# Supplementary material for: Recent urbanization in China is correlated with a Westernized microbiome encoding increased virulence and antibiotic resistance genes
Source: Microbiome. 2017 Sep 15;5:121. doi: 10.1186/s40168-017-0338-7 (PMC5603068; doi:10.1186/s40168-017-0338-7)
Supplement: Supplementary file 1 — Sequencing statistics and accession numbers for each sample. (XLSX 14 kb) [file 40168_2017_338_MOESM1_ESM.xlsx]

## Sheet: sequencing information
sample ID	subject ID	rural/ urban status	timepoint	SRA accession number for 16S rRNA sequencing reads	SRA accession number for whole genome sequencing reads	Number of 16S rRNA sequencing reads	Number of whole genome sequencing reads
001A	1	rural	first	SRR4446601	SRR4454621	104219	10000000
001B	1	rural	second	SRR4446602	NA	104744	NA
003A	3	rural	first	SRR4446564	SRR4454622	179504	10000000
003B	3	rural	second	SRR4446567	NA	125527	NA
006A	6	rural	first	SRR4446605	SRR4454623	121352	10000000
006B	6	rural	second	SRR4446606	NA	112213	NA
007A	7	rural	first	SRR4446607	SRR4454624	167590	10000000
007B	7	rural	second	SRR4446608	NA	118129	NA
010A	10	rural	first	SRR4446609	SRR4454617	78931	10000000
010B	10	rural	second	SRR4446563	NA	115423	NA
011A	11	rural	first	SRR4446570	SRR4454618	79441	10000000
011B	11	rural	second	SRR4446562	NA	112605	NA
013A	13	rural	first	SRR4446595	SRR4454619	71758	10000000
013B	13	rural	second	SRR4446561	NA	120383	NA
015A	15	rural	first	SRR4446568	SRR4454620	160333	10000000
015B	15	rural	second	SRR4446565	NA	127323	NA
018A	18	rural	first	SRR4446579	SRR4454615	101014	10000000
018B	18	rural	second	SRR4446556	NA	123112	NA
020A	20	rural	first	SRR4446558	SRR4454616	99065	10000000
020B	20	rural	second	SRR4446599	NA	111217	NA
021A	21	rural	first	SRR4446578	SRR4454600	172374	10000000
021B	21	rural	second	SRR4446577	NA	98066	NA
024A	24	rural	first	SRR4446576	SRR4454601	83286	10000000
024B	24	rural	second	SRR4446575	NA	116855	NA
025A	25	rural	first	SRR4446574	SRR4454625	80014	10000000
025B	25	rural	second	SRR4446573	NA	83612	NA
028A	28	rural	first	SRR4446572	SRR4454602	80582	10000000
028B	28	rural	second	SRR4446571	NA	75572	NA
029A	29	rural	first	SRR4446582	SRR4454596	68853	10000000
029B	29	rural	second	SRR4446581	NA	88639	NA
031A	31	rural	first	SRR4446532	SRR4454597	70218	10000000
031B	31	rural	second	SRR4446533	NA	74460	NA
034A	34	rural	first	SRR4446534	SRR4454594	190321	10000000
034B	34	rural	second	SRR4446535	NA	117320	NA
035A	35	rural	first	SRR4446557	SRR4454595	58977	10000000
035B	35	rural	second	SRR4446603	NA	160923	NA
037A	37	rural	first	SRR4446538	SRR4454603	76018	10000000
037B	37	rural	second	SRR4446539	NA	81714	NA
039A	39	rural	first	SRR4446566	SRR4454604	75014	10000000
039B	39	rural	second	SRR4446569	NA	93454	NA
081A	81	urban	first	SRR4446611	SRR4454610	99181	10000000
081B	81	urban	second	SRR4446610	NA	106765	NA
082A	82	urban	first	SRR4446598	SRR4454609	105971	10000000
082B	82	urban	second	SRR4446580	NA	110929	NA
083A	83	urban	first	SRR4446597	SRR4454608	74856	10000000
083B	83	urban	second	SRR4446596	NA	132011	NA
084A	84	urban	first	SRR4446604	SRR4454607	88574	10000000
084B	84	urban	second	SRR4446600	NA	126378	NA
085A	85	urban	first	SRR4446594	SRR4454614	131276	10000000
085B	85	urban	second	SRR4446593	NA	93243	NA
086A	86	urban	first	SRR4446554	SRR4454613	102079	10000000
086B	86	urban	second	SRR4446555	NA	175010	NA
091A	91	urban	first	SRR4446552	SRR4454612	79930	10000000
091B	91	urban	second	SRR4446553	NA	118116	NA
093A	93	urban	first	SRR4446550	SRR4454611	75896	10000000
093B	93	urban	second	SRR4446551	NA	119125	NA
094A	94	urban	first	SRR4446548	SRR4454606	72538	10000000
094B	94	urban	second	SRR4446549	NA	98063	NA
098A	98	urban	first	SRR4446559	SRR4454605	191027	10000000
098B	98	urban	second	SRR4446560	NA	117259	NA
099A	99	urban	first	SRR4446586	SRR4454590	72052	10000000
099B	99	urban	second	SRR4446585	NA	129449	NA
100A	100	urban	first	SRR4446584	SRR4454591	69033	10000000
100B	100	urban	second	SRR4446583	NA	93851	NA
101A	101	urban	first	SRR4446590	SRR4454592	79155	10000000
101B	101	urban	second	SRR4446589	NA	117070	NA
107A	107	urban	first	SRR4446588	SRR4454593	73550	10000000
107B	107	urban	second	SRR4446587	NA	188336	NA
108A	108	urban	first	SRR4446592	SRR4454586	90593	10000000
108B	108	urban	second	SRR4446591	NA	111108	NA
109A	109	urban	first	SRR4446544	SRR4454587	69260	10000000
109B	109	urban	second	SRR4446545	NA	110183	NA
116A	116	urban	first	SRR4446546	SRR4454588	116992	10000000
116B	116	urban	second	SRR4446547	NA	88026	NA
118A	118	urban	first	SRR4446540	SRR4454589	81047	10000000
118B	118	urban	second	SRR4446541	NA	112137	NA
119A	119	urban	first	SRR4446542	SRR4454598	109618	10000000
119B	119	urban	second	SRR4446543	NA	121331	NA
120A	120	urban	first	SRR4446536	SRR4454599	99771	10000000
120B	120	urban	second	SRR4446537	NA	114044	NA
Average						106812	10000000
Standard deviation						31223.7	0
