# Supplementary material for: Recent urbanization in China is correlated with a Westernized microbiome encoding increased virulence and antibiotic resistance genes
Source: Microbiome. 2017 Sep 15;5:121. doi: 10.1186/s40168-017-0338-7 (PMC5603068; doi:10.1186/s40168-017-0338-7)
Supplement: Supplementary file 6 — Model results for all microbial taxa identified through 16S rRNA sequencing, metabolites, and metadata. Each tab corresponds to a different set of analyses: (A) phylum, (B) class, (C), order, (D) family, (E) genus, (F) OTU, (G) metabolome, (H) metadata. For the microbiome (A-F), the columns indicate the taxa; full taxonomy (p for phylum, c for class, o for order, f for family, g for genus); mean and standard deviation for rural and urban in timepoint 1, timepoint 2 and both timepoints; linear model P-values (unadjusted and Benjamini and Hochberg-adjusted); linear model R2; and Wilcoxon rank sum test P-values for timepoint 1 and 2 (unadjusted and Benjamini and Hochberg-adjusted). (G-H) The columns indicate the metabolite or metadata name; the super and sub pathway for the metabolite (G only); the mean and standard deviation for rural and urban; the linear model P-values (unadjusted and Benjamini and Hochberg-adjusted); and the linear model R2. (G) The last two columns are the unadjusted and Benjamini and Hochberg-adjusted P-values from a Wilcoxon rank sum test. (H) The last three columns indicate the nonparametric test used (Wilcox: Wilcoxon rank sum test, used for continuous data; Fisher: Fisher’s exact test for categorical data), followed by the unadjusted and Benjamini and Hochberg-adjusted nonparametric test P-values for urban vs. rural status. For antibiotic or probiotic use, a 0 indicated no use and a 1 indicated use. For gender, a 1 indicated male and a 2 indicated female. All sections are sorted by P-value for urban vs. rural status. (XLSX 392 kb) [file 40168_2017_338_MOESM6_ESM.xlsx]

## Sheet: A phylum
taxa	full taxonomy	mean rural log relative abundance in time 1	rural log relative abundance in time 1 standard deviation	mean rural log relative abundance in time 2	rural log relative abundance in time 2 standard deviation	mean rural log relative abundance	rural log relative abundance standard devation	mean urban log relative abundance in time 1	urban log relative abundance in time 1 standard deviation	mean urban log relative abundance in time 2	urban log relative abundance in time 2 standard deviation	mean urban log relative abundance	urban log relative abundance standard deviation	p-value for urban vs. rural log relative abundance	p-value for time	p-value for subject	adjusted p-value for urban vs. rural log relative abundance	adjusted p-value for time	adjusted p-value for subject	R2	Wilcoxon p-value for urban vs. rural at time 1	Wilcoxon p-value for urban vs. rural at time 2	adjusted Wilcoxon p-value for urban vs. rural at time 1	adjusted Wilcoxon p-value for urban vs. rural at time 2
Proteobacteria	d__Bacteria;p__Proteobacteria	3.42649	0.412057	3.35333	0.363249	3.38991	3.38991	3.69598	0.481831	3.86439	0.468046	3.78018	0.476551	0.00357919	0.414259	3.71702e-06	0.0286335	0.815892	1.35571e-05	0.822979	0.15716	0.000835766	0.62864	0.00668613
Bacteroidetes	d__Bacteria;p__Bacteroidetes	4.63932	0.17101	4.70487	0.162854	4.6721	4.6721	4.65015	0.106767	4.56151	0.216998	4.60583	0.174668	0.147497	0.713905	0.0270022	0.457482	0.815892	0.0308597	0.52723	0.601662	0.00871188	0.802216	0.0348475
Fusobacteria	d__Bacteria;p__Fusobacteria	0.997056	0.965395	1.20765	0.877753	1.10235	1.10235	1.70536	1.34606	1.44524	1.32764	1.5753	1.32619	0.171556	0.853432	4.5726e-08	0.457482	0.853432	3.65808e-07	0.849736	0.0998008	0.935216	0.62864	0.935216
Cyanobacteria/Chloroplast	d__Bacteria;p__Cyanobacteria/Chloroplast	0.323401	0.360586	0.44158	0.582215	0.38249	0.38249	0.352337	0.52222	0.664083	0.543973	0.50821	0.54949	0.308567	0.0477209	0.3621	0.617133	0.381768	0.3621	0.295868	0.852401	0.0927596	0.852401	0.185519
Synergistetes	d__Bacteria;p__Synergistetes	0.356982	0.452085	0.280932	0.457357	0.318957	0.318957	0.463911	0.554887	0.395015	0.507854	0.429463	0.526185	0.412352	0.375597	0.0023079	0.659764	0.815892	0.00362763	0.634572	0.568491	0.537834	0.802216	0.860535
Actinobacteria	d__Bacteria;p__Actinobacteria	2.33657	0.621433	1.97188	0.510245	2.15423	2.15423	2.11939	0.562651	2.39052	0.666777	2.25495	0.624239	0.546105	0.646304	0.00272072	0.72814	0.815892	0.00362763	0.624635	0.368862	0.0634324	0.766827	0.169153
Verrucomicrobia	d__Bacteria;p__Verrucomicrobia	0.700756	1.03982	0.903925	1.12544	0.80234	0.80234	0.88907	1.06108	0.844727	1.0611	0.866899	1.04764	0.834744	0.581407	5.08393e-06	0.852905	0.815892	1.35571e-05	0.780875	0.767563	0.922915	0.852401	0.935216
Firmicutes	d__Bacteria;p__Firmicutes	4.6901	0.133638	4.62879	0.162106	4.65945	4.65945	4.64382	0.124809	4.66028	0.126898	4.65205	0.124513	0.852905	0.242929	1.03158e-05	0.852905	0.815892	2.06315e-05	0.76983	0.383413	0.678306	0.766827	0.904408

## Sheet: B class
taxa	full taxonomy	mean rural log relative abundance in time 1	rural log relative abundance in time 1 standard deviation	mean rural log relative abundance in time 2	rural log relative abundance in time 2 standard deviation	mean rural log relative abundance	rural log relative abundance standard devation	mean urban log relative abundance in time 1	urban log relative abundance in time 1 standard deviation	mean urban log relative abundance in time 2	urban log relative abundance in time 2 standard deviation	mean urban log relative abundance	urban log relative abundance standard deviation	p-value for urban vs. rural log relative abundance	p-value for time	p-value for subject	adjusted p-value for urban vs. rural log relative abundance	adjusted p-value for time	adjusted p-value for subject	R2	Wilcoxon p-value for urban vs. rural at time 1	Wilcoxon p-value for urban vs. rural at time 2	adjusted Wilcoxon p-value for urban vs. rural at time 1	adjusted Wilcoxon p-value for urban vs. rural at time 2
Gammaproteobacteria	d__Bacteria;p__Proteobacteria;c__Gammaproteobacteria	2.89169	0.59084	2.90349	0.528014	2.89759	2.89759	3.13662	0.737851	3.4792	0.702545	3.30791	0.731972	0.0310488	0.0630254	4.2067e-05	0.206932	0.274863	0.000112179	0.76924	0.288767	0.00614496	0.744235	0.0758689
Bacilli	d__Bacteria;p__Firmicutes;c__Bacilli	2.3795	0.959726	2.24249	0.838293	2.31099	2.31099	1.70684	0.46502	1.91956	0.735422	1.8132	0.616799	0.03239	0.704659	1.36349e-06	0.206932	0.839136	5.45395e-06	0.820389	0.0154785	0.201194	0.247656	0.459873
Epsilonproteobacteria	d__Bacteria;p__Proteobacteria;c__Epsilonproteobacteria	0.225068	0.235368	0.572844	0.538829	0.398956	0.398956	0.198822	0.297749	0.224273	0.358295	0.211547	0.32542	0.0387997	0.0304573	0.745558	0.206932	0.243658	0.795261	0.198145	0.455822	0.0212101	0.744235	0.11312
Bacteroidia	d__Bacteria;p__Bacteroidetes;c__Bacteroidia	4.63059	0.174253	4.69873	0.16195	4.66466	4.66466	4.63875	0.106619	4.5532	0.217711	4.59597	0.174659	0.135215	0.783351	0.027352	0.522079	0.839136	0.0397847	0.527353	0.511661	0.00948361	0.744235	0.0758689
Fusobacteriia	d__Bacteria;p__Fusobacteria;c__Fusobacteriia	0.99753	0.963909	1.20497	0.875349	1.10125	1.10125	1.70343	1.3446	1.44277	1.32735	1.5731	1.32535	0.171996	0.842552	4.66178e-08	0.522079	0.842552	2.48628e-07	0.849528	0.10553	0.935216	0.560189	0.966921
Deltaproteobacteria	d__Bacteria;p__Proteobacteria;c__Deltaproteobacteria	1.93975	0.795694	1.78721	0.762029	1.86348	1.86348	1.38872	1.08547	1.59182	1.06822	1.49027	1.06795	0.19578	0.78669	1.73682e-10	0.522079	0.839136	1.38946e-09	0.894855	0.140047	0.464965	0.560189	0.717113
Synergistia	d__Bacteria;p__Synergistetes;c__Synergistia	0.358435	0.454275	0.280252	0.456493	0.319344	0.319344	0.463298	0.554846	0.394249	0.506276	0.428774	0.525428	0.416435	0.369004	0.00243105	0.872082	0.738007	0.00390359	0.632614	0.568491	0.537834	0.744563	0.717113
Chloroplast	d__Bacteria;p__Cyanobacteria/Chloroplast;c__Chloroplast	0.325035	0.362837	0.438514	0.578573	0.381774	0.381774	0.350846	0.520607	0.598202	0.459732	0.474524	0.500696	0.436041	0.0746262	0.267155	0.872082	0.274863	0.30532	0.328472	0.852401	0.122504	0.852401	0.326677
Actinobacteria	d__Bacteria;p__Actinobacteria;c__Actinobacteria	2.33121	0.625786	1.95806	0.523016	2.14464	2.14464	2.11154	0.566756	2.3846	0.66678	2.24807	0.626262	0.539592	0.625221	0.00243974	0.958209	0.833628	0.00390359	0.628954	0.354652	0.0595638	0.744235	0.238255
Negativicutes	d__Bacteria;p__Firmicutes;c__Negativicutes	3.54183	0.328078	3.63018	0.485883	3.586	3.586	3.50741	0.406512	3.55737	0.583222	3.53239	0.49685	0.679167	0.312778	0.000107293	0.958209	0.714921	0.000245241	0.722179	0.413526	0.946695	0.744235	0.966921
Flavobacteriia	d__Bacteria;p__Bacteroidetes;c__Flavobacteriia	0.17174	0.326639	0.233285	0.428151	0.202512	0.202512	0.110548	0.240775	0.369161	0.557444	0.239854	0.443599	0.68335	0.0858947	0.999895	0.958209	0.274863	0.999895	0.0407835	0.510512	0.436565	0.744235	0.717113
Alphaproteobacteria	d__Bacteria;p__Proteobacteria;c__Alphaproteobacteria	0.327196	0.552527	0.502185	0.518357	0.414691	0.414691	0.124304	0.422321	0.611464	0.788648	0.367884	0.671381	0.74488	0.00842747	0.265473	0.958209	0.13484	0.30532	0.353214	0.117567	0.901427	0.560189	0.966921
Verrucomicrobiae	d__Bacteria;p__Verrucomicrobia;c__Verrucomicrobiae	0.681594	1.05323	0.897506	1.12482	0.78955	0.78955	0.888129	1.05984	0.834366	1.06492	0.861247	1.04903	0.8176	0.573789	4.59055e-06	0.958209	0.833628	1.46898e-05	0.782622	0.649884	0.966921	0.744563	0.966921
Betaproteobacteria	d__Bacteria;p__Proteobacteria;c__Betaproteobacteria	2.91988	0.507014	2.86098	0.397958	2.89043	2.89043	2.863	0.953564	3.00356	0.751615	2.93328	0.850453	0.838433	0.513563	6.94e-12	0.958209	0.833628	1.1104e-10	0.910179	0.698028	0.0762662	0.744563	0.244052
Erysipelotrichia	d__Bacteria;p__Firmicutes;c__Erysipelotrichia	2.66568	0.365645	2.46234	0.401376	2.56401	2.56401	2.51916	0.326283	2.6339	0.465659	2.57653	0.401099	0.902435	0.55987	0.0661898	0.962597	0.833628	0.0882531	0.446626	0.288767	0.494523	0.744235	0.717113
Clostridia	d__Bacteria;p__Firmicutes;c__Clostridia	4.60182	0.149121	4.49725	0.23317	4.54953	4.54953	4.54613	0.230222	4.55564	0.155593	4.55089	0.194008	0.98053	0.116129	0.000175366	0.98053	0.309678	0.000350732	0.711796	0.658798	0.511661	0.744563	0.717113

## Sheet: C order
taxa	full taxonomy	mean rural log relative abundance in time 1	rural log relative abundance in time 1 standard deviation	mean rural log relative abundance in time 2	rural log relative abundance in time 2 standard deviation	mean rural log relative abundance	rural log relative abundance standard devation	mean urban log relative abundance in time 1	urban log relative abundance in time 1 standard deviation	mean urban log relative abundance in time 2	urban log relative abundance in time 2 standard deviation	mean urban log relative abundance	urban log relative abundance standard deviation	p-value for urban vs. rural log relative abundance	p-value for time	p-value for subject	adjusted p-value for urban vs. rural log relative abundance	adjusted p-value for time	adjusted p-value for subject	R2	Wilcoxon p-value for urban vs. rural at time 1	Wilcoxon p-value for urban vs. rural at time 2	adjusted Wilcoxon p-value for urban vs. rural at time 1	adjusted Wilcoxon p-value for urban vs. rural at time 2
Enterobacteriales	d__Bacteria;p__Proteobacteria;c__Gammaproteobacteria;o__Enterobacteriales	2.74162	0.654105	2.60365	0.519825	2.67264	2.67264	3.0498	0.774849	3.3729	0.769505	3.21135	0.779579	0.00814799	0.386046	0.00026862	0.146648	0.61345	0.00049247	0.738503	0.24227	0.000595492	0.592215	0.0131008
Pasteurellales	d__Bacteria;p__Proteobacteria;c__Gammaproteobacteria;o__Pasteurellales	1.77903	0.638712	1.98839	0.785363	1.88371	1.88371	1.17892	0.942916	1.34992	0.924082	1.26442	0.92556	0.0133316	0.0902641	3.65411e-06	0.146648	0.330968	1.33984e-05	0.815249	0.0294333	0.0167424	0.129506	0.116655
Campylobacterales	d__Bacteria;p__Proteobacteria;c__Epsilonproteobacteria;o__Campylobacterales	0.225197	0.235561	0.572618	0.538668	0.398908	0.398908	0.184021	0.283772	0.224641	0.359104	0.204331	0.320123	0.0311491	0.0234014	0.729883	0.174529	0.166316	0.802871	0.212035	0.327232	0.0212101	0.599926	0.116655
Lactobacillales	d__Bacteria;p__Firmicutes;c__Bacilli;o__Lactobacillales	2.35905	0.966369	2.22219	0.848593	2.29062	2.29062	1.68512	0.46732	1.90234	0.738532	1.79373	0.619851	0.033793	0.691384	1.62696e-06	0.174529	0.845024	7.15862e-06	0.817722	0.0167424	0.201194	0.0920832	0.491809
Actinomycetales	d__Bacteria;p__Actinobacteria;c__Actinobacteria;o__Actinomycetales	1.08488	0.355672	0.848639	0.458062	0.966759	0.966759	0.668926	0.37109	0.785244	0.49918	0.727085	0.438125	0.0451396	0.418261	0.00526092	0.174529	0.61345	0.00826715	0.626002	0.00101354	0.490253	0.0114534	0.657353
Bacillales	d__Bacteria;p__Firmicutes;c__Bacilli;o__Bacillales	0.541539	0.384073	0.50584	0.440976	0.52369	0.52369	0.235969	0.301997	0.376257	0.367567	0.306113	0.339557	0.0475988	0.348379	7.72561e-05	0.174529	0.61345	0.000188848	0.750071	0.0128755	0.467446	0.0920832	0.657353
Aeromonadales	d__Bacteria;p__Proteobacteria;c__Gammaproteobacteria;o__Aeromonadales	0.684002	1.02212	0.894614	1.20869	0.789308	0.789308	0.215163	0.35161	0.369559	0.507081	0.292361	0.437734	0.0594655	0.0302393	6.27004e-11	0.186892	0.166316	6.89704e-10	0.906709	0.162271	0.246347	0.446245	0.541963
Coriobacteriales	d__Bacteria;p__Actinobacteria;c__Actinobacteria;o__Coriobacteriales	1.67338	0.425269	1.28221	0.406048	1.47779	1.47779	1.17521	0.464948	1.39826	0.597038	1.28674	0.54012	0.124595	0.414071	0.270498	0.333169	0.61345	0.330609	0.326574	0.00104122	0.413526	0.0114534	0.657353
Bacteroidales	d__Bacteria;p__Bacteroidetes;c__Bacteroidia;o__Bacteroidales	4.63063	0.173975	4.69813	0.161975	4.66438	4.66438	4.63888	0.104938	4.55318	0.217425	4.59603	0.174008	0.136296	0.773016	0.0267491	0.333169	0.895071	0.0392319	0.528641	0.511661	0.00799538	0.750436	0.0879492
Fusobacteriales	d__Bacteria;p__Fusobacteria;c__Fusobacteriia;o__Fusobacteriales	0.997646	0.964193	1.20458	0.875113	1.10111	1.10111	1.70367	1.34405	1.44271	1.3275	1.57319	1.32517	0.17177	0.840157	4.63369e-08	0.377894	0.924173	2.54853e-07	0.849597	0.10553	0.935216	0.386943	0.966921
Desulfovibrionales	d__Bacteria;p__Proteobacteria;c__Deltaproteobacteria;o__Desulfovibrionales	1.93831	0.795524	1.75003	0.820929	1.84417	1.84417	1.38881	1.08594	1.55634	1.09782	1.47258	1.08114	0.207535	0.91294	1.41437e-10	0.415071	0.956413	1.0372e-09	0.89596	0.147466	0.524598	0.446245	0.657353
Bifidobacteriales	d__Bacteria;p__Actinobacteria;c__Actinobacteria;o__Bifidobacteriales	1.93484	0.893414	1.63677	0.751018	1.7858	1.7858	1.90527	0.739558	2.19275	0.790669	2.04901	0.769556	0.2601	0.962156	1.25872e-05	0.47685	0.962156	3.46148e-05	0.770829	0.968002	0.0558884	1	0.204924
Oceanospirillales	d__Bacteria;p__Proteobacteria;c__Gammaproteobacteria;o__Oceanospirillales	0.755349	0.404359	1.05724	0.330765	0.906295	0.906295	0.736712	0.28042	0.918535	0.31015	0.827624	0.306022	0.330714	0.00119536	0.374589	0.559669	0.0262979	0.433734	0.345112	0.665144	0.134419	0.76783	0.369652
Synergistales	d__Bacteria;p__Synergistetes;c__Synergistia;o__Synergistales	0.358663	0.454544	0.280275	0.456554	0.319469	0.319469	0.463531	0.554893	0.394556	0.50672	0.429044	0.525658	0.41614	0.36844	0.00238502	0.64997	0.61345	0.00403619	0.633338	0.568491	0.537834	0.76783	0.657353
Pseudomonadales	d__Bacteria;p__Proteobacteria;c__Gammaproteobacteria;o__Pseudomonadales	0.147882	0.257985	0.0626709	0.224145	0.105276	0.105276	0.155692	0.262357	0.148092	0.22854	0.151892	0.242886	0.443162	0.339933	0.164058	0.64997	0.61345	0.21231	0.370679	1	0.0727939	1	0.228781
Selenomonadales	d__Bacteria;p__Firmicutes;c__Negativicutes;o__Selenomonadales	3.54187	0.328226	3.62958	0.485832	3.58572	3.58572	3.50754	0.405771	3.55734	0.583072	3.53244	0.496465	0.680899	0.315409	0.000107989	0.8823	0.61345	0.000237575	0.721998	0.413526	0.946695	0.699814	0.966921
Flavobacteriales	d__Bacteria;p__Bacteroidetes;c__Flavobacteriia;o__Flavobacteriales	0.171816	0.327079	0.233143	0.427961	0.20248	0.20248	0.110699	0.240772	0.369347	0.557457	0.240023	0.443611	0.681777	0.0861045	0.999891	0.8823	0.330968	0.999896	0.0407533	0.510512	0.436565	0.750436	0.657353
Burkholderiales	d__Bacteria;p__Proteobacteria;c__Betaproteobacteria;o__Burkholderiales	2.8437	0.521166	2.80658	0.420621	2.82514	2.82514	2.82173	0.993837	2.96102	0.81443	2.89137	0.899618	0.765906	0.412604	9.04721e-13	0.936108	0.61345	1.99039e-11	0.920523	0.601662	0.0490903	0.76783	0.204924
Verrucomicrobiales	d__Bacteria;p__Verrucomicrobia;c__Verrucomicrobiae;o__Verrucomicrobiales	0.681811	1.05358	0.89713	1.12453	0.78947	0.78947	0.887892	1.05948	0.834366	1.06504	0.861129	1.04891	0.817684	0.574625	4.59788e-06	0.946792	0.743632	1.44505e-05	0.782594	0.649884	0.966921	0.76783	0.966921
Erysipelotrichales	d__Bacteria;p__Firmicutes;c__Erysipelotrichia;o__Erysipelotrichales	2.66572	0.365558	2.46175	0.401329	2.56373	2.56373	2.51929	0.326717	2.63388	0.465819	2.57659	0.40135	0.899872	0.556681	0.0667076	0.970753	0.743632	0.0917229	0.446035	0.301253	0.494523	0.599926	0.657353
Alteromonadales	d__Bacteria;p__Proteobacteria;c__Gammaproteobacteria;o__Alteromonadales	0.335482	0.468941	0.643778	0.475069	0.48963	0.48963	0.384103	0.281177	0.611434	0.313589	0.497768	0.315715	0.926628	0.00409525	0.999896	0.970753	0.0450477	0.999896	0.107911	0.280938	0.786765	0.599926	0.910991
Clostridiales	d__Bacteria;p__Firmicutes;c__Clostridia;o__Clostridiales	4.60096	0.149365	4.49604	0.233111	4.5485	4.5485	4.54574	0.230298	4.55521	0.155294	4.55048	0.193934	0.971558	0.115223	0.00018341	0.971558	0.362129	0.00036682	0.710706	0.698028	0.511661	0.76783	0.657353

## Sheet: D family
taxa	full taxonomy	mean rural log relative abundance in time 1	rural log relative abundance in time 1 standard deviation	mean rural log relative abundance in time 2	rural log relative abundance in time 2 standard deviation	mean rural log relative abundance	rural log relative abundance standard devation	mean urban log relative abundance in time 1	urban log relative abundance in time 1 standard deviation	mean urban log relative abundance in time 2	urban log relative abundance in time 2 standard deviation	mean urban log relative abundance	urban log relative abundance standard deviation	p-value for urban vs. rural log relative abundance	p-value for time	p-value for subject	adjusted p-value for urban vs. rural log relative abundance	adjusted p-value for time	adjusted p-value for subject	R2	Wilcoxon p-value for urban vs. rural at time 1	Wilcoxon p-value for urban vs. rural at time 2	adjusted Wilcoxon p-value for urban vs. rural at time 1	adjusted Wilcoxon p-value for urban vs. rural at time 2
Prevotellaceae	d__Bacteria;p__Bacteroidetes;c__Bacteroidia;o__Bacteroidales;f__Prevotellaceae	3.75838	1.07875	3.85758	1.03602	3.80798	3.80798	2.55139	1.0473	2.79211	0.843612	2.67175	0.946538	0.000697177	0.0394322	6.90559e-14	0.0278871	0.241452	9.20745e-13	0.948865	0.00129097	0.00129097	0.0231913	0.0258194
Bacteroidaceae	d__Bacteria;p__Bacteroidetes;c__Bacteroidia;o__Bacteroidales;f__Bacteroidaceae	3.97162	0.632142	4.05776	0.56062	4.01469	4.01469	4.48581	0.222492	4.42052	0.219562	4.45316	0.22067	0.00267136	0.806059	2.69194e-11	0.0534272	0.916065	2.69194e-10	0.921728	0.00176678	0.108077	0.0231913	0.439676
Enterobacteriaceae	d__Bacteria;p__Proteobacteria;c__Gammaproteobacteria;o__Enterobacteriales;f__Enterobacteriaceae	2.74111	0.651289	2.59691	0.522369	2.66901	2.66901	3.04609	0.775393	3.36762	0.77069	3.20685	0.780246	0.00832089	0.405574	0.000253297	0.096086	0.772523	0.000506593	0.739612	0.231499	0.000472032	0.469638	0.0188813
Campylobacteraceae	d__Bacteria;p__Proteobacteria;c__Epsilonproteobacteria;o__Campylobacterales;f__Campylobacteraceae	0.225454	0.234636	0.563041	0.542094	0.394247	0.394247	0.167373	0.280815	0.155873	0.280397	0.161623	0.277047	0.0096086	0.0422542	0.560024	0.096086	0.241452	0.605431	0.282498	0.247978	0.00815412	0.469638	0.108722
Pasteurellaceae	d__Bacteria;p__Proteobacteria;c__Gammaproteobacteria;o__Pasteurellales;f__Pasteurellaceae	1.77853	0.642519	1.98182	0.788343	1.88017	1.88017	1.17682	0.940955	1.34572	0.919017	1.26127	0.922025	0.0133759	0.096127	3.3724e-06	0.107007	0.349553	1.06768e-05	0.81627	0.0294333	0.0167424	0.147166	0.167424
Clostridiaceae 1	d__Bacteria;p__Firmicutes;c__Clostridia;o__Clostridiales;f__Clostridiaceae 1	1.87569	0.69371	1.92351	0.594644	1.8996	1.8996	1.41708	0.8156	1.45855	0.909792	1.43781	0.85309	0.0236198	0.749887	0.0350763	0.146471	0.908954	0.0467683	0.536625	0.0410856	0.101713	0.164342	0.439676
Streptococcaceae	d__Bacteria;p__Firmicutes;c__Bacilli;o__Lactobacillales;f__Streptococcaceae	2.108	0.946529	2.05061	0.818117	2.07931	2.07931	1.4114	0.505952	1.69201	0.769395	1.5517	0.658254	0.0256325	0.252968	4.09717e-07	0.146471	0.632419	1.63887e-06	0.837707	0.0131944	0.16534	0.105555	0.508739
Succinivibrionaceae	d__Bacteria;p__Proteobacteria;c__Gammaproteobacteria;o__Aeromonadales;f__Succinivibrionaceae	0.662017	1.03257	0.870237	1.21808	0.766127	0.766127	0.141021	0.235149	0.326506	0.411369	0.233764	0.343807	0.0436617	0.00414612	3.16414e-14	0.218309	0.165845	6.32827e-13	0.941486	0.15694	0.325572	0.435201	0.717113
Peptostreptococcaceae	d__Bacteria;p__Firmicutes;c__Clostridia;o__Clostridiales;f__Peptostreptococcaceae	1.87753	0.381857	1.97742	0.431627	1.92748	1.92748	1.53676	0.478802	1.81764	0.617478	1.6772	0.563619	0.070893	0.0141779	0.000305489	0.31508	0.17371	0.000581884	0.723053	0.0283084	0.149284	0.147166	0.504929
Bacillales_Incertae Sedis XI	d__Bacteria;p__Firmicutes;c__Bacilli;o__Bacillales;f__Bacillales_Incertae Sedis XI	0.449425	0.344981	0.466298	0.437842	0.457862	0.457862	0.228145	0.290169	0.341012	0.362658	0.284578	0.329181	0.0966911	0.227359	8.26003e-05	0.32152	0.606291	0.000194354	0.74318	0.0471547	0.422698	0.171472	0.717113
Fusobacteriaceae	d__Bacteria;p__Fusobacteria;c__Fusobacteriia;o__Fusobacteriales;f__Fusobacteriaceae	0.943228	0.95988	1.02852	0.962164	0.985873	0.985873	1.70002	1.33959	1.42973	1.32246	1.56488	1.32098	0.098221	0.499872	6.76359e-08	0.32152	0.799942	3.00604e-07	0.84894	0.0704445	0.384829	0.234815	0.717113
Enterococcaceae	d__Bacteria;p__Firmicutes;c__Bacilli;o__Lactobacillales;f__Enterococcaceae	0.340524	0.596928	0.218499	0.362603	0.279511	0.279511	0.0195295	0.0873384	0.217802	0.283233	0.118666	0.229953	0.107661	0.606665	0.0792076	0.32152	0.830726	0.0990095	0.455749	0.0354328	0.736872	0.157479	0.866909
Oxalobacteraceae	d__Bacteria;p__Proteobacteria;c__Betaproteobacteria;o__Burkholderiales;f__Oxalobacteraceae	0.388486	0.623007	0.329624	0.476728	0.359055	0.359055	0.177612	0.441108	0.123018	0.322415	0.150315	0.382362	0.122932	0.436471	0.00024775	0.32152	0.793585	0.000506593	0.713845	0.176584	0.109919	0.44146	0.439676
Coriobacteriaceae	d__Bacteria;p__Actinobacteria;c__Actinobacteria;o__Coriobacteriales;f__Coriobacteriaceae	1.673	0.43074	1.27626	0.412277	1.47463	1.47463	1.17228	0.463091	1.39414	0.599364	1.28321	0.540473	0.128124	0.394899	0.236588	0.32152	0.772523	0.278339	0.344091	0.000933418	0.413526	0.0231913	0.717113
Clostridiales_Incertae Sedis XIII	d__Bacteria;p__Firmicutes;c__Clostridia;o__Clostridiales;f__Clostridiales_Incertae Sedis XIII	0.482165	0.418271	0.317348	0.423653	0.399757	0.399757	0.212884	0.342972	0.244325	0.412159	0.228604	0.374593	0.128439	0.302137	0.00090776	0.32152	0.683079	0.00157871	0.677834	0.02501	0.461546	0.147166	0.717113
Actinomycetaceae	d__Bacteria;p__Actinobacteria;c__Actinobacteria;o__Actinomycetales;f__Actinomycetaceae	0.878106	0.390594	0.593098	0.468191	0.735602	0.735602	0.464709	0.371092	0.657053	0.437871	0.560881	0.412289	0.129338	0.55859	0.0263624	0.32152	0.826645	0.0363619	0.53123	0.00231913	0.654512	0.0231913	0.818139
Lactobacillaceae	d__Bacteria;p__Firmicutes;c__Bacilli;o__Lactobacillales;f__Lactobacillaceae	1.14608	1.24598	1.0753	1.05625	1.11069	1.11069	0.679121	0.705517	0.677327	0.7327	0.678224	0.709957	0.136646	0.735894	1.24171e-08	0.32152	0.908954	6.90954e-08	0.863483	0.330342	0.319707	0.508219	0.717113
Eubacteriaceae	d__Bacteria;p__Firmicutes;c__Clostridia;o__Clostridiales;f__Eubacteriaceae	0.292857	0.301725	0.290214	0.316316	0.291536	0.291536	0.463541	0.554082	0.440863	0.42746	0.452202	0.488587	0.159921	0.848684	0.00124707	0.35538	0.916065	0.00207845	0.663276	0.664779	0.237575	0.761013	0.633533
Desulfovibrionaceae	d__Bacteria;p__Proteobacteria;c__Deltaproteobacteria;o__Desulfovibrionales;f__Desulfovibrionaceae	1.92978	0.796825	1.73194	0.828508	1.83086	1.83086	1.38602	1.08459	1.55241	1.09586	1.46921	1.07947	0.219755	0.869848	2.02234e-10	0.429995	0.916065	1.34823e-09	0.893411	0.1632	0.524598	0.435201	0.717113
Acidaminococcaceae	d__Bacteria;p__Firmicutes;c__Negativicutes;o__Selenomonadales;f__Acidaminococcaceae	2.91821	0.712966	2.92642	0.817001	2.92232	2.92232	2.51333	1.24148	2.61338	1.06385	2.56336	1.14229	0.223192	0.623045	1.38191e-08	0.429995	0.830726	6.90954e-08	0.860191	0.678306	0.494523	0.761013	0.717113
Ruminococcaceae	d__Bacteria;p__Firmicutes;c__Clostridia;o__Clostridiales;f__Ruminococcaceae	4.18528	0.245981	4.03761	0.303769	4.11145	4.11145	3.98838	0.454903	3.95172	0.468048	3.97005	0.455945	0.225747	0.0156816	6.53164e-11	0.429995	0.17371	5.22531e-10	0.90197	0.24227	0.946695	0.469638	0.946695
Comamonadaceae	d__Bacteria;p__Proteobacteria;c__Betaproteobacteria;o__Burkholderiales;f__Comamonadaceae	0.197146	0.352701	0.31132	0.442092	0.254233	0.254233	0.0497582	0.126807	0.263623	0.429684	0.15669	0.330921	0.254693	0.0377021	0.531108	0.456621	0.241452	0.59012	0.236679	0.201874	0.736632	0.468498	0.866909
Bifidobacteriaceae	d__Bacteria;p__Actinobacteria;c__Actinobacteria;o__Bifidobacteriales;f__Bifidobacteriaceae	1.93475	0.898684	1.63095	0.754033	1.78285	1.78285	1.90179	0.73565	2.18762	0.789213	2.0447	0.76684	0.262557	0.936243	1.48515e-05	0.456621	0.96025	3.9604e-05	0.767759	0.946695	0.0634324	0.946695	0.439676
Corynebacteriaceae	d__Bacteria;p__Actinobacteria;c__Actinobacteria;o__Actinomycetales;f__Corynebacteriaceae	0.220706	0.335388	0.110118	0.18446	0.165412	0.165412	0.0856393	0.157468	0.10537	0.266703	0.0955047	0.21641	0.287104	0.307385	0.0172025	0.478507	0.683079	0.0254852	0.548753	0.210824	0.426421	0.468498	0.717113
Micrococcaceae	d__Bacteria;p__Actinobacteria;c__Actinobacteria;o__Actinomycetales;f__Micrococcaceae	0.282694	0.350125	0.263039	0.36428	0.272866	0.272866	0.162757	0.25383	0.196882	0.327507	0.17982	0.289729	0.32495	0.870262	7.47485e-06	0.507563	0.916065	2.13567e-05	0.778534	0.272667	0.52123	0.469638	0.717113
Shewanellaceae	d__Bacteria;p__Proteobacteria;c__Gammaproteobacteria;o__Alteromonadales;f__Shewanellaceae	0.297438	0.439696	0.35682	0.197785	0.327129	0.327129	0.33068	0.260212	0.451444	0.203073	0.391062	0.238364	0.336606	0.169218	0.89472	0.507563	0.483479	0.917662	0.0758907	0.281783	0.151479	0.469638	0.504929
Carnobacteriaceae	d__Bacteria;p__Firmicutes;c__Bacilli;o__Lactobacillales;f__Carnobacteriaceae	0.36262	0.366395	0.220967	0.360415	0.291794	0.291794	0.181777	0.226101	0.241122	0.301377	0.21145	0.264685	0.342605	0.48072	0.023344	0.507563	0.799942	0.0333485	0.527266	0.0939617	0.61998	0.289113	0.799975
Sutterellaceae	d__Bacteria;p__Proteobacteria;c__Betaproteobacteria;o__Burkholderiales;f__Sutterellaceae	2.45989	0.88194	2.53026	0.6686	2.49507	2.49507	2.66333	1.11292	2.80858	0.907479	2.73596	1.005	0.392495	0.117395	6.10623e-15	0.560707	0.361216	2.44249e-13	0.941494	0.264832	0.0717768	0.469638	0.439676
Synergistaceae	d__Bacteria;p__Synergistetes;c__Synergistia;o__Synergistales;f__Synergistaceae	0.361362	0.458896	0.280657	0.458703	0.32101	0.32101	0.462681	0.555813	0.393546	0.504228	0.428113	0.524969	0.426863	0.363826	0.00270367	0.575572	0.76595	0.00432588	0.628449	0.588487	0.537834	0.735608	0.717113
Lachnospiraceae	d__Bacteria;p__Firmicutes;c__Clostridia;o__Clostridiales;f__Lachnospiraceae	4.25215	0.201384	4.18031	0.256012	4.21623	4.21623	4.25443	0.253409	4.27819	0.215797	4.26631	0.23263	0.440446	0.512103	0.000551153	0.575572	0.799942	0.0010021	0.680547	0.778804	0.231499	0.819793	0.633533
Chloroplast	d__Bacteria;p__Cyanobacteria/Chloroplast;c__Chloroplast;o__;f__Chloroplast	0.326173	0.362979	0.43529	0.574823	0.380731	0.380731	0.349211	0.520079	0.593481	0.456429	0.471346	0.498564	0.446069	0.0782229	0.249101	0.575572	0.312892	0.284686	0.33666	0.807771	0.103875	0.828483	0.439676
Rikenellaceae	d__Bacteria;p__Bacteroidetes;c__Bacteroidia;o__Bacteroidales;f__Rikenellaceae	2.60252	0.586128	2.5812	0.677879	2.59186	2.59186	2.52339	0.866721	2.42815	0.976339	2.47577	0.912521	0.612284	0.578651	3.46997e-06	0.765355	0.826645	1.06768e-05	0.788095	0.778804	0.925426	0.819793	0.946695
Flavobacteriaceae	d__Bacteria;p__Bacteroidetes;c__Flavobacteriia;o__Flavobacteriales;f__Flavobacteriaceae	0.141006	0.314455	0.228261	0.41891	0.184633	0.184633	0.0905478	0.224356	0.359949	0.53964	0.225248	0.430121	0.646254	0.049073	0.999896	0.773699	0.245365	0.999896	0.0533617	0.510439	0.436565	0.682215	0.717113
Halomonadaceae	d__Bacteria;p__Proteobacteria;c__Gammaproteobacteria;o__Oceanospirillales;f__Halomonadaceae	0.754333	0.401341	0.90772	0.230157	0.831026	0.831026	0.733335	0.277638	0.865942	0.265898	0.799639	0.276598	0.678583	0.017371	0.0993455	0.773699	0.17371	0.120419	0.444265	0.684911	0.461169	0.761013	0.717113
Clostridiales_Incertae Sedis XI	d__Bacteria;p__Firmicutes;c__Clostridia;o__Clostridiales;f__Clostridiales_Incertae Sedis XI	0.327374	0.353066	0.30179	0.402105	0.314582	0.314582	0.269219	0.382657	0.290811	0.291823	0.280015	0.336071	0.680773	0.979326	0.595184	0.773699	0.979326	0.626509	0.157628	0.352228	0.831501	0.521819	0.92389
Veillonellaceae	d__Bacteria;p__Firmicutes;c__Negativicutes;o__Selenomonadales;f__Veillonellaceae	2.96147	0.829626	3.09191	0.805414	3.02669	3.02669	2.76527	1.05057	3.09175	0.951859	2.92851	1.00321	0.701032	0.105523	0.000227175	0.773699	0.351745	0.000504834	0.706417	0.511661	0.778804	0.682215	0.890061
Porphyromonadaceae	d__Bacteria;p__Bacteroidetes;c__Bacteroidia;o__Bacteroidales;f__Porphyromonadaceae	2.89851	0.509694	2.87728	0.48707	2.8879	2.8879	2.9607	0.630798	2.938	0.709826	2.94935	0.662911	0.715671	0.790633	2.03847e-05	0.773699	0.916065	5.09617e-05	0.75611	0.583114	0.511661	0.735608	0.717113
Leuconostocaceae	d__Bacteria;p__Firmicutes;c__Bacilli;o__Lactobacillales;f__Leuconostocaceae	0.468966	0.69643	0.307189	0.540685	0.388077	0.388077	0.432589	0.384918	0.26777	0.406799	0.350179	0.39971	0.784928	0.0764177	0.00848965	0.82624	0.312892	0.013061	0.583492	0.511196	0.888669	0.682215	0.946695
Verrucomicrobiaceae	d__Bacteria;p__Verrucomicrobia;c__Verrucomicrobiae;o__Verrucomicrobiales;f__Verrucomicrobiaceae	0.684681	1.06007	0.89445	1.12137	0.789565	0.789565	0.887536	1.05832	0.788282	1.08505	0.837909	1.05913	0.877419	0.699133	3.05622e-06	0.899917	0.902106	1.06768e-05	0.788871	0.629597	0.90048	0.761013	0.946695
Erysipelotrichaceae	d__Bacteria;p__Firmicutes;c__Erysipelotrichia;o__Erysipelotrichales;f__Erysipelotrichaceae	2.6652	0.360495	2.45507	0.4046	2.56014	2.56014	2.51561	0.329764	2.62862	0.468917	2.57212	0.404197	0.907575	0.519963	0.0521988	0.907575	0.799942	0.0673533	0.4654	0.314084	0.461169	0.502535	0.717113

## Sheet: E genus
taxa	full taxonomy	mean rural log relative abundance in time 1	rural log relative abundance in time 1 standard deviation	mean rural log relative abundance in time 2	rural log relative abundance in time 2 standard deviation	mean rural log relative abundance	rural log relative abundance standard devation	mean urban log relative abundance in time 1	urban log relative abundance in time 1 standard deviation	mean urban log relative abundance in time 2	urban log relative abundance in time 2 standard deviation	mean urban log relative abundance	urban log relative abundance standard deviation	p-value for urban vs. rural log relative abundance	p-value for time	p-value for subject	adjusted p-value for urban vs. rural log relative abundance	adjusted p-value for time	adjusted p-value for subject	R2	Wilcoxon p-value for urban vs. rural at time 1	Wilcoxon p-value for urban vs. rural at time 2	adjusted Wilcoxon p-value for urban vs. rural at time 1	adjusted Wilcoxon p-value for urban vs. rural at time 2
Collinsella	d__Bacteria;p__Actinobacteria;c__Actinobacteria;o__Coriobacteriales;f__Coriobacteriaceae;g__Collinsella	1.28787	0.842167	0.897279	0.684976	1.09257	1.09257	0.21344	0.477626	0.311172	0.659318	0.262306	0.570408	0.000214732	0.0719471	3.8728e-08	0.018467	0.445284	1.44809e-07	0.888609	0.000135382	0.00503717	0.0116428	0.0863724
Paraprevotella	d__Bacteria;p__Bacteroidetes;c__Bacteroidia;o__Bacteroidales;f__Prevotellaceae;g__Paraprevotella	1.94689	1.44636	1.89418	1.41803	1.92054	1.92054	0.692289	0.822488	0.638046	0.838246	0.665168	0.820149	0.00111152	0.599469	1.56886e-12	0.0477955	0.812672	1.68652e-11	0.936783	0.0121384	0.00402584	0.0949004	0.0863724
Flavonifractor	d__Bacteria;p__Firmicutes;c__Clostridia;o__Clostridiales;f__Ruminococcaceae;g__Flavonifractor	1.37388	0.645422	1.26061	0.614221	1.31724	1.31724	1.8869	0.507057	1.76622	0.465913	1.82656	0.484506	0.00209213	0.190717	0.000642217	0.0498678	0.607511	0.0010433	0.731948	0.00513072	0.00733082	0.0678861	0.0895371
Bacteroides	d__Bacteria;p__Bacteroidetes;c__Bacteroidia;o__Bacteroidales;f__Bacteroidaceae;g__Bacteroides	3.96985	0.633581	4.04029	0.571295	4.00507	4.00507	4.47984	0.218818	4.43144	0.214261	4.45564	0.215158	0.00231943	0.781203	1.90381e-12	0.0498678	0.89578	1.8192e-11	0.933817	0.00216555	0.0910861	0.0678861	0.336434
Escherichia/Shigella	d__Bacteria;p__Proteobacteria;c__Gammaproteobacteria;o__Enterobacteriales;f__Enterobacteriaceae;g__Escherichia/Shigella	2.28284	0.560664	2.31789	0.507272	2.30036	2.30036	2.72427	0.886574	3.13891	0.827941	2.93159	0.872335	0.0036938	0.0313682	2.35473e-05	0.057367	0.445284	5.06266e-05	0.798304	0.127419	0.000530525	0.377863	0.0456252
Veillonella	d__Bacteria;p__Firmicutes;c__Negativicutes;o__Selenomonadales;f__Veillonellaceae;g__Veillonella	1.91723	0.616915	2.03423	0.849084	1.97573	1.97573	1.24708	0.805263	1.56351	0.844583	1.4053	0.830121	0.00400235	0.19073	0.404825	0.057367	0.607511	0.414464	0.337935	0.00431836	0.0558884	0.0678861	0.252969
Sutterella	d__Bacteria;p__Proteobacteria;c__Betaproteobacteria;o__Burkholderiales;f__Sutterellaceae;g__Sutterella	1.38457	1.25516	1.41787	1.11886	1.40122	1.40122	0.360484	0.650874	0.620032	0.877639	0.490258	0.773893	0.00519659	0.0736446	7.10543e-14	0.0601421	0.445284	1.01844e-12	0.943718	0.00734052	0.0290156	0.0701428	0.226849
Desulfovibrio	d__Bacteria;p__Proteobacteria;c__Deltaproteobacteria;o__Desulfovibrionales;f__Desulfovibrionaceae;g__Desulfovibrio	0.660582	0.820148	0.551953	0.750453	0.606267	0.606267	0.0930718	0.229751	0.109714	0.217395	0.101393	0.220933	0.00559461	0.463518	3.87945e-09	0.0601421	0.721616	1.66817e-08	0.889101	0.00631498	0.0482236	0.0678861	0.252969
Lactonifactor	d__Bacteria;p__Firmicutes;c__Clostridia;o__Clostridiales;f__Lachnospiraceae;g__Lactonifactor	0.175027	0.251017	0.0758508	0.139197	0.125439	0.125439	0.418309	0.482464	0.300039	0.285847	0.359174	0.395973	0.00645801	0.0644002	0.0311602	0.0617099	0.445284	0.0357303	0.574372	0.142564	0.00587124	0.401541	0.0863724
Megamonas	d__Bacteria;p__Firmicutes;c__Negativicutes;o__Selenomonadales;f__Veillonellaceae;g__Megamonas	1.99123	1.36626	2.50141	1.08468	2.24632	2.24632	1.18172	1.32032	1.27932	1.33021	1.23052	1.30911	0.00926482	0.072213	1.49509e-06	0.0796774	0.445284	4.28592e-06	0.829992	0.0976013	0.00333026	0.310878	0.0863724
Clostridium XlVa	d__Bacteria;p__Firmicutes;c__Clostridia;o__Clostridiales;f__Lachnospiraceae;g__Clostridium XlVa	2.44638	0.40603	2.53867	0.41321	2.49252	2.49252	2.75325	0.391563	2.81708	0.374179	2.78517	0.379407	0.0104603	0.214359	0.000633208	0.0817804	0.609618	0.0010433	0.715308	0.0283084	0.0350107	0.168277	0.231609
Alloprevotella	d__Bacteria;p__Bacteroidetes;c__Bacteroidia;o__Bacteroidales;f__Prevotellaceae;g__Alloprevotella	1.30677	1.54014	1.41055	1.4699	1.35866	1.35866	0.326495	0.461523	0.762832	0.46826	0.544664	0.509324	0.0195282	0.0233296	7.39651e-10	0.139952	0.421227	3.99712e-09	0.896209	0.0329674	0.321568	0.1772	0.614552
Streptococcus	d__Bacteria;p__Firmicutes;c__Bacilli;o__Lactobacillales;f__Streptococcaceae;g__Streptococcus	2.08718	0.941378	2.02349	0.823657	2.05533	2.05533	1.35243	0.519444	1.69193	0.785857	1.52218	0.679614	0.0248701	0.176004	1.06873e-06	0.163447	0.607511	3.16935e-06	0.826558	0.00948361	0.191751	0.081559	0.458073
Prevotella	d__Bacteria;p__Bacteroidetes;c__Bacteroidia;o__Bacteroidales;f__Prevotellaceae;g__Prevotella	3.18146	1.4181	3.45143	1.25685	3.31645	3.31645	2.33101	1.07283	2.64994	0.820434	2.49047	0.956419	0.0266077	0.00111771	1.88738e-15	0.163447	0.0961232	5.41049e-14	0.951377	0.0762662	0.0558884	0.278558	0.252969
Clostridium sensu stricto	d__Bacteria;p__Firmicutes;c__Clostridia;o__Clostridiales;f__Clostridiaceae 1;g__Clostridium sensu stricto	1.74634	0.669414	1.75976	0.642745	1.75305	1.75305	1.26087	0.790834	1.37367	0.879742	1.31727	0.82765	0.0310467	0.64287	0.0247898	0.171143	0.813041	0.0292044	0.554077	0.0264766	0.163576	0.168277	0.413751
Anaerotruncus	d__Bacteria;p__Firmicutes;c__Clostridia;o__Clostridiales;f__Ruminococcaceae;g__Anaerotruncus	0.388673	0.396536	0.395849	0.398255	0.392261	0.392261	0.752023	0.582744	0.612175	0.498743	0.682099	0.540037	0.0318405	0.384216	0.000922791	0.171143	0.695445	0.00146963	0.691325	0.0390473	0.131523	0.191948	0.372904
Oribacterium	d__Bacteria;p__Firmicutes;c__Clostridia;o__Clostridiales;f__Lachnospiraceae;g__Oribacterium	0.440324	0.337209	0.380319	0.339195	0.410322	0.410322	0.224522	0.315731	0.234175	0.336329	0.229349	0.322021	0.0422887	0.675412	0.024152	0.213931	0.829791	0.0288483	0.551087	0.0218673	0.0990595	0.156716	0.336434
Campylobacter	d__Bacteria;p__Proteobacteria;c__Epsilonproteobacteria;o__Campylobacterales;f__Campylobacteraceae;g__Campylobacter	0.214977	0.224799	0.38071	0.398325	0.297844	0.297844	0.16872	0.282585	0.12892	0.278229	0.14882	0.27753	0.047714	0.327297	0.393814	0.2171	0.695445	0.408048	0.289669	0.299836	0.0131607	0.566946	0.125758
Eggerthella	d__Bacteria;p__Actinobacteria;c__Actinobacteria;o__Coriobacteriales;f__Coriobacteriaceae;g__Eggerthella	0.483649	0.501747	0.229778	0.37277	0.356713	0.356713	0.589174	0.528338	0.68692	0.60555	0.638047	0.563104	0.0482154	0.373954	0.00471628	0.2171	0.695445	0.00676	0.63001	0.410728	0.00832903	0.643716	0.0895371
Clostridium XVIII	d__Bacteria;p__Firmicutes;c__Erysipelotrichia;o__Erysipelotrichales;f__Erysipelotrichaceae;g__Clostridium XVIII	0.626216	0.64188	0.714861	0.578646	0.670538	0.670538	0.98457	0.673758	1.08223	0.70005	1.0334	0.679965	0.0504884	0.3511	0.000293136	0.2171	0.695445	0.000525203	0.718477	0.0654118	0.075948	0.255701	0.311025
Faecalibacterium	d__Bacteria;p__Firmicutes;c__Clostridia;o__Clostridiales;f__Ruminococcaceae;g__Faecalibacterium	3.93499	0.255979	3.74526	0.300636	3.84013	3.84013	3.43382	0.965423	3.48716	0.708495	3.46049	0.836271	0.0550278	0.240398	8.22975e-12	0.222224	0.626491	6.43417e-11	0.917162	0.0809763	0.601662	0.278558	0.839506
Parasutterella	d__Bacteria;p__Proteobacteria;c__Betaproteobacteria;o__Burkholderiales;f__Sutterellaceae;g__Parasutterella	1.79764	1.10027	1.94737	0.967796	1.87251	1.87251	2.50686	1.26921	2.59176	1.07932	2.54931	1.16369	0.0568479	0.0802342	0	0.222224	0.445284	0	0.966559	0.0514511	0.0558884	0.22124	0.252969
Dorea	d__Bacteria;p__Firmicutes;c__Clostridia;o__Clostridiales;f__Lachnospiraceae;g__Dorea	2.54626	0.397086	2.3012	0.435749	2.42373	2.42373	2.02469	0.667453	2.26315	0.560297	2.14392	0.620127	0.0606087	0.970887	0.00359237	0.226624	0.993535	0.00532662	0.636028	0.00388501	0.820148	0.0678861	0.966202
Butyricimonas	d__Bacteria;p__Bacteroidetes;c__Bacteroidia;o__Bacteroidales;f__Porphyromonadaceae;g__Butyricimonas	1.4763	0.888943	1.47682	0.954	1.47656	1.47656	0.993554	1.06895	0.905433	0.936047	0.949494	0.99274	0.0664383	0.721229	9.73231e-07	0.237334	0.861467	2.98921e-06	0.819936	0.183554	0.0981918	0.478354	0.336434
Anaerosporobacter	d__Bacteria;p__Firmicutes;c__Clostridia;o__Clostridiales;f__Clostridiaceae 1;g__Anaerosporobacter	0.197893	0.338034	0.357105	0.418451	0.277499	0.277499	0.138068	0.298018	0.0983683	0.189455	0.118218	0.247304	0.0689923	0.303349	0.0151481	0.237334	0.695445	0.0188974	0.573084	0.419164	0.0168837	0.643716	0.1452
Clostridium XI	d__Bacteria;p__Firmicutes;c__Clostridia;o__Clostridiales;f__Peptostreptococcaceae;g__Clostridium XI	1.74489	0.388704	1.84199	0.451826	1.79344	1.79344	1.41243	0.537629	1.63802	0.678926	1.52522	0.615163	0.0840827	0.0244899	3.08205e-06	0.27812	0.421227	8.032e-06	0.80647	0.0558884	0.173829	0.228876	0.427122
Gordonibacter	d__Bacteria;p__Actinobacteria;c__Actinobacteria;o__Coriobacteriales;f__Coriobacteriaceae;g__Gordonibacter	0.195987	0.23812	0.122894	0.236697	0.15944	0.15944	0.294503	0.35099	0.325689	0.419449	0.310096	0.382073	0.0880916	0.698598	0.00399871	0.280588	0.846189	0.00582863	0.627793	0.418177	0.0624254	0.643716	0.268429
Gemella	d__Bacteria;p__Firmicutes;c__Bacilli;o__Bacillales;f__Bacillales_Incertae Sedis XI;g__Gemella	0.448913	0.345903	0.457414	0.434981	0.453163	0.453163	0.226508	0.291586	0.348825	0.374096	0.287667	0.336804	0.114166	0.230159	0.000100565	0.345018	0.618551	0.000184012	0.737378	0.0441289	0.489463	0.199741	0.765342
Fusobacterium	d__Bacteria;p__Fusobacteria;c__Fusobacteriia;o__Fusobacteriales;f__Fusobacteriaceae;g__Fusobacterium	0.787106	0.835459	0.912069	0.865074	0.849588	0.849588	1.4963	1.28997	1.24539	1.31407	1.37085	1.29154	0.116343	0.623678	4.62628e-08	0.345018	0.812672	1.65775e-07	0.851787	0.0805021	0.64304	0.278558	0.839506
Barnesiella	d__Bacteria;p__Bacteroidetes;c__Bacteroidia;o__Bacteroidales;f__Porphyromonadaceae;g__Barnesiella	1.39815	1.22448	1.58659	0.978909	1.49237	1.49237	0.91124	0.924573	1.10463	0.96761	1.00793	0.939244	0.123901	0.0781476	7.4365e-10	0.354633	0.445284	3.99712e-09	0.887625	0.225071	0.101713	0.517708	0.336434
Coprococcus	d__Bacteria;p__Firmicutes;c__Clostridia;o__Clostridiales;f__Lachnospiraceae;g__Coprococcus	2.27631	1.08926	2.28327	0.746753	2.27979	2.27979	1.74127	0.931235	1.94116	0.954256	1.84121	0.936138	0.127833	0.274024	2.43003e-10	0.354633	0.693121	1.62457e-09	0.894583	0.0401751	0.383413	0.191948	0.659471
Halomonas	d__Bacteria;p__Proteobacteria;c__Gammaproteobacteria;o__Oceanospirillales;f__Halomonadaceae;g__Halomonas	0.616102	0.418915	0.703356	0.210796	0.659729	0.659729	0.457352	0.265058	0.641484	0.233865	0.549418	0.263754	0.137846	0.0232704	0.14386	0.37046	0.421227	0.15274	0.426184	0.267183	0.314084	0.546543	0.613892
Eubacterium	d__Bacteria;p__Firmicutes;c__Clostridia;o__Clostridiales;f__Eubacteriaceae;g__Eubacterium	0.267856	0.297956	0.256342	0.308549	0.262099	0.262099	0.419141	0.516056	0.429075	0.419766	0.424108	0.464339	0.144231	0.989782	0.000523792	0.375876	0.993535	0.000900922	0.69096	0.545045	0.158009	0.735914	0.41178
Coprobacillus	d__Bacteria;p__Firmicutes;c__Erysipelotrichia;o__Erysipelotrichales;f__Erysipelotrichaceae;g__Coprobacillus	0.349377	0.48236	0.381058	0.426266	0.365218	0.365218	0.555628	0.603803	0.589303	0.622558	0.572466	0.605579	0.149873	0.732933	0.0155818	0.37909	0.863455	0.0191434	0.558435	0.311545	0.356511	0.566946	0.63155
Succinivibrio	d__Bacteria;p__Proteobacteria;c__Gammaproteobacteria;o__Aeromonadales;f__Succinivibrionaceae;g__Succinivibrio	0.514504	1.01512	0.674504	1.20009	0.594504	0.594504	0.141825	0.237604	0.323689	0.403887	0.232757	0.339787	0.157933	0.0108566	3.66374e-14	0.386053	0.421227	6.30163e-13	0.937683	0.547657	0.988011	0.735914	0.989332
Lactobacillus	d__Bacteria;p__Firmicutes;c__Bacilli;o__Lactobacillales;f__Lactobacillaceae;g__Lactobacillus	1.04765	1.2062	0.993284	1.00657	1.02047	1.02047	0.617725	0.64871	0.648247	0.706056	0.632986	0.669419	0.161604	0.909127	2.12129e-08	0.386053	0.989682	8.29232e-08	0.857619	0.418571	0.359837	0.643716	0.63155
Clostridium XIX	d__Bacteria;p__Fusobacteria;c__Fusobacteriia;o__Fusobacteriales;f__Fusobacteriaceae;g__Clostridium XIX	0.316358	0.580419	0.264012	0.553747	0.290185	0.290185	0.626271	0.884498	0.551355	0.820867	0.588813	0.843119	0.174313	0.40898	1.93471e-09	0.401752	0.717802	9.78735e-09	0.878244	0.26944	0.123591	0.546543	0.372904
Gemmiger	d__Bacteria;p__Firmicutes;c__Clostridia;o__Clostridiales;f__Ruminococcaceae;g__Gemmiger	1.96281	0.820461	1.87319	0.733313	1.918	1.918	1.55847	1.34619	1.42609	1.02492	1.49228	1.18285	0.177518	0.149212	7.88258e-15	0.401752	0.607511	1.69476e-13	0.942227	0.560207	0.24227	0.741197	0.542396
Haemophilus	d__Bacteria;p__Proteobacteria;c__Gammaproteobacteria;o__Pasteurellales;f__Pasteurellaceae;g__Haemophilus	0.630633	0.568513	0.861156	0.723761	0.745894	0.745894	0.463091	0.620424	0.549348	0.71873	0.50622	0.664153	0.203749	0.107766	7.99883e-05	0.448518	0.487782	0.000152867	0.739331	0.229314	0.0840803	0.517708	0.328677
Ruminococcus2	d__Bacteria;p__Firmicutes;c__Clostridia;o__Clostridiales;f__Lachnospiraceae;g__Ruminococcus2	2.58009	0.60895	2.36526	0.471745	2.47267	2.47267	2.25797	0.750854	2.30326	0.5523	2.28062	0.650996	0.210312	0.476672	0.129984	0.448518	0.721616	0.139733	0.402281	0.085914	0.639514	0.284177	0.839506
Actinomyces	d__Bacteria;p__Actinobacteria;c__Actinobacteria;o__Actinomycetales;f__Actinomycetaceae;g__Actinomyces	0.849282	0.426108	0.567474	0.452555	0.708378	0.708378	0.462756	0.37522	0.663686	0.451293	0.563221	0.422094	0.213828	0.617475	0.0280315	0.448518	0.812672	0.0325772	0.520644	0.00407847	0.541708	0.0678861	0.81271
Cronobacter	d__Bacteria;p__Proteobacteria;c__Gammaproteobacteria;o__Enterobacteriales;f__Enterobacteriaceae;g__Cronobacter	0.272529	0.452593	0.0524386	0.161787	0.162484	0.162484	0.293397	0.455444	0.282676	0.380545	0.288037	0.414289	0.229238	0.0828435	0.00488998	0.456117	0.445284	0.00689407	0.617104	1	0.00602598	1	0.0863724
Bifidobacterium	d__Bacteria;p__Actinobacteria;c__Actinobacteria;o__Bifidobacteriales;f__Bifidobacteriaceae;g__Bifidobacterium	1.88214	0.885907	1.53625	0.771596	1.7092	1.7092	1.82269	0.74141	2.1553	0.799332	1.989	0.779383	0.23112	0.95557	6.60721e-05	0.456117	0.993535	0.000129141	0.738766	0.904208	0.0350107	0.948316	0.231609
Clostridium XlVb	d__Bacteria;p__Firmicutes;c__Clostridia;o__Clostridiales;f__Lachnospiraceae;g__Clostridium XlVb	1.94575	0.307976	1.96557	0.358806	1.95566	1.95566	2.0533	0.462925	2.14405	0.485713	2.09868	0.470582	0.233362	0.307279	2.51187e-06	0.456117	0.695445	6.75064e-06	0.799052	0.15716	0.0523995	0.422368	0.252969
Shewanella	d__Bacteria;p__Proteobacteria;c__Gammaproteobacteria;o__Alteromonadales;f__Shewanellaceae;g__Shewanella	0.291324	0.432204	0.347065	0.195528	0.319194	0.319194	0.330044	0.259193	0.456431	0.211472	0.393237	0.242099	0.259328	0.166186	0.990828	0.495605	0.607511	0.990828	0.0446082	0.234775	0.129642	0.517708	0.372904
Roseburia	d__Bacteria;p__Firmicutes;c__Clostridia;o__Clostridiales;f__Lachnospiraceae;g__Roseburia	3.61742	0.339366	3.49599	0.483274	3.55671	3.55671	3.36828	0.94163	3.30016	0.720229	3.33422	0.828173	0.265362	0.188149	3.28462e-09	0.496112	0.607511	1.48672e-08	0.872608	0.968002	0.564832	0.99105	0.823314
Mogibacterium	d__Bacteria;p__Firmicutes;c__Clostridia;o__Clostridiales;f__Clostridiales_Incertae Sedis XIII;g__Mogibacterium	0.41354	0.423457	0.256883	0.428005	0.335212	0.335212	0.174989	0.329567	0.242818	0.408479	0.208903	0.367944	0.271261	0.45024	6.52305e-05	0.49635	0.721616	0.000129141	0.73862	0.0293507	0.974667	0.168277	0.989332
Acidaminococcus	d__Bacteria;p__Firmicutes;c__Negativicutes;o__Selenomonadales;f__Acidaminococcaceae;g__Acidaminococcus	0.373119	0.642645	0.399855	0.698568	0.386487	0.386487	0.12486	0.432326	0.251815	0.588955	0.188337	0.513981	0.290735	0.068944	3.33067e-16	0.51363	0.445284	1.43219e-14	0.951092	0.144741	0.533895	0.401541	0.81271
Parabacteroides	d__Bacteria;p__Bacteroidetes;c__Bacteroidia;o__Bacteroidales;f__Porphyromonadaceae;g__Parabacteroides	2.66076	0.482488	2.61452	0.509671	2.63764	2.63764	2.83049	0.661254	2.80192	0.703973	2.81621	0.67429	0.303035	0.638015	4.16488e-06	0.51363	0.813041	1.05347e-05	0.788833	0.221065	0.1207	0.517708	0.372904
Corynebacterium	d__Bacteria;p__Actinobacteria;c__Actinobacteria;o__Actinomycetales;f__Corynebacteriaceae;g__Corynebacterium	0.220905	0.339042	0.100786	0.168448	0.160845	0.160845	0.0863716	0.158686	0.100675	0.262176	0.0935232	0.214026	0.30564	0.219746	0.00936684	0.51363	0.609618	0.0122053	0.580773	0.210824	0.405226	0.517708	0.670182
Hespellia	d__Bacteria;p__Firmicutes;c__Clostridia;o__Clostridiales;f__Lachnospiraceae;g__Hespellia	0.172508	0.216215	0.150893	0.227101	0.1617	0.1617	0.0787981	0.166529	0.116501	0.305765	0.0976494	0.243767	0.309862	0.841532	0.00674245	0.51363	0.939893	0.00920398	0.591196	0.122633	0.255024	0.376659	0.548301
Dialister	d__Bacteria;p__Firmicutes;c__Negativicutes;o__Selenomonadales;f__Veillonellaceae;g__Dialister	1.59458	1.43185	1.65692	1.05504	1.62575	1.62575	1.87426	1.38527	2.14908	1.25247	2.01167	1.31091	0.310567	0.292101	3.32756e-07	0.51363	0.695445	1.14468e-06	0.824945	0.455169	0.210964	0.675874	0.49035
Pyramidobacter	d__Bacteria;p__Synergistetes;c__Synergistia;o__Synergistales;f__Synergistaceae;g__Pyramidobacter	0.242737	0.382793	0.254361	0.43369	0.248549	0.248549	0.439013	0.563453	0.285173	0.42459	0.362093	0.498563	0.35526	0.36851	0.00711769	0.57156	0.695445	0.0095644	0.589785	0.313457	0.962782	0.566946	0.989332
Peptostreptococcus	d__Bacteria;p__Firmicutes;c__Clostridia;o__Clostridiales;f__Peptostreptococcaceae;g__Peptostreptococcus	0.346449	0.298548	0.252255	0.301423	0.299352	0.299352	0.115956	0.212366	0.335486	0.394128	0.225721	0.331671	0.358887	0.313929	0.114992	0.57156	0.695445	0.125181	0.410039	0.00571603	0.654034	0.0678861	0.839506
Rothia	d__Bacteria;p__Actinobacteria;c__Actinobacteria;o__Actinomycetales;f__Micrococcaceae;g__Rothia	0.273768	0.335695	0.259234	0.362919	0.266501	0.266501	0.16311	0.258246	0.203789	0.335908	0.183449	0.296455	0.375536	0.770884	1.25032e-05	0.587202	0.89578	2.82967e-05	0.768635	0.247252	0.603573	0.531593	0.839506
Parvimonas	d__Bacteria;p__Firmicutes;c__Clostridia;o__Clostridiales;f__Clostridiales_Incertae Sedis XI;g__Parvimonas	0.16644	0.240381	0.133873	0.193723	0.150156	0.150156	0.194254	0.345682	0.219857	0.283843	0.207056	0.312465	0.3835	0.950911	0.391396	0.588946	0.993535	0.408048	0.247589	0.815517	0.445087	0.912215	0.708841
Megasphaera	d__Bacteria;p__Firmicutes;c__Negativicutes;o__Selenomonadales;f__Veillonellaceae;g__Megasphaera	0.797151	1.04622	0.960631	1.13152	0.878891	0.878891	0.659311	0.741546	0.668672	0.770054	0.663991	0.746195	0.419885	0.525252	5.63765e-05	0.633511	0.765622	0.000115438	0.738474	0.835737	0.418571	0.9131	0.679191
Bilophila	d__Bacteria;p__Proteobacteria;c__Deltaproteobacteria;o__Desulfovibrionales;f__Desulfovibrionaceae;g__Bilophila	1.76294	0.797541	1.58939	0.838566	1.67617	1.67617	1.35922	1.09129	1.53434	1.10733	1.44678	1.08877	0.436642	0.993535	2.45574e-10	0.647434	0.993535	1.62457e-09	0.889742	0.323027	0.924502	0.566946	0.989332
Enterobacter	d__Bacteria;p__Proteobacteria;c__Gammaproteobacteria;o__Enterobacteriales;f__Enterobacteriaceae;g__Enterobacter	1.08609	0.86452	0.72141	0.730887	0.90375	0.90375	0.774724	0.720807	0.702537	0.852899	0.73863	0.780287	0.451931	0.093595	0.0011188	0.658747	0.47348	0.00174939	0.663815	0.320743	0.651986	0.566946	0.839506
Blautia	d__Bacteria;p__Firmicutes;c__Clostridia;o__Clostridiales;f__Lachnospiraceae;g__Blautia	3.06499	0.437266	2.83678	0.411794	2.95088	2.95088	2.95076	0.362421	3.09713	0.355519	3.02394	0.362023	0.494787	0.566949	0.0135469	0.709194	0.799305	0.0173886	0.553512	0.368862	0.0459542	0.634443	0.252969
Oscillibacter	d__Bacteria;p__Firmicutes;c__Clostridia;o__Clostridiales;f__Ruminococcaceae;g__Oscillibacter	2.21235	0.338019	2.251	0.395843	2.23167	2.23167	2.16293	0.787238	2.04977	0.861314	2.10635	0.816474	0.513515	0.591363	4.13839e-09	0.723972	0.812672	1.69477e-08	0.867606	0.383413	0.698028	0.643716	0.8828
Lachnoanaerobaculum	d__Bacteria;p__Firmicutes;c__Clostridia;o__Clostridiales;f__Lachnospiraceae;g__Lachnoanaerobaculum	0.168109	0.253697	0.153455	0.234491	0.160782	0.160782	0.132114	0.216699	0.132203	0.196266	0.132158	0.204067	0.630773	0.856073	0.0159315	0.848235	0.943875	0.0192973	0.541723	0.684546	0.873845	0.841014	0.975982
Alistipes	d__Bacteria;p__Bacteroidetes;c__Bacteroidia;o__Bacteroidales;f__Rikenellaceae;g__Alistipes	2.59992	0.587842	2.56232	0.689154	2.58112	2.58112	2.51664	0.874333	2.42926	0.974228	2.47295	0.914755	0.639477	0.547649	2.12618e-06	0.848235	0.784963	5.89844e-06	0.795571	0.778804	0.989332	0.912215	0.989332
Lactococcus	d__Bacteria;p__Firmicutes;c__Bacilli;o__Lactobacillales;f__Streptococcaceae;g__Lactococcus	0.389711	0.672918	0.0958076	0.295515	0.242759	0.242759	0.22942	0.37943	0.159055	0.342017	0.194237	0.358323	0.646011	0.0640537	0.567116	0.848235	0.445284	0.573788	0.203126	0.52123	0.27911	0.734848	0.571511
Ruminococcus	d__Bacteria;p__Firmicutes;c__Clostridia;o__Clostridiales;f__Ruminococcaceae;g__Ruminococcus	2.825	0.85379	2.80785	0.84845	2.81643	2.81643	2.54213	0.889357	2.85834	0.78745	2.70024	0.844431	0.648135	0.106935	3.07357e-09	0.848235	0.487782	1.46849e-08	0.870396	0.301253	0.946695	0.566946	0.989332
Granulicatella	d__Bacteria;p__Firmicutes;c__Bacilli;o__Lactobacillales;f__Carnobacteriaceae;g__Granulicatella	0.230336	0.327615	0.0975878	0.215665	0.163962	0.163962	0.113568	0.183634	0.159464	0.229258	0.136516	0.206336	0.66455	0.361431	0.0743236	0.848235	0.695445	0.0819465	0.44141	0.273271	0.262162	0.546543	0.5499
Anaerostipes	d__Bacteria;p__Firmicutes;c__Clostridia;o__Clostridiales;f__Lachnospiraceae;g__Anaerostipes	1.93245	0.558949	1.6782	0.662534	1.80532	1.80532	1.75254	0.438739	2.00142	0.556358	1.87698	0.510353	0.664795	0.972352	6.44107e-06	0.848235	0.993535	1.49711e-05	0.777268	0.221065	0.134419	0.517708	0.372904
Weissella	d__Bacteria;p__Firmicutes;c__Bacilli;o__Lactobacillales;f__Leuconostocaceae;g__Weissella	0.360434	0.640437	0.293188	0.532099	0.326811	0.326811	0.315227	0.361025	0.229386	0.352698	0.272306	0.354952	0.670698	0.376825	0.0151618	0.848235	0.695445	0.0188974	0.546838	0.455822	0.93801	0.675874	0.989332
Salmonella	d__Bacteria;p__Proteobacteria;c__Gammaproteobacteria;o__Enterobacteriales;f__Enterobacteriaceae;g__Salmonella	0.300841	0.45777	0.179955	0.33499	0.240398	0.240398	0.144429	0.23527	0.253973	0.510597	0.199201	0.396302	0.693432	0.938858	0.0338102	0.864278	0.993535	0.0382589	0.495396	0.546275	0.811753	0.735914	0.966202
Subdoligranulum	d__Bacteria;p__Firmicutes;c__Clostridia;o__Clostridiales;f__Ruminococcaceae;g__Subdoligranulum	0.603532	0.383725	0.586925	0.407274	0.595228	0.595228	0.592862	0.62087	0.494739	0.548895	0.543801	0.580557	0.724803	0.364658	6.81126e-07	0.878602	0.695445	2.16951e-06	0.811801	0.945141	0.29391	0.979302	0.58782
Atopobium	d__Bacteria;p__Actinobacteria;c__Actinobacteria;o__Coriobacteriales;f__Coriobacteriaceae;g__Atopobium	0.25756	0.285433	0.171579	0.254677	0.214569	0.214569	0.187009	0.231836	0.194708	0.257423	0.190858	0.241834	0.731376	0.382515	0.00755392	0.878602	0.695445	0.00999442	0.581205	0.487724	0.748418	0.708817	0.919486
Streptophyta	d__Bacteria;p__Cyanobacteria/Chloroplast;c__Chloroplast;o__;f__Chloroplast;g__Streptophyta	0.316408	0.359906	0.364735	0.573727	0.340571	0.340571	0.336335	0.506207	0.426754	0.4275	0.381544	0.464724	0.735574	0.435315	0.0532268	0.878602	0.721616	0.0594481	0.465826	0.807771	0.24597	0.912215	0.542396
Erysipelotrichaceae_incertae_sedis	d__Bacteria;p__Firmicutes;c__Erysipelotrichia;o__Erysipelotrichales;f__Erysipelotrichaceae;g__Erysipelotrichaceae_incertae_sedis	1.45358	0.905585	1.28188	0.672796	1.36773	1.36773	1.32026	0.607499	1.30734	0.771872	1.3138	0.685634	0.792625	0.443921	0.00115852	0.933777	0.721616	0.00177916	0.6541	0.698028	0.745471	0.845116	0.919486
Anaeroglobus	d__Bacteria;p__Firmicutes;c__Negativicutes;o__Selenomonadales;f__Veillonellaceae;g__Anaeroglobus	0.288165	0.500602	0.200318	0.338204	0.244241	0.244241	0.287387	0.630948	0.275561	0.723084	0.281474	0.669852	0.822644	0.478281	3.69614e-07	0.956046	0.721616	1.22257e-06	0.819271	0.622572	0.548107	0.81	0.81271
Odoribacter	d__Bacteria;p__Bacteroidetes;c__Bacteroidia;o__Bacteroidales;f__Porphyromonadaceae;g__Odoribacter	1.1961	0.89609	1.31408	0.870931	1.25509	1.25509	1.18117	0.994398	1.21004	1.06287	1.19561	1.01603	0.837033	0.451567	4.0305e-10	0.959798	0.721616	2.47588e-09	0.884906	0.816751	0.776186	0.912215	0.940169
Scardovia	d__Bacteria;p__Actinobacteria;c__Actinobacteria;o__Bifidobacteriales;f__Bifidobacteriaceae;g__Scardovia	0.146633	0.364432	0.112337	0.237143	0.129485	0.129485	0.0920578	0.187396	0.191255	0.284377	0.141656	0.242961	0.879165	0.388155	5.94841e-06	0.987274	0.695445	1.42101e-05	0.778614	0.838778	0.337665	0.9131	0.625618
Turicibacter	d__Bacteria;p__Firmicutes;c__Erysipelotrichia;o__Erysipelotrichales;f__Erysipelotrichaceae;g__Turicibacter	0.686911	0.513809	0.674217	0.514198	0.680564	0.680564	0.605923	0.553092	0.708949	0.791581	0.657436	0.676034	0.8865	0.660771	0.00542837	0.987274	0.82357	0.00752968	0.593587	0.64111	0.614776	0.81	0.839506
Akkermansia	d__Bacteria;p__Verrucomicrobia;c__Verrucomicrobiae;o__Verrucomicrobiales;f__Verrucomicrobiaceae;g__Akkermansia	0.688747	1.06626	0.885655	1.11087	0.787201	0.787201	0.885219	1.05758	0.762078	1.08012	0.823648	1.05696	0.906989	0.798128	4.3992e-06	0.987274	0.903145	1.08095e-05	0.782878	0.649884	0.856655	0.81	0.975406
Butyricicoccus	d__Bacteria;p__Firmicutes;c__Clostridia;o__Clostridiales;f__Ruminococcaceae;g__Butyricicoccus	1.82649	0.449894	1.83652	0.356955	1.8315	1.8315	1.69414	0.591183	1.94612	0.55024	1.82013	0.577969	0.936089	0.0702616	3.1668e-05	0.987274	0.445284	6.64257e-05	0.751071	0.494523	0.141705	0.708817	0.380832
Solobacterium	d__Bacteria;p__Firmicutes;c__Erysipelotrichia;o__Erysipelotrichales;f__Erysipelotrichaceae;g__Solobacterium	0.445493	0.440729	0.314681	0.468013	0.380087	0.380087	0.388454	0.264621	0.357879	0.315503	0.373166	0.287835	0.947074	0.198741	0.00162963	0.987274	0.609618	0.00245875	0.644643	0.859349	0.341908	0.923801	0.625618
Pseudoflavonifractor	d__Bacteria;p__Firmicutes;c__Clostridia;o__Clostridiales;f__Ruminococcaceae;g__Pseudoflavonifractor	0.739833	0.61378	0.675939	0.524764	0.707886	0.707886	0.734852	0.707129	0.655777	0.660771	0.695314	0.676698	0.948185	0.178151	3.3562e-13	0.987274	0.607511	4.12334e-12	0.925003	1	0.858011	1	0.975406
Phascolarctobacterium	d__Bacteria;p__Firmicutes;c__Negativicutes;o__Selenomonadales;f__Acidaminococcaceae;g__Phascolarctobacterium	2.31804	0.991991	2.38802	0.846098	2.35303	2.35303	2.33773	1.3179	2.40699	1.2246	2.37236	1.25618	0.954479	0.488655	6.35836e-12	0.987274	0.724557	5.46819e-11	0.910575	0.645607	0.861987	0.81	0.975406
Lachnospiracea_incertae_sedis	d__Bacteria;p__Firmicutes;c__Clostridia;o__Clostridiales;f__Lachnospiraceae;g__Lachnospiracea_incertae_sedis	2.36671	0.305394	2.32112	0.472195	2.34391	2.34391	2.22072	0.44971	2.4542	0.489223	2.33746	0.47865	0.958541	0.152131	8.8926e-05	0.987274	0.607511	0.000166253	0.727241	0.398302	0.620465	0.643716	0.839506
Holdemania	d__Bacteria;p__Firmicutes;c__Erysipelotrichia;o__Erysipelotrichales;f__Erysipelotrichaceae;g__Holdemania	0.910144	0.545589	0.782479	0.485243	0.846312	0.846312	0.832563	0.708969	0.875362	0.626427	0.853962	0.660696	0.964314	0.611262	1.72747e-05	0.987274	0.812672	3.8093e-05	0.758849	0.80618	0.391492	0.912215	0.660163
Sporobacter	d__Bacteria;p__Firmicutes;c__Clostridia;o__Clostridiales;f__Ruminococcaceae;g__Sporobacter	0.476626	0.414808	0.418766	0.487583	0.447696	0.447696	0.470548	0.547962	0.417159	0.530295	0.443854	0.53293	0.977812	0.469286	0.000360526	0.989316	0.721616	0.000632759	0.689166	0.707539	0.988333	0.845116	0.989332
Clostridium IV	d__Bacteria;p__Firmicutes;c__Clostridia;o__Clostridiales;f__Ruminococcaceae;g__Clostridium IV	1.46011	0.669066	1.48953	0.499789	1.47482	1.47482	1.38307	0.496003	1.57047	0.536745	1.47677	0.518858	0.98986	0.219162	0.000642966	0.98986	0.609618	0.0010433	0.674399	0.883057	0.946695	0.937567	0.989332

## Sheet: F OTU
taxa	full taxonomy	mean rural log relative abundance in time 1	rural log relative abundance in time 1 standard deviation	mean rural log relative abundance in time 2	rural log relative abundance in time 2 standard deviation	mean rural log relative abundance	rural log relative abundance standard devation	mean urban log relative abundance in time 1	urban log relative abundance in time 1 standard deviation	mean urban log relative abundance in time 2	urban log relative abundance in time 2 standard deviation	mean urban log relative abundance	urban log relative abundance standard deviation	p-value for urban vs. rural log relative abundance	p-value for time	p-value for subject	adjusted p-value for urban vs. rural log relative abundance	adjusted p-value for time	adjusted p-value for subject	R2	Wilcoxon p-value for urban vs. rural at time 1	Wilcoxon p-value for urban vs. rural at time 2	adjusted Wilcoxon p-value for urban vs. rural at time 1	adjusted Wilcoxon p-value for urban vs. rural at time 2
OTU456	d__Bacteria;p__Firmicutes;c__Clostridia;o__Clostridiales;f__Lachnospiraceae;g__Ruminococcus2;OTU456	0.986428	0.531386	0.742563	0.486856	0.864496	0.864496	0.229539	0.348443	0.356012	0.427559	0.292775	0.39027	1.85449e-05	0.505797	0.0731894	0.013	0.844387	0.078091	0.598737	3.67851e-05	0.0352397	0.0162612	0.272354
OTU146	d__Bacteria;p__Firmicutes;c__Clostridia;o__Clostridiales;f__Lachnospiraceae;g__Lachnospiracea_incertae_sedis;OTU146	1.59825	0.356916	1.66847	0.505651	1.63336	1.63336	0.724635	0.837621	0.844571	0.814369	0.784603	0.817676	0.000129851	0.136092	4.24883e-11	0.0383797	0.669602	2.5241e-10	0.930231	0.00937828	0.00208198	0.110733	0.0932722
OTU224	d__Bacteria;p__Bacteroidetes;c__Bacteroidia;o__Bacteroidales;f__Bacteroidaceae;g__Bacteroides;OTU224	0.823757	0.557931	0.731069	0.446736	0.777413	0.777413	1.50837	0.441628	1.15262	0.443321	1.33049	0.472456	0.000204257	0.00240414	6.05111e-05	0.0383797	0.16853	9.5969e-05	0.810067	0.000336022	0.0105776	0.03083	0.180851
OTU387	d__Bacteria;p__Bacteroidetes;c__Bacteroidia;o__Bacteroidales;f__Bacteroidaceae;g__Bacteroides;OTU387	0.695216	0.726239	0.70692	0.76626	0.701068	0.701068	0.0447016	0.10922	0.0536511	0.13592	0.0491763	0.121788	0.000237669	0.844793	1.53407e-10	0.0383797	0.94479	7.73657e-10	0.92188	0.00035184	0.00128309	0.03083	0.0932722
OTU421	d__Bacteria;p__Firmicutes;c__Clostridia;o__Clostridiales;f__Lachnospiraceae;g__Clostridium XlVa;OTU421	0.26467	0.445458	0.232409	0.291279	0.24854	0.24854	0.77534	0.653189	0.775056	0.532919	0.775198	0.588403	0.000424015	0.836049	0.000721344	0.0383797	0.941088	0.000966849	0.743102	0.00509736	0.000607662	0.0871524	0.0851943
OTU90	d__Bacteria;p__Bacteroidetes;c__Bacteroidia;o__Bacteroidales;f__Bacteroidaceae;g__Bacteroides;OTU90	1.09483	0.699462	1.17818	0.652229	1.13651	1.13651	1.88345	0.474826	1.76995	0.579936	1.8267	0.526302	0.000504622	0.81543	1.94667e-09	0.0383797	0.939305	7.70968e-09	0.904672	0.000757447	0.00733082	0.0365499	0.155724
OTU400	d__Bacteria;p__Bacteroidetes;c__Bacteroidia;o__Bacteroidales;f__Bacteroidaceae;g__Bacteroides;OTU400	0.38243	0.35057	0.447302	0.452705	0.414866	0.414866	1.00807	0.485825	0.862888	0.61176	0.935478	0.550199	0.000561948	0.553452	1.59128e-05	0.0383797	0.862476	2.85292e-05	0.815758	0.00014352	0.02729	0.0251519	0.253146
OTU395	d__Bacteria;p__Actinobacteria;c__Actinobacteria;o__Coriobacteriales;f__Coriobacteriaceae;g__Collinsella;OTU395	1.02187	0.708012	0.646426	0.566483	0.834146	0.834146	0.176475	0.415704	0.24135	0.537853	0.208913	0.475608	0.000603886	0.0394664	9.20252e-07	0.0383797	0.463563	2.10129e-06	0.854182	0.000216044	0.00802043	0.0302893	0.165362
OTU43	d__Bacteria;p__Bacteroidetes;c__Bacteroidia;o__Bacteroidales;f__Bacteroidaceae;g__Bacteroides;OTU43	1.29894	0.748767	1.46332	0.731601	1.38113	1.38113	2.09864	0.510366	2.07054	0.593145	2.08459	0.546351	0.000607718	0.431678	3.04627e-06	0.0383797	0.793599	6.15399e-06	0.838191	0.00279732	0.00948361	0.07542	0.176419
OTU820	d__Bacteria;p__Bacteroidetes;c__Bacteroidia;o__Bacteroidales;f__Bacteroidaceae;g__Bacteroides;OTU820	0.143526	0.185221	0.171442	0.188672	0.157484	0.157484	0.43342	0.261903	0.315655	0.265964	0.374538	0.267273	0.000612483	0.314547	0.0886978	0.0383797	0.732826	0.0934995	0.532458	0.000734224	0.142182	0.0365499	0.433346
OTU216	d__Bacteria;p__Bacteroidetes;c__Bacteroidia;o__Bacteroidales;f__Bacteroidaceae;g__Bacteroides;OTU216	0.856462	0.467335	0.87915	0.506924	0.867806	0.867806	1.33038	0.479421	1.37923	0.416103	1.35481	0.443777	0.000624279	0.60808	0.00012889	0.0383797	0.877173	0.000195145	0.77842	0.00614496	0.00162444	0.0936438	0.0932722
OTU243	d__Bacteria;p__Proteobacteria;c__Gammaproteobacteria;o__Enterobacteriales;f__Enterobacteriaceae;g__Escherichia/Shigella;OTU243	0.530696	0.481376	0.564133	0.434836	0.547414	0.547414	1.02611	0.643781	1.20306	0.657235	1.11458	0.648369	0.000685888	0.248669	0.00114031	0.0383797	0.721795	0.00147483	0.727716	0.00959492	0.00222749	0.110733	0.0932722
OTU633	d__Bacteria;p__Proteobacteria;c__Gammaproteobacteria;o__Enterobacteriales;f__Enterobacteriaceae;g__Escherichia/Shigella;OTU633	0.26897	0.326076	0.177183	0.244619	0.223077	0.223077	0.454985	0.45114	0.770228	0.471619	0.612607	0.482697	0.0007129	0.107157	0.00645947	0.0383797	0.62626	0.00766174	0.673742	0.163508	0.00013606	0.424514	0.0600352
OTU8	d__Bacteria;p__Bacteroidetes;c__Bacteroidia;o__Bacteroidales;f__Bacteroidaceae;g__Bacteroides;OTU8	2.22128	0.640122	2.26109	0.705876	2.24118	2.24118	2.89084	0.462772	2.7973	0.461181	2.84407	0.45847	0.000791023	0.730803	6.47028e-06	0.0383797	0.908779	1.2239e-05	0.826058	0.00216555	0.0112068	0.0660022	0.182696
OTU7	d__Bacteria;p__Bacteroidetes;c__Bacteroidia;o__Bacteroidales;f__Bacteroidaceae;g__Bacteroides;OTU7	2.56185	0.562248	2.59083	0.593547	2.57634	2.57634	3.14581	0.401243	3.0737	0.397645	3.10976	0.395981	0.000901268	0.683395	2.10629e-09	0.0383797	0.88694	8.20283e-09	0.901652	0.00129097	0.00733082	0.04763	0.155724
OTU598	d__Bacteria;p__Bacteroidetes;c__Bacteroidia;o__Bacteroidales;f__Prevotellaceae;g__Prevotella;OTU598	0.579949	0.657526	0.537983	0.62896	0.558966	0.558966	0.0524106	0.178458	0.022676	0.10141	0.0375433	0.144056	0.000914197	0.189633	0	0.0383797	0.696459	0	0.97357	0.00350504	0.00280939	0.0792592	0.103652
OTU314	d__Bacteria;p__Proteobacteria;c__Gammaproteobacteria;o__Enterobacteriales;f__Enterobacteriaceae;g__Escherichia/Shigella;OTU314	0.523407	0.476729	0.464854	0.440087	0.494131	0.494131	0.841101	0.638794	1.18414	0.552715	1.01262	0.614655	0.00101031	0.120399	0.00306279	0.0383797	0.644557	0.00376669	0.695494	0.1447	0.000237894	0.388638	0.0600352
OTU389	d__Bacteria;p__Bacteroidetes;c__Bacteroidia;o__Bacteroidales;f__Bacteroidaceae;g__Bacteroides;OTU389	0.480436	0.441407	0.516625	0.49069	0.49853	0.49853	1.0197	0.394522	0.925981	0.523892	0.972841	0.46021	0.00101693	0.647564	6.29922e-06	0.0383797	0.88694	1.19993e-05	0.824635	0.000664704	0.0204015	0.0365499	0.231879
OTU612	d__Bacteria;p__Bacteroidetes;c__Bacteroidia;o__Bacteroidales;f__Bacteroidaceae;g__Bacteroides;OTU612	0.142991	0.225277	0.311328	0.400457	0.227159	0.227159	0.692941	0.542708	0.52536	0.438313	0.60915	0.494254	0.00105243	0.996261	0.0686684	0.0383797	0.996647	0.0734909	0.539048	0.000267098	0.111044	0.03083	0.38348
OTU816	d__Bacteria;p__Firmicutes;c__Clostridia;o__Clostridiales;f__Ruminococcaceae;g__Faecalibacterium;OTU816	0.456467	0.435683	0.244339	0.286203	0.350403	0.350403	0.0764966	0.202625	0.0736634	0.191536	0.07508	0.194619	0.001095	0.0521497	0.02193	0.0383797	0.474766	0.0246756	0.618475	0.00196613	0.0282468	0.0656314	0.253146
OTU330	d__Bacteria;p__Bacteroidetes;c__Bacteroidia;o__Bacteroidales;f__Bacteroidaceae;g__Bacteroides;OTU330	0.485276	0.482683	0.652229	0.360221	0.568753	0.568753	1.08361	0.532474	1.03826	0.56012	1.06093	0.539909	0.00117896	0.369806	1.02818e-05	0.039355	0.758487	1.8721e-05	0.816914	0.00119107	0.0274544	0.04763	0.253146
OTU406	d__Bacteria;p__Bacteroidetes;c__Bacteroidia;o__Bacteroidales;f__Porphyromonadaceae;g__Parabacteroides;OTU406	0.717487	0.76	0.757745	0.715481	0.737616	0.737616	0.132109	0.364019	0.139373	0.346199	0.135741	0.350656	0.00131261	0.68479	3.57465e-10	0.0418247	0.88694	1.61666e-09	0.910846	0.00573224	0.00389516	0.0892956	0.118718
OTU538	d__Bacteria;p__Proteobacteria;c__Gammaproteobacteria;o__Enterobacteriales;f__Enterobacteriaceae;g__Escherichia/Shigella;OTU538	0.208753	0.350834	0.255266	0.306289	0.232009	0.232009	0.550692	0.573551	0.776493	0.537818	0.663593	0.560582	0.001542	0.0605505	0.000396107	0.0469975	0.500506	0.000546597	0.749492	0.0483784	0.0016232	0.247542	0.0932722
OTU209	d__Bacteria;p__Bacteroidetes;c__Bacteroidia;o__Bacteroidales;f__Bacteroidaceae;g__Bacteroides;OTU209	0.483469	0.520276	0.551432	0.448907	0.517451	0.517451	1.15806	0.719845	1.12886	0.726472	1.14346	0.713988	0.0016144	0.758929	5.85437e-10	0.0471541	0.917257	2.58108e-09	0.9071	0.00227959	0.00988165	0.0665831	0.177616
OTU793	d__Bacteria;p__Firmicutes;c__Clostridia;o__Clostridiales;f__Ruminococcaceae;g__Faecalibacterium;OTU793	0.404307	0.395496	0.374242	0.419292	0.389274	0.389274	0.0814155	0.202617	0.130133	0.256165	0.105774	0.229299	0.00174246	0.880988	0.0580961	0.0488586	0.957477	0.0627509	0.542924	0.00328469	0.0407039	0.0767522	0.27436
OTU752	d__Bacteria;p__Bacteroidetes;c__Bacteroidia;o__Bacteroidales;f__Bacteroidaceae;g__Bacteroides;OTU752	0.0519091	0.131396	0.0875453	0.13737	0.0697272	0.0697272	0.270821	0.42556	0.524319	0.493104	0.39757	0.472403	0.00190343	0.00317739	6.07365e-06	0.0511365	0.185612	1.16329e-05	0.826841	0.0877574	0.00299398	0.303703	0.104939
OTU528	d__Bacteria;p__Firmicutes;c__Clostridia;o__Clostridiales;f__Lachnospiraceae;g__Clostridium XlVa;OTU528	0.0943756	0.345849	0.256397	0.485759	0.175386	0.175386	0.638943	0.506159	0.569274	0.540486	0.604109	0.51805	0.00197864	0.559147	0.00238038	0.0511365	0.862476	0.00297629	0.692172	4.63943e-05	0.0321973	0.0162612	0.262445
OTU325	d__Bacteria;p__Bacteroidetes;c__Bacteroidia;o__Bacteroidales;f__Bacteroidaceae;g__Bacteroides;OTU325	0.507753	0.511837	0.531774	0.49376	0.519764	0.519764	1.11576	0.555068	0.98079	0.560367	1.04827	0.554753	0.00204254	0.302333	2.8422e-10	0.0511365	0.732508	1.31946e-09	0.910545	0.00120453	0.0160612	0.04763	0.20895
OTU294	d__Bacteria;p__Bacteroidetes;c__Bacteroidia;o__Bacteroidales;f__Prevotellaceae;g__Prevotella;OTU294	0.674062	0.84644	0.735096	0.907409	0.704579	0.704579	0.0384506	0.120912	0.0909334	0.16771	0.064692	0.146736	0.00223388	0.143396	0	0.0539984	0.676148	0	0.969511	0.00237462	0.0219694	0.0665844	0.233342
OTU792	d__Bacteria;p__Proteobacteria;c__Betaproteobacteria;o__Burkholderiales;f__Sutterellaceae;g__Parasutterella;OTU792	0.128199	0.29871	0.0384584	0.121662	0.0833288	0.0833288	0.293854	0.305228	0.409062	0.469942	0.351458	0.395452	0.0023255	0.839059	0.0875397	0.0543392	0.941088	0.0925571	0.508029	0.0448028	0.00191001	0.24194	0.0932722
OTU187	d__Bacteria;p__Bacteroidetes;c__Bacteroidia;o__Bacteroidales;f__Bacteroidaceae;g__Bacteroides;OTU187	0.829985	0.699923	0.748418	0.610779	0.789202	0.789202	1.37322	0.475413	1.31571	0.509792	1.34446	0.487413	0.00243552	0.299657	3.02211e-08	0.0550742	0.732508	9.29167e-08	0.877369	0.0123284	0.004302	0.118386	0.123971
OTU599	d__Bacteria;p__Firmicutes;c__Clostridia;o__Clostridiales;f__Lachnospiraceae;g__Blautia;OTU599	0.709226	0.56938	0.438171	0.512711	0.573699	0.573699	0.230368	0.303193	0.12135	0.235252	0.175859	0.273485	0.00282232	0.00115512	8.56186e-07	0.0582221	0.127163	1.96783e-06	0.849129	0.00569832	0.0215009	0.0892956	0.231879
OTU6	d__Bacteria;p__Proteobacteria;c__Gammaproteobacteria;o__Enterobacteriales;f__Enterobacteriaceae;g__Escherichia/Shigella;OTU6	2.03169	0.595281	2.03377	0.510815	2.03273	2.03273	2.49508	0.8474	2.85302	0.804955	2.67405	0.835677	0.0029831	0.0691461	9.71899e-06	0.0582221	0.518588	1.78351e-05	0.812599	0.0910861	0.000530525	0.306581	0.0851943
OTU21	d__Bacteria;p__Bacteroidetes;c__Bacteroidia;o__Bacteroidales;f__Bacteroidaceae;g__Bacteroides;OTU21	1.69879	0.887322	1.83025	0.713765	1.76452	1.76452	2.47318	0.541229	2.37555	0.583531	2.42437	0.557711	0.0029886	0.815865	1.08436e-09	0.0582221	0.939305	4.55172e-09	0.90062	0.00431836	0.010314	0.0864907	0.180754
OTU112	d__Bacteria;p__Proteobacteria;c__Gammaproteobacteria;o__Enterobacteriales;f__Enterobacteriaceae;g__Escherichia/Shigella;OTU112	0.989396	0.549013	0.971388	0.452075	0.980392	0.980392	1.39059	0.734905	1.64127	0.668029	1.51593	0.704728	0.00298974	0.228533	0.000505786	0.0582221	0.71691	0.000688459	0.734017	0.0935065	0.00129097	0.312134	0.0932722
OTU64	d__Bacteria;p__Firmicutes;c__Negativicutes;o__Selenomonadales;f__Veillonellaceae;g__Veillonella;OTU64	1.46176	0.647055	1.63544	0.796588	1.5486	1.5486	0.868817	0.753136	1.07782	0.903347	0.973319	0.827702	0.00299001	0.254028	0.565158	0.0582221	0.721795	0.573337	0.281391	0.00488487	0.0238768	0.0871524	0.239109
OTU370	d__Bacteria;p__Firmicutes;c__Clostridia;o__Clostridiales;f__Lachnospiraceae;g__Blautia;OTU370	1.1152	0.514421	0.831832	0.472166	0.973515	0.973515	0.511561	0.493676	0.599994	0.499986	0.555778	0.49247	0.00333516	0.265889	0.00777428	0.0608996	0.721795	0.00908295	0.64414	0.00123048	0.207256	0.04763	0.520741
OTU86	d__Bacteria;p__Bacteroidetes;c__Bacteroidia;o__Bacteroidales;f__Bacteroidaceae;g__Bacteroides;OTU86	0.919336	0.742956	1.14	0.719452	1.02967	1.02967	1.68834	0.609114	1.67666	0.732179	1.6825	0.6648	0.00334162	0.190279	1.28697e-08	0.0608996	0.696459	4.2555e-08	0.882898	0.00504273	0.0375192	0.0871524	0.273124
OTU852	d__Bacteria;p__Bacteroidetes;c__Bacteroidia;o__Bacteroidales;f__Bacteroidaceae;g__Bacteroides;OTU852	0.0443215	0.108302	0.153348	0.162606	0.0988347	0.0988347	0.208018	0.237077	0.316074	0.310254	0.262046	0.277976	0.00338814	0.0195919	0.328116	0.0608996	0.325464	0.334803	0.395889	0.00977021	0.122062	0.110733	0.403609
OTU403	d__Bacteria;p__Bacteroidetes;c__Bacteroidia;o__Bacteroidales;f__Bacteroidaceae;g__Bacteroides;OTU403	0.428074	0.418332	0.365411	0.435389	0.396743	0.396743	0.825118	0.627542	0.913176	0.558346	0.869147	0.587981	0.00362411	0.833576	5.17956e-08	0.0635125	0.941088	1.48964e-07	0.870128	0.0512685	0.00185687	0.249624	0.0932722
OTU567	d__Bacteria;p__Firmicutes;c__Clostridia;o__Clostridiales;f__Clostridiales_Incertae Sedis XIII;g__Mogibacterium;OTU567	0.605231	0.598591	0.662918	0.520669	0.634074	0.634074	0.175772	0.389751	0.202795	0.501825	0.189283	0.443709	0.00456116	0.50523	5.12822e-07	0.0779847	0.844387	1.22275e-06	0.845792	0.0107559	0.00373001	0.112536	0.118718
OTU151	d__Bacteria;p__Firmicutes;c__Clostridia;o__Clostridiales;f__Ruminococcaceae;g__Flavonifractor;OTU151	1.08773	0.624205	0.976763	0.545729	1.03225	1.03225	1.56411	0.465518	1.3771	0.462028	1.47061	0.467484	0.00475458	0.0711175	0.000293343	0.0787013	0.524772	0.000413749	0.745227	0.00671501	0.0131944	0.100154	0.201071
OTU440	d__Bacteria;p__Bacteroidetes;c__Bacteroidia;o__Bacteroidales;f__Bacteroidaceae;g__Bacteroides;OTU440	0.534973	0.410429	0.502822	0.468215	0.518898	0.518898	1.04882	0.474257	0.666778	0.410472	0.857798	0.478628	0.0048966	0.0199238	0.078968	0.0787013	0.325464	0.0840009	0.526668	0.000707063	0.263679	0.0365499	0.583529
OTU589	d__Bacteria;p__Proteobacteria;c__Gammaproteobacteria;o__Enterobacteriales;f__Enterobacteriaceae;g__Escherichia/Shigella;OTU589	0.225643	0.345055	0.161719	0.217528	0.193681	0.193681	0.528089	0.571871	0.619981	0.522758	0.574035	0.542793	0.00502276	0.797947	4.47515e-07	0.0787013	0.928311	1.08175e-06	0.846501	0.0685195	0.00160966	0.277643	0.0932722
OTU337	d__Bacteria;p__Firmicutes;c__Clostridia;o__Clostridiales;f__Lachnospiraceae;g__Ruminococcus2;OTU337	1.17056	0.494986	0.874452	0.5697	1.02251	1.02251	0.547102	0.482506	0.593915	0.660166	0.570509	0.571231	0.00505215	0.182752	0.00220562	0.0787013	0.696459	0.00277583	0.686565	0.000459546	0.135068	0.0322142	0.424982
OTU497	d__Bacteria;p__Firmicutes;c__Clostridia;o__Clostridiales;f__Ruminococcaceae;g__Sporobacter;OTU497	0.656644	0.693998	0.581678	0.663229	0.619161	0.619161	0.152149	0.443189	0.125176	0.340499	0.138662	0.390333	0.00548578	0.432696	5.18504e-08	0.0827329	0.793599	1.48964e-07	0.868021	0.0101059	0.0122715	0.111536	0.195508
OTU2	d__Bacteria;p__Bacteroidetes;c__Bacteroidia;o__Bacteroidales;f__Bacteroidaceae;g__Bacteroides;OTU2	2.96234	0.674252	3.01115	0.6043	2.98674	2.98674	3.50529	0.495969	3.49908	0.513256	3.50218	0.498184	0.005547	0.670315	1.4615e-12	0.0827329	0.88694	1.25064e-11	0.932235	0.00799538	0.0142973	0.107668	0.2088
OTU179	d__Bacteria;p__Firmicutes;c__Negativicutes;o__Selenomonadales;f__Veillonellaceae;g__Veillonella;OTU179	0.985571	0.617846	1.08108	0.741514	1.03333	1.03333	0.512468	0.718499	0.557931	0.750795	0.535199	0.725708	0.00594071	0.62571	0.276457	0.0851652	0.880433	0.282502	0.375799	0.00979378	0.0158219	0.110733	0.20895
OTU432	d__Bacteria;p__Firmicutes;c__Clostridia;o__Clostridiales;f__Clostridiales_Incertae Sedis XII;g__Guggenheimella;OTU432	0.672052	0.777165	0.389103	0.431137	0.530577	0.530577	0.132126	0.464366	0.0847262	0.378907	0.108426	0.419016	0.00610016	0.0683198	0.0022813	0.0851652	0.518588	0.00286593	0.686436	0.00764291	0.000768521	0.107668	0.0897889
OTU27	d__Bacteria;p__Bacteroidetes;c__Bacteroidia;o__Bacteroidales;f__Bacteroidaceae;g__Bacteroides;OTU27	1.65954	0.780271	1.78105	0.74447	1.7203	1.7203	2.33369	0.509556	2.24711	0.526186	2.2904	0.51313	0.00612762	0.786267	1.46556e-10	0.0851652	0.928311	7.44463e-10	0.909726	0.00388501	0.0401751	0.0810351	0.27436
OTU433	d__Bacteria;p__Bacteroidetes;c__Bacteroidia;o__Bacteroidales;f__Bacteroidaceae;g__Bacteroides;OTU433	0.526345	0.438619	0.478923	0.486878	0.502634	0.502634	0.910275	0.528679	0.839982	0.424257	0.875128	0.474472	0.00619604	0.434857	0.000952192	0.0851652	0.793841	0.00124531	0.707916	0.0204015	0.0212434	0.147437	0.231879
OTU743	d__Bacteria;p__Firmicutes;c__Clostridia;o__Clostridiales;f__Lachnospiraceae;g__Ruminococcus2;OTU743	0.584528	0.4116	0.277794	0.375245	0.431161	0.431161	0.216945	0.241541	0.193893	0.26642	0.205419	0.251275	0.00652526	0.0281549	0.61533	0.0869023	0.365492	0.622433	0.276891	0.00308799	0.614555	0.0767522	0.857832
OTU605	d__Bacteria;p__Firmicutes;c__Clostridia;o__Clostridiales;f__Ruminococcaceae;g__Faecalibacterium;OTU605	0.710886	0.477806	0.567121	0.452971	0.639003	0.639003	0.361229	0.304714	0.284597	0.375968	0.322913	0.340007	0.00657036	0.109321	0.00273576	0.0869023	0.630355	0.00340634	0.677988	0.012959	0.0410964	0.122067	0.274368
OTU54	d__Bacteria;p__Firmicutes;c__Clostridia;o__Clostridiales;f__Lachnospiraceae;g__Clostridium XlVa;OTU54	1.17847	0.584206	1.19491	0.596404	1.18669	1.18669	1.79243	0.656859	1.64452	0.662066	1.71847	0.655253	0.00687775	0.338889	5.18998e-09	0.0892833	0.742379	1.86573e-08	0.88605	0.00321093	0.0595638	0.0767522	0.298245
OTU557	d__Bacteria;p__Bacteroidetes;c__Bacteroidia;o__Bacteroidales;f__Bacteroidaceae;g__Bacteroides;OTU557	0.378756	0.399742	0.473303	0.368403	0.42603	0.42603	0.822931	0.439446	0.562377	0.393571	0.692654	0.432378	0.00710877	0.356986	0.751672	0.0906046	0.755363	0.757072	0.193593	0.00393038	0.42226	0.0810351	0.712881
OTU408	d__Bacteria;p__Firmicutes;c__Clostridia;o__Clostridiales;f__Ruminococcaceae;g__Sporobacter;OTU408	0.735695	0.759201	0.595559	0.664547	0.665627	0.665627	0.181443	0.388572	0.228783	0.411718	0.205113	0.395873	0.00767817	0.575832	3.70296e-05	0.0938977	0.862476	6.1244e-05	0.780087	0.0101831	0.0592552	0.111536	0.298245
OTU292	d__Bacteria;p__Bacteroidetes;c__Bacteroidia;o__Bacteroidales;f__Bacteroidaceae;g__Bacteroides;OTU292	0.758994	0.556311	0.798167	0.560694	0.778581	0.778581	1.2132	0.363686	1.16688	0.503712	1.19004	0.434279	0.00772916	0.954073	3.53771e-07	0.0938977	0.994663	8.76302e-07	0.846329	0.008294	0.052713	0.107668	0.287783
OTU501	d__Bacteria;p__Proteobacteria;c__Deltaproteobacteria;o__Desulfovibrionales;f__Desulfovibrionaceae;g__Desulfovibrio;OTU501	0.519684	0.724816	0.405761	0.658778	0.462722	0.462722	0.0763333	0.16194	0.0147848	0.0661197	0.0455591	0.126005	0.00776899	0.0975402	1.22135e-09	0.0938977	0.609449	5.09623e-09	0.896272	0.0360523	0.0147263	0.214175	0.20895
OTU217	d__Bacteria;p__Proteobacteria;c__Betaproteobacteria;o__Burkholderiales;f__Sutterellaceae;g__Sutterella;OTU217	0.638	0.903665	0.576195	0.925071	0.607098	0.607098	0.0432661	0.10567	0.0578184	0.15152	0.0505423	0.129147	0.00811226	0.665633	3.8558e-13	0.0963846	0.88694	4.15834e-12	0.93631	0.0195088	0.081348	0.145042	0.3427
OTU262	d__Bacteria;p__Bacteroidetes;c__Bacteroidia;o__Bacteroidales;f__Prevotellaceae;g__Prevotella;OTU262	0.626402	0.848837	0.646256	0.93332	0.636329	0.636329	0.0677136	0.143103	0.104773	0.170869	0.0862435	0.156693	0.00828199	0.527625	5.55112e-16	0.0967612	0.852769	1.34184e-14	0.95618	0.0179924	0.177143	0.140141	0.483181
OTU117	d__Bacteria;p__Bacteroidetes;c__Bacteroidia;o__Bacteroidales;f__Bacteroidaceae;g__Bacteroides;OTU117	1.38083	0.428549	1.37295	0.475596	1.37689	1.37689	1.77973	0.369537	1.63186	0.367475	1.70579	0.371379	0.0085037	0.165923	5.28825e-06	0.0977228	0.676233	1.02689e-05	0.812528	0.00291451	0.0809763	0.0756693	0.3427
OTU47	d__Bacteria;p__Bacteroidetes;c__Bacteroidia;o__Bacteroidales;f__Bacteroidaceae;g__Bacteroides;OTU47	1.56279	0.728169	1.62388	0.725154	1.59334	1.59334	2.17526	0.536084	2.0021	0.46187	2.08868	0.501621	0.00903408	0.497675	2.85894e-06	0.102143	0.844387	5.8429e-06	0.819687	0.0112068	0.0964996	0.113144	0.367642
OTU472	d__Bacteria;p__Firmicutes;c__Clostridia;o__Clostridiales;f__Lachnospiraceae;g__Dorea;OTU472	0.936998	0.35613	0.748266	0.357208	0.842632	0.842632	0.494832	0.375643	0.63263	0.464579	0.563731	0.422804	0.00951329	0.731172	0.0437111	0.105123	0.908779	0.0479523	0.536145	0.000457241	0.336825	0.0322142	0.634067
OTU415	d__Bacteria;p__Firmicutes;c__Negativicutes;o__Selenomonadales;f__Veillonellaceae;g__Megamonas;OTU415	0.461968	0.634956	0.59023	0.79922	0.526099	0.526099	0.0853193	0.259759	0.0841835	0.18267	0.0847514	0.22165	0.00976371	0.193729	6.62981e-12	0.105123	0.696459	4.69444e-11	0.924098	0.0276514	0.0296119	0.182864	0.253146
OTU338	d__Bacteria;p__Firmicutes;c__Clostridia;o__Clostridiales;f__Lachnospiraceae;g__Clostridium XlVa;OTU338	0.163592	0.327157	0.186093	0.226862	0.174843	0.174843	0.595488	0.641946	0.649196	0.790551	0.622342	0.71132	0.00987258	0.466966	4.90216e-11	0.105123	0.834793	2.86368e-10	0.913986	0.00522401	0.112145	0.0871911	0.38348
OTU346	d__Bacteria;p__Firmicutes;c__Bacilli;o__Lactobacillales;f__Streptococcaceae;g__Streptococcus;OTU346	0.788286	0.772239	0.586052	0.67307	0.687169	0.687169	0.2284	0.366269	0.240576	0.40227	0.234488	0.379777	0.010083	0.221261	3.33333e-06	0.105123	0.71096	6.67618e-06	0.817514	0.00943499	0.03705	0.110733	0.273124
OTU704	d__Bacteria;p__Bacteroidetes;c__Bacteroidia;o__Bacteroidales;f__Bacteroidaceae;g__Bacteroides;OTU704	0.305374	0.325882	0.332443	0.276158	0.318909	0.318909	0.653624	0.357466	0.433726	0.327883	0.543675	0.356408	0.0101957	0.127522	0.0692348	0.105123	0.652502	0.0739841	0.511894	0.00473835	0.331875	0.0871524	0.634067
OTU10	d__Bacteria;p__Firmicutes;c__Negativicutes;o__Selenomonadales;f__Veillonellaceae;g__Megamonas;OTU10	1.56067	1.18432	2.03012	1.05132	1.79539	1.79539	0.813178	1.23295	0.889108	1.2504	0.851143	1.22628	0.0101974	0.0511176	3.28862e-08	0.105123	0.471492	1.00669e-07	0.870004	0.0606805	0.0023026	0.270624	0.0932722
OTU273	d__Bacteria;p__Bacteroidetes;c__Bacteroidia;o__Bacteroidales;f__Prevotellaceae;g__Prevotella;OTU273	0.789663	0.894963	0.759299	0.884763	0.774481	0.774481	0.187538	0.375936	0.19791	0.464199	0.192724	0.416962	0.0107968	0.791018	0	0.109689	0.928311	0	0.974191	0.0143119	0.0237995	0.126996	0.239109
OTU766	d__Bacteria;p__Bacteroidetes;c__Bacteroidia;o__Bacteroidales;f__Bacteroidaceae;g__Bacteroides;OTU766	0.0966962	0.208531	0.197683	0.283756	0.14719	0.14719	0.343088	0.366714	0.457447	0.429874	0.400267	0.398617	0.0111519	0.0218588	9.07462e-06	0.110641	0.325464	1.67403e-05	0.80534	0.0146053	0.0486402	0.127979	0.282778
OTU646	d__Bacteria;p__Bacteroidetes;c__Bacteroidia;o__Bacteroidales;f__Bacteroidaceae;g__Bacteroides;OTU646	0.338404	0.374272	0.301619	0.384355	0.320011	0.320011	0.654025	0.365082	0.569825	0.421521	0.611925	0.391553	0.0114079	0.264618	1.67015e-05	0.110641	0.721795	2.95651e-05	0.791679	0.0114597	0.0394304	0.113144	0.27436
OTU719	d__Bacteria;p__Firmicutes;c__Negativicutes;o__Selenomonadales;f__Veillonellaceae;g__Veillonella;OTU719	0.252156	0.349894	0.502224	0.507213	0.37719	0.37719	0.1086	0.314462	0.127594	0.316255	0.118097	0.311439	0.0114414	0.0690373	0.0611399	0.110641	0.518588	0.0658358	0.523224	0.0825518	0.00239501	0.303703	0.0932722
OTU564	d__Bacteria;p__Proteobacteria;c__Betaproteobacteria;o__Burkholderiales;f__Sutterellaceae;g__Parasutterella;OTU564	0.216229	0.455121	0.186054	0.385877	0.201141	0.201141	0.546979	0.568328	0.659081	0.561228	0.60303	0.560384	0.011659	0.357747	3.31601e-12	0.110641	0.755363	2.55442e-11	0.926515	0.0470952	0.00512102	0.246371	0.127082
OTU799	d__Bacteria;p__Proteobacteria;c__Gammaproteobacteria;o__Enterobacteriales;f__Enterobacteriaceae;g__Escherichia/Shigella;OTU799	0.0487709	0.119292	0.028994	0.0893	0.0388825	0.0388825	0.21073	0.449471	0.375152	0.427546	0.292941	0.440918	0.0116797	0.0412181	2.70627e-09	0.110641	0.463563	1.04812e-08	0.88932	0.526697	0.000256927	0.769496	0.0600352
OTU398	d__Bacteria;p__Bacteroidetes;c__Bacteroidia;o__Bacteroidales;f__Bacteroidaceae;g__Bacteroides;OTU398	0.616637	0.683951	0.580222	0.742745	0.598429	0.598429	0.129778	0.512493	0.100304	0.38306	0.115041	0.44684	0.0124514	0.433593	5.55112e-16	0.116379	0.793599	1.34184e-14	0.955422	0.00176058	0.0126892	0.0617083	0.19767
OTU319	d__Bacteria;p__Firmicutes;c__Clostridia;o__Clostridiales;f__Ruminococcaceae;g__Cellulosibacter;OTU319	0.995081	0.670741	0.943886	0.7102	0.969484	0.969484	0.408337	0.555877	0.523733	0.63252	0.466035	0.590647	0.0127013	0.638685	1.77574e-09	0.117152	0.88694	7.19532e-09	0.890767	0.00466988	0.0758477	0.0871524	0.336514
OTU168	d__Bacteria;p__Bacteroidetes;c__Bacteroidia;o__Bacteroidales;f__Bacteroidaceae;g__Bacteroides;OTU168	1.03023	0.549847	1.07976	0.592121	1.055	1.055	1.3783	0.532166	1.56572	0.494651	1.47201	0.515925	0.0132264	0.0621736	2.53068e-08	0.118442	0.500506	7.99103e-08	0.870767	0.0438408	0.00603796	0.24194	0.141087
OTU291	d__Bacteria;p__Bacteroidetes;c__Bacteroidia;o__Bacteroidales;f__Bacteroidaceae;g__Bacteroides;OTU291	0.753787	0.625022	0.797758	0.584453	0.775773	0.775773	1.26406	0.390457	1.05196	0.445976	1.15801	0.427442	0.0132551	0.2736	6.49706e-05	0.118442	0.721795	0.000102347	0.765484	0.0112979	0.212635	0.113144	0.526704
OTU116	d__Bacteria;p__Firmicutes;c__Clostridia;o__Clostridiales;f__Clostridiaceae 1;g__Clostridium sensu stricto;OTU116	1.46517	0.619174	1.40842	0.63479	1.4368	1.4368	0.925914	0.757611	0.974986	0.794012	0.95045	0.766414	0.0133869	0.974574	0.00606733	0.118442	0.99649	0.00723333	0.633628	0.00971786	0.0498208	0.110733	0.282778
OTU361	d__Bacteria;p__Firmicutes;c__Clostridia;o__Clostridiales;f__Lachnospiraceae;g__Clostridium XlVa;OTU361	0.344446	0.500234	0.413958	0.449303	0.379202	0.379202	0.880901	0.582128	0.705218	0.590983	0.79306	0.585798	0.0135169	0.360539	3.18186e-09	0.118442	0.756275	1.19277e-08	0.886415	0.00214822	0.0981918	0.0660022	0.370615
OTU679	d__Bacteria;p__Firmicutes;c__Clostridia;o__Clostridiales;f__Ruminococcaceae;g__Faecalibacterium;OTU679	0.634984	0.497465	0.390425	0.393041	0.512705	0.512705	0.246297	0.331462	0.208127	0.281888	0.227212	0.304319	0.0140841	0.00952982	5.87743e-06	0.121192	0.267017	1.12879e-05	0.811362	0.00732441	0.160222	0.106967	0.458268
OTU590	d__Bacteria;p__Firmicutes;c__Clostridia;o__Clostridiales;f__Ruminococcaceae;g__Faecalibacterium;OTU590	0.74417	0.491727	0.557647	0.407639	0.650909	0.650909	0.354815	0.296134	0.355773	0.427262	0.355294	0.362849	0.0141765	0.143654	0.000205063	0.121192	0.676148	0.000297003	0.741416	0.00799325	0.0724885	0.107668	0.325734
OTU309	d__Bacteria;p__Bacteroidetes;c__Bacteroidia;o__Bacteroidales;f__Prevotellaceae;g__Prevotella;OTU309	0.736605	0.837282	0.801479	0.886095	0.769042	0.769042	0.163044	0.454923	0.221505	0.59981	0.192274	0.526283	0.0145017	0.0177132	0	0.122478	0.325464	0	0.989299	0.0148604	0.0282468	0.128607	0.253146
OTU297	d__Bacteria;p__Bacteroidetes;c__Bacteroidia;o__Bacteroidales;f__Bacteroidaceae;g__Bacteroides;OTU297	0.747476	0.47691	0.695696	0.462044	0.721586	0.721586	1.13363	0.58016	1.0561	0.5335	1.09487	0.551526	0.0147287	0.370253	1.80065e-05	0.122786	0.758487	3.1715e-05	0.787891	0.0496492	0.0273383	0.248133	0.253146
OTU411	d__Bacteria;p__Firmicutes;c__Clostridia;o__Clostridiales;f__Lachnospiraceae;g__Ruminococcus2;OTU411	0.87219	0.555072	0.693353	0.598785	0.782771	0.782771	0.284448	0.426629	0.490012	0.58103	0.38723	0.513788	0.0148884	0.868392	7.16407e-05	0.122786	0.957477	0.000112349	0.761087	0.000782096	0.229122	0.0365499	0.546307
OTU76	d__Bacteria;p__Firmicutes;c__Negativicutes;o__Selenomonadales;f__Veillonellaceae;g__Megamonas;OTU76	1.14188	1.00238	1.35666	1.0247	1.24927	1.24927	0.401103	0.939099	0.553382	1.06356	0.477243	0.993312	0.0150963	0.0668688	9.12626e-11	0.123052	0.518588	5.04539e-10	0.90952	0.0131607	0.025318	0.122067	0.246499
OTU317	d__Bacteria;p__Firmicutes;c__Clostridia;o__Clostridiales;f__Lachnospiraceae;g__Roseburia;OTU317	0.987776	0.585714	1.02606	0.648304	1.00692	1.00692	0.625093	0.524282	0.505769	0.507515	0.565431	0.51288	0.0154066	0.394847	3.09863e-13	0.124138	0.779876	3.39397e-12	0.93536	0.039476	0.0109735	0.226825	0.182696
OTU441	d__Bacteria;p__Firmicutes;c__Clostridia;o__Clostridiales;f__Ruminococcaceae;g__Subdoligranulum;OTU441	0.624429	0.441334	0.544246	0.368306	0.584338	0.584338	0.922564	0.382157	0.809309	0.559194	0.865936	0.476212	0.0158878	0.25821	0.0837757	0.126381	0.721795	0.08898	0.485719	0.0165669	0.0846197	0.136036	0.344874
OTU188	d__Bacteria;p__Bacteroidetes;c__Bacteroidia;o__Bacteroidales;f__Bacteroidaceae;g__Bacteroides;OTU188	0.690093	0.638623	0.670474	0.663286	0.680283	0.680283	1.20144	0.71836	1.09672	0.72063	1.14908	0.712188	0.0160455	0.57685	0.00152532	0.126381	0.862476	0.00194409	0.682447	0.0517677	0.0538342	0.249624	0.288072
OTU587	d__Bacteria;p__Firmicutes;c__Clostridia;o__Clostridiales;f__Ruminococcaceae;g__Faecalibacterium;OTU587	0.599927	0.658542	0.521587	0.515587	0.560757	0.560757	0.218265	0.379622	0.180275	0.312877	0.19927	0.343904	0.016525	0.270278	3.69323e-09	0.128033	0.721795	1.36261e-08	0.884446	0.0662702	0.0339846	0.273429	0.267677
OTU30	d__Bacteria;p__Firmicutes;c__Clostridia;o__Clostridiales;f__Lachnospiraceae;g__Clostridium XlVa;OTU30	1.63846	0.46693	1.67875	0.392385	1.65861	1.65861	2.01132	0.514415	2.07173	0.654897	2.04153	0.582066	0.0166206	0.379049	8.14505e-09	0.128033	0.763099	2.78521e-08	0.878076	0.0263291	0.0244677	0.177469	0.241576
OTU716	d__Bacteria;p__Bacteroidetes;c__Bacteroidia;o__Bacteroidales;f__Prevotellaceae;g__Prevotella;OTU716	0.477982	0.575516	0.304871	0.441932	0.391426	0.391426	0.0806622	0.25454	0.0834194	0.258352	0.0820408	0.253148	0.0171567	0.0192539	1.11844e-12	0.130727	0.325464	1.03161e-11	0.930545	0.0104332	0.0374495	0.11223	0.273124
OTU63	d__Bacteria;p__Bacteroidetes;c__Bacteroidia;o__Bacteroidales;f__Prevotellaceae;g__Paraprevotella;OTU63	1.01772	1.22124	0.975903	1.18149	0.996812	0.996812	0.305379	0.688926	0.206422	0.586351	0.2559	0.633428	0.0175232	0.247369	0	0.131739	0.721795	0	0.964268	0.150807	0.0183155	0.400946	0.221365
OTU840	d__Bacteria;p__Bacteroidetes;c__Bacteroidia;o__Bacteroidales;f__Bacteroidaceae;g__Bacteroides;OTU840	0.105966	0.194077	0.11032	0.257496	0.108143	0.108143	0.281261	0.310554	0.297589	0.31053	0.289425	0.306646	0.0176654	0.819564	0.00312574	0.131739	0.939305	0.0038341	0.656157	0.0598269	0.035744	0.270572	0.272354
OTU223	d__Bacteria;p__Firmicutes;c__Clostridia;o__Clostridiales;f__Ruminococcaceae;g__Faecalibacterium;OTU223	1.4405	0.313369	1.25219	0.324976	1.34635	1.34635	0.9733	0.569171	1.04834	0.541756	1.01082	0.549778	0.0182414	0.257468	4.17862e-09	0.13374	0.721795	1.51773e-08	0.883047	0.00770035	0.579147	0.107668	0.838806
OTU577	d__Bacteria;p__Proteobacteria;c__Gammaproteobacteria;o__Enterobacteriales;f__Enterobacteriaceae;g__Escherichia/Shigella;OTU577	0.171644	0.232807	0.148962	0.261726	0.160303	0.160303	0.400728	0.630515	0.57126	0.562404	0.485994	0.596011	0.0183153	0.22611	2.9064e-06	0.13374	0.71691	5.90548e-06	0.815063	0.614263	0.00481054	0.814214	0.127082
OTU274	d__Bacteria;p__Firmicutes;c__Bacilli;o__Lactobacillales;f__Streptococcaceae;g__Streptococcus;OTU274	0.593853	0.764185	0.443131	0.69784	0.518492	0.518492	0.102286	0.395054	0.131875	0.203185	0.117081	0.310436	0.0186462	0.402308	1.04002e-06	0.134752	0.785709	2.35939e-06	0.828104	8.78371e-05	0.259744	0.0205246	0.583529
OTU83	d__Bacteria;p__Bacteroidetes;c__Bacteroidia;o__Bacteroidales;f__Bacteroidaceae;g__Bacteroides;OTU83	1.38107	0.626239	1.35804	0.678424	1.36955	1.36955	1.8166	0.516021	1.7524	0.587957	1.7845	0.546989	0.0192727	0.619647	6.15109e-05	0.137859	0.880433	9.73345e-05	0.762114	0.0326434	0.0459542	0.202504	0.280121
OTU186	d__Bacteria;p__Bacteroidetes;c__Bacteroidia;o__Bacteroidales;f__Bacteroidaceae;g__Bacteroides;OTU186	0.976553	0.645498	0.938127	0.609654	0.95734	0.95734	1.36535	0.532392	1.40276	0.573019	1.38406	0.546271	0.0195312	0.993837	1.19141e-08	0.138297	0.996647	3.97703e-08	0.873822	0.056285	0.0230097	0.258143	0.239109
OTU192	d__Bacteria;p__Bacteroidetes;c__Bacteroidia;o__Bacteroidales;f__Prevotellaceae;g__Prevotella;OTU192	0.92724	1.05345	0.910894	0.945964	0.919067	0.919067	0.291481	0.604419	0.280469	0.629197	0.285975	0.608997	0.0200516	0.682137	0	0.140562	0.88694	0	0.985626	0.159997	0.0317434	0.42139	0.262445
OTU80	d__Bacteria;p__Proteobacteria;c__Gammaproteobacteria;o__Pasteurellales;f__Pasteurellaceae;g__Haemophilus;OTU80	1.38631	0.610408	1.63336	0.741929	1.50983	1.50983	0.885302	0.872211	1.0608	0.854437	0.973049	0.856849	0.0204358	0.0496303	6.80922e-06	0.141392	0.471492	1.27627e-05	0.803849	0.0496492	0.0154785	0.248133	0.20895
OTU600	d__Bacteria;p__Firmicutes;c__Clostridia;o__Clostridiales;f__Lachnospiraceae;g__Lachnoanaerobaculum;OTU600	0.59417	0.622834	0.492322	0.558406	0.543246	0.543246	0.205469	0.465506	0.158489	0.340129	0.181979	0.403108	0.0206106	0.207646	3.38093e-08	0.141392	0.696459	1.02157e-07	0.864971	0.0282964	0.0448028	0.185381	0.277936
OTU222	d__Bacteria;p__Bacteroidetes;c__Bacteroidia;o__Bacteroidales;f__Bacteroidaceae;g__Bacteroides;OTU222	0.967914	0.622307	1.19787	0.618512	1.08289	1.08289	0.622627	0.738159	0.565426	0.649711	0.594026	0.686981	0.0207925	0.111662	9.9698e-14	0.141392	0.631248	1.45601e-12	0.938877	0.0905065	0.00366279	0.306498	0.118718
OTU482	d__Bacteria;p__Bacteroidetes;c__Bacteroidia;o__Bacteroidales;f__Bacteroidaceae;g__Bacteroides;OTU482	0.273283	0.394573	0.388304	0.450724	0.330794	0.330794	0.788516	0.619579	0.508447	0.416111	0.648482	0.539893	0.0209768	0.307047	0.00216172	0.141392	0.732508	0.00272548	0.669351	0.00391087	0.310318	0.0810351	0.623702
OTU796	d__Bacteria;p__Firmicutes;c__Clostridia;o__Clostridiales;f__Lachnospiraceae;g__Blautia;OTU796	0.20706	0.280401	0.10558	0.207963	0.15632	0.15632	0.332717	0.344056	0.372722	0.423864	0.35272	0.381585	0.0213195	0.622691	0.0869587	0.142333	0.880433	0.0921647	0.473195	0.265629	0.0385725	0.560763	0.273124
OTU498	d__Bacteria;p__Proteobacteria;c__Betaproteobacteria;o__Burkholderiales;f__Sutterellaceae;g__Parasutterella;OTU498	0.32482	0.508063	0.291018	0.487861	0.307919	0.307919	0.71269	0.615651	0.683716	0.551643	0.698203	0.577168	0.0217112	0.558774	1.57795e-10	0.143581	0.862476	7.90102e-10	0.904261	0.0519725	0.042973	0.249624	0.276868
OTU573	d__Bacteria;p__Firmicutes;c__Clostridia;o__Clostridiales;f__Lachnospiraceae;g__Clostridium XlVa;OTU573	0.270046	0.330346	0.161021	0.238026	0.215534	0.215534	0.493896	0.526243	0.511254	0.612741	0.502575	0.56383	0.0220161	0.555955	0.00668944	0.144236	0.862476	0.00790776	0.624081	0.210342	0.0620115	0.503241	0.299842
OTU757	d__Bacteria;p__Firmicutes;c__Clostridia;o__Clostridiales;f__Lachnospiraceae;g__Ruminococcus2;OTU757	0.0630021	0.12978	0.0890925	0.219763	0.0760473	0.0760473	0.305712	0.405614	0.259622	0.474196	0.282667	0.436171	0.0224006	0.871391	0.0329144	0.144364	0.957477	0.0366238	0.54111	0.0360523	0.156167	0.214175	0.458268
OTU110	d__Bacteria;p__Bacteroidetes;c__Bacteroidia;o__Bacteroidales;f__Bacteroidaceae;g__Bacteroides;OTU110	1.05709	0.65905	1.06124	0.747087	1.05917	1.05917	1.56552	0.677448	1.52499	0.706282	1.54525	0.683394	0.022754	0.824912	7.37418e-08	0.144364	0.939305	2.06772e-07	0.856259	0.013234	0.0438408	0.122067	0.276868
OTU240	d__Bacteria;p__Bacteroidetes;c__Bacteroidia;o__Bacteroidales;f__Prevotellaceae;g__Prevotella;OTU240	0.822571	0.933911	0.863216	0.953357	0.842894	0.842894	0.216094	0.510917	0.303914	0.630216	0.260004	0.568017	0.0228296	0.0139556	0	0.144364	0.315576	0	0.990787	0.0489723	0.191106	0.248133	0.49987
OTU479	d__Bacteria;p__Bacteroidetes;c__Bacteroidia;o__Bacteroidales;f__Bacteroidaceae;g__Bacteroides;OTU479	0.337349	0.379222	0.356678	0.472515	0.347013	0.347013	0.836561	0.642975	0.516921	0.517606	0.676741	0.598439	0.0229587	0.0891392	0.00342856	0.144364	0.588407	0.00418715	0.656281	0.0176985	0.188862	0.140141	0.497424
OTU365	d__Bacteria;p__Proteobacteria;c__Betaproteobacteria;o__Burkholderiales;f__Sutterellaceae;g__Parasutterella;OTU365	0.407264	0.585793	0.347811	0.494037	0.377538	0.377538	0.86694	0.787321	0.808499	0.642351	0.83772	0.709847	0.0230653	0.260333	1.62093e-13	0.144364	0.721795	2.06594e-12	0.93671	0.0582436	0.0178404	0.265122	0.221365
OTU328	d__Bacteria;p__Firmicutes;c__Clostridia;o__Clostridiales;f__Ruminococcaceae;g__Anaerotruncus;OTU328	0.788623	0.756457	0.578026	0.73445	0.683325	0.683325	0.273025	0.671757	0.191383	0.592008	0.232204	0.626336	0.0239303	0.169236	0.000234993	0.145725	0.681873	0.000337083	0.732808	0.0188393	0.017046	0.142004	0.217259
OTU40	d__Bacteria;p__Firmicutes;c__Bacilli;o__Lactobacillales;f__Streptococcaceae;g__Streptococcus;OTU40	1.65642	0.945348	1.59853	0.797905	1.62747	1.62747	0.96402	0.530952	1.23297	0.768595	1.09849	0.666095	0.0240416	0.294659	1.28746e-06	0.145725	0.732508	2.8372e-06	0.823881	0.0167424	0.141705	0.136036	0.433346
OTU749	d__Bacteria;p__Proteobacteria;c__Betaproteobacteria;o__Burkholderiales;f__Sutterellaceae;g__Parasutterella;OTU749	0.12624	0.373628	0.064891	0.174763	0.0955653	0.0955653	0.456912	0.568342	0.224807	0.288566	0.340859	0.460159	0.0240705	0.019268	0.00080446	0.145725	0.325464	0.00107007	0.707257	0.0355448	0.0385714	0.214175	0.273124
OTU135	d__Bacteria;p__Firmicutes;c__Clostridia;o__Clostridiales;f__Lachnospiraceae;g__Dorea;OTU135	1.59204	0.54309	1.45792	0.411807	1.52498	1.52498	1.00813	0.696322	1.26475	0.763708	1.13644	0.732973	0.0242775	0.572704	0.00839501	0.145725	0.862476	0.00975938	0.612828	0.00507374	0.860366	0.0871524	0.965052
OTU445	d__Bacteria;p__Proteobacteria;c__Gammaproteobacteria;o__Enterobacteriales;f__Enterobacteriaceae;g__Escherichia/Shigella;OTU445	0.560382	0.488321	0.282966	0.385035	0.421674	0.421674	0.674725	0.549299	0.803343	0.56484	0.739034	0.553778	0.0243221	0.403502	0.0085863	0.145725	0.785709	0.00994876	0.612855	0.540484	0.00147767	0.771648	0.0932722
OTU543	d__Bacteria;p__Bacteroidetes;c__Bacteroidia;o__Bacteroidales;f__Prevotellaceae;g__Prevotella;OTU543	0.593567	0.714117	0.537384	0.521822	0.565475	0.565475	0.206304	0.377473	0.207189	0.348959	0.206746	0.358806	0.0247124	0.589885	2.61891e-10	0.146545	0.86501	1.23624e-09	0.900611	0.121685	0.0406965	0.353946	0.27436
OTU829	d__Bacteria;p__Firmicutes;c__Clostridia;o__Clostridiales;f__Lachnospiraceae;g__Clostridium XlVb;OTU829	0.110999	0.222648	0.0874537	0.2367	0.0992262	0.0992262	0.185786	0.235617	0.3518	0.392371	0.268793	0.330328	0.0248771	0.18373	0.0476366	0.146545	0.696459	0.0520291	0.522427	0.227546	0.00442121	0.524704	0.123971
OTU155	d__Bacteria;p__Firmicutes;c__Clostridia;o__Clostridiales;f__Lachnospiraceae;g__Ruminococcus2;OTU155	0.873217	0.706603	0.886893	0.524403	0.880055	0.880055	1.30682	0.708362	1.27857	0.572096	1.2927	0.635697	0.0258322	0.936391	5.25562e-05	0.147948	0.991222	8.4694e-05	0.762383	0.0855608	0.0490903	0.303703	0.282778
OTU439	d__Bacteria;p__Firmicutes;c__Clostridia;o__Clostridiales;f__Clostridiaceae 1;g__Clostridium sensu stricto;OTU439	0.704829	0.695608	0.534881	0.60508	0.619855	0.619855	0.361901	0.393585	0.251176	0.463871	0.306539	0.428301	0.0262342	0.205179	0.177327	0.147948	0.696459	0.183342	0.409844	0.150542	0.063304	0.400946	0.303946
OTU237	d__Bacteria;p__Firmicutes;c__Clostridia;o__Clostridiales;f__Ruminococcaceae;g__Faecalibacterium;OTU237	1.329	0.2509	1.35274	0.306933	1.34087	1.34087	1.05313	0.50754	1.09068	0.490708	1.07191	0.49312	0.0263145	0.56438	2.60323e-06	0.147948	0.862476	5.39901e-06	0.813119	0.0360396	0.0678553	0.214175	0.31501
OTU673	d__Bacteria;p__Firmicutes;c__Clostridia;o__Clostridiales;f__Lachnospiraceae;g__Clostridium XlVa;OTU673	0.126245	0.245653	0.121492	0.248949	0.123868	0.123868	0.45235	0.526846	0.329834	0.482744	0.391092	0.5026	0.0265449	0.205558	5.12374e-07	0.147948	0.696459	1.22275e-06	0.835029	0.0151389	0.188072	0.129419	0.497424
OTU42	d__Bacteria;p__Bacteroidetes;c__Bacteroidia;o__Bacteroidales;f__Prevotellaceae;g__Prevotella;OTU42	1.43927	1.26276	1.37372	1.04526	1.40649	1.40649	0.644537	0.86135	0.754524	0.735873	0.69953	0.792694	0.0265787	0.764917	5.32907e-15	0.147948	0.919737	1.06734e-13	0.9476	0.0747756	0.107346	0.292836	0.380109
OTU85	d__Bacteria;p__Firmicutes;c__Bacilli;o__Lactobacillales;f__Lactobacillaceae;g__Lactobacillus;OTU85	0.922384	1.1604	0.820484	0.943195	0.871434	0.871434	0.446095	0.575227	0.18918	0.299923	0.317638	0.471114	0.0267911	0.0599928	2.6699e-08	0.147948	0.500506	8.28922e-08	0.866541	0.348995	0.0182026	0.629617	0.221365
OTU506	d__Bacteria;p__Firmicutes;c__Clostridia;o__Clostridiales;f__Clostridiaceae 1;g__Anaerosporobacter;OTU506	0.350059	0.581088	0.480944	0.714829	0.415501	0.415501	0.0726568	0.324931	0.126624	0.346488	0.0996406	0.332673	0.0268901	0.30379	0.00758433	0.147948	0.732508	0.00890555	0.618055	0.0273314	0.0712587	0.18247	0.325228
OTU798	d__Bacteria;p__Bacteroidetes;c__Bacteroidia;o__Bacteroidales;f__Bacteroidaceae;g__Bacteroides;OTU798	0.187098	0.239497	0.237384	0.226778	0.212241	0.212241	0.471499	0.396597	0.261926	0.252171	0.366712	0.344775	0.0269646	0.219462	0.753401	0.147948	0.71096	0.757725	0.170987	0.0137769	0.664779	0.123815	0.894453
OTU141	d__Bacteria;p__Bacteroidetes;c__Bacteroidia;o__Bacteroidales;f__Prevotellaceae;g__Prevotella;OTU141	0.508367	0.975059	0.662222	1.04906	0.585295	0.585295	0.0343117	0.105678	0.095607	0.179162	0.0649593	0.148466	0.0270147	0.00377162	0	0.147948	0.18885	0	0.978611	0.0998904	0.0557255	0.327211	0.288072
OTU215	d__Bacteria;p__Firmicutes;c__Clostridia;o__Clostridiales;f__Lachnospiraceae;g__Roseburia;OTU215	1.21295	0.546871	1.10827	0.632917	1.16061	1.16061	0.699738	0.786378	0.681195	0.731911	0.690467	0.74989	0.0273379	0.35416	8.92413e-11	0.148557	0.753011	5.00465e-10	0.90681	0.03235	0.0611578	0.202504	0.299802
OTU16	d__Bacteria;p__Bacteroidetes;c__Bacteroidia;o__Bacteroidales;f__Prevotellaceae;g__Alloprevotella;OTU16	0.954495	1.38691	0.990423	1.35319	0.972459	0.972459	0.17657	0.310888	0.371929	0.408899	0.27425	0.371925	0.0277321	0.186229	1.21914e-12	0.14954	0.696459	1.09566e-11	0.928234	0.0563422	0.33148	0.258143	0.634067
OTU194	d__Bacteria;p__Firmicutes;c__Bacilli;o__Lactobacillales;f__Streptococcaceae;g__Streptococcus;OTU194	0.882346	0.717616	0.91068	0.720059	0.896513	0.896513	0.443326	0.386003	0.567721	0.417316	0.505524	0.401746	0.0284992	0.255418	2.67242e-08	0.152191	0.721795	8.28922e-08	0.865224	0.00818507	0.0983775	0.107668	0.370615
OTU592	d__Bacteria;p__Bacteroidetes;c__Bacteroidia;o__Bacteroidales;f__Bacteroidaceae;g__Bacteroides;OTU592	0.444989	0.328988	0.317996	0.435648	0.381492	0.381492	0.668047	0.435354	0.628149	0.464344	0.648098	0.444734	0.0288833	0.180888	9.00754e-05	0.152191	0.696459	0.000139289	0.752503	0.077526	0.0471547	0.293556	0.282525
OTU315	d__Bacteria;p__Bacteroidetes;c__Bacteroidia;o__Bacteroidales;f__Bacteroidaceae;g__Bacteroides;OTU315	0.545759	0.512458	0.575549	0.618591	0.560654	0.560654	0.961485	0.639769	0.933629	0.561245	0.947557	0.594191	0.0291998	0.989145	2.12232e-07	0.152191	0.996647	5.51017e-07	0.843614	0.0455578	0.0422538	0.24194	0.276868
OTU437	d__Bacteria;p__Bacteroidetes;c__Bacteroidia;o__Bacteroidales;f__Bacteroidaceae;g__Bacteroides;OTU437	0.328857	0.405103	0.358541	0.42876	0.343699	0.343699	0.820361	0.719656	0.520519	0.484857	0.67044	0.624415	0.0294419	0.119452	0.00122649	0.152191	0.644557	0.00158046	0.686807	0.0252808	0.263457	0.173743	0.583529
OTU206	d__Bacteria;p__Proteobacteria;c__Betaproteobacteria;o__Burkholderiales;f__Sutterellaceae;g__Sutterella;OTU206	0.733997	1.00156	0.573599	0.854964	0.653798	0.653798	0.214312	0.377026	0.116001	0.330122	0.165157	0.353303	0.0296377	0.0197579	1.15463e-14	0.152191	0.325464	2.07538e-13	0.945415	0.1395	0.0877574	0.380005	0.346358
OTU322	d__Bacteria;p__Bacteroidetes;c__Bacteroidia;o__Bacteroidales;f__Prevotellaceae;g__Prevotella;OTU322	0.784801	0.85995	0.718992	0.818853	0.751896	0.751896	0.190115	0.539941	0.299593	0.584913	0.244854	0.558372	0.0297012	0.469199	0	0.152191	0.834793	0	0.983956	0.0219434	0.408541	0.156963	0.7043
OTU156	d__Bacteria;p__Firmicutes;c__Clostridia;o__Clostridiales;f__Lachnospiraceae;g__Clostridium XlVb;OTU156	0.610583	0.816696	0.67249	0.652595	0.641536	0.641536	0.946862	0.742123	1.32576	0.829132	1.13631	0.800025	0.0297434	0.0391335	7.30885e-06	0.152191	0.463563	1.36627e-05	0.800332	0.122991	0.0278253	0.356203	0.253146
OTU470	d__Bacteria;p__Firmicutes;c__Clostridia;o__Clostridiales;f__Lachnospiraceae;g__Clostridium XlVb;OTU470	0.324085	0.502299	0.223165	0.413967	0.273625	0.273625	0.480239	0.521211	0.714867	0.653198	0.597553	0.595254	0.0300909	0.456942	0.00341145	0.152853	0.821323	0.00417352	0.647682	0.236248	0.0052573	0.534225	0.127082
OTU466	d__Bacteria;p__Firmicutes;c__Clostridia;o__Clostridiales;f__Lachnospiraceae;g__Roseburia;OTU466	0.71108	0.67652	0.704522	0.580009	0.707801	0.707801	0.353846	0.475479	0.337723	0.424644	0.345785	0.445037	0.0305663	0.857563	3.68565e-08	0.154151	0.951316	1.10886e-07	0.861307	0.0941612	0.0504241	0.31283	0.282778
OTU764	d__Bacteria;p__Bacteroidetes;c__Bacteroidia;o__Bacteroidales;f__Bacteroidaceae;g__Bacteroides;OTU764	0.127098	0.278708	0.227174	0.3102	0.177136	0.177136	0.400234	0.372481	0.40561	0.421048	0.402922	0.392387	0.0310321	0.255831	2.66881e-06	0.155382	0.721795	5.50245e-06	0.812318	0.00854712	0.160819	0.108937	0.458268
OTU49	d__Bacteria;p__Firmicutes;c__Clostridia;o__Clostridiales;f__Lachnospiraceae;g__Ruminococcus2;OTU49	2.15494	0.496714	1.88404	0.485826	2.01949	2.01949	1.64166	0.691557	1.72705	0.584784	1.68435	0.633613	0.0318663	0.371129	0.0185697	0.157745	0.758487	0.0210297	0.571815	0.00948361	0.477691	0.110733	0.760683
OTU304	d__Bacteria;p__Firmicutes;c__Bacilli;o__Lactobacillales;f__Streptococcaceae;g__Streptococcus;OTU304	0.865158	0.803616	0.632244	0.705261	0.748701	0.748701	0.249986	0.409018	0.492716	0.471188	0.371351	0.452518	0.0320999	0.962495	0.00270003	0.157745	0.99649	0.00336784	0.654267	0.0117579	0.750534	0.114477	0.943777
OTU637	d__Bacteria;p__Proteobacteria;c__Betaproteobacteria;o__Burkholderiales;f__Sutterellaceae;g__Parasutterella;OTU637	0.242848	0.384887	0.148765	0.26507	0.195807	0.195807	0.646011	0.588367	0.295099	0.383786	0.470555	0.521518	0.032179	0.00018068	8.71256e-07	0.157745	0.111666	1.99592e-06	0.836702	0.0178404	0.231042	0.140141	0.548245
OTU154	d__Bacteria;p__Bacteroidetes;c__Bacteroidia;o__Bacteroidales;f__Prevotellaceae;g__Prevotella;OTU154	0.73977	1.00209	0.869275	1.0371	0.804523	0.804523	0.241032	0.613471	0.223131	0.530438	0.232082	0.566132	0.0331304	0.158382	0	0.161281	0.676148	0	0.979568	0.273271	0.0483784	0.563421	0.282778
OTU256	d__Bacteria;p__Proteobacteria;c__Betaproteobacteria;o__Burkholderiales;f__Sutterellaceae;g__Parasutterella;OTU256	0.475119	0.610139	0.544395	0.653268	0.509757	0.509757	0.968194	0.75997	1.01728	0.827965	0.992739	0.784834	0.034688	0.27585	7.21645e-15	0.165294	0.724236	1.36722e-13	0.946142	0.0439292	0.0990595	0.24194	0.370615
OTU130	d__Bacteria;p__Firmicutes;c__Clostridia;o__Clostridiales;f__Ruminococcaceae;g__Ruminococcus;OTU130	1.14597	0.886612	1.20988	0.855089	1.17793	1.17793	0.635791	0.904534	0.66638	0.760677	0.651085	0.825068	0.034702	0.698121	3.70434e-05	0.165294	0.896306	6.1244e-05	0.766846	0.0914056	0.0445349	0.306581	0.277936
OTU833	d__Bacteria;p__Firmicutes;c__Clostridia;o__Clostridiales;f__Lachnospiraceae;g__Lachnospiracea_incertae_sedis;OTU833	0.0984237	0.203467	0.195196	0.227823	0.14681	0.14681	0.24468	0.294936	0.309134	0.315394	0.276907	0.303158	0.0348129	0.173425	0.891025	0.165294	0.682984	0.892298	0.120124	0.0641755	0.22792	0.270624	0.546307
OTU397	d__Bacteria;p__Firmicutes;c__Clostridia;o__Clostridiales;f__Ruminococcaceae;g__Faecalibacterium;OTU397	0.688526	0.756494	0.536575	0.57376	0.612551	0.612551	0.30007	0.556899	0.203342	0.401142	0.251706	0.481545	0.0350883	0.142207	3.70119e-05	0.165294	0.676148	6.1244e-05	0.769084	0.107869	0.0293422	0.33311	0.253146
OTU721	d__Bacteria;p__Bacteroidetes;c__Bacteroidia;o__Bacteroidales;f__Bacteroidaceae;g__Bacteroides;OTU721	0.116037	0.196234	0.169672	0.257705	0.142855	0.142855	0.42006	0.527135	0.286344	0.365506	0.353202	0.452816	0.0351338	0.518292	0.00598418	0.165294	0.845822	0.00714635	0.623099	0.0424443	0.35934	0.238191	0.652584
OTU753	d__Bacteria;p__Bacteroidetes;c__Bacteroidia;o__Bacteroidales;f__Prevotellaceae;g__Prevotella;OTU753	0.350858	0.570864	0.248055	0.352185	0.299457	0.299457	0.0847795	0.233859	0.0510445	0.128663	0.067912	0.187085	0.0357433	0.106351	3.37153e-08	0.16704	0.62626	1.02157e-07	0.862431	0.0711024	0.0520968	0.284816	0.287783
OTU134	d__Bacteria;p__Bacteroidetes;c__Bacteroidia;o__Bacteroidales;f__Bacteroidaceae;g__Bacteroides;OTU134	0.903295	0.865539	1.07797	0.826876	0.990631	0.990631	0.471956	0.704454	0.475543	0.720367	0.47375	0.703264	0.0363038	0.19418	1.46294e-12	0.167763	0.696459	1.25064e-11	0.926611	0.104012	0.00956335	0.33142	0.176419
OTU193	d__Bacteria;p__Bacteroidetes;c__Bacteroidia;o__Bacteroidales;f__Porphyromonadaceae;g__Parabacteroides;OTU193	0.818386	0.633588	0.816823	0.683799	0.817605	0.817605	1.26255	0.645239	1.21044	0.689532	1.2365	0.659665	0.0363765	0.742527	3.25439e-07	0.167763	0.914783	8.14759e-07	0.837438	0.0288037	0.0953222	0.186957	0.367642
OTU1	d__Bacteria;p__Bacteroidetes;c__Bacteroidia;o__Bacteroidales;f__Prevotellaceae;g__Prevotella;OTU1	2.61267	1.50402	2.84206	1.45754	2.72737	2.72737	1.75217	1.07474	2.01933	0.982172	1.88575	1.02518	0.036954	0.0223179	2.23044e-13	0.169312	0.325464	2.56318e-12	0.934649	0.085914	0.0675011	0.303703	0.31501
OTU463	d__Bacteria;p__Bacteroidetes;c__Bacteroidia;o__Bacteroidales;f__Bacteroidaceae;g__Bacteroides;OTU463	0.372852	0.525534	0.408534	0.544541	0.390693	0.390693	0.785675	0.586446	0.650561	0.491162	0.718118	0.538292	0.0382852	0.514761	2.62262e-05	0.172228	0.845822	4.50601e-05	0.772851	0.0252316	0.104012	0.173743	0.373909
OTU785	d__Bacteria;p__Firmicutes;c__Negativicutes;o__Selenomonadales;f__Veillonellaceae;g__Veillonella;OTU785	0.236619	0.327514	0.407649	0.390069	0.322134	0.322134	0.115397	0.251227	0.167138	0.373957	0.141267	0.315537	0.0383736	0.102205	0.143832	0.172228	0.622625	0.149816	0.431001	0.176584	0.0139456	0.451771	0.207997
OTU171	d__Bacteria;p__Firmicutes;c__Negativicutes;o__Selenomonadales;f__Acidaminococcaceae;g__Phascolarctobacterium;OTU171	0.596431	1.02363	0.71577	1.04913	0.6561	0.6561	0.121232	0.477546	0.162796	0.376083	0.142014	0.424795	0.0387244	0.271987	1.08198e-11	0.172228	0.721795	7.36376e-11	0.916968	0.084922	0.0842531	0.303703	0.344874
OTU777	d__Bacteria;p__Proteobacteria;c__Betaproteobacteria;o__Burkholderiales;f__Sutterellaceae;g__Parasutterella;OTU777	0.119502	0.291293	0.176059	0.346546	0.14778	0.14778	0.378319	0.411041	0.366404	0.368328	0.372361	0.385281	0.0387532	0.593635	5.78147e-08	0.172228	0.865152	1.65421e-07	0.855716	0.0188393	0.0354489	0.142004	0.272354
OTU3	d__Bacteria;p__Firmicutes;c__Clostridia;o__Clostridiales;f__Ruminococcaceae;g__Faecalibacterium;OTU3	3.47908	0.274622	3.31093	0.300801	3.39501	3.39501	2.98654	0.921445	3.0077	0.700494	2.99712	0.807969	0.0389721	0.199661	1.35048e-11	0.172228	0.696459	8.93097e-11	0.9159	0.0762662	0.368862	0.293556	0.659624
OTU61	d__Bacteria;p__Firmicutes;c__Clostridia;o__Clostridiales;f__Ruminococcaceae;g__Faecalibacterium;OTU61	2.19103	0.223959	1.98818	0.306572	2.08961	2.08961	1.76095	0.768724	1.68119	0.733816	1.72107	0.742875	0.0392742	0.00364461	1.42442e-13	0.172228	0.18885	1.92022e-12	0.93654	0.119838	0.37931	0.351492	0.666406
OTU312	d__Bacteria;p__Bacteroidetes;c__Bacteroidia;o__Bacteroidales;f__Bacteroidaceae;g__Bacteroides;OTU312	0.471048	0.540079	0.459409	0.588143	0.465229	0.465229	0.889083	0.757576	0.790395	0.61537	0.839739	0.68307	0.0393103	0.559662	0.000156449	0.172228	0.862476	0.000230938	0.735387	0.086513	0.0620216	0.303703	0.299842
OTU323	d__Bacteria;p__Bacteroidetes;c__Bacteroidia;o__Bacteroidales;f__Bacteroidaceae;g__Bacteroides;OTU323	0.696018	0.51836	0.747524	0.517193	0.721771	0.721771	1.14354	0.461517	0.935851	0.532128	1.03969	0.502771	0.0404243	0.207036	1.25359e-07	0.176009	0.696459	3.34132e-07	0.848202	0.0312385	0.22329	0.199075	0.543495
OTU260	d__Bacteria;p__Firmicutes;c__Clostridia;o__Clostridiales;f__Ruminococcaceae;g__Sporobacter;OTU260	0.943535	0.856381	0.795823	0.746026	0.869679	0.869679	0.387426	0.605355	0.427334	0.701676	0.40738	0.647148	0.0407767	0.495753	3.1782e-09	0.176447	0.844387	1.19277e-08	0.880994	0.0323849	0.111775	0.202504	0.38348
OTU101	d__Bacteria;p__Firmicutes;c__Clostridia;o__Clostridiales;f__Lachnospiraceae;g__Lachnospiracea_incertae_sedis;OTU101	1.05813	0.953772	1.00795	1.04893	1.03304	1.03304	0.414651	0.765382	0.520055	0.714584	0.467353	0.732811	0.0411467	0.724412	3.42604e-12	0.176956	0.907998	2.61049e-11	0.922159	0.0196561	0.234518	0.145042	0.549756
OTU35	d__Bacteria;p__Firmicutes;c__Clostridia;o__Clostridiales;f__Lachnospiraceae;g__Clostridium XlVa;OTU35	2.1278	0.265071	2.05764	0.318134	2.09272	2.09272	2.20476	0.302839	2.28559	0.27795	2.24518	0.289815	0.0436619	0.92576	0.122636	0.186628	0.991222	0.128311	0.429735	0.444964	0.0326434	0.699372	0.263023
OTU238	d__Bacteria;p__Proteobacteria;c__Gammaproteobacteria;o__Enterobacteriales;f__Enterobacteriaceae;g__Escherichia/Shigella;OTU238	0.590491	0.485159	0.566393	0.458176	0.578442	0.578442	0.851901	0.745454	1.05134	0.779565	0.95162	0.759602	0.0449957	0.331063	2.50578e-05	0.191163	0.73922	4.31597e-05	0.772919	0.248424	0.0609506	0.542509	0.299802
OTU158	d__Bacteria;p__Bacteroidetes;c__Bacteroidia;o__Bacteroidales;f__Bacteroidaceae;g__Bacteroides;OTU158	0.958776	0.635686	0.980146	0.620238	0.969461	0.969461	1.37325	0.614016	1.32195	0.64654	1.3476	0.622894	0.0456029	0.847838	4.09897e-07	0.191889	0.946393	9.99212e-07	0.833226	0.107181	0.155551	0.33311	0.458268
OTU800	d__Bacteria;p__Bacteroidetes;c__Bacteroidia;o__Bacteroidales;f__Bacteroidaceae;g__Bacteroides;OTU800	0.165456	0.280812	0.149508	0.275006	0.157482	0.157482	0.305404	0.34802	0.376665	0.355289	0.341035	0.349006	0.045714	0.553821	8.77497e-05	0.191889	0.862476	0.00013609	0.747002	0.162271	0.0208577	0.422869	0.231879
OTU290	d__Bacteria;p__Bacteroidetes;c__Bacteroidia;o__Bacteroidales;f__Prevotellaceae;g__Prevotella;OTU290	0.723151	0.79628	0.717862	0.777036	0.720507	0.720507	0.268041	0.604989	0.26532	0.656055	0.26668	0.622898	0.047911	0.918924	0	0.199915	0.989502	0	0.971288	0.0895065	0.0385725	0.304583	0.273124
OTU200	d__Bacteria;p__Bacteroidetes;c__Bacteroidia;o__Bacteroidales;f__Bacteroidaceae;g__Bacteroides;OTU200	0.953675	0.659047	0.989967	0.689586	0.971821	0.971821	1.39878	0.439482	1.22943	0.539452	1.3141	0.493176	0.0482536	0.425431	2.22547e-05	0.200153	0.793599	3.8904e-05	0.774179	0.0238372	0.336825	0.168787	0.634067
OTU718	d__Bacteria;p__Firmicutes;c__Clostridia;o__Clostridiales;f__Lachnospiraceae;g__Lachnospiracea_incertae_sedis;OTU718	0.309815	0.351722	0.185795	0.293497	0.247805	0.247805	0.432816	0.427888	0.446015	0.379558	0.439415	0.399283	0.049447	0.414691	0.0364577	0.203108	0.793599	0.040247	0.52557	0.531792	0.0212101	0.769704	0.231879
OTU682	d__Bacteria;p__Firmicutes;c__Clostridia;o__Clostridiales;f__Ruminococcaceae;g__Faecalibacterium;OTU682	0.452554	0.318788	0.419631	0.52041	0.436092	0.436092	0.278594	0.406423	0.205084	0.288654	0.241839	0.349929	0.0495456	0.503202	0.226326	0.203108	0.844387	0.232973	0.363879	0.0630124	0.183307	0.270624	0.490451
OTU204	d__Bacteria;p__Firmicutes;c__Clostridia;o__Clostridiales;f__Lachnospiraceae;g__Coprococcus;OTU204	0.874091	0.866009	0.689359	0.853875	0.781725	0.781725	0.401595	0.60655	0.356704	0.518687	0.37915	0.557513	0.0508963	0.316835	0.000582736	0.206509	0.732826	0.000788606	0.70021	0.104012	0.460742	0.33142	0.750385
OTU396	d__Bacteria;p__Firmicutes;c__Clostridia;o__Clostridiales;f__Ruminococcaceae;g__Clostridium IV;OTU396	0.449909	0.569631	0.467594	0.59908	0.458751	0.458751	0.802442	0.611757	0.85105	0.612734	0.826746	0.604846	0.0509644	0.505527	2.90767e-13	0.206509	0.844387	3.23536e-12	0.932168	0.0612201	0.057297	0.270624	0.29107
OTU595	d__Bacteria;p__Firmicutes;c__Clostridia;o__Clostridiales;f__Lachnospiraceae;g__Clostridium XlVa;OTU595	0.0735331	0.259675	0.232388	0.409244	0.15296	0.15296	0.377895	0.559342	0.464951	0.562241	0.421423	0.555309	0.0529415	0.0437452	1.10772e-06	0.212672	0.463563	2.48881e-06	0.822665	0.0168832	0.147723	0.136036	0.441272
OTU340	d__Bacteria;p__Firmicutes;c__Clostridia;o__Clostridiales;f__Lachnospiraceae;g__Clostridium XlVb;OTU340	0.640779	0.34128	0.725406	0.364242	0.683093	0.683093	0.942361	0.526012	0.902488	0.509817	0.922425	0.511692	0.0530921	0.758786	0.00210089	0.212672	0.917257	0.00265835	0.657595	0.0638424	0.189461	0.270624	0.497424
OTU44	d__Bacteria;p__Firmicutes;c__Clostridia;o__Clostridiales;f__Ruminococcaceae;g__Faecalibacterium;OTU44	2.31168	0.218233	2.11365	0.294864	2.21267	2.21267	1.87542	0.858472	1.85687	0.646987	1.86614	0.750371	0.0534154	0.026131	2.65676e-13	0.212751	0.352266	3.00386e-12	0.932925	0.13321	0.413526	0.372034	0.707029
OTU142	d__Bacteria;p__Bacteroidetes;c__Bacteroidia;o__Bacteroidales;f__Bacteroidaceae;g__Bacteroides;OTU142	0.9872	0.894932	1.02821	0.886686	1.0077	1.0077	0.479081	0.718582	0.527717	0.764924	0.503399	0.732953	0.0543109	0.389096	0	0.215096	0.774877	0	0.96178	0.139116	0.107363	0.380005	0.380109
OTU13	d__Bacteria;p__Proteobacteria;c__Betaproteobacteria;o__Burkholderiales;f__Sutterellaceae;g__Parasutterella;OTU13	1.34425	1.0525	1.47001	0.910522	1.40713	1.40713	2.06129	1.29555	2.10105	1.12369	2.08117	1.19719	0.0559985	0.246932	0	0.219673	0.721795	0	0.9605	0.0615494	0.0809763	0.270624	0.3427
OTU575	d__Bacteria;p__Proteobacteria;c__Betaproteobacteria;o__Burkholderiales;f__Sutterellaceae;g__Parasutterella;OTU575	0.253706	0.425733	0.319332	0.4376	0.286519	0.286519	0.566009	0.571004	0.610617	0.56008	0.588313	0.558727	0.0560934	0.202935	7.64167e-13	0.219673	0.696459	7.5448e-12	0.92807	0.109685	0.112145	0.335014	0.38348
OTU334	d__Bacteria;p__Firmicutes;c__Negativicutes;o__Selenomonadales;f__Veillonellaceae;g__Megamonas;OTU334	0.657665	0.69099	0.757852	0.653736	0.707758	0.707758	0.284145	0.56416	0.34611	0.767456	0.315128	0.665571	0.0565531	0.272956	5.32442e-09	0.220243	0.721795	1.90429e-08	0.875559	0.0787282	0.0158347	0.293556	0.20895
OTU32	d__Bacteria;p__Bacteroidetes;c__Bacteroidia;o__Bacteroidales;f__Bacteroidaceae;g__Bacteroides;OTU32	1.72519	0.87967	1.8429	0.712934	1.78404	1.78404	2.19825	0.600533	2.18284	0.493854	2.19054	0.542748	0.057344	0.432801	3.32676e-11	0.222089	0.793599	2.04567e-10	0.909531	0.0762662	0.16534	0.293556	0.461863
OTU583	d__Bacteria;p__Bacteroidetes;c__Bacteroidia;o__Bacteroidales;f__Bacteroidaceae;g__Bacteroides;OTU583	0.380938	0.40346	0.394907	0.385433	0.387923	0.387923	0.62249	0.550475	0.64498	0.39127	0.633735	0.471529	0.0577913	0.753171	3.49118e-06	0.222592	0.917257	6.9724e-06	0.80292	0.168946	0.0546103	0.437015	0.288072
OTU144	d__Bacteria;p__Firmicutes;c__Clostridia;o__Clostridiales;f__Ruminococcaceae;g__Sporobacter;OTU144	1.17489	1.07944	1.03029	0.924624	1.10259	1.10259	0.692103	0.726601	0.499081	0.679641	0.595592	0.70128	0.0585867	0.0579661	2.80122e-10	0.224414	0.500506	1.3091e-09	0.897447	0.213465	0.0504241	0.504866	0.282778
OTU189	d__Bacteria;p__Firmicutes;c__Clostridia;o__Clostridiales;f__Lachnospiraceae;g__Roseburia;OTU189	1.26232	0.612182	1.28935	0.47463	1.27583	1.27583	1.02188	0.717766	0.908232	0.657228	0.965057	0.681716	0.0589045	0.706114	0.0384605	0.224414	0.900089	0.0423912	0.51746	0.309607	0.0438408	0.59598	0.276868
OTU662	d__Bacteria;p__Firmicutes;c__Clostridia;o__Clostridiales;f__Ruminococcaceae;g__Faecalibacterium;OTU662	0.532893	0.630115	0.371106	0.498586	0.452	0.452	0.213522	0.32769	0.176789	0.333906	0.195155	0.327073	0.0604382	0.124377	9.53506e-06	0.226969	0.65147	1.75435e-05	0.788894	0.177716	0.302049	0.453014	0.623702
OTU614	d__Bacteria;p__Firmicutes;c__Clostridia;o__Clostridiales;f__Lachnospiraceae;g__Coprococcus;OTU614	0.393875	0.601608	0.315803	0.562939	0.354839	0.354839	0.147426	0.410207	0.101812	0.23099	0.124619	0.329402	0.0604846	0.497262	0.0879678	0.226969	0.844387	0.0928696	0.456713	0.045285	0.263878	0.24194	0.583529
OTU502	d__Bacteria;p__Bacteroidetes;c__Bacteroidia;o__Bacteroidales;f__Bacteroidaceae;g__Bacteroides;OTU502	0.411937	0.607676	0.418817	0.539687	0.415377	0.415377	0.103	0.394925	0.127086	0.438821	0.115043	0.412244	0.0605465	0.642004	1.11022e-16	0.226969	0.88694	3.11307e-15	0.957614	0.0168832	0.0083965	0.136036	0.16817
OTU122	d__Bacteria;p__Bacteroidetes;c__Bacteroidia;o__Bacteroidales;f__Prevotellaceae;g__Alloprevotella;OTU122	0.457847	0.945157	0.568687	1.04443	0.513267	0.513267	0.0680363	0.139713	0.102168	0.214205	0.0851024	0.179338	0.0615812	0.0973034	0	0.228433	0.609449	0	0.965587	0.327991	0.100731	0.614764	0.371391
OTU452	d__Bacteria;p__Firmicutes;c__Negativicutes;o__Selenomonadales;f__Veillonellaceae;g__Veillonella;OTU452	0.540472	0.567143	0.71603	0.533671	0.628251	0.628251	0.329114	0.390864	0.455555	0.569119	0.392334	0.486131	0.0618421	0.171556	0.445565	0.228433	0.681873	0.453325	0.27119	0.231568	0.0826196	0.530488	0.3427
OTU640	d__Bacteria;p__Firmicutes;c__Clostridia;o__Clostridiales;f__Ruminococcaceae;g__Subdoligranulum;OTU640	0.546651	0.419414	0.528921	0.440055	0.537786	0.537786	0.353376	0.492551	0.24052	0.389917	0.296948	0.442185	0.0622222	0.267049	4.4972e-06	0.228433	0.721795	8.80597e-06	0.799525	0.136372	0.016096	0.377853	0.20895
OTU741	d__Bacteria;p__Firmicutes;c__Clostridia;o__Clostridiales;f__Lachnospiraceae;g__Lachnospiracea_incertae_sedis;OTU741	0.28943	0.494591	0.301574	0.476532	0.295502	0.295502	0.0991079	0.266298	0.108232	0.271748	0.10367	0.265605	0.062351	0.884541	0.0507224	0.228433	0.959387	0.0552118	0.497082	0.126141	0.137593	0.357995	0.428678
OTU211	d__Bacteria;p__Firmicutes;c__Clostridia;o__Clostridiales;f__Ruminococcaceae;g__Faecalibacterium;OTU211	1.45936	0.365456	1.20947	0.418614	1.33442	1.33442	1.0794	0.541238	1.05139	0.549726	1.06539	0.538646	0.0625665	0.0182245	9.32152e-08	0.228433	0.325464	2.54256e-07	0.850972	0.0105666	0.542696	0.11223	0.816373
OTU636	d__Bacteria;p__Firmicutes;c__Clostridia;o__Clostridiales;f__Ruminococcaceae;g__Flavonifractor;OTU636	0.201013	0.381767	0.167502	0.350077	0.184257	0.184257	0.476215	0.587029	0.398691	0.432706	0.437453	0.51053	0.0629422	0.272073	1.40056e-08	0.228614	0.721795	4.60937e-08	0.866794	0.0523469	0.0557255	0.249624	0.288072
OTU87	d__Bacteria;p__Bacteroidetes;c__Bacteroidia;o__Bacteroidales;f__Prevotellaceae;g__Prevotella;OTU87	0.996763	1.04668	1.0471	1.06816	1.02193	1.02193	0.424424	0.816122	0.498395	0.855471	0.461409	0.82609	0.0655276	0.293868	0	0.236777	0.732508	0	0.963367	0.073885	0.125001	0.290974	0.407562
OTU191	d__Bacteria;p__Firmicutes;c__Clostridia;o__Clostridiales;f__Ruminococcaceae;g__Flavonifractor;OTU191	0.549247	0.663501	0.486433	0.668146	0.51784	0.51784	0.989389	0.8797	0.913029	0.787382	0.951209	0.824952	0.0666933	0.290045	1.35258e-12	0.237571	0.732508	1.1852e-11	0.925004	0.0971576	0.050091	0.319753	0.282778
OTU182	d__Bacteria;p__Firmicutes;c__Erysipelotrichia;o__Erysipelotrichales;f__Erysipelotrichaceae;g__Erysipelotrichaceae_incertae_sedis;OTU182	0.628887	1.02825	0.507877	0.773854	0.568382	0.568382	0.174694	0.501896	0.161268	0.556451	0.167981	0.523083	0.0667192	0.510806	1.02259e-05	0.237571	0.845822	1.86676e-05	0.785038	0.316827	0.135194	0.598973	0.424982
OTU517	d__Bacteria;p__Firmicutes;c__Clostridia;o__Clostridiales;f__Ruminococcaceae;g__Faecalibacterium;OTU517	0.779029	0.398481	0.643809	0.443332	0.711419	0.711419	0.472978	0.402719	0.489356	0.474155	0.481167	0.434292	0.0667639	0.336497	3.32424e-05	0.237571	0.739449	5.61517e-05	0.764279	0.02506	0.320743	0.173743	0.633024
OTU26	d__Bacteria;p__Firmicutes;c__Clostridia;o__Clostridiales;f__Lachnospiraceae;g__Roseburia;OTU26	2.19159	0.694081	2.18193	0.610191	2.18676	2.18676	1.93211	0.927507	1.69494	0.795573	1.81352	0.861326	0.0673079	0.379122	0.0283137	0.237812	0.763099	0.0316049	0.537418	0.564832	0.0401751	0.7827	0.27436
OTU56	d__Bacteria;p__Firmicutes;c__Negativicutes;o__Selenomonadales;f__Acidaminococcaceae;g__Acidaminococcus;OTU56	0.826891	1.22679	0.91524	1.31974	0.871065	0.871065	0.234589	0.614836	0.387819	0.54959	0.311204	0.580808	0.0675101	0.22155	1.63866e-10	0.237812	0.71096	8.14681e-10	0.899722	0.102223	0.671529	0.329364	0.899817
OTU477	d__Bacteria;p__Bacteroidetes;c__Bacteroidia;o__Bacteroidales;f__Prevotellaceae;g__Prevotella;OTU477	0.560192	0.715525	0.553883	0.58143	0.557038	0.557038	0.215912	0.482681	0.273889	0.401678	0.244901	0.439283	0.0678915	0.662857	2.04637e-09	0.23796	0.88694	8.05901e-09	0.881887	0.0737492	0.206778	0.290974	0.520741
OTU153	d__Bacteria;p__Firmicutes;c__Clostridia;o__Clostridiales;f__Lachnospiraceae;g__Clostridium XlVa;OTU153	1.53484	0.432261	1.48253	0.514275	1.50868	1.50868	1.15531	0.734507	1.18784	0.690437	1.17157	0.703808	0.0693867	0.877809	2.09015e-09	0.241387	0.957477	8.18543e-09	0.88157	0.267183	0.180496	0.560763	0.490416
OTU375	d__Bacteria;p__Bacteroidetes;c__Bacteroidia;o__Bacteroidales;f__Bacteroidaceae;g__Bacteroides;OTU375	0.623953	0.464202	0.552295	0.602121	0.588124	0.588124	0.940684	0.573399	0.841951	0.608331	0.891317	0.585633	0.0695581	0.254479	2.69524e-06	0.241387	0.721795	5.53695e-06	0.806416	0.0667851	0.166871	0.27378	0.464194
OTU499	d__Bacteria;p__Firmicutes;c__Clostridia;o__Clostridiales;f__Ruminococcaceae;g__Flavonifractor;OTU499	0.401805	0.301986	0.316696	0.30707	0.35925	0.35925	0.659182	0.592305	0.562125	0.573639	0.610653	0.577618	0.0704589	0.121122	4.68355e-07	0.243297	0.644557	1.12824e-06	0.83038	0.203724	0.216217	0.491442	0.529959
OTU143	d__Bacteria;p__Firmicutes;c__Clostridia;o__Clostridiales;f__Lachnospiraceae;g__Coprococcus;OTU143	1.44153	0.679888	1.26699	0.667156	1.35426	1.35426	0.842549	0.682795	1.08972	0.799605	0.966135	0.7445	0.0708026	0.681133	3.26982e-07	0.243297	0.88694	8.15709e-07	0.833215	0.00571589	0.597691	0.0892956	0.850007
OTU484	d__Bacteria;p__Firmicutes;c__Clostridia;o__Clostridiales;f__Lachnospiraceae;g__Clostridium XlVa;OTU484	0.323593	0.405741	0.280206	0.327672	0.3019	0.3019	0.584626	0.563931	0.502509	0.554534	0.543567	0.5536	0.0718703	0.392803	0.000386445	0.245761	0.779876	0.000534316	0.707548	0.108824	0.248796	0.334587	0.56442
OTU690	d__Bacteria;p__Firmicutes;c__Bacilli;o__Lactobacillales;f__Streptococcaceae;g__Streptococcus;OTU690	0.450946	0.568779	0.334377	0.490261	0.392661	0.392661	0.113532	0.22518	0.228644	0.358041	0.171088	0.300921	0.0723031	0.991333	0.000379348	0.246041	0.996647	0.00052658	0.706726	0.0415889	0.725385	0.237023	0.936276
OTU25	d__Bacteria;p__Firmicutes;c__Clostridia;o__Clostridiales;f__Ruminococcaceae;g__Gemmiger;OTU25	2.00987	0.767479	1.97095	0.708278	1.99041	1.99041	1.50201	1.29451	1.37948	1.03197	1.44074	1.15718	0.0745027	0.297545	4.03011e-14	0.252183	0.732508	6.4207e-13	0.938624	0.489927	0.155492	0.74017	0.458268
OTU12	d__Bacteria;p__Bacteroidetes;c__Bacteroidia;o__Bacteroidales;f__Prevotellaceae;g__Prevotella;OTU12	1.40524	1.35847	1.4894	1.3942	1.44732	1.44732	0.775379	0.909056	0.847564	0.769378	0.811471	0.832055	0.0748276	0.426235	9.9587e-13	0.252183	0.793599	9.30807e-12	0.925938	0.241092	0.363578	0.536525	0.654971
OTU205	d__Bacteria;p__Bacteroidetes;c__Bacteroidia;o__Bacteroidales;f__Porphyromonadaceae;g__Butyricimonas;OTU205	1.00635	0.735883	1.0384	0.818865	1.02237	1.02237	0.614865	0.789241	0.590318	0.759082	0.602591	0.764418	0.0758902	0.964937	7.13451e-09	0.254541	0.99649	2.4975e-08	0.871224	0.124145	0.0962306	0.356203	0.367642
OTU150	d__Bacteria;p__Firmicutes;c__Clostridia;o__Clostridiales;f__Ruminococcaceae;g__Clostridium IV;OTU150	0.694797	0.853763	0.876315	0.935648	0.785556	0.785556	0.32708	0.769747	0.373774	0.813348	0.350427	0.781988	0.0783704	0.329796	1.21215e-05	0.261608	0.73922	2.20133e-05	0.781414	0.0482236	0.0293507	0.247542	0.253146
OTU729	d__Bacteria;p__Bacteroidetes;c__Bacteroidia;o__Bacteroidales;f__Prevotellaceae;g__Prevotella;OTU729	0.386573	0.435564	0.406213	0.49785	0.396393	0.396393	0.181286	0.320784	0.184665	0.256529	0.182975	0.286696	0.0787501	0.738569	3.16869e-12	0.261629	0.914617	2.46806e-11	0.920426	0.181102	0.328302	0.457929	0.633024
OTU727	d__Bacteria;p__Proteobacteria;c__Gammaproteobacteria;o__Enterobacteriales;f__Enterobacteriaceae;g__Escherichia/Shigella;OTU727	0.156083	0.241611	0.0380539	0.121119	0.0970687	0.0970687	0.336558	0.566362	0.250071	0.430102	0.293315	0.498308	0.0792484	0.0505193	5.35994e-06	0.262043	0.471492	1.03793e-05	0.797494	0.523653	0.0478068	0.769496	0.282778
OTU617	d__Bacteria;p__Bacteroidetes;c__Bacteroidia;o__Bacteroidales;f__Bacteroidaceae;g__Bacteroides;OTU617	0.489365	0.350476	0.43467	0.324821	0.462017	0.462017	0.715657	0.363989	0.581802	0.375507	0.64873	0.371261	0.0797799	0.0313527	1.32826e-07	0.262562	0.399605	3.50041e-07	0.845363	0.0756583	0.242902	0.293556	0.554639
OTU685	d__Bacteria;p__Firmicutes;c__Bacilli;o__Lactobacillales;f__Streptococcaceae;g__Streptococcus;OTU685	0.358863	0.534003	0.266791	0.379333	0.312827	0.312827	0.0814239	0.181941	0.153093	0.468231	0.117259	0.352496	0.0812289	0.887739	0.0102096	0.266082	0.959387	0.0117327	0.587319	0.0663094	0.0888134	0.273429	0.347811
OTU454	d__Bacteria;p__Firmicutes;c__Clostridia;o__Clostridiales;f__Lachnospiraceae;g__Lachnospiracea_incertae_sedis;OTU454	0.526299	0.631518	0.459326	0.651119	0.492812	0.492812	0.192685	0.497434	0.216847	0.419595	0.204766	0.45439	0.0841431	0.756815	3.86725e-07	0.274346	0.917257	9.47883e-07	0.830071	0.0261309	0.328347	0.177469	0.633024
OTU559	d__Bacteria;p__Bacteroidetes;c__Bacteroidia;o__Bacteroidales;f__Prevotellaceae;g__Prevotella;OTU559	0.419725	0.612014	0.360937	0.56637	0.390331	0.390331	0.112385	0.439677	0.110297	0.365031	0.111341	0.398869	0.0846391	0.264736	0	0.274685	0.721795	0	0.972371	0.0374495	0.0825518	0.216959	0.3427
OTU843	d__Bacteria;p__Firmicutes;c__Clostridia;o__Clostridiales;f__Ruminococcaceae;g__Butyricicoccus;OTU843	0.24128	0.327119	0.244198	0.288737	0.242739	0.242739	0.088284	0.192844	0.158059	0.284539	0.123172	0.242506	0.0851039	0.516857	0.22376	0.274921	0.845822	0.23067	0.355821	0.0879483	0.252024	0.303703	0.569898
OTU169	d__Bacteria;p__Firmicutes;c__Clostridia;o__Clostridiales;f__Lachnospiraceae;g__Clostridium XlVa;OTU169	0.840385	0.692097	0.946683	0.549192	0.893534	0.893534	1.08208	0.581098	1.26765	0.649643	1.17486	0.615585	0.0856372	0.204683	0.0348369	0.275375	0.696459	0.0386403	0.524583	0.113484	0.085914	0.339966	0.346125
OTU782	d__Bacteria;p__Bacteroidetes;c__Bacteroidia;o__Bacteroidales;f__Porphyromonadaceae;g__Parabacteroides;OTU782	0.288131	0.366584	0.329761	0.436797	0.308946	0.308946	0.0965456	0.264331	0.140822	0.354313	0.118684	0.309357	0.0872955	0.228217	1.19618e-10	0.279425	0.71691	6.35243e-10	0.900653	0.045285	0.0879483	0.24194	0.346358
OTU491	d__Bacteria;p__Firmicutes;c__Clostridia;o__Clostridiales;f__Lachnospiraceae;g__Blautia;OTU491	0.714425	0.597402	0.680398	0.518784	0.697411	0.697411	0.403254	0.413391	0.490062	0.436726	0.446658	0.422027	0.0891514	0.679564	1.2663e-06	0.284069	0.88694	2.80023e-06	0.814457	0.13546	0.292642	0.376815	0.621642
OTU480	d__Bacteria;p__Firmicutes;c__Clostridia;o__Clostridiales;f__Lachnospiraceae;g__Clostridium XlVa;OTU480	0.524124	0.416862	0.357249	0.402354	0.440687	0.440687	0.699496	0.58736	0.653138	0.505322	0.676317	0.541319	0.0896168	0.14212	0.000109021	0.28426	0.676148	0.000166501	0.738735	0.407502	0.0529587	0.67422	0.287783
OTU199	d__Bacteria;p__Firmicutes;c__Clostridia;o__Clostridiales;f__Lachnospiraceae;g__Roseburia;OTU199	0.711231	0.897994	0.77039	0.81604	0.740811	0.740811	0.332946	0.63811	0.373939	0.593433	0.353443	0.60858	0.0917535	0.503888	2.57499e-10	0.288204	0.844387	1.22794e-09	0.895331	0.140145	0.0853859	0.380005	0.345986
OTU566	d__Bacteria;p__Proteobacteria;c__Gammaproteobacteria;o__Enterobacteriales;f__Enterobacteriaceae;g__Escherichia/Shigella;OTU566	0.184771	0.284523	0.233775	0.375242	0.209273	0.209273	0.401165	0.602762	0.514175	0.612446	0.45767	0.602506	0.0920358	0.165842	7.55232e-08	0.288204	0.676233	2.08432e-07	0.848935	0.483963	0.110971	0.734325	0.38348
OTU84	d__Bacteria;p__Firmicutes;c__Clostridia;o__Clostridiales;f__Peptostreptococcaceae;g__Clostridium XI;OTU84	1.50825	0.645669	1.55711	0.493994	1.53268	1.53268	1.10315	0.55214	1.33017	0.882009	1.21666	0.735345	0.0920939	0.177614	0.000292625	0.288204	0.694482	0.000413569	0.714333	0.0372554	0.31038	0.216959	0.623702
OTU20	d__Bacteria;p__Fusobacteria;c__Fusobacteriia;o__Fusobacteriales;f__Fusobacteriaceae;g__Fusobacterium;OTU20	0.599079	0.874484	0.669096	0.894276	0.634087	0.634087	1.28953	1.28708	1.08066	1.2425	1.1851	1.25313	0.0940594	0.58923	6.65023e-08	0.293047	0.86501	1.87221e-07	0.849272	0.0736158	0.19361	0.290974	0.501334
OTU468	d__Bacteria;p__Bacteroidetes;c__Bacteroidia;o__Bacteroidales;f__Prevotellaceae;g__Prevotella;OTU468	0.625889	0.732377	0.468633	0.567393	0.547261	0.547261	0.201729	0.53141	0.267157	0.513418	0.234443	0.516812	0.0946005	0.320938	2.07612e-14	0.293429	0.732826	3.54965e-13	0.940328	0.0879483	0.313457	0.303703	0.626021
OTU410	d__Bacteria;p__Firmicutes;c__Erysipelotrichia;o__Erysipelotrichales;f__Erysipelotrichaceae;g__Clostridium XVIII;OTU410	0.314024	0.524928	0.240956	0.447439	0.27749	0.27749	0.556398	0.650771	0.551912	0.638903	0.554155	0.636547	0.0961952	0.62651	1.72089e-05	0.297061	0.880433	3.03864e-05	0.772853	0.105824	0.0608112	0.332658	0.299802
OTU627	d__Bacteria;p__Firmicutes;c__Clostridia;o__Clostridiales;f__Ruminococcaceae;g__Faecalibacterium;OTU627	0.439224	0.502162	0.388722	0.512043	0.413973	0.413973	0.209714	0.446679	0.184032	0.385514	0.196873	0.41204	0.0968883	0.599057	0.000507734	0.297889	0.869439	0.000689771	0.696263	0.102427	0.07881	0.329364	0.341023
OTU333	d__Bacteria;p__Bacteroidetes;c__Bacteroidia;o__Bacteroidales;f__Prevotellaceae;g__Prevotella;OTU333	0.51863	0.763964	0.501125	0.721671	0.509878	0.509878	0.189817	0.517959	0.157758	0.508622	0.173788	0.506948	0.0989711	0.48996	0	0.302964	0.844387	0	0.969434	0.273271	0.12077	0.563421	0.403143
OTU376	d__Bacteria;p__Firmicutes;c__Clostridia;o__Clostridiales;f__Ruminococcaceae;g__Flavonifractor;OTU376	0.861086	0.629917	0.783884	0.583174	0.822485	0.822485	0.546487	0.676291	0.468775	0.585029	0.507631	0.625388	0.10002	0.194461	4.53794e-11	0.303814	0.696459	2.67319e-10	0.905963	0.155166	0.122991	0.410457	0.404775
OTU282	d__Bacteria;p__Firmicutes;c__Clostridia;o__Clostridiales;f__Ruminococcaceae;g__Faecalibacterium;OTU282	1.15571	0.465183	1.00073	0.449575	1.07822	1.07822	0.9072	0.735507	0.655556	0.657365	0.781378	0.700222	0.100116	0.00191504	1.07499e-09	0.303814	0.149161	4.54705e-09	0.888174	0.266621	0.0573006	0.560763	0.29107
OTU847	d__Bacteria;p__Firmicutes;c__Clostridia;o__Clostridiales;f__Ruminococcaceae;g__Faecalibacterium;OTU847	0.287682	0.311356	0.201643	0.209846	0.244663	0.244663	0.147742	0.317608	0.121046	0.175601	0.134394	0.253672	0.100654	0.264623	0.0901347	0.304131	0.721795	0.0947292	0.450867	0.0341114	0.182529	0.209755	0.490451
OTU457	d__Bacteria;p__Firmicutes;c__Clostridia;o__Clostridiales;f__Clostridiaceae 1;g__Clostridium sensu stricto;OTU457	0.598367	0.602244	0.595147	0.529444	0.596757	0.596757	0.293057	0.533773	0.396161	0.565581	0.344609	0.545316	0.101317	0.59107	0.00292063	0.30482	0.86501	0.00363007	0.638734	0.0499097	0.163508	0.248133	0.460342
OTU137	d__Bacteria;p__Firmicutes;c__Clostridia;o__Clostridiales;f__Lachnospiraceae;g__Lachnospiracea_incertae_sedis;OTU137	1.4947	0.482018	1.39976	0.40378	1.44723	1.44723	0.991742	0.702213	1.33283	0.769236	1.16229	0.747219	0.102314	0.203367	0.000426987	0.306505	0.696459	0.00058575	0.703	0.0158905	0.818116	0.134208	0.959029
OTU107	d__Bacteria;p__Bacteroidetes;c__Bacteroidia;o__Bacteroidales;f__Bacteroidaceae;g__Bacteroides;OTU107	1.07762	0.839047	1.24144	0.728585	1.15953	1.15953	0.731459	0.717072	0.818155	0.730466	0.774807	0.715808	0.103989	0.0451971	1.02696e-13	0.310155	0.463563	1.46918e-12	0.934668	0.139376	0.0385059	0.380005	0.273124
OTU571	d__Bacteria;p__Bacteroidetes;c__Bacteroidia;o__Bacteroidales;f__Bacteroidaceae;g__Bacteroides;OTU571	0.228545	0.267946	0.283374	0.437925	0.25596	0.25596	0.482554	0.596424	0.465162	0.51131	0.473858	0.548402	0.104417	0.787835	0.000115594	0.310155	0.928311	0.000176155	0.732997	0.283093	0.132902	0.567609	0.421559
OTU759	d__Bacteria;p__Proteobacteria;c__Gammaproteobacteria;o__Pasteurellales;f__Pasteurellaceae;g__Haemophilus;OTU759	0.279761	0.394596	0.390963	0.457822	0.335362	0.335362	0.153396	0.29823	0.176457	0.340777	0.164927	0.316295	0.105362	0.273891	0.00127772	0.311641	0.721795	0.00164345	0.669332	0.276244	0.0871668	0.565181	0.346358
OTU307	d__Bacteria;p__Firmicutes;c__Clostridia;o__Clostridiales;f__Ruminococcaceae;g__Subdoligranulum;OTU307	1.05734	0.539626	0.860244	0.485531	0.958791	0.958791	0.752945	0.79592	0.53958	0.634464	0.646262	0.718615	0.107125	0.000727655	5.97888e-12	0.315523	0.111666	4.32082e-11	0.918478	0.310318	0.0999233	0.59598	0.370615
OTU92	d__Bacteria;p__Bacteroidetes;c__Bacteroidia;o__Bacteroidales;f__Porphyromonadaceae;g__Barnesiella;OTU92	1.01476	1.04352	1.10682	0.977409	1.06079	1.06079	0.570822	0.767796	0.64066	0.899463	0.605741	0.826191	0.108118	0.407639	1.38935e-09	0.317116	0.790956	5.69551e-09	0.882873	0.160501	0.0816491	0.42139	0.3427
OTU299	d__Bacteria;p__Firmicutes;c__Clostridia;o__Clostridiales;f__Lachnospiraceae;g__Roseburia;OTU299	0.986464	0.506098	1.07457	0.533239	1.03052	1.03052	0.936073	0.648286	0.640655	0.560898	0.788364	0.616763	0.110542	0.320404	0.0252682	0.32194	0.732826	0.0282504	0.538343	0.860204	0.0310717	0.939257	0.262425
OTU500	d__Bacteria;p__Firmicutes;c__Clostridia;o__Clostridiales;f__Ruminococcaceae;g__Ruminococcus;OTU500	0.5447	0.540224	0.598622	0.599044	0.571661	0.571661	0.358142	0.585666	0.289146	0.461502	0.323644	0.521619	0.111127	0.928493	0.000285528	0.32194	0.991222	0.000405994	0.710115	0.132039	0.0435928	0.370236	0.276868
OTU648	d__Bacteria;p__Firmicutes;c__Bacilli;o__Lactobacillales;f__Enterococcaceae;g__Vagococcus;OTU648	0.567252	0.516265	0.404263	0.443166	0.485757	0.485757	0.240915	0.252577	0.381282	0.322485	0.311098	0.294613	0.111141	0.870898	0.00742065	0.32194	0.957477	0.00872797	0.598379	0.0203163	0.944897	0.147437	0.99313
OTU303	d__Bacteria;p__Bacteroidetes;c__Bacteroidia;o__Bacteroidales;f__Bacteroidaceae;g__Bacteroides;OTU303	0.595187	0.564536	0.581255	0.608383	0.588221	0.588221	0.988104	0.701772	0.794834	0.688453	0.891469	0.693118	0.111689	0.21446	1.24281e-06	0.322198	0.702506	2.75699e-06	0.814271	0.0677679	0.289291	0.276194	0.620163
OTU160	d__Bacteria;p__Firmicutes;c__Clostridia;o__Clostridiales;f__Lachnospiraceae;g__Clostridium XlVa;OTU160	0.406654	0.692899	0.512332	0.658963	0.459493	0.459493	0.746793	0.931281	0.925957	0.954125	0.836375	0.935018	0.1125	0.222112	2.50585e-05	0.323208	0.71096	4.31597e-05	0.7661	0.246347	0.198444	0.541346	0.50966
OTU363	d__Bacteria;p__Firmicutes;c__Clostridia;o__Clostridiales;f__Lachnospiraceae;g__Coprococcus;OTU363	0.940933	0.61656	0.789945	0.482297	0.865439	0.865439	0.524263	0.524401	0.680457	0.652325	0.60236	0.589522	0.113483	0.975167	5.65009e-05	0.324274	0.99649	9.04272e-05	0.747958	0.0292631	0.672617	0.188197	0.899817
OTU51	d__Bacteria;p__Firmicutes;c__Clostridia;o__Clostridiales;f__Lachnospiraceae;g__Clostridium XlVa;OTU51	1.91398	0.485283	1.92215	0.700206	1.91806	1.91806	1.64177	0.771486	1.5603	0.780769	1.60104	0.767236	0.113797	0.711834	3.72955e-05	0.324274	0.900089	6.15156e-05	0.756641	0.314084	0.182631	0.598296	0.490451
OTU148	d__Bacteria;p__Firmicutes;c__Clostridia;o__Clostridiales;f__Ruminococcaceae;g__Faecalibacterium;OTU148	1.69081	0.253957	1.44683	0.346355	1.56882	1.56882	1.34399	0.647767	1.31617	0.607103	1.33008	0.619824	0.117831	0.00729986	9.87727e-11	0.332131	0.2326	5.40935e-10	0.902157	0.101664	0.924569	0.329364	0.987403
OTU386	d__Bacteria;p__Firmicutes;c__Clostridia;o__Clostridiales;f__Ruminococcaceae;g__Faecalibacterium;OTU386	0.911438	0.481636	0.994095	0.342788	0.952767	0.952767	0.80356	0.481519	0.714095	0.409426	0.758828	0.443481	0.118076	0.957892	0.000119526	0.332131	0.994788	0.000181358	0.731026	0.506386	0.101664	0.748677	0.371391
OTU248	d__Bacteria;p__Firmicutes;c__Clostridia;o__Clostridiales;f__Lachnospiraceae;g__Clostridium XlVa;OTU248	0.776201	0.651596	0.816512	0.479227	0.796356	0.796356	1.02434	0.666197	1.12143	0.71606	1.07289	0.684422	0.118349	0.497778	0.000938939	0.332131	0.844387	0.00123389	0.676354	0.181604	0.0807467	0.457929	0.3427
OTU58	d__Bacteria;p__Firmicutes;c__Clostridia;o__Clostridiales;f__Ruminococcaceae;g__Faecalibacterium;OTU58	2.11501	0.22279	2.03814	0.356799	2.07658	2.07658	1.77134	0.769506	1.84316	0.66391	1.80725	0.710309	0.118718	0.953815	4.95159e-14	0.332131	0.994663	7.71348e-13	0.93661	0.364819	0.698028	0.639346	0.912107
OTU287	d__Bacteria;p__Firmicutes;c__Clostridia;o__Clostridiales;f__Ruminococcaceae;g__Clostridium IV;OTU287	0.512583	0.839449	0.598109	0.710665	0.555346	0.555346	0.242188	0.605284	0.224174	0.571643	0.233181	0.581179	0.118923	0.681987	1.14185e-07	0.332131	0.88694	3.0786e-07	0.842123	0.0893357	0.0543104	0.304583	0.288072
OTU844	d__Bacteria;p__Firmicutes;c__Clostridia;o__Clostridiales;f__Ruminococcaceae;g__Faecalibacterium;OTU844	0.35578	0.384989	0.121253	0.213622	0.238517	0.238517	0.145782	0.268611	0.103458	0.144739	0.12462	0.214048	0.119829	0.00566963	0.0110242	0.332172	0.20918	0.012648	0.604347	0.0523469	0.732905	0.249624	0.936276
OTU347	d__Bacteria;p__Firmicutes;c__Clostridia;o__Clostridiales;f__Clostridiaceae 2;g__Natronincola;OTU347	0.744612	0.529319	0.789908	0.436525	0.76726	0.76726	0.448025	0.370866	0.651105	0.666252	0.549565	0.542068	0.119885	0.160848	0.00549085	0.332172	0.676148	0.00660221	0.616293	0.0623991	0.140047	0.270624	0.432481
OTU686	d__Bacteria;p__Actinobacteria;c__Actinobacteria;o__Actinomycetales;f__Actinomycetaceae;g__Actinomyces;OTU686	0.575497	0.439785	0.439995	0.347017	0.507746	0.507746	0.339383	0.297858	0.350616	0.418814	0.344999	0.358759	0.120684	0.330521	0.00302938	0.333069	0.73922	0.00373372	0.637069	0.0691122	0.319602	0.278435	0.633024
OTU531	d__Bacteria;p__Fusobacteria;c__Fusobacteriia;o__Fusobacteriales;f__Fusobacteriaceae;g__Clostridium XIX;OTU531	0.149408	0.353729	0.146059	0.336009	0.147734	0.147734	0.414635	0.64561	0.361931	0.645759	0.388283	0.637912	0.12137	0.6461	7.42611e-08	0.333648	0.88694	2.07399e-07	0.846657	0.222312	0.364392	0.519468	0.654971
OTU537	d__Bacteria;p__Bacteroidetes;c__Bacteroidia;o__Bacteroidales;f__Bacteroidaceae;g__Bacteroides;OTU537	0.487727	0.617678	0.581059	0.604317	0.534393	0.534393	0.263714	0.464041	0.305081	0.476961	0.284397	0.464946	0.122522	0.325959	5.40367e-07	0.335501	0.737089	1.27972e-06	0.824164	0.18394	0.116418	0.459762	0.396159
OTU127	d__Bacteria;p__Bacteroidetes;c__Bacteroidia;o__Bacteroidales;f__Bacteroidaceae;g__Bacteroides;OTU127	1.13264	0.881941	1.11313	0.957438	1.12289	1.12289	0.760341	0.822306	0.670648	0.801478	0.715494	0.802767	0.123792	0.548801	1.28041e-09	0.337658	0.862476	5.27981e-09	0.882786	0.245366	0.139116	0.540886	0.431507
OTU349	d__Bacteria;p__Firmicutes;c__Clostridia;o__Clostridiales;f__Ruminococcaceae;g__Subdoligranulum;OTU349	0.922828	0.550749	0.816168	0.523778	0.869498	0.869498	0.64845	0.726683	0.506757	0.626547	0.577603	0.673543	0.124405	0.0260374	2.83318e-12	0.338016	0.352266	2.23153e-11	0.920316	0.25335	0.121573	0.548143	0.403609
OTU707	d__Bacteria;p__Bacteroidetes;c__Bacteroidia;o__Bacteroidales;f__Bacteroidaceae;g__Bacteroides;OTU707	0.344041	0.349349	0.381255	0.367254	0.362648	0.362648	0.495122	0.301375	0.527024	0.334422	0.511073	0.314635	0.127011	0.482635	5.87609e-05	0.342745	0.844387	9.36167e-05	0.746836	0.143646	0.268289	0.387291	0.589563
OTU59	d__Bacteria;p__Bacteroidetes;c__Bacteroidia;o__Bacteroidales;f__Prevotellaceae;g__Paraprevotella;OTU59	0.498667	1.11542	0.616494	1.17837	0.55758	0.55758	0.134858	0.252474	0.169318	0.279025	0.152088	0.263227	0.127324	0.0719337	0	0.342745	0.525266	0	0.975888	0.88686	0.418077	0.957918	0.709617
OTU569	d__Bacteria;p__Firmicutes;c__Negativicutes;o__Selenomonadales;f__Veillonellaceae;g__Veillonella;OTU569	0.277992	0.37103	0.436471	0.564389	0.357231	0.357231	0.0723666	0.262294	0.277633	0.582928	0.175	0.458112	0.127613	0.0454338	0.0788225	0.342745	0.463563	0.0839735	0.472705	0.0185295	0.216056	0.142004	0.529959
OTU808	d__Bacteria;p__Bacteroidetes;c__Bacteroidia;o__Bacteroidales;f__Prevotellaceae;g__Prevotella;OTU808	0.291445	0.37615	0.264453	0.344548	0.277949	0.277949	0.125118	0.3002	0.115185	0.314494	0.120151	0.303504	0.130247	0.518205	7.29861e-13	0.348484	0.845822	7.41496e-12	0.925642	0.100731	0.0715773	0.328431	0.325228
OTU527	d__Bacteria;p__Firmicutes;c__Clostridia;o__Clostridiales;f__Lachnospiraceae;g__Roseburia;OTU527	0.480482	0.428492	0.313143	0.30666	0.396812	0.396812	0.570822	0.543666	0.615298	0.541456	0.59306	0.536034	0.131793	0.415597	0.00115672	0.350729	0.793599	0.0014933	0.669071	0.669654	0.0650348	0.83159	0.308036
OTU427	d__Bacteria;p__Firmicutes;c__Clostridia;o__Clostridiales;f__Lachnospiraceae;g__Coprococcus;OTU427	0.671478	0.662726	0.539736	0.668314	0.605607	0.605607	0.308198	0.529254	0.323616	0.63293	0.315907	0.575925	0.132233	0.347886	1.37435e-10	0.350729	0.751558	7.03226e-10	0.898048	0.0560499	0.324911	0.258143	0.633024
OTU372	d__Bacteria;p__Firmicutes;c__Clostridia;o__Clostridiales;f__Ruminococcaceae;g__Faecalibacterium;OTU372	1.07628	0.246596	0.953063	0.30293	1.01467	1.01467	0.894948	0.516601	0.791084	0.472931	0.843016	0.491678	0.132586	0.062831	0.000134446	0.350729	0.500506	0.000201813	0.732615	0.507306	0.490253	0.748677	0.768831
OTU255	d__Bacteria;p__Firmicutes;c__Negativicutes;o__Selenomonadales;f__Veillonellaceae;g__Megamonas;OTU255	0.583419	0.6366	0.680788	0.75927	0.632104	0.632104	0.332615	0.737157	0.289893	0.676986	0.311254	0.698914	0.134175	0.71748	2.79143e-09	0.353596	0.903762	1.07516e-08	0.876305	0.0871668	0.00671913	0.303703	0.151939
OTU580	d__Bacteria;p__Firmicutes;c__Clostridia;o__Clostridiales;f__Lachnospiraceae;g__Lachnospiracea_incertae_sedis;OTU580	0.637451	0.498523	0.57194	0.43229	0.604696	0.604696	0.372075	0.422078	0.480059	0.422948	0.426067	0.42063	0.137568	0.785135	0.0100328	0.360975	0.928311	0.0115674	0.581793	0.0874366	0.487875	0.303703	0.767982
OTU436	d__Bacteria;p__Firmicutes;c__Clostridia;o__Clostridiales;f__Ruminococcaceae;g__Clostridium IV;OTU436	0.65626	0.611701	0.563775	0.559862	0.610018	0.610018	0.237929	0.413756	0.489645	0.69138	0.363787	0.576648	0.138005	0.366424	0.000168648	0.360975	0.757709	0.000246811	0.722714	0.0134308	0.496836	0.122273	0.774497
OTU88	d__Bacteria;p__Bacteroidetes;c__Bacteroidia;o__Bacteroidales;f__Prevotellaceae;g__Prevotella;OTU88	0.476993	0.925192	0.469436	0.995501	0.473215	0.473215	0.106836	0.274998	0.173245	0.312938	0.14004	0.292716	0.139733	0.481504	0	0.363036	0.844387	0	0.965981	0.0616881	0.50456	0.270624	0.781829
OTU568	d__Bacteria;p__Bacteroidetes;c__Bacteroidia;o__Bacteroidales;f__Porphyromonadaceae;g__Parabacteroides;OTU568	0.393049	0.419975	0.30657	0.410522	0.349809	0.349809	0.57094	0.605283	0.502176	0.490998	0.536558	0.545113	0.139829	0.398206	0.0563699	0.363036	0.781911	0.0611692	0.480849	0.426982	0.14793	0.687925	0.441272
OTU492	d__Bacteria;p__Firmicutes;c__Clostridia;o__Clostridiales;f__Ruminococcaceae;g__Oscillibacter;OTU492	0.402169	0.467938	0.344059	0.454003	0.373114	0.373114	0.656669	0.637807	0.555771	0.582377	0.60622	0.605002	0.141381	0.27084	3.58226e-06	0.364409	0.721795	7.13399e-06	0.797141	0.291158	0.309559	0.576536	0.623702
OTU487	d__Bacteria;p__Firmicutes;c__Erysipelotrichia;o__Erysipelotrichales;f__Erysipelotrichaceae;g__Erysipelotrichaceae_incertae_sedis;OTU487	0.138403	0.364324	0.147926	0.372231	0.143165	0.143165	0.402119	0.577575	0.352279	0.691788	0.377199	0.629529	0.142291	0.697205	2.07504e-10	0.364409	0.896306	9.96303e-10	0.894925	0.0888134	0.775983	0.304583	0.943777
OTU503	d__Bacteria;p__Firmicutes;c__Clostridia;o__Clostridiales;f__Ruminococcaceae;g__Faecalibacterium;OTU503	0.442348	0.618047	0.44228	0.611712	0.442314	0.442314	0.237062	0.430904	0.227478	0.394247	0.23227	0.407682	0.142569	0.956009	0.00348561	0.364409	0.994663	0.00424942	0.627361	0.162271	0.272667	0.422869	0.59731
OTU119	d__Bacteria;p__Firmicutes;c__Clostridia;o__Clostridiales;f__Ruminococcaceae;g__Faecalibacterium;OTU119	1.65517	0.502872	1.31805	0.477347	1.48661	1.48661	1.29568	0.814442	1.16924	0.568767	1.23246	0.696314	0.142791	0.0130016	0.0001008	0.364409	0.303805	0.000154281	0.742691	0.189523	0.904208	0.469455	0.985792
OTU265	d__Bacteria;p__Firmicutes;c__Clostridia;o__Clostridiales;f__Peptostreptococcaceae;g__Clostridium XI;OTU265	1.08556	0.408599	1.14312	0.517043	1.11434	1.11434	0.837893	0.631118	0.963031	0.548512	0.900462	0.58706	0.142956	0.304899	0.00297474	0.364409	0.732508	0.00369078	0.636178	0.150998	0.316875	0.400946	0.631049
OTU608	d__Bacteria;p__Firmicutes;c__Clostridia;o__Clostridiales;f__Lachnospiraceae;g__Coprococcus;OTU608	0.494025	0.521239	0.437744	0.574426	0.465885	0.465885	0.247171	0.449543	0.230617	0.485633	0.238894	0.461974	0.144593	0.488091	6.56389e-10	0.367245	0.844387	2.87581e-09	0.88706	0.0779789	0.130709	0.293556	0.420307
OTU541	d__Bacteria;p__Firmicutes;c__Clostridia;o__Clostridiales;f__Ruminococcaceae;g__Oscillibacter;OTU541	0.629513	0.607157	0.439944	0.549421	0.534729	0.534729	0.297807	0.436162	0.327622	0.515412	0.312715	0.471516	0.145732	0.307784	7.27899e-05	0.368498	0.732508	0.000113897	0.741855	0.0785852	0.467992	0.293556	0.750385
OTU306	d__Bacteria;p__Bacteroidetes;c__Bacteroidia;o__Bacteroidales;f__Bacteroidaceae;g__Bacteroides;OTU306	0.843694	0.679694	0.825814	0.734719	0.834754	0.834754	0.533835	0.689741	0.494039	0.69913	0.513937	0.685787	0.146138	0.55491	4.44089e-16	0.368498	0.862476	1.15299e-14	0.95136	0.111044	0.0785255	0.336978	0.341023
OTU221	d__Bacteria;p__Firmicutes;c__Clostridia;o__Clostridiales;f__Clostridiaceae 1;g__Anaerosporobacter;OTU221	0.609703	0.892623	0.748202	0.794804	0.678952	0.678952	0.36	0.59641	0.380641	0.628285	0.37032	0.604741	0.147823	0.445152	2.37962e-05	0.370492	0.804256	4.13925e-05	0.763858	0.544105	0.0783451	0.772828	0.341023
OTU638	d__Bacteria;p__Firmicutes;c__Negativicutes;o__Selenomonadales;f__Veillonellaceae;g__Dialister;OTU638	0.231924	0.43716	0.0492637	0.164479	0.140594	0.140594	0.333114	0.572138	0.355145	0.572974	0.344129	0.565278	0.147985	0.153494	8.21513e-08	0.370492	0.676148	2.25836e-07	0.845506	0.618149	0.0287032	0.814516	0.253146
OTU524	d__Bacteria;p__Firmicutes;c__Clostridia;o__Clostridiales;f__Ruminococcaceae;g__Faecalibacterium;OTU524	0.520063	0.392364	0.318764	0.361439	0.419414	0.419414	0.54143	0.500025	0.684598	0.551906	0.613014	0.524841	0.149988	0.65952	2.77117e-05	0.37417	0.88694	4.73803e-05	0.76035	0.967296	0.023686	0.985573	0.239109
OTU746	d__Bacteria;p__Actinobacteria;c__Actinobacteria;o__Coriobacteriales;f__Coriobacteriaceae;g__Eggerthella;OTU746	0.268202	0.370774	0.0856715	0.18982	0.176937	0.176937	0.293597	0.436988	0.347991	0.437957	0.320794	0.432705	0.150623	0.347505	0.0211114	0.374378	0.751558	0.0237928	0.544385	0.892423	0.0188393	0.960965	0.223836
OTU687	d__Bacteria;p__Firmicutes;c__Clostridia;o__Clostridiales;f__Lachnospiraceae;g__Roseburia;OTU687	0.569322	0.382126	0.493952	0.288865	0.531637	0.531637	0.444909	0.374423	0.356715	0.377541	0.400812	0.373811	0.15114	0.240495	0.103659	0.374378	0.721795	0.108617	0.433383	0.294943	0.214821	0.579145	0.529959
OTU701	d__Bacteria;p__Firmicutes;c__Bacilli;o__Lactobacillales;f__Streptococcaceae;g__Streptococcus;OTU701	0.238788	0.486465	0.313436	0.484182	0.276112	0.276112	0.0609409	0.214478	0.163819	0.259517	0.11238	0.240698	0.153522	0.0499501	3.89271e-08	0.37894	0.471492	1.16615e-07	0.853907	0.116892	0.37531	0.347208	0.666057
OTU275	d__Bacteria;p__Firmicutes;c__Clostridia;o__Clostridiales;f__Lachnospiraceae;g__Roseburia;OTU275	0.835059	0.599347	0.576341	0.370158	0.7057	0.7057	0.924505	0.702728	0.984008	0.682407	0.954257	0.684368	0.156437	0.251131	2.84354e-05	0.384712	0.721795	4.84993e-05	0.760896	0.755119	0.0423861	0.884382	0.276868
OTU649	d__Bacteria;p__Bacteroidetes;c__Bacteroidia;o__Bacteroidales;f__Bacteroidaceae;g__Bacteroides;OTU649	0.248401	0.382671	0.316172	0.42362	0.282287	0.282287	0.523226	0.558157	0.412926	0.441775	0.468076	0.499976	0.156958	0.748935	5.95477e-05	0.384712	0.916237	9.46552e-05	0.74427	0.10457	0.501163	0.33169	0.778969
OTU554	d__Bacteria;p__Firmicutes;c__Clostridia;o__Clostridiales;f__Lachnospiraceae;g__Blautia;OTU554	0.679155	0.517814	0.410188	0.561118	0.544672	0.544672	0.356996	0.324449	0.383841	0.346967	0.370419	0.331841	0.15808	0.125822	0.00624393	0.385333	0.65147	0.00741864	0.60886	0.0480996	0.478547	0.247542	0.760683
OTU810	d__Bacteria;p__Firmicutes;c__Clostridia;o__Clostridiales;f__Ruminococcaceae;g__Faecalibacterium;OTU810	0.423484	0.401305	0.126522	0.186098	0.275003	0.275003	0.258407	0.379947	0.097233	0.157297	0.17782	0.298402	0.158311	0.00160234	0.999902	0.385333	0.140405	0.999902	0.149895	0.112121	0.883719	0.337324	0.981755
OTU661	d__Bacteria;p__Actinobacteria;c__Actinobacteria;o__Bifidobacteriales;f__Bifidobacteriaceae;g__Bifidobacterium;OTU661	0.316494	0.463679	0.0726946	0.155957	0.194595	0.194595	0.276637	0.404428	0.435236	0.567779	0.355936	0.49314	0.159638	0.596738	0.0350208	0.387219	0.86787	0.0387266	0.510323	0.93913	0.00519168	0.973861	0.127082
OTU320	d__Bacteria;p__Bacteroidetes;c__Bacteroidia;o__Bacteroidales;f__Bacteroidaceae;g__Bacteroides;OTU320	0.810727	0.533142	0.938011	0.392772	0.874369	0.874369	1.06893	0.412494	1.04735	0.415314	1.05814	0.408712	0.162706	0.335302	3.1816e-07	0.393301	0.739449	8.03972e-07	0.828973	0.0530585	0.231499	0.249624	0.548245
OTU125	d__Bacteria;p__Firmicutes;c__Clostridia;o__Clostridiales;f__Lachnospiraceae;g__Clostridium XlVa;OTU125	1.47728	0.400018	1.48557	0.515099	1.48142	1.48142	1.12966	0.674282	1.33247	0.72558	1.23106	0.698949	0.163474	0.113766	8.1126e-09	0.393798	0.634769	2.78521e-08	0.867421	0.140401	0.583114	0.380005	0.841076
OTU489	d__Bacteria;p__Firmicutes;c__Clostridia;o__Clostridiales;f__Ruminococcaceae;g__Gemmiger;OTU489	0.242387	0.354536	0.114642	0.232563	0.178514	0.178514	0.440564	0.702554	0.327604	0.509792	0.384084	0.608561	0.164256	0.0155971	1.89618e-10	0.394328	0.325464	9.35128e-10	0.896536	0.678351	0.210824	0.834253	0.525935
OTU473	d__Bacteria;p__Firmicutes;c__Clostridia;o__Clostridiales;f__Lachnospiraceae;g__Blautia;OTU473	0.190601	0.280463	0.14041	0.163307	0.165505	0.165505	0.282523	0.381966	0.356355	0.591867	0.319439	0.493091	0.165976	0.834993	7.31209e-05	0.397097	0.941088	0.00011416	0.739273	0.461546	0.132902	0.712651	0.421559
OTU455	d__Bacteria;p__Bacteroidetes;c__Bacteroidia;o__Bacteroidales;f__Porphyromonadaceae;g__Parabacteroides;OTU455	0.486215	0.445914	0.404734	0.491697	0.445475	0.445475	0.711962	0.533777	0.62022	0.655387	0.666091	0.591797	0.168143	0.184633	1.46584e-07	0.400912	0.696459	3.84853e-07	0.83834	0.225071	0.341908	0.522433	0.634067
OTU692	d__Bacteria;p__Firmicutes;c__Clostridia;o__Clostridiales;f__Ruminococcaceae;g__Sporobacter;OTU692	0.170338	0.291856	0.163438	0.28931	0.166888	0.166888	0.423306	0.600256	0.233216	0.41904	0.328261	0.519947	0.169214	0.148404	0.000942105	0.401278	0.676148	0.00123442	0.676156	0.231042	0.828299	0.530488	0.959846
OTU469	d__Bacteria;p__Firmicutes;c__Clostridia;o__Clostridiales;f__Ruminococcaceae;g__Faecalibacterium;OTU469	0.872692	0.478497	0.705589	0.464477	0.78914	0.78914	0.561954	0.435583	0.659079	0.433988	0.610516	0.431985	0.169948	0.608977	0.000137579	0.401278	0.877173	0.000205905	0.724919	0.046215	0.881421	0.243584	0.981755
OTU449	d__Bacteria;p__Firmicutes;c__Clostridia;o__Clostridiales;f__Lachnospiraceae;g__Dorea;OTU449	0.810844	0.40025	0.783655	0.462839	0.79725	0.79725	0.567992	0.447084	0.652432	0.538481	0.610212	0.490378	0.170014	0.640959	2.98174e-06	0.401278	0.88694	6.04105e-06	0.79779	0.0782131	0.577716	0.293556	0.838806
OTU460	d__Bacteria;p__Firmicutes;c__Clostridia;o__Clostridiales;f__Lachnospiraceae;g__Ruminococcus2;OTU460	0.51217	0.484479	0.382883	0.377056	0.447526	0.447526	0.673033	0.639885	0.62035	0.537865	0.646691	0.584062	0.170986	0.262009	0.000447042	0.402219	0.721795	0.000611417	0.696222	0.507	0.159226	0.748677	0.458268
OTU174	d__Bacteria;p__Firmicutes;c__Clostridia;o__Clostridiales;f__Lachnospiraceae;g__Lachnospiracea_incertae_sedis;OTU174	0.543077	0.663174	0.615399	0.554768	0.579238	0.579238	0.994986	0.935295	0.806738	0.905341	0.900862	0.91355	0.172177	0.517177	2.35167e-08	0.403667	0.845822	7.45937e-08	0.856503	0.0958713	0.989124	0.317008	1
OTU378	d__Bacteria;p__Firmicutes;c__Clostridia;o__Clostridiales;f__Clostridiales_Incertae Sedis XII;g__Acidaminobacter;OTU378	0.478127	0.750694	0.402577	0.705166	0.440352	0.440352	0.180784	0.479385	0.209447	0.489099	0.195116	0.478238	0.177351	0.769561	1.64162e-06	0.414411	0.923736	3.52999e-06	0.80621	0.197343	0.310517	0.483697	0.623702
OTU82	d__Bacteria;p__Bacteroidetes;c__Bacteroidia;o__Bacteroidales;f__Bacteroidaceae;g__Bacteroides;OTU82	1.45584	0.809485	1.45303	0.893655	1.45444	1.45444	1.16987	0.905679	1.01481	0.880293	1.09234	0.885042	0.181504	0.291983	7.504e-13	0.422704	0.732508	7.51472e-12	0.92468	0.273195	0.163517	0.563421	0.460342
OTU28	d__Bacteria;p__Firmicutes;c__Clostridia;o__Clostridiales;f__Lachnospiraceae;g__Lachnospiracea_incertae_sedis;OTU28	1.682	0.893626	2.01538	0.875062	1.84869	1.84869	1.29057	1.09157	1.61855	1.11447	1.45456	1.10144	0.182415	0.0109941	5.07041e-07	0.42342	0.275245	1.21725e-06	0.826663	0.239103	0.288767	0.535944	0.620163
OTU271	d__Bacteria;p__Firmicutes;c__Clostridia;o__Clostridiales;f__Lachnospiraceae;g__Clostridium XlVa;OTU271	0.789769	0.564046	0.845388	0.541469	0.817578	0.817578	0.860253	0.501401	1.17321	0.551542	1.01673	0.543867	0.183609	0.0432841	0.00186412	0.424367	0.463563	0.0023716	0.657999	0.635627	0.0465855	0.820907	0.281521
OTU755	d__Bacteria;p__Firmicutes;c__Clostridia;o__Clostridiales;f__Lachnospiraceae;g__Lachnospiracea_incertae_sedis;OTU755	0.433797	0.401664	0.335971	0.325658	0.384884	0.384884	0.240725	0.282664	0.286765	0.365725	0.263745	0.323468	0.184034	0.685967	0.0350252	0.424367	0.88694	0.0387266	0.507959	0.111742	0.526505	0.337324	0.798874
OTU176	d__Bacteria;p__Firmicutes;c__Clostridia;o__Clostridiales;f__Lachnospiraceae;g__Lachnospiracea_incertae_sedis;OTU176	1.405	0.481998	1.21107	0.535995	1.30803	1.30803	1.04598	0.651493	1.0958	0.718774	1.07089	0.677577	0.187343	0.340177	3.8286e-07	0.430581	0.742656	9.45016e-07	0.825873	0.140234	0.860301	0.380005	0.965052
OTU514	d__Bacteria;p__Bacteroidetes;c__Bacteroidia;o__Bacteroidales;f__Bacteroidaceae;g__Bacteroides;OTU514	0.588103	0.585267	0.640992	0.544354	0.614547	0.614547	0.428582	0.504094	0.403551	0.421232	0.416067	0.458696	0.18916	0.839058	3.64808e-06	0.432045	0.941088	7.24449e-06	0.793807	0.438875	0.207187	0.692908	0.520741
OTU71	d__Bacteria;p__Firmicutes;c__Clostridia;o__Clostridiales;f__Lachnospiraceae;g__Robinsoniella;OTU71	1.11665	1.10534	1.28199	1.06494	1.19932	1.19932	0.831381	0.852248	0.852994	0.811383	0.842187	0.821402	0.189212	0.52955	0.00031974	0.432045	0.853367	0.000446489	0.702869	0.528256	0.282579	0.769496	0.611382
OTU62	d__Bacteria;p__Firmicutes;c__Negativicutes;o__Selenomonadales;f__Veillonellaceae;g__Megasphaera;OTU62	0.475456	0.95012	0.551737	1.08349	0.513596	0.513596	0.168291	0.32231	0.248318	0.41846	0.208304	0.370893	0.192254	0.313237	2.87527e-10	0.437322	0.732826	1.32603e-09	0.891825	0.337665	0.455516	0.627859	0.745982
OTU645	d__Bacteria;p__Firmicutes;c__Negativicutes;o__Selenomonadales;f__Veillonellaceae;g__Megamonas;OTU645	0.362556	0.483256	0.415483	0.451952	0.38902	0.38902	0.162822	0.414879	0.236604	0.578144	0.199713	0.498088	0.192808	0.264957	4.55442e-08	0.437322	0.721795	1.32475e-07	0.849801	0.0827294	0.0454368	0.303703	0.279396
OTU431	d__Bacteria;p__Firmicutes;c__Clostridia;o__Clostridiales;f__Ruminococcaceae;g__Clostridium IV;OTU431	0.804589	0.455683	0.653496	0.488153	0.729043	0.729043	0.536092	0.447229	0.553627	0.574276	0.54486	0.508124	0.194775	0.349668	4.23408e-05	0.437322	0.751893	6.90254e-05	0.750713	0.0850314	0.36831	0.303703	0.659624
OTU354	d__Bacteria;p__Firmicutes;c__Clostridia;o__Clostridiales;f__Lachnospiraceae;g__Clostridium XlVa;OTU354	0.479934	0.660729	0.459218	0.65292	0.469576	0.469576	0.291254	0.728985	0.156357	0.446058	0.223805	0.600413	0.19497	0.281637	2.16018e-08	0.437322	0.731443	6.97826e-08	0.857056	0.204008	0.137593	0.491442	0.428678
OTU147	d__Bacteria;p__Firmicutes;c__Clostridia;o__Clostridiales;f__Lachnospiraceae;g__Roseburia;OTU147	1.3868	0.492529	1.38322	0.606598	1.38501	1.38501	1.2038	0.742102	1.12646	0.653946	1.16513	0.691499	0.195166	0.709815	0.00777255	0.437322	0.900089	0.00908295	0.589983	0.77635	0.228607	0.891759	0.546307
OTU733	d__Bacteria;p__Bacteroidetes;c__Bacteroidia;o__Bacteroidales;f__Bacteroidaceae;g__Bacteroides;OTU733	0.193761	0.239468	0.213845	0.302593	0.203803	0.203803	0.365504	0.514057	0.320618	0.408034	0.343061	0.458658	0.19556	0.829209	0.000201056	0.437322	0.940575	0.000291802	0.714051	0.650336	0.452195	0.824386	0.745982
OTU860	d__Bacteria;p__Firmicutes;c__Clostridia;o__Clostridiales;f__Lachnospiraceae;g__Lachnospiracea_incertae_sedis;OTU860	0.128079	0.220723	0.0581282	0.119287	0.0931038	0.0931038	0.142109	0.226769	0.161654	0.177525	0.151882	0.201257	0.19589	0.540121	0.573869	0.437322	0.862476	0.581333	0.187518	0.828299	0.032074	0.918731	0.262445
OTU767	d__Bacteria;p__Firmicutes;c__Clostridia;o__Clostridiales;f__Lachnospiraceae;g__Roseburia;OTU767	0.400238	0.354735	0.311172	0.35736	0.355705	0.355705	0.201534	0.304245	0.272622	0.374155	0.237078	0.338516	0.197603	0.888155	0.0295026	0.439746	0.959387	0.0328796	0.517497	0.0648571	0.608801	0.270624	0.857832
OTU505	d__Bacteria;p__Bacteroidetes;c__Bacteroidia;o__Bacteroidales;f__Prevotellaceae;g__Prevotella;OTU505	0.336285	0.624054	0.275313	0.50607	0.305799	0.305799	0.140434	0.364477	0.103435	0.290921	0.121935	0.32604	0.200173	0.234627	2.4708e-12	0.442766	0.718226	1.99084e-11	0.918952	0.262162	0.165375	0.558587	0.461863
OTU197	d__Bacteria;p__Firmicutes;c__Clostridia;o__Clostridiales;f__Lachnospiraceae;g__Roseburia;OTU197	1.45574	0.314786	1.17649	0.444576	1.31611	1.31611	1.2603	0.660726	1.00077	0.549942	1.13054	0.614242	0.200224	0.000796478	8.41455e-05	0.442766	0.111666	0.000130789	0.752199	0.674957	0.440728	0.83159	0.737352
OTU585	d__Bacteria;p__Firmicutes;c__Clostridia;o__Clostridiales;f__Lachnospiraceae;g__Lachnospiracea_incertae_sedis;OTU585	0.373218	0.541726	0.250289	0.363903	0.311754	0.311754	0.445143	0.439538	0.528309	0.580114	0.486726	0.50975	0.202029	0.796298	0.000593834	0.44431	0.928311	0.000802077	0.684229	0.460937	0.0997896	0.712651	0.370615
OTU804	d__Bacteria;p__Bacteroidetes;c__Bacteroidia;o__Bacteroidales;f__Bacteroidaceae;g__Bacteroides;OTU804	0.252446	0.373088	0.214392	0.279087	0.233419	0.233419	0.387477	0.27586	0.27757	0.186864	0.332524	0.239128	0.202189	0.134497	0.00531921	0.44431	0.669602	0.00640682	0.612658	0.105542	0.263457	0.332658	0.583529
OTU178	d__Bacteria;p__Firmicutes;c__Negativicutes;o__Selenomonadales;f__Veillonellaceae;g__Dialister;OTU178	0.748685	0.83167	0.504569	0.631999	0.626627	0.626627	0.910758	0.846741	0.97084	0.903918	0.940799	0.86503	0.203573	0.280746	1.03701e-09	0.444674	0.731443	4.4326e-09	0.882526	0.495965	0.0694311	0.746076	0.320205
OTU259	d__Bacteria;p__Firmicutes;c__Clostridia;o__Clostridiales;f__Ruminococcaceae;g__Faecalibacterium;OTU259	0.902391	0.611987	0.6651	0.425332	0.783746	0.783746	0.933994	0.649611	1.05256	0.682568	0.993277	0.66043	0.203935	0.563274	0.00450853	0.444674	0.862476	0.0054491	0.613935	0.989166	0.0719119	0.99931	0.325228
OTU236	d__Bacteria;p__Bacteroidetes;c__Bacteroidia;o__Bacteroidales;f__Bacteroidaceae;g__Bacteroides;OTU236	0.834453	0.781653	0.961944	0.736568	0.898199	0.898199	0.57535	0.785521	0.607984	0.791985	0.591667	0.778757	0.204258	0.189534	2.88658e-14	0.444674	0.696459	4.7058e-13	0.937435	0.234876	0.129887	0.533548	0.419588
OTU536	d__Bacteria;p__Firmicutes;c__Clostridia;o__Clostridiales;f__Lachnospiraceae;g__Lachnobacterium;OTU536	0.176244	0.450435	0.173765	0.375028	0.175005	0.175005	0.419931	0.726776	0.248092	0.40915	0.334012	0.588606	0.205545	0.40341	0.266543	0.444763	0.785709	0.272769	0.320744	0.345886	0.526227	0.629617	0.798874
OTU203	d__Bacteria;p__Firmicutes;c__Clostridia;o__Clostridiales;f__Lachnospiraceae;g__Clostridium XlVa;OTU203	1.19137	0.47417	1.23029	0.558528	1.21083	1.21083	0.971318	0.70872	1.02486	0.585733	0.998091	0.642324	0.205684	0.585573	4.97097e-05	0.444763	0.864182	8.02915e-05	0.74619	0.357502	0.31038	0.637682	0.623702
OTU695	d__Bacteria;p__Proteobacteria;c__Gammaproteobacteria;o__Oceanospirillales;f__Halomonadaceae;g__Halomonas;OTU695	0.475454	0.40848	0.543766	0.267388	0.50961	0.50961	0.371182	0.219737	0.456962	0.243807	0.414072	0.233171	0.206203	0.171226	0.0682038	0.444763	0.681873	0.0731053	0.466705	0.392925	0.29745	0.665066	0.623702
OTU129	d__Bacteria;p__Proteobacteria;c__Betaproteobacteria;o__Burkholderiales;f__Sutterellaceae;g__Sutterella;OTU129	0.475973	0.952535	0.518378	0.970821	0.497175	0.497175	0.272595	0.395192	0.144282	0.358317	0.208439	0.377965	0.206856	0.431513	4.996e-15	0.444804	0.793599	1.03006e-13	0.943256	0.815517	0.278856	0.910344	0.605194
OTU251	d__Bacteria;p__Firmicutes;c__Clostridia;o__Clostridiales;f__Lachnospiraceae;g__Clostridium XlVa;OTU251	0.823415	0.504098	0.929918	0.55536	0.876666	0.876666	1.00079	0.564036	1.14569	0.59067	1.07324	0.574757	0.208446	0.14009	0.000227855	0.446851	0.676148	0.00032798	0.713973	0.409268	0.239236	0.67422	0.553429
OTU9	d__Bacteria;p__Bacteroidetes;c__Bacteroidia;o__Bacteroidales;f__Bacteroidaceae;g__Bacteroides;OTU9	2.33903	0.851031	2.384	0.760993	2.36151	2.36151	1.98169	1.13026	2.01483	1.00408	1.99826	1.05537	0.211117	0.663975	3.77334e-11	0.451198	0.88694	2.28027e-10	0.904073	0.288767	0.15716	0.576536	0.458268
OTU623	d__Bacteria;p__Firmicutes;c__Clostridia;o__Clostridiales;f__Ruminococcaceae;g__Ethanoligenens;OTU623	0.466443	0.654285	0.364978	0.421412	0.415711	0.415711	0.221156	0.380954	0.245954	0.437615	0.233555	0.405164	0.213014	0.481036	1.15407e-08	0.453868	0.844387	3.87082e-08	0.86218	0.392283	0.236058	0.665066	0.549756
OTU855	d__Bacteria;p__Firmicutes;c__Negativicutes;o__Selenomonadales;f__Acidaminococcaceae;g__Phascolarctobacterium;OTU855	0.139295	0.211675	0.0911787	0.193969	0.115237	0.115237	0.205436	0.283719	0.178804	0.240718	0.19212	0.260054	0.214277	0.380163	0.0234847	0.455176	0.763099	0.0262983	0.533412	0.427622	0.198927	0.687925	0.50966
OTU703	d__Bacteria;p__Actinobacteria;c__Actinobacteria;o__Coriobacteriales;f__Coriobacteriaceae;g__Adlercreutzia;OTU703	0.207119	0.256929	0.179713	0.262184	0.193416	0.193416	0.28635	0.387977	0.375291	0.585224	0.330821	0.492153	0.217909	0.613863	0.00031899	0.461492	0.879996	0.000446331	0.701426	0.882254	0.572014	0.954414	0.836217
OTU450	d__Bacteria;p__Firmicutes;c__Clostridia;o__Clostridiales;f__Lachnospiraceae;g__Clostridium XlVb;OTU450	0.738464	0.39806	0.848301	0.454938	0.793383	0.793383	0.62566	0.437145	0.637808	0.531402	0.631734	0.480322	0.221644	0.341135	1.64128e-05	0.46799	0.742656	2.92757e-05	0.768153	0.35025	0.187795	0.629617	0.497424
OTU295	d__Bacteria;p__Bacteroidetes;c__Bacteroidia;o__Bacteroidales;f__Bacteroidaceae;g__Bacteroides;OTU295	0.341517	0.416739	0.355538	0.407437	0.348527	0.348527	0.617769	0.843941	0.56079	0.802773	0.58928	0.813498	0.224117	0.747093	5.49291e-10	0.47179	0.916237	2.43704e-09	0.88646	0.622291	0.966056	0.818435	0.99313
OTU789	d__Bacteria;p__Firmicutes;c__Clostridia;o__Clostridiales;f__Ruminococcaceae;g__Flavonifractor;OTU789	0.396197	0.387581	0.25743	0.324479	0.326814	0.326814	0.247411	0.342812	0.174333	0.29684	0.210872	0.318669	0.225511	0.0456289	0.000245574	0.472611	0.463563	0.000351321	0.714682	0.211925	0.335961	0.504866	0.634067
OTU758	d__Bacteria;p__Firmicutes;c__Clostridia;o__Clostridiales;f__Lachnospiraceae;g__Roseburia;OTU758	0.226004	0.301847	0.362016	0.495527	0.29401	0.29401	0.198953	0.358557	0.137461	0.341009	0.168207	0.346779	0.225855	0.570473	0.00585665	0.472611	0.862476	0.00700599	0.601656	0.600304	0.0529579	0.806155	0.287783
OTU166	d__Bacteria;p__Firmicutes;c__Clostridia;o__Clostridiales;f__Lachnospiraceae;g__Lachnospiracea_incertae_sedis;OTU166	1.05563	0.601979	1.09955	0.552715	1.07759	1.07759	1.24013	0.715169	1.34471	0.714179	1.29242	0.707437	0.228295	0.486816	0.00205156	0.475672	0.844387	0.00260062	0.643575	0.27306	0.126359	0.563421	0.410083
OTU813	d__Bacteria;p__Firmicutes;c__Clostridia;o__Clostridiales;f__Ruminococcaceae;g__Sporobacter;OTU813	0.302426	0.382838	0.180726	0.331982	0.241576	0.241576	0.159188	0.378547	0.0880829	0.279607	0.123635	0.330448	0.228675	0.0667333	0.000130798	0.475672	0.518588	0.000197181	0.728597	0.130709	0.146554	0.367979	0.441272
OTU591	d__Bacteria;p__Firmicutes;c__Clostridia;o__Clostridiales;f__Lachnospiraceae;g__Roseburia;OTU591	0.620283	0.433056	0.540546	0.397139	0.580415	0.580415	0.580791	0.461595	0.318929	0.402131	0.44986	0.4474	0.229908	0.0419903	0.088952	0.476821	0.463563	0.0936267	0.455963	0.859647	0.0758477	0.939257	0.336514
OTU826	d__Bacteria;p__Firmicutes;c__Clostridia;o__Clostridiales;f__Ruminococcaceae;g__Faecalibacterium;OTU826	0.379613	0.440966	0.0669313	0.141648	0.223272	0.223272	0.218674	0.388803	0.0581077	0.11931	0.138391	0.295282	0.232293	0.00126981	0.869899	0.478624	0.127163	0.872388	0.190311	0.247252	0.953691	0.541637	0.99313
OTU41	d__Bacteria;p__Firmicutes;c__Clostridia;o__Clostridiales;f__Lachnospiraceae;g__Clostridium XlVa;OTU41	1.98244	0.397402	2.08866	0.431954	2.03555	2.03555	1.69244	0.838672	1.91238	0.778587	1.80241	0.806473	0.232926	0.0176731	7.10189e-10	0.478624	0.325464	3.0731e-09	0.886272	0.714967	0.861987	0.856738	0.96526
OTU100	d__Bacteria;p__Firmicutes;c__Clostridia;o__Clostridiales;f__Lachnospiraceae;g__Dorea;OTU100	1.68234	0.705863	1.3972	0.720673	1.53977	1.53977	1.2399	0.817972	1.29758	0.734488	1.26874	0.767877	0.233461	0.155264	1.50531e-09	0.478624	0.676148	6.135e-09	0.87944	0.0528802	0.635786	0.249624	0.873894
OTU164	d__Bacteria;p__Firmicutes;c__Clostridia;o__Clostridiales;f__Lachnospiraceae;g__Clostridium XlVa;OTU164	1.3445	0.402723	1.27171	0.528296	1.30811	1.30811	0.976694	0.720073	1.19826	0.748664	1.08748	0.73366	0.234045	0.306454	4.95516e-08	0.478624	0.732508	1.43536e-07	0.847857	0.198096	0.797188	0.483852	0.943777
OTU483	d__Bacteria;p__Firmicutes;c__Clostridia;o__Clostridiales;f__Ruminococcaceae;g__Faecalibacterium;OTU483	0.868527	0.329654	0.703425	0.358552	0.785976	0.785976	0.624405	0.509066	0.659622	0.457657	0.642013	0.478131	0.234201	0.28776	4.32194e-05	0.478624	0.731871	7.02943e-05	0.749223	0.0855608	0.828398	0.303703	0.959846
OTU190	d__Bacteria;p__Firmicutes;c__Clostridia;o__Clostridiales;f__Lachnospiraceae;g__Clostridium XlVa;OTU190	0.0966128	0.204318	0.354412	0.580651	0.225512	0.225512	0.486371	0.880193	0.431057	0.822476	0.458714	0.841298	0.234874	0.288155	1.65185e-05	0.478624	0.731871	2.93895e-05	0.767882	0.107656	0.941717	0.33311	0.99313
OTU69	d__Bacteria;p__Firmicutes;c__Clostridia;o__Clostridiales;f__Lachnospiraceae;g__Coprococcus;OTU69	1.18648	1.1634	1.16052	0.973466	1.1735	1.1735	0.747404	0.963747	0.845051	1.00517	0.796228	0.973227	0.236089	0.685035	9.7633e-13	0.479705	0.88694	9.24875e-12	0.922643	0.361592	0.35025	0.639346	0.64403
OTU475	d__Bacteria;p__Firmicutes;c__Clostridia;o__Clostridiales;f__Lachnospiraceae;g__Roseburia;OTU475	0.475525	0.524014	0.472917	0.527539	0.474221	0.474221	0.648494	0.57975	0.664433	0.533887	0.656464	0.550159	0.238243	0.93221	5.7263e-05	0.482683	0.991222	9.14382e-05	0.741643	0.385937	0.240004	0.658588	0.553429
OTU118	d__Bacteria;p__Proteobacteria;c__Betaproteobacteria;o__Burkholderiales;f__Sutterellaceae;g__Sutterella;OTU118	0.306776	0.663124	0.483024	0.686991	0.3949	0.3949	0.64954	0.963287	0.775232	1.11389	0.712386	1.02985	0.240168	0.0599921	4.49563e-12	0.484516	0.500506	3.3173e-11	0.915862	0.243384	0.657281	0.538208	0.889486
OTU77	d__Bacteria;p__Firmicutes;c__Clostridia;o__Clostridiales;f__Ruminococcaceae;g__Ruminococcus;OTU77	0.225425	0.561657	0.439449	0.731947	0.332437	0.332437	0.473671	0.934087	0.785107	1.0411	0.629389	0.988932	0.241548	0.00487518	1.80319e-09	0.484516	0.20103	7.26457e-09	0.880183	0.423248	0.14793	0.687925	0.441272
OTU357	d__Bacteria;p__Firmicutes;c__Clostridia;o__Clostridiales;f__Lachnospiraceae;g__Roseburia;OTU357	0.938071	0.44049	0.818696	0.540588	0.878383	0.878383	0.794556	0.603012	0.606899	0.550225	0.700727	0.577643	0.241643	0.0617519	0.00015664	0.484516	0.500506	0.000230938	0.72416	0.336689	0.205882	0.627709	0.520741
OTU245	d__Bacteria;p__Bacteroidetes;c__Bacteroidia;o__Bacteroidales;f__Bacteroidaceae;g__Bacteroides;OTU245	0.959446	0.663317	0.895858	0.693246	0.927652	0.927652	1.22559	0.470654	1.03211	0.480185	1.12885	0.479425	0.241912	0.0947658	1.4601e-06	0.484516	0.603917	3.16883e-06	0.808217	0.29745	0.616444	0.580815	0.857832
OTU4	d__Bacteria;p__Firmicutes;c__Clostridia;o__Clostridiales;f__Lachnospiraceae;g__Roseburia;OTU4	3.22118	0.311601	3.10929	0.467368	3.16523	3.16523	2.97144	0.934558	2.90761	0.696246	2.93952	0.814071	0.24729	0.213804	4.02908e-09	0.493334	0.702506	1.47103e-08	0.871137	0.989332	0.511661	0.99931	0.786567
OTU31	d__Bacteria;p__Actinobacteria;c__Actinobacteria;o__Bifidobacteriales;f__Bifidobacteriaceae;g__Bifidobacterium;OTU31	1.59726	0.892889	1.23794	0.719825	1.4176	1.4176	1.55178	0.72571	1.81542	0.81204	1.6836	0.771782	0.247723	0.681624	5.43637e-05	0.493334	0.88694	8.74059e-05	0.74268	0.946695	0.0337093	0.974499	0.267677
OTU94	d__Bacteria;p__Firmicutes;c__Clostridia;o__Clostridiales;f__Lachnospiraceae;g__Lachnospiracea_incertae_sedis;OTU94	1.40138	0.644205	1.50553	0.507306	1.45346	1.45346	1.60814	0.727966	1.70464	0.598354	1.65639	0.659534	0.250481	0.284473	0.000139111	0.496144	0.731443	0.000207482	0.722823	0.194128	0.141705	0.477486	0.433346
OTU324	d__Bacteria;p__Firmicutes;c__Negativicutes;o__Selenomonadales;f__Veillonellaceae;g__Megamonas;OTU324	0.550009	0.598293	0.603281	0.688615	0.576645	0.576645	0.333279	0.747701	0.342239	0.720124	0.337759	0.724584	0.250549	0.682305	7.02147e-09	0.496144	0.88694	2.47339e-08	0.865757	0.0645629	0.22761	0.270624	0.546307
OTU388	d__Bacteria;p__Firmicutes;c__Clostridia;o__Clostridiales;f__Lachnospiraceae;g__Coprococcus;OTU388	0.139162	0.210058	0.15651	0.213835	0.147836	0.147836	0.324058	0.643964	0.32755	0.715739	0.325804	0.672016	0.253413	0.808485	7.95364e-13	0.500341	0.936774	7.74375e-12	0.923367	0.807417	0.505234	0.90705	0.781829
OTU98	d__Bacteria;p__Firmicutes;c__Clostridia;o__Clostridiales;f__Lachnospiraceae;g__Roseburia;OTU98	1.72362	0.458666	1.59631	0.518224	1.65996	1.65996	1.49963	0.760891	1.38839	0.726182	1.44401	0.7363	0.254096	0.0907557	7.16117e-09	0.500341	0.588407	2.4975e-08	0.866674	0.47346	0.386485	0.723084	0.673945
OTU181	d__Bacteria;p__Firmicutes;c__Clostridia;o__Clostridiales;f__Ruminococcaceae;g__Faecalibacterium;OTU181	1.41159	0.775822	1.03481	0.504267	1.2232	1.2232	1.02727	0.668561	0.974607	0.627408	1.00094	0.640501	0.258003	0.00619535	2.29224e-08	0.506611	0.217147	7.33727e-08	0.858453	0.119508	0.946033	0.351492	0.99313
OTU830	d__Bacteria;p__Bacteroidetes;c__Bacteroidia;o__Bacteroidales;f__Bacteroidaceae;g__Bacteroides;OTU830	0.156269	0.240399	0.255844	0.275924	0.206056	0.206056	0.30995	0.28389	0.25318	0.216749	0.281565	0.250953	0.260468	0.655712	0.0436364	0.510022	0.88694	0.0479454	0.488747	0.0642431	0.823028	0.270624	0.959846
OTU241	d__Bacteria;p__Firmicutes;c__Clostridia;o__Clostridiales;f__Lachnospiraceae;g__Lachnospiracea_incertae_sedis;OTU241	0.705731	0.677822	0.655472	0.545114	0.680602	0.680602	0.818316	0.587196	0.957509	0.746935	0.887912	0.666896	0.262988	0.626371	2.74203e-05	0.512035	0.880433	4.69967e-05	0.756365	0.471729	0.27846	0.723084	0.605194
OTU848	d__Bacteria;p__Firmicutes;c__Clostridia;o__Clostridiales;f__Clostridiaceae 1;g__Anaerosporobacter;OTU848	0.139944	0.24327	0.0810696	0.221364	0.110507	0.110507	0.256817	0.352405	0.112942	0.225131	0.18488	0.300836	0.264071	0.0603744	0.164909	0.512035	0.500506	0.171261	0.393545	0.342717	0.461984	0.629617	0.750385
OTU394	d__Bacteria;p__Firmicutes;c__Clostridia;o__Clostridiales;f__Lachnospiraceae;g__Lachnospiracea_incertae_sedis;OTU394	0.809781	0.48974	0.74132	0.427052	0.77555	0.77555	0.528696	0.469871	0.709743	0.624214	0.619219	0.552982	0.264296	0.50515	0.00231268	0.512035	0.844387	0.00290016	0.637672	0.0623991	0.664642	0.270624	0.894453
OTU770	d__Bacteria;p__Firmicutes;c__Clostridia;o__Clostridiales;f__Lachnospiraceae;g__Ruminococcus2;OTU770	0.265629	0.348373	0.272354	0.281491	0.268991	0.268991	0.311741	0.364088	0.410956	0.347746	0.361348	0.35499	0.265112	0.440475	0.255957	0.512035	0.799848	0.262703	0.321607	0.671529	0.226717	0.83159	0.546307
OTU846	d__Bacteria;p__Firmicutes;c__Clostridia;o__Clostridiales;f__Lachnospiraceae;g__Coprococcus;OTU846	0.170369	0.270994	0.157841	0.211435	0.164105	0.164105	0.207014	0.228076	0.264547	0.279565	0.23578	0.25351	0.265148	0.631506	0.0571849	0.512035	0.883604	0.0619374	0.468914	0.443464	0.203319	0.69858	0.518279
OTU302	d__Bacteria;p__Firmicutes;c__Clostridia;o__Clostridiales;f__Lachnospiraceae;g__Clostridium XlVa;OTU302	1.07755	0.263899	1.03653	0.431412	1.05704	1.05704	1.11066	0.292428	1.19312	0.330395	1.15189	0.310782	0.268369	0.748607	0.0908975	0.516831	0.916237	0.0953879	0.430154	0.758351	0.340785	0.886007	0.634067
OTU301	d__Bacteria;p__Firmicutes;c__Clostridia;o__Clostridiales;f__Lachnospiraceae;g__Blautia;OTU301	1.09783	0.554332	0.857933	0.619129	0.977883	0.977883	0.753277	0.401406	0.906131	0.390477	0.829704	0.398459	0.2726	0.633193	0.0177937	0.523152	0.8842	0.0202161	0.544417	0.0424734	0.635786	0.238191	0.873894
OTU68	d__Bacteria;p__Firmicutes;c__Negativicutes;o__Selenomonadales;f__Veillonellaceae;g__Dendrosporobacter;OTU68	1.07249	1.12906	0.899829	0.972796	0.986158	0.986158	0.671683	0.923764	0.620315	0.969684	0.645999	0.935144	0.273143	0.179214	2.13274e-13	0.523152	0.694482	2.49175e-12	0.929084	0.175519	0.402636	0.451771	0.696909
OTU579	d__Bacteria;p__Firmicutes;c__Clostridia;o__Clostridiales;f__Lachnospiraceae;g__Roseburia;OTU579	0.623539	0.395511	0.591131	0.444971	0.607335	0.607335	0.616541	0.464424	0.347568	0.382186	0.482054	0.44135	0.274003	0.0468853	0.00845546	0.523368	0.469523	0.00981337	0.594803	0.924275	0.11992	0.963928	0.403143
OTU283	d__Bacteria;p__Firmicutes;c__Clostridia;o__Clostridiales;f__Lachnospiraceae;g__Ruminococcus2;OTU283	0.729185	0.808129	0.443108	0.624738	0.586147	0.586147	0.480635	0.805567	0.263764	0.509954	0.372199	0.674464	0.274921	0.02275	0.000288634	0.523695	0.325464	0.00040958	0.711262	0.223945	0.328703	0.521546	0.633024
OTU711	d__Bacteria;p__Bacteroidetes;c__Bacteroidia;o__Bacteroidales;f__Bacteroidaceae;g__Bacteroides;OTU711	0.292513	0.41332	0.276653	0.40166	0.284583	0.284583	0.422975	0.36673	0.407706	0.440103	0.41534	0.399929	0.275998	0.754762	2.87999e-07	0.524321	0.917257	7.34137e-07	0.826653	0.202747	0.253413	0.491442	0.571198
OTU67	d__Bacteria;p__Firmicutes;c__Clostridia;o__Clostridiales;f__Ruminococcaceae;g__Oscillibacter;OTU67	1.86239	0.461444	1.87434	0.484873	1.86836	1.86836	1.64859	0.936616	1.61025	0.86102	1.62942	0.888216	0.277636	0.845055	2.72409e-11	0.526008	0.94479	1.72035e-10	0.905043	0.820148	0.79716	0.911131	0.943777
OTU461	d__Bacteria;p__Firmicutes;c__Clostridia;o__Clostridiales;f__Lachnospiraceae;g__Dorea;OTU461	0.85748	0.528798	0.569413	0.534193	0.713447	0.713447	0.554476	0.435978	0.579662	0.484662	0.567069	0.455194	0.278406	0.136595	0.00826792	0.526044	0.669602	0.0096276	0.589919	0.0517677	0.85854	0.249624	0.965052
OTU669	d__Bacteria;p__Firmicutes;c__Clostridia;o__Clostridiales;f__Ruminococcaceae;g__Ruminococcus;OTU669	0.252912	0.412878	0.358959	0.560299	0.305935	0.305935	0.179421	0.412635	0.14948	0.439604	0.164451	0.421105	0.280268	0.574453	8.39813e-05	0.52814	0.862476	0.000130789	0.732388	0.344463	0.102483	0.629617	0.371391
OTU624	d__Bacteria;p__Bacteroidetes;c__Bacteroidia;o__Bacteroidales;f__Porphyromonadaceae;g__Parabacteroides;OTU624	0.33875	0.438553	0.519098	0.55021	0.428924	0.428924	0.283511	0.422975	0.283735	0.38651	0.283623	0.399925	0.281089	0.110604	2.50374e-07	0.528266	0.630355	6.42902e-07	0.829903	0.625004	0.160819	0.818973	0.458268
OTU768	d__Bacteria;p__Bacteroidetes;c__Bacteroidia;o__Bacteroidales;f__Porphyromonadaceae;g__Parabacteroides;OTU768	0.295844	0.291168	0.212956	0.305562	0.2544	0.2544	0.395673	0.383439	0.314089	0.41112	0.354881	0.39456	0.282413	0.187849	0.0125946	0.529328	0.696459	0.0144262	0.567861	0.375246	0.656799	0.650317	0.889486
OTU353	d__Bacteria;p__Firmicutes;c__Clostridia;o__Clostridiales;f__Lachnospiraceae;g__Clostridium XlVa;OTU353	0.716887	0.417588	0.823038	0.441324	0.769962	0.769962	0.889728	0.565618	0.947377	0.562946	0.918553	0.557766	0.283164	0.311054	0.00110562	0.529328	0.732826	0.00143525	0.663927	0.266621	0.309948	0.560763	0.623702
OTU655	d__Bacteria;p__Bacteroidetes;c__Bacteroidia;o__Bacteroidales;f__Bacteroidaceae;g__Bacteroides;OTU655	0.394014	0.381946	0.337521	0.315561	0.365767	0.365767	0.493419	0.453599	0.499225	0.465647	0.496322	0.45374	0.284407	0.592977	4.15195e-08	0.529865	0.865152	1.23852e-07	0.848327	0.649723	0.383827	0.824386	0.672657
OTU451	d__Bacteria;p__Firmicutes;c__Negativicutes;o__Selenomonadales;f__Veillonellaceae;g__Megamonas;OTU451	0.416609	0.513869	0.506384	0.584262	0.461497	0.461497	0.272704	0.637338	0.272517	0.609619	0.272611	0.615585	0.2853	0.490934	7.65457e-09	0.529865	0.844387	2.64328e-08	0.864557	0.115976	0.0871668	0.345954	0.346358
OTU722	d__Bacteria;p__Firmicutes;c__Clostridia;o__Clostridiales;f__Lachnospiraceae;g__Lachnospiracea_incertae_sedis;OTU722	0.271109	0.290282	0.354499	0.298094	0.312804	0.312804	0.351927	0.426413	0.484743	0.414398	0.418335	0.420437	0.285719	0.0789197	0.00299914	0.529865	0.553227	0.00371449	0.634263	0.720494	0.289291	0.860419	0.620163
OTU106	d__Bacteria;p__Bacteroidetes;c__Bacteroidia;o__Bacteroidales;f__Bacteroidaceae;g__Bacteroides;OTU106	1.39616	0.699006	1.38956	0.752312	1.39286	1.39286	1.63927	0.484979	1.54741	0.500864	1.59334	0.488842	0.28875	0.425964	1.90761e-10	0.533944	0.793599	9.35128e-10	0.892986	0.398302	0.841013	0.669568	0.965052
OTU226	d__Bacteria;p__Firmicutes;c__Clostridia;o__Clostridiales;f__Lachnospiraceae;g__Clostridium XlVa;OTU226	0.5224	0.780233	0.335304	0.584065	0.428852	0.428852	0.662304	0.785472	0.663423	0.695608	0.662863	0.732329	0.289442	0.147171	2.75169e-12	0.533944	0.676148	2.19197e-11	0.917505	0.422412	0.110971	0.687925	0.38348
OTU712	d__Bacteria;p__Proteobacteria;c__Gammaproteobacteria;o__Pasteurellales;f__Pasteurellaceae;g__Haemophilus;OTU712	0.299234	0.48261	0.371119	0.447664	0.335177	0.335177	0.147421	0.363596	0.272059	0.40414	0.20974	0.384656	0.29056	0.147742	0.00061567	0.534601	0.676148	0.000828378	0.684044	0.278856	0.455822	0.566226	0.745982
OTU234	d__Bacteria;p__Firmicutes;c__Clostridia;o__Clostridiales;f__Lachnospiraceae;g__Coprococcus;OTU234	0.779251	0.877289	0.621731	0.793085	0.700491	0.700491	0.41748	0.748868	0.452837	0.790529	0.435158	0.760255	0.293411	0.251973	0	0.53736	0.721795	0	0.955771	0.107869	0.467992	0.33311	0.750385
OTU412	d__Bacteria;p__Firmicutes;c__Clostridia;o__Clostridiales;f__Lachnospiraceae;g__Clostridium XlVa;OTU412	0.815281	0.386041	0.777226	0.520029	0.796254	0.796254	0.556329	0.5169	0.724135	0.615524	0.640232	0.56742	0.293594	0.378988	2.88296e-05	0.53736	0.763099	4.90523e-05	0.755274	0.117768	0.744509	0.348336	0.94206
OTU667	d__Bacteria;p__Bacteroidetes;c__Bacteroidia;o__Bacteroidales;f__Rikenellaceae;g__Alistipes;OTU667	0.473218	0.448986	0.453997	0.441615	0.463608	0.463608	0.284059	0.369474	0.378203	0.47612	0.331131	0.42334	0.297635	0.515356	2.88147e-06	0.543339	0.845822	5.87182e-06	0.794905	0.233438	0.560843	0.533029	0.830455
OTU555	d__Bacteria;p__Firmicutes;c__Clostridia;o__Clostridiales;f__Lachnospiraceae;g__Clostridium XlVb;OTU555	0.478517	0.476566	0.724681	0.444719	0.601599	0.601599	0.496831	0.47964	0.453272	0.388491	0.475051	0.431384	0.299925	0.200072	0.00737088	0.546098	0.696459	0.00868401	0.592533	0.944612	0.0551292	0.974499	0.288072
OTU232	d__Bacteria;p__Bacteroidetes;c__Bacteroidia;o__Bacteroidales;f__Porphyromonadaceae;g__Parabacteroides;OTU232	0.701598	0.572952	0.691052	0.583945	0.696325	0.696325	0.940432	0.739457	0.872692	0.826274	0.906562	0.774711	0.307263	0.617969	2.28106e-08	0.556943	0.880433	7.33497e-08	0.853951	0.280286	0.651986	0.566226	0.889187
OTU603	d__Bacteria;p__Firmicutes;c__Clostridia;o__Clostridiales;f__Ruminococcaceae;g__Clostridium IV;OTU603	0.298839	0.385107	0.276191	0.359774	0.287515	0.287515	0.38476	0.401474	0.452487	0.624358	0.418624	0.519244	0.307471	0.741087	0.000156814	0.556943	0.914617	0.000230938	0.716613	0.465446	0.548826	0.71552	0.822066
OTU34	d__Bacteria;p__Bacteroidetes;c__Bacteroidia;o__Bacteroidales;f__Porphyromonadaceae;g__Parabacteroides;OTU34	1.71516	0.606809	1.61441	0.669196	1.66478	1.66478	1.89612	0.925747	1.86653	0.7991	1.88133	0.853718	0.309599	0.574667	0.000272765	0.557861	0.862476	0.000389427	0.702756	0.218384	0.354652	0.512493	0.647425
OTU264	d__Bacteria;p__Firmicutes;c__Clostridia;o__Clostridiales;f__Lachnospiraceae;g__Lachnospiracea_incertae_sedis;OTU264	0.846954	0.592493	0.871461	0.542649	0.859207	0.859207	1.00471	0.711924	1.06405	0.64504	1.03438	0.671213	0.310361	0.676279	0.0011153	0.557861	0.88694	0.00144515	0.660902	0.308489	0.217649	0.59598	0.531609
OTU280	d__Bacteria;p__Bacteroidetes;c__Bacteroidia;o__Bacteroidales;f__Prevotellaceae;g__Prevotella;OTU280	0.364754	0.773172	0.372393	0.658384	0.368573	0.368573	0.171705	0.566653	0.168878	0.458468	0.170292	0.508758	0.310365	0.955391	3.33067e-16	0.557861	0.994663	8.98e-15	0.951013	0.403217	0.172102	0.67422	0.473112
OTU18	d__Bacteria;p__Firmicutes;c__Negativicutes;o__Selenomonadales;f__Veillonellaceae;g__Dialister;OTU18	1.27844	1.2815	1.28993	0.992321	1.28418	1.28418	1.53831	1.26579	1.74561	1.20402	1.64196	1.22386	0.31198	0.441571	9.96898e-08	0.55933	0.799848	2.69817e-07	0.838702	0.43074	0.228607	0.687925	0.546307
OTU207	d__Bacteria;p__Firmicutes;c__Clostridia;o__Clostridiales;f__Lachnospiraceae;g__Lachnospiracea_incertae_sedis;OTU207	0.782309	0.653434	1.07332	0.730724	0.927815	0.927815	0.666959	0.747126	0.757513	0.829585	0.712236	0.780594	0.314461	0.0695396	1.39728e-05	0.562002	0.518588	2.52446e-05	0.77151	0.507	0.234435	0.748677	0.549756
OTU109	d__Bacteria;p__Firmicutes;c__Clostridia;o__Clostridiales;f__Lachnospiraceae;g__Roseburia;OTU109	1.69181	0.34032	1.5681	0.44914	1.62995	1.62995	1.54723	0.712362	1.38004	0.67251	1.46364	0.689005	0.315074	0.0489716	1.04621e-06	0.562002	0.471492	2.36579e-06	0.812219	0.946081	0.616758	0.974499	0.857832
OTU507	d__Bacteria;p__Firmicutes;c__Clostridia;o__Clostridiales;f__Lachnospiraceae;g__Dorea;OTU507	0.77823	0.509365	0.510089	0.511728	0.64416	0.64416	0.414751	0.416586	0.627812	0.475339	0.521281	0.454162	0.318371	0.779272	0.174692	0.566442	0.928023	0.180885	0.362441	0.0114597	0.449102	0.113144	0.744257
OTU858	d__Bacteria;p__Firmicutes;c__Clostridia;o__Clostridiales;f__Ruminococcaceae;g__Faecalibacterium;OTU858	0.101142	0.195924	0.223459	0.210939	0.162301	0.162301	0.106694	0.203411	0.107881	0.201357	0.107288	0.199776	0.319833	0.0831981	0.00571479	0.567602	0.568555	0.00685971	0.607317	1	0.0645629	1	0.307881
OTU288	d__Bacteria;p__Bacteroidetes;c__Bacteroidia;o__Bacteroidales;f__Bacteroidaceae;g__Bacteroides;OTU288	0.47289	0.59975	0.419652	0.628731	0.446271	0.446271	0.276931	0.590649	0.258948	0.475572	0.267939	0.529366	0.321825	0.386568	8.88178e-16	0.568943	0.772035	2.00843e-14	0.947731	0.0833188	0.312999	0.303703	0.626021
OTU731	d__Bacteria;p__Firmicutes;c__Clostridia;o__Clostridiales;f__Lachnospiraceae;g__Lachnospiracea_incertae_sedis;OTU731	0.40651	0.376046	0.340071	0.327896	0.373291	0.373291	0.186392	0.31607	0.384976	0.387588	0.285684	0.363273	0.322212	0.363924	0.229137	0.568943	0.756275	0.235521	0.334861	0.0451478	0.911945	0.24194	0.987403
OTU133	d__Bacteria;p__Bacteroidetes;c__Bacteroidia;o__Bacteroidales;f__Porphyromonadaceae;g__Parabacteroides;OTU133	0.968949	0.688107	0.989428	0.692375	0.979188	0.979188	1.25034	0.891993	1.18732	0.891648	1.21883	0.880891	0.323037	0.788268	1.94858e-10	0.568968	0.928311	9.48578e-10	0.892306	0.260361	0.635786	0.556486	0.873894
OTU610	d__Bacteria;p__Firmicutes;c__Clostridia;o__Clostridiales;f__Ruminococcaceae;g__Faecalibacterium;OTU610	0.579859	0.490285	0.488267	0.462066	0.534063	0.534063	0.429078	0.454535	0.384918	0.448372	0.406998	0.446199	0.325958	0.34844	0.000447442	0.572673	0.751558	0.000611417	0.689823	0.274816	0.351874	0.564945	0.64403
OTU37	d__Bacteria;p__Firmicutes;c__Clostridia;o__Clostridiales;f__Lachnospiraceae;g__Blautia;OTU37	2.19512	0.460131	1.98757	0.517307	2.09134	2.09134	1.85347	0.413396	2.09864	0.36787	1.97605	0.405708	0.327478	0.826749	0.0572545	0.572836	0.939305	0.0619374	0.465328	0.0558884	0.327262	0.258143	0.633024
OTU819	d__Bacteria;p__Bacteroidetes;c__Bacteroidia;o__Bacteroidales;f__Bacteroidaceae;g__Bacteroides;OTU819	0.269832	0.376525	0.229087	0.367096	0.249459	0.249459	0.192856	0.295033	0.132199	0.205026	0.162527	0.252643	0.327685	0.306432	0.000412265	0.572836	0.732508	0.000566663	0.69241	0.463505	0.679739	0.714104	0.903557
OTU5	d__Bacteria;p__Bacteroidetes;c__Bacteroidia;o__Bacteroidales;f__Bacteroidaceae;g__Bacteroides;OTU5	2.56402	1.00812	2.71226	0.937976	2.63814	2.63814	2.28303	1.12504	2.39247	0.904362	2.33775	1.00903	0.329386	0.128633	4.15112e-13	0.573977	0.653417	4.409e-12	0.925896	0.354652	0.301253	0.634212	0.623702
OTU693	d__Bacteria;p__Firmicutes;c__Clostridia;o__Clostridiales;f__Ruminococcaceae;g__Ruminococcus;OTU693	0.32911	0.436333	0.432032	0.534834	0.380571	0.380571	0.192007	0.299123	0.319005	0.436451	0.255506	0.374871	0.329975	0.0352832	2.46072e-07	0.573977	0.44167	6.34177e-07	0.83062	0.375718	0.563509	0.650317	0.830455
OTU426	d__Bacteria;p__Bacteroidetes;c__Bacteroidia;o__Bacteroidales;f__Rikenellaceae;g__Alistipes;OTU426	0.488916	0.542642	0.497759	0.618276	0.493337	0.493337	0.642396	0.592781	0.688028	0.635934	0.665212	0.607243	0.332324	0.703691	1.24944e-07	0.575677	0.900089	3.34132e-07	0.835589	0.386134	0.379142	0.658588	0.666406
OTU533	d__Bacteria;p__Firmicutes;c__Clostridia;o__Clostridiales;f__Lachnospiraceae;g__Lachnospiracea_incertae_sedis;OTU533	0.536631	0.495971	0.630413	0.550654	0.583522	0.583522	0.373752	0.49172	0.497982	0.539484	0.435867	0.513363	0.332595	0.104787	9.3339e-07	0.575677	0.62626	2.12437e-06	0.812421	0.382647	0.412329	0.657441	0.707029
OTU53	d__Bacteria;p__Firmicutes;c__Clostridia;o__Clostridiales;f__Ruminococcaceae;g__Butyricicoccus;OTU53	1.96012	0.430194	1.94296	0.409125	1.95154	1.95154	1.69992	0.59627	1.87803	0.74806	1.78897	0.673772	0.337294	0.202473	8.65331e-09	0.58043	0.696459	2.94465e-08	0.863262	0.368862	0.778804	0.643215	0.943777
OTU392	d__Bacteria;p__Firmicutes;c__Clostridia;o__Clostridiales;f__Lachnospiraceae;g__Roseburia;OTU392	0.621634	0.517762	0.488786	0.595206	0.55521	0.55521	0.777337	0.691041	0.664718	0.578004	0.721027	0.631395	0.337926	0.135697	7.39399e-06	0.58043	0.669602	1.37851e-05	0.780823	0.319602	0.320976	0.602261	0.633024
OTU257	d__Bacteria;p__Bacteroidetes;c__Bacteroidia;o__Bacteroidales;f__Porphyromonadaceae;g__Parabacteroides;OTU257	0.941237	0.448163	0.841225	0.540528	0.891231	0.891231	1.08128	0.63723	1.012	0.637289	1.04664	0.630014	0.33882	0.30826	5.50878e-05	0.58043	0.732508	8.83673e-05	0.741323	0.29122	0.297223	0.576536	0.623702
OTU702	d__Bacteria;p__Firmicutes;c__Clostridia;o__Clostridiales;f__Lachnospiraceae;g__Roseburia;OTU702	0.162508	0.303193	0.338869	0.45018	0.250688	0.250688	0.432799	0.478606	0.282976	0.327785	0.357887	0.41194	0.339558	0.83663	0.000832784	0.58043	0.941088	0.00110565	0.669219	0.0367349	0.932173	0.216396	0.991584
OTU177	d__Bacteria;p__Firmicutes;c__Clostridia;o__Clostridiales;f__Ruminococcaceae;g__Gemmiger;OTU177	1.11447	0.586186	0.914932	0.616497	1.0147	1.0147	0.944822	0.991813	0.642549	0.747688	0.793685	0.880349	0.339988	0.000462594	2.25076e-12	0.58043	0.111666	1.85621e-11	0.91999	0.575248	0.208422	0.784373	0.521798
OTU131	d__Bacteria;p__Bacteroidetes;c__Bacteroidia;o__Bacteroidales;f__Bacteroidaceae;g__Bacteroides;OTU131	1.13658	0.910263	1.2293	0.8899	1.18294	1.18294	0.906328	0.82366	0.966479	0.736474	0.936403	0.771804	0.340309	0.318168	6.44484e-12	0.58043	0.732826	4.61004e-11	0.912561	0.744509	0.456528	0.880103	0.745982
OTU138	d__Bacteria;p__Bacteroidetes;c__Bacteroidia;o__Bacteroidales;f__Bacteroidaceae;g__Bacteroides;OTU138	1.1483	0.803972	1.22137	0.899967	1.18483	1.18483	0.898721	0.776497	1.01556	0.622612	0.95714	0.697207	0.34184	0.191273	1.22146e-11	0.581626	0.696459	8.23309e-11	0.909274	0.455765	0.542582	0.70998	0.816373
OTU165	d__Bacteria;p__Firmicutes;c__Clostridia;o__Clostridiales;f__Lachnospiraceae;g__Blautia;OTU165	1.07822	0.742722	0.87279	0.659027	0.975507	0.975507	1.09078	0.583089	1.21791	0.726188	1.15435	0.653219	0.345013	0.720133	0.000939936	0.585603	0.904684	0.00123389	0.665428	0.903071	0.162904	0.961836	0.460342
OTU823	d__Bacteria;p__Bacteroidetes;c__Bacteroidia;o__Bacteroidales;f__Porphyromonadaceae;g__Butyricimonas;OTU823	0.176376	0.254845	0.272511	0.409003	0.224444	0.224444	0.1884	0.340353	0.111834	0.225407	0.150117	0.28756	0.346657	0.87754	0.189136	0.586973	0.957477	0.195264	0.351764	0.787221	0.300965	0.897304	0.623702
OTU316	d__Bacteria;p__Bacteroidetes;c__Bacteroidia;o__Bacteroidales;f__Bacteroidaceae;g__Bacteroides;OTU316	0.427901	0.680943	0.390403	0.64353	0.409152	0.409152	0.272307	0.591336	0.201139	0.463803	0.236723	0.525789	0.349114	0.320331	6.95288e-12	0.589709	0.732826	4.87397e-11	0.912091	0.291969	0.445087	0.576536	0.740839
OTU75	d__Bacteria;p__Firmicutes;c__Clostridia;o__Clostridiales;f__Ruminococcaceae;g__Oscillibacter;OTU75	1.59165	0.859185	1.54222	0.802029	1.56694	1.56694	1.37141	0.919751	1.25852	0.996162	1.31496	0.948072	0.353332	0.381005	6.66089e-10	0.592979	0.763099	2.90017e-09	0.883575	0.424449	0.408916	0.687925	0.7043
OTU284	d__Bacteria;p__Firmicutes;c__Clostridia;o__Clostridiales;f__Clostridiaceae 1;g__Anaerosporobacter;OTU284	0.582656	0.857618	0.485424	0.688955	0.53404	0.53404	0.317962	0.642364	0.334625	0.687861	0.326294	0.656968	0.353578	0.497599	1.70863e-13	0.592979	0.844387	2.10266e-12	0.929226	0.192927	0.294672	0.476203	0.623702
OTU276	d__Bacteria;p__Bacteroidetes;c__Bacteroidia;o__Bacteroidales;f__Porphyromonadaceae;g__Barnesiella;OTU276	0.512112	0.763014	0.591494	0.836798	0.551803	0.551803	0.353026	0.615744	0.327883	0.766677	0.340454	0.686464	0.354422	0.712624	1.26459e-10	0.592979	0.900089	6.61548e-10	0.894873	0.607748	0.0835111	0.809945	0.34436
OTU630	d__Bacteria;p__Firmicutes;c__Clostridia;o__Clostridiales;f__Ruminococcaceae;g__Oscillibacter;OTU630	0.283937	0.325452	0.471149	0.485365	0.377543	0.377543	0.54789	0.463064	0.433095	0.420826	0.490493	0.440591	0.354434	0.583821	0.00023514	0.592979	0.863414	0.000337083	0.705573	0.0630124	0.855805	0.270624	0.965052
OTU91	d__Bacteria;p__Firmicutes;c__Clostridia;o__Clostridiales;f__Lachnospiraceae;g__Clostridium XlVa;OTU91	0.791065	0.908881	1.00511	1.01201	0.898086	0.898086	0.564509	0.912471	0.737658	0.856312	0.651083	0.877809	0.356874	0.120653	4.04115e-06	0.59564	0.644557	7.95743e-06	0.790492	0.21308	0.575248	0.504866	0.838355
OTU438	d__Bacteria;p__Bacteroidetes;c__Bacteroidia;o__Bacteroidales;f__Bacteroidaceae;g__Bacteroides;OTU438	0.625936	0.574165	0.70647	0.600125	0.666203	0.666203	0.453882	0.606095	0.543643	0.616492	0.498763	0.605137	0.363574	0.109855	1.97686e-12	0.605381	0.630355	1.66962e-11	0.918588	0.363959	0.334797	0.639346	0.634067
OTU795	d__Bacteria;p__Firmicutes;c__Clostridia;o__Clostridiales;f__Peptostreptococcaceae;g__Clostridium XI;OTU795	0.340096	0.264449	0.308355	0.254809	0.324225	0.324225	0.256703	0.361236	0.26053	0.323975	0.258616	0.33869	0.366732	0.82655	0.431763	0.606318	0.939305	0.439922	0.231297	0.208377	0.529336	0.500248	0.801435
OTU650	d__Bacteria;p__Firmicutes;c__Clostridia;o__Clostridiales;f__Lachnospiraceae;g__Anaerostipes;OTU650	0.380026	0.449296	0.431086	0.385643	0.405556	0.405556	0.416889	0.355896	0.595716	0.440873	0.506303	0.405709	0.366923	0.0982422	0.00302238	0.606318	0.609449	0.00373372	0.63073	0.685207	0.235665	0.838272	0.549756
OTU57	d__Bacteria;p__Firmicutes;c__Erysipelotrichia;o__Erysipelotrichales;f__Erysipelotrichaceae;g__Clostridium XVIII;OTU57	1.86022	0.568848	1.65411	0.801333	1.75717	1.75717	1.43563	0.94309	1.62941	0.96091	1.53252	0.944866	0.36725	0.950269	7.50395e-08	0.606318	0.994663	2.07916e-07	0.840716	0.238883	0.989204	0.535944	1
OTU771	d__Bacteria;p__Bacteroidetes;c__Bacteroidia;o__Bacteroidales;f__Porphyromonadaceae;g__Parabacteroides;OTU771	0.288268	0.406269	0.292703	0.356531	0.290485	0.290485	0.20069	0.373754	0.187857	0.357746	0.194273	0.361175	0.367596	0.937059	3.35898e-05	0.606318	0.991222	5.66021e-05	0.749681	0.409726	0.159997	0.67422	0.458268
OTU356	d__Bacteria;p__Firmicutes;c__Clostridia;o__Clostridiales;f__Lachnospiraceae;g__Lachnospiracea_incertae_sedis;OTU356	0.532895	0.637688	0.513183	0.548227	0.523039	0.523039	0.539447	0.52986	0.816032	0.686619	0.67774	0.621345	0.36872	0.157304	9.8502e-05	0.606662	0.676148	0.000151094	0.729342	0.740072	0.159226	0.876335	0.458268
OTU208	d__Bacteria;p__Firmicutes;c__Clostridia;o__Clostridiales;f__Ruminococcaceae;g__Oscillibacter;OTU208	0.934981	0.459118	0.951883	0.65208	0.943432	0.943432	1.11071	0.650721	1.0995	0.630896	1.1051	0.632641	0.369536	0.966806	2.0762e-08	0.606662	0.99649	6.76938e-08	0.853945	0.316671	0.323255	0.598973	0.633024
OTU121	d__Bacteria;p__Firmicutes;c__Clostridia;o__Clostridiales;f__Lachnospiraceae;g__Clostridium XlVa;OTU121	1.5859	0.414994	1.57873	0.352156	1.58231	1.58231	1.41876	0.494531	1.49449	0.617122	1.45662	0.553311	0.371029	0.576794	1.08668e-06	0.607691	0.862476	2.44941e-06	0.807846	0.639514	1	0.821061	1
OTU513	d__Bacteria;p__Firmicutes;c__Negativicutes;o__Selenomonadales;f__Veillonellaceae;g__Megamonas;OTU513	0.215719	0.361852	0.566993	0.550177	0.391356	0.391356	0.200575	0.491519	0.300635	0.657249	0.250605	0.575079	0.373317	0.0005481	2.3395e-08	0.610012	0.111666	7.4545e-08	0.859318	0.533633	0.0200737	0.769704	0.231879
OTU393	d__Bacteria;p__Bacteroidetes;c__Bacteroidia;o__Bacteroidales;f__Porphyromonadaceae;g__Parabacteroides;OTU393	0.603124	0.592855	0.701561	0.651042	0.652342	0.652342	0.531968	0.692826	0.431862	0.574118	0.481915	0.630079	0.375522	0.989072	7.09872e-11	0.611454	0.996647	4.01307e-10	0.89834	0.660126	0.147151	0.828697	0.441272
OTU308	d__Bacteria;p__Bacteroidetes;c__Bacteroidia;o__Bacteroidales;f__Bacteroidaceae;g__Bacteroides;OTU308	0.716151	0.614887	0.819186	0.715621	0.767669	0.767669	0.563696	0.659041	0.611389	0.683697	0.587543	0.663257	0.376027	0.255793	1.35868e-10	0.611454	0.721795	7.00317e-10	0.894526	0.43074	0.291112	0.687925	0.620371
OTU542	d__Bacteria;p__Firmicutes;c__Negativicutes;o__Selenomonadales;f__Acidaminococcaceae;g__Phascolarctobacterium;OTU542	0.627269	0.408206	0.591383	0.450302	0.609326	0.609326	0.46553	0.514019	0.51225	0.524514	0.48889	0.513138	0.377642	0.935654	2.42302e-05	0.611454	0.991222	4.2043e-05	0.75603	0.249462	0.698718	0.543021	0.912107
OTU434	d__Bacteria;p__Firmicutes;c__Bacilli;o__Lactobacillales;f__Lactobacillaceae;g__Lactobacillus;OTU434	0.307466	0.640229	0.289682	0.469786	0.298574	0.298574	0.12359	0.250888	0.218375	0.533806	0.170982	0.414476	0.377688	0.546583	1.40453e-06	0.611454	0.862476	3.05768e-06	0.804158	0.404188	0.462909	0.67422	0.750385
OTU74	d__Bacteria;p__Firmicutes;c__Clostridia;o__Clostridiales;f__Ruminococcaceae;g__Faecalibacterium;OTU74	1.67082	0.704373	1.62651	0.644525	1.64867	1.64867	1.46003	0.944315	1.38698	0.970961	1.4235	0.946096	0.380757	0.364113	2.5091e-14	0.61312	0.756275	4.18781e-13	0.936514	0.77635	0.77635	0.891759	0.943777
OTU572	d__Bacteria;p__Firmicutes;c__Clostridia;o__Clostridiales;f__Ruminococcaceae;g__Faecalibacterium;OTU572	0.704818	0.394388	0.523281	0.422757	0.614049	0.614049	0.572538	0.491347	0.453699	0.393189	0.513119	0.443344	0.381181	0.0433115	0.00492578	0.61312	0.463563	0.00594315	0.615216	0.363578	0.712125	0.639346	0.922735
OTU311	d__Bacteria;p__Bacteroidetes;c__Bacteroidia;o__Bacteroidales;f__Bacteroidaceae;g__Bacteroides;OTU311	0.766934	0.734026	0.743164	0.753162	0.755049	0.755049	0.569704	0.739601	0.541665	0.72102	0.555685	0.721085	0.381341	0.666771	1.55431e-13	0.61312	0.88694	2.01773e-12	0.929416	0.293857	0.465446	0.578633	0.750385
OTU677	d__Bacteria;p__Firmicutes;c__Negativicutes;o__Selenomonadales;f__Veillonellaceae;g__Veillonella;OTU677	0.234867	0.352294	0.300853	0.373336	0.26786	0.26786	0.0947345	0.234393	0.282531	0.553736	0.188633	0.430337	0.382471	0.150539	0.825191	0.613529	0.676148	0.828738	0.101511	0.109919	0.443464	0.335014	0.740162
OTU576	d__Bacteria;p__Firmicutes;c__Clostridia;o__Clostridiales;f__Lachnospiraceae;g__Roseburia;OTU576	0.697878	0.373099	0.570426	0.433446	0.634152	0.634152	0.604884	0.476331	0.460844	0.38703	0.532864	0.434548	0.383701	0.0444979	0.000623109	0.614097	0.463563	0.00083678	0.685593	0.540484	0.614019	0.771648	0.857832
OTU113	d__Bacteria;p__Firmicutes;c__Clostridia;o__Clostridiales;f__Lachnospiraceae;g__Roseburia;OTU113	1.67343	0.438504	1.45469	0.488956	1.56406	1.56406	1.46251	0.656362	1.37968	0.616419	1.42109	0.629886	0.390171	0.0223623	2.69259e-08	0.623029	0.325464	8.315e-08	0.853905	0.314084	0.678306	0.598296	0.903557
OTU55	d__Bacteria;p__Firmicutes;c__Clostridia;o__Clostridiales;f__Ruminococcaceae;g__Flavonifractor;OTU55	1.59459	0.997762	1.38648	0.952746	1.49054	1.49054	1.24426	1.13839	1.17742	1.09484	1.21084	1.10294	0.391399	0.0798912	2.9976e-15	0.623569	0.554492	6.36763e-14	0.943824	0.335643	0.587029	0.627428	0.844985
OTU643	d__Bacteria;p__Firmicutes;c__Erysipelotrichia;o__Erysipelotrichales;f__Erysipelotrichaceae;g__Catenibacterium;OTU643	0.598139	0.340126	0.434278	0.397449	0.516209	0.516209	0.396251	0.387472	0.439458	0.51238	0.417855	0.448912	0.397152	0.35429	0.000450633	0.631301	0.753011	0.000614579	0.688024	0.0875713	0.695509	0.303703	0.911311
OTU50	d__Bacteria;p__Firmicutes;c__Clostridia;o__Clostridiales;f__Lachnospiraceae;g__Clostridium XlVa;OTU50	1.82549	0.563737	1.61162	0.585757	1.71856	1.71856	1.79851	0.465735	1.91234	0.680738	1.85543	0.578582	0.404157	0.572213	0.000209664	0.639584	0.862476	0.000302417	0.707602	0.925426	0.24227	0.963928	0.554639
OTU618	d__Bacteria;p__Proteobacteria;c__Gammaproteobacteria;o__Enterobacteriales;f__Enterobacteriaceae;g__Enterobacter;OTU618	0.529384	0.586789	0.170934	0.344024	0.350159	0.350159	0.267765	0.426223	0.212162	0.460478	0.239963	0.43886	0.404946	0.00470787	0.000117325	0.639584	0.20103	0.000178405	0.734835	0.124696	0.796537	0.356203	0.943777
OTU289	d__Bacteria;p__Firmicutes;c__Clostridia;o__Clostridiales;f__Ruminococcaceae;g__Faecalibacterium;OTU289	1.23525	0.38099	0.941458	0.439098	1.08836	1.08836	1.02266	0.546663	0.924373	0.500954	0.973518	0.519929	0.405101	0.00269471	1.97351e-06	0.639584	0.171726	4.14201e-06	0.807054	0.350612	0.924569	0.629617	0.987403
OTU350	d__Bacteria;p__Bacteroidetes;c__Bacteroidia;o__Bacteroidales;f__Rikenellaceae;g__Alistipes;OTU350	0.558121	0.577951	0.511498	0.620172	0.53481	0.53481	0.330955	0.650373	0.415036	0.72209	0.372996	0.679635	0.408042	0.773296	3.21852e-10	0.642781	0.926633	1.46505e-09	0.8881	0.0787282	0.235832	0.293556	0.549756
OTU604	d__Bacteria;p__Firmicutes;c__Clostridia;o__Clostridiales;f__Lachnospiraceae;g__Coprococcus;OTU604	0.479385	0.592102	0.293105	0.47238	0.386245	0.386245	0.235726	0.520233	0.271134	0.494047	0.25343	0.501084	0.409727	0.107206	2.30715e-12	0.642962	0.62626	1.8806e-11	0.917555	0.130709	0.960083	0.367979	0.99313
OTU797	d__Bacteria;p__Firmicutes;c__Negativicutes;o__Selenomonadales;f__Acidaminococcaceae;g__Phascolarctobacterium;OTU797	0.229842	0.341548	0.204307	0.341632	0.217075	0.217075	0.294326	0.336273	0.307123	0.358668	0.300725	0.343226	0.409991	0.880081	2.77616e-07	0.642962	0.957477	7.10251e-07	0.825047	0.498915	0.306182	0.748677	0.623702
OTU78	d__Bacteria;p__Firmicutes;c__Clostridia;o__Clostridiales;f__Lachnospiraceae;g__Blautia;OTU78	1.28629	0.528056	1.08814	0.536607	1.18721	1.18721	1.31638	0.715724	1.34957	0.625742	1.33297	0.663779	0.41425	0.284856	6.59043e-07	0.646164	0.731443	1.52977e-06	0.814758	0.925426	0.15716	0.963928	0.458268
OTU157	d__Bacteria;p__Firmicutes;c__Clostridia;o__Clostridiales;f__Lachnospiraceae;g__Lachnospiracea_incertae_sedis;OTU157	1.21106	0.63861	1.21644	0.671686	1.21375	1.21375	1.04085	0.734744	1.05627	0.738906	1.04856	0.727362	0.414346	0.909904	3.11027e-06	0.646164	0.981296	6.26524e-06	0.791431	0.393727	0.378548	0.665066	0.666406
OTU229	d__Bacteria;p__Firmicutes;c__Clostridia;o__Clostridiales;f__Ruminococcaceae;g__Ruminococcus;OTU229	0.948604	0.785397	0.832171	0.789597	0.890387	0.890387	0.722143	0.622989	0.700079	0.681563	0.711111	0.644605	0.414799	0.332174	1.27752e-10	0.646164	0.73922	6.63362e-10	0.894532	0.420046	0.591461	0.687925	0.846594
OTU218	d__Bacteria;p__Firmicutes;c__Clostridia;o__Clostridiales;f__Lachnospiraceae;g__Clostridium XlVa;OTU218	1.07685	0.449566	1.13028	0.566517	1.10356	1.10356	0.814252	0.62274	1.12083	0.64805	0.967542	0.646244	0.41656	0.0266662	7.54493e-06	0.646501	0.352699	1.40292e-05	0.782281	0.184298	0.924559	0.459762	0.987403
OTU839	d__Bacteria;p__Firmicutes;c__Clostridia;o__Clostridiales;f__Lachnospiraceae;g__Roseburia;OTU839	0.144458	0.244014	0.1785	0.239525	0.161479	0.161479	0.201786	0.354841	0.244897	0.28317	0.223341	0.317621	0.416859	0.429471	0.00653285	0.646501	0.793599	0.00773568	0.591586	0.776704	0.455822	0.891759	0.745982
OTU23	d__Bacteria;p__Firmicutes;c__Clostridia;o__Clostridiales;f__Lachnospiraceae;g__Clostridium XlVa;OTU23	1.81073	0.776395	1.88679	0.67399	1.84876	1.84876	1.93652	0.719173	2.08264	0.726193	2.00958	0.717193	0.423351	0.331327	0.000612317	0.65512	0.73922	0.00082545	0.67878	0.477691	0.264832	0.727682	0.583796
OTU332	d__Bacteria;p__Firmicutes;c__Clostridia;o__Clostridiales;f__Lachnospiraceae;g__Roseburia;OTU332	0.867379	0.569985	0.860176	0.47091	0.863778	0.863778	0.756489	0.663258	0.714482	0.563924	0.735485	0.608027	0.430692	0.761966	3.3678e-05	0.66435	0.917764	5.66145e-05	0.748721	0.55863	0.303768	0.780726	0.623702
OTU391	d__Bacteria;p__Firmicutes;c__Clostridia;o__Clostridiales;f__Lachnospiraceae;g__Clostridium XlVa;OTU391	0.876055	0.414536	0.904643	0.309496	0.890349	0.890349	0.834829	0.492043	0.750476	0.520282	0.792653	0.501647	0.431212	0.676533	0.000200115	0.66435	0.88694	0.000291039	0.708088	0.839083	0.323255	0.926872	0.633024
OTU29	d__Bacteria;p__Bacteroidetes;c__Bacteroidia;o__Bacteroidales;f__Bacteroidaceae;g__Bacteroides;OTU29	1.61769	0.991655	1.70068	0.965672	1.65918	1.65918	1.42006	1.04613	1.41871	0.930341	1.41938	0.977156	0.434063	0.560099	8.88178e-16	0.667277	0.862476	2.00843e-14	0.94717	0.569982	0.340785	0.7827	0.634067
OTU443	d__Bacteria;p__Proteobacteria;c__Gammaproteobacteria;o__Enterobacteriales;f__Enterobacteriaceae;g__Lelliottia;OTU443	0.550432	0.65226	0.364891	0.452469	0.457661	0.457661	0.357516	0.524967	0.311429	0.570985	0.334472	0.541884	0.435716	0.152635	4.69441e-05	0.668353	0.676148	7.61756e-05	0.744481	0.401748	0.343171	0.673746	0.634731
OTU632	d__Bacteria;p__Firmicutes;c__Clostridia;o__Clostridiales;f__Lachnospiraceae;g__Roseburia;OTU632	0.559556	0.47185	0.414241	0.394113	0.486899	0.486899	0.43129	0.453576	0.376472	0.380608	0.403881	0.414213	0.438055	0.234487	0.129193	0.669273	0.718226	0.134969	0.398806	0.299855	0.792826	0.583884	0.943777
OTU496	d__Bacteria;p__Bacteroidetes;c__Bacteroidia;o__Bacteroidales;f__Porphyromonadaceae;g__Parabacteroides;OTU496	0.312895	0.403018	0.322227	0.478503	0.317561	0.317561	0.5269	0.62807	0.33532	0.588287	0.43111	0.608435	0.438226	0.29481	0.00142951	0.669273	0.732508	0.00182863	0.651858	0.271887	0.987815	0.563421	1
OTU250	d__Bacteria;p__Firmicutes;c__Clostridia;o__Clostridiales;f__Lachnospiraceae;g__Roseburia;OTU250	1.12615	0.433899	1.03481	0.488915	1.08048	1.08048	0.947598	0.584323	0.971181	0.644583	0.959389	0.60737	0.443105	0.639379	3.69942e-06	0.675254	0.88694	7.3257e-06	0.788529	0.239302	0.776186	0.535944	0.943777
OTU79	d__Bacteria;p__Proteobacteria;c__Deltaproteobacteria;o__Desulfovibrionales;f__Desulfovibrionaceae;g__Bilophila;OTU79	1.42889	0.735905	1.28086	0.742052	1.35488	1.35488	1.07192	1.00024	1.22556	1.02062	1.14874	1.00047	0.445654	0.973821	6.66887e-11	0.677665	0.99649	3.80071e-10	0.898229	0.27735	0.84923	0.565181	0.965052
OTU172	d__Bacteria;p__Firmicutes;c__Erysipelotrichia;o__Erysipelotrichales;f__Erysipelotrichaceae;g__Catenibacterium;OTU172	1.29062	0.578625	1.12301	0.660892	1.20682	1.20682	0.992626	0.751609	1.10182	0.816488	1.04722	0.776565	0.447738	0.731049	1.19404e-07	0.67936	0.908779	3.20698e-07	0.83472	0.227469	0.924146	0.524704	0.987403
OTU15	d__Bacteria;p__Bacteroidetes;c__Bacteroidia;o__Bacteroidales;f__Bacteroidaceae;g__Bacteroides;OTU15	1.20484	1.08866	1.42325	1.04953	1.31405	1.31405	1.47937	1.04578	1.62698	0.974307	1.55317	1.00043	0.449271	0.0773915	1.07235e-10	0.680213	0.547995	5.7637e-10	0.896021	0.203581	0.340785	0.491442	0.634067
OTU827	d__Bacteria;p__Firmicutes;c__Clostridia;o__Clostridiales;f__Ruminococcaceae;g__Ruminococcus;OTU827	0.156904	0.233233	0.118644	0.253045	0.137774	0.137774	0.17467	0.317083	0.221444	0.386651	0.198057	0.349822	0.451326	0.937489	0.0182513	0.681852	0.991222	0.0207026	0.53683	0.858128	0.362292	0.939257	0.654971
OTU352	d__Bacteria;p__Firmicutes;c__Clostridia;o__Clostridiales;f__Lachnospiraceae;g__Clostridium XlVa;OTU352	0.789186	0.449135	0.642629	0.470794	0.715907	0.715907	0.842068	0.598916	0.815243	0.601548	0.828656	0.592644	0.453292	0.28456	0.000174686	0.681975	0.731443	0.000255115	0.71286	0.903026	0.42305	0.961836	0.712881
OTU36	d__Bacteria;p__Bacteroidetes;c__Bacteroidia;o__Bacteroidales;f__Bacteroidaceae;g__Bacteroides;OTU36	1.32565	0.922337	1.47656	0.748103	1.40111	1.40111	1.63726	0.879553	1.55325	0.784857	1.59526	0.823894	0.453448	0.622426	1.15019e-13	0.681975	0.880433	1.58095e-12	0.930289	0.182631	0.620465	0.458868	0.861279
OTU246	d__Bacteria;p__Firmicutes;c__Clostridia;o__Clostridiales;f__Lachnospiraceae;g__Lachnospiracea_incertae_sedis;OTU246	0.783114	0.641851	1.02667	0.733322	0.904892	0.904892	0.695162	0.764673	0.789144	0.818024	0.742153	0.783029	0.454948	0.0755142	5.77599e-07	0.681975	0.545727	1.35417e-06	0.817626	0.726747	0.356499	0.86494	0.649106
OTU467	d__Bacteria;p__Bacteroidetes;c__Bacteroidia;o__Bacteroidales;f__Bacteroidaceae;g__Bacteroides;OTU467	0.639307	0.595265	0.593375	0.578008	0.616341	0.616341	0.506717	0.616952	0.465547	0.532289	0.486132	0.569124	0.455447	0.489263	3.82549e-09	0.681975	0.844387	1.40401e-08	0.868758	0.406317	0.566572	0.67422	0.830893
OTU201	d__Bacteria;p__Bacteroidetes;c__Bacteroidia;o__Bacteroidales;f__Bacteroidaceae;g__Bacteroides;OTU201	0.956796	0.814625	0.961266	0.819932	0.959031	0.959031	0.847823	0.722483	0.719366	0.684301	0.783595	0.697611	0.456272	0.323501	1.70974e-13	0.681975	0.733898	2.10266e-12	0.92875	0.817135	0.4544	0.910344	0.745982
OTU509	d__Bacteria;p__Firmicutes;c__Clostridia;o__Clostridiales;f__Lachnospiraceae;g__Clostridium XlVa;OTU509	0.624351	0.481617	0.713306	0.378428	0.668829	0.668829	0.532302	0.44826	0.613399	0.519626	0.572851	0.480752	0.463067	0.201217	4.1557e-05	0.69066	0.696459	6.79055e-05	0.746059	0.485798	0.506386	0.735518	0.781887
OTU772	d__Bacteria;p__Firmicutes;c__Clostridia;o__Clostridiales;f__Lachnospiraceae;g__Clostridium XlVa;OTU772	0.254576	0.347363	0.246088	0.304393	0.250332	0.250332	0.311218	0.33997	0.328822	0.373887	0.32002	0.352833	0.465979	0.930501	0.000285073	0.693528	0.991222	0.000405994	0.697948	0.506038	0.614812	0.748677	0.857832
OTU159	d__Bacteria;p__Firmicutes;c__Clostridia;o__Clostridiales;f__Lachnospiraceae;g__Roseburia;OTU159	1.23323	0.450171	1.36027	0.592485	1.29675	1.29675	1.15686	0.671265	1.17768	0.744388	1.16727	0.699704	0.469424	0.396656	1.66737e-05	0.697173	0.781055	2.95651e-05	0.762751	0.881709	0.524598	0.954414	0.798874
OTU553	d__Bacteria;p__Firmicutes;c__Clostridia;o__Clostridiales;f__Ruminococcaceae;g__Ruminococcus;OTU553	0.489615	0.540167	0.485075	0.616661	0.487345	0.487345	0.401917	0.477643	0.355497	0.451418	0.378707	0.459321	0.47404	0.718111	5.58237e-06	0.700813	0.903762	1.07507e-05	0.781378	0.644597	0.588487	0.823823	0.845347
OTU263	d__Bacteria;p__Firmicutes;c__Clostridia;o__Clostridiales;f__Lachnospiraceae;g__Parasporobacterium;OTU263	0.961202	0.782114	0.739941	0.648868	0.850572	0.850572	0.734916	0.799999	0.631503	0.789842	0.683209	0.786424	0.474208	0.012021	1.73972e-13	0.700813	0.290578	2.10266e-12	0.929321	0.478547	0.545045	0.727682	0.818151
OTU745	d__Bacteria;p__Bacteroidetes;c__Bacteroidia;o__Bacteroidales;f__Bacteroidaceae;g__Bacteroides;OTU745	0.312668	0.327964	0.318307	0.345267	0.315488	0.315488	0.374957	0.372358	0.397784	0.375417	0.38637	0.369247	0.475362	0.793543	0.000291918	0.700813	0.928311	0.000413402	0.697282	0.779812	0.563904	0.891759	0.830455
OTU139	d__Bacteria;p__Firmicutes;c__Clostridia;o__Clostridiales;f__Lachnospiraceae;g__Ruminococcus2;OTU139	1.14578	0.702813	1.18741	0.86289	1.1666	1.1666	0.876472	0.739434	1.13803	0.786325	1.00725	0.764944	0.477179	0.15382	6.65669e-06	0.700813	0.676148	1.25439e-05	0.780417	0.378076	0.755698	0.651183	0.943777
OTU850	d__Bacteria;p__Bacteroidetes;c__Bacteroidia;o__Bacteroidales;f__Bacteroidaceae;g__Bacteroides;OTU850	0.162157	0.26845	0.136417	0.202647	0.149287	0.149287	0.152591	0.20809	0.228589	0.307428	0.19059	0.261956	0.478044	0.64571	0.705463	0.700813	0.88694	0.712578	0.12183	0.93801	0.427092	0.973861	0.717966
OTU642	d__Bacteria;p__Firmicutes;c__Clostridia;o__Clostridiales;f__Lachnospiraceae;g__Roseburia;OTU642	0.455985	0.369866	0.267939	0.348255	0.361962	0.361962	0.500883	0.537448	0.398619	0.444772	0.449751	0.489672	0.478625	0.019089	1.43031e-05	0.700813	0.325464	2.5775e-05	0.771362	1	0.385714	1	0.673945
OTU128	d__Bacteria;p__Firmicutes;c__Clostridia;o__Clostridiales;f__Lachnospiraceae;g__Roseburia;OTU128	1.35566	0.69527	1.35465	0.525257	1.35516	1.35516	1.2125	0.754483	1.21419	0.714838	1.21335	0.725445	0.478872	0.996647	1.2885e-07	0.700813	0.996647	3.40844e-07	0.83349	0.57904	0.379242	0.786642	0.666406
OTU184	d__Bacteria;p__Firmicutes;c__Clostridia;o__Clostridiales;f__Lachnospiraceae;g__Lachnospiracea_incertae_sedis;OTU184	1.09105	0.588851	1.24733	0.507994	1.16919	1.16919	0.860043	0.696674	1.20978	0.821081	1.03491	0.77218	0.483732	0.0076589	8.38702e-06	0.706233	0.23343	1.55127e-05	0.782366	0.282579	0.786433	0.567609	0.943777
OTU227	d__Bacteria;p__Bacteroidetes;c__Bacteroidia;o__Bacteroidales;f__Bacteroidaceae;g__Bacteroides;OTU227	0.869663	0.767864	0.933082	0.751352	0.901373	0.901373	0.728248	0.735202	0.75973	0.661219	0.743989	0.690352	0.484591	0.427023	1.52767e-13	0.706233	0.793599	2.01773e-12	0.929052	0.398045	0.578218	0.669568	0.838806
OTU17	d__Bacteria;p__Firmicutes;c__Clostridia;o__Clostridiales;f__Lachnospiraceae;g__Blautia;OTU17	2.46208	0.491647	2.1936	0.398365	2.32784	2.32784	2.35547	0.402576	2.46854	0.450769	2.41201	0.425706	0.487118	0.30406	0.00375125	0.708444	0.732508	0.00455741	0.615191	0.340785	0.0964996	0.629617	0.367642
OTU683	d__Bacteria;p__Bacteroidetes;c__Bacteroidia;o__Bacteroidales;f__Bacteroidaceae;g__Bacteroides;OTU683	0.433109	0.446828	0.391502	0.472773	0.412305	0.412305	0.287087	0.408977	0.349586	0.472294	0.318337	0.437218	0.489925	0.824336	1.07676e-09	0.710314	0.939305	4.54705e-09	0.87863	0.213902	0.858931	0.504866	0.965052
OTU678	d__Bacteria;p__Firmicutes;c__Clostridia;o__Clostridiales;f__Lachnospiraceae;g__Clostridium XlVa;OTU678	0.360953	0.379074	0.51049	0.403057	0.435722	0.435722	0.415833	0.41958	0.305295	0.427309	0.360564	0.421729	0.490431	0.789799	0.0151447	0.710314	0.928311	0.0172625	0.546672	0.779812	0.104916	0.891759	0.375235
OTU213	d__Bacteria;p__Proteobacteria;c__Gammaproteobacteria;o__Enterobacteriales;f__Enterobacteriaceae;g__Enterobacter;OTU213	0.908544	0.748998	0.520075	0.53553	0.71431	0.71431	0.659024	0.603075	0.515561	0.699305	0.587292	0.64862	0.491978	0.00834057	9.42293e-05	0.711086	0.243614	0.000145175	0.736647	0.2834	0.708979	0.567609	0.922735
OTU359	d__Bacteria;p__Firmicutes;c__Clostridia;o__Clostridiales;f__Lachnospiraceae;g__Ruminococcus2;OTU359	0.952731	0.420253	0.890479	0.470957	0.921605	0.921605	0.852139	0.51339	0.80312	0.519939	0.827629	0.510612	0.493808	0.42132	3.80434e-05	0.71215	0.793599	6.2602e-05	0.746145	0.473398	0.606695	0.723084	0.857832
OTU629	d__Bacteria;p__Bacteroidetes;c__Bacteroidia;o__Bacteroidales;f__Bacteroidaceae;g__Bacteroides;OTU629	0.495565	0.511914	0.440021	0.508118	0.467793	0.467793	0.302908	0.431032	0.438542	0.426517	0.370725	0.428784	0.494746	0.432431	3.02407e-09	0.71215	0.793599	1.14588e-08	0.870515	0.188314	0.899202	0.468115	0.985792
OTU253	d__Bacteria;p__Firmicutes;c__Clostridia;o__Clostridiales;f__Ruminococcaceae;g__Faecalibacterium;OTU253	1.02889	0.702558	0.988317	0.67326	1.00861	1.00861	0.819277	0.571762	0.94454	0.554766	0.881909	0.559665	0.503639	0.526681	1.90626e-09	0.722742	0.852769	7.63594e-09	0.874162	0.341855	0.860301	0.629617	0.965052
OTU24	d__Bacteria;p__Bacteroidetes;c__Bacteroidia;o__Bacteroidales;f__Rikenellaceae;g__Alistipes;OTU24	1.94231	0.732323	1.96972	0.748793	1.95602	1.95602	1.80579	0.938432	1.76356	1.02631	1.78468	0.9709	0.504167	0.943947	1.8914e-07	0.722742	0.994663	4.9289e-07	0.828777	0.698028	0.658798	0.842198	0.889821
OTU81	d__Bacteria;p__Firmicutes;c__Clostridia;o__Clostridiales;f__Ruminococcaceae;g__Faecalibacterium;OTU81	1.43241	0.919682	1.41273	0.766561	1.42257	1.42257	1.22494	1.03516	1.23639	1.01526	1.23066	1.01204	0.50866	0.956156	6.43929e-14	0.727695	0.994663	9.81292e-13	0.932347	0.556752	0.684435	0.780726	0.903557
OTU19	d__Bacteria;p__Firmicutes;c__Clostridia;o__Clostridiales;f__Lachnospiraceae;g__Lachnospiracea_incertae_sedis;OTU19	1.94881	0.699395	2.01225	0.680801	1.98053	1.98053	1.98761	0.966333	2.2749	0.822309	2.13126	0.897507	0.512043	0.120634	1.54168e-05	0.731042	0.644557	2.77108e-05	0.765797	0.546823	0.1207	0.772828	0.403143
OTU485	d__Bacteria;p__Proteobacteria;c__Deltaproteobacteria;o__Desulfovibrionales;f__Desulfovibrionaceae;g__Bilophila;OTU485	0.648531	0.564434	0.523693	0.437772	0.586112	0.586112	0.458972	0.533377	0.510362	0.571417	0.484667	0.546212	0.516637	0.570243	2.14862e-07	0.735871	0.862476	5.55787e-07	0.827356	0.260381	0.749284	0.556486	0.943777
OTU341	d__Bacteria;p__Firmicutes;c__Clostridia;o__Clostridiales;f__Lachnospiraceae;g__Blautia;OTU341	1.05464	0.520469	0.663416	0.328611	0.859028	0.859028	0.852301	0.512431	1.01768	0.418171	0.934989	0.469181	0.517524	0.233208	0.172267	0.735871	0.718226	0.178638	0.366946	0.180168	0.00904216	0.457601	0.176071
OTU281	d__Bacteria;p__Firmicutes;c__Clostridia;o__Clostridiales;f__Ruminococcaceae;g__Ruminococcus;OTU281	0.831121	0.723271	0.845053	0.773068	0.838087	0.838087	0.58809	0.5802	0.817786	0.710206	0.702938	0.650583	0.519009	0.126391	1.25e-08	0.736489	0.65147	4.15285e-08	0.858609	0.264968	0.923255	0.560763	0.987403
OTU803	d__Bacteria;p__Firmicutes;c__Clostridia;o__Clostridiales;f__Lachnospiraceae;g__Lachnospiracea_incertae_sedis;OTU803	0.252851	0.318847	0.225683	0.255488	0.239267	0.239267	0.301497	0.319755	0.286258	0.363817	0.293878	0.338164	0.526027	0.684758	0.00238188	0.74494	0.88694	0.00297629	0.629849	0.572876	0.826388	0.782819	0.959846
OTU60	d__Bacteria;p__Bacteroidetes;c__Bacteroidia;o__Bacteroidales;f__Bacteroidaceae;g__Bacteroides;OTU60	1.38991	0.968995	1.49892	0.929151	1.44441	1.44441	1.22251	1.03294	1.29094	0.899752	1.25672	0.956767	0.527314	0.229946	1.35447e-14	0.745166	0.71691	2.37371e-13	0.938195	0.551121	0.551757	0.776433	0.822939
OTU428	d__Bacteria;p__Firmicutes;c__Clostridia;o__Clostridiales;f__Ruminococcaceae;g__Sporobacter;OTU428	0.497756	0.420472	0.450552	0.399641	0.474154	0.474154	0.687906	0.744877	0.459567	0.579767	0.573736	0.668903	0.529018	0.0873711	3.44481e-05	0.745166	0.583526	5.75e-05	0.750924	0.64657	0.64232	0.824082	0.879427
OTU606	d__Bacteria;p__Bacteroidetes;c__Bacteroidia;o__Bacteroidales;f__Bacteroidaceae;g__Bacteroides;OTU606	0.289067	0.361217	0.408354	0.394166	0.34871	0.34871	0.4426	0.568231	0.42917	0.531892	0.435885	0.543302	0.529376	0.373491	5.53478e-07	0.745166	0.761096	1.30197e-06	0.815672	0.654034	0.890057	0.82441	0.985163
OTU545	d__Bacteria;p__Actinobacteria;c__Actinobacteria;o__Bifidobacteriales;f__Bifidobacteriaceae;g__Bifidobacterium;OTU545	0.376561	0.547197	0.302446	0.400644	0.339503	0.339503	0.290837	0.35826	0.558642	0.584908	0.42474	0.497586	0.531417	0.205944	0.00041087	0.74654	0.696459	0.000565855	0.690074	1	0.132076	1	0.421559
OTU371	d__Bacteria;p__Firmicutes;c__Negativicutes;o__Selenomonadales;f__Acidaminococcaceae;g__Phascolarctobacterium;OTU371	0.541814	0.563553	0.610614	0.624192	0.576214	0.576214	0.637485	0.676249	0.761166	0.739283	0.699325	0.702124	0.536776	0.121372	2.30841e-11	0.750234	0.644557	1.47109e-10	0.904681	0.616429	0.563904	0.814214	0.830455
OTU444	d__Bacteria;p__Firmicutes;c__Clostridia;o__Clostridiales;f__Ruminococcaceae;g__Ruminococcus;OTU444	0.552469	0.644856	0.57551	0.659041	0.56399	0.56399	0.391	0.507306	0.523319	0.557583	0.45716	0.530409	0.537579	0.317961	1.82612e-06	0.750234	0.732826	3.8674e-06	0.799139	0.43119	0.988771	0.687925	1
OTU416	d__Bacteria;p__Proteobacteria;c__Gammaproteobacteria;o__Enterobacteriales;f__Enterobacteriaceae;g__Lelliottia;OTU416	0.589832	0.636153	0.358032	0.466123	0.473932	0.473932	0.434717	0.507508	0.327657	0.630372	0.381187	0.567458	0.538035	0.0900473	0.00906263	0.750234	0.588407	0.0104833	0.581844	0.406317	0.480032	0.67422	0.761318
OTU653	d__Bacteria;p__Firmicutes;c__Negativicutes;o__Selenomonadales;f__Veillonellaceae;g__Dialister;OTU653	0.239254	0.471549	0.262762	0.473543	0.251008	0.251008	0.288389	0.442935	0.393037	0.557406	0.340713	0.499755	0.539144	0.237464	7.26975e-09	0.750234	0.721115	2.52282e-08	0.862984	0.570556	0.474921	0.7827	0.758359
OTU787	d__Bacteria;p__Firmicutes;c__Clostridia;o__Clostridiales;f__Lachnospiraceae;g__Blautia;OTU787	0.321365	0.405108	0.284707	0.305306	0.303036	0.303036	0.199856	0.24891	0.305632	0.307635	0.252744	0.281352	0.539398	0.577638	0.0870371	0.750234	0.862476	0.0921647	0.426933	0.325572	0.899887	0.611866	0.985792
OTU516	d__Bacteria;p__Firmicutes;c__Clostridia;o__Clostridiales;f__Ruminococcaceae;g__Faecalibacterium;OTU516	0.811884	0.533827	0.518909	0.415449	0.665397	0.665397	0.588339	0.452951	0.574409	0.431584	0.581374	0.436745	0.543415	0.00681875	4.42141e-08	0.752956	0.227616	1.30227e-07	0.849037	0.123488	0.682592	0.356203	0.903557
OTU399	d__Bacteria;p__Firmicutes;c__Clostridia;o__Clostridiales;f__Lachnospiraceae;g__Coprococcus;OTU399	0.914786	0.346528	0.913038	0.34903	0.913912	0.913912	0.833813	0.403182	0.870846	0.39848	0.85233	0.396109	0.543503	0.778977	0.00368612	0.752956	0.928023	0.00448606	0.612271	0.409268	0.860424	0.67422	0.965052
OTU534	d__Bacteria;p__Firmicutes;c__Clostridia;o__Clostridiales;f__Lachnospiraceae;g__Lachnospiracea_incertae_sedis;OTU534	0.679465	0.385229	0.517936	0.502453	0.598701	0.598701	0.489508	0.506808	0.546109	0.461585	0.517808	0.479327	0.545415	0.433158	3.17901e-05	0.753456	0.793599	5.38282e-05	0.749228	0.176051	0.742122	0.451771	0.940736
OTU336	d__Bacteria;p__Firmicutes;c__Clostridia;o__Clostridiales;f__Lachnospiraceae;g__Clostridium XlVa;OTU336	0.680118	0.532754	0.681107	0.607802	0.680612	0.680612	0.785082	0.666384	0.786979	0.686956	0.78603	0.668016	0.546013	0.987973	0.00029668	0.753456	0.996647	0.000417616	0.695819	0.774687	0.711252	0.891759	0.922735
OTU773	d__Bacteria;p__Firmicutes;c__Clostridia;o__Clostridiales;f__Lachnospiraceae;g__Lachnospiracea_incertae_sedis;OTU773	0.247479	0.387062	0.143031	0.289566	0.195255	0.195255	0.197224	0.323379	0.298883	0.452722	0.248054	0.391723	0.549962	0.985775	0.460546	0.757413	0.996647	0.467888	0.213566	0.775033	0.262162	0.891759	0.583529
OTU329	d__Bacteria;p__Firmicutes;c__Clostridia;o__Clostridiales;f__Lachnospiraceae;g__Clostridium XlVa;OTU329	0.98862	0.251997	1.02558	0.330114	1.0071	1.0071	0.972225	0.457175	1.14793	0.388291	1.06008	0.42801	0.553202	0.157705	0.259904	0.759411	0.676148	0.266364	0.320558	0.616758	0.102161	0.814214	0.371391
OTU668	d__Bacteria;p__Firmicutes;c__Clostridia;o__Clostridiales;f__Lachnospiraceae;g__Lachnospiracea_incertae_sedis;OTU668	0.412388	0.355174	0.395561	0.392852	0.403975	0.403975	0.363845	0.340251	0.565481	0.469056	0.464663	0.417148	0.55358	0.210702	0.0390126	0.759411	0.70001	0.0429322	0.494599	0.587886	0.188114	0.794042	0.497424
OTU212	d__Bacteria;p__Firmicutes;c__Clostridia;o__Clostridiales;f__Ruminococcaceae;g__Ruminococcus;OTU212	0.739068	0.914367	0.586289	0.687726	0.662678	0.662678	0.446361	0.736326	0.614224	0.812999	0.530292	0.770306	0.555523	0.948729	9.74984e-05	0.760589	0.994663	0.000149882	0.723827	0.635529	0.988914	0.820907	1
OTU355	d__Bacteria;p__Firmicutes;c__Clostridia;o__Clostridiales;f__Ruminococcaceae;g__Oscillibacter;OTU355	0.884361	0.470736	0.860494	0.474951	0.872427	0.872427	0.785153	0.673257	0.765477	0.594033	0.775315	0.626769	0.558569	0.737135	4.24819e-08	0.760699	0.91457	1.26186e-07	0.845154	0.913165	0.693743	0.963928	0.9107
OTU170	d__Bacteria;p__Firmicutes;c__Clostridia;o__Clostridiales;f__Lachnospiraceae;g__Blautia;OTU170	1.4444	0.483902	1.11957	0.424449	1.28199	1.28199	1.29202	0.40868	1.41846	0.446485	1.35524	0.427301	0.559182	0.179317	0.00106192	0.760699	0.694482	0.00138365	0.661643	0.276627	0.0558884	0.565181	0.288072
OTU417	d__Bacteria;p__Firmicutes;c__Clostridia;o__Clostridiales;f__Ruminococcaceae;g__Faecalibacterium;OTU417	0.455633	0.759472	0.315136	0.544738	0.385384	0.385384	0.308381	0.554783	0.252066	0.543372	0.280224	0.542771	0.560172	0.164403	3.31943e-08	0.760699	0.676233	1.0117e-07	0.848674	0.660829	0.308829	0.828697	0.623702
OTU675	d__Bacteria;p__Firmicutes;c__Clostridia;o__Clostridiales;f__Lachnospiraceae;g__Lachnospiracea_incertae_sedis;OTU675	0.268168	0.466532	0.253526	0.452787	0.260847	0.260847	0.322936	0.442963	0.360998	0.478149	0.341967	0.455353	0.560232	0.799484	2.62768e-10	0.760699	0.928311	1.23624e-09	0.888586	0.697382	0.375298	0.842198	0.666057
OTU123	d__Bacteria;p__Firmicutes;c__Clostridia;o__Clostridiales;f__Lachnospiraceae;g__Clostridium XlVa;OTU123	1.00329	0.764408	0.857165	0.534102	0.930227	0.930227	0.98085	0.725289	1.1192	0.867861	1.05003	0.792541	0.561029	0.972127	0.000205502	0.760699	0.99649	0.000297025	0.705405	0.924559	0.464965	0.963928	0.750385
OTU709	d__Bacteria;p__Firmicutes;c__Clostridia;o__Clostridiales;f__Lachnospiraceae;g__Blautia;OTU709	0.44779	0.430939	0.361099	0.367521	0.404444	0.404444	0.259029	0.354383	0.420515	0.37433	0.339772	0.368965	0.564605	0.468741	3.71815e-06	0.764069	0.834793	7.34203e-06	0.787555	0.125001	0.610615	0.356203	0.857832
OTU163	d__Bacteria;p__Firmicutes;c__Clostridia;o__Clostridiales;f__Lachnospiraceae;g__Lachnospiracea_incertae_sedis;OTU163	0.669695	0.877402	0.693068	0.865105	0.681381	0.681381	0.768946	0.832273	0.887941	0.850101	0.828444	0.832562	0.569455	0.416853	4.99965e-10	0.76804	0.793599	2.24664e-09	0.88415	0.563904	0.347227	0.7827	0.640542
OTU195	d__Bacteria;p__Bacteroidetes;c__Bacteroidia;o__Bacteroidales;f__Bacteroidaceae;g__Bacteroides;OTU195	0.909875	0.748847	0.923241	0.822946	0.916558	0.916558	0.808344	0.809878	0.753171	0.728685	0.780758	0.760925	0.570072	0.753118	8.13016e-13	0.76804	0.917257	7.80718e-12	0.921388	0.539617	0.488616	0.771648	0.767982
OTU700	d__Bacteria;p__Bacteroidetes;c__Bacteroidia;o__Bacteroidales;f__Rikenellaceae;g__Alistipes;OTU700	0.415461	0.426448	0.429958	0.379866	0.422709	0.422709	0.380953	0.444404	0.325215	0.435985	0.353084	0.43545	0.571182	0.705978	1.61941e-06	0.76804	0.900089	3.49295e-06	0.799888	0.785678	0.337609	0.897004	0.634067
OTU486	d__Bacteria;p__Firmicutes;c__Clostridia;o__Clostridiales;f__Ruminococcaceae;g__Anaerotruncus;OTU486	0.64878	0.499786	0.54549	0.551886	0.597135	0.597135	0.507497	0.596971	0.489995	0.643365	0.498746	0.612658	0.571921	0.299578	2.95029e-10	0.76804	0.732508	1.35173e-09	0.888027	0.566572	0.633306	0.7827	0.873894
OTU285	d__Bacteria;p__Bacteroidetes;c__Bacteroidia;o__Bacteroidales;f__Bacteroidaceae;g__Bacteroides;OTU285	0.465677	0.707303	0.581994	0.814173	0.523836	0.523836	0.643357	0.638199	0.650731	0.668164	0.647044	0.644934	0.575667	0.249989	6.99441e-15	0.770123	0.721795	1.36197e-13	0.940318	0.121573	0.328517	0.353946	0.633024
OTU602	d__Bacteria;p__Bacteroidetes;c__Bacteroidia;o__Bacteroidales;f__Rikenellaceae;g__Alistipes;OTU602	0.293042	0.457361	0.403364	0.481213	0.348203	0.348203	0.425933	0.509116	0.444375	0.600835	0.435154	0.549761	0.57567	0.23001	7.47654e-10	0.770123	0.71691	3.21537e-09	0.881411	0.343804	0.988333	0.629617	1
OTU111	d__Bacteria;p__Bacteroidetes;c__Bacteroidia;o__Bacteroidales;f__Bacteroidaceae;g__Bacteroides;OTU111	1.12714	0.979041	1.24212	0.873366	1.18463	1.18463	1.03277	0.893936	1.0358	0.774378	1.03429	0.825506	0.582621	0.379392	9.4369e-15	0.77663	0.763099	1.74086e-13	0.939264	0.902362	0.524909	0.961836	0.798874
OTU663	d__Bacteria;p__Firmicutes;c__Clostridia;o__Clostridiales;f__Lachnospiraceae;g__Lachnospiracea_incertae_sedis;OTU663	0.432142	0.4536	0.312018	0.446732	0.37208	0.37208	0.403837	0.348329	0.460351	0.431729	0.432094	0.388246	0.582749	0.687031	0.0461527	0.77663	0.88694	0.0505516	0.475864	0.922516	0.170729	0.963928	0.471184
OTU140	d__Bacteria;p__Firmicutes;c__Clostridia;o__Clostridiales;f__Ruminococcaceae;g__Ruminococcus;OTU140	1.11469	0.911737	1.06136	0.887356	1.08802	1.08802	0.928293	0.736406	0.970521	0.752489	0.949407	0.735195	0.588745	0.926008	1.77636e-15	0.783085	0.991222	3.89133e-14	0.944582	0.576251	0.732599	0.784373	0.936276
OTU126	d__Bacteria;p__Bacteroidetes;c__Bacteroidia;o__Bacteroidales;f__Bacteroidaceae;g__Bacteroides;OTU126	0.655916	0.939013	0.635072	0.950347	0.645494	0.645494	0.743654	0.815633	0.832832	0.765729	0.788243	0.782172	0.589918	0.681868	4.96818e-11	0.783085	0.88694	2.87826e-10	0.899382	0.347227	0.102782	0.629617	0.371391
OTU196	d__Bacteria;p__Firmicutes;c__Clostridia;o__Clostridiales;f__Lachnospiraceae;g__Roseburia;OTU196	1.28377	0.429732	1.23304	0.430108	1.2584	1.2584	1.24087	0.680498	1.10488	0.598501	1.17287	0.63628	0.590944	0.185605	1.11463e-06	0.783085	0.696459	2.49634e-06	0.806503	0.755698	0.597794	0.884382	0.850007
OTU563	d__Bacteria;p__Bacteroidetes;c__Bacteroidia;o__Bacteroidales;f__Porphyromonadaceae;g__Parabacteroides;OTU563	0.436763	0.395354	0.371516	0.417323	0.40414	0.40414	0.52614	0.561013	0.421386	0.559758	0.473763	0.555692	0.594697	0.314326	0.00682136	0.786571	0.732826	0.00805012	0.587986	0.791777	0.907926	0.898869	0.986753
OTU132	d__Bacteria;p__Bacteroidetes;c__Bacteroidia;o__Bacteroidales;f__Bacteroidaceae;g__Bacteroides;OTU132	1.07723	0.83129	1.16858	0.761848	1.12291	1.12291	1.03089	0.875419	0.954053	0.786056	0.992473	0.822124	0.599021	0.925358	3.90601e-11	0.789278	0.991222	2.34027e-10	0.900777	0.764268	0.309607	0.891434	0.623702
OTU778	d__Bacteria;p__Bacteroidetes;c__Bacteroidia;o__Bacteroidales;f__Rikenellaceae;g__Alistipes;OTU778	0.18004	0.368473	0.213588	0.35293	0.196814	0.196814	0.280199	0.448136	0.231053	0.347862	0.255626	0.39675	0.599549	0.868903	3.8639e-07	0.789278	0.957477	9.47883e-07	0.819275	0.371436	0.791454	0.646095	0.943777
OTU367	d__Bacteria;p__Firmicutes;c__Clostridia;o__Clostridiales;f__Ruminococcaceae;g__Ruminococcus;OTU367	0.623478	0.700279	0.701268	0.726358	0.662373	0.662373	0.513105	0.493854	0.612321	0.557939	0.562713	0.522494	0.600122	0.153468	1.06396e-10	0.789278	0.676148	5.7637e-10	0.895028	0.855805	0.900991	0.939257	0.985792
OTU515	d__Bacteria;p__Firmicutes;c__Clostridia;o__Clostridiales;f__Ruminococcaceae;g__Ruminococcus;OTU515	0.293341	0.621798	0.364465	0.595517	0.328903	0.328903	0.242862	0.475162	0.249949	0.463229	0.246405	0.463192	0.601329	0.58049	1.93542e-06	0.789385	0.863414	4.07426e-06	0.797175	1	0.247252	1	0.56274
OTU651	d__Bacteria;p__Firmicutes;c__Clostridia;o__Clostridiales;f__Lachnospiraceae;g__Ruminococcus2;OTU651	0.545419	0.444427	0.448165	0.319496	0.496792	0.496792	0.42655	0.423819	0.446227	0.414115	0.436388	0.413708	0.604204	0.477681	6.15752e-06	0.790055	0.844387	1.17614e-05	0.778955	0.432784	1	0.687925	1
OTU89	d__Bacteria;p__Firmicutes;c__Clostridia;o__Clostridiales;f__Lachnospiraceae;g__Blautia;OTU89	1.61591	0.657516	1.7218	0.486401	1.66886	1.66886	1.71445	0.573768	1.787	0.456959	1.75073	0.513286	0.605257	0.230497	5.53559e-06	0.790055	0.71691	1.06899e-05	0.781716	0.725088	0.639514	0.864433	0.877298
OTU233	d__Bacteria;p__Firmicutes;c__Clostridia;o__Clostridiales;f__Ruminococcaceae;g__Faecalibacterium;OTU233	0.954731	0.685947	0.916434	0.667676	0.935583	0.935583	0.828274	0.774015	0.812513	0.782559	0.820393	0.768297	0.605492	0.678147	4.19365e-12	0.790055	0.88694	3.12739e-11	0.913272	0.631329	0.649723	0.820907	0.887828
OTU175	d__Bacteria;p__Firmicutes;c__Clostridia;o__Clostridiales;f__Lachnospiraceae;g__Blautia;OTU175	1.30175	0.617583	1.13876	0.53701	1.22026	1.22026	1.0419	0.663084	1.20603	0.688865	1.12396	0.672528	0.606347	0.994105	1.78752e-07	0.790055	0.996647	4.67557e-07	0.828744	0.250208	0.364391	0.543021	0.654971
OTU373	d__Bacteria;p__Bacteroidetes;c__Bacteroidia;o__Bacteroidales;f__Bacteroidaceae;g__Bacteroides;OTU373	0.807314	0.59408	0.672065	0.623933	0.73969	0.73969	0.643066	0.642108	0.644507	0.643428	0.643786	0.634475	0.610511	0.316818	1.92249e-09	0.794005	0.732826	7.6572e-09	0.87376	0.459087	0.966551	0.711991	0.99313
OTU464	d__Bacteria;p__Bacteroidetes;c__Bacteroidia;o__Bacteroidales;f__Bacteroidaceae;g__Bacteroides;OTU464	0.307669	0.63204	0.356205	0.676718	0.331937	0.331937	0.225332	0.369915	0.269697	0.540411	0.247514	0.457653	0.614825	0.485797	6.31054e-08	0.798134	0.844387	1.79097e-07	0.840829	0.713595	0.907032	0.856558	0.986753
OTU562	d__Bacteria;p__Bacteroidetes;c__Bacteroidia;o__Bacteroidales;f__Bacteroidaceae;g__Bacteroides;OTU562	0.554018	0.468882	0.578635	0.504835	0.566326	0.566326	0.610578	0.35192	0.647603	0.396991	0.629091	0.370767	0.618658	0.587845	2.29146e-06	0.800862	0.86501	4.79496e-06	0.7945	0.80618	0.712125	0.90705	0.922735
OTU383	d__Bacteria;p__Bacteroidetes;c__Bacteroidia;o__Bacteroidales;f__Bacteroidaceae;g__Bacteroides;OTU383	0.520242	0.626158	0.675282	0.701045	0.597762	0.597762	0.56478	0.709106	0.431658	0.614732	0.498219	0.658495	0.619211	0.878284	2.84874e-09	0.800862	0.957477	1.09124e-08	0.870112	0.919393	0.29918	0.963928	0.623702
OTU202	d__Bacteria;p__Firmicutes;c__Clostridia;o__Clostridiales;f__Ruminococcaceae;g__Butyricicoccus;OTU202	1.17055	0.630415	0.941591	0.685768	1.05607	1.05607	0.991779	0.783474	0.904978	0.755051	0.948378	0.760736	0.621426	0.0240493	3.23124e-11	0.801755	0.337171	2.02241e-10	0.903066	0.560207	0.691856	0.780726	0.909927
OTU114	d__Bacteria;p__Firmicutes;c__Clostridia;o__Clostridiales;f__Lachnospiraceae;g__Roseburia;OTU114	1.67172	0.406645	1.51653	0.420972	1.59412	1.59412	1.5073	0.53116	1.55027	0.485283	1.52878	0.502645	0.62319	0.394944	2.47284e-05	0.801755	0.779876	4.28015e-05	0.753735	0.368862	0.738062	0.643215	0.938987
OTU335	d__Bacteria;p__Firmicutes;c__Clostridia;o__Clostridiales;f__Ruminococcaceae;g__Ruminococcus;OTU335	0.704049	0.585612	0.640694	0.645382	0.672371	0.672371	0.510434	0.622241	0.656858	0.727323	0.583646	0.672193	0.623333	0.677353	0.000337027	0.801755	0.88694	0.000468762	0.691873	0.260381	0.96675	0.556486	0.99313
OTU95	d__Bacteria;p__Firmicutes;c__Clostridia;o__Clostridiales;f__Ruminococcaceae;g__Clostridium IV;OTU95	0.90297	1.12332	0.66235	0.860062	0.78266	0.78266	0.581298	0.887403	0.695017	1.05248	0.638157	0.962611	0.627707	0.541534	1.25854e-09	0.805902	0.862476	5.22034e-09	0.876828	0.691232	0.553359	0.840539	0.823576
OTU266	d__Bacteria;p__Firmicutes;c__Clostridia;o__Clostridiales;f__Lachnospiraceae;g__Lachnospiracea_incertae_sedis;OTU266	0.920076	0.67364	0.863208	0.46182	0.891642	0.891642	0.89084	0.475326	1.03405	0.565674	0.962445	0.520788	0.631199	0.650655	0.00760491	0.808904	0.88694	0.00891478	0.579936	0.903098	0.323459	0.961836	0.633024
OTU521	d__Bacteria;p__Firmicutes;c__Clostridia;o__Clostridiales;f__Ruminococcaceae;g__Ruminococcus;OTU521	0.554129	0.627343	0.370978	0.58763	0.462554	0.462554	0.357451	0.479519	0.409244	0.510337	0.383348	0.489481	0.634385	0.287044	6.88442e-09	0.811503	0.731871	2.43736e-08	0.862871	0.312999	0.781146	0.598296	0.943777
OTU429	d__Bacteria;p__Firmicutes;c__Clostridia;o__Clostridiales;f__Ruminococcaceae;g__Faecalibacterium;OTU429	0.766069	0.586939	0.545604	0.500423	0.655836	0.655836	0.618182	0.608311	0.533524	0.567881	0.575853	0.58243	0.635973	0.0222108	2.0941e-08	0.811652	0.325464	6.79614e-08	0.854616	0.351184	0.814212	0.629617	0.957656
OTU588	d__Bacteria;p__Bacteroidetes;c__Bacteroidia;o__Bacteroidales;f__Bacteroidaceae;g__Bacteroides;OTU588	0.264076	0.452122	0.254405	0.430476	0.259241	0.259241	0.349416	0.650431	0.331096	0.602732	0.340256	0.619014	0.636817	0.498579	0	0.811652	0.844387	0	0.985229	1	0.789521	1	0.943777
OTU401	d__Bacteria;p__Firmicutes;c__Clostridia;o__Clostridiales;f__Ruminococcaceae;g__Gemmiger;OTU401	0.728183	0.491425	0.608878	0.467238	0.66853	0.66853	0.700999	0.757953	0.47162	0.560784	0.586309	0.668266	0.639016	0.00523851	5.23148e-10	0.812976	0.204011	2.33584e-09	0.886005	0.793723	0.299855	0.898869	0.623702
OTU783	d__Bacteria;p__Firmicutes;c__Clostridia;o__Clostridiales;f__Ruminococcaceae;g__Oscillibacter;OTU783	0.236339	0.332544	0.265123	0.307311	0.250731	0.250731	0.303403	0.435663	0.295488	0.36902	0.299446	0.398529	0.640184	0.836721	1.64112e-05	0.812987	0.941088	2.92757e-05	0.760674	0.771678	0.826388	0.891759	0.959846
OTU149	d__Bacteria;p__Firmicutes;c__Clostridia;o__Clostridiales;f__Ruminococcaceae;g__Anaerotruncus;OTU149	1.13875	0.827529	0.995356	0.755613	1.06705	1.06705	0.950892	0.932099	0.947635	0.903561	0.949263	0.906098	0.642557	0.467908	6.59584e-08	0.814525	0.834793	1.86439e-07	0.840235	0.530644	0.923785	0.769704	0.987403
OTU664	d__Bacteria;p__Firmicutes;c__Clostridia;o__Clostridiales;f__Ruminococcaceae;g__Ruminococcus;OTU664	0.393604	0.516768	0.37369	0.497924	0.383647	0.383647	0.314442	0.484698	0.325606	0.446509	0.320024	0.460016	0.645018	0.950182	4.72817e-05	0.816169	0.994663	7.65462e-05	0.739286	0.582446	0.752337	0.78906	0.943777
OTU239	d__Bacteria;p__Firmicutes;c__Clostridia;o__Clostridiales;f__Lachnospiraceae;g__Clostridium XlVa;OTU239	0.917756	0.639395	0.971924	0.480586	0.94484	0.94484	1.02303	0.673312	1.02706	0.597592	1.02505	0.628368	0.646736	0.7086	1.61766e-06	0.816868	0.900089	3.49295e-06	0.79941	0.569365	0.79716	0.7827	0.943777
OTU377	d__Bacteria;p__Firmicutes;c__Clostridia;o__Clostridiales;f__Lachnospiraceae;g__Lachnospiracea_incertae_sedis;OTU377	0.590521	0.580885	0.535244	0.534378	0.562882	0.562882	0.641693	0.621108	0.633926	0.654604	0.637809	0.629854	0.649456	0.740967	0.000902213	0.818829	0.914617	0.0011933	0.662119	0.923255	0.793723	0.963928	0.943777
OTU384	d__Bacteria;p__Bacteroidetes;c__Bacteroidia;o__Bacteroidales;f__Bacteroidaceae;g__Bacteroides;OTU384	0.617171	0.577302	0.632169	0.532883	0.62467	0.62467	0.725381	0.570159	0.674856	0.594563	0.700119	0.575542	0.651446	0.799857	3.24029e-07	0.819863	0.928311	8.14136e-07	0.821249	0.5593	1	0.780726	1
OTU296	d__Bacteria;p__Bacteroidetes;c__Bacteroidia;o__Bacteroidales;f__Bacteroidaceae;g__Bacteroides;OTU296	0.857761	0.659564	0.77257	0.644445	0.815165	0.815165	0.782291	0.739387	0.669376	0.615681	0.725834	0.674002	0.654564	0.170774	2.97331e-09	0.821714	0.681873	1.13277e-08	0.87035	0.631329	0.484414	0.820907	0.766533
OTU362	d__Bacteria;p__Bacteroidetes;c__Bacteroidia;o__Bacteroidales;f__Bacteroidaceae;g__Bacteroides;OTU362	0.635144	0.56305	0.698026	0.682818	0.666585	0.666585	0.773277	0.53194	0.7138	0.557731	0.743539	0.538798	0.655262	0.981195	3.18836e-07	0.821714	0.996647	8.03972e-07	0.821388	0.347974	0.848656	0.629617	0.965052
OTU522	d__Bacteria;p__Bacteroidetes;c__Bacteroidia;o__Bacteroidales;f__Bacteroidaceae;g__Bacteroides;OTU522	0.34566	0.53558	0.402629	0.64542	0.374144	0.374144	0.287838	0.494223	0.315219	0.603593	0.301528	0.544684	0.664499	0.557243	5.80058e-07	0.831811	0.862476	1.3554e-06	0.813847	0.898923	0.732905	0.961836	0.936276
OTU526	d__Bacteria;p__Firmicutes;c__Erysipelotrichia;o__Erysipelotrichales;f__Erysipelotrichaceae;g__Catenibacterium;OTU526	0.500742	0.387854	0.535436	0.474805	0.518089	0.518089	0.554645	0.474735	0.601171	0.5941	0.577908	0.531323	0.66602	0.561932	4.09348e-05	0.831865	0.862476	6.70451e-05	0.742669	0.528256	0.90048	0.769496	0.985792
OTU385	d__Bacteria;p__Firmicutes;c__Clostridia;o__Clostridiales;f__Ruminococcaceae;g__Ruminococcus;OTU385	0.647412	0.606641	0.610777	0.568983	0.629095	0.629095	0.502657	0.62021	0.609731	0.675141	0.556194	0.642185	0.667066	0.725362	0.00142386	0.831865	0.907998	0.00182472	0.646782	0.4557	0.878521	0.70998	0.980642
OTU46	d__Bacteria;p__Firmicutes;c__Clostridia;o__Clostridiales;f__Lachnospiraceae;g__Clostridium XlVa;OTU46	1.83519	0.346734	1.94693	0.364864	1.89106	1.89106	1.9183	0.602009	1.97634	0.448713	1.94732	0.524896	0.668319	0.152506	1.75609e-06	0.831865	0.676148	3.74171e-06	0.799802	0.494523	0.758351	0.745507	0.943777
OTU258	d__Bacteria;p__Firmicutes;c__Clostridia;o__Clostridiales;f__Ruminococcaceae;g__Sporobacter;OTU258	0.794199	0.592276	0.857414	0.629247	0.825806	0.825806	0.750898	0.792545	0.715287	0.850966	0.733093	0.811865	0.66929	0.859415	3.26176e-09	0.831865	0.951738	1.21622e-08	0.868776	0.730808	0.432784	0.868299	0.725793
OTU407	d__Bacteria;p__Firmicutes;c__Negativicutes;o__Selenomonadales;f__Acidaminococcaceae;g__Phascolarctobacterium;OTU407	0.541346	0.519147	0.53379	0.498009	0.537568	0.537568	0.54952	0.610898	0.674114	0.686866	0.611817	0.6447	0.671478	0.354485	3.28133e-09	0.833107	0.753011	1.21704e-08	0.869048	0.8109	0.626738	0.909473	0.868268
OTU674	d__Bacteria;p__Firmicutes;c__Clostridia;o__Clostridiales;f__Peptostreptococcaceae;g__Clostridium XI;OTU674	0.238218	0.303081	0.25737	0.259867	0.247794	0.247794	0.160429	0.275903	0.256162	0.549992	0.208296	0.432207	0.673261	0.408454	0.0628844	0.833844	0.790956	0.0676104	0.453998	0.358775	0.212321	0.638328	0.526704
OTU66	d__Bacteria;p__Firmicutes;c__Clostridia;o__Clostridiales;f__Lachnospiraceae;g__Blautia;OTU66	1.79801	0.509878	1.71475	0.466028	1.75638	1.75638	1.70439	0.699143	1.95365	0.701528	1.82902	0.702728	0.675957	0.335659	2.37228e-05	0.835061	0.739449	4.13673e-05	0.754465	0.904208	0.0675011	0.961836	0.31501
OTU115	d__Bacteria;p__Firmicutes;c__Clostridia;o__Clostridiales;f__Lachnospiraceae;g__Clostridium XlVb;OTU115	1.3706	0.66625	1.31761	0.714353	1.3441	1.3441	1.17347	0.907406	1.31749	0.877127	1.24548	0.883893	0.67669	0.626728	5.82544e-08	0.835061	0.880433	1.66001e-07	0.84126	0.684435	0.84923	0.838272	0.965052
OTU837	d__Bacteria;p__Firmicutes;c__Clostridia;o__Clostridiales;f__Lachnospiraceae;g__Blautia;OTU837	0.296004	0.270736	0.202406	0.236616	0.249205	0.249205	0.284825	0.281272	0.165197	0.225545	0.225011	0.258834	0.679029	0.0604348	0.751654	0.835061	0.500506	0.757072	0.137603	0.899202	0.733361	0.961836	0.936276
OTU267	d__Bacteria;p__Firmicutes;c__Clostridia;o__Clostridiales;f__Ruminococcaceae;g__Oscillibacter;OTU267	0.922734	0.498105	0.865112	0.489768	0.893923	0.893923	0.813825	0.805291	0.810495	0.718201	0.81216	0.753146	0.679612	0.55809	1.09801e-13	0.835061	0.862476	1.53941e-12	0.929808	0.633303	0.902569	0.820907	0.985792
OTU621	d__Bacteria;p__Firmicutes;c__Clostridia;o__Clostridiales;f__Ruminococcaceae;g__Oscillibacter;OTU621	0.378223	0.369221	0.429987	0.43114	0.404105	0.404105	0.511399	0.539095	0.408365	0.496487	0.459882	0.514195	0.680199	0.667945	1.30577e-06	0.835061	0.88694	2.86046e-06	0.802395	0.557146	0.78915	0.780726	0.943777
OTU549	d__Bacteria;p__Firmicutes;c__Clostridia;o__Clostridiales;f__Ruminococcaceae;g__Gemmiger;OTU549	0.486308	0.404024	0.563658	0.386703	0.524983	0.524983	0.571483	0.655907	0.358523	0.447599	0.465003	0.564646	0.686797	0.163995	1.2127e-10	0.841687	0.676233	6.39176e-10	0.893868	0.96675	0.0934668	0.985573	0.364001
OTU321	d__Bacteria;p__Bacteroidetes;c__Bacteroidia;o__Bacteroidales;f__Bacteroidaceae;g__Bacteroides;OTU321	0.402846	0.692798	0.436801	0.739545	0.419823	0.419823	0.424207	0.554242	0.567445	0.556684	0.495826	0.553073	0.689895	0.231129	2.66944e-08	0.844007	0.71691	8.28922e-08	0.849974	0.45896	0.170729	0.711991	0.471184
OTU38	d__Bacteria;p__Bacteroidetes;c__Bacteroidia;o__Bacteroidales;f__Bacteroidaceae;g__Bacteroides;OTU38	1.4301	0.862723	1.62572	0.701913	1.52791	1.52791	1.33075	0.988637	1.51471	0.890396	1.42273	0.93332	0.691188	0.0186723	5.24336e-12	0.844117	0.325464	3.82875e-11	0.912935	0.524909	0.413526	0.769496	0.707029
OTU694	d__Bacteria;p__Firmicutes;c__Clostridia;o__Clostridiales;f__Ruminococcaceae;g__Ruminococcus;OTU694	0.295024	0.519987	0.232128	0.484658	0.263576	0.263576	0.187196	0.40201	0.238368	0.460414	0.212782	0.427409	0.694171	0.937274	0.000850952	0.846285	0.991222	0.00112763	0.663415	0.362292	1	0.639346	1
OTU821	d__Bacteria;p__Firmicutes;c__Negativicutes;o__Selenomonadales;f__Acidaminococcaceae;g__Phascolarctobacterium;OTU821	0.201642	0.268857	0.229714	0.319394	0.215678	0.215678	0.237062	0.302318	0.259594	0.329532	0.248328	0.312346	0.70271	0.583465	0.000190341	0.849308	0.863414	0.0002774	0.706743	0.752337	0.775257	0.884382	0.943777
OTU242	d__Bacteria;p__Proteobacteria;c__Betaproteobacteria;o__Burkholderiales;f__Sutterellaceae;g__Sutterella;OTU242	0.214913	0.423813	0.383854	0.5564	0.299384	0.299384	0.154759	0.483995	0.308556	0.801454	0.231658	0.658116	0.703494	0.00460681	1.5328e-11	0.849308	0.20103	9.94898e-11	0.907792	0.317003	0.182294	0.598973	0.490451
OTU806	d__Bacteria;p__Firmicutes;c__Clostridia;o__Clostridiales;f__Ruminococcaceae;g__Sporobacter;OTU806	0.317089	0.378827	0.179862	0.294001	0.248475	0.248475	0.233177	0.35451	0.197229	0.299109	0.215203	0.32426	0.704242	0.153251	0.019374	0.849308	0.676148	0.0218698	0.537933	0.432457	0.782347	0.687925	0.943777
OTU659	d__Bacteria;p__Firmicutes;c__Clostridia;o__Clostridiales;f__Lachnospiraceae;g__Roseburia;OTU659	0.544773	0.37047	0.470919	0.369859	0.507846	0.507846	0.542045	0.460172	0.396878	0.323316	0.469462	0.399367	0.704361	0.114095	0.0157973	0.849308	0.634769	0.0179771	0.550897	0.923984	0.468857	0.963928	0.750385
OTU754	d__Bacteria;p__Firmicutes;c__Clostridia;o__Clostridiales;f__Ruminococcaceae;g__Oscillibacter;OTU754	0.301512	0.34998	0.31201	0.348611	0.306761	0.306761	0.381767	0.396784	0.309549	0.346194	0.345658	0.369359	0.704892	0.549891	3.5553e-05	0.849308	0.862476	5.91987e-05	0.745403	0.583072	0.966321	0.78906	0.99313
OTU453	d__Bacteria;p__Firmicutes;c__Clostridia;o__Clostridiales;f__Lachnospiraceae;g__Roseburia;OTU453	0.805403	0.399326	0.636269	0.40732	0.720836	0.720836	0.711367	0.561023	0.626716	0.506678	0.669042	0.529382	0.705527	0.0479007	3.20239e-06	0.849308	0.471492	6.43231e-06	0.792442	0.606695	0.734596	0.809945	0.936276
OTU601	d__Bacteria;p__Firmicutes;c__Clostridia;o__Clostridiales;f__Ruminococcaceae;g__Ruminococcus;OTU601	0.319394	0.616251	0.282904	0.514879	0.301149	0.301149	0.24043	0.463089	0.249951	0.490195	0.245191	0.470707	0.707217	0.856591	3.44508e-05	0.849308	0.951316	5.75e-05	0.7456	0.770126	0.796537	0.891759	0.943777
OTU65	d__Bacteria;p__Firmicutes;c__Clostridia;o__Clostridiales;f__Lachnospiraceae;g__Roseburia;OTU65	1.8084	0.532442	1.78818	0.470226	1.79829	1.79829	1.72345	0.733663	1.74054	0.675119	1.73199	0.695956	0.707228	0.984698	4.86147e-06	0.849308	0.996647	9.46636e-06	0.78177	0.778804	0.946695	0.891759	0.99313
OTU343	d__Bacteria;p__Bacteroidetes;c__Bacteroidia;o__Bacteroidales;f__Rikenellaceae;g__Alistipes;OTU343	0.709346	0.622233	0.832148	0.63514	0.770747	0.770747	0.68881	0.614088	0.708327	0.715609	0.698568	0.658254	0.708052	0.33557	1.99029e-08	0.849308	0.739449	6.51961e-08	0.852553	0.955905	0.5555	0.979203	0.825011
OTU490	d__Bacteria;p__Firmicutes;c__Negativicutes;o__Selenomonadales;f__Veillonellaceae;g__Megasphaera;OTU490	0.208875	0.348306	0.226333	0.394704	0.217604	0.217604	0.297334	0.638368	0.239609	0.612694	0.268471	0.618281	0.709655	0.822427	0.0100959	0.849308	0.939305	0.0116211	0.564972	0.688862	0.419164	0.840539	0.709743
OTU657	d__Bacteria;p__Firmicutes;c__Clostridia;o__Clostridiales;f__Ruminococcaceae;g__Butyricicoccus;OTU657	0.491069	0.44863	0.386574	0.393085	0.438822	0.438822	0.433589	0.495976	0.354503	0.384836	0.394046	0.439996	0.709978	0.17217	0.000328505	0.849308	0.681873	0.000457817	0.695202	0.644597	0.8109	0.823823	0.955362
OTU293	d__Bacteria;p__Firmicutes;c__Clostridia;o__Clostridiales;f__Lachnospiraceae;g__Lachnospiracea_incertae_sedis;OTU293	0.875208	0.435757	1.02996	0.477027	0.952582	0.952582	0.771832	0.544337	1.02292	0.677683	0.897376	0.619885	0.711557	0.0220139	0.000755713	0.849747	0.325464	0.00100714	0.678848	0.817855	0.714724	0.910344	0.924394
OTU22	d__Bacteria;p__Proteobacteria;c__Gammaproteobacteria;o__Enterobacteriales;f__Enterobacteriaceae;g__Enterobacter;OTU22	1.69683	0.886075	1.28855	0.863258	1.49269	1.49269	1.46875	0.807801	1.33436	0.943897	1.40156	0.869819	0.713898	0.0385239	6.17639e-05	0.851092	0.463563	9.75147e-05	0.739526	0.546823	0.860424	0.772828	0.965052
OTU511	d__Bacteria;p__Firmicutes;c__Clostridia;o__Clostridiales;f__Ruminococcaceae;g__Faecalibacterium;OTU511	0.664706	0.340982	0.719835	0.388143	0.69227	0.69227	0.731659	0.544595	0.564923	0.415357	0.648291	0.485455	0.720857	0.364652	2.93021e-05	0.85676	0.756275	4.97356e-05	0.749887	0.42305	0.242902	0.687925	0.554639
OTU698	d__Bacteria;p__Bacteroidetes;c__Bacteroidia;o__Bacteroidales;f__Rikenellaceae;g__Alistipes;OTU698	0.378895	0.487169	0.287777	0.365783	0.333336	0.333336	0.279139	0.390765	0.308615	0.408345	0.293877	0.394777	0.721233	0.670662	0.00961117	0.85676	0.88694	0.0110996	0.567774	0.654034	0.96501	0.82441	0.99313
OTU102	d__Bacteria;p__Firmicutes;c__Clostridia;o__Clostridiales;f__Ruminococcaceae;g__Sporobacter;OTU102	1.22694	0.586028	1.15204	0.647856	1.18949	1.18949	1.18017	1.0628	1.0263	0.874352	1.10324	0.963744	0.723376	0.201699	4.862e-09	0.85676	0.696459	1.75683e-08	0.865834	0.654512	0.683744	0.82441	0.903557
OTU379	d__Bacteria;p__Bacteroidetes;c__Bacteroidia;o__Bacteroidales;f__Rikenellaceae;g__Alistipes;OTU379	0.506762	0.595735	0.603123	0.638712	0.554942	0.554942	0.628033	0.669124	0.61885	0.73792	0.623441	0.695289	0.723541	0.600725	6.16579e-07	0.85676	0.870058	1.43595e-06	0.812713	0.616429	0.852401	0.814214	0.965052
OTU99	d__Bacteria;p__Firmicutes;c__Clostridia;o__Clostridiales;f__Ruminococcaceae;g__Sporobacter;OTU99	1.64012	0.395596	1.52018	0.50792	1.58015	1.58015	1.51802	0.716114	1.52756	0.695109	1.52279	0.6966	0.726195	0.557463	0.000748069	0.858453	0.862476	0.00099885	0.668014	0.675	0.77638	0.83159	0.943777
OTU96	d__Bacteria;p__Bacteroidetes;c__Bacteroidia;o__Bacteroidales;f__Rikenellaceae;g__Alistipes;OTU96	1.43704	0.626332	1.35446	0.68433	1.39575	1.39575	1.36117	0.858763	1.27386	0.925911	1.31752	0.882554	0.728575	0.423235	6.44524e-06	0.859817	0.793599	1.2239e-05	0.777615	0.903071	0.818116	0.961836	0.959029
OTU809	d__Bacteria;p__Firmicutes;c__Clostridia;o__Clostridiales;f__Lachnospiraceae;g__Blautia;OTU809	0.31736	0.308177	0.20039	0.245005	0.258875	0.258875	0.274774	0.289828	0.295188	0.331792	0.284981	0.307671	0.736764	0.369937	0.0227767	0.867757	0.758487	0.0255873	0.523292	0.662613	0.341879	0.82945	0.634067
OTU635	d__Bacteria;p__Firmicutes;c__Clostridia;o__Clostridiales;f__Ruminococcaceae;g__Clostridium IV;OTU635	0.485127	0.545081	0.281645	0.440366	0.383386	0.383386	0.311331	0.45248	0.362781	0.464681	0.337056	0.453452	0.738919	0.240627	4.4212e-06	0.867757	0.721795	8.6814e-06	0.784599	0.273066	0.537834	0.563421	0.812547
OTU495	d__Bacteria;p__Firmicutes;c__Clostridia;o__Clostridiales;f__Lachnospiraceae;g__Coprococcus;OTU495	0.377609	0.500807	0.480252	0.398749	0.42893	0.42893	0.524748	0.601251	0.427656	0.455875	0.476202	0.528943	0.739017	0.968168	2.01959e-05	0.867757	0.99649	3.53933e-05	0.756091	0.390593	0.572588	0.664578	0.836217
OTU348	d__Bacteria;p__Actinobacteria;c__Actinobacteria;o__Bifidobacteriales;f__Bifidobacteriaceae;g__Bifidobacterium;OTU348	0.70941	0.643106	0.500948	0.567221	0.605179	0.605179	0.570107	0.547459	0.750135	0.623191	0.660121	0.586113	0.743409	0.878869	0.000383416	0.869035	0.957477	0.000531175	0.687124	0.539617	0.173058	0.771648	0.473882
OTU586	d__Bacteria;p__Firmicutes;c__Clostridia;o__Clostridiales;f__Ruminococcaceae;g__Faecalibacterium;OTU586	0.6179	0.431084	0.593127	0.375365	0.605513	0.605513	0.655949	0.425215	0.482035	0.356357	0.568992	0.397125	0.744988	0.100728	0.000130329	0.869035	0.619389	0.000196897	0.72	0.755119	0.341855	0.884382	0.634067
OTU162	d__Bacteria;p__Bacteroidetes;c__Bacteroidia;o__Bacteroidales;f__Bacteroidaceae;g__Bacteroides;OTU162	0.620591	0.865312	0.690574	0.792137	0.655583	0.655583	0.717659	0.851973	0.756102	0.783494	0.73688	0.808123	0.745991	0.476154	1.30411e-11	0.869035	0.844387	8.7065e-11	0.906875	0.433756	0.614776	0.687925	0.857832
OTU639	d__Bacteria;p__Firmicutes;c__Clostridia;o__Clostridiales;f__Lachnospiraceae;g__Lachnospiracea_incertae_sedis;OTU639	0.424606	0.373962	0.498626	0.368904	0.461616	0.461616	0.36171	0.43168	0.484068	0.538981	0.422889	0.485952	0.746015	0.156762	0.000725335	0.869035	0.676148	0.000970343	0.672512	0.545045	0.803501	0.772828	0.948239
OTU14	d__Bacteria;p__Firmicutes;c__Negativicutes;o__Selenomonadales;f__Acidaminococcaceae;g__Phascolarctobacterium;OTU14	1.78392	0.942296	1.80308	0.909936	1.7935	1.7935	1.88559	1.27402	1.91752	1.18524	1.90155	1.21466	0.746304	0.782399	6.90115e-13	0.869035	0.928023	7.11427e-12	0.921716	0.551589	0.839202	0.776433	0.965052
OTU404	d__Bacteria;p__Firmicutes;c__Clostridia;o__Clostridiales;f__Lachnospiraceae;g__Roseburia;OTU404	0.739206	0.578295	0.588042	0.400755	0.663624	0.663624	0.677544	0.63732	0.547459	0.560255	0.612502	0.595935	0.748752	0.0568849	2.46944e-06	0.87044	0.500506	5.15201e-06	0.795907	0.42918	0.493022	0.687925	0.771447
OTU342	d__Bacteria;p__Bacteroidetes;c__Bacteroidia;o__Bacteroidales;f__Bacteroidaceae;g__Bacteroides;OTU342	0.689441	0.623796	0.64331	0.422898	0.666376	0.666376	0.619809	0.54869	0.608345	0.654351	0.614077	0.596073	0.752059	0.694279	1.37603e-06	0.872025	0.89465	3.00498e-06	0.801302	0.924146	0.399857	0.963928	0.693812
OTU582	d__Bacteria;p__Firmicutes;c__Erysipelotrichia;o__Erysipelotrichales;f__Erysipelotrichaceae;g__Holdemania;OTU582	0.575429	0.427702	0.464471	0.415982	0.51995	0.51995	0.557176	0.510179	0.560068	0.432218	0.558622	0.46671	0.753635	0.452225	0.0009964	0.872025	0.814935	0.0013007	0.659215	0.912662	0.416814	0.963928	0.709266
OTU835	d__Bacteria;p__Firmicutes;c__Clostridia;o__Clostridiales;f__Lachnospiraceae;g__Clostridium XlVa;OTU835	0.12524	0.202042	0.119525	0.235933	0.122383	0.122383	0.172177	0.418039	0.12014	0.212808	0.146159	0.328474	0.753848	0.541964	0.00391554	0.872025	0.862476	0.00474878	0.608627	0.631091	0.850033	0.820907	0.965052
OTU481	d__Bacteria;p__Firmicutes;c__Clostridia;o__Clostridiales;f__Lachnospiraceae;g__Dorea;OTU481	0.739596	0.449937	0.721235	0.407058	0.730416	0.730416	0.72979	0.456978	0.656435	0.426234	0.693113	0.43775	0.756817	0.501212	0.00053499	0.874018	0.844387	0.000725393	0.678262	0.978384	0.755354	0.993982	0.943777
OTU628	d__Bacteria;p__Bacteroidetes;c__Bacteroidia;o__Bacteroidales;f__Bacteroidaceae;g__Bacteroides;OTU628	0.303391	0.520032	0.25588	0.479769	0.279635	0.279635	0.309454	0.467121	0.162279	0.431372	0.235867	0.450014	0.764175	0.021895	1.17473e-12	0.878361	0.325464	1.06946e-11	0.920067	0.454243	0.487927	0.70998	0.767982
OTU11	d__Bacteria;p__Firmicutes;c__Clostridia;o__Clostridiales;f__Ruminococcaceae;g__Ruminococcus;OTU11	2.09205	1.05756	1.98472	1.11366	2.03838	2.03838	1.8668	0.941288	2.02194	0.945961	1.94437	0.934758	0.764214	0.775298	2.00395e-13	0.878361	0.927447	2.38097e-12	0.927138	0.546823	0.925426	0.772828	0.987403
OTU494	d__Bacteria;p__Firmicutes;c__Clostridia;o__Clostridiales;f__Ruminococcaceae;g__Clostridium IV;OTU494	0.479745	0.677433	0.241453	0.46698	0.360599	0.360599	0.257129	0.552606	0.361455	0.601885	0.309292	0.572757	0.764626	0.363301	5.5032e-07	0.878361	0.756275	1.2989e-06	0.814507	0.290834	0.59177	0.576536	0.846594
OTU652	d__Bacteria;p__Firmicutes;c__Clostridia;o__Clostridiales;f__Ruminococcaceae;g__Faecalibacterium;OTU652	0.536169	0.409331	0.473576	0.400972	0.504873	0.504873	0.463015	0.386551	0.48383	0.376687	0.473422	0.376874	0.76559	0.755867	0.00582031	0.878361	0.917257	0.00697443	0.590725	0.595785	0.923785	0.801623	0.987403
OTU48	d__Bacteria;p__Firmicutes;c__Negativicutes;o__Selenomonadales;f__Acidaminococcaceae;g__Phascolarctobacterium;OTU48	1.34004	1.03339	1.39951	0.952195	1.36978	1.36978	1.46616	1.1539	1.47316	1.17104	1.46966	1.14751	0.767397	0.619892	0	0.878996	0.880433	0	0.959856	0.506386	0.860301	0.748677	0.965052
OTU508	d__Bacteria;p__Firmicutes;c__Clostridia;o__Clostridiales;f__Lachnospiraceae;g__Clostridium XlVa;OTU508	0.670915	0.403146	0.58468	0.373934	0.627798	0.627798	0.58944	0.44049	0.737811	0.505269	0.663626	0.473865	0.771774	0.626327	6.97245e-05	0.881097	0.880433	0.000109589	0.730381	0.523895	0.336121	0.769496	0.634067
OTU167	d__Bacteria;p__Firmicutes;c__Clostridia;o__Clostridiales;f__Lachnospiraceae;g__Robinsoniella;OTU167	0.767572	0.860409	0.72007	0.855986	0.743821	0.743821	0.60716	0.888234	0.733591	0.893772	0.670375	0.881837	0.772571	0.728283	1.80552e-06	0.881097	0.908779	3.83537e-06	0.797198	0.377845	0.96675	0.651183	0.99313
OTU801	d__Bacteria;p__Firmicutes;c__Clostridia;o__Clostridiales;f__Lachnospiraceae;g__Clostridium XlVa;OTU801	0.295163	0.260011	0.274257	0.242736	0.28471	0.28471	0.288348	0.28106	0.323306	0.325967	0.305827	0.300937	0.773003	0.88822	0.0192902	0.881097	0.959387	0.0218103	0.529622	0.638361	0.729657	0.821061	0.936276
OTU70	d__Bacteria;p__Verrucomicrobia;c__Verrucomicrobiae;o__Verrucomicrobiales;f__Verrucomicrobiaceae;g__Akkermansia;OTU70	0.496772	0.936301	0.697168	1.00746	0.59697	0.59697	0.716722	0.883219	0.631912	0.948656	0.674317	0.905714	0.775619	0.658039	1.22479e-05	0.881277	0.88694	2.21854e-05	0.765602	0.235187	0.943457	0.533548	0.99313
OTU326	d__Bacteria;p__Firmicutes;c__Negativicutes;o__Selenomonadales;f__Acidaminococcaceae;g__Phascolarctobacterium;OTU326	0.690108	0.624143	0.681584	0.72738	0.685846	0.685846	0.655429	0.768473	0.593552	0.689781	0.624491	0.721446	0.77614	0.56336	1.24012e-12	0.881277	0.862476	1.10041e-11	0.918967	0.747832	0.508292	0.882543	0.783105
OTU136	d__Bacteria;p__Bacteroidetes;c__Bacteroidia;o__Bacteroidales;f__Bacteroidaceae;g__Bacteroides;OTU136	1.04182	0.879402	0.967293	0.736238	1.00456	1.00456	0.97645	0.880984	0.886391	0.817209	0.93142	0.839969	0.777557	0.130105	0	0.881277	0.656141	0	0.956304	0.796674	0.684435	0.900756	0.903557
OTU647	d__Bacteria;p__Firmicutes;c__Clostridia;o__Clostridiales;f__Ruminococcaceae;g__Gemmiger;OTU647	0.388211	0.405278	0.447652	0.334785	0.417931	0.417931	0.47947	0.583684	0.285403	0.358125	0.382437	0.487971	0.779332	0.237628	1.72199e-06	0.881277	0.721115	3.69148e-06	0.79903	0.720494	0.110061	0.860419	0.38348
OTU261	d__Bacteria;p__Firmicutes;c__Clostridia;o__Clostridiales;f__Lachnospiraceae;g__Clostridium XlVa;OTU261	1.0229	0.469522	0.991699	0.489688	1.0073	1.0073	0.981449	0.38073	1.10239	0.551873	1.04192	0.471961	0.779732	0.609391	0.0341075	0.881277	0.877173	0.0378912	0.495266	0.698028	0.551757	0.842198	0.822939
OTU550	d__Bacteria;p__Firmicutes;c__Clostridia;o__Clostridiales;f__Ruminococcaceae;g__Ruminococcus;OTU550	0.444243	0.536526	0.478199	0.617782	0.461221	0.461221	0.374322	0.426475	0.465648	0.409102	0.419985	0.41507	0.782077	0.295383	7.46194e-08	0.881277	0.732508	2.07572e-07	0.838713	0.954752	0.566572	0.979203	0.830893
OTU736	d__Bacteria;p__Firmicutes;c__Negativicutes;o__Selenomonadales;f__Veillonellaceae;g__Megamonas;OTU736	0.191653	0.330849	0.233914	0.287075	0.212783	0.212783	0.190604	0.518433	0.170498	0.418517	0.180551	0.465163	0.782249	0.823991	5.23446e-07	0.881277	0.939305	1.24385e-06	0.814518	0.364773	0.0765069	0.639346	0.337304
OTU613	d__Bacteria;p__Firmicutes;c__Clostridia;o__Clostridiales;f__Ruminococcaceae;g__Faecalibacterium;OTU613	0.513503	0.448957	0.492132	0.355468	0.502817	0.502817	0.567242	0.478787	0.505608	0.383048	0.536425	0.42911	0.783496	0.436318	8.33474e-07	0.881277	0.794439	1.92193e-06	0.80867	0.732599	0.956685	0.868954	0.99313
OTU254	d__Bacteria;p__Firmicutes;c__Clostridia;o__Clostridiales;f__Ruminococcaceae;g__Ruminococcus;OTU254	0.759482	0.761876	0.786891	0.74848	0.773186	0.773186	0.665544	0.613032	0.769333	0.690541	0.717439	0.646651	0.785113	0.479302	2.48992e-06	0.881277	0.844387	5.17933e-06	0.792632	0.86932	0.858983	0.947734	0.965052
OTU39	d__Bacteria;p__Firmicutes;c__Clostridia;o__Clostridiales;f__Lachnospiraceae;g__Clostridium XlVa;OTU39	2.0866	0.358498	2.07443	0.364321	2.08051	2.08051	2.03221	0.624705	2.04989	0.591824	2.04105	0.600702	0.786288	0.965685	1.22694e-06	0.881277	0.99649	2.73042e-06	0.802714	0.639514	0.841013	0.821061	0.965052
OTU763	d__Bacteria;p__Firmicutes;c__Clostridia;o__Clostridiales;f__Lachnospiraceae;g__Clostridium XlVa;OTU763	0.335442	0.418013	0.278141	0.298497	0.306792	0.306792	0.267236	0.259771	0.299889	0.379238	0.283562	0.321272	0.786989	0.855613	0.141222	0.881277	0.951316	0.147316	0.37591	0.943457	0.920199	0.974499	0.987403
OTU313	d__Bacteria;p__Bacteroidetes;c__Bacteroidia;o__Bacteroidales;f__Porphyromonadaceae;g__Parabacteroides;OTU313	0.866094	0.518881	0.7633	0.633402	0.814697	0.814697	0.896047	0.696059	0.83472	0.700202	0.865383	0.689824	0.794048	0.194763	1.0771e-10	0.887764	0.696459	5.7637e-10	0.894329	0.6738	0.690928	0.83159	0.909927
OTU423	d__Bacteria;p__Firmicutes;c__Clostridia;o__Clostridiales;f__Ruminococcaceae;g__Gemmiger;OTU423	0.38538	0.47563	0.121212	0.199553	0.253296	0.253296	0.317676	0.690783	0.128814	0.269437	0.223245	0.526294	0.795616	0.00990363	0.04765	0.8881	0.267017	0.0520291	0.503399	0.260313	0.770126	0.556486	0.943777
OTU33	d__Bacteria;p__Bacteroidetes;c__Bacteroidia;o__Bacteroidales;f__Porphyromonadaceae;g__Parabacteroides;OTU33	1.83841	0.563008	1.85567	0.514021	1.84704	1.84704	1.81628	0.942175	1.76143	0.944746	1.78886	0.931701	0.799382	0.825922	1.04788e-08	0.890885	0.939305	3.5486e-08	0.858013	0.601662	0.758351	0.806434	0.943777
OTU419	d__Bacteria;p__Firmicutes;c__Clostridia;o__Clostridiales;f__Ruminococcaceae;g__Clostridium IV;OTU419	0.707435	0.535998	0.636739	0.529697	0.672087	0.672087	0.50327	0.463844	0.770304	0.544499	0.636787	0.517242	0.806814	0.247913	0.00107401	0.89774	0.721795	0.00139682	0.658304	0.280286	0.497181	0.566226	0.774497
OTU774	d__Bacteria;p__Bacteroidetes;c__Bacteroidia;o__Bacteroidales;f__Bacteroidaceae;g__Bacteroides;OTU774	0.256163	0.362933	0.29093	0.35374	0.273547	0.273547	0.287557	0.328208	0.308622	0.372336	0.29809	0.346602	0.811854	0.540462	1.29111e-06	0.901917	0.862476	2.8372e-06	0.802225	0.650336	0.942952	0.824386	0.99313
OTU220	d__Bacteria;p__Firmicutes;c__Clostridia;o__Clostridiales;f__Lachnospiraceae;g__Ruminococcus2;OTU220	1.11457	0.412628	1.14147	0.497808	1.12802	1.12802	1.14002	0.508217	1.18	0.474609	1.16001	0.485778	0.816816	0.58248	1.16722e-06	0.905994	0.863414	2.60579e-06	0.803597	0.529097	1	0.769496	1
OTU611	d__Bacteria;p__Firmicutes;c__Clostridia;o__Clostridiales;f__Ruminococcaceae;g__Flavonifractor;OTU611	0.266659	0.480692	0.307985	0.438263	0.287322	0.287322	0.368606	0.622456	0.274593	0.499197	0.321599	0.558953	0.819874	0.685116	6.82843e-07	0.907812	0.88694	1.57978e-06	0.810942	0.776704	0.445983	0.891759	0.740839
OTU104	d__Bacteria;p__Bacteroidetes;c__Bacteroidia;o__Bacteroidales;f__Bacteroidaceae;g__Bacteroides;OTU104	1.10946	0.914338	1.15594	0.935196	1.1327	1.1327	1.07458	0.905357	1.06634	0.827555	1.07046	0.856147	0.821046	0.799494	4.48974e-13	0.907812	0.928311	4.69748e-12	0.923559	1	0.796674	1	0.943777
OTU656	d__Bacteria;p__Firmicutes;c__Clostridia;o__Clostridiales;f__Lachnospiraceae;g__Blautia;OTU656	0.482936	0.412398	0.562406	0.37448	0.522671	0.522671	0.455074	0.331274	0.548379	0.321628	0.501726	0.325719	0.82939	0.162044	0.00447043	0.914769	0.676148	0.00541238	0.60748	0.805076	0.956784	0.90705	0.99313
OTU478	d__Bacteria;p__Firmicutes;c__Negativicutes;o__Selenomonadales;f__Acidaminococcaceae;g__Phascolarctobacterium;OTU478	0.313556	0.440009	0.42471	0.542456	0.369133	0.369133	0.343664	0.624151	0.464285	0.645018	0.403974	0.629451	0.830011	0.148984	1.80826e-05	0.914769	0.676148	3.17692e-05	0.7605	0.607748	0.942375	0.809945	0.99313
OTU756	d__Bacteria;p__Firmicutes;c__Clostridia;o__Clostridiales;f__Ruminococcaceae;g__Clostridium IV;OTU756	0.233654	0.335671	0.275772	0.419096	0.254713	0.254713	0.186518	0.322958	0.280913	0.416932	0.233716	0.371196	0.832632	0.305866	0.012897	0.914769	0.732508	0.0147484	0.555303	0.645191	0.760021	0.823823	0.943777
OTU298	d__Bacteria;p__Firmicutes;c__Clostridia;o__Clostridiales;f__Lachnospiraceae;g__Blautia;OTU298	1.0496	0.564232	0.822435	0.443744	0.936018	0.936018	0.867648	0.562763	0.940372	0.591167	0.90401	0.570881	0.833833	0.361143	0.000318441	0.914769	0.756275	0.000446331	0.693474	0.309607	0.416858	0.59598	0.709266
OTU446	d__Bacteria;p__Firmicutes;c__Clostridia;o__Clostridiales;f__Ruminococcaceae;g__Pseudoflavonifractor;OTU446	0.403491	0.495462	0.517243	0.525164	0.460367	0.460367	0.434841	0.593367	0.420651	0.580569	0.427746	0.579473	0.834678	0.527963	3.8534e-05	0.914769	0.852769	6.32607e-05	0.743246	0.839606	0.351874	0.926872	0.64403
OTU228	d__Bacteria;p__Proteobacteria;c__Betaproteobacteria;o__Burkholderiales;f__Sutterellaceae;g__Parasutterella;OTU228	0.327411	0.591248	0.357775	0.716061	0.342593	0.342593	0.295116	0.721822	0.306633	0.731688	0.300874	0.717417	0.835441	0.815849	1.89208e-06	0.914769	0.939305	3.99502e-06	0.796255	0.50456	0.732905	0.748677	0.936276
OTU368	d__Bacteria;p__Firmicutes;c__Clostridia;o__Clostridiales;f__Lachnospiraceae;g__Ruminococcus2;OTU368	0.691871	0.642174	0.636401	0.631209	0.664136	0.664136	0.625809	0.524142	0.631276	0.600396	0.628543	0.556295	0.836472	0.761101	9.8521e-06	0.914769	0.917764	1.80322e-05	0.769229	0.945347	1	0.974499	1
OTU442	d__Bacteria;p__Firmicutes;c__Clostridia;o__Clostridiales;f__Ruminococcaceae;g__Acetanaerobacterium;OTU442	0.367011	0.594197	0.386764	0.592479	0.376888	0.376888	0.379558	0.605429	0.450782	0.682312	0.41517	0.637715	0.839415	0.421575	8.42704e-12	0.91616	0.793599	5.84886e-11	0.909172	0.924103	0.82409	0.963928	0.959846
OTU565	d__Bacteria;p__Firmicutes;c__Clostridia;o__Clostridiales;f__Lachnospiraceae;g__Roseburia;OTU565	0.508407	0.502478	0.427429	0.420949	0.467918	0.467918	0.466899	0.542387	0.410832	0.497827	0.438865	0.51465	0.840357	0.265607	4.10518e-07	0.91616	0.721795	9.99212e-07	0.818436	0.666655	0.758447	0.83159	0.943777
OTU622	d__Bacteria;p__Firmicutes;c__Clostridia;o__Clostridiales;f__Ruminococcaceae;g__Anaerotruncus;OTU622	0.411459	0.514008	0.352557	0.42841	0.382008	0.382008	0.401198	0.520068	0.418618	0.528017	0.409908	0.51737	0.842123	0.780532	0.00013776	0.916659	0.928023	0.000205905	0.713846	1	0.930877	1	0.991584
OTU680	d__Bacteria;p__Firmicutes;c__Clostridia;o__Clostridiales;f__Lachnospiraceae;g__Clostridium XlVa;OTU680	0.339138	0.369313	0.336196	0.408733	0.337667	0.337667	0.355009	0.440583	0.364778	0.447458	0.359893	0.438332	0.849332	0.956352	0.000149711	0.923073	0.994663	0.000221876	0.711639	0.812168	0.864836	0.909473	0.966906
OTU519	d__Bacteria;p__Firmicutes;c__Clostridia;o__Clostridiales;f__Clostridiaceae 1;g__Anaerosporobacter;OTU519	0.370485	0.56751	0.330682	0.560067	0.350584	0.350584	0.379209	0.564633	0.384441	0.617623	0.381825	0.584092	0.855415	0.793499	2.63585e-08	0.927515	0.928311	8.2858e-08	0.848948	0.94936	0.987034	0.975808	1
OTU286	d__Bacteria;p__Firmicutes;c__Clostridia;o__Clostridiales;f__Lachnospiraceae;g__Anaerostipes;OTU286	1.02883	0.601394	0.846138	0.563369	0.937483	0.937483	0.879415	0.5421	1.05839	0.610617	0.968903	0.577086	0.856066	0.9787	9.17826e-08	0.927515	0.996647	2.51326e-07	0.835585	0.35025	0.238883	0.629617	0.553429
OTU615	d__Bacteria;p__Bacteroidetes;c__Bacteroidia;o__Bacteroidales;f__Bacteroidaceae;g__Bacteroides;OTU615	0.29929	0.48352	0.30138	0.531748	0.300335	0.300335	0.359107	0.505507	0.296245	0.50156	0.327676	0.498058	0.859047	0.518835	1.76352e-11	0.929309	0.845822	1.13416e-10	0.904977	0.752337	0.974667	0.884382	0.998891
OTU836	d__Bacteria;p__Firmicutes;c__Clostridia;o__Clostridiales;f__Lachnospiraceae;g__Clostridium XlVa;OTU836	0.192854	0.266754	0.144804	0.27024	0.168829	0.168829	0.194629	0.325356	0.171937	0.289015	0.183283	0.303969	0.86268	0.353117	2.65234e-06	0.9318	0.753011	5.48464e-06	0.791799	0.791454	0.883719	0.898869	0.981755
OTU413	d__Bacteria;p__Firmicutes;c__Clostridia;o__Clostridiales;f__Clostridiaceae 1;g__Anaerosporobacter;OTU413	0.767316	0.395134	0.738371	0.461946	0.752844	0.752844	0.774664	0.513335	0.684898	0.543605	0.729781	0.52384	0.864467	0.410674	0.000140333	0.932294	0.793065	0.000208861	0.714336	0.956853	0.775817	0.979203	0.943777
OTU52	d__Bacteria;p__Firmicutes;c__Clostridia;o__Clostridiales;f__Ruminococcaceae;g__Ruminococcus;OTU52	1.24714	0.934326	1.2404	0.889009	1.24377	1.24377	1.02087	1.03941	1.37852	1.05643	1.19969	1.05017	0.869353	0.281734	0.00212095	0.935298	0.731443	0.00267889	0.634112	0.435975	0.655059	0.689884	0.889486
OTU720	d__Bacteria;p__Firmicutes;c__Clostridia;o__Clostridiales;f__Lachnospiraceae;g__Roseburia;OTU720	0.463501	0.384008	0.263876	0.255138	0.363688	0.363688	0.435063	0.440225	0.324935	0.354769	0.379999	0.398549	0.870885	0.0106812	0.000917713	0.935298	0.275245	0.00121152	0.67544	0.793723	0.595299	0.898869	0.849908
OTU558	d__Bacteria;p__Bacteroidetes;c__Bacteroidia;o__Bacteroidales;f__Rikenellaceae;g__Alistipes;OTU558	0.411085	0.550411	0.308966	0.520787	0.360025	0.360025	0.326634	0.498993	0.348299	0.516322	0.337467	0.5013	0.871254	0.655755	0.00783897	0.935298	0.88694	0.00914329	0.576882	0.700169	0.767588	0.843331	0.943777
OTU547	d__Bacteria;p__Firmicutes;c__Clostridia;o__Clostridiales;f__Ruminococcaceae;g__Faecalibacterium;OTU547	0.636902	0.338319	0.595207	0.480505	0.616055	0.616055	0.575563	0.436341	0.618196	0.442596	0.596879	0.434346	0.873137	0.994116	0.000132403	0.935885	0.996647	0.000199172	0.714607	0.674206	0.967381	0.83159	0.99313
OTU152	d__Bacteria;p__Bacteroidetes;c__Bacteroidia;o__Bacteroidales;f__Porphyromonadaceae;g__Odoribacter;OTU152	0.945339	0.737715	1.06073	0.765634	1.00304	1.00304	0.945333	0.881113	0.982899	0.94785	0.964116	0.903483	0.875227	0.432874	4.44549e-08	0.936693	0.793599	1.30389e-07	0.843817	0.85854	0.765146	0.939257	0.943777
OTU775	d__Bacteria;p__Firmicutes;c__Clostridia;o__Clostridiales;f__Lachnospiraceae;g__Roseburia;OTU775	0.265195	0.398162	0.263913	0.288343	0.264554	0.264554	0.305673	0.401375	0.253064	0.368462	0.279368	0.381231	0.882508	0.650193	0.0014344	0.942393	0.88694	0.00183154	0.645595	0.684949	0.608801	0.838272	0.857832
OTU272	d__Bacteria;p__Firmicutes;c__Negativicutes;o__Selenomonadales;f__Veillonellaceae;g__Dialister;OTU272	0.389115	0.777726	0.380401	0.761679	0.384758	0.384758	0.380888	0.704657	0.457593	0.835394	0.41924	0.763811	0.883393	0.62887	8.74578e-12	0.942393	0.881676	6.01058e-11	0.908843	0.850033	0.91502	0.936907	0.987403
OTU681	d__Bacteria;p__Firmicutes;c__Clostridia;o__Clostridiales;f__Ruminococcaceae;g__Ruminococcus;OTU681	0.272455	0.321648	0.216382	0.347148	0.244419	0.244419	0.20171	0.352493	0.315475	0.525749	0.258593	0.445549	0.885912	0.712033	0.146321	0.942393	0.900089	0.152183	0.37228	0.445965	0.674511	0.699377	0.900632
OTU93	d__Bacteria;p__Firmicutes;c__Negativicutes;o__Selenomonadales;f__Veillonellaceae;g__Dialister;OTU93	0.555666	1.04499	0.701377	0.944371	0.628522	0.628522	0.579519	0.982048	0.764495	1.03942	0.672007	1.00248	0.88593	0.103031	2.00774e-10	0.942393	0.622625	9.70636e-10	0.89036	0.909432	0.977944	0.963928	1
OTU717	d__Bacteria;p__Firmicutes;c__Clostridia;o__Clostridiales;f__Lachnospiraceae;g__Anaerostipes;OTU717	0.351226	0.392855	0.361905	0.36055	0.356565	0.356565	0.269361	0.269277	0.470236	0.410374	0.369798	0.357374	0.88771	0.126268	0.0497597	0.942855	0.65147	0.0542482	0.478476	0.854823	0.371037	0.939257	0.661824
OTU818	d__Bacteria;p__Bacteroidetes;c__Bacteroidia;o__Bacteroidales;f__Bacteroidaceae;g__Bacteroides;OTU818	0.206514	0.360097	0.17684	0.329971	0.191677	0.191677	0.218374	0.378832	0.138807	0.281866	0.178591	0.332033	0.89933	0.087404	1.41339e-11	0.953753	0.583526	9.2597e-11	0.906747	0.986689	0.770126	0.99931	0.943777
OTU769	d__Bacteria;p__Firmicutes;c__Clostridia;o__Clostridiales;f__Lachnospiraceae;g__Lachnospiracea_incertae_sedis;OTU769	0.308169	0.415734	0.218904	0.364512	0.263537	0.263537	0.226735	0.251829	0.322666	0.399719	0.274701	0.333309	0.905053	0.961393	0.0587527	0.958372	0.99649	0.0633626	0.454319	0.872214	0.299812	0.949413	0.623702
OTU812	d__Bacteria;p__Firmicutes;c__Clostridia;o__Clostridiales;f__Ruminococcaceae;g__Ruminococcus;OTU812	0.210794	0.269222	0.159873	0.310537	0.185333	0.185333	0.138558	0.266764	0.250303	0.405825	0.19443	0.343666	0.911815	0.612236	0.0518341	0.961329	0.879462	0.0563344	0.465139	0.297348	0.515056	0.580815	0.790053
OTU458	d__Bacteria;p__Firmicutes;c__Clostridia;o__Clostridiales;f__Ruminococcaceae;g__Faecalibacterium;OTU458	0.625452	0.669777	0.335711	0.455906	0.480581	0.480581	0.407154	0.423699	0.521085	0.54614	0.46412	0.485899	0.911967	0.311759	0.000935111	0.961329	0.732826	0.00123217	0.661744	0.412329	0.291158	0.676915	0.620371
OTU161	d__Bacteria;p__Firmicutes;c__Clostridia;o__Clostridiales;f__Lachnospiraceae;g__Roseburia;OTU161	1.36703	0.335184	1.27005	0.495728	1.31854	1.31854	1.33785	0.679337	1.26614	0.551623	1.302	0.611877	0.912462	0.266881	3.38442e-05	0.961329	0.721795	5.67579e-05	0.746911	0.818141	0.892409	0.910344	0.985163
OTU535	d__Bacteria;p__Bacteroidetes;c__Bacteroidia;o__Bacteroidales;f__Bacteroidaceae;g__Bacteroides;OTU535	0.286381	0.553815	0.300545	0.572142	0.293463	0.293463	0.2892	0.56351	0.335672	0.606281	0.312436	0.578213	0.913331	0.578265	3.74714e-11	0.961329	0.862476	2.28027e-10	0.900462	0.971625	0.904228	0.988548	0.985792
OTU108	d__Bacteria;p__Firmicutes;c__Clostridia;o__Clostridiales;f__Ruminococcaceae;g__Ruminococcus;OTU108	1.04417	0.902784	1.19152	0.909156	1.11784	1.11784	1.00096	0.836888	1.17939	0.852637	1.09017	0.838778	0.916898	0.0613607	9.14072e-11	0.96245	0.500506	5.04539e-10	0.895745	0.923785	0.989191	0.963928	1
OTU374	d__Bacteria;p__Bacteroidetes;c__Bacteroidia;o__Bacteroidales;f__Bacteroidaceae;g__Bacteroides;OTU374	0.536257	0.603298	0.59597	0.621785	0.566114	0.566114	0.60794	0.722454	0.563769	0.66069	0.585855	0.683694	0.917142	0.926879	1.73552e-06	0.96245	0.991222	3.70915e-06	0.797362	0.874905	1	0.950866	1
OTU225	d__Bacteria;p__Firmicutes;c__Clostridia;o__Clostridiales;f__Lachnospiraceae;g__Clostridium XlVa;OTU225	1.0612	0.439865	1.12511	0.466989	1.09316	1.09316	1.07881	0.608396	1.13668	0.600822	1.10774	0.597538	0.918657	0.505909	0.00619611	0.962598	0.844387	0.00737432	0.588407	0.77635	0.967629	0.891759	0.99313
OTU247	d__Bacteria;p__Firmicutes;c__Clostridia;o__Clostridiales;f__Ruminococcaceae;g__Oscillibacter;OTU247	0.917215	0.567981	0.912735	0.634347	0.914975	0.914975	0.940522	0.761376	0.849614	0.785944	0.895068	0.765159	0.922432	0.563032	9.67521e-08	0.965112	0.862476	2.62881e-07	0.835106	0.634029	0.837991	0.820907	0.965052
OTU696	d__Bacteria;p__Bacteroidetes;c__Bacteroidia;o__Bacteroidales;f__Bacteroidaceae;g__Bacteroides;OTU696	0.366183	0.442884	0.402824	0.454173	0.384504	0.384504	0.384809	0.422098	0.362431	0.364522	0.37362	0.389438	0.931054	0.879548	1.10586e-08	0.972112	0.957477	3.72697e-08	0.857307	0.830017	0.966321	0.919182	0.99313
OTU578	d__Bacteria;p__Bacteroidetes;c__Bacteroidia;o__Bacteroidales;f__Porphyromonadaceae;g__Butyricimonas;OTU578	0.278845	0.496089	0.202703	0.39186	0.240774	0.240774	0.286582	0.610188	0.17202	0.441944	0.229301	0.529065	0.933122	0.210145	0.0003124	0.972112	0.70001	0.000438863	0.69519	0.616724	0.465892	0.814214	0.750385
OTU689	d__Bacteria;p__Cyanobacteria/Chloroplast;c__Chloroplast;o__Chloroplast;f__Chloroplast;g__Streptophyta;OTU689	0.244709	0.281519	0.226425	0.497939	0.235567	0.235567	0.221605	0.405484	0.266006	0.323241	0.243805	0.362641	0.933283	0.857677	0.0633113	0.972112	0.951316	0.0679652	0.448514	0.340004	0.119278	0.629617	0.403143
OTU532	d__Bacteria;p__Firmicutes;c__Clostridia;o__Clostridiales;f__Lachnospiraceae;g__Blautia;OTU532	0.649678	0.476717	0.49884	0.3347	0.574259	0.574259	0.588445	0.471859	0.581171	0.5027	0.584808	0.481246	0.936638	0.159976	2.96751e-07	0.973432	0.676148	7.53705e-07	0.822932	0.691856	0.753892	0.840539	0.943777
OTU210	d__Bacteria;p__Bacteroidetes;c__Bacteroidia;o__Bacteroidales;f__Bacteroidaceae;g__Bacteroides;OTU210	0.53235	0.853005	0.562224	0.820583	0.547287	0.547287	0.561688	0.754352	0.571215	0.761441	0.566452	0.748141	0.937327	0.781841	3.95661e-12	0.973432	0.928023	2.98235e-11	0.913001	0.568491	0.785678	0.7827	0.943777
OTU593	d__Bacteria;p__Firmicutes;c__Clostridia;o__Clostridiales;f__Lachnospiraceae;g__Clostridium XlVa;OTU593	0.486768	0.343054	0.471193	0.391987	0.478981	0.478981	0.510222	0.565101	0.465275	0.454304	0.487748	0.5066	0.939982	0.70692	0.0229495	0.974745	0.900089	0.0257402	0.519197	0.68982	0.891577	0.840539	0.985163
OTU670	d__Bacteria;p__Firmicutes;c__Negativicutes;o__Selenomonadales;f__Veillonellaceae;g__Megamonas;OTU670	0.142317	0.26574	0.267693	0.358233	0.205005	0.205005	0.18032	0.467318	0.248215	0.609217	0.214267	0.537019	0.943229	0.0835395	3.496e-07	0.976305	0.568555	8.69041e-07	0.821653	0.533633	0.124817	0.769704	0.407562
OTU676	d__Bacteria;p__Firmicutes;c__Clostridia;o__Clostridiales;f__Ruminococcaceae;g__Faecalibacterium;OTU676	0.371206	0.426925	0.437359	0.448265	0.404282	0.404282	0.362066	0.425784	0.429244	0.475382	0.395655	0.446739	0.946099	0.27302	8.00665e-06	0.976305	0.721795	1.48483e-05	0.773947	0.988333	0.787532	0.99931	0.943777
OTU607	d__Bacteria;p__Firmicutes;c__Clostridia;o__Clostridiales;f__Ruminococcaceae;g__Sporobacter;OTU607	0.407795	0.356408	0.417618	0.467839	0.412706	0.412706	0.370088	0.541032	0.436508	0.583759	0.403298	0.556556	0.947294	0.568756	6.4774e-06	0.976305	0.862476	1.2239e-05	0.776628	0.43119	0.953886	0.687925	0.99313
OTU424	d__Bacteria;p__Firmicutes;c__Clostridia;o__Clostridiales;f__Lachnospiraceae;g__Clostridium XlVa;OTU424	0.494653	0.50917	0.519992	0.483504	0.507322	0.507322	0.503916	0.67291	0.490885	0.542911	0.497401	0.603522	0.949261	0.941121	0.000157536	0.976305	0.993563	0.000231515	0.710178	0.566572	0.740072	0.7827	0.939837
OTU120	d__Bacteria;p__Firmicutes;c__Clostridia;o__Clostridiales;f__Lachnospiraceae;g__Roseburia;OTU120	1.00246	0.825155	1.1998	0.76097	1.10113	1.10113	1.09539	0.900838	1.13751	0.783814	1.11645	0.833733	0.949666	0.212427	4.33936e-08	0.976305	0.702411	1.2835e-07	0.844527	0.693247	0.903071	0.840772	0.985792
OTU300	d__Bacteria;p__Bacteroidetes;c__Bacteroidia;o__Bacteroidales;f__Bacteroidaceae;g__Bacteroides;OTU300	0.67954	0.711368	0.757492	0.697186	0.718516	0.718516	0.693342	0.71081	0.717663	0.599335	0.705503	0.649073	0.949843	0.428616	3.2872e-11	0.976305	0.793599	2.03923e-10	0.901307	0.966921	1	0.985573	1
OTU252	d__Bacteria;p__Firmicutes;c__Clostridia;o__Clostridiales;f__Lachnospiraceae;g__Clostridium XlVa;OTU252	0.717402	0.577216	0.896979	0.518457	0.807191	0.807191	0.871322	0.761589	0.763802	0.616598	0.817562	0.686119	0.95427	0.67196	6.80094e-06	0.979419	0.88694	1.27627e-05	0.775631	0.538551	0.392925	0.771648	0.683475
OTU73	d__Bacteria;p__Firmicutes;c__Clostridia;o__Clostridiales;f__Lachnospiraceae;g__Anaerostipes;OTU73	1.83142	0.560914	1.59083	0.652384	1.71113	1.71113	1.58217	0.611463	1.81959	0.637752	1.70088	0.628294	0.955838	0.98314	1.27687e-07	0.979595	0.996647	3.39048e-07	0.831691	0.24227	0.276627	0.53744	0.604098
OTU198	d__Bacteria;p__Bacteroidetes;c__Bacteroidia;o__Bacteroidales;f__Bacteroidaceae;g__Bacteroides;OTU198	0.557768	0.834846	0.784852	0.824736	0.67131	0.67131	0.629203	0.755182	0.688534	0.703615	0.658869	0.721063	0.958528	0.0419168	2.12352e-12	0.980128	0.463563	1.77213e-11	0.916868	0.240327	0.924146	0.536525	0.987403
OTU609	d__Bacteria;p__Firmicutes;c__Clostridia;o__Clostridiales;f__Ruminococcaceae;g__Ruminococcus;OTU609	0.3637	0.541333	0.4714	0.460679	0.41755	0.41755	0.363984	0.397507	0.484729	0.484982	0.424357	0.441935	0.960247	0.0770534	4.77096e-06	0.980128	0.547995	9.31599e-06	0.78471	0.572876	0.967068	0.782819	0.99313
OTU710	d__Bacteria;p__Bacteroidetes;c__Bacteroidia;o__Bacteroidales;f__Bacteroidaceae;g__Bacteroides;OTU710	0.224261	0.445406	0.246821	0.520186	0.235541	0.235541	0.225556	0.408721	0.259149	0.435826	0.242352	0.417386	0.960554	0.521574	6.29237e-11	0.980128	0.848315	3.61553e-10	0.897264	0.877059	0.656593	0.951731	0.889486
OTU751	d__Bacteria;p__Bacteroidetes;c__Bacteroidia;o__Bacteroidales;f__Rikenellaceae;g__Alistipes;OTU751	0.263574	0.433978	0.29061	0.419494	0.277092	0.277092	0.283879	0.362709	0.259738	0.357992	0.271809	0.355918	0.963955	0.97482	4.54013e-08	0.980742	0.99649	1.32475e-07	0.84317	0.625037	0.93913	0.818973	0.99313
OTU145	d__Bacteria;p__Firmicutes;c__Clostridia;o__Clostridiales;f__Lachnospiraceae;g__Dorea;OTU145	0.865105	0.902181	0.955927	0.754512	0.910516	0.910516	0.998098	0.903875	0.845992	0.868477	0.922045	0.878299	0.964241	0.745078	5.83371e-09	0.980742	0.916237	2.07585e-08	0.863182	0.591461	0.522637	0.797335	0.798874
OTU723	d__Bacteria;p__Firmicutes;c__Clostridia;o__Clostridiales;f__Ruminococcaceae;g__Oscillibacter;OTU723	0.19406	0.363822	0.262773	0.417749	0.228417	0.228417	0.256382	0.447214	0.190657	0.430055	0.223519	0.434334	0.965352	0.982804	0.00303065	0.980742	0.996647	0.00373372	0.617202	0.802394	0.199211	0.905762	0.50966
OTU103	d__Bacteria;p__Firmicutes;c__Clostridia;o__Clostridiales;f__Lachnospiraceae;g__Roseburia;OTU103	1.50248	0.441746	1.54086	0.475135	1.52167	1.52167	1.44527	0.775185	1.58324	0.679754	1.51426	0.723009	0.966822	0.247851	4.34694e-07	0.980814	0.721795	1.0544e-06	0.817615	0.635881	0.583114	0.820907	0.841076
OTU268	d__Bacteria;p__Bacteroidetes;c__Bacteroidia;o__Bacteroidales;f__Bacteroidaceae;g__Bacteroides;OTU268	0.229614	0.464625	0.258461	0.525915	0.244037	0.244037	0.221376	0.63284	0.278224	0.631555	0.2498	0.624704	0.96932	0.668873	0.0133254	0.981399	0.88694	0.0152136	0.550047	0.667399	0.94936	0.83159	0.99313
OTU817	d__Bacteria;p__Firmicutes;c__Clostridia;o__Clostridiales;f__Ruminococcaceae;g__Faecalibacterium;OTU817	0.209284	0.343656	0.173433	0.345706	0.191359	0.191359	0.187923	0.317419	0.201886	0.340377	0.194904	0.324929	0.970199	0.825112	9.02098e-05	0.981399	0.939305	0.000139289	0.72372	0.93352	0.770126	0.970917	0.943777
OTU418	d__Bacteria;p__Bacteroidetes;c__Bacteroidia;o__Bacteroidales;f__Bacteroidaceae;g__Bacteroides;OTU418	0.295568	0.642881	0.253285	0.500909	0.274427	0.274427	0.29072	0.55283	0.269196	0.502721	0.279958	0.521666	0.972404	0.660494	2.70133e-06	0.982212	0.88694	5.53695e-06	0.790744	0.503601	0.798374	0.748677	0.943777
OTU794	d__Bacteria;p__Firmicutes;c__Clostridia;o__Clostridiales;f__Lachnospiraceae;g__Dorea;OTU794	0.269719	0.340699	0.200346	0.294658	0.235032	0.235032	0.293495	0.391063	0.18261	0.371512	0.238052	0.380655	0.975538	0.0914927	0.000143857	0.983434	0.588407	0.000213653	0.717306	0.892423	0.600304	0.960965	0.851848
OTU724	d__Bacteria;p__Firmicutes;c__Clostridia;o__Clostridiales;f__Lachnospiraceae;g__Anaerostipes;OTU724	0.426506	0.369028	0.316603	0.364701	0.371555	0.371555	0.279739	0.266923	0.468802	0.389022	0.374271	0.342935	0.977641	0.508573	0.00312854	0.983434	0.84481	0.0038341	0.617156	0.218596	0.193811	0.512493	0.501334
OTU420	d__Bacteria;p__Bacteroidetes;c__Bacteroidia;o__Bacteroidales;f__Bacteroidaceae;g__Bacteroides;OTU420	0.343369	0.624501	0.36789	0.646154	0.35563	0.35563	0.380604	0.53593	0.340805	0.558821	0.360705	0.540806	0.977822	0.872818	9.35918e-14	0.983434	0.957477	1.39591e-12	0.930117	0.384005	0.888669	0.65816	0.985163
OTU574	d__Bacteria;p__Firmicutes;c__Clostridia;o__Clostridiales;f__Lachnospiraceae;g__Clostridium XlVa;OTU574	0.411664	0.531077	0.40268	0.521045	0.407172	0.407172	0.350013	0.48574	0.471613	0.559079	0.410813	0.520591	0.979775	0.508327	0.00138251	0.983986	0.84481	0.00177498	0.647287	0.711173	0.671529	0.855116	0.899817
OTU105	d__Bacteria;p__Bacteroidetes;c__Bacteroidia;o__Bacteroidales;f__Bacteroidaceae;g__Bacteroides;OTU105	0.89156	0.919794	0.879271	0.820214	0.885416	0.885416	0.938931	0.983597	0.820213	0.882133	0.879572	0.924146	0.983504	0.221009	0	0.986318	0.71096	0	0.964006	0.674206	0.828398	0.83159	0.959846
OTU471	d__Bacteria;p__Firmicutes;c__Clostridia;o__Clostridiales;f__Lachnospiraceae;g__Clostridium XlVa;OTU471	0.741786	0.458972	0.649938	0.466266	0.695862	0.695862	0.578285	0.382886	0.816798	0.455572	0.697541	0.432574	0.989049	0.322791	0.00202926	0.990462	0.733898	0.00257701	0.63506	0.309607	0.193416	0.59598	0.501334
OTU360	d__Bacteria;p__Firmicutes;c__Clostridia;o__Clostridiales;f__Lachnospiraceae;g__Roseburia;OTU360	0.904308	0.434996	0.747413	0.450669	0.82586	0.82586	0.856691	0.61261	0.7943	0.543315	0.825495	0.572401	0.997983	0.161308	0.000163162	0.997983	0.676148	0.000239281	0.712675	0.655059	0.838814	0.82441	0.965052

## Sheet: G metabolome
metabolite	super pathway	sub pathway	mean rural value	rural standard deviation	mean urban value	urban standard deviation	linear model p-value for urban vs. rural	adjusted p-value for urban vs. rural	R2	Wilcoxon p-value for urban vs. rural	adjusted Wilcoxon p-value for urban vs. rural
cis-aconitate	Energy	TCA Cycle	0.81554	0.217139	1.32282	0.276011	1.3348e-07	4.45823e-05	0.523393	8.34116e-08	2.78595e-05
glutamate	Amino Acid	Glutamate Metabolism	0.878225	0.138282	1.15718	0.170966	1.59673e-06	0.000266654	0.458604	1.36707e-06	0.000222302
epiandrosterone sulfate	Lipid	Steroid	1.98297	0.909012	0.756735	0.522212	6.43793e-06	0.000698497	0.418639	1.56463e-05	0.00104518
guanosine	Nucleotide	Purine Metabolism, Guanine containing	1.94893	1.07489	0.606125	0.453394	8.36523e-06	0.000698497	0.410832	2.06021e-05	0.00114685
ribose	Carbohydrate	Pentose Metabolism	1.60143	0.624196	0.80624	0.348225	1.43388e-05	0.000957833	0.394462	1.99673e-06	0.000222302
androsterone sulfate	Lipid	Steroid	1.71024	0.863376	0.69321	0.548168	7.33395e-05	0.00408257	0.342322	4.51018e-05	0.002152
serotonin	Amino Acid	Tryptophan Metabolism	1.29684	0.391571	0.81509	0.324114	0.00013831	0.00659936	0.321	0.000104264	0.00386934
inosine	Nucleotide	Purine Metabolism, (Hypo)Xanthine/Inosine containing	2.14107	1.39009	0.772735	0.529051	0.000200916	0.00838824	0.308171	6.00377e-05	0.00250657
1,5-anhydroglucitol (1,5-AG)	Carbohydrate	Glycolysis, Gluconeogenesis, and Pyruvate Metabolism	1.17611	0.290189	0.726095	0.42734	0.000383911	0.0142474	0.285436	0.000747408	0.0164203
1-arachidonoyl-GPA (20:4)	Lipid	Lysolipid	0.663305	0.497901	1.27093	0.523069	0.000566814	0.0189316	0.271459	0.000835766	0.0164203
gamma-glutamylvaline	Peptide	Gamma-glutamyl Amino Acid	0.8989	0.262391	1.20073	0.287168	0.000875234	0.0265753	0.255615	0.00116007	0.0193732
cholestanol	Lipid	Sterol	1.22911	0.169789	0.91811	0.332871	0.000972249	0.0270609	0.251741	0.000291908	0.00974972
2-aminoheptanoate	Lipid	Fatty Acid, Amino	0.89859	0.349823	1.29136	0.3662	0.00131757	0.0338514	0.240452	0.00116007	0.0193732
lactate	Carbohydrate	Glycolysis, Gluconeogenesis, and Pyruvate Metabolism	0.93307	0.194006	1.27706	0.404009	0.00145771	0.0347769	0.236669	0.000747408	0.0164203
theophylline	Xenobiotics	Xanthine Metabolism	0.395865	0.198806	1.27028	0.2761	0.0022566	0.0494103	0.220155	0.00128106	0.020375
linoleate (18:2n6)	Lipid	Polyunsaturated Fatty Acid (n3 and n6)	0.89519	0.289248	1.14305	0.373234	0.00236696	0.0494103	0.218335	0.00116007	0.0193732
alpha-ketoglutarate	Energy	TCA Cycle	0.8899	0.29145	1.2246	1.15781	0.00301028	0.0591432	0.209127	0.00948361	0.0914623
1-arachidonoyl-GPC (20:4)	Lipid	Lysolipid	1.19457	0.365822	0.847795	0.352624	0.00413242	0.0766793	0.196881	0.00561777	0.0625445
glycerol 3-phosphate	Lipid	Glycerolipid Metabolism	1.0958	0.224828	0.86487	0.259237	0.00462614	0.0813226	0.192489	0.00216555	0.0301372
docosadienoate (22:2n6)	Lipid	Polyunsaturated Fatty Acid (n3 and n6)	0.92918	0.26901	1.27537	0.442531	0.00487983	0.0814931	0.190407	0.00948361	0.0914623
deoxycarnitine	Lipid	Carnitine Metabolism	1.15993	0.233516	0.962735	0.205263	0.00727293	0.113331	0.17474	0.0046812	0.0559784
caffeine	Xenobiotics	Xanthine Metabolism	0.190185	0.513562	0.79258	0.49228	0.00798535	0.113331	0.171046	0.00280939	0.0375335
theobromine	Xenobiotics	Xanthine Metabolism	0.22233	0.255202	0.73538	0.431367	0.00821846	0.113331	0.169907	0.00854137	0.0891506
10-nonadecenoate (19:1n9)	Lipid	Long Chain Fatty Acid	0.89838	0.144394	1.21	0.240609	0.0083964	0.113331	0.169059	0.0180936	0.143887
cotinine	Xenobiotics	Tobacco Metabolite	0.828195	0.284497	0.138585	0.477424	0.00875661	0.113331	0.167394	0.19108	0.476588
1-oleoyl-GPC (18:1)	Lipid	Lysolipid	1.28634	1.07493	0.847125	0.299149	0.00882216	0.113331	0.167098	0.000595492	0.0164203
palmitate (16:0)	Lipid	Long Chain Fatty Acid	0.9995	0.0258713	1.17139	0.961735	0.00931834	0.115271	0.164926	0.0375192	0.187036
gluconate	Xenobiotics	Food Component/Plant	0.96428	0.0321477	1.29991	0.822069	0.0102753	0.12164	0.161039	0.0142973	0.11647
mannose	Carbohydrate	Fructose, Mannose and Galactose Metabolism	0.91532	0.141622	1.31627	0.651408	0.0105615	0.12164	0.159945	0.0121656	0.106929
methyl-beta-glucopyranoside	Carbohydrate	Fructose, Mannose and Galactose Metabolism	1.48108	0.238506	0.887605	0.265748	0.0124674	0.138803	0.153325	0.0438705	0.20351
dehydroisoandrosterone sulfate (DHEA-S)	Lipid	Steroid	1.57513	0.921448	0.985165	0.41786	0.0130011	0.140077	0.151649	0.0283084	0.16884
gamma-glutamylphenylalanine	Peptide	Gamma-glutamyl Amino Acid	0.914165	0.500005	1.11949	0.445262	0.0141643	0.146108	0.148218	0.0360396	0.187036
stearoylcarnitine	Lipid	Fatty Acid Metabolism(Acyl Carnitine)	1.20481	0.912335	0.82153	0.438655	0.0145619	0.146108	0.147109	0.0134617	0.112406
2-stearoyl-GPC (18:0)	Lipid	Lysolipid	1.50527	0.686779	0.951115	0.686847	0.0148733	0.146108	0.146261	0.00388501	0.0499074
N2,N2-dimethylguanosine	Nucleotide	Purine Metabolism, Guanine containing	0.87296	0.2626	1.14459	0.412049	0.0174258	0.164092	0.139901	0.0310638	0.175401
1-linoleoyl-GPC (18:2)	Lipid	Lysolipid	1.08664	0.22998	0.86769	0.321858	0.0178893	0.164092	0.138845	0.00513072	0.0590917
ADpSGEGDFXAEGGGVR	Peptide	Fibrinogen Cleavage Peptide	1.09109	0.597525	0.70373	0.368016	0.0181779	0.164092	0.138201	0.0236727	0.163444
eicosenoate (20:1)	Lipid	Long Chain Fatty Acid	0.94731	0.520346	1.38288	0.611	0.0200646	0.176357	0.134226	0.0112068	0.101164
dihomo-linoleate (20:2n6)	Lipid	Polyunsaturated Fatty Acid (n3 and n6)	0.90142	0.229088	1.14894	0.399765	0.0212769	0.182218	0.131862	0.0375192	0.187036
linoleate, methyl ester	Lipid	Fatty Acid, Methyl Ester	1.21268	0.503251	0.8945	0.321348	0.0222714	0.182315	0.13002	0.0314852	0.175401
3-hydroxybutyrylcarnitine (1)	Lipid	Fatty Acid Metabolism(Acyl Carnitine)	0.82972	0.165444	1.44324	0.160873	0.0226816	0.182315	0.129284	0.00148022	0.0224724
glycerol	Lipid	Glycerolipid Metabolism	0.90074	0.314677	1.28164	0.64631	0.0229848	0.182315	0.128748	0.0375192	0.187036
2-hydroxystearate	Lipid	Fatty Acid, Monohydroxy	1.03194	0.470511	0.91013	1.05493	0.0234717	0.182315	0.127902	0.0490903	0.212937
oleate (18:1n9)	Lipid	Long Chain Fatty Acid	0.939	0.255663	1.18113	0.386693	0.0248747	0.188821	0.125559	0.0558884	0.222223
paraxanthine	Xenobiotics	Xanthine Metabolism	0.18214	0.651201	3.18033	0.549558	0.0283884	0.200751	0.120222	0.00186862	0.0271356
margarate (17:0)	Lipid	Long Chain Fatty Acid	0.976065	0.19796	1.18496	0.362621	0.0295507	0.200751	0.1186	0.0523995	0.218768
S-methylcysteine	Amino Acid	Methionine, Cysteine, SAM and Taurine Metabolism	0.983005	1.42205	1.67186	0.815136	0.0297362	0.200751	0.118347	0.00614496	0.0662069
hippurate	Xenobiotics	Benzoate Metabolism	1.88475	0.234262	1.05838	0.221741	0.0299978	0.200751	0.117993	0.0401751	0.191693
4-hydroxychlorothalonil	Xenobiotics	Chemical	0.76377	1.28132	2.23029	2.61146	0.0299994	0.200751	0.117991	1.04716e-05	0.00087438
1-linolenoyl-GPC (18:3)	Lipid	Lysolipid	1.33251	0.24975	0.90306	5.87875	0.0300526	0.200751	0.11792	0.0265404	0.166855
proline	Amino Acid	Urea cycle; Arginine and Proline Metabolism	0.932955	0.319596	1.09386	1.32605	0.0316767	0.207451	0.115792	0.0274762	0.166855
andro steroid monosulfate 2	Lipid	Steroid	1.01646	0.543833	2.25101	0.358237	0.0350749	0.221238	0.111672	0.0401751	0.191693
5alpha-androstan-3beta,17beta-diol disulfate	Lipid	Steroid	1.98321	0.19315	0.7756	0.281291	0.0355498	0.221238	0.111129	0.0207048	0.153036
threonate	Cofactors and Vitamins	Ascorbate and Aldarate Metabolism	1.21013	0.180199	0.89335	0.177724	0.0358872	0.221238	0.110747	0.0558884	0.222223
erythritol	Xenobiotics	Food Component/Plant	0.950735	0.679095	1.1162	2.43309	0.0364314	0.221238	0.110138	0.0263291	0.166855
arginine	Amino Acid	Urea cycle; Arginine and Proline Metabolism	1.04383	2.37834	0.922935	0.694765	0.0391666	0.233601	0.107212	0.0490903	0.212937
2-palmitoyl-GPC (16:0)	Lipid	Lysolipid	1.37771	0.580361	0.94054	0.731969	0.0430834	0.252454	0.10336	0.000835766	0.0164203
10-heptadecenoate (17:1n7)	Lipid	Long Chain Fatty Acid	0.99367	0.369213	1.28697	0.521753	0.0470916	0.271183	0.0997668	0.0375192	0.187036
2-hydroxybutyrate (AHB)	Amino Acid	Methionine, Cysteine, SAM and Taurine Metabolism	0.98407	0.310791	1.2879	0.605916	0.0532166	0.30126	0.0948334	0.114254	0.377832
1-arachidonoyl-GPE (20:4)	Lipid	Lysolipid	1.15257	0.333895	0.97788	0.2192	0.0578599	0.317862	0.091463	0.134419	0.419588
3-methyl-2-oxobutyrate	Amino Acid	Leucine, Isoleucine and Valine Metabolism	0.989455	0.147101	1.14798	0.335016	0.0601304	0.317862	0.0899138	0.201194	0.476588
glucose	Carbohydrate	Glycolysis, Gluconeogenesis, and Pyruvate Metabolism	0.99184	0.304771	1.10271	0.49964	0.060293	0.317862	0.0898052	0.477691	0.702857
butyrylcarnitine	Lipid	Fatty Acid Metabolism (also BCAA Metabolism)	0.925615	0.17481	1.74518	0.366245	0.061656	0.317862	0.0889061	0.0131944	0.112406
1-stearoyl-GPC (18:0)	Lipid	Lysolipid	1.16545	0.0526149	0.91442	0.250615	0.0626227	0.317862	0.0882806	0.0210768	0.153036
2-methoxyresorcinol sulfate	Xenobiotics	Chemical	0.529705	0.653996	1.83076	1.04529	0.0627583	0.317862	0.0881937	0.178951	0.476588
ribitol	Carbohydrate	Pentose Metabolism	0.974485	1.24987	1.14801	2.79003	0.0634084	0.317862	0.0877794	0.185	0.476588
cotinine N-oxide	Xenobiotics	Tobacco Metabolite	0.784705	0.17906	0.702745	0.0699666	0.0641522	0.317862	0.0873108	0.0411185	0.193431
taurochenodeoxycholate	Lipid	Primary Bile Acid Metabolism	1.06167	0.300529	2.36218	1.8795	0.0647143	0.317862	0.0869603	0.0046928	0.0559784
allantoin	Nucleotide	Purine Metabolism, (Hypo)Xanthine/Inosine containing	0.91674	0.44532	1.43863	0.68607	0.0660096	0.319525	0.0861644	0.147447	0.429834
3-methylglutarylcarnitine (C6)	Amino Acid	Leucine, Isoleucine and Valine Metabolism	1.03602	0.419513	1.37911	3.00582	0.0683707	0.326226	0.084754	0.0315091	0.175401
1-(1-enyl-stearoyl)-GPE (P-18:0)	Lipid	Lysolipid	1.11505	0.338331	0.92387	0.316912	0.0729348	0.33699	0.0821638	0.0717768	0.278761
hexanoylcarnitine	Lipid	Fatty Acid Metabolism(Acyl Carnitine)	0.98157	0.38583	1.42012	0.549138	0.0732399	0.33699	0.0819967	0.173829	0.472022
3-hydroxyoctanoate	Lipid	Fatty Acid, Monohydroxy	0.93777	0.341706	1.21207	0.353654	0.0754364	0.33699	0.080814	0.155531	0.443995
metoprolol acid metabolite	Xenobiotics	Drug	0.6348	0.355973	0.694005	1.00326	0.0767693	0.33699	0.0801135	0.0805629	0.303889
ribulose	Carbohydrate	Pentose Metabolism	0.978835	0.981823	1.33369	1.46151	0.0771407	0.33699	0.0799205	0.140345	0.422468
12-HETE	Lipid	Eicosanoid	1.01052	0.445915	1.7247	0.751081	0.077574	0.33699	0.0796966	0.0459542	0.209996
pro-hydroxy-pro	Amino Acid	Urea cycle; Arginine and Proline Metabolism	1.19116	0.306984	0.991765	0.490293	0.0776892	0.33699	0.0796373	0.0401751	0.191693
cis-4-decenoyl carnitine	Lipid	Fatty Acid Metabolism(Acyl Carnitine)	1.00926	0	1.55227	0.145545	0.0820447	0.350774	0.0774591	0.0350107	0.187036
beta-hydroxyisovalerate	Amino Acid	Leucine, Isoleucine and Valine Metabolism	1.00478	0.622088	1.2351	1.20886	0.0829676	0.350774	0.077013	0.191751	0.476588
I-urobilinogen	Cofactors and Vitamins	Hemoglobin and Porphyrin Metabolism	0.89481	0.180379	1.71239	0.25894	0.0871338	0.363784	0.075061	0.0471547	0.209996
glycerophosphorylcholine (GPC)	Lipid	Phospholipid Metabolism	1.08527	0.206824	0.96184	0.127049	0.0883329	0.364237	0.0745172	0.0195368	0.151751
methionine	Amino Acid	Methionine, Cysteine, SAM and Taurine Metabolism	1.05909	0.40522	0.964765	0.445653	0.0903317	0.367936	0.0736274	0.194128	0.476588
1-palmitoleoyl-GPC (16:1)	Lipid	Lysolipid	1.10382	0.543708	0.87171	2.00985	0.0929575	0.370497	0.0724893	0.085914	0.311905
pipecolate	Amino Acid	Lysine Metabolism	1.43146	0.991396	1.01707	0.42029	0.0933801	0.370497	0.0723093	0.191751	0.476588
salicyluric glucuronide	Xenobiotics	Drug	0.7051	0	1.03635	0.863236	0.0942881	0.370497	0.0719253	0.00958437	0.0914623
myristate (14:0)	Lipid	Long Chain Fatty Acid	0.99809	0.188624	1.15177	0.362695	0.100934	0.392	0.0692276	0.231499	0.505363
gamma-glutamylthreonine	Peptide	Gamma-glutamyl Amino Acid	0.961315	0.247919	1.12738	0.371587	0.104629	0.398477	0.0678073	0.147656	0.429834
1,2,3-benzenetriol sulfate (2)	Xenobiotics	Chemical	0.82535	0.191563	2.44474	0.23891	0.105167	0.398477	0.067605	0.094403	0.335432
pyruvate	Carbohydrate	Glycolysis, Gluconeogenesis, and Pyruvate Metabolism	0.995725	1.4625	1.26686	4.11058	0.106202	0.398477	0.0672187	0.16534	0.452652
2-hydroxyisobutyrate	Xenobiotics	Chemical	1.0801	0.215522	0.967175	0.700334	0.107374	0.398477	0.0667859	0.208432	0.485945
beta-tocopherol	Cofactors and Vitamins	Tocopherol Metabolism	0.91866	0.376589	1.1323	0.46026	0.116415	0.42312	0.063607	0.0857961	0.311905
acetoacetate	Lipid	Ketone Bodies	1.03529	0.207527	1.48483	0.18745	0.117098	0.42312	0.0633775	0.0244677	0.163444
tryptophan	Amino Acid	Tryptophan Metabolism	1.06951	0.555963	0.969685	1.12373	0.118687	0.42312	0.0628492	0.210964	0.485945
betaine	Amino Acid	Glycine, Serine and Threonine Metabolism	1.03085	0.276918	0.944835	0.305675	0.120202	0.42312	0.0623527	0.0762662	0.292792
threitol	Carbohydrate	Pentose Metabolism	0.999535	0.147866	1.14609	0.191553	0.120349	0.42312	0.0623049	0.0964996	0.339272
trans-4-hydroxyproline	Amino Acid	Urea cycle; Arginine and Proline Metabolism	1.2091	0.443337	0.98177	0.465034	0.121861	0.423973	0.0618164	0.0375192	0.187036
ergothioneine	Xenobiotics	Food Component/Plant	0.95998	0.569273	1.26809	0.670062	0.125366	0.431672	0.0607083	0.0908922	0.32643
arabinose	Carbohydrate	Pentose Metabolism	0.979275	0.248882	1.09403	0.218634	0.129631	0.441802	0.0594041	0.085914	0.311905
succinylcarnitine	Energy	TCA Cycle	1.10806	0.327653	0.96361	0.267095	0.13475	0.45064	0.0578979	0.201194	0.476588
N1-Methyl-2-pyridone-5-carboxamide	Cofactors and Vitamins	Nicotinate and Nicotinamide Metabolism	0.97849	0.360908	1.21631	0.595447	0.134922	0.45064	0.0578484	0.221065	0.495541
isobutyrylcarnitine	Amino Acid	Leucine, Isoleucine and Valine Metabolism	1.37055	0.288551	1.01476	0.606574	0.141229	0.462492	0.0560778	0.231499	0.505363
ADSGEGDFXAEGGGVR	Peptide	Fibrinogen Cleavage Peptide	1.03443	0.964703	1.26011	0.436766	0.14124	0.462492	0.0560749	0.24227	0.515402
allo-isoleucine	Amino Acid	Leucine, Isoleucine and Valine Metabolism	0.98976	0.278151	1.1661	0.452428	0.145809	0.472818	0.0548449	0.368862	0.600976
1-stearoyl-GPI (18:0)	Lipid	Lysolipid	1.05743	0.301381	0.91769	0.299655	0.149688	0.475192	0.0538332	0.182631	0.476588
azelate (nonanedioate)	Lipid	Fatty Acid, Dicarboxylate	1.00815	0.353629	1.21937	0.537854	0.150475	0.475192	0.0536315	0.102161	0.355435
dimethylarginine (SDMA + ADMA)	Amino Acid	Urea cycle; Arginine and Proline Metabolism	0.98603	0.594357	1.09335	0.480583	0.152153	0.475192	0.0532051	0.291424	0.549114
pregn steroid monosulfate	Lipid	Steroid	1.24423	0.15434	0.994525	0.289899	0.152232	0.475192	0.053185	0.149284	0.429834
ornithine	Amino Acid	Urea cycle; Arginine and Proline Metabolism	0.976345	0.624449	1.21923	0.422837	0.15797	0.485457	0.0517657	0.0112068	0.101164
O-sulfo-L-tyrosine	Xenobiotics	Chemical	0.92629	0.220513	1.04631	0.301591	0.158999	0.485457	0.051517	0.314084	0.573247
alpha-hydroxyisovalerate	Amino Acid	Leucine, Isoleucine and Valine Metabolism	0.95894	0.603225	1.27776	0.811846	0.159881	0.485457	0.0513053	0.354652	0.592269
etiocholanolone glucuronide	Lipid	Steroid	1.25154	0.398394	0.92853	0.91133	0.161394	0.485635	0.0509453	0.0219133	0.155724
1-palmitoyl-GPC (16:0)	Lipid	Lysolipid	1.30752	0.646005	0.97928	0.805516	0.163285	0.486938	0.0505004	0.000667562	0.0164203
urea	Amino Acid	Urea cycle; Arginine and Proline Metabolism	1.19995	0.493892	0.99069	0.445627	0.167607	0.493555	0.0495044	0.264832	0.534066
xylose	Carbohydrate	Pentose Metabolism	0.9811	0.303392	1.15136	0.450231	0.168877	0.493555	0.0492173	0.264832	0.534066
gamma-glutamyltyrosine	Peptide	Gamma-glutamyl Amino Acid	1.00418	0.421194	1.15901	0.265291	0.172297	0.493555	0.0484553	0.0210768	0.153036
glycoursodeoxycholate	Lipid	Secondary Bile Acid Metabolism	0.99995	1.0992	1.47079	1.04999	0.174072	0.493555	0.0480665	0.0523995	0.218768
imidazole propionate	Amino Acid	Histidine Metabolism	0.835845	0.270399	0.974485	0.368201	0.176155	0.493555	0.0476158	0.455516	0.682252
gamma-glutamylleucine	Peptide	Gamma-glutamyl Amino Acid	1.00095	0.128135	1.14129	0.104949	0.177516	0.493555	0.0473247	0.1207	0.391395
metformin	Xenobiotics	Drug	0.6464	0.321691	0.69944	0.610553	0.178477	0.493555	0.0471204	0.162587	0.452652
xanthine	Nucleotide	Purine Metabolism, (Hypo)Xanthine/Inosine containing	0.96197	0.141667	1.17342	0.426933	0.17866	0.493555	0.0470817	0.314084	0.573247
glutamine	Amino Acid	Glutamate Metabolism	1.05456	0.242354	1.00383	0.226217	0.178803	0.493555	0.0470514	0.398302	0.624568
erythronate	Carbohydrate	Aminosugar Metabolism	0.98847	0.197732	1.10529	0.328318	0.180885	0.494695	0.0466142	0.221065	0.495541
2-aminobutyrate	Amino Acid	Methionine, Cysteine, SAM and Taurine Metabolism	0.984095	0	1.08483	0.173038	0.182178	0.494695	0.0463454	0.140401	0.422468
taurodeoxycholate	Lipid	Secondary Bile Acid Metabolism	1.22989	0.155818	2.74013	0.186624	0.187381	0.504719	0.0452852	0.126253	0.405465
uridine	Nucleotide	Pyrimidine Metabolism, Uracil containing	0.95162	1.16317	1.02371	4.89438	0.192701	0.514897	0.0442347	0.213366	0.488112
3-(3-hydroxyphenyl)propionate	Amino Acid	Phenylalanine and Tyrosine Metabolism	0.407735	0.333267	0.666685	0.815243	0.196429	0.519348	0.0435179	0.547435	0.76825
bradykinin, des-arg(9)	Peptide	Polypeptide	4.04512	0.738162	1.94002	1.06526	0.198842	0.519348	0.0430621	0.577067	0.79317
taurocholenate sulfate	Lipid	Secondary Bile Acid Metabolism	0.78013	0.322855	1.15849	0.35392	0.19954	0.519348	0.0429314	0.209825	0.485945
linolenate [alpha or gamma; (18:3n3 or 6)]	Lipid	Polyunsaturated Fatty Acid (n3 and n6)	0.98316	6.46965	1.12234	3.15808	0.201673	0.519348	0.0425354	0.24227	0.515402
deoxycholate	Lipid	Secondary Bile Acid Metabolism	1.65556	0.268149	0.8911	0.191462	0.206924	0.519348	0.0415802	0.268786	0.534066
4-acetamidobutanoate	Amino Acid	Polyamine Metabolism	0.93686	2.38601	1.03127	1.18174	0.207831	0.519348	0.041418	0.201194	0.476588
5alpha-pregnan-3beta,20alpha-diol disulfate	Lipid	Steroid	1.99952	0.29211	1.02527	0.462337	0.20989	0.519348	0.0410528	0.264832	0.534066
pantothenate	Cofactors and Vitamins	Pantothenate and CoA Metabolism	0.9888	0.275777	1.1445	0.268982	0.21067	0.519348	0.0409155	0.288767	0.548001
5-methyluridine (ribothymidine)	Nucleotide	Pyrimidine Metabolism, Uracil containing	1.14356	0.833712	1.03457	0.51553	0.213462	0.519348	0.0404289	0.261594	0.534066
3-phenylpropionate (hydrocinnamate)	Amino Acid	Phenylalanine and Tyrosine Metabolism	0.883395	3.38357	0.606905	0.469925	0.214839	0.519348	0.0401916	0.270453	0.534066
methyl-4-hydroxybenzoate sulfate	Xenobiotics	Benzoate Metabolism	0.791065	0.125462	0.37255	0.165869	0.216221	0.519348	0.0399551	0.630287	0.828803
N-acetylalanine	Amino Acid	Alanine and Aspartate Metabolism	0.967105	0.808707	1.02553	0.940692	0.216665	0.519348	0.0398796	0.327262	0.58334
mandelate	Xenobiotics	Benzoate Metabolism	2.0471	0.597067	0.728115	0.510175	0.218444	0.519348	0.0395785	0.163273	0.452652
1-(1-enyl-palmitoyl)-GPE (P-16:0)	Lipid	Lysoplasmalogen	1.05095	0.170562	1.39668	0.183238	0.220252	0.519348	0.0392753	0.16534	0.452652
bilirubin (E,E)	Cofactors and Vitamins	Hemoglobin and Porphyrin Metabolism	1.21593	1.43875	0.997215	0.380886	0.220574	0.519348	0.0392216	0.301253	0.558991
3-hydroxybutyrate (BHBA)	Lipid	Ketone Bodies	1.215	0.181706	2.31394	0.376693	0.221386	0.519348	0.0390868	0.0274544	0.166855
valine	Amino Acid	Leucine, Isoleucine and Valine Metabolism	0.976715	4.70562	1.04628	0.276081	0.221605	0.519348	0.0390503	0.1207	0.391395
pelargonate (9:0)	Lipid	Medium Chain Fatty Acid	1.10331	1.30393	0.98729	3.73177	0.222356	0.519348	0.0389263	0.0244677	0.163444
1-palmitoyl-GPI (16:0)	Lipid	Lysolipid	1.06063	0.273397	0.928475	0.393984	0.225358	0.522706	0.0384346	0.0523995	0.218768
pregnanediol-3-glucuronide	Lipid	Steroid	1.36939	1.09149	1.01009	0.722026	0.227065	0.523033	0.0381584	0.184587	0.476588
tryptophan betaine	Amino Acid	Tryptophan Metabolism	1.04601	0.758361	1.47581	1.38114	0.230021	0.526213	0.0376859	0.368862	0.600976
3-hydroxydecanoate	Lipid	Fatty Acid, Monohydroxy	0.99612	0.427105	1.18501	0.555728	0.235565	0.535229	0.0368186	0.398302	0.624568
citrate	Energy	TCA Cycle	0.998045	0.278057	1.08953	0.200212	0.239851	0.541285	0.0361643	0.134419	0.419588
1-linoleoyl-GPE (18:2)	Lipid	Lysolipid	1.17088	0.357888	1.02428	0.423803	0.244595	0.544671	0.0354559	0.201194	0.476588
7-alpha-hydroxy-3-oxo-4-cholestenoate (7-Hoca)	Lipid	Sterol	1.01744	0.37298	1.19772	0.571153	0.244613	0.544671	0.0354533	0.210964	0.485945
tauroursodeoxycholate	Lipid	Secondary Bile Acid Metabolism	1.10072	0.536957	0.809945	0.602572	0.249356	0.545511	0.0347612	0.775155	0.903196
palmitoleate (16:1n7)	Lipid	Long Chain Fatty Acid	1.05689	0.214796	1.26693	0.268657	0.251772	0.545511	0.0344145	0.264832	0.534066
cis-vaccenate (18:1n7)	Lipid	Long Chain Fatty Acid	1.00048	1.04386	1.08973	0.38219	0.253127	0.545511	0.0342219	0.340785	0.592049
palmitoyl sphingomyelin (d18:1/16:0)	Lipid	Sphingolipid Metabolism	1.03208	0.209103	0.952525	0.226012	0.255075	0.545511	0.0339472	0.276627	0.534066
octanoylcarnitine	Lipid	Fatty Acid Metabolism(Acyl Carnitine)	1.05283	0.221115	1.37541	0.192225	0.255638	0.545511	0.0338682	0.429082	0.66043
N-acetylaspartate (NAA)	Amino Acid	Alanine and Aspartate Metabolism	0.950785	0.648793	1.02635	1.06833	0.255974	0.545511	0.0338211	0.191751	0.476588
stearoyl sphingomyelin (d18:1/18:0)	Lipid	Sphingolipid Metabolism	0.951935	0.223487	1.08291	0.456567	0.256423	0.545511	0.0337585	0.314084	0.573247
propionylcarnitine	Lipid	Fatty Acid Metabolism (also BCAA Metabolism)	1.12805	0.354755	1.00659	0.328106	0.268027	0.565779	0.0321818	0.276627	0.534066
pregnenolone sulfate	Lipid	Steroid	1.18518	0.559169	0.994365	0.52344	0.272235	0.565779	0.0316303	0.288767	0.548001
1-oleoyl-GPI (18:1)	Lipid	Lysolipid	1.13112	0.333562	1.00299	0.393515	0.273604	0.565779	0.031453	0.201194	0.476588
3-hydroxy-2-ethylpropionate	Amino Acid	Leucine, Isoleucine and Valine Metabolism	0.977155	0.33055	1.15839	0.362587	0.273957	0.565779	0.0314076	0.533823	0.758835
3-(4-hydroxyphenyl)lactate	Amino Acid	Phenylalanine and Tyrosine Metabolism	1.04961	0.408138	1.17128	0.60544	0.27442	0.565779	0.031348	0.244723	0.517325
docosapentaenoate (n3 DPA; 22:5n3)	Lipid	Polyunsaturated Fatty Acid (n3 and n6)	1.02001	0.341768	1.17397	0.52335	0.277589	0.566839	0.0309434	0.533823	0.758835
docosapentaenoate (n6 DPA; 22:5n6)	Lipid	Polyunsaturated Fatty Acid (n3 and n6)	0.977425	0.376839	1.10315	0.352193	0.282563	0.566839	0.0303197	0.201194	0.476588
lathosterol	Lipid	Sterol	1.10682	0.456092	1.30147	0.658551	0.284037	0.566839	0.0301373	0.340785	0.592049
erucate (22:1n9)	Lipid	Long Chain Fatty Acid	1.28376	0.479803	2.3992	0.47276	0.284366	0.566839	0.0300968	0.000667562	0.0164203
2-palmitoleoyl-GPC (16:1)	Lipid	Lysolipid	0.92616	0.290377	0.762985	0.26842	0.28547	0.566839	0.0299613	0.292642	0.549114
N6-carbamoylthreonyladenosine	Nucleotide	Purine Metabolism, Adenine containing	0.884635	0.390354	0.980415	0.377013	0.285537	0.566839	0.029953	0.128051	0.407323
asparagine	Amino Acid	Alanine and Aspartate Metabolism	1.2087	1.92719	1.0776	4.17004	0.286814	0.566839	0.0297971	0.0809763	0.303889
biliverdin	Cofactors and Vitamins	Hemoglobin and Porphyrin Metabolism	1.20766	0.399638	1.04242	0.486002	0.290322	0.567659	0.0293731	0.104572	0.360073
5-dodecenoate (12:1n7)	Lipid	Medium Chain Fatty Acid	1.014	0.399552	1.16478	0.561508	0.290628	0.567659	0.0293364	0.327262	0.58334
13-HODE + 9-HODE	Lipid	Fatty Acid, Monohydroxy	0.976015	1.63783	1.71536	1.10154	0.292543	0.568078	0.0291078	0.444964	0.66945
glycochenodeoxycholate	Lipid	Primary Bile Acid Metabolism	1.09954	0.441088	1.56856	3.06622	0.294637	0.568836	0.0288601	0.0314773	0.175401
fructose	Carbohydrate	Fructose, Mannose and Galactose Metabolism	1.00408	0.366809	1.11297	0.463384	0.301143	0.578056	0.0281041	0.665144	0.864429
gamma-glutamylisoleucine	Peptide	Gamma-glutamyl Amino Acid	1.04771	0.129778	1.185	0.446058	0.305455	0.582982	0.0276143	0.182631	0.476588
gamma-CEHC	Cofactors and Vitamins	Tocopherol Metabolism	0.99119	0.683301	1.18786	0.515383	0.310614	0.58946	0.0270395	0.140345	0.422468
3-carboxy-4-methyl-5-propyl-2-furanpropanoate (CMPF)	Lipid	Fatty Acid, Dicarboxylate	1.44579	1.12098	1.11528	0.91456	0.313395	0.591379	0.0267346	0.354652	0.592269
histidine	Amino Acid	Histidine Metabolism	1.02147	0.139454	0.979495	0.123327	0.319608	0.597716	0.0260658	0.340785	0.592049
N-acetylglycine	Amino Acid	Glycine, Serine and Threonine Metabolism	1.17154	0.548265	0.99737	0.662715	0.322861	0.597716	0.0257223	0.639514	0.837638
thymol sulfate	Xenobiotics	Food Component/Plant	0.2208	0.697904	0.29872	0.343026	0.323636	0.597716	0.025641	0.342112	0.592049
1-linoleoylglycerol (18:2)	Lipid	Monoacylglycerol	1.00522	0	1.19744	0.348469	0.323912	0.597716	0.0256122	0.511661	0.736616
laurate (12:0)	Lipid	Medium Chain Fatty Acid	1.07719	0.242804	1.00449	0.223035	0.330238	0.606041	0.0249594	0.288767	0.548001
DSGEGDFXAEGGGVR	Peptide	Fibrinogen Cleavage Peptide	1.05491	0.385391	1.25995	0.358808	0.334061	0.606626	0.0245726	0.114254	0.377832
palmitoylcarnitine	Lipid	Fatty Acid Metabolism(Acyl Carnitine)	1.14345	0.722554	1.02828	0.596881	0.334189	0.606626	0.0245597	0.383413	0.614743
1-oleoyl-GPE (18:1)	Lipid	Lysolipid	1.10572	0.626109	0.951835	0.332158	0.337712	0.608186	0.0242086	0.758351	0.895015
4-androsten-3beta,17beta-diol disulfate (1)	Lipid	Steroid	2.06718	2.7947	1.41804	1.07968	0.33869	0.608186	0.0241119	0.904208	0.971079
gamma-glutamyltryptophan	Peptide	Gamma-glutamyl Amino Acid	0.71852	0.335128	0.83975	0.456463	0.344414	0.613726	0.0235536	0.460742	0.684579
bradykinin	Peptide	Polypeptide	0.35081	0.570211	0.173535	0.578282	0.348341	0.613726	0.0231776	0.395893	0.624568
nicotinamide	Cofactors and Vitamins	Nicotinate and Nicotinamide Metabolism	1.00533	0.756281	1.17748	0.353736	0.349117	0.613726	0.0231039	0.198729	0.476588
N-delta-acetylornithine	Amino Acid	Urea cycle; Arginine and Proline Metabolism	0.9442	0.34355	1.04821	0.356629	0.353515	0.613726	0.0226906	0.24227	0.515402
isovalerylcarnitine	Amino Acid	Leucine, Isoleucine and Valine Metabolism	0.925345	0.31507	1.03039	0.388525	0.353592	0.613726	0.0226834	0.413526	0.642408
7-methylguanine	Nucleotide	Purine Metabolism, Guanine containing	1.03848	0.253328	0.963935	0.250952	0.355768	0.613726	0.0224816	0.24227	0.515402
caprylate (8:0)	Lipid	Medium Chain Fatty Acid	1.02371	0.274254	1.11641	0.301139	0.356415	0.613726	0.0224218	0.861987	0.940862
dihomo-linolenate (20:3n3 or n6)	Lipid	Polyunsaturated Fatty Acid (n3 and n6)	0.990495	0.663788	1.07546	0.62757	0.356737	0.613726	0.0223922	0.368862	0.600976
beta-sitosterol	Lipid	Sterol	1.12702	0.189382	0.93709	0.401627	0.358313	0.613726	0.0222475	0.217649	0.494522
isoleucine	Amino Acid	Leucine, Isoleucine and Valine Metabolism	1.00374	0.219537	1.06881	0.229612	0.365427	0.622717	0.0216049	0.383413	0.614743
stachydrine	Xenobiotics	Food Component/Plant	1.29422	1.05077	1.04706	0.606992	0.368085	0.624062	0.0213691	0.778804	0.903196
acetylcarnitine	Lipid	Fatty Acid Metabolism(Acyl Carnitine)	1.02652	0.241865	1.09121	0.214116	0.376137	0.634494	0.0206688	0.149284	0.429834
N-acetyl-beta-alanine	Nucleotide	Pyrimidine Metabolism, Uracil containing	1.19202	0.364586	1.05998	0.554805	0.379362	0.635377	0.020394	0.276627	0.534066
myristoleate (14:1n5)	Lipid	Long Chain Fatty Acid	1.00307	0.389024	1.13354	0.531979	0.381559	0.635377	0.0202086	0.698028	0.875622
mannitol	Carbohydrate	Fructose, Mannose and Galactose Metabolism	1.67999	1.94837	1.25416	0.953204	0.385474	0.635377	0.019882	0.925426	0.975054
glucuronate	Carbohydrate	Aminosugar Metabolism	1.05293	0.281746	1.15601	0.444918	0.386875	0.635377	0.0197662	0.564832	0.786057
decanoylcarnitine	Lipid	Fatty Acid Metabolism(Acyl Carnitine)	1.1104	0.149569	1.35313	0.16545	0.387918	0.635377	0.0196805	0.511661	0.736616
2-hydroxypalmitate	Lipid	Fatty Acid, Monohydroxy	1.02133	0.748701	0.977785	0.992041	0.388074	0.635377	0.0196676	0.444964	0.66945
taurolithocholate 3-sulfate	Lipid	Secondary Bile Acid Metabolism	1.01474	1.15577	0.75518	0.690812	0.394048	0.64201	0.0191825	0.568886	0.788415
3-methoxytyrosine	Amino Acid	Phenylalanine and Tyrosine Metabolism	1.06581	0.394028	0.972075	0.298923	0.401958	0.651719	0.0185559	0.620465	0.825639
campesterol	Lipid	Sterol	1.29812	0.704606	1.13602	0.499706	0.406578	0.653481	0.0181979	0.698028	0.875622
1-palmitoyl-GPA (16:0)	Lipid	Lysolipid	0.963795	0.364719	1.07872	0.492545	0.406958	0.653481	0.0181688	0.494523	0.72127
N1-methyladenosine	Nucleotide	Purine Metabolism, Adenine containing	1.00541	0.183209	1.04554	0.175941	0.416092	0.656233	0.0174789	0.626312	0.828803
tyrosine	Amino Acid	Phenylalanine and Tyrosine Metabolism	0.971515	0.102477	1.01815	0.192725	0.41678	0.656233	0.0174278	0.368862	0.600976
creatinine	Amino Acid	Creatine Metabolism	1.06848	0.186906	1.01478	0.22795	0.420369	0.656233	0.0171633	0.15716	0.444843
hypoxanthine	Nucleotide	Purine Metabolism, (Hypo)Xanthine/Inosine containing	0.98458	0.511981	1.06989	0.422844	0.420725	0.656233	0.0171373	0.444964	0.66945
homocitrulline	Amino Acid	Urea cycle; Arginine and Proline Metabolism	1.08874	0.289359	0.9679	0.36872	0.420801	0.656233	0.0171317	0.29492	0.550297
cystine	Amino Acid	Methionine, Cysteine, SAM and Taurine Metabolism	1.4431	3.40063	0.87176	3.90191	0.42158	0.656233	0.0170748	0.533911	0.758835
salicylate	Xenobiotics	Drug	1.39192	3.28565	2.32681	4.09452	0.42424	0.656233	0.0168818	0.0592113	0.232666
taurocholate	Lipid	Primary Bile Acid Metabolism	1.32044	3.12046	2.26839	0.390909	0.42439	0.656233	0.0168709	0.0260446	0.166855
dihydroorotate	Nucleotide	Pyrimidine Metabolism, Orotate containing	1.06227	0.301576	0.993725	0.24024	0.431529	0.664197	0.0163617	0.231499	0.505363
3-hydroxyhippurate	Xenobiotics	Benzoate Metabolism	1.05502	1.00745	1.32981	1.1983	0.437335	0.667225	0.0159567	0.500074	0.726195
arabonate	Cofactors and Vitamins	Ascorbate and Aldarate Metabolism	1.0749	0.434103	1.18702	0.468892	0.437492	0.667225	0.0159458	0.477691	0.702857
acisoga	Amino Acid	Polyamine Metabolism	1.11613	0.360085	1.02323	0.403696	0.447249	0.676075	0.0152834	0.231499	0.505363
4-methylcatechol sulfate	Xenobiotics	Benzoate Metabolism	1.23516	1.13965	1.63454	2.02793	0.447343	0.676075	0.0152772	0.924569	0.975054
sarcosine (N-Methylglycine)	Amino Acid	Glycine, Serine and Threonine Metabolism	0.966665	0.51966	1.06794	0.311434	0.459311	0.691035	0.0144944	0.147466	0.429834
1-methylimidazoleacetate	Amino Acid	Histidine Metabolism	0.923775	0.443452	1.01826	0.369794	0.468775	0.702112	0.0138974	0.316079	0.573752
3-methyl-2-oxovalerate	Amino Acid	Leucine, Isoleucine and Valine Metabolism	1.00829	0.16329	1.06798	0.329293	0.472129	0.703978	0.0136904	0.989332	0.995291
phenol sulfate	Amino Acid	Phenylalanine and Tyrosine Metabolism	1.46237	1.05552	1.25103	0.843136	0.488413	0.725022	0.0127177	0.444964	0.66945
2-methylbutyrylcarnitine (C5)	Amino Acid	Leucine, Isoleucine and Valine Metabolism	1.11937	0.500523	1.02334	0.371425	0.494991	0.726637	0.0123395	0.620465	0.825639
2-hydroxyoctanoate	Lipid	Fatty Acid, Monohydroxy	0.87087	0.425082	0.960865	0.406885	0.498143	0.726637	0.0121613	0.266772	0.534066
glycine	Amino Acid	Glycine, Serine and Threonine Metabolism	1.02392	0.21707	0.972445	0.257339	0.498265	0.726637	0.0121544	0.25338	0.532257
arabitol	Carbohydrate	Pentose Metabolism	1.07549	0.398498	1.1579	0.366509	0.500179	0.726637	0.0120471	0.368862	0.600976
glycocholenate sulfate	Lipid	Secondary Bile Acid Metabolism	1.00212	0.151312	1.10323	0.172965	0.501442	0.726637	0.0119767	0.967633	0.98571
choline	Lipid	Phospholipid Metabolism	0.984125	0.293622	1.01891	0.598088	0.502554	0.726637	0.0119149	0.758351	0.895015
pyroglutamine	Amino Acid	Glutamate Metabolism	1.29139	0.721493	1.13521	0.747834	0.505554	0.727823	0.0117495	0.444964	0.66945
creatine	Amino Acid	Creatine Metabolism	1.05977	0.514433	1.18343	0.650101	0.50875	0.729281	0.011575	0.71795	0.878371
ascorbate (Vitamin C)	Cofactors and Vitamins	Ascorbate and Aldarate Metabolism	1.21762	0.720652	1.00738	1.22886	0.513247	0.732583	0.0113326	0.0530585	0.218785
urate	Nucleotide	Purine Metabolism, (Hypo)Xanthine/Inosine containing	0.997215	0.214742	1.0452	0.267186	0.534994	0.760375	0.0102104	0.820148	0.922321
cholesterol	Lipid	Sterol	1.01082	0.134495	0.978295	0.202056	0.552614	0.78209	0.00935911	0.601662	0.807048
N-formylmethionine	Amino Acid	Methionine, Cysteine, SAM and Taurine Metabolism	0.959295	0.291605	1.01446	0.298232	0.557707	0.785966	0.00912231	0.755698	0.895015
indolepropionate	Amino Acid	Tryptophan Metabolism	2.13803	0.882776	3.76793	1.17309	0.57083	0.797183	0.00853046	0.0547308	0.222223
glycolithocholate sulfate	Lipid	Secondary Bile Acid Metabolism	1.20855	1.80973	1.02134	12.6187	0.571843	0.797183	0.00848583	0.35025	0.592269
piperine	Xenobiotics	Food Component/Plant	0.985215	1.17504	0.819875	0.555954	0.572826	0.797183	0.00844272	0.955905	0.98571
sorbitol	Carbohydrate	Fructose, Mannose and Galactose Metabolism	0.960355	0.42092	1.04855	0.557875	0.575833	0.797261	0.00831163	0.849574	0.936494
pseudouridine	Nucleotide	Pyrimidine Metabolism, Uracil containing	1.0131	0.179805	0.976945	0.227003	0.579829	0.797261	0.00813952	0.698028	0.875622
10-undecenoate (11:1n1)	Lipid	Medium Chain Fatty Acid	1.2214	0.999218	1.09017	0.32746	0.580043	0.797261	0.00813037	0.327262	0.58334
lysine	Amino Acid	Lysine Metabolism	1.03608	0.196449	0.99632	0.25663	0.585369	0.800674	0.00790476	0.738062	0.893162
p-cresol sulfate	Amino Acid	Phenylalanine and Tyrosine Metabolism	2.18238	2.07528	2.61752	2.88657	0.587321	0.800674	0.00782309	0.925426	0.975054
indolelactate	Amino Acid	Tryptophan Metabolism	1.11115	0.38139	1.03683	0.484348	0.592937	0.805044	0.00759113	0.276627	0.534066
gamma-tocopherol	Cofactors and Vitamins	Tocopherol Metabolism	1.08167	0.578885	1.17303	0.507352	0.598654	0.809516	0.00735956	0.276627	0.534066
5alpha-pregnan-3alpha,20beta-diol disulfate 1	Lipid	Steroid	0.68513	1.3733	0.51735	0.429389	0.605059	0.814878	0.00710548	0.384674	0.614743
N-methylpipecolate	Xenobiotics	Chemical	1.19437	0.7921	1.0779	0.65668	0.615616	0.82543	0.00669888	0.828636	0.925669
indoleacetate	Amino Acid	Tryptophan Metabolism	1.14836	0.580214	1.24819	0.671577	0.617837	0.82543	0.00661523	0.546823	0.76825
arachidonate (20:4n6)	Lipid	Polyunsaturated Fatty Acid (n3 and n6)	1.02655	0.27415	0.986355	0.233608	0.620604	0.825824	0.00651192	0.778804	0.903196
octadecanedioate	Lipid	Fatty Acid, Dicarboxylate	1.15901	0.652481	1.07585	0.408621	0.631796	0.834819	0.00610424	0.925426	0.975054
catechol sulfate	Xenobiotics	Benzoate Metabolism	1.03777	0.383241	1.13332	0.799998	0.632804	0.834819	0.00606835	0.861987	0.940862
2-piperidinone	Xenobiotics	Food Component/Plant	1.12589	0.840765	1.29737	1.37094	0.636198	0.834819	0.0059483	0.820148	0.922321
carnitine	Lipid	Carnitine Metabolism	1.01401	0.133357	0.994415	0.127298	0.637362	0.834819	0.00590749	0.698028	0.875622
caproate (6:0)	Lipid	Medium Chain Fatty Acid	1.02412	0.232845	0.98714	0.272996	0.647532	0.842439	0.00555798	0.264832	0.534066
1-palmitoyl-GPE (16:0)	Lipid	Lysolipid	1.04193	0.270553	1.00011	0.303632	0.648224	0.842439	0.00553467	0.461169	0.684579
1-(1-enyl-oleoyl)-GPE (P-18:1)	Lipid	Lysolipid	1.04468	0.592197	1.14152	0.765465	0.657077	0.849525	0.00524154	0.978419	0.990278
1-arachidonoyl-GPI (20:4)	Lipid	Lysolipid	0.996635	0.224101	1.03858	0.356905	0.658763	0.849525	0.0051868	0.968002	0.98571
4-vinylphenol sulfate	Xenobiotics	Benzoate Metabolism	1.60868	1.20906	1.40519	1.70782	0.666081	0.852711	0.0049531	0.583114	0.798197
hexadecanedioate	Lipid	Fatty Acid, Dicarboxylate	1.32872	1.00929	1.20583	0.774918	0.668253	0.852711	0.00488497	0.861987	0.940862
citrulline	Amino Acid	Urea cycle; Arginine and Proline Metabolism	1.03666	0.297777	1.0736	0.241484	0.668893	0.852711	0.00486499	0.354652	0.592269
N-acetylthreonine	Amino Acid	Glycine, Serine and Threonine Metabolism	0.97976	0.317621	0.937945	0.308557	0.675187	0.855914	0.00467112	0.713433	0.878371
inositol 1-phosphate (I1P)	Lipid	Inositol Metabolism	1.0376	0.312257	1.08492	0.399714	0.678805	0.855914	0.00456179	0.841013	0.930127
undecanedioate	Lipid	Fatty Acid, Dicarboxylate	1.02107	0.161315	1.04576	0.211432	0.680338	0.855914	0.0045159	0.755732	0.895015
5-oxoproline	Amino Acid	Glutathione Metabolism	1.0214	0.206297	1.04842	0.207103	0.681656	0.855914	0.00447667	0.678306	0.874727
1-oleoylglycerol (18:1)	Lipid	Monoacylglycerol	1.27666	0.663761	1.43405	0.648679	0.688231	0.857862	0.00428392	0.546823	0.76825
glycylvaline	Peptide	Dipeptide	1.15051	0.684792	1.06675	1.60039	0.688782	0.857862	0.004268	0.597845	0.807048
alpha-tocopherol	Cofactors and Vitamins	Tocopherol Metabolism	1.00611	0.201022	1.03756	0.287784	0.690913	0.857862	0.00420671	0.903112	0.971079
caprate (10:0)	Lipid	Medium Chain Fatty Acid	1.06927	0.19507	1.04266	0.231827	0.696623	0.859333	0.00404498	0.413526	0.642408
4-androsten-3beta,17beta-diol disulfate (2)	Lipid	Steroid	1.07062	0.524768	1.14283	0.648612	0.700868	0.859333	0.00392711	0.968002	0.98571
3-indoxyl sulfate	Amino Acid	Tryptophan Metabolism	1.26162	0.800261	1.1718	0.67728	0.703762	0.859333	0.00384789	0.71795	0.878371
4-amino-2-hydroxybutyrate	Amino Acid	Methionine, Cysteine, SAM and Taurine Metabolism	0.99183	0.226845	0.968045	0.163584	0.705816	0.859333	0.00379223	0.429082	0.66043
trans-urocanate	Amino Acid	Histidine Metabolism	1.08427	0.40535	1.03797	0.364119	0.706052	0.859333	0.00378585	0.694877	0.875622
threonine	Amino Acid	Glycine, Serine and Threonine Metabolism	0.95559	0.226212	0.98685	0.292591	0.707535	0.859333	0.00374599	0.839083	0.930127
4-hydroxyhippurate	Xenobiotics	Benzoate Metabolism	1.18471	0.890614	1.07817	0.915368	0.711171	0.86062	0.00364926	0.391492	0.622659
cortisone	Lipid	Steroid	0.99141	0.25961	1.01924	0.218373	0.715697	0.861145	0.00353084	0.665144	0.864429
1,6-anhydroglucose	Xenobiotics	Food Component/Plant	0.948835	0.508101	0.894895	0.421203	0.716762	0.861145	0.0035033	0.967548	0.98571
glycohyocholate	Lipid	Secondary Bile Acid Metabolism	0.91737	0.683314	1.01378	1.00778	0.725203	0.866653	0.00328926	0.693233	0.875622
4-ethylphenylsulfate	Xenobiotics	Benzoate Metabolism	1.80178	4.32782	2.24482	3.62903	0.727676	0.866653	0.00322797	0.575248	0.79317
alanine	Amino Acid	Alanine and Aspartate Metabolism	0.93819	0.235273	0.963845	0.229818	0.72913	0.866653	0.00319224	1	1
eicosapentaenoate (EPA; 20:5n3)	Lipid	Polyunsaturated Fatty Acid (n3 and n6)	1.15803	0.635638	1.23594	0.801858	0.735346	0.870942	0.00304199	0.968002	0.98571
guanidinoacetate	Amino Acid	Creatine Metabolism	0.8117	0.358757	0.77223	0.409767	0.747636	0.882369	0.00275669	0.699974	0.875622
1-stearoyl-GPE (18:0)	Lipid	Lysolipid	0.969115	0.274792	0.999045	0.330848	0.757333	0.890666	0.00254244	0.481847	0.705863
glutarylcarnitine (C5)	Amino Acid	Lysine Metabolism	1.12444	0.353763	1.16166	0.453479	0.773782	0.906818	0.0022005	0.799407	0.90817
cysteine	Amino Acid	Methionine, Cysteine, SAM and Taurine Metabolism	1.04863	0.703392	1.09688	0.33529	0.783365	0.914838	0.00201353	0.108077	0.364624
chiro-inositol	Lipid	Inositol Metabolism	3.13216	7.96365	2.56134	5.0928	0.788579	0.91772	0.00191552	0.734596	0.893162
glycocholate	Lipid	Primary Bile Acid Metabolism	1.74011	4.0583	2.02736	2.6612	0.79267	0.919277	0.00184047	0.108077	0.364624
mead acid (20:3n9)	Lipid	Polyunsaturated Fatty Acid (n3 and n6)	1.02142	0.501185	1.06059	0.458088	0.797806	0.921355	0.00174849	0.71795	0.878371
serine	Amino Acid	Glycine, Serine and Threonine Metabolism	1.00371	0.247641	1.02309	0.234806	0.800889	0.921355	0.00169449	1	1
beta-alanine	Nucleotide	Pyrimidine Metabolism, Uracil containing	1.0317	0.346208	1.00672	0.278125	0.802738	0.921355	0.00166254	0.758351	0.895015
3-aminoisobutyrate	Nucleotide	Pyrimidine Metabolism, Thymine containing	1.19656	0.731596	1.26208	0.928875	0.805611	0.921487	0.00161351	0.799407	0.90817
N-acetylserine	Amino Acid	Glycine, Serine and Threonine Metabolism	1.04419	0.272993	1.02599	0.242189	0.824658	0.940054	0.00130803	0.340785	0.592049
2-aminooctanoate	Lipid	Fatty Acid, Amino	1.13251	0.576906	1.09685	0.469023	0.83131	0.944414	0.00120924	0.925426	0.975054
alpha-hydroxyisocaproate	Amino Acid	Leucine, Isoleucine and Valine Metabolism	1.01011	0.409002	1.04451	0.619333	0.836899	0.9468	0.00112936	0.694414	0.875622
phosphate	Energy	Oxidative Phosphorylation	1.01086	0.119977	1.00185	0.159427	0.841036	0.9468	0.00107207	0.564832	0.786057
leucine	Amino Acid	Leucine, Isoleucine and Valine Metabolism	1.0558	0.217217	1.06959	0.226185	0.845144	0.9468	0.0010167	0.989332	0.995291
pregnen-diol disulfate	Lipid	Steroid	1.07373	0.466863	1.11237	0.750884	0.846111	0.9468	0.00100388	0.778804	0.903196
phenylacetylcarnitine	Amino Acid	Phenylalanine and Tyrosine Metabolism	0.8965	0.638707	0.859085	0.582813	0.847584	0.9468	0.000984534	0.923251	0.975054
phenyllactate (PLA)	Amino Acid	Phenylalanine and Tyrosine Metabolism	1.14231	0.724916	1.10623	0.484784	0.854175	0.950981	0.000900324	0.755521	0.895015
glycodeoxycholate	Lipid	Secondary Bile Acid Metabolism	1.62268	2.67888	1.49659	1.79481	0.862102	0.95445	0.000804178	0.794483	0.90817
daidzein sulfate (2)	Xenobiotics	Food Component/Plant	0.952395	0.562844	1.05638	0.524368	0.870107	0.95445	0.000712742	0.178498	0.476588
N-acetylcarnosine	Peptide	Dipeptide Derivative	1.10855	2.52313	1.08028	1.26994	0.870304	0.95445	0.00071056	0.675	0.873837
fucose	Carbohydrate	Pentose Metabolism	0.98688	0.318993	0.966515	0.455405	0.870757	0.95445	0.000705567	0.978419	0.990278
succinate	Energy	TCA Cycle	1.0459	0.256348	1.03411	0.203466	0.872918	0.95445	0.000681975	0.968002	0.98571
3-methyl catechol sulfate (1)	Xenobiotics	Benzoate Metabolism	0.647435	0.615622	0.59836	1.2345	0.874436	0.95445	0.000665644	0.328347	0.58334
kynurenine	Amino Acid	Tryptophan Metabolism	1.04997	0.245373	1.06212	0.291268	0.887211	0.963628	0.000536264	0.71795	0.878371
quinate	Xenobiotics	Food Component/Plant	0.889585	0.893111	0.924345	0.67132	0.890079	0.963628	0.000509166	0.599386	0.807048
xylitol	Carbohydrate	Pentose Metabolism	1.08444	0.536367	1.10644	0.492029	0.893189	0.963628	0.000480602	0.870943	0.947541
cholate	Lipid	Primary Bile Acid Metabolism	2.9078	4.03825	2.71815	5.17701	0.897904	0.963628	0.000438883	0.383413	0.614743
C-glycosyltryptophan	Amino Acid	Tryptophan Metabolism	1.00182	0.156585	0.993895	0.226179	0.898103	0.963628	0.000437165	0.799407	0.90817
bilirubin (Z,Z)	Cofactors and Vitamins	Hemoglobin and Porphyrin Metabolism	1.03985	0.446245	1.02059	0.525262	0.901205	0.963628	0.000410824	0.738062	0.893162
4-methyl-2-oxopentanoate	Amino Acid	Leucine, Isoleucine and Valine Metabolism	1.05557	0.212017	1.04405	0.362875	0.90304	0.963628	0.000395634	0.354652	0.592269
2-hydroxydecanoate	Lipid	Fatty Acid, Monohydroxy	1.41573	1.46165	1.37071	0.946652	0.908567	0.963766	0.000351635	0.354652	0.592269
myo-inositol	Lipid	Inositol Metabolism	1.03308	0.321049	1.02352	0.207764	0.91157	0.963766	0.000328819	0.758351	0.895015
docosahexaenoate (DHA; 22:6n3)	Lipid	Polyunsaturated Fatty Acid (n3 and n6)	1.0495	0.315727	1.03856	0.305147	0.911826	0.963766	0.000326914	0.883057	0.954502
2-hydroxy-3-methylvalerate	Amino Acid	Leucine, Isoleucine and Valine Metabolism	1.18331	0.965364	1.15571	0.764324	0.920664	0.964455	0.000264468	0.967604	0.98571
tetradecanedioate	Lipid	Fatty Acid, Dicarboxylate	1.06614	0.806431	1.0431	0.699041	0.923561	0.964455	0.000245449	0.881059	0.954502
21-hydroxypregnenolone disulfate	Lipid	Steroid	1.02571	0.429334	1.01123	0.517457	0.923728	0.964455	0.000244372	0.77637	0.903196
S-allylcysteine	Xenobiotics	Food Component/Plant	1.06764	1.26255	1.10191	0.977562	0.924028	0.964455	0.000242446	0.630023	0.828803
cortisol	Lipid	Steroid	0.985855	0.210469	0.97913	0.290572	0.933636	0.969218	0.000184873	0.601662	0.807048
2-hydroxyhippurate (salicylurate)	Xenobiotics	Benzoate Metabolism	0.80327	0.288432	0.854335	0.272398	0.937243	0.969218	0.000165287	0.0470952	0.209996
phenylacetate	Amino Acid	Phenylalanine and Tyrosine Metabolism	0.7842	2.62754	0.791225	1.1824	0.937297	0.969218	0.000164998	0.79566	0.90817
dimethylglycine	Amino Acid	Glycine, Serine and Threonine Metabolism	1.07362	0.32402	1.06637	0.310221	0.942759	0.969725	0.000137461	0.946695	0.98571
phenylalanine	Amino Acid	Phenylalanine and Tyrosine Metabolism	1.00571	0.14581	1.00902	0.148551	0.943594	0.969725	0.000133472	0.799407	0.90817
xylonate	Carbohydrate	Pentose Metabolism	1.04893	0.378746	1.05469	0.391768	0.962576	0.983662	5.87025e-05	0.71795	0.878371
laurylcarnitine	Lipid	Fatty Acid Metabolism(Acyl Carnitine)	1.10325	0.555936	1.09476	0.642654	0.964595	0.983662	5.25363e-05	0.946074	0.98571
oleoylcarnitine	Lipid	Fatty Acid Metabolism(Acyl Carnitine)	1.05117	0.386457	1.04574	0.414692	0.965991	0.983662	4.84716e-05	0.946695	0.98571
4-hydroxyphenylpyruvate	Amino Acid	Phenylalanine and Tyrosine Metabolism	0.800375	0.302303	0.79528	0.531584	0.970473	0.985222	3.65329e-05	0.347371	0.592269
4-hydroxyphenylacetate	Amino Acid	Phenylalanine and Tyrosine Metabolism	1.28002	1.179	1.27433	0.758447	0.985626	0.991513	8.65522e-06	0.136631	0.422468
glycerate	Carbohydrate	Glycolysis, Gluconeogenesis, and Pyruvate Metabolism	1.00459	0.161021	1.00537	0.151666	0.987661	0.991513	6.37746e-06	0.841013	0.930127
aspartate	Amino Acid	Alanine and Aspartate Metabolism	1.02452	0.289988	1.02568	0.193335	0.988151	0.991513	5.88061e-06	0.820148	0.922321
O-methylcatechol sulfate	Xenobiotics	Benzoate Metabolism	1.06704	0.467869	1.06944	0.578684	0.988544	0.991513	5.49718e-06	0.828667	0.925669
phenylacetylglutamine	Amino Acid	Phenylalanine and Tyrosine Metabolism	1.34703	1.52788	1.34719	1.00978	0.99969	0.99969	4.01709e-09	0.601662	0.807048

## Sheet: H metadata
metadata variable	mean rural value	rural standard deviation	mean urban value	urban standard deviation	linear model p-value for urban vs. rural	adjusted p-value for urban vs. rural	R2	nonparametric test used	nonparametric p-value for urban vs. rural	adjusted nonparametric p-value for urban vs. rural
Insulin (µU/mL)	4.312	2.85047	9.84368	3.66631	5.99955e-06	0.000311977	0.429313	Wilcox	1.14539e-05	0.000629964
Waist circumference (cm)	73.775	7.88148	85.0263	10.505	0.000528414	0.0103781	0.280327	Wilcox	0.000779307	0.00857238
BMI (kg/m2)	21.0939	2.71172	24.4511	2.87469	0.000598737	0.0103781	0.275728	Wilcox	0.000696091	0.00857238
HbA1c (%)	5.65	0.278152	6.63158	1.21108	0.00113051	0.0146966	0.251964	Wilcox	6.12485e-05	0.00168433
3-Day Ave: Alpha tocopherol (mg)	4.53243	4.36975	8.30775	3.59017	0.00564051	0.0586613	0.189286	Wilcox	0.000173982	0.00318968
3-Day Ave: Sodium (mg)	4770.37	2739.79	3071.44	1115.08	0.016526	0.12922	0.145623	Wilcox	0.0352626	0.129296
inorganic arsenic in urine (log) (average of morning and spot urine)	4.01029	0.444052	3.63708	0.524934	0.0214649	0.12922	0.134854	Wilcox	0.0138695	0.084758
3-Day Ave: Selenium (mcg)	60.5083	52.4454	31.2138	14.2897	0.0241152	0.12922	0.130047	Wilcox	0.006891	0.0541436
Glucose (mmol/L)	5.331	0.425798	6.78947	2.75706	0.0248922	0.12922	0.128737	Wilcox	0.21628	0.371731
Weight (kg)	52.605	7.70253	59.1737	10.0412	0.0272278	0.12922	0.125029	Wilcox	0.0204402	0.0936844
Age (years)	50.6	11.6953	58.8947	10.9944	0.0285139	0.12922	0.12312	Wilcox	0.0203256	0.0936844
3-Day Ave: Beta+gamma tocopherol (mg)	9.46527	11.2479	17.2535	10.2167	0.02982	0.12922	0.121267	Wilcox	0.0107509	0.0739123
Average diastolic blood pressure	74.1	6.64039	78.9474	7.55332	0.0397673	0.152154	0.10935	Wilcox	0.0263471	0.103506
Average systolic blood pressure	118.9	17.9059	129.895	14.5789	0.0429573	0.152154	0.106156	Wilcox	0.0415703	0.134492
3-Day Ave: Delta tocopherol (mg)	2.39539	2.31307	9.85216	15.8172	0.0438905	0.152154	0.105266	Wilcox	0.00123491	0.01132
3-Day Ave: Food intake (g)	977.469	210.684	852.002	232.827	0.0855979	0.264824	0.0777614	Wilcox	0.0892899	0.233855
3-Day Ave: Ash (g)	18.9355	8.76937	14.7961	5.43549	0.0865771	0.264824	0.077297	Wilcox	0.141495	0.299317
3-Day Ave: Vitamin A (mcg)	570.264	521.125	355.873	204.661	0.102582	0.276492	0.0703982	Wilcox	0.0840031	0.233855
3-Day Ave: Manganese (mg)	4.40174	1.44864	9.91551	15.052	0.111285	0.276492	0.0671063	Wilcox	0.350601	0.494437
3-Day Ave: Carbohydrate (g)	202.241	86.2396	167.064	39.0666	0.112487	0.276492	0.0666733	Wilcox	0.282858	0.444491
HDL (mmol/L)	1.5135	0.443482	1.30474	0.361238	0.116603	0.276492	0.065226	Wilcox	0.155815	0.306066
3-Day Ave: Retinol (mcg)	880.082	656.354	611.514	325.58	0.116977	0.276492	0.0650971	Wilcox	0.184131	0.337574
3-Day Ave: Alcohol by volume (ml)	4.76667	13.5789	0	0	0.134747	0.301512	0.0594364	Wilcox	0.0886786	0.233855
3-Day Ave: Water (g)	599.562	168.735	516.467	174.586	0.139159	0.301512	0.0581548	Wilcox	0.149367	0.304267
high sensitivity CRP (mg/L)	0.779	0.783682	1.09947	0.704876	0.188333	0.377995	0.0463009	Wilcox	0.132684	0.291905
3-Day Ave: %Energy from Fat	38.5276	8.64154	42.6034	10.3426	0.188998	0.377995	0.0461651	Wilcox	0.258367	0.417947
3-Day Ave: Niacin (mg)	16.2157	4.08866	14.3234	5.35397	0.221158	0.41448	0.0401743	Wilcox	0.12669	0.290331
Creatinine in urine (mg/dL)	111.512	103.493	76.8421	66.1717	0.223181	0.41448	0.0398313	Wilcox	0.305074	0.466085
Triglycerides (mmol/L)	1.462	0.974985	1.82105	1.06251	0.278262	0.47494	0.0316899	Wilcox	0.376093	0.510154
3-Day Ave: Energy (kcal)	1769.01	467.094	1619.1	384.933	0.28252	0.47494	0.0311425	Wilcox	0.395693	0.518169
3-Day Ave: Riboflavin (mg)	0.735956	0.260642	0.63863	0.297025	0.283137	0.47494	0.031064	Wilcox	0.119744	0.286343
3-Day Ave: Alcohol by weight (g)	3.84717	10.9589	1.25439	4.02543	0.338134	0.549469	0.0248205	Wilcox	0.801068	0.863897
3-Day Ave: Protein (g)	65.7013	13.5296	59.8861	27.2657	0.400596	0.631242	0.0191688	Wilcox	0.174937	0.331778
3-Day Ave: Carotene (mcg)	1988.67	1220.22	1701.77	921.572	0.41455	0.634017	0.0180714	Wilcox	0.60707	0.681406
3-Day Ave: %Energy from Carbohydrate	44.6755	9.64148	42.3206	9.56879	0.448999	0.667085	0.0155791	Wilcox	0.495508	0.579849
3-Day Ave: Vitamin E (mg)	30.2298	17.6641	33.6369	16.5346	0.538363	0.777635	0.0103174	Wilcox	0.460854	0.551022
3-Day Ave: %Energy from Protein	15.3233	3.41345	14.5729	4.85343	0.5783	0.791978	0.00842889	Wilcox	0.427568	0.53446
cholesterol (mmol/L)	4.8365	1.05122	4.65632	0.984362	0.584389	0.791978	0.00816273	Wilcox	0.778718	0.85659
3-Day Ave: Calcium (mg)	326.504	294.919	284.356	176.755	0.593983	0.791978	0.00775435	Wilcox	0.380296	0.510154
3-Day Ave: Copper (mg)	1.51595	0.605631	1.40441	0.884159	0.646989	0.810876	0.00572863	Wilcox	0.0378897	0.130246
3-Day Ave: Fiber (g)	13.054	11.3619	14.7716	12.2729	0.652608	0.810876	0.00553551	Wilcox	0.411452	0.526275
percent DMA (average of morning and spot urine)	0.754093	0.0549536	0.761966	0.0543655	0.65567	0.810876	0.00543193	Wilcox	0.336307	0.494437
3-Day Ave: Fat (g)	74.2867	20.9489	78.0024	32.2555	0.670532	0.810876	0.00494561	Wilcox	0.92257	0.975796
3-Day Ave: Phosphorus (mg)	851.717	189.069	886.408	420.976	0.739615	0.855044	0.00302159	Wilcox	0.444037	0.542712
3-Day Ave: Zinc (mg)	11.0707	2.92014	10.6174	5.50313	0.748032	0.855044	0.00282291	Wilcox	0.113092	0.28273
3-Day Ave: Vitamin C (mg)	61.3705	24.7353	64.0723	33.0869	0.773572	0.855044	0.002265	Wilcox	0.966774	0.984677
3-Day Ave: Thiamin (mg)	1.05752	0.368345	1.10446	0.678775	0.788418	0.855044	0.00197101	Wilcox	0.568685	0.651619
3-Day Ave: Potassium (mg)	1553.29	364.894	1496.46	867.167	0.789271	0.855044	0.00195479	Wilcox	0.0467608	0.14288
percent MMA (average of morning and spot urine)	0.116855	0.0338268	0.120747	0.0756565	0.835458	0.886609	0.00118116	Wilcox	0.350601	0.494437
LDL (mmol/L)	3.021	0.948666	2.98368	0.817314	0.896257	0.932107	0.00046565	Wilcox	0.943997	0.979619
3-Day Ave: Magnesium (mg)	228.404	80.5215	225.988	129.364	0.944245	0.962759	0.00013398	Wilcox	0.193669	0.343607
3-Day Ave: Iron (mg)	18.8565	5.06642	18.8933	10.8799	0.989188	0.989188	5.03073e-06	Wilcox	0.258367	0.417947
Taking probiotic supplements	0	0	0.263158	0.452414	NA	NA	NA	Fisher	0.020196	0.0936844
Gender	1.25	0.444262	1.63158	0.495595	NA	NA	NA	Fisher	0.0248417	0.103506
Used antibiotics in the past 6 months	0.1	0.307794	0.0526316	0.229416	NA	NA	NA	Fisher	1	1
