# Supplementary material for: Recent urbanization in China is correlated with a Westernized microbiome encoding increased virulence and antibiotic resistance genes
Source: Microbiome. 2017 Sep 15;5:121. doi: 10.1186/s40168-017-0338-7 (PMC5603068; doi:10.1186/s40168-017-0338-7)
Supplement: Supplementary file 11 — Number of taxa and genes identified in analysis. Number of taxa (and genes) identified through 16S rRNA sequencing or whole genome sequencing at each taxonomic level after filtering taxa (or genes) absent from more than one quarter of the samples. (XLSX 10 kb) [file 40168_2017_338_MOESM11_ESM.xlsx]

## Sheet: Sheet1
Level	16S Sequencing	Whole Genome Sequencing
Domain	NA	3
Phylum	8	33
Class	16	54
Order	22	111
Family	40	233
Genus	86	597
OTU/Species	701	1121
KEGG Module	NA	207
KEGG Pathway	NA	281
