# Supplementary material for: Recent urbanization in China is correlated with a Westernized microbiome encoding increased virulence and antibiotic resistance genes
Source: Microbiome. 2017 Sep 15;5:121. doi: 10.1186/s40168-017-0338-7 (PMC5603068; doi:10.1186/s40168-017-0338-7)
Supplement: Supplementary file 13 — Model results for whole genome sequencing data. (A–G) All microbial taxa identified through whole genome sequencing: (A) domain, (B) phylum, (C) class, (D), order, (E) family, (F) genus, and (G) species. (H–I) All KEGG functions identified through whole genome sequencing: (H) modules and (I) pathways. Starting with the first column, the columns indicate the taxa name (A–G) or KEGG designation (H–I), the full taxonomy (A–G) or KEGG description (H–I), the mean and standard deviation for all rural samples, the mean and standard deviation for all urban samples, the P value from our linear model for urban vs. rural status, the Benjamini and Hochberg-adjusted linear model P value, the linear model R 2, the P value from a Wilcoxon rank sum test for urban vs. rural status, and the Benjamini and Hochberg-adjusted Wilcoxon P value. All sections are sorted by linear model P value for urban vs. rural status. (XLSX 467 kb) [file 40168_2017_338_MOESM13_ESM.xlsx]

## Sheet: A domain
taxa	full taxonomy	mean rural log relative abundance	rural log relative abundance standard deviation	mean urban log relative abundance	urban log relative abundance standard deviation	linear model p-value for urban vs. rural	adjusted linear model p-value for urban vs. rural	R2	Wilcoxon p-value for urban vs. rural	adjusted Wilcoxon p-value for urban vs. rural
Archaea	d__Archaea	2.23661	0.714731	1.76225	0.303166	0.00948599	0.028458	0.164218	0.0210768	0.0210768
Viruses	d__Viruses	2.79891	1.03046	2.07606	0.876049	0.0219073	0.0328609	0.130685	0.0210768	0.0210768
Bacteria	d__Bacteria	6.4066	0.00192245	6.40755	0.000518186	0.039595	0.039595	0.106772	0.00671501	0.020145

## Sheet: B phylum
taxa	full taxonomy	mean rural log relative abundance	rural log relative abundance standard deviation	mean urban log relative abundance	urban log relative abundance standard deviation	linear model p-value for urban vs. rural	adjusted linear model p-value for urban vs. rural	R2	Wilcoxon p-value for urban vs. rural	adjusted Wilcoxon p-value for urban vs. rural
Acidobacteria	d__Bacteria|p__Acidobacteria	1.84066	0.333132	1.38304	0.406897	0.000388938	0.012835	0.284973	0.000595492	0.0196512
Firmicutes	d__Bacteria|p__Firmicutes	6.03214	0.140145	5.7459	0.329405	0.000971392	0.016028	0.251773	0.00291451	0.0353202
Tenericutes	d__Bacteria|p__Tenericutes	2.12241	0.280307	1.80963	0.326233	0.00220939	0.017466	0.217729	0.00321093	0.0353202
Nitrospirae	d__Bacteria|p__Nitrospirae	0.894953	0.345168	0.559675	0.313163	0.00240483	0.017466	0.214071	0.00603796	0.0491253
Crenarchaeota	d__Archaea|p__Crenarchaeota	0.52832	0.478567	0.147839	0.199014	0.00264636	0.017466	0.22096	0.00744323	0.0491253
Deferribacteres	d__Bacteria|p__Deferribacteres	1.57752	0.431942	1.12219	0.503975	0.00396193	0.0217906	0.198516	0.010314	0.0528319
Actinobacteria	d__Bacteria|p__Actinobacteria	4.36347	0.359483	4.04939	0.343512	0.00749374	0.0353276	0.173559	0.0375192	0.0825422
Chloroflexi	d__Bacteria|p__Chloroflexi	1.83219	0.40071	1.45933	0.485224	0.0106461	0.0428054	0.155951	0.0112068	0.0528319
Euryarchaeota	d__Archaea|p__Euryarchaeota	2.22277	0.722342	1.74925	0.315447	0.0116742	0.0428054	0.159627	0.0326434	0.0825422
Deinococcus-Thermus	d__Bacteria|p__Deinococcus-Thermus	2.06924	0.320408	1.74806	0.478305	0.0170601	0.0536088	0.140753	0.0283084	0.0825422
Fibrobacteres	d__Bacteria|p__Fibrobacteres	1.3135	0.40566	0.946353	0.5247	0.0178696	0.0536088	0.138889	0.0238966	0.0825422
Cyanobacteria	d__Bacteria|p__Cyanobacteria	2.31299	0.314213	2.07461	0.318001	0.022187	0.0583335	0.130173	0.0283084	0.0825422
Thermotogae	d__Bacteria|p__Thermotogae	1.27612	0.46192	0.954829	0.392759	0.0229799	0.0583335	0.128757	0.0350107	0.0825422
Synergistetes	d__Bacteria|p__Synergistetes	1.73764	0.334566	1.50652	0.353942	0.0404016	0.0952323	0.105957	0.0490903	0.0967109
Gemmatimonadetes	d__Bacteria|p__Gemmatimonadetes	0.615546	0.407598	0.361925	0.364648	0.0449148	0.0956372	0.101678	0.0603403	0.110624
Ignavibacteriae	d__Bacteria|p__Ignavibacteriae	1.01111	0.308418	0.792113	0.362048	0.0463696	0.0956372	0.100391	0.0375192	0.0825422
Chlamydiae	d__Bacteria|p__Chlamydiae	0.972335	0.471333	0.679849	0.464828	0.0554544	0.104336	0.0931732	0.0292888	0.0825422
Aquificae	d__Bacteria|p__Aquificae	1.55538	0.320512	1.2984	0.489689	0.0569103	0.104336	0.0921294	0.173829	0.260743
Cloacimonetes	d__Bacteria|p__Cloacimonetes	0.327821	0.362215	0.151721	0.229177	0.0739863	0.127945	0.0815907	0.159408	0.250498
Chrysiogenetes	d__Bacteria|p__Chrysiogenetes	1.13537	0.405449	0.88775	0.456269	0.0775423	0.127945	0.079713	0.0498208	0.0967109
Bacteroidetes	d__Bacteria|p__Bacteroidetes	6.02337	0.216689	6.13408	0.20193	0.102829	0.161589	0.0684924	0.0762662	0.132462
Planctomycetes	d__Bacteria|p__Planctomycetes	1.47309	0.251668	1.28043	0.486007	0.123722	0.185583	0.0612239	0.1207	0.199155
Chlorobi	d__Bacteria|p__Chlorobi	1.90036	0.275714	1.74653	0.366432	0.141831	0.203497	0.0559133	0.201194	0.28867
Spirochaetes	d__Bacteria|p__Spirochaetes	2.64899	0.23787	2.82421	0.686924	0.287854	0.395799	0.0296707	0.620465	0.727723
Caldiserica	d__Bacteria|p__Caldiserica	0.369551	0.383326	0.494153	0.418645	0.332463	0.438851	0.0247335	0.330342	0.416515
Verrucomicrobia	d__Bacteria|p__Verrucomicrobia	2.1983	1.05043	1.90391	0.985639	0.366488	0.465157	0.0215105	0.210964	0.290076
Proteobacteria	d__Bacteria|p__Proteobacteria	4.86328	0.576024	5.00302	0.665283	0.481938	0.589035	0.0130981	0.340785	0.416515
Candidatus_Saccharibacteria	d__Bacteria|p__Candidatus_Saccharibacteria	1.05926	0.374043	0.983018	0.376211	0.524255	0.6107	0.0107544	0.639514	0.727723
Armatimonadetes	d__Bacteria|p__Armatimonadetes	0.237978	0.331501	0.181114	0.237606	0.536676	0.6107	0.010127	0.821669	0.903836
Dictyoglomi	d__Bacteria|p__Dictyoglomi	0.699738	0.352602	0.665744	0.268888	0.733607	0.806967	0.00308363	0.297586	0.392814
Elusimicrobia	d__Bacteria|p__Elusimicrobia	0.319641	0.323351	0.308949	0.251718	0.907726	0.965436	0.000358159	0.988971	0.988971
Thermodesulfobacteria	d__Bacteria|p__Thermodesulfobacteria	0.294325	0.360903	0.30308	0.325155	0.936181	0.965436	0.000170941	0.876004	0.932465
Fusobacteria	d__Bacteria|p__Fusobacteria	2.12049	0.335961	2.1151	0.747704	0.976714	0.976714	2.27179e-05	0.904208	0.932465

## Sheet: C class
taxa	full taxonomy	mean rural log relative abundance	rural log relative abundance standard deviation	mean urban log relative abundance	urban log relative abundance standard deviation	linear model p-value for urban vs. rural	adjusted linear model p-value for urban vs. rural	R2	Wilcoxon p-value for urban vs. rural	adjusted Wilcoxon p-value for urban vs. rural
Acidobacteriia	d__Bacteria|p__Acidobacteria|c__Acidobacteriia	1.71175	0.34905	1.24112	0.407951	0.000357609	0.0176051	0.287958	0.000329848	0.0143242
Bacilli	d__Bacteria|p__Firmicutes|c__Bacilli	4.38454	0.705824	3.71616	0.428434	0.000855776	0.0176051	0.256442	0.000530525	0.0143242
Methanobacteria	d__Archaea|p__Euryarchaeota|c__Methanobacteria	1.36635	1.16487	0.419894	0.350188	0.00127606	0.0176051	0.241647	0.0019002	0.0205222
Betaproteobacteria	d__Bacteria|p__Proteobacteria|c__Betaproteobacteria	3.12381	0.265889	2.76727	0.390176	0.00170222	0.0176051	0.230839	0.00143495	0.0193719
Thermoprotei	d__Archaea|p__Crenarchaeota|c__Thermoprotei	0.529096	0.479326	0.147966	0.199297	0.0022065	0.0176051	0.22101	0.00744323	0.0446594
Negativicutes	d__Bacteria|p__Firmicutes|c__Negativicutes	4.18836	0.873681	3.20369	1.02585	0.00230221	0.0176051	0.219393	0.00143495	0.0193719
Mollicutes	d__Bacteria|p__Tenericutes|c__Mollicutes	2.12368	0.281298	1.80952	0.326946	0.00236996	0.0176051	0.218287	0.00321093	0.0288984
Nitrospira	d__Bacteria|p__Nitrospirae|c__Nitrospira	0.896113	0.34585	0.559746	0.313514	0.00260817	0.0176051	0.214627	0.00603796	0.0407562
Alphaproteobacteria	d__Bacteria|p__Proteobacteria|c__Alphaproteobacteria	2.9603	0.270104	2.64602	0.363562	0.0036041	0.021116	0.202183	0.00388501	0.02997
Deferribacteres	d__Bacteria|p__Deferribacteres|c__Deferribacteres	1.57874	0.432447	1.12218	0.504493	0.00391036	0.021116	0.199025	0.010314	0.0506325
Clostridia	d__Bacteria|p__Firmicutes|c__Clostridia	5.97044	0.124742	5.62414	0.515039	0.00582031	0.0285724	0.183509	0.0167424	0.0565056
Actinobacteria	d__Bacteria|p__Actinobacteria|c__Actinobacteria	4.36475	0.359334	4.04927	0.344303	0.00730286	0.0313466	0.174578	0.0350107	0.0821989
Chloroflexia	d__Bacteria|p__Chloroflexi|c__Chloroflexia	1.26607	0.355698	0.902989	0.452209	0.0075464	0.0313466	0.173282	0.00871188	0.0470442
Deltaproteobacteria	d__Bacteria|p__Proteobacteria|c__Deltaproteobacteria	2.86444	0.29463	2.54926	0.409774	0.00813789	0.031389	0.170298	0.0121656	0.0547451
Gloeobacteria	d__Bacteria|p__Cyanobacteria|c__Gloeobacteria	1.27867	0.340793	0.968301	0.39687	0.011569	0.0416484	0.156312	0.0154785	0.0565056
Flavobacteriia	d__Bacteria|p__Bacteroidetes|c__Flavobacteriia	2.79485	0.366782	2.50452	0.338903	0.0132059	0.0445688	0.151024	0.0167424	0.0565056
Sphingobacteriia	d__Bacteria|p__Bacteroidetes|c__Sphingobacteriia	2.37334	0.4337	2.0582	0.333763	0.0140309	0.0445688	0.148598	0.0326434	0.0821989
Deinococci	d__Bacteria|p__Deinococcus-Thermus|c__Deinococci	2.07051	0.321478	1.74797	0.478986	0.0168356	0.0485012	0.141286	0.0283084	0.0790797
Fibrobacteria	d__Bacteria|p__Fibrobacteres|c__Fibrobacteria	1.31474	0.406677	0.946484	0.525237	0.0177187	0.0485012	0.13923	0.0222636	0.0707198
Cytophagia	d__Bacteria|p__Bacteroidetes|c__Cytophagia	2.48322	0.372561	2.20946	0.331393	0.018765	0.0485012	0.136922	0.0459542	0.0954434
Solibacteres	d__Bacteria|p__Acidobacteria|c__Solibacteres	0.896612	0.410884	0.571961	0.425977	0.0188616	0.0485012	0.136716	0.0409338	0.0884169
Erysipelotrichia	d__Bacteria|p__Firmicutes|c__Erysipelotrichia	3.16237	0.223917	2.94387	0.337602	0.0208003	0.0510554	0.132775	0.0142973	0.0565056
Thermotogae	d__Bacteria|p__Thermotogae|c__Thermotogae	1.27734	0.462913	0.954795	0.393128	0.0226929	0.0532791	0.129264	0.0350107	0.0821989
Dehalococcoidia	d__Bacteria|p__Chloroflexi|c__Dehalococcoidia	1.33255	0.724095	0.808104	0.695877	0.0249011	0.0560275	0.125516	0.0264766	0.0790797
Synergistia	d__Bacteria|p__Synergistetes|c__Synergistia	1.7389	0.335478	1.50643	0.354542	0.0397076	0.0857685	0.106657	0.0490903	0.0960829
Gemmatimonadetes	d__Bacteria|p__Gemmatimonadetes|c__Gemmatimonadetes	0.616469	0.408398	0.362033	0.364897	0.0445467	0.0908055	0.10201	0.0603403	0.112358
Ignavibacteria	d__Bacteria|p__Ignavibacteriae|c__Ignavibacteria	1.01228	0.309169	0.791966	0.362216	0.0454028	0.0908055	0.101242	0.0401751	0.0884169
Chlamydiia	d__Bacteria|p__Chlamydiae|c__Chlamydiia	0.973152	0.471799	0.679778	0.465052	0.054923	0.104246	0.0935613	0.0292888	0.0790797
Aquificae	d__Bacteria|p__Aquificae|c__Aquificae	1.55662	0.320864	1.29834	0.490223	0.0559841	0.104246	0.0927903	0.173829	0.273946
Planctomycetia	d__Bacteria|p__Planctomycetes|c__Planctomycetia	1.37454	0.237409	1.17225	0.411432	0.064433	0.115979	0.0871354	0.134419	0.219958
Chrysiogenetes	d__Bacteria|p__Chrysiogenetes|c__Chrysiogenetes	1.13629	0.406059	0.887774	0.456756	0.0768748	0.133911	0.0800586	0.0498208	0.0960829
Opitutae	d__Bacteria|p__Verrucomicrobia|c__Opitutae	1.17976	0.523105	0.910046	0.474713	0.0958801	0.161798	0.0712614	0.134419	0.219958
Bacteroidia	d__Bacteria|p__Bacteroidetes|c__Bacteroidia	6.02047	0.21912	6.13283	0.202279	0.100186	0.163941	0.0695217	0.0675011	0.121502
Halobacteria	d__Archaea|p__Euryarchaeota|c__Halobacteria	1.16068	0.540287	0.903702	0.4307	0.104489	0.165953	0.0678603	0.191751	0.279853
Thermoplasmata	d__Archaea|p__Euryarchaeota|c__Thermoplasmata	0.306678	0.394879	0.150199	0.201899	0.12288	0.189587	0.0614906	0.272667	0.359122
Caldilineae	d__Bacteria|p__Chloroflexi|c__Caldilineae	0.727902	0.443067	0.521698	0.403741	0.132233	0.198349	0.0586307	0.0802337	0.139762
Chlorobia	d__Bacteria|p__Chlorobi|c__Chlorobia	1.90162	0.276503	1.74642	0.366986	0.13919	0.203142	0.0566407	0.182631	0.273946
Thermococci	d__Archaea|p__Euryarchaeota|c__Thermococci	0.248027	0.303471	0.368137	0.298799	0.214902	0.305388	0.0401807	0.17772	0.273946
Archaeoglobi	d__Archaea|p__Euryarchaeota|c__Archaeoglobi	0.102909	0.188184	0.197988	0.30284	0.24043	0.332903	0.036077	0.337665	0.422361
Methanomicrobia	d__Archaea|p__Euryarchaeota|c__Methanomicrobia	1.5833	0.426011	1.43272	0.392131	0.252065	0.340287	0.0343729	0.383413	0.450094
Spirochaetia	d__Bacteria|p__Spirochaetes|c__Spirochaetia	2.65026	0.238759	2.82409	0.687419	0.292129	0.384755	0.0291571	0.620465	0.712875
Anaerolineae	d__Bacteria|p__Chloroflexi|c__Anaerolineae	0.589624	0.331497	0.461827	0.476657	0.331155	0.411609	0.024866	0.362126	0.434551
Caldisericia	d__Bacteria|p__Caldiserica|c__Caldisericia	0.370048	0.383908	0.49426	0.41865	0.334289	0.411609	0.0245497	0.344146	0.422361
Phycisphaerae	d__Bacteria|p__Planctomycetes|c__Phycisphaerae	0.797362	0.38862	0.644574	0.582588	0.335385	0.411609	0.02444	0.227929	0.315594
Verrucomicrobiae	d__Bacteria|p__Verrucomicrobia|c__Verrucomicrobiae	2.07293	1.09864	1.79315	1.02421	0.410037	0.483149	0.0179337	0.221065	0.314144
Gammaproteobacteria	d__Bacteria|p__Proteobacteria|c__Gammaproteobacteria	4.79039	0.647547	4.96765	0.701659	0.411572	0.483149	0.0178176	0.25338	0.342063
Chthonomonadetes	d__Bacteria|p__Armatimonadetes|c__Chthonomonadetes	0.23838	0.33216	0.181126	0.237777	0.534536	0.614147	0.0102332	0.821669	0.887402
Elusimicrobia	d__Bacteria|p__Elusimicrobia|c__Elusimicrobia	0.173546	0.23282	0.210855	0.271981	0.643851	0.724332	0.00568302	0.752337	0.829107
Dictyoglomia	d__Bacteria|p__Dictyoglomi|c__Dictyoglomia	0.700565	0.353023	0.665698	0.269152	0.727336	0.801554	0.00323637	0.310311	0.398972
Methanococci	d__Archaea|p__Euryarchaeota|c__Methanococci	0.621705	0.342733	0.663187	0.546676	0.77528	0.837303	0.00217067	0.714724	0.804064
Epsilonproteobacteria	d__Bacteria|p__Proteobacteria|c__Epsilonproteobacteria	2.71437	0.34725	2.72745	0.351248	0.906345	0.95966	0.000369003	0.989332	0.989332
Thermodesulfobacteria	d__Bacteria|p__Thermodesulfobacteria|c__Thermodesulfobacteria	0.29472	0.361323	0.303164	0.325388	0.938505	0.96213	0.000158693	0.876004	0.921269
Thermomicrobia	d__Bacteria|p__Chloroflexi|c__Thermomicrobia	0.601212	0.427703	0.610121	0.371718	0.944313	0.96213	0.000130088	0.902862	0.921269
Fusobacteriia	d__Bacteria|p__Fusobacteria|c__Fusobacteriia	2.12175	0.336147	2.115	0.747851	0.97082	0.97082	3.56796e-05	0.904208	0.921269

## Sheet: D order
taxa	full taxonomy	mean rural log relative abundance	rural log relative abundance standard deviation	mean urban log relative abundance	urban log relative abundance standard deviation	linear model p-value for urban vs. rural	adjusted linear model p-value for urban vs. rural	R2	Wilcoxon p-value for urban vs. rural	adjusted Wilcoxon p-value for urban vs. rural
Methylophilales	d__Bacteria|p__Proteobacteria|c__Betaproteobacteria|o__Methylophilales	1.36241	0.338821	0.759149	0.481842	4.88296e-05	0.00394019	0.355681	0.000179238	0.0111346
Bacillales	d__Bacteria|p__Firmicutes|c__Bacilli|o__Bacillales	2.87187	0.228982	2.51687	0.277355	8.11845e-05	0.00394019	0.338946	0.000200623	0.0111346
Entomoplasmatales	d__Bacteria|p__Tenericutes|c__Mollicutes|o__Entomoplasmatales	0.983096	0.329399	0.481247	0.40099	0.000106492	0.00394019	0.329858	0.000410325	0.0113865
Acidobacteriales	d__Bacteria|p__Acidobacteria|c__Acidobacteriia|o__Acidobacteriales	1.7117	0.349166	1.24118	0.408002	0.000359461	0.00997505	0.287775	0.000329848	0.0113865
Pseudomonadales	d__Bacteria|p__Proteobacteria|c__Gammaproteobacteria|o__Pseudomonadales	2.55658	0.340017	2.1163	0.416119	0.000754168	0.0155717	0.261075	0.00159316	0.0184905
Lactobacillales	d__Bacteria|p__Firmicutes|c__Bacilli|o__Lactobacillales	4.33673	0.738918	3.6454	0.450328	0.00097962	0.0155717	0.251462	0.000747408	0.0165925
Sphingomonadales	d__Bacteria|p__Proteobacteria|c__Alphaproteobacteria|o__Sphingomonadales	1.98329	0.218147	1.59776	0.435239	0.00107149	0.0155717	0.248145	0.00176678	0.0184905
Thermoanaerobacterales	d__Bacteria|p__Firmicutes|c__Clostridia|o__Thermoanaerobacterales	2.21736	0.234684	1.92336	0.296074	0.00127468	0.0155717	0.241687	0.00195712	0.0184905
Methanobacteriales	d__Archaea|p__Euryarchaeota|c__Methanobacteria|o__Methanobacteriales	1.36631	1.165	0.419882	0.350115	0.00127737	0.0155717	0.241609	0.0019002	0.0184905
Rhodocyclales	d__Bacteria|p__Proteobacteria|c__Betaproteobacteria|o__Rhodocyclales	1.97849	0.395233	1.45385	0.55553	0.00142148	0.0155717	0.237612	0.00353377	0.0280178
Herpetosiphonales	d__Bacteria|p__Chloroflexi|c__Chloroflexia|o__Herpetosiphonales	0.477576	0.594703	0.0191489	0.0856365	0.00154315	0.0155717	0.234531	0.00147312	0.0184905
Burkholderiales	d__Bacteria|p__Proteobacteria|c__Betaproteobacteria|o__Burkholderiales	2.8638	0.302794	2.47638	0.419407	0.00183839	0.0170051	0.227933	0.00216555	0.0184905
Prochlorales	d__Bacteria|p__Cyanobacteria|o__Prochlorales	0.851481	0.511464	0.418121	0.281753	0.00200053	0.0170814	0.224732	0.00551612	0.0382681
Selenomonadales	d__Bacteria|p__Firmicutes|c__Negativicutes|o__Selenomonadales	4.1883	0.873861	3.20374	1.02573	0.00230485	0.0182742	0.219349	0.00143495	0.0184905
Nitrospirales	d__Bacteria|p__Nitrospirae|c__Nitrospira|o__Nitrospirales	0.896094	0.345988	0.559739	0.313435	0.00261148	0.0193249	0.214579	0.00603796	0.0394243
Acholeplasmatales	d__Bacteria|p__Tenericutes|c__Mollicutes|o__Acholeplasmatales	1.84254	0.313377	1.46299	0.440535	0.00326689	0.0219357	0.205977	0.00948361	0.0460723
Bacteroidetes_Order_II._Incertae_sedis	d__Bacteria|p__Bacteroidetes|o__Bacteroidetes_Order_II._Incertae_sedis	1.38949	0.369683	0.963905	0.490529	0.00364909	0.0219357	0.201703	0.00216555	0.0184905
Xanthomonadales	d__Bacteria|p__Proteobacteria|c__Gammaproteobacteria|o__Xanthomonadales	1.90293	0.369459	1.50998	0.434125	0.00380764	0.0219357	0.200056	0.0046812	0.0346409
Deferribacterales	d__Bacteria|p__Deferribacteres|c__Deferribacteres|o__Deferribacterales	1.57868	0.432443	1.12225	0.504637	0.00392425	0.0219357	0.198887	0.010314	0.0460723
Acidimicrobiales	d__Bacteria|p__Actinobacteria|c__Actinobacteria|o__Acidimicrobiales	1.08003	0.622536	0.58601	0.361581	0.00395238	0.0219357	0.19861	0.0105666	0.0460723
Nitrosomonadales	d__Bacteria|p__Proteobacteria|c__Betaproteobacteria|o__Nitrosomonadales	1.11664	0.312339	0.735214	0.475646	0.00477506	0.0252396	0.191254	0.0105776	0.0460723
Rhizobiales	d__Bacteria|p__Proteobacteria|c__Alphaproteobacteria|o__Rhizobiales	2.57889	0.298722	2.25439	0.39674	0.00582396	0.0281982	0.183484	0.00733082	0.0428274
Clostridiales	d__Bacteria|p__Firmicutes|c__Clostridia|o__Clostridiales	5.97012	0.124741	5.62377	0.515411	0.00584287	0.0281982	0.183357	0.0167424	0.054659
Rhodospirillales	d__Bacteria|p__Proteobacteria|c__Alphaproteobacteria|o__Rhodospirillales	2.12559	0.324972	1.77344	0.440926	0.00658205	0.030442	0.178675	0.0112068	0.0460723
Desulfovibrionales	d__Bacteria|p__Proteobacteria|c__Deltaproteobacteria|o__Desulfovibrionales	2.51975	0.353936	2.1522	0.454549	0.00696604	0.0309292	0.176441	0.00871188	0.0460723
Acidithiobacillales	d__Bacteria|p__Proteobacteria|c__Gammaproteobacteria|o__Acidithiobacillales	1.01286	0.381745	0.689491	0.339515	0.00738332	0.0315211	0.174145	0.00733082	0.0428274
Halanaerobiales	d__Bacteria|p__Firmicutes|c__Clostridia|o__Halanaerobiales	1.40094	0.30837	1.09408	0.39209	0.0090493	0.0372027	0.166089	0.0167424	0.054659
Actinomycetales	d__Bacteria|p__Actinobacteria|c__Actinobacteria|o__Actinomycetales	3.08904	0.292234	2.82098	0.327564	0.00952379	0.037755	0.16406	0.00948361	0.0460723
Mycoplasmatales	d__Bacteria|p__Tenericutes|c__Mollicutes|o__Mycoplasmatales	1.57422	0.321495	1.2011	0.535124	0.0110184	0.0421738	0.158257	0.0283084	0.0785035
Gloeobacterales	d__Bacteria|p__Cyanobacteria|c__Gloeobacteria|o__Gloeobacterales	1.27862	0.340827	0.968348	0.39688	0.0115973	0.0429098	0.156215	0.0154785	0.054659
Flavobacteriales	d__Bacteria|p__Bacteroidetes|c__Flavobacteriia|o__Flavobacteriales	2.79479	0.366993	2.50457	0.338869	0.0132599	0.0459591	0.150861	0.0167424	0.054659
Myxococcales	d__Bacteria|p__Proteobacteria|c__Deltaproteobacteria|o__Myxococcales	2.10299	0.309051	1.78189	0.460883	0.0136067	0.0459591	0.149827	0.0154785	0.054659
Pasteurellales	d__Bacteria|p__Proteobacteria|c__Gammaproteobacteria|o__Pasteurellales	3.28938	0.61677	2.74794	0.707281	0.0138622	0.0459591	0.149082	0.0112068	0.0460723
Sphingobacteriales	d__Bacteria|p__Bacteroidetes|c__Sphingobacteriia|o__Sphingobacteriales	2.37329	0.433867	2.05825	0.333713	0.0140776	0.0459591	0.148464	0.0304113	0.0785035
Caulobacterales	d__Bacteria|p__Proteobacteria|c__Alphaproteobacteria|o__Caulobacterales	1.65182	0.341856	1.31818	0.477944	0.0153234	0.0485972	0.145065	0.0244677	0.0714715
Dehalococcoidales	d__Bacteria|p__Chloroflexi|c__Dehalococcoidia|o__Dehalococcoidales	1.30124	0.760711	0.711675	0.727223	0.0166371	0.0512978	0.141762	0.0176383	0.0559387
Fibrobacterales	d__Bacteria|p__Fibrobacteres|c__Fibrobacteria|o__Fibrobacterales	1.31469	0.406749	0.946556	0.525222	0.0177589	0.0529016	0.139139	0.0222636	0.0686462
Cytophagales	d__Bacteria|p__Bacteroidetes|c__Cytophagia|o__Cytophagales	2.48316	0.372735	2.20952	0.331387	0.0188364	0.0529016	0.136769	0.0459542	0.092744
Solibacterales	d__Bacteria|p__Acidobacteria|c__Solibacteres|o__Solibacterales	0.896559	0.410842	0.571968	0.425993	0.018879	0.0529016	0.136678	0.0409338	0.0873779
Aquificales	d__Bacteria|p__Aquificae|c__Aquificae|o__Aquificales	1.31425	0.312016	0.989579	0.51062	0.0201018	0.0529016	0.134151	0.0263291	0.0749368
Methylococcales	d__Bacteria|p__Proteobacteria|c__Gammaproteobacteria|o__Methylococcales	1.02109	0.233118	0.801554	0.333023	0.0206442	0.0529016	0.133078	0.0401751	0.0873779
Rhodobacterales	d__Bacteria|p__Proteobacteria|c__Alphaproteobacteria|o__Rhodobacterales	1.98407	0.29476	1.69174	0.454282	0.0206985	0.0529016	0.132973	0.0244677	0.0714715
Erysipelotrichales	d__Bacteria|p__Firmicutes|c__Erysipelotrichia|o__Erysipelotrichales	3.16231	0.223821	2.94393	0.337492	0.020817	0.0529016	0.132743	0.0142973	0.054659
Thermoproteales	d__Archaea|p__Crenarchaeota|c__Thermoprotei|o__Thermoproteales	0.260613	0.398797	0.0394481	0.101562	0.0212279	0.0529016	0.131955	0.0443161	0.0910942
Methanosarcinales	d__Archaea|p__Euryarchaeota|c__Methanomicrobia|o__Methanosarcinales	1.03329	0.492182	0.712413	0.339885	0.0214466	0.0529016	0.131542	0.0595638	0.108029
Thermales	d__Bacteria|p__Deinococcus-Thermus|c__Deinococci|o__Thermales	1.68943	0.274369	1.4192	0.425537	0.0220778	0.0532746	0.130372	0.0375192	0.0867631
Thermotogales	d__Bacteria|p__Thermotogae|c__Thermotogae|o__Thermotogales	1.2773	0.463125	0.95482	0.393053	0.0227403	0.0532842	0.129179	0.0350107	0.0844822
Deinococcales	d__Bacteria|p__Deinococcus-Thermus|c__Deinococci|o__Deinococcales	1.81768	0.390931	1.44718	0.58009	0.0230418	0.0532842	0.128648	0.0375192	0.0867631
Bifidobacteriales	d__Bacteria|p__Actinobacteria|c__Actinobacteria|o__Bifidobacteriales	4.12121	0.46159	3.76767	0.491978	0.0244266	0.0553337	0.126293	0.0717768	0.126464
Chromatiales	d__Bacteria|p__Proteobacteria|c__Gammaproteobacteria|o__Chromatiales	1.94892	0.327769	1.6572	0.454116	0.0252486	0.0560519	0.124957	0.0304113	0.0785035
Bdellovibrionales	d__Bacteria|p__Proteobacteria|c__Deltaproteobacteria|o__Bdellovibrionales	0.905551	0.523159	0.595141	0.296715	0.026531	0.057744	0.122956	0.0314374	0.0793081
Neisseriales	d__Bacteria|p__Proteobacteria|c__Betaproteobacteria|o__Neisseriales	1.99029	0.24355	1.79474	0.309362	0.0323807	0.0691203	0.114904	0.085914	0.140242
Desulfuromonadales	d__Bacteria|p__Proteobacteria|c__Deltaproteobacteria|o__Desulfuromonadales	2.03558	0.31742	1.77856	0.41316	0.0334899	0.0701393	0.113542	0.0429846	0.0900244
Aeromonadales	d__Bacteria|p__Proteobacteria|c__Gammaproteobacteria|o__Aeromonadales	2.0891	0.455564	1.77455	0.449617	0.0341323	0.0701607	0.112774	0.0154785	0.054659
Chroococcales	d__Bacteria|p__Cyanobacteria|o__Chroococcales	1.99933	0.403041	1.72896	0.38313	0.0359743	0.0717769	0.110649	0.0350107	0.0844822
Rickettsiales	d__Bacteria|p__Proteobacteria|c__Alphaproteobacteria|o__Rickettsiales	1.30559	0.294763	1.06719	0.392691	0.0362118	0.0717769	0.110383	0.0762662	0.132274
Synergistales	d__Bacteria|p__Synergistetes|c__Synergistia|o__Synergistales	1.73885	0.335634	1.50648	0.35462	0.0398556	0.0776136	0.106507	0.0490903	0.0953467
Gemmatimonadales	d__Bacteria|p__Gemmatimonadetes|c__Gemmatimonadetes|o__Gemmatimonadales	0.616442	0.40846	0.362054	0.364877	0.0445976	0.0843675	0.101964	0.0603403	0.108029
Ignavibacteriales	d__Bacteria|p__Ignavibacteriae|c__Ignavibacteria|o__Ignavibacteriales	1.01223	0.309215	0.792004	0.362141	0.0454705	0.0843675	0.101181	0.0401751	0.0873779
Oscillatoriales	d__Bacteria|p__Cyanobacteria|o__Oscillatoriales	1.22383	0.297705	1.009	0.356989	0.045604	0.0843675	0.101063	0.0490903	0.0953467
Thermomicrobiales	d__Bacteria|p__Chloroflexi|c__Thermomicrobia|o__Thermomicrobiales	0.0828048	0.183439	0.253685	0.323065	0.0465981	0.0847932	0.100192	0.0547065	0.102922
Thiotrichales	d__Bacteria|p__Proteobacteria|c__Gammaproteobacteria|o__Thiotrichales	1.38838	0.371528	1.15975	0.351488	0.0527733	0.0944813	0.0951706	0.085914	0.140242
Oceanospirillales	d__Bacteria|p__Proteobacteria|c__Gammaproteobacteria|o__Oceanospirillales	1.50338	0.397723	1.25576	0.389623	0.0539468	0.0950492	0.094284	0.0401751	0.0873779
Chlamydiales	d__Bacteria|p__Chlamydiae|c__Chlamydiia|o__Chlamydiales	0.973087	0.47184	0.679759	0.465111	0.0549849	0.0953645	0.0935158	0.0292888	0.0785035
Desulfobacterales	d__Bacteria|p__Proteobacteria|c__Deltaproteobacteria|o__Desulfobacterales	1.75772	0.234263	1.54483	0.426774	0.0578924	0.0988624	0.0914404	0.134419	0.201628
Planctomycetales	d__Bacteria|p__Planctomycetes|c__Planctomycetia|o__Planctomycetales	1.37449	0.237535	1.17231	0.411426	0.064603	0.10865	0.0870295	0.134419	0.201628
Chloroflexales	d__Bacteria|p__Chloroflexi|c__Chloroflexia|o__Chloroflexales	1.13226	0.311539	0.901756	0.450784	0.0676227	0.112032	0.0851953	0.173829	0.2534
Solirubrobacterales	d__Bacteria|p__Actinobacteria|c__Actinobacteria|o__Solirubrobacterales	0.657071	0.409781	0.405379	0.44558	0.0707281	0.115453	0.0833947	0.0884056	0.142218
Desulfarculales	d__Bacteria|p__Proteobacteria|c__Deltaproteobacteria|o__Desulfarculales	1.17501	0.375191	0.940884	0.436425	0.0767555	0.122115	0.0801207	0.0809763	0.136187
Chrysiogenales	d__Bacteria|p__Chrysiogenetes|c__Chrysiogenetes|o__Chrysiogenales	1.13623	0.406009	0.887844	0.456777	0.0770092	0.122115	0.0799887	0.0498208	0.0953467
Nostocales	d__Bacteria|p__Cyanobacteria|o__Nostocales	1.37923	0.26444	1.21534	0.308122	0.0789855	0.123484	0.0789761	0.0910861	0.144437
Coriobacteriales	d__Bacteria|p__Actinobacteria|c__Actinobacteria|o__Coriobacteriales	3.69701	0.345944	3.48516	0.432085	0.0951055	0.146621	0.0715829	0.102161	0.159716
Bacteroidales	d__Bacteria|p__Bacteroidetes|c__Bacteroidia|o__Bacteroidales	6.02041	0.218886	6.13288	0.201943	0.0994303	0.151189	0.0698213	0.0595638	0.108029
Halobacteriales	d__Archaea|p__Euryarchaeota|c__Halobacteria|o__Halobacteriales	1.16064	0.540368	0.903776	0.430807	0.1047	0.157051	0.0677803	0.191751	0.26277
Cardiobacteriales	d__Bacteria|p__Proteobacteria|c__Gammaproteobacteria|o__Cardiobacteriales	1.1992	0.431373	0.954197	0.52563	0.115382	0.170765	0.0639568	0.180557	0.2534
Caldilineales	d__Bacteria|p__Chloroflexi|c__Caldilineae|o__Caldilineales	0.727884	0.443148	0.521702	0.403791	0.132333	0.193275	0.0586013	0.0802337	0.136187
Sulfuricellales	d__Bacteria|p__Proteobacteria|c__Betaproteobacteria|o__Sulfuricellales	0.727648	0.372361	0.549458	0.364669	0.13455	0.193961	0.0579557	0.129642	0.199864
Chlorobiales	d__Bacteria|p__Chlorobi|c__Chlorobia|o__Chlorobiales	1.90156	0.276599	1.74648	0.367058	0.139556	0.198599	0.0565392	0.182631	0.2534
Syntrophobacterales	d__Bacteria|p__Proteobacteria|c__Deltaproteobacteria|o__Syntrophobacterales	1.21356	0.300765	1.04682	0.399762	0.144321	0.20037	0.0552409	0.182631	0.2534
Alteromonadales	d__Bacteria|p__Proteobacteria|c__Gammaproteobacteria|o__Alteromonadales	2.38924	0.394097	2.78992	1.13599	0.144411	0.20037	0.0552169	0.968002	0.968002
Gallionellales	d__Bacteria|p__Proteobacteria|c__Betaproteobacteria|o__Gallionellales	1.07445	0.425296	0.8773	0.445484	0.160461	0.217503	0.0511667	0.264832	0.349956
Vibrionales	d__Bacteria|p__Proteobacteria|c__Gammaproteobacteria|o__Vibrionales	1.82173	0.230789	1.70404	0.286481	0.160678	0.217503	0.0511152	0.141705	0.209723
Puniceicoccales	d__Bacteria|p__Verrucomicrobia|c__Opitutae|o__Puniceicoccales	0.533455	0.585012	0.331528	0.341373	0.190389	0.254616	0.0446872	0.409533	0.494111
Legionellales	d__Bacteria|p__Proteobacteria|c__Gammaproteobacteria|o__Legionellales	0.376279	0.419711	0.237169	0.238066	0.205091	0.271014	0.0419104	0.4557	0.526903
Thermococcales	d__Archaea|p__Euryarchaeota|c__Thermococci|o__Thermococcales	0.248048	0.303492	0.368143	0.298853	0.215016	0.280785	0.0401612	0.17772	0.2534
Archaeoglobales	d__Archaea|p__Euryarchaeota|c__Archaeoglobi|o__Archaeoglobales	0.102907	0.188185	0.198038	0.30297	0.240323	0.310185	0.036093	0.337665	0.430813
Magnetococcales	d__Bacteria|p__Proteobacteria|c__Alphaproteobacteria|o__Magnetococcales	0.444777	0.433896	0.307744	0.308046	0.256654	0.327455	0.0337262	0.351874	0.438854
Spirochaetales	d__Bacteria|p__Spirochaetes|c__Spirochaetia|o__Spirochaetales	2.6502	0.238784	2.82414	0.687267	0.291745	0.367997	0.0292028	0.620465	0.695673
Nautiliales	d__Bacteria|p__Proteobacteria|c__Epsilonproteobacteria|o__Nautiliales	0.555241	0.341249	0.442763	0.329076	0.295362	0.368372	0.0287749	0.272022	0.355229
Anaerolineales	d__Bacteria|p__Chloroflexi|c__Anaerolineae|o__Anaerolineales	0.589565	0.331489	0.461861	0.476715	0.331537	0.404899	0.0248272	0.362126	0.446622
Caldisericales	d__Bacteria|p__Caldiserica|c__Caldisericia|o__Caldisericales	0.369992	0.383874	0.494219	0.41865	0.334212	0.404899	0.0245574	0.344146	0.434094
Phycisphaerales	d__Bacteria|p__Planctomycetes|c__Phycisphaerae|o__Phycisphaerales	0.797353	0.388714	0.644616	0.582608	0.335592	0.404899	0.0244193	0.227929	0.304821
Desulfurobacteriales	d__Bacteria|p__Aquificae|c__Aquificae|o__Desulfurobacteriales	1.0524	0.550336	0.889105	0.56248	0.359251	0.428784	0.0221617	0.448596	0.524149
Verrucomicrobiales	d__Bacteria|p__Verrucomicrobia|c__Verrucomicrobiae|o__Verrucomicrobiales	2.07288	1.09874	1.79319	1.0241	0.410188	0.484371	0.0179223	0.221065	0.299246
Sphaerobacterales	d__Bacteria|p__Chloroflexi|c__Thermomicrobia|o__Sphaerobacterales	0.584323	0.41507	0.483118	0.381743	0.427205	0.499155	0.0166686	0.406702	0.494111
Caudovirales	d__Viruses|o__Caudovirales	2.04779	0.766179	1.87055	0.666563	0.439928	0.508214	0.0157784	0.678306	0.745465
Parvularculales	d__Bacteria|p__Proteobacteria|c__Alphaproteobacteria|o__Parvularculales	0.234422	0.346367	0.163873	0.215597	0.444115	0.508214	0.0154938	0.752337	0.797509
Chthonomonadales	d__Bacteria|p__Armatimonadetes|c__Chthonomonadetes|o__Chthonomonadales	0.238348	0.332109	0.181122	0.237769	0.534686	0.605614	0.0102257	0.821669	0.860427
Enterobacteriales	d__Bacteria|p__Proteobacteria|c__Gammaproteobacteria|o__Enterobacteriales	4.71909	0.710068	4.85547	0.766123	0.562773	0.630987	0.00889073	0.444964	0.524149
Natranaerobiales	d__Bacteria|p__Firmicutes|c__Clostridia|o__Natranaerobiales	0.202398	0.299503	0.150889	0.273417	0.573359	0.636428	0.00841939	0.494771	0.566181
Methanomicrobiales	d__Archaea|p__Euryarchaeota|c__Methanomicrobia|o__Methanomicrobiales	1.3187	0.453779	1.24394	0.513913	0.628572	0.690807	0.00622003	0.883057	0.907586
Elusimicrobiales	d__Bacteria|p__Elusimicrobia|c__Elusimicrobia|o__Elusimicrobiales	0.173471	0.232732	0.210816	0.27193	0.643439	0.700213	0.0056971	0.752337	0.797509
Pleurocapsales	d__Bacteria|p__Cyanobacteria|o__Pleurocapsales	0.244796	0.244588	0.215182	0.253252	0.708887	0.763946	0.00370985	0.443678	0.524149
Dictyoglomales	d__Bacteria|p__Dictyoglomi|c__Dictyoglomia|o__Dictyoglomales	0.700457	0.352996	0.665708	0.26907	0.72818	0.777192	0.00321556	0.310311	0.400518
Rubrobacterales	d__Bacteria|p__Actinobacteria|c__Actinobacteria|o__Rubrobacterales	0.674093	0.371573	0.636211	0.343295	0.739553	0.781813	0.0029426	0.542696	0.614686
Methanococcales	d__Archaea|p__Euryarchaeota|c__Methanococci|o__Methanococcales	0.621642	0.342719	0.663166	0.546604	0.775038	0.811597	0.00217547	0.714724	0.777788
Methanocellales	d__Archaea|p__Euryarchaeota|c__Methanomicrobia|o__Methanocellales	0.462485	0.421288	0.490829	0.290039	0.805606	0.835723	0.0016136	0.754401	0.797509
Campylobacterales	d__Bacteria|p__Proteobacteria|c__Epsilonproteobacteria|o__Campylobacterales	2.70246	0.356905	2.72031	0.354815	0.874793	0.892865	0.000661837	0.946695	0.955302
Hydrogenophilales	d__Bacteria|p__Proteobacteria|c__Betaproteobacteria|o__Hydrogenophilales	1.00393	0.438481	1.02891	0.565559	0.876777	0.892865	0.000640863	0.635881	0.705828
Thermodesulfobacteriales	d__Bacteria|p__Thermodesulfobacteria|c__Thermodesulfobacteria|o__Thermodesulfobacteriales	0.294727	0.361316	0.303166	0.325341	0.938534	0.947066	0.000158545	0.876004	0.907586
Fusobacteriales	d__Bacteria|p__Fusobacteria|c__Fusobacteriia|o__Fusobacteriales	2.1217	0.336373	2.11503	0.747657	0.971201	0.971201	3.47527e-05	0.904208	0.920799

## Sheet: E family
taxa	full taxonomy	mean rural log relative abundance	rural log relative abundance standard deviation	mean urban log relative abundance	urban log relative abundance standard deviation	linear model p-value for urban vs. rural	adjusted linear model p-value for urban vs. rural	R2	Wilcoxon p-value for urban vs. rural	adjusted Wilcoxon p-value for urban vs. rural
Methylophilaceae	d__Bacteria|p__Proteobacteria|c__Betaproteobacteria|o__Methylophilales|f__Methylophilaceae	1.36963	0.34249	0.75904	0.486243	4.71839e-05	0.00931253	0.356795	0.000160867	0.0161736
Listeriaceae	d__Bacteria|p__Firmicutes|c__Bacilli|o__Bacillales|f__Listeriaceae	1.46864	0.201583	1.06696	0.363546	0.000107608	0.00931253	0.329507	0.000472032	0.0161736
Kineosporiaceae	d__Bacteria|p__Actinobacteria|c__Actinobacteria|o__Actinomycetales|f__Kineosporiaceae	0.799452	0.287485	0.347759	0.379187	0.000135556	0.00931253	0.321685	0.000264463	0.0161736
Corynebacteriaceae	d__Bacteria|p__Actinobacteria|c__Actinobacteria|o__Actinomycetales|f__Corynebacteriaceae	2.24381	0.30777	1.84436	0.294978	0.000159872	0.00931253	0.316047	0.000329848	0.0161736
Thermoanaerobacteraceae	d__Bacteria|p__Firmicutes|c__Clostridia|o__Thermoanaerobacterales|f__Thermoanaerobacteraceae	1.93839	0.279065	1.50314	0.399114	0.000284967	0.0110723	0.295977	0.000530525	0.0161736
Brucellaceae	d__Bacteria|p__Proteobacteria|c__Alphaproteobacteria|o__Rhizobiales|f__Brucellaceae	1.1274	0.416112	0.575062	0.466737	0.000327102	0.0110723	0.291116	0.00083101	0.0161736
Acidobacteriaceae	d__Bacteria|p__Acidobacteria|c__Acidobacteriia|o__Acidobacteriales|f__Acidobacteriaceae	1.71907	0.352442	1.24084	0.414901	0.00034869	0.0110723	0.288854	0.000291908	0.0161736
Propionibacteriaceae	d__Bacteria|p__Actinobacteria|c__Actinobacteria|o__Actinomycetales|f__Propionibacteriaceae	1.81554	0.300124	1.46752	0.267703	0.000414411	0.0110723	0.282711	0.000835766	0.0161736
Pseudomonadaceae	d__Bacteria|p__Proteobacteria|c__Gammaproteobacteria|o__Pseudomonadales|f__Pseudomonadaceae	2.52275	0.334219	2.05011	0.4339	0.000427686	0.0110723	0.281585	0.00104122	0.0161736
Shewanellaceae	d__Bacteria|p__Proteobacteria|c__Gammaproteobacteria|o__Alteromonadales|f__Shewanellaceae	1.89014	0.541022	1.33397	0.362015	0.000478566	0.0111506	0.277557	0.00159316	0.0218357
Bacillaceae	d__Bacteria|p__Firmicutes|c__Bacilli|o__Bacillales|f__Bacillaceae	2.37129	0.278743	2.0479	0.269177	0.000619473	0.0131216	0.268242	0.000530525	0.0161736
Cystobacteraceae	d__Bacteria|p__Proteobacteria|c__Deltaproteobacteria|o__Myxococcales|f__Cystobacteraceae	0.904999	0.540608	0.369189	0.372435	0.000785307	0.015248	0.259594	0.000836735	0.0161736
Kofleriaceae	d__Bacteria|p__Proteobacteria|c__Deltaproteobacteria|o__Myxococcales|f__Kofleriaceae	1.20969	0.390638	0.743276	0.428409	0.000912579	0.0154372	0.254077	0.00104122	0.0161736
Streptococcaceae	d__Bacteria|p__Firmicutes|c__Bacilli|o__Lactobacillales|f__Streptococcaceae	4.17982	0.729847	3.48316	0.477482	0.00098155	0.0154372	0.251389	0.00104122	0.0161736
Peptococcaceae	d__Bacteria|p__Firmicutes|c__Clostridia|o__Clostridiales|f__Peptococcaceae	2.42932	0.178163	2.16412	0.280862	0.000999586	0.0154372	0.250716	0.000835766	0.0161736
Staphylococcaceae	d__Bacteria|p__Firmicutes|c__Bacilli|o__Bacillales|f__Staphylococcaceae	2.04228	0.372368	1.60921	0.399728	0.00106007	0.0154372	0.248542	0.00561777	0.0357944
Methanobacteriaceae	d__Archaea|p__Euryarchaeota|c__Methanobacteria|o__Methanobacteriales|f__Methanobacteriaceae	1.37271	1.16357	0.420604	0.350182	0.00119099	0.0159716	0.244218	0.0017331	0.022434
Sphingomonadaceae	d__Bacteria|p__Proteobacteria|c__Alphaproteobacteria|o__Sphingomonadales|f__Sphingomonadaceae	1.95944	0.194504	1.58432	0.442035	0.00129802	0.0159716	0.24101	0.00195712	0.0228005
Spiroplasmataceae	d__Bacteria|p__Tenericutes|c__Mollicutes|o__Entomoplasmatales|f__Spiroplasmataceae	0.822786	0.370769	0.395854	0.41041	0.00137958	0.0159716	0.238732	0.00376525	0.0320694
Rhodocyclaceae	d__Bacteria|p__Proteobacteria|c__Betaproteobacteria|o__Rhodocyclales|f__Rhodocyclaceae	1.98595	0.399794	1.45352	0.56255	0.00138686	0.0159716	0.238535	0.00353377	0.0320694
Veillonellaceae	d__Bacteria|p__Firmicutes|c__Negativicutes|o__Selenomonadales|f__Veillonellaceae	4.14872	0.931168	3.02313	1.13559	0.00147726	0.0159716	0.236169	0.00195712	0.0228005
Herpetosiphonaceae	d__Bacteria|p__Chloroflexi|c__Chloroflexia|o__Herpetosiphonales|f__Herpetosiphonaceae	0.480778	0.598105	0.0188275	0.0841989	0.00150805	0.0159716	0.235395	0.00147312	0.0214524
Enterococcaceae	d__Bacteria|p__Firmicutes|c__Bacilli|o__Lactobacillales|f__Enterococcaceae	3.1832	0.401048	2.792	0.32327	0.00161285	0.0163389	0.23287	0.000595492	0.0161736
Comamonadaceae	d__Bacteria|p__Proteobacteria|c__Betaproteobacteria|o__Burkholderiales|f__Comamonadaceae	2.23991	0.324662	1.8383	0.430637	0.0019385	0.0183958	0.225926	0.00671501	0.0372523
Prochlorococcaceae	d__Bacteria|p__Cyanobacteria|o__Prochlorales|f__Prochlorococcaceae	0.858232	0.516454	0.419547	0.285774	0.0019738	0.0183958	0.225242	0.00507374	0.0357944
Promicromonosporaceae	d__Bacteria|p__Actinobacteria|c__Actinobacteria|o__Actinomycetales|f__Promicromonosporaceae	1.03418	0.389251	0.624086	0.400246	0.0021977	0.0196948	0.221162	0.00305112	0.0309091
Nitrospiraceae	d__Bacteria|p__Nitrospirae|c__Nitrospira|o__Nitrospirales|f__Nitrospiraceae	0.902807	0.350566	0.560634	0.317035	0.00250332	0.0216027	0.216197	0.00603796	0.0357944
Bradyrhizobiaceae	d__Bacteria|p__Proteobacteria|c__Alphaproteobacteria|o__Rhizobiales|f__Bradyrhizobiaceae	1.94985	0.383515	1.48012	0.534095	0.00281264	0.0234052	0.211735	0.00388501	0.0320694
Acholeplasmataceae	d__Bacteria|p__Tenericutes|c__Mollicutes|o__Acholeplasmatales|f__Acholeplasmataceae	1.85	0.317167	1.46258	0.444903	0.00300061	0.0241084	0.20925	0.00871188	0.0441276
Ignavibacteriaceae	d__Bacteria|p__Ignavibacteriae|c__Ignavibacteria|o__Ignavibacteriales|f__Ignavibacteriaceae	0.860263	0.365792	0.481099	0.395484	0.00319725	0.0248319	0.206807	0.0054368	0.0357944
Rhodothermaceae	d__Bacteria|p__Bacteroidetes|o__Bacteroidetes_Order_II._Incertae_sedis|f__Rhodothermaceae	1.39675	0.373538	0.963906	0.493553	0.00337763	0.0249301	0.204691	0.00216555	0.0240273
Thermoanaerobacterales_Family_III._Incertae_Sedis	d__Bacteria|p__Firmicutes|c__Clostridia|o__Thermoanaerobacterales|f__Thermoanaerobacterales_Family_III._Incertae_Sedis	1.7154	0.246857	1.44792	0.294206	0.00349421	0.0249301	0.20338	0.00513072	0.0357944
Xanthomonadaceae	d__Bacteria|p__Proteobacteria|c__Gammaproteobacteria|o__Xanthomonadales|f__Xanthomonadaceae	1.91039	0.372611	1.50948	0.441575	0.00360538	0.0249301	0.202169	0.00426675	0.0320694
Deferribacteraceae	d__Bacteria|p__Deferribacteres|c__Deferribacteres|o__Deferribacterales|f__Deferribacteraceae	1.586	0.437305	1.12229	0.509529	0.00374981	0.0249301	0.200649	0.00948361	0.0441936
Lachnospiraceae	d__Bacteria|p__Firmicutes|c__Clostridia|o__Clostridiales|f__Lachnospiraceae	5.29756	0.214663	4.90952	0.520843	0.00383125	0.0249301	0.199817	0.0121656	0.045719
Acidimicrobiaceae	d__Bacteria|p__Actinobacteria|c__Actinobacteria|o__Acidimicrobiales|f__Acidimicrobiaceae	1.08665	0.626152	0.587164	0.366692	0.00385186	0.0249301	0.199609	0.00977274	0.0445032
Paenibacillaceae	d__Bacteria|p__Firmicutes|c__Bacilli|o__Bacillales|f__Paenibacillaceae	2.22791	0.199936	1.96104	0.337835	0.00426538	0.0268604	0.19565	0.00671501	0.0372523
Ruminococcaceae	d__Bacteria|p__Firmicutes|c__Clostridia|o__Clostridiales|f__Ruminococcaceae	5.58404	0.215099	5.11904	0.654351	0.00451209	0.0270473	0.193462	0.00614496	0.0357944
Nitrosomonadaceae	d__Bacteria|p__Proteobacteria|c__Betaproteobacteria|o__Nitrosomonadales|f__Nitrosomonadaceae	1.12355	0.314786	0.73654	0.47942	0.00452862	0.0270473	0.19332	0.011429	0.0451347
Peptostreptococcaceae	d__Bacteria|p__Firmicutes|c__Clostridia|o__Clostridiales|f__Peptostreptococcaceae	3.49296	0.175828	3.29906	0.228503	0.00465247	0.0270473	0.192268	0.00353377	0.0320694
Leptospiraceae	d__Bacteria|p__Spirochaetes|c__Spirochaetia|o__Spirochaetales|f__Leptospiraceae	0.690569	0.386011	0.332605	0.370085	0.00482716	0.0270473	0.19083	0.00410493	0.0320694
Erythrobacteraceae	d__Bacteria|p__Proteobacteria|c__Alphaproteobacteria|o__Sphingomonadales|f__Erythrobacteraceae	0.62372	0.53073	0.22553	0.273853	0.0049807	0.0270473	0.189608	0.00594443	0.0357944
Burkholderiaceae	d__Bacteria|p__Proteobacteria|c__Betaproteobacteria|o__Burkholderiales|f__Burkholderiaceae	2.3807	0.307995	2.0052	0.473335	0.00508776	0.0270473	0.188777	0.00614496	0.0357944
Desulfovibrionaceae	d__Bacteria|p__Proteobacteria|c__Deltaproteobacteria|o__Desulfovibrionales|f__Desulfovibrionaceae	2.49136	0.352836	2.11116	0.450293	0.00510764	0.0270473	0.188625	0.00799538	0.0433238
Amoebophilaceae	d__Bacteria|p__Bacteroidetes|c__Cytophagia|o__Cytophagales|f__Amoebophilaceae	0.714896	0.800564	0.15189	0.285877	0.00524821	0.0271741	0.187563	0.0108489	0.0450203
Entomoplasmataceae	d__Bacteria|p__Tenericutes|c__Mollicutes|o__Entomoplasmatales|f__Entomoplasmataceae	0.488183	0.399876	0.186112	0.226389	0.00556084	0.0281668	0.185297	0.0138872	0.0489892
Micrococcaceae	d__Bacteria|p__Actinobacteria|c__Actinobacteria|o__Actinomycetales|f__Micrococcaceae	2.24601	0.478064	1.813	0.464469	0.00608746	0.0293245	0.181747	0.00388501	0.0320694
Brachyspiraceae	d__Bacteria|p__Spirochaetes|c__Spirochaetia|o__Spirochaetales|f__Brachyspiraceae	2.31181	0.279327	1.95443	0.474139	0.00610144	0.0293245	0.181657	0.00948361	0.0441936
Alicyclobacillaceae	d__Bacteria|p__Firmicutes|c__Bacilli|o__Bacillales|f__Alicyclobacillaceae	1.44638	0.304557	1.12082	0.39908	0.00616696	0.0293245	0.181237	0.00264263	0.0279879
Acidithiobacillaceae	d__Bacteria|p__Proteobacteria|c__Gammaproteobacteria|o__Acidithiobacillales|f__Acidithiobacillaceae	1.01947	0.382945	0.690151	0.342992	0.00676142	0.0315082	0.177616	0.00561777	0.0357944
Acidaminococcaceae	d__Bacteria|p__Firmicutes|c__Negativicutes|o__Selenomonadales|f__Acidaminococcaceae	2.44725	0.477863	1.98401	0.550176	0.00715595	0.0326929	0.17538	0.00426675	0.0320694
Rhodospirillaceae	d__Bacteria|p__Proteobacteria|c__Alphaproteobacteria|o__Rhodospirillales|f__Rhodospirillaceae	1.97764	0.333558	1.6174	0.464017	0.00760587	0.0340801	0.172972	0.0131944	0.0472968
Gordoniaceae	d__Bacteria|p__Actinobacteria|c__Actinobacteria|o__Actinomycetales|f__Gordoniaceae	1.20613	0.739315	0.627401	0.553693	0.0079471	0.0343878	0.171236	0.0101416	0.0445032
Moraxellaceae	d__Bacteria|p__Proteobacteria|c__Gammaproteobacteria|o__Pseudomonadales|f__Moraxellaceae	1.47215	0.434075	1.01427	0.588248	0.0079697	0.0343878	0.171124	0.0154785	0.0522679
Actinomycetaceae	d__Bacteria|p__Actinobacteria|c__Actinobacteria|o__Actinomycetales|f__Actinomycetaceae	1.6681	0.288696	1.33642	0.459346	0.00944663	0.0389667	0.164383	0.0167424	0.0527159
Halobacteroidaceae	d__Bacteria|p__Firmicutes|c__Clostridia|o__Halanaerobiales|f__Halobacteroidaceae	0.975851	0.369028	0.624162	0.442885	0.00958687	0.0389667	0.163797	0.0105084	0.0445174
Deinococcaceae	d__Bacteria|p__Deinococcus-Thermus|c__Deinococci|o__Deinococcales|f__Deinococcaceae	1.76679	0.379215	1.36195	0.548299	0.00989517	0.0389667	0.162539	0.0180936	0.0547507
Polyangiaceae	d__Bacteria|p__Proteobacteria|c__Deltaproteobacteria|o__Myxococcales|f__Polyangiaceae	1.56	0.329763	1.20676	0.479947	0.00996853	0.0389667	0.162245	0.010314	0.0445032
Xanthobacteraceae	d__Bacteria|p__Proteobacteria|c__Alphaproteobacteria|o__Rhizobiales|f__Xanthobacteraceae	1.2152	0.310919	0.936088	0.340008	0.01006	0.0389667	0.161882	0.0121656	0.045719
Mycoplasmataceae	d__Bacteria|p__Tenericutes|c__Mollicutes|o__Mycoplasmatales|f__Mycoplasmataceae	1.58155	0.324696	1.20137	0.540841	0.0104183	0.0389667	0.160489	0.0304113	0.0787314
Sphingobacteriaceae	d__Bacteria|p__Bacteroidetes|c__Sphingobacteriia|o__Sphingobacteriales|f__Sphingobacteriaceae	1.93353	0.541111	1.49395	0.49027	0.0104953	0.0389667	0.160196	0.0167424	0.0527159
Cryomorphaceae	d__Bacteria|p__Bacteroidetes|c__Flavobacteriia|o__Flavobacteriales|f__Cryomorphaceae	1.61754	0.370969	1.24399	0.497427	0.010499	0.0389667	0.160181	0.0167424	0.0527159
Nocardiopsaceae	d__Bacteria|p__Actinobacteria|c__Actinobacteria|o__Actinomycetales|f__Nocardiopsaceae	1.09756	0.544377	0.679414	0.432001	0.0105361	0.0389667	0.160041	0.00903245	0.0441936
Prevotellaceae	d__Bacteria|p__Bacteroidetes|c__Bacteroidia|o__Bacteroidales|f__Prevotellaceae	3.98851	0.932689	3.32201	0.60524	0.0108019	0.0393255	0.159049	0.0283084	0.0741108
Methylocystaceae	d__Bacteria|p__Proteobacteria|c__Alphaproteobacteria|o__Rhizobiales|f__Methylocystaceae	0.480994	0.460255	0.161779	0.272211	0.0111064	0.0398122	0.15794	0.0128972	0.0472968
Pasteurellaceae	d__Bacteria|p__Proteobacteria|c__Gammaproteobacteria|o__Pasteurellales|f__Pasteurellaceae	3.2969	0.616388	2.7472	0.711238	0.0128194	0.0448423	0.152212	0.0112068	0.0450203
Methylobacteriaceae	d__Bacteria|p__Proteobacteria|c__Alphaproteobacteria|o__Rhizobiales|f__Methylobacteriaceae	1.51057	0.324289	1.17422	0.47652	0.0128946	0.0448423	0.151978	0.0210768	0.0591674
Caulobacteraceae	d__Bacteria|p__Proteobacteria|c__Alphaproteobacteria|o__Caulobacterales|f__Caulobacteraceae	1.65925	0.346934	1.31784	0.483017	0.0143066	0.0490211	0.147818	0.0210768	0.0591674
Chromobacteriaceae	d__Bacteria|p__Proteobacteria|c__Betaproteobacteria|o__Neisseriales|f__Chromobacteriaceae	1.49082	0.347722	1.18239	0.411697	0.0145803	0.0490599	0.147058	0.0283084	0.0741108
Blattabacteriaceae	d__Bacteria|p__Bacteroidetes|c__Flavobacteriia|o__Flavobacteriales|f__Blattabacteriaceae	0.889971	0.476991	0.535179	0.397581	0.014739	0.0490599	0.146624	0.0230097	0.0630736
Rhizobiaceae	d__Bacteria|p__Proteobacteria|c__Alphaproteobacteria|o__Rhizobiales|f__Rhizobiaceae	2.09166	0.29988	1.79989	0.416259	0.0151684	0.049778	0.145473	0.010314	0.0445032
Phyllobacteriaceae	d__Bacteria|p__Proteobacteria|c__Alphaproteobacteria|o__Rhizobiales|f__Phyllobacteriaceae	1.10965	0.430233	0.781985	0.38674	0.0155582	0.050348	0.144455	0.00948361	0.0441936
Dehalococcoidaceae	d__Bacteria|p__Chloroflexi|c__Dehalococcoidia|o__Dehalococcoidales|f__Dehalococcoidaceae	1.30761	0.764893	0.712596	0.729725	0.0161688	0.0511024	0.142909	0.0176383	0.0547507
Flammeovirgaceae	d__Bacteria|p__Bacteroidetes|c__Cytophagia|o__Cytophagales|f__Flammeovirgaceae	0.918444	0.480314	0.555568	0.435591	0.0167411	0.0511024	0.141512	0.00843214	0.0441276
Fibrobacteraceae	d__Bacteria|p__Fibrobacteres|c__Fibrobacteria|o__Fibrobacterales|f__Fibrobacteraceae	1.32171	0.408964	0.94782	0.529063	0.0168327	0.0511024	0.141293	0.0207286	0.0591674
Francisellaceae	d__Bacteria|p__Proteobacteria|c__Gammaproteobacteria|o__Thiotrichales|f__Francisellaceae	1.11445	0.314967	0.865575	0.314648	0.0168557	0.0511024	0.141238	0.0167424	0.0527159
Rhodobacteraceae	d__Bacteria|p__Proteobacteria|c__Alphaproteobacteria|o__Rhodobacterales|f__Rhodobacteraceae	1.92238	0.289818	1.6258	0.444608	0.0168879	0.0511024	0.141161	0.0244677	0.0655285
Dermabacteraceae	d__Bacteria|p__Actinobacteria|c__Actinobacteria|o__Actinomycetales|f__Dermabacteraceae	0.677147	0.404496	0.39532	0.304607	0.0173039	0.0516898	0.140183	0.0209785	0.0591674
Solibacteraceae	d__Bacteria|p__Acidobacteria|c__Solibacteres|o__Solibacterales|f__Solibacteraceae	0.902851	0.412939	0.572934	0.427287	0.0175589	0.0517875	0.139595	0.0409338	0.0963391
Micromonosporaceae	d__Bacteria|p__Actinobacteria|c__Actinobacteria|o__Actinomycetales|f__Micromonosporaceae	1.6598	0.324036	1.36374	0.426967	0.0181063	0.0527345	0.13836	0.0112068	0.0450203
Methylococcaceae	d__Bacteria|p__Proteobacteria|c__Gammaproteobacteria|o__Methylococcales|f__Methylococcaceae	1.02801	0.236384	0.801614	0.337137	0.0186016	0.0535083	0.137274	0.0350107	0.0867817
Ectothiorhodospiraceae	d__Bacteria|p__Proteobacteria|c__Gammaproteobacteria|o__Chromatiales|f__Ectothiorhodospiraceae	1.67378	0.365663	1.33477	0.499981	0.0191156	0.0543105	0.136177	0.0121656	0.045719
Lactobacillaceae	d__Bacteria|p__Firmicutes|c__Bacilli|o__Lactobacillales|f__Lactobacillaceae	3.13369	1.09159	2.42294	0.710638	0.0194482	0.0543105	0.135483	0.0210768	0.0591674
Erysipelotrichaceae	d__Bacteria|p__Firmicutes|c__Erysipelotrichia|o__Erysipelotrichales|f__Erysipelotrichaceae	3.16984	0.231868	2.94316	0.345251	0.0195797	0.0543105	0.135211	0.0142973	0.0489892
Thermaceae	d__Bacteria|p__Deinococcus-Thermus|c__Deinococci|o__Thermales|f__Thermaceae	1.69681	0.278696	1.41891	0.431086	0.0203553	0.0552801	0.133646	0.0350107	0.0867817
Alcaligenaceae	d__Bacteria|p__Proteobacteria|c__Betaproteobacteria|o__Burkholderiales|f__Alcaligenaceae	1.94436	0.263223	1.67612	0.420016	0.0204038	0.0552801	0.13355	0.0195368	0.0583598
Thermotogaceae	d__Bacteria|p__Thermotogae|c__Thermotogae|o__Thermotogales|f__Thermotogaceae	1.2842	0.465437	0.954774	0.396905	0.0209762	0.0561775	0.132436	0.0326434	0.0835813
Thermoproteaceae	d__Archaea|p__Crenarchaeota|c__Thermoprotei|o__Thermoproteales|f__Thermoproteaceae	0.262457	0.403084	0.0391768	0.101502	0.0212872	0.0563628	0.131842	0.0443161	0.0992851
Bifidobacteriaceae	d__Bacteria|p__Actinobacteria|c__Actinobacteria|o__Bifidobacteriales|f__Bifidobacteriaceae	4.12874	0.461003	3.76691	0.498436	0.0222572	0.0582689	0.130046	0.0523995	0.114104
Methanosaetaceae	d__Archaea|p__Euryarchaeota|c__Methanomicrobia|o__Methanosarcinales|f__Methanosaetaceae	0.4121	0.396243	0.172242	0.215934	0.0225896	0.058482	0.129448	0.0441518	0.0992851
Clostridiaceae	d__Bacteria|p__Firmicutes|c__Clostridia|o__Clostridiales|f__Clostridiaceae	3.19876	0.202117	2.95273	0.424031	0.0245008	0.0618546	0.12617	0.00871188	0.0441276
Alteromonadaceae	d__Bacteria|p__Proteobacteria|c__Gammaproteobacteria|o__Alteromonadales|f__Alteromonadaceae	1.91469	0.3683	2.59824	1.25607	0.024902	0.0618546	0.125515	0.301253	0.394336
Dermacoccaceae	d__Bacteria|p__Actinobacteria|c__Actinobacteria|o__Actinomycetales|f__Dermacoccaceae	0.735241	0.374261	0.442268	0.419765	0.0252312	0.0618546	0.124984	0.0158905	0.0527159
Acetobacteraceae	d__Bacteria|p__Proteobacteria|c__Alphaproteobacteria|o__Rhodospirillales|f__Acetobacteraceae	1.55729	0.427714	1.24447	0.422876	0.0254593	0.0618546	0.124621	0.0142973	0.0489892
Bdellovibrionaceae	d__Bacteria|p__Proteobacteria|c__Deltaproteobacteria|o__Bdellovibrionales|f__Bdellovibrionaceae	0.848052	0.521469	0.530092	0.319214	0.0254711	0.0618546	0.124602	0.0436825	0.0992851
Bartonellaceae	d__Bacteria|p__Proteobacteria|c__Alphaproteobacteria|o__Rhizobiales|f__Bartonellaceae	1.0976	0.388522	0.787734	0.451837	0.0254851	0.0618546	0.12458	0.0360396	0.0883919
Cyclobacteriaceae	d__Bacteria|p__Bacteroidetes|c__Cytophagia|o__Cytophagales|f__Cyclobacteriaceae	1.35031	0.430211	0.958121	0.630487	0.0271638	0.0652491	0.122004	0.0237714	0.0644039
Jonesiaceae	d__Bacteria|p__Actinobacteria|c__Actinobacteria|o__Actinomycetales|f__Jonesiaceae	0.409412	0.342794	0.18997	0.26715	0.0297634	0.0707641	0.11831	0.0217827	0.0604211
Myxococcaceae	d__Bacteria|p__Proteobacteria|c__Deltaproteobacteria|o__Myxococcales|f__Myxococcaceae	1.49476	0.311245	1.18338	0.538155	0.0310194	0.0720788	0.11664	0.0180936	0.0547507
Candidatus_Midichloriaceae	d__Bacteria|p__Proteobacteria|c__Alphaproteobacteria|o__Rickettsiales|f__Candidatus_Midichloriaceae	0.311224	0.339753	0.125114	0.150623	0.0310512	0.0720788	0.116598	0.125415	0.208726
Aeromonadaceae	d__Bacteria|p__Proteobacteria|c__Gammaproteobacteria|o__Aeromonadales|f__Aeromonadaceae	2.09652	0.456766	1.77391	0.455406	0.0312445	0.0720788	0.116348	0.0131944	0.0472968
Aquificaceae	d__Bacteria|p__Aquificae|c__Aquificae|o__Aquificales|f__Aquificaceae	0.696603	0.447149	0.417284	0.339246	0.0320529	0.0732189	0.115315	0.0350066	0.0867817
Pelobacteraceae	d__Bacteria|p__Proteobacteria|c__Deltaproteobacteria|o__Desulfuromonadales|f__Pelobacteraceae	1.43807	0.355911	1.14918	0.467885	0.0341375	0.0772236	0.112768	0.0490903	0.108934
Bacteriovoracaceae	d__Bacteria|p__Proteobacteria|c__Deltaproteobacteria|o__Bdellovibrionales|f__Bacteriovoracaceae	0.322668	0.315668	0.139172	0.202615	0.0349105	0.0776026	0.111862	0.0582436	0.122259
Rivulariaceae	d__Bacteria|p__Cyanobacteria|o__Nostocales|f__Rivulariaceae	0.510509	0.425799	0.257985	0.292154	0.0349711	0.0776026	0.111792	0.0730614	0.146753
Synergistaceae	d__Bacteria|p__Synergistetes|c__Synergistia|o__Synergistales|f__Synergistaceae	1.74623	0.337683	1.50587	0.360957	0.0359435	0.0790078	0.110683	0.0429846	0.0992851
Flavobacteriaceae	d__Bacteria|p__Bacteroidetes|c__Flavobacteriia|o__Flavobacteriales|f__Flavobacteriaceae	2.67909	0.395377	2.42489	0.347528	0.0371848	0.0809724	0.109311	0.0375192	0.0892038
Bacteroidaceae	d__Bacteria|p__Bacteroidetes|c__Bacteroidia|o__Bacteroidales|f__Bacteroidaceae	5.87575	0.306159	6.05568	0.220987	0.0396031	0.08544	0.106764	0.0375192	0.0892038
Hyphomicrobiaceae	d__Bacteria|p__Proteobacteria|c__Alphaproteobacteria|o__Rhizobiales|f__Hyphomicrobiaceae	1.33199	0.363004	1.01397	0.56971	0.0419276	0.0894366	0.104458	0.0961807	0.172957
Tsukamurellaceae	d__Bacteria|p__Actinobacteria|c__Actinobacteria|o__Actinomycetales|f__Tsukamurellaceae	0.556914	0.441412	0.306906	0.296721	0.0422233	0.0894366	0.104174	0.0746958	0.148753
Gemmatimonadaceae	d__Bacteria|p__Gemmatimonadetes|c__Gemmatimonadetes|o__Gemmatimonadales|f__Gemmatimonadaceae	0.620833	0.412068	0.362727	0.367339	0.0432692	0.0908263	0.103186	0.0603403	0.123327
Roseiflexaceae	d__Bacteria|p__Chloroflexi|c__Chloroflexia|o__Chloroflexales|f__Roseiflexaceae	1.0926	0.327325	0.819534	0.485324	0.04373	0.0909741	0.102758	0.147771	0.234221
Planococcaceae	d__Bacteria|p__Firmicutes|c__Bacilli|o__Bacillales|f__Planococcaceae	0.888134	0.31941	0.674393	0.337606	0.0466259	0.0961401	0.100168	0.0523995	0.114104
Thermomicrobiaceae	d__Bacteria|p__Chloroflexi|c__Thermomicrobia|o__Thermomicrobiales|f__Thermomicrobiaceae	0.0832246	0.183927	0.25391	0.325069	0.0479563	0.098016	0.0990322	0.0547065	0.116941
Cytophagaceae	d__Bacteria|p__Bacteroidetes|c__Cytophagia|o__Cytophagales|f__Cytophagaceae	2.38949	0.415641	2.14185	0.350808	0.0487432	0.098758	0.0983753	0.1207	0.202324
Geobacteraceae	d__Bacteria|p__Proteobacteria|c__Deltaproteobacteria|o__Desulfuromonadales|f__Geobacteraceae	1.8887	0.336637	1.64602	0.416051	0.0496235	0.0996747	0.097653	0.0375192	0.0892038
Psychromonadaceae	d__Bacteria|p__Proteobacteria|c__Gammaproteobacteria|o__Alteromonadales|f__Psychromonadaceae	0.619839	0.373028	0.391844	0.340229	0.0505254	0.100619	0.0969262	0.0846197	0.161366
Heliobacteriaceae	d__Bacteria|p__Firmicutes|c__Clostridia|o__Clostridiales|f__Heliobacteriaceae	1.30702	0.412343	1.04734	0.410445	0.0531315	0.104912	0.0948979	0.0595638	0.123327
Pseudoalteromonadaceae	d__Bacteria|p__Proteobacteria|c__Gammaproteobacteria|o__Alteromonadales|f__Pseudoalteromonadaceae	0.754823	0.612927	0.43102	0.402093	0.055514	0.108695	0.09313	0.11992	0.202324
Desulfobacteraceae	d__Bacteria|p__Proteobacteria|c__Deltaproteobacteria|o__Desulfobacterales|f__Desulfobacteraceae	1.47789	0.259155	1.24924	0.451118	0.0566965	0.109519	0.092281	0.085914	0.161366
Hydrogenothermaceae	d__Bacteria|p__Aquificae|c__Aquificae|o__Aquificales|f__Hydrogenothermaceae	1.17167	0.361839	0.891248	0.526116	0.0568746	0.109519	0.0921547	0.053092	0.114541
Sporolactobacillaceae	d__Bacteria|p__Firmicutes|c__Bacilli|o__Bacillales|f__Sporolactobacillaceae	0.871995	0.326472	0.635716	0.429379	0.0574824	0.109782	0.0917266	0.0600626	0.123327
Planctomycetaceae	d__Bacteria|p__Planctomycetes|c__Planctomycetia|o__Planctomycetales|f__Planctomycetaceae	1.38182	0.244268	1.17235	0.416074	0.0596293	0.112956	0.0902506	0.134419	0.217497
Halanaerobiaceae	d__Bacteria|p__Firmicutes|c__Clostridia|o__Halanaerobiales|f__Halanaerobiaceae	1.13524	0.429759	0.857677	0.480468	0.061661	0.115863	0.0889028	0.127419	0.209375
Neisseriaceae	d__Bacteria|p__Proteobacteria|c__Betaproteobacteria|o__Neisseriales|f__Neisseriaceae	1.77293	0.252104	1.56741	0.421165	0.0688536	0.12773	0.0844716	0.16534	0.258552
Conexibacteraceae	d__Bacteria|p__Actinobacteria|c__Actinobacteria|o__Solirubrobacterales|f__Conexibacteraceae	0.662967	0.413214	0.407237	0.450472	0.069073	0.12773	0.084344	0.0884056	0.16348
Desulfarculaceae	d__Bacteria|p__Proteobacteria|c__Deltaproteobacteria|o__Desulfarculales|f__Desulfarculaceae	1.18169	0.378863	0.941228	0.440734	0.0720584	0.132202	0.082648	0.0910861	0.165805
Chrysiogenaceae	d__Bacteria|p__Chrysiogenetes|c__Chrysiogenetes|o__Chrysiogenales|f__Chrysiogenaceae	1.14138	0.407938	0.887918	0.461687	0.073614	0.134001	0.0817926	0.0438408	0.0992851
Rickettsiaceae	d__Bacteria|p__Proteobacteria|c__Alphaproteobacteria|o__Rickettsiales|f__Rickettsiaceae	0.669852	0.477489	0.412176	0.422989	0.0787653	0.142266	0.0790876	0.0865698	0.161366
Syntrophaceae	d__Bacteria|p__Proteobacteria|c__Deltaproteobacteria|o__Syntrophobacterales|f__Syntrophaceae	1.02436	0.355989	0.800001	0.42864	0.079689	0.142827	0.0786219	0.0762662	0.150593
Streptosporangiaceae	d__Bacteria|p__Actinobacteria|c__Actinobacteria|o__Actinomycetales|f__Streptosporangiaceae	0.725466	0.421736	0.498746	0.375648	0.080568	0.1433	0.0781839	0.0578778	0.122259
Spirochaetaceae	d__Bacteria|p__Spirochaetes|c__Spirochaetia|o__Spirochaetales|f__Spirochaetaceae	2.36507	0.247603	2.68825	0.77993	0.0853926	0.150731	0.0758648	0.494523	0.57354
Coriobacteriaceae	d__Bacteria|p__Actinobacteria|c__Actinobacteria|o__Coriobacteriales|f__Coriobacteriaceae	3.70454	0.348487	3.48439	0.437552	0.0864424	0.151437	0.0753782	0.085914	0.161366
Opitutaceae	d__Bacteria|p__Verrucomicrobia|c__Opitutae|f__Opitutaceae	1.07071	0.485561	0.797562	0.502538	0.0885209	0.152873	0.0744326	0.0964996	0.172957
Methanosarcinaceae	d__Archaea|p__Euryarchaeota|c__Methanomicrobia|o__Methanosarcinales|f__Methanosarcinaceae	0.895783	0.579005	0.621799	0.395356	0.0886011	0.152873	0.0743966	0.147466	0.234221
Chromatiaceae	d__Bacteria|p__Proteobacteria|c__Gammaproteobacteria|o__Chromatiales|f__Chromatiaceae	1.49386	0.370362	1.26509	0.454895	0.0892305	0.152873	0.074115	0.114254	0.194316
Hyphomonadaceae	d__Bacteria|p__Proteobacteria|c__Alphaproteobacteria|o__Rhodobacterales|f__Hyphomonadaceae	1.10217	0.452076	0.824527	0.558953	0.0922507	0.156893	0.0727923	0.189461	0.28371
Oscillospiraceae	d__Bacteria|p__Firmicutes|c__Clostridia|o__Clostridiales|f__Oscillospiraceae	2.83973	0.417978	2.57234	0.561913	0.0958888	0.161899	0.0712578	0.201194	0.29117
Desulfobulbaceae	d__Bacteria|p__Proteobacteria|c__Deltaproteobacteria|o__Desulfobacterales|f__Desulfobulbaceae	1.40342	0.30077	1.20508	0.425656	0.0969457	0.162259	0.0708233	0.25338	0.339296
Halobacteriaceae	d__Archaea|p__Euryarchaeota|c__Halobacteria|o__Halobacteriales|f__Halobacteriaceae	1.16768	0.543688	0.903423	0.433854	0.0974946	0.162259	0.0705997	0.201194	0.29117
Desulfomicrobiaceae	d__Bacteria|p__Proteobacteria|c__Deltaproteobacteria|o__Desulfovibrionales|f__Desulfomicrobiaceae	1.12919	0.503999	0.849301	0.544837	0.0999039	0.165089	0.0696333	0.07869	0.154074
Sanguibacteraceae	d__Bacteria|p__Actinobacteria|c__Actinobacteria|o__Actinomycetales|f__Sanguibacteraceae	0.625124	0.385526	0.41611	0.406132	0.103287	0.169478	0.0683168	0.082199	0.158284
Saprospiraceae	d__Bacteria|p__Bacteroidetes|c__Sphingobacteriia|o__Sphingobacteriales|f__Saprospiraceae	1.76245	0.458857	1.54475	0.363353	0.104473	0.169869	0.0678663	0.114254	0.194316
Nocardiaceae	d__Bacteria|p__Actinobacteria|c__Actinobacteria|o__Actinomycetales|f__Nocardiaceae	1.54099	0.39625	1.33132	0.402194	0.104984	0.169869	0.0676737	0.0910861	0.165805
Cardiobacteriaceae	d__Bacteria|p__Proteobacteria|c__Gammaproteobacteria|o__Cardiobacteriales|f__Cardiobacteriaceae	1.20639	0.437264	0.955189	0.52957	0.110144	0.17699	0.0657827	0.17191	0.267033
Intrasporangiaceae	d__Bacteria|p__Actinobacteria|c__Actinobacteria|o__Actinomycetales|f__Intrasporangiaceae	0.494309	0.393528	0.298525	0.375468	0.115727	0.184687	0.0638397	0.127602	0.209375
Oxalobacteraceae	d__Bacteria|p__Proteobacteria|c__Betaproteobacteria|o__Burkholderiales|f__Oxalobacteraceae	1.46664	0.34493	1.27932	0.402315	0.122221	0.193724	0.061701	0.0717768	0.145426
Sulfuricellaceae	d__Bacteria|p__Proteobacteria|c__Betaproteobacteria|o__Sulfuricellales|f__Sulfuricellaceae	0.734502	0.378892	0.549314	0.365788	0.124114	0.194162	0.0611003	0.129642	0.211235
Chlorobiaceae	d__Bacteria|p__Chlorobi|c__Chlorobia|o__Chlorobiales|f__Chlorobiaceae	1.90899	0.278585	1.74582	0.372336	0.124887	0.194162	0.0608577	0.191751	0.28371
Leptotrichiaceae	d__Bacteria|p__Fusobacteria|c__Fusobacteriia|o__Fusobacteriales|f__Leptotrichiaceae	1.70308	0.30728	1.47333	0.578421	0.124997	0.194162	0.0608234	0.114254	0.194316
Caldilineaceae	d__Bacteria|p__Chloroflexi|c__Caldilineae|o__Caldilineales|f__Caldilineaceae	0.734283	0.448749	0.52295	0.404687	0.126099	0.194577	0.0604808	0.0802337	0.155787
Carnobacteriaceae	d__Bacteria|p__Firmicutes|c__Bacilli|o__Lactobacillales|f__Carnobacteriaceae	1.01802	0.354287	0.815047	0.465531	0.129039	0.197803	0.0595824	0.155551	0.244887
Pseudonocardiaceae	d__Bacteria|p__Actinobacteria|c__Actinobacteria|o__Actinomycetales|f__Pseudonocardiaceae	1.50336	0.399983	1.29385	0.45707	0.131201	0.199803	0.0589354	0.25338	0.339296
Clostridiales_Family_XVII._Incertae_Sedis	d__Bacteria|p__Firmicutes|c__Clostridia|o__Clostridiales|f__Clostridiales_Family_XVII._Incertae_Sedis	1.16833	0.328585	0.982954	0.427721	0.132568	0.200573	0.0585323	0.102161	0.18033
Eubacteriaceae	d__Bacteria|p__Firmicutes|c__Clostridia|o__Clostridiales|f__Eubacteriaceae	5.08942	0.482264	4.76297	0.826797	0.13548	0.203657	0.0576883	0.221065	0.31029
Symbiobacteriaceae	d__Bacteria|p__Firmicutes|c__Clostridia|o__Clostridiales|f__Symbiobacteriaceae	1.21702	0.459926	0.994462	0.475944	0.140895	0.209771	0.0561694	0.182631	0.278124
Vibrionaceae	d__Bacteria|p__Proteobacteria|c__Gammaproteobacteria|o__Vibrionales|f__Vibrionaceae	1.82916	0.232588	1.70337	0.293521	0.141348	0.209771	0.0560453	0.114254	0.194316
Waddliaceae	d__Bacteria|p__Chlamydiae|c__Chlamydiia|o__Chlamydiales|f__Waddliaceae	0.481929	0.498573	0.280731	0.346015	0.146415	0.215916	0.0546849	0.222495	0.310427
Gallionellaceae	d__Bacteria|p__Proteobacteria|c__Betaproteobacteria|o__Gallionellales|f__Gallionellaceae	1.08112	0.429316	0.877797	0.449124	0.151559	0.220898	0.0533555	0.25338	0.339296
Cellulomonadaceae	d__Bacteria|p__Actinobacteria|c__Actinobacteria|o__Actinomycetales|f__Cellulomonadaceae	0.997791	0.415877	0.794458	0.461923	0.15169	0.220898	0.0533222	0.0989158	0.175934
Anaplasmataceae	d__Bacteria|p__Proteobacteria|c__Alphaproteobacteria|o__Rickettsiales|f__Anaplasmataceae	1.08921	0.341889	0.914955	0.453185	0.177863	0.255949	0.0472507	0.173829	0.268226
Piscirickettsiaceae	d__Bacteria|p__Proteobacteria|c__Gammaproteobacteria|o__Thiotrichales|f__Piscirickettsiaceae	1.05249	0.460066	0.856549	0.442665	0.177956	0.255949	0.0472309	0.314084	0.402097
Puniceicoccaceae	d__Bacteria|p__Verrucomicrobia|c__Opitutae|o__Puniceicoccales|f__Puniceicoccaceae	0.536972	0.587421	0.331604	0.34013	0.184035	0.263069	0.045963	0.393841	0.475467
Nostocaceae	d__Bacteria|p__Cyanobacteria|o__Nostocales|f__Nostocaceae	1.26786	0.285233	1.14205	0.325202	0.201218	0.285876	0.0426195	0.191751	0.28371
Frankiaceae	d__Bacteria|p__Actinobacteria|c__Actinobacteria|o__Actinomycetales|f__Frankiaceae	1.03553	0.378743	0.847202	0.535751	0.207026	0.29124	0.0415619	0.208432	0.299782
Mimiviridae	d__Viruses|f__Mimiviridae	0.252568	0.368623	0.120039	0.278821	0.207493	0.29124	0.0414783	0.176584	0.270685
Oceanospirillaceae	d__Bacteria|p__Proteobacteria|c__Gammaproteobacteria|o__Oceanospirillales|f__Oceanospirillaceae	0.832737	0.588123	0.611085	0.517444	0.21343	0.29778	0.0404344	0.248424	0.338496
Halomonadaceae	d__Bacteria|p__Proteobacteria|c__Gammaproteobacteria|o__Oceanospirillales|f__Halomonadaceae	1.14646	0.459766	0.975076	0.404884	0.218539	0.30047	0.0395624	0.231499	0.319167
Chlamydiaceae	d__Bacteria|p__Chlamydiae|c__Chlamydiia|o__Chlamydiales|f__Chlamydiaceae	0.50404	0.474702	0.31537	0.479632	0.218821	0.30047	0.0395149	0.140145	0.225198
Streptomycetaceae	d__Bacteria|p__Actinobacteria|c__Actinobacteria|o__Actinomycetales|f__Streptomycetaceae	2.11002	0.355776	1.96598	0.375165	0.220419	0.30047	0.0392475	0.231499	0.319167
Ferrimonadaceae	d__Bacteria|p__Proteobacteria|c__Gammaproteobacteria|o__Alteromonadales|f__Ferrimonadaceae	1.27837	0.415351	1.09539	0.508995	0.220517	0.30047	0.0392312	0.314084	0.402097
Thermococcaceae	d__Archaea|p__Euryarchaeota|c__Thermococci|o__Thermococcales|f__Thermococcaceae	0.251461	0.309583	0.368533	0.298531	0.230966	0.312878	0.0375365	0.186829	0.282669
Halothiobacillaceae	d__Bacteria|p__Proteobacteria|c__Gammaproteobacteria|o__Chromatiales|f__Halothiobacillaceae	0.766764	0.525997	0.562486	0.540926	0.233445	0.314408	0.0371475	0.192387	0.28371
Trueperaceae	d__Bacteria|p__Deinococcus-Thermus|c__Deinococci|o__Deinococcales|f__Trueperaceae	0.927205	0.445275	0.727002	0.597935	0.237199	0.317629	0.0365674	0.217973	0.310173
Archaeoglobaceae	d__Archaea|p__Euryarchaeota|c__Archaeoglobi|o__Archaeoglobales|f__Archaeoglobaceae	0.103872	0.189845	0.198491	0.304173	0.245275	0.323879	0.0353556	0.321543	0.407172
Glycomycetaceae	d__Bacteria|p__Actinobacteria|c__Actinobacteria|o__Actinomycetales|f__Glycomycetaceae	0.537252	0.438264	0.399506	0.285006	0.245989	0.323879	0.0352508	0.353976	0.438704
Methanoregulaceae	d__Archaea|p__Euryarchaeota|c__Methanomicrobia|o__Methanomicrobiales|f__Methanoregulaceae	0.332479	0.339917	0.216675	0.278686	0.246037	0.323879	0.0352438	0.246347	0.33764
Magnetococcaceae	d__Bacteria|p__Proteobacteria|c__Alphaproteobacteria|o__Magnetococcales|f__Magnetococcaceae	0.449642	0.44028	0.308357	0.309363	0.247616	0.324126	0.0350133	0.351874	0.438431
Anaeromyxobacteraceae	d__Bacteria|p__Proteobacteria|c__Deltaproteobacteria|o__Myxococcales|f__Anaeromyxobacteraceae	1.32594	0.356537	1.16602	0.500095	0.251507	0.32738	0.0344525	0.327262	0.412173
Methanomicrobiaceae	d__Archaea|p__Euryarchaeota|c__Methanomicrobia|o__Methanomicrobiales|f__Methanomicrobiaceae	0.503904	0.721968	0.287943	0.429546	0.257472	0.333283	0.0336125	0.700169	0.755275
Hahellaceae	d__Bacteria|p__Proteobacteria|c__Gammaproteobacteria|o__Oceanospirillales|f__Hahellaceae	0.372645	0.468477	0.228619	0.314564	0.260828	0.335762	0.03315	0.421262	0.499424
Rikenellaceae	d__Bacteria|p__Bacteroidetes|c__Bacteroidia|o__Bacteroidales|f__Rikenellaceae	4.72294	0.369323	4.5775	0.452739	0.272582	0.348964	0.0315853	0.383413	0.465288
Nautiliaceae	d__Bacteria|p__Proteobacteria|c__Epsilonproteobacteria|o__Nautiliales|f__Nautiliaceae	0.559997	0.343601	0.442724	0.330649	0.278322	0.354367	0.0308506	0.260361	0.346652
Catenulisporaceae	d__Bacteria|p__Actinobacteria|c__Actinobacteria|o__Actinomycetales|f__Catenulisporaceae	0.95917	0.318168	0.839051	0.381327	0.286215	0.362436	0.0298701	0.340785	0.426897
Thermomonosporaceae	d__Bacteria|p__Actinobacteria|c__Actinobacteria|o__Actinomycetales|f__Thermomonosporaceae	0.696091	0.410516	0.57108	0.337865	0.29966	0.377409	0.0282746	0.309948	0.402097
Acidothermaceae	d__Bacteria|p__Actinobacteria|c__Actinobacteria|o__Actinomycetales|f__Acidothermaceae	0.250575	0.319052	0.15549	0.252221	0.302371	0.378777	0.0279637	0.409726	0.492093
Anaerolineaceae	d__Bacteria|p__Chloroflexi|c__Anaerolineae|o__Anaerolineales|f__Anaerolineaceae	0.595789	0.338536	0.462427	0.477755	0.31485	0.3923	0.0265765	0.320743	0.407172
Geodermatophilaceae	d__Bacteria|p__Actinobacteria|c__Actinobacteria|o__Actinomycetales|f__Geodermatophilaceae	0.831804	0.392856	0.704417	0.414532	0.324828	0.40258	0.0255166	0.27306	0.361494
Phycisphaeraceae	d__Bacteria|p__Planctomycetes|c__Phycisphaerae|o__Phycisphaerales|f__Phycisphaeraceae	0.803282	0.392676	0.646615	0.587502	0.327718	0.404012	0.0252174	0.198096	0.290292
Caldisericaceae	d__Bacteria|p__Caldiserica|c__Caldisericia|o__Caldisericales|f__Caldisericaceae	0.373319	0.387431	0.495577	0.419421	0.34433	0.419842	0.0235617	0.358313	0.44173
Desulfurobacteriaceae	d__Bacteria|p__Aquificae|c__Aquificae|o__Desulfurobacteriales|f__Desulfurobacteriaceae	1.05899	0.551094	0.890329	0.565409	0.345465	0.419842	0.0234524	0.416858	0.498092
Microbacteriaceae	d__Bacteria|p__Actinobacteria|c__Actinobacteria|o__Actinomycetales|f__Microbacteriaceae	1.37674	0.301067	1.23154	0.610219	0.345964	0.419842	0.0234045	0.108077	0.189338
Parachlamydiaceae	d__Bacteria|p__Chlamydiae|c__Chlamydiia|o__Chlamydiales|f__Parachlamydiaceae	0.33642	0.36065	0.236001	0.307464	0.349321	0.421719	0.0230846	0.313866	0.402097
Leuconostocaceae	d__Bacteria|p__Firmicutes|c__Bacilli|o__Lactobacillales|f__Leuconostocaceae	1.61412	0.580987	1.45351	0.501223	0.355143	0.426537	0.0225394	0.546823	0.618494
Mycobacteriaceae	d__Bacteria|p__Actinobacteria|c__Actinobacteria|o__Actinomycetales|f__Mycobacteriaceae	1.7231	0.31504	1.61869	0.390752	0.358122	0.42791	0.022265	0.368862	0.452342
Myoviridae	d__Viruses|o__Caudovirales|f__Myoviridae	1.66491	0.805458	1.44152	0.725257	0.362479	0.430906	0.0218691	0.678306	0.735095
Helicobacteraceae	d__Bacteria|p__Proteobacteria|c__Epsilonproteobacteria|o__Campylobacterales|f__Helicobacteraceae	1.26191	0.249353	1.17917	0.316984	0.364638	0.431273	0.0216753	0.678306	0.735095
Colwelliaceae	d__Bacteria|p__Proteobacteria|c__Gammaproteobacteria|o__Alteromonadales|f__Colwelliaceae	0.88132	0.704833	0.688487	0.702707	0.391672	0.458616	0.0193742	0.374357	0.456676
Methanocorpusculaceae	d__Archaea|p__Euryarchaeota|c__Methanomicrobia|o__Methanomicrobiales|f__Methanocorpusculaceae	0.962454	0.511793	1.11031	0.566099	0.391693	0.458616	0.0193725	0.218319	0.310173
Verrucomicrobiaceae	d__Bacteria|p__Verrucomicrobia|c__Verrucomicrobiae|o__Verrucomicrobiales|f__Verrucomicrobiaceae	2.08023	1.09947	1.79275	1.02976	0.398749	0.464543	0.018808	0.221065	0.31029
Sphaerobacteraceae	d__Bacteria|p__Chloroflexi|c__Thermomicrobia|o__Sphaerobacterales|f__Sphaerobacteraceae	0.587154	0.417348	0.484203	0.386034	0.423065	0.490418	0.0169669	0.42226	0.499424
Parvularculaceae	d__Bacteria|p__Proteobacteria|c__Alphaproteobacteria|o__Parvularculales|f__Parvularculaceae	0.235124	0.346916	0.164273	0.21735	0.443729	0.511826	0.0155199	0.752337	0.789794
Syntrophomonadaceae	d__Bacteria|p__Firmicutes|c__Clostridia|o__Clostridiales|f__Syntrophomonadaceae	0.633038	0.628571	0.501309	0.495692	0.466298	0.535209	0.0140518	0.592859	0.66018
Alcanivoracaceae	d__Bacteria|p__Proteobacteria|c__Gammaproteobacteria|o__Oceanospirillales|f__Alcanivoracaceae	0.610614	0.444368	0.519229	0.381673	0.489626	0.559229	0.0126473	0.472315	0.555805
Thermodesulfobiaceae	d__Bacteria|p__Firmicutes|c__Clostridia|o__Thermoanaerobacterales|f__Thermodesulfobiaceae	0.334304	0.348999	0.417555	0.418363	0.498524	0.566615	0.0121399	0.557146	0.627126
Legionellaceae	d__Bacteria|p__Proteobacteria|c__Gammaproteobacteria|o__Legionellales|f__Legionellaceae	0.223782	0.321239	0.165319	0.224144	0.508503	0.575152	0.0115884	0.845122	0.871299
Nakamurellaceae	d__Bacteria|p__Actinobacteria|c__Actinobacteria|o__Actinomycetales|f__Nakamurellaceae	0.392873	0.406957	0.312828	0.381452	0.52487	0.590796	0.0107227	0.545045	0.618494
Chthonomonadaceae	d__Bacteria|p__Armatimonadetes|c__Chthonomonadetes|o__Chthonomonadales|f__Chthonomonadaceae	0.239461	0.333663	0.181755	0.239603	0.533607	0.597742	0.0102796	0.798374	0.82676
Beijerinckiaceae	d__Bacteria|p__Proteobacteria|c__Alphaproteobacteria|o__Rhizobiales|f__Beijerinckiaceae	0.346783	0.314753	0.410919	0.345289	0.542935	0.605282	0.00982051	0.732599	0.782259
Rhodobiaceae	d__Bacteria|p__Proteobacteria|c__Alphaproteobacteria|o__Rhizobiales|f__Rhodobiaceae	0.803469	0.469731	0.712732	0.49484	0.555536	0.614679	0.00922276	0.541708	0.618494
Melioribacteraceae	d__Bacteria|p__Ignavibacteriae|c__Ignavibacteria|o__Ignavibacteriales|f__Melioribacteraceae	0.48526	0.36764	0.552667	0.350984	0.55664	0.614679	0.00917157	0.578218	0.647716
Natranaerobiaceae	d__Bacteria|p__Firmicutes|c__Clostridia|o__Natranaerobiales|f__Natranaerobiaceae	0.204687	0.302544	0.151711	0.275632	0.56609	0.622165	0.0087412	0.494771	0.57354
Enterobacteriaceae	d__Bacteria|p__Proteobacteria|c__Gammaproteobacteria|o__Enterobacteriales|f__Enterobacteriaceae	4.72662	0.703578	4.85469	0.763143	0.584315	0.63918	0.00794909	0.477691	0.559306
Fusobacteriaceae	d__Bacteria|p__Fusobacteria|c__Fusobacteriia|o__Fusobacteriales|f__Fusobacteriaceae	1.83787	0.435886	1.9515	0.833079	0.592032	0.644595	0.00762821	0.71795	0.770887
Syntrophobacteraceae	d__Bacteria|p__Proteobacteria|c__Deltaproteobacteria|o__Syntrophobacterales|f__Syntrophobacteraceae	0.733199	0.382124	0.669728	0.452352	0.634432	0.687196	0.00601059	0.597691	0.66018
Siphoviridae	d__Viruses|o__Caudovirales|f__Siphoviridae	1.50361	0.762556	1.39745	0.644112	0.637058	0.687196	0.00591814	0.597845	0.66018
Methanococcaceae	d__Archaea|p__Euryarchaeota|c__Methanococci|o__Methanococcales|f__Methanococcaceae	0.57392	0.356268	0.641415	0.546164	0.646085	0.693722	0.00560694	0.956784	0.960908
Elusimicrobiaceae	d__Bacteria|p__Elusimicrobia|c__Elusimicrobia|o__Elusimicrobiales|f__Elusimicrobiaceae	0.175343	0.23542	0.210806	0.273205	0.662608	0.708201	0.0050632	0.752337	0.789794
Segniliparaceae	d__Bacteria|p__Actinobacteria|c__Actinobacteria|o__Actinomycetales|f__Segniliparaceae	0.487381	0.383791	0.429104	0.465408	0.668156	0.71087	0.00488799	0.500095	0.576842
Thermoanaerobacterales_Family_IV._Incertae_Sedis	d__Bacteria|p__Firmicutes|c__Clostridia|o__Thermoanaerobacterales|f__Thermoanaerobacterales_Family_IV._Incertae_Sedis	1.09681	0.41923	1.04256	0.407384	0.680457	0.718912	0.00451235	0.678306	0.735095
Dictyoglomaceae	d__Bacteria|p__Dictyoglomi|c__Dictyoglomia|o__Dictyoglomales|f__Dictyoglomaceae	0.706972	0.35642	0.665583	0.271617	0.681887	0.718912	0.00446981	0.297586	0.391738
Rubrobacteraceae	d__Bacteria|p__Actinobacteria|c__Actinobacteria|o__Rubrobacterales|f__Rubrobacteraceae	0.68032	0.375414	0.63641	0.346041	0.702668	0.737485	0.00387773	0.542696	0.618494
Nocardioidaceae	d__Bacteria|p__Actinobacteria|c__Actinobacteria|o__Actinomycetales|f__Nocardioidaceae	0.846345	0.399118	0.793736	0.515675	0.720248	0.752546	0.00341398	0.735256	0.782259
Beutenbergiaceae	d__Bacteria|p__Actinobacteria|c__Actinobacteria|o__Actinomycetales|f__Beutenbergiaceae	0.398422	0.456779	0.356826	0.488438	0.782391	0.813826	0.00203212	0.785678	0.817246
Porphyromonadaceae	d__Bacteria|p__Bacteroidetes|c__Bacteroidia|o__Bacteroidales|f__Porphyromonadaceae	4.91029	0.328104	4.88069	0.408276	0.801847	0.830357	0.00167789	0.883057	0.902422
Methanocellaceae	d__Archaea|p__Euryarchaeota|c__Methanomicrobia|o__Methanocellales|f__Methanocellaceae	0.463319	0.422786	0.490614	0.291177	0.813325	0.838517	0.00148573	0.775155	0.809916
Campylobacteraceae	d__Bacteria|p__Proteobacteria|c__Epsilonproteobacteria|o__Campylobacterales|f__Campylobacteraceae	2.67893	0.374964	2.69507	0.375482	0.892474	0.916064	0.000487091	0.925426	0.933438
Podoviridae	d__Viruses|o__Caudovirales|f__Podoviridae	0.659373	0.713769	0.685969	0.677233	0.90442	0.920552	0.000384406	0.923785	0.933438
Hydrogenophilaceae	d__Bacteria|p__Proteobacteria|c__Betaproteobacteria|o__Hydrogenophilales|f__Hydrogenophilaceae	1.01027	0.440542	1.02967	0.569715	0.904749	0.920552	0.000381751	0.655301	0.720213
Aerococcaceae	d__Bacteria|p__Firmicutes|c__Bacilli|o__Lactobacillales|f__Aerococcaceae	0.445008	0.385052	0.434335	0.45726	0.936777	0.948996	0.000167756	0.752507	0.789794
Thermodesulfobacteriaceae	d__Bacteria|p__Thermodesulfobacteria|c__Thermodesulfobacteria|o__Thermodesulfobacteriales|f__Thermodesulfobacteriaceae	0.296922	0.364481	0.304471	0.328144	0.945482	0.953668	0.000124677	0.876004	0.899159
Chloroflexaceae	d__Bacteria|p__Chloroflexi|c__Chloroflexia|o__Chloroflexales|f__Chloroflexaceae	0.27727	0.303279	0.283415	0.310969	0.94989	0.953984	0.000105306	0.909649	0.925538
Desulfohalobiaceae	d__Bacteria|p__Proteobacteria|c__Deltaproteobacteria|o__Desulfovibrionales|f__Desulfohalobiaceae	0.406477	0.435322	0.403942	0.498862	0.986427	0.986427	7.71713e-06	0.965753	0.965753

## Sheet: F genus
taxa	full taxonomy	mean rural log relative abundance	rural log relative abundance standard deviation	mean urban log relative abundance	urban log relative abundance standard deviation	linear model p-value for urban vs. rural	adjusted linear model p-value for urban vs. rural	R2	Wilcoxon p-value for urban vs. rural	adjusted Wilcoxon p-value for urban vs. rural
Blautia	d__Bacteria|p__Firmicutes|c__Clostridia|o__Clostridiales|f__Lachnospiraceae|g__Blautia	4.70795	0.251744	4.18454	0.364155	5.39244e-06	0.00321929	0.423867	1.99673e-06	0.00119205
Methylotenera	d__Bacteria|p__Proteobacteria|c__Betaproteobacteria|o__Methylophilales|f__Methylophilaceae|g__Methylotenera	1.04482	0.413708	0.46559	0.377058	4.21675e-05	0.012587	0.360438	0.000128464	0.0225549
Candidatus_Koribacter	d__Bacteria|p__Acidobacteria|c__Acidobacteriia|o__Acidobacteriales|f__Acidobacteriaceae|g__Candidatus_Koribacter	1.3259	0.326665	0.772842	0.451349	7.51795e-05	0.0129408	0.3415	0.000200623	0.0225549
Tepidanaerobacter	d__Bacteria|p__Firmicutes|c__Clostridia|o__Thermoanaerobacterales|f__Thermoanaerobacteraceae|g__Tepidanaerobacter	0.764075	0.432115	0.255238	0.294864	9.86907e-05	0.0129408	0.332417	0.000209218	0.0225549
Azorhizobium	d__Bacteria|p__Proteobacteria|c__Alphaproteobacteria|o__Rhizobiales|f__Xanthobacteraceae|g__Azorhizobium	0.844646	0.259214	0.440296	0.328788	0.000108382	0.0129408	0.329265	0.000178862	0.0225549
Kineococcus	d__Bacteria|p__Actinobacteria|c__Actinobacteria|o__Actinomycetales|f__Kineosporiaceae|g__Kineococcus	0.778565	0.280726	0.347036	0.369049	0.000174114	0.0173244	0.313115	0.000264463	0.0225549
Listeria	d__Bacteria|p__Firmicutes|c__Bacilli|o__Bacillales|f__Listeriaceae|g__Listeria	1.4438	0.196675	1.08517	0.353267	0.000311647	0.0265791	0.292825	0.00104122	0.0492738
Coriobacterium	d__Bacteria|p__Actinobacteria|c__Actinobacteria|o__Coriobacteriales|f__Coriobacteriaceae|g__Coriobacterium	1.70035	0.569968	1.01961	0.536261	0.000390621	0.0266499	0.284819	0.000227661	0.0225549
Dechloromonas	d__Bacteria|p__Proteobacteria|c__Betaproteobacteria|o__Rhodocyclales|f__Rhodocyclaceae|g__Dechloromonas	0.963306	0.618804	0.314784	0.424013	0.000418951	0.0266499	0.282322	0.00233714	0.0492738
Methylibium	d__Bacteria|p__Proteobacteria|c__Betaproteobacteria|o__Burkholderiales|g__Methylibium	1.31039	0.299633	0.847759	0.450936	0.000477884	0.0266499	0.277609	0.000667562	0.0442816
Brucella	d__Bacteria|p__Proteobacteria|c__Alphaproteobacteria|o__Rhizobiales|f__Brucellaceae|g__Brucella	0.81585	0.498739	0.332784	0.269099	0.000491036	0.0266499	0.276633	0.0010826	0.0492738
Macrococcus	d__Bacteria|p__Firmicutes|c__Bacilli|o__Bacillales|f__Staphylococcaceae|g__Macrococcus	1.15694	0.352853	0.731637	0.363218	0.000578139	0.0282913	0.270744	0.000530525	0.0395904
Geobacillus	d__Bacteria|p__Firmicutes|c__Bacilli|o__Bacillales|f__Bacillaceae|g__Geobacillus	1.09151	0.32199	0.678087	0.376134	0.000616059	0.0282913	0.268442	0.000920402	0.0492738
Corynebacterium	d__Bacteria|p__Actinobacteria|c__Actinobacteria|o__Actinomycetales|f__Corynebacteriaceae|g__Corynebacterium	2.21827	0.313092	1.86411	0.298132	0.00075576	0.0308074	0.260998	0.00239353	0.0492738
Thiomonas	d__Bacteria|p__Proteobacteria|c__Betaproteobacteria|o__Burkholderiales|g__Thiomonas	1.15362	0.375194	0.703052	0.403907	0.000774056	0.0308074	0.260123	0.00143495	0.0492738
Dyadobacter	d__Bacteria|p__Bacteroidetes|c__Cytophagia|o__Cytophagales|f__Cytophagaceae|g__Dyadobacter	1.40485	0.673528	0.672124	0.614918	0.000925042	0.0340577	0.253577	0.00175148	0.0492738
Bacillus	d__Bacteria|p__Firmicutes|c__Bacilli|o__Bacillales|f__Bacillaceae|g__Bacillus	2.26578	0.293827	1.96023	0.245587	0.000992514	0.0340577	0.250979	0.00129097	0.0492738
Olsenella	d__Bacteria|p__Actinobacteria|c__Actinobacteria|o__Coriobacteriales|f__Coriobacteriaceae|g__Olsenella	1.97841	0.335599	1.54421	0.430703	0.00102687	0.0340577	0.24972	0.00239353	0.0492738
Shewanella	d__Bacteria|p__Proteobacteria|c__Gammaproteobacteria|o__Alteromonadales|f__Shewanellaceae|g__Shewanella	1.86522	0.547249	1.35255	0.350555	0.00111378	0.0346815	0.246709	0.00353377	0.0570179
Rhodopirellula	d__Bacteria|p__Planctomycetes|c__Planctomycetia|o__Planctomycetales|f__Planctomycetaceae|g__Rhodopirellula	0.828074	0.3626	0.41854	0.374622	0.00116186	0.0346815	0.245139	0.0017331	0.0492738
Alkaliphilus	d__Bacteria|p__Firmicutes|c__Clostridia|o__Clostridiales|f__Clostridiaceae|g__Alkaliphilus	1.53578	0.290312	1.2613	0.200452	0.00127719	0.0355856	0.241614	0.00143495	0.0492738
Propionibacterium	d__Bacteria|p__Actinobacteria|c__Actinobacteria|o__Actinomycetales|f__Propionibacteriaceae|g__Propionibacterium	1.77243	0.292272	1.4365	0.322854	0.00138877	0.0355856	0.238484	0.00264263	0.0493016
Streptococcus	d__Bacteria|p__Firmicutes|c__Bacilli|o__Lactobacillales|f__Streptococcaceae|g__Streptococcus	4.14592	0.729155	3.49498	0.425863	0.00139738	0.0355856	0.238253	0.00159316	0.0492738
Methanobrevibacter	d__Archaea|p__Euryarchaeota|c__Methanobacteria|o__Methanobacteriales|f__Methanobacteriaceae|g__Methanobrevibacter	1.331	1.17109	0.398587	0.321058	0.00145156	0.0355856	0.236828	0.00249425	0.0493016
Pseudomonas	d__Bacteria|p__Proteobacteria|c__Gammaproteobacteria|o__Pseudomonadales|f__Pseudomonadaceae|g__Pseudomonas	2.48618	0.345411	2.04352	0.463527	0.00149019	0.0355856	0.235843	0.00426675	0.0636812
Spiroplasma	d__Bacteria|p__Tenericutes|c__Mollicutes|o__Entomoplasmatales|f__Spiroplasmataceae|g__Spiroplasma	0.80119	0.36101	0.401508	0.3965	0.00192223	0.040989	0.226245	0.00486898	0.0692091
Sphingobium	d__Bacteria|p__Proteobacteria|c__Alphaproteobacteria|o__Sphingomonadales|f__Sphingomonadaceae|g__Sphingobium	1.20886	0.299293	0.813761	0.439035	0.00196501	0.040989	0.225411	0.00239353	0.0492738
Stigmatella	d__Bacteria|p__Proteobacteria|c__Deltaproteobacteria|o__Myxococcales|f__Cystobacteraceae|g__Stigmatella	0.885826	0.540816	0.390653	0.388561	0.00196506	0.040989	0.22541	0.00214939	0.0492738
Herpetosiphon	d__Bacteria|p__Chloroflexi|c__Chloroflexia|o__Herpetosiphonales|f__Herpetosiphonaceae|g__Herpetosiphon	0.468525	0.585316	0.0258893	0.11578	0.00200738	0.040989	0.224603	0.00165776	0.0492738
Thermacetogenium	d__Bacteria|p__Firmicutes|c__Clostridia|o__Thermoanaerobacterales|f__Thermoanaerobacteraceae|g__Thermacetogenium	0.703738	0.353252	0.326849	0.373094	0.00222464	0.040989	0.220698	0.00385535	0.0605695
Dehalobacter	d__Bacteria|p__Firmicutes|c__Clostridia|o__Clostridiales|f__Peptococcaceae|g__Dehalobacter	1.10507	0.377433	0.725906	0.354185	0.00225204	0.040989	0.220232	0.00239353	0.0492738
Haliangium	d__Bacteria|p__Proteobacteria|c__Deltaproteobacteria|o__Myxococcales|f__Kofleriaceae|g__Haliangium	1.18648	0.387248	0.762328	0.432613	0.00230883	0.040989	0.219283	0.00321093	0.0532479
Atopobium	d__Bacteria|p__Actinobacteria|c__Actinobacteria|o__Coriobacteriales|f__Coriobacteriaceae|g__Atopobium	1.49865	0.376939	1.03533	0.511967	0.00235924	0.040989	0.21846	0.00614496	0.0733708
Prochlorococcus	d__Bacteria|p__Cyanobacteria|o__Prochlorales|f__Prochlorococcaceae|g__Prochlorococcus	0.835657	0.507276	0.416934	0.271539	0.00238929	0.040989	0.217977	0.00650675	0.0742382
Kocuria	d__Bacteria|p__Actinobacteria|c__Actinobacteria|o__Actinomycetales|f__Micrococcaceae|g__Kocuria	0.95487	0.393881	0.554641	0.38433	0.00240304	0.040989	0.217758	0.00279347	0.0505364
Megamonas	d__Bacteria|p__Firmicutes|c__Negativicutes|o__Selenomonadales|f__Veillonellaceae|g__Megamonas	3.48816	1.55523	1.93217	1.48483	0.00251231	0.0415248	0.216059	0.00264263	0.0493016
Veillonella	d__Bacteria|p__Firmicutes|c__Negativicutes|o__Selenomonadales|f__Veillonellaceae|g__Veillonella	3.04704	0.655881	2.30506	0.791759	0.00257357	0.0415248	0.215138	0.00291451	0.0511754
Bradyrhizobium	d__Bacteria|p__Proteobacteria|c__Alphaproteobacteria|o__Rhizobiales|f__Bradyrhizobiaceae|g__Bradyrhizobium	1.4846	0.312546	1.07138	0.488209	0.00286595	0.0433829	0.211014	0.00513072	0.0696145
Polaromonas	d__Bacteria|p__Proteobacteria|c__Betaproteobacteria|o__Burkholderiales|f__Comamonadaceae|g__Polaromonas	1.10273	0.448687	0.614132	0.519469	0.00290272	0.0433829	0.210525	0.00507374	0.0696145
Xylella	d__Bacteria|p__Proteobacteria|c__Gammaproteobacteria|o__Xanthomonadales|f__Xanthomonadaceae|g__Xylella	0.874654	0.659685	0.290607	0.488138	0.00290673	0.0433829	0.210472	0.00121794	0.0492738
Melissococcus	d__Bacteria|p__Firmicutes|c__Bacilli|o__Lactobacillales|f__Enterococcaceae|g__Melissococcus	0.363486	0.301009	0.11133	0.197282	0.00332338	0.0475559	0.205316	0.00481579	0.0692091
Acholeplasma	d__Bacteria|p__Tenericutes|c__Mollicutes|o__Acholeplasmatales|f__Acholeplasmataceae|g__Acholeplasma	1.53532	0.359983	1.17056	0.376672	0.00334564	0.0475559	0.205058	0.00426675	0.0636812
Enterococcus	d__Bacteria|p__Firmicutes|c__Bacilli|o__Lactobacillales|f__Enterococcaceae|g__Enterococcus	3.15308	0.408856	2.80629	0.282553	0.00343963	0.0477549	0.203988	0.00195712	0.0492738
Granulibacter	d__Bacteria|p__Proteobacteria|c__Alphaproteobacteria|o__Rhodospirillales|f__Acetobacteraceae|g__Granulibacter	0.825958	0.402283	0.429765	0.404085	0.00356347	0.0483498	0.202622	0.00667659	0.0742382
Bacteroides	d__Bacteria|p__Bacteroidetes|c__Bacteroidia|o__Bacteroidales|f__Bacteroidaceae|g__Bacteroides	5.84998	0.298992	6.07566	0.138984	0.00403503	0.0523437	0.197807	0.00948361	0.0871033
Micavibrio	d__Bacteria|p__Proteobacteria|c__Alphaproteobacteria|g__Micavibrio	1.01173	0.488219	0.589948	0.379129	0.00413938	0.0523437	0.196816	0.00553827	0.0718771
Comamonas	d__Bacteria|p__Proteobacteria|c__Betaproteobacteria|o__Burkholderiales|f__Comamonadaceae|g__Comamonas	1.18153	0.330815	0.831546	0.392956	0.00418875	0.0523437	0.196355	0.00799538	0.079554
Borrelia	d__Bacteria|p__Spirochaetes|c__Spirochaetia|o__Spirochaetales|f__Spirochaetaceae|g__Borrelia	0.722705	0.435148	1.82713	1.56243	0.00420854	0.0523437	0.196172	0.0853402	0.228779
Rhodospirillum	d__Bacteria|p__Proteobacteria|c__Alphaproteobacteria|o__Rhodospirillales|f__Rhodospirillaceae|g__Rhodospirillum	1.29216	0.355546	0.898045	0.468882	0.00480597	0.0585544	0.191002	0.00799538	0.079554
Slackia	d__Bacteria|p__Actinobacteria|c__Actinobacteria|o__Coriobacteriales|f__Coriobacteriaceae|g__Slackia	1.82436	0.366132	1.35554	0.602234	0.00507302	0.0596099	0.18889	0.00733082	0.0781517
Cryptobacterium	d__Bacteria|p__Actinobacteria|c__Actinobacteria|o__Coriobacteriales|f__Coriobacteriaceae|g__Cryptobacterium	1.02853	0.422435	0.617966	0.450426	0.0050923	0.0596099	0.188742	0.0117422	0.0887354
Oligotropha	d__Bacteria|p__Proteobacteria|c__Alphaproteobacteria|o__Rhizobiales|f__Bradyrhizobiaceae|g__Oligotropha	1.09895	0.74826	0.434642	0.668435	0.00526093	0.0603995	0.187468	0.00213281	0.0492738
Ilumatobacter	d__Bacteria|p__Actinobacteria|c__Actinobacteria|o__Acidimicrobiales|f__Acidimicrobiaceae|g__Ilumatobacter	0.953122	0.64978	0.475014	0.322946	0.00546174	0.0615218	0.186002	0.0142724	0.100243
Staphylococcus	d__Bacteria|p__Firmicutes|c__Bacilli|o__Bacillales|f__Staphylococcaceae|g__Staphylococcus	1.93535	0.396396	1.55006	0.435422	0.00576291	0.0637121	0.183898	0.0112068	0.0877108
Ignavibacterium	d__Bacteria|p__Ignavibacteriae|c__Ignavibacteria|o__Ignavibacteriales|f__Ignavibacteriaceae|g__Ignavibacterium	0.839527	0.363205	0.49671	0.381742	0.0060187	0.0652185	0.182193	0.00696357	0.0755864
Salinibacter	d__Bacteria|p__Bacteroidetes|o__Bacteroidetes_Order_II._Incertae_sedis|f__Rhodothermaceae|g__Salinibacter	0.57403	0.368327	0.275565	0.275126	0.00611765	0.0652185	0.181553	0.0114597	0.0877108
Haemophilus	d__Bacteria|p__Proteobacteria|c__Gammaproteobacteria|o__Pasteurellales|f__Pasteurellaceae|g__Haemophilus	3.15819	0.700911	2.37686	0.994273	0.00663069	0.0686361	0.178385	0.00614496	0.0733708
Fervidobacterium	d__Bacteria|p__Thermotogae|c__Thermotogae|o__Thermotogales|f__Thermotogaceae|g__Fervidobacterium	0.480124	0.512698	0.123656	0.213638	0.00666816	0.0686361	0.178163	0.0052573	0.0697469
Pedobacter	d__Bacteria|p__Bacteroidetes|c__Sphingobacteriia|o__Sphingobacteriales|f__Sphingobacteriaceae|g__Pedobacter	1.67535	0.713885	1.1059	0.539516	0.00709877	0.071141	0.175696	0.00671501	0.0742382
Candidatus_Blochmannia	d__Bacteria|p__Proteobacteria|c__Gammaproteobacteria|o__Enterobacteriales|f__Enterobacteriaceae|g__Candidatus_Blochmannia	0.488332	0.473201	0.152754	0.23555	0.00722407	0.071141	0.175006	0.0164017	0.106211
Lactococcus	d__Bacteria|p__Firmicutes|c__Bacilli|o__Lactobacillales|f__Streptococcaceae|g__Lactococcus	2.08506	0.71455	1.54566	0.460987	0.00726901	0.071141	0.174761	0.0121656	0.0896648
Erythrobacter	d__Bacteria|p__Proteobacteria|c__Alphaproteobacteria|o__Sphingomonadales|f__Erythrobacteraceae|g__Erythrobacter	0.606959	0.525857	0.231706	0.280392	0.00766735	0.0738292	0.172654	0.00898569	0.0851501
Nitrosomonas	d__Bacteria|p__Proteobacteria|c__Betaproteobacteria|o__Nitrosomonadales|f__Nitrosomonadaceae|g__Nitrosomonas	1.05347	0.311309	0.700901	0.472491	0.00826766	0.0771706	0.169671	0.0294333	0.136214
Coprococcus	d__Bacteria|p__Firmicutes|c__Clostridia|o__Clostridiales|f__Lachnospiraceae|g__Coprococcus	4.37271	0.463844	3.87046	0.659316	0.0082729	0.0771706	0.169646	0.00216555	0.0492738
Moorella	d__Bacteria|p__Firmicutes|c__Clostridia|o__Thermoanaerobacterales|f__Thermoanaerobacteraceae|g__Moorella	1.2171	0.378807	0.843197	0.47096	0.0086987	0.0798943	0.167657	0.00871188	0.083887
Candidatus_Cardinium	d__Bacteria|p__Bacteroidetes|c__Cytophagia|o__Cytophagales|f__Amoebophilaceae|g__Candidatus_Cardinium	0.626861	0.838853	0.0839131	0.274738	0.00905535	0.0811808	0.166063	0.00654045	0.0742382
Cupriavidus	d__Bacteria|p__Proteobacteria|c__Betaproteobacteria|o__Burkholderiales|f__Burkholderiaceae|g__Cupriavidus	1.34064	0.286621	1.05181	0.372727	0.00913874	0.0811808	0.165699	0.0131944	0.0949042
Taylorella	d__Bacteria|p__Proteobacteria|c__Betaproteobacteria|o__Burkholderiales|f__Alcaligenaceae|g__Taylorella	0.920075	0.458158	0.491884	0.527687	0.00930242	0.0811808	0.164994	0.0145191	0.10079
Candidatus_Chloracidobacterium	d__Bacteria|p__Acidobacteria|g__Candidatus_Chloracidobacterium	0.894979	0.268629	0.551371	0.49385	0.00946411	0.0811808	0.16431	0.0253973	0.126711
Pelotomaculum	d__Bacteria|p__Firmicutes|c__Clostridia|o__Clostridiales|f__Peptococcaceae|g__Pelotomaculum	1.00463	0.380695	0.633799	0.473068	0.00951869	0.0811808	0.164081	0.00577299	0.0733293
Gordonia	d__Bacteria|p__Actinobacteria|c__Actinobacteria|o__Actinomycetales|f__Gordoniaceae|g__Gordonia	1.18654	0.737551	0.630266	0.538698	0.00969592	0.0815277	0.163348	0.014865	0.102005
Caldicellulosiruptor	d__Bacteria|p__Firmicutes|c__Clostridia|o__Thermoanaerobacterales|f__Thermoanaerobacterales_Family_III._Incertae_Sedis|g__Caldicellulosiruptor	1.44732	0.297366	1.17241	0.340919	0.00984701	0.0816481	0.162733	0.0180936	0.10911
Alteromonas	d__Bacteria|p__Proteobacteria|c__Gammaproteobacteria|o__Alteromonadales|f__Alteromonadaceae|g__Alteromonas	1.75506	0.358319	2.56041	1.2836	0.0102293	0.0825757	0.161218	0.0634324	0.190929
Mesoplasma	d__Bacteria|p__Tenericutes|c__Mollicutes|o__Entomoplasmatales|f__Entomoplasmataceae|g__Mesoplasma	0.472472	0.390743	0.197065	0.23729	0.0104459	0.0825757	0.160383	0.0313465	0.138621
Meiothermus	d__Bacteria|p__Deinococcus-Thermus|c__Deinococci|o__Thermales|f__Thermaceae|g__Meiothermus	1.07466	0.354102	0.787963	0.31837	0.0104886	0.0825757	0.160221	0.0210768	0.116508
Anaerococcus	d__Bacteria|p__Firmicutes|c__Clostridia|o__Clostridiales|g__Anaerococcus	2.01791	0.222989	1.60608	0.649028	0.0107231	0.0825757	0.15934	0.0105776	0.0877056
Butyrivibrio	d__Bacteria|p__Firmicutes|c__Clostridia|o__Clostridiales|f__Lachnospiraceae|g__Butyrivibrio	2.67607	0.224322	2.41762	0.367748	0.0107382	0.0825757	0.159284	0.00799538	0.079554
Thioalkalivibrio	d__Bacteria|p__Proteobacteria|c__Gammaproteobacteria|o__Chromatiales|f__Ectothiorhodospiraceae|g__Thioalkalivibrio	1.44281	0.321199	1.06564	0.541068	0.0108056	0.0825757	0.159035	0.0263291	0.126711
Micrococcus	d__Bacteria|p__Actinobacteria|c__Actinobacteria|o__Actinomycetales|f__Micrococcaceae|g__Micrococcus	0.762764	0.369537	0.452246	0.36568	0.0110675	0.0825757	0.15808	0.010378	0.0877056
Methylocystis	d__Bacteria|p__Proteobacteria|c__Alphaproteobacteria|o__Rhizobiales|f__Methylocystaceae|g__Methylocystis	0.468711	0.454933	0.155374	0.263735	0.0112443	0.0825757	0.157448	0.0139838	0.0993846
Nitrospira	d__Bacteria|p__Nitrospirae|c__Nitrospira|o__Nitrospirales|f__Nitrospiraceae|g__Nitrospira	0.63912	0.397414	0.33008	0.336337	0.0115339	0.0825757	0.156434	0.0194379	0.11108
Nostoc	d__Bacteria|p__Cyanobacteria|o__Nostocales|f__Nostocaceae|g__Nostoc	0.565767	0.345326	0.299839	0.286654	0.0116699	0.0825757	0.155966	0.0164378	0.106211
Thermobacillus	d__Bacteria|p__Firmicutes|c__Bacilli|o__Bacillales|f__Paenibacillaceae|g__Thermobacillus	1.48398	0.239333	1.09747	0.61068	0.0121008	0.0825757	0.154518	0.0411141	0.156764
Rothia	d__Bacteria|p__Actinobacteria|c__Actinobacteria|o__Actinomycetales|f__Micrococcaceae|g__Rothia	1.92595	0.603253	1.41269	0.630211	0.012227	0.0825757	0.154103	0.0263291	0.126711
Megasphaera	d__Bacteria|p__Firmicutes|c__Negativicutes|o__Selenomonadales|f__Veillonellaceae|g__Megasphaera	2.10916	0.939147	1.47749	0.526357	0.0124464	0.0825757	0.153393	0.0167424	0.106211
Acidithiobacillus	d__Bacteria|p__Proteobacteria|c__Gammaproteobacteria|o__Acidithiobacillales|f__Acidithiobacillaceae|g__Acidithiobacillus	0.997782	0.381762	0.697044	0.343855	0.0126399	0.0825757	0.152776	0.0112068	0.0877108
Muricauda	d__Bacteria|p__Bacteroidetes|c__Flavobacteriia|o__Flavobacteriales|f__Flavobacteriaceae|g__Muricauda	0.777163	0.631426	0.33976	0.399779	0.012648	0.0825757	0.15275	0.0215469	0.117523
Sulfurospirillum	d__Bacteria|p__Proteobacteria|c__Epsilonproteobacteria|o__Campylobacterales|f__Campylobacteraceae|g__Sulfurospirillum	0.597545	0.307957	0.314474	0.373102	0.0126694	0.0825757	0.152683	0.00785977	0.079554
Delftia	d__Bacteria|p__Proteobacteria|c__Betaproteobacteria|o__Burkholderiales|f__Comamonadaceae|g__Delftia	1.19056	0.41009	0.868169	0.36831	0.012702	0.0825757	0.15258	0.0195368	0.11108
Desulfotomaculum	d__Bacteria|p__Firmicutes|c__Clostridia|o__Clostridiales|f__Peptococcaceae|g__Desulfotomaculum	2.01307	0.229945	1.69959	0.485172	0.0128472	0.0825757	0.152125	0.0210768	0.116508
Faecalibacterium	d__Bacteria|p__Firmicutes|c__Clostridia|o__Clostridiales|f__Ruminococcaceae|g__Faecalibacterium	5.45562	0.194744	4.98946	0.77433	0.0128515	0.0825757	0.152112	0.0167424	0.106211
Peptoclostridium	d__Bacteria|p__Firmicutes|c__Clostridia|o__Clostridiales|f__Peptostreptococcaceae|g__Peptoclostridium	3.44827	0.166643	3.30466	0.181183	0.012917	0.0825757	0.151909	0.0112068	0.0877108
Leptothrix	d__Bacteria|p__Proteobacteria|c__Betaproteobacteria|o__Burkholderiales|g__Leptothrix	1.14153	0.385157	0.801417	0.437948	0.0129461	0.0825757	0.151819	0.011429	0.0877108
Chromobacterium	d__Bacteria|p__Proteobacteria|c__Betaproteobacteria|o__Neisseriales|f__Chromobacteriaceae|g__Chromobacterium	1.1036	0.292824	0.798952	0.433046	0.0130019	0.0825757	0.151647	0.010314	0.0877056
Alicycliphilus	d__Bacteria|p__Proteobacteria|c__Betaproteobacteria|o__Burkholderiales|f__Comamonadaceae|g__Alicycliphilus	1.00026	0.437326	0.636845	0.446712	0.0132106	0.083018	0.15101	0.00971786	0.0877056
Stenotrophomonas	d__Bacteria|p__Proteobacteria|c__Gammaproteobacteria|o__Xanthomonadales|f__Xanthomonadaceae|g__Stenotrophomonas	1.05924	0.575252	0.672845	0.354839	0.0146872	0.0907726	0.146765	0.0263291	0.126711
Synechocystis	d__Bacteria|p__Cyanobacteria|o__Chroococcales|g__Synechocystis	0.405827	0.540748	0.0830653	0.163617	0.0147487	0.0907726	0.146598	0.035744	0.150276
Acidaminococcus	d__Bacteria|p__Firmicutes|c__Negativicutes|o__Selenomonadales|f__Acidaminococcaceae|g__Acidaminococcus	2.42169	0.482076	2.00452	0.553579	0.0152371	0.0928219	0.145291	0.00948361	0.0871033
Thermoanaerobacter	d__Bacteria|p__Firmicutes|c__Clostridia|o__Thermoanaerobacterales|f__Thermoanaerobacteraceae|g__Thermoanaerobacter	1.08401	0.403385	0.777633	0.360265	0.0155455	0.0933367	0.144487	0.0180936	0.10911
Achromobacter	d__Bacteria|p__Proteobacteria|c__Betaproteobacteria|o__Burkholderiales|f__Alcaligenaceae|g__Achromobacter	1.29069	0.348341	0.964432	0.459329	0.0156343	0.0933367	0.144259	0.0180936	0.10911
Brachyspira	d__Bacteria|p__Spirochaetes|c__Spirochaetia|o__Spirochaetales|f__Brachyspiraceae|g__Brachyspira	2.28621	0.277721	1.97457	0.4792	0.0162032	0.0957751	0.142824	0.0244677	0.124848
Photobacterium	d__Bacteria|p__Proteobacteria|c__Gammaproteobacteria|o__Vibrionales|f__Vibrionaceae|g__Photobacterium	0.64129	0.448311	0.987223	0.423627	0.0165228	0.0960393	0.142039	0.0191791	0.11108
Ureaplasma	d__Bacteria|p__Tenericutes|c__Mollicutes|o__Mycoplasmatales|f__Mycoplasmataceae|g__Ureaplasma	0.278221	0.339332	0.0646605	0.173157	0.0165696	0.0960393	0.141926	0.0169012	0.106211
Corallococcus	d__Bacteria|p__Proteobacteria|c__Deltaproteobacteria|o__Myxococcales|f__Myxococcaceae|g__Corallococcus	0.956697	0.410067	0.573042	0.553938	0.0172868	0.0967171	0.140223	0.0188185	0.11108
Hydrogenobaculum	d__Bacteria|p__Aquificae|c__Aquificae|o__Aquificales|f__Aquificaceae|g__Hydrogenobaculum	0.437931	0.379913	0.18606	0.247616	0.0175212	0.0967171	0.139681	0.0265308	0.126711
Candidatus_Accumulibacter	d__Bacteria|p__Proteobacteria|c__Betaproteobacteria|g__Candidatus_Accumulibacter	0.623073	0.468337	0.290949	0.372018	0.0175448	0.0967171	0.139627	0.0218673	0.117523
Prevotella	d__Bacteria|p__Bacteroidetes|c__Bacteroidia|o__Bacteroidales|f__Prevotellaceae|g__Prevotella	3.96276	0.939981	3.34198	0.605766	0.0175748	0.0967171	0.139558	0.0459542	0.160437
Burkholderia	d__Bacteria|p__Proteobacteria|c__Betaproteobacteria|o__Burkholderiales|f__Burkholderiaceae|g__Burkholderia	2.0873	0.342246	1.74425	0.515533	0.0177185	0.0967171	0.139231	0.0227187	0.11794
Desulfosporosinus	d__Bacteria|p__Firmicutes|c__Clostridia|o__Clostridiales|f__Peptococcaceae|g__Desulfosporosinus	1.42403	0.338362	1.15763	0.343039	0.0180041	0.0967171	0.138588	0.0167424	0.106211
Aromatoleum	d__Bacteria|p__Proteobacteria|c__Betaproteobacteria|o__Rhodocyclales|f__Rhodocyclaceae|g__Aromatoleum	1.19185	0.700352	0.667535	0.639625	0.0180217	0.0967171	0.138548	0.0191791	0.11108
Sebaldella	d__Bacteria|p__Fusobacteria|c__Fusobacteriia|o__Fusobacteriales|f__Leptotrichiaceae|g__Sebaldella	0.892537	0.259005	0.631718	0.394879	0.0181176	0.0967171	0.138335	0.010314	0.0877056
Filifactor	d__Bacteria|p__Firmicutes|c__Clostridia|o__Clostridiales|f__Peptostreptococcaceae|g__Filifactor	1.8615	0.309372	1.59094	0.379995	0.0181446	0.0967171	0.138275	0.0112068	0.0877108
Rhodothermus	d__Bacteria|p__Bacteroidetes|o__Bacteroidetes_Order_II._Incertae_sedis|f__Rhodothermaceae|g__Rhodothermus	1.26531	0.410898	0.898681	0.522955	0.0183203	0.0967897	0.137887	0.0210768	0.116508
Saccharothrix	d__Bacteria|p__Actinobacteria|c__Actinobacteria|o__Actinomycetales|f__Pseudonocardiaceae|g__Saccharothrix	0.583042	0.398737	0.300627	0.323848	0.0186122	0.097469	0.137251	0.0417148	0.156764
Nocardiopsis	d__Bacteria|p__Actinobacteria|c__Actinobacteria|o__Actinomycetales|f__Nocardiopsaceae|g__Nocardiopsis	0.860416	0.422214	0.545138	0.389495	0.0187988	0.097489	0.13685	0.0105448	0.0877056
Desulfovibrio	d__Bacteria|p__Proteobacteria|c__Deltaproteobacteria|o__Desulfovibrionales|f__Desulfovibrionaceae|g__Desulfovibrio	2.42434	0.348901	2.10479	0.467044	0.0189426	0.097489	0.136543	0.0304113	0.136508
Ralstonia	d__Bacteria|p__Proteobacteria|c__Betaproteobacteria|o__Burkholderiales|f__Burkholderiaceae|g__Ralstonia	1.6136	0.371257	1.26054	0.531804	0.0197191	0.0999205	0.134925	0.0459542	0.160437
Ruminiclostridium	d__Bacteria|p__Firmicutes|c__Clostridia|o__Clostridiales|f__Ruminococcaceae|g__Ruminiclostridium	3.67954	0.6423	3.18782	0.636756	0.0198677	0.0999205	0.134623	0.00321093	0.0532479
Dehalococcoides	d__Bacteria|p__Chloroflexi|c__Dehalococcoidia|o__Dehalococcoidales|f__Dehalococcoidaceae|g__Dehalococcoides	1.28768	0.760049	0.720274	0.717003	0.0200008	0.0999205	0.134354	0.0219195	0.117523
Calditerrivibrio	d__Bacteria|p__Deferribacteres|c__Deferribacteres|o__Deferribacterales|f__Deferribacteraceae|g__Calditerrivibrio	1.19644	0.552577	0.783447	0.523353	0.0200845	0.0999205	0.134186	0.0336843	0.14364
Saprospira	d__Bacteria|p__Bacteroidetes|c__Sphingobacteriia|o__Sphingobacteriales|f__Saprospiraceae|g__Saprospira	0.812189	0.885461	0.304251	0.309766	0.0203386	0.0999304	0.133679	0.124935	0.274215
Isoptericola	d__Bacteria|p__Actinobacteria|c__Actinobacteria|o__Actinomycetales|f__Promicromonosporaceae|g__Isoptericola	0.607163	0.360797	0.333799	0.353651	0.0204213	0.0999304	0.133516	0.0297786	0.136508
Methylococcus	d__Bacteria|p__Proteobacteria|c__Gammaproteobacteria|o__Methylococcales|f__Methylococcaceae|g__Methylococcus	0.687608	0.408562	0.425714	0.263952	0.0210048	0.101676	0.132381	0.0273383	0.129531
Desulfobulbus	d__Bacteria|p__Proteobacteria|c__Deltaproteobacteria|o__Desulfobacterales|f__Desulfobulbaceae|g__Desulfobulbus	0.715805	0.408368	0.429509	0.342999	0.0213608	0.101676	0.131703	0.0252526	0.126711
Novosphingobium	d__Bacteria|p__Proteobacteria|c__Alphaproteobacteria|o__Sphingomonadales|f__Sphingomonadaceae|g__Novosphingobium	1.11451	0.457219	0.779621	0.42445	0.021368	0.101676	0.13169	0.0238966	0.122985
Blattabacterium	d__Bacteria|p__Bacteroidetes|c__Flavobacteriia|o__Flavobacteriales|f__Blattabacteriaceae|g__Blattabacterium	0.869558	0.470372	0.541649	0.390455	0.0214593	0.101676	0.131518	0.0397082	0.156764
Terriglobus	d__Bacteria|p__Acidobacteria|c__Acidobacteriia|o__Acidobacteriales|f__Acidobacteriaceae|g__Terriglobus	0.906441	0.447508	0.608682	0.337411	0.0226485	0.105331	0.129343	0.0336843	0.14364
Cyanothece	d__Bacteria|p__Cyanobacteria|o__Chroococcales|g__Cyanothece	0.706069	0.532265	0.386213	0.282113	0.0227243	0.105331	0.129208	0.0426961	0.156764
Sorangium	d__Bacteria|p__Proteobacteria|c__Deltaproteobacteria|o__Myxococcales|f__Polyangiaceae|g__Sorangium	1.53517	0.327109	1.22496	0.48428	0.02276	0.105331	0.129145	0.0283084	0.132335
Candidatus_Phytoplasma	d__Bacteria|p__Tenericutes|c__Mollicutes|o__Acholeplasmatales|f__Acholeplasmataceae|g__Candidatus_Phytoplasma	1.35179	0.482317	0.883106	0.745592	0.02349	0.107873	0.127871	0.0599905	0.188836
Oceanimonas	d__Bacteria|p__Proteobacteria|c__Gammaproteobacteria|o__Aeromonadales|f__Aeromonadaceae|g__Oceanimonas	1.00613	0.495294	0.663056	0.42536	0.0240663	0.109443	0.126893	0.0438705	0.15683
Mycoplasma	d__Bacteria|p__Tenericutes|c__Mollicutes|o__Mycoplasmatales|f__Mycoplasmataceae|g__Mycoplasma	1.53195	0.317307	1.20348	0.539627	0.0242635	0.109443	0.126563	0.0910861	0.23439
Carboxydothermus	d__Bacteria|p__Firmicutes|c__Clostridia|o__Thermoanaerobacterales|f__Thermoanaerobacteraceae|g__Carboxydothermus	1.16263	0.45321	0.817106	0.478972	0.0244442	0.109443	0.126264	0.0256116	0.126711
Methanosaeta	d__Archaea|p__Euryarchaeota|c__Methanomicrobia|o__Methanosarcinales|f__Methanosaetaceae|g__Methanosaeta	0.401945	0.392162	0.169657	0.208059	0.0246358	0.109443	0.125949	0.0504241	0.170074
Maricaulis	d__Bacteria|p__Proteobacteria|c__Alphaproteobacteria|o__Rhodobacterales|f__Hyphomonadaceae|g__Maricaulis	0.415633	0.384168	0.157979	0.310016	0.0249752	0.109443	0.125396	0.0192748	0.11108
Paenibacillus	d__Bacteria|p__Firmicutes|c__Bacilli|o__Bacillales|f__Paenibacillaceae|g__Paenibacillus	2.02929	0.188579	1.83643	0.318065	0.0250751	0.109443	0.125235	0.0429846	0.156764
Agrobacterium	d__Bacteria|p__Proteobacteria|c__Alphaproteobacteria|o__Rhizobiales|f__Rhizobiaceae|g__Agrobacterium	1.52289	0.267947	1.27274	0.397988	0.0251151	0.109443	0.125171	0.0326434	0.141218
Marivirga	d__Bacteria|p__Bacteroidetes|c__Cytophagia|o__Cytophagales|f__Flammeovirgaceae|g__Marivirga	0.899845	0.475261	0.566496	0.429289	0.0253495	0.109664	0.124796	0.0168556	0.106211
Deinococcus	d__Bacteria|p__Deinococcus-Thermus|c__Deinococci|o__Deinococcales|f__Deinococcaceae|g__Deinococcus	1.74172	0.376834	1.38463	0.576656	0.0259147	0.111303	0.123905	0.0375192	0.154475
Lactobacillus	d__Bacteria|p__Firmicutes|c__Bacilli|o__Lactobacillales|f__Lactobacillaceae|g__Lactobacillus	3.0997	1.09688	2.4306	0.692214	0.0265971	0.113045	0.122855	0.0375192	0.154475
Mobiluncus	d__Bacteria|p__Actinobacteria|c__Actinobacteria|o__Actinomycetales|f__Actinomycetaceae|g__Mobiluncus	1.61035	0.300553	1.30828	0.50417	0.0269347	0.113045	0.122346	0.0634324	0.190929
Desulfatibacillum	d__Bacteria|p__Proteobacteria|c__Deltaproteobacteria|o__Desulfobacterales|f__Desulfobacteraceae|g__Desulfatibacillum	0.749077	0.301356	0.479261	0.429587	0.0270645	0.113045	0.122152	0.0433268	0.156764
Bordetella	d__Bacteria|p__Proteobacteria|c__Betaproteobacteria|o__Burkholderiales|f__Alcaligenaceae|g__Bordetella	1.39137	0.33385	1.07514	0.517392	0.0272375	0.113045	0.121894	0.0326434	0.141218
Alicyclobacillus	d__Bacteria|p__Firmicutes|c__Bacilli|o__Bacillales|f__Alicyclobacillaceae|g__Alicyclobacillus	1.08697	0.423132	0.772521	0.442715	0.027267	0.113045	0.12185	0.0167424	0.106211
Cellulosilyticum	d__Bacteria|p__Firmicutes|c__Clostridia|o__Clostridiales|f__Lachnospiraceae|g__Cellulosilyticum	1.88578	0.225329	1.68102	0.330648	0.0277572	0.113712	0.121131	0.0429846	0.156764
Brachybacterium	d__Bacteria|p__Actinobacteria|c__Actinobacteria|o__Actinomycetales|f__Dermabacteraceae|g__Brachybacterium	0.660211	0.396374	0.403646	0.307304	0.027809	0.113712	0.121055	0.0319188	0.140114
Marinithermus	d__Bacteria|p__Deinococcus-Thermus|c__Deinococci|o__Thermales|f__Thermaceae|g__Marinithermus	0.598806	0.335823	0.301297	0.476723	0.0281999	0.114526	0.120491	0.0128755	0.0937401
Acinetobacter	d__Bacteria|p__Proteobacteria|c__Gammaproteobacteria|o__Pseudomonadales|f__Moraxellaceae|g__Acinetobacter	1.06642	0.5571	0.684897	0.506115	0.0291696	0.117281	0.119125	0.00871188	0.083887
Gloeobacter	d__Bacteria|p__Cyanobacteria|c__Gloeobacteria|o__Gloeobacterales|g__Gloeobacter	1.26203	0.341165	0.988393	0.418816	0.029271	0.117281	0.118985	0.0634324	0.190929
Methylovorus	d__Bacteria|p__Proteobacteria|c__Betaproteobacteria|o__Methylophilales|f__Methylophilaceae|g__Methylovorus	0.526908	0.493642	0.248125	0.247444	0.0297816	0.118149	0.118286	0.10286	0.254801
Variovorax	d__Bacteria|p__Proteobacteria|c__Betaproteobacteria|o__Burkholderiales|f__Comamonadaceae|g__Variovorax	1.30711	0.437463	0.98169	0.473949	0.0298835	0.118149	0.118148	0.0429846	0.156764
Aggregatibacter	d__Bacteria|p__Proteobacteria|c__Gammaproteobacteria|o__Pasteurellales|f__Pasteurellaceae|g__Aggregatibacter	1.51901	0.683076	1.00125	0.769977	0.0303479	0.119195	0.117525	0.0303859	0.136508
Exiguobacterium	d__Bacteria|p__Firmicutes|c__Bacilli|o__Bacillales|g__Exiguobacterium	1.5452	0.709462	1.11169	0.500536	0.0315253	0.122272	0.115986	0.108077	0.25604
Candidatus_Solibacter	d__Bacteria|p__Acidobacteria|c__Solibacteres|o__Solibacterales|f__Solibacteraceae|g__Candidatus_Solibacter	0.882093	0.409107	0.582887	0.437975	0.0315408	0.122272	0.115966	0.0636431	0.190929
Caldanaerobacter	d__Bacteria|p__Firmicutes|c__Clostridia|o__Thermoanaerobacterales|f__Thermoanaerobacteraceae|g__Caldanaerobacter	1.02788	0.379016	0.73752	0.444186	0.032178	0.123937	0.115157	0.0180936	0.10911
Porphyromonas	d__Bacteria|p__Bacteroidetes|c__Bacteroidia|o__Bacteroidales|f__Porphyromonadaceae|g__Porphyromonas	2.72177	0.836437	2.24159	0.487402	0.0325886	0.124049	0.114645	0.0809763	0.222778
Bartonella	d__Bacteria|p__Proteobacteria|c__Alphaproteobacteria|o__Rhizobiales|f__Bartonellaceae|g__Bartonella	1.07493	0.388858	0.786864	0.431525	0.0326226	0.124049	0.114603	0.0600986	0.188836
Tolumonas	d__Bacteria|p__Proteobacteria|c__Gammaproteobacteria|o__Aeromonadales|f__Aeromonadaceae|g__Tolumonas	0.925802	0.827149	0.466228	0.428934	0.0335168	0.126486	0.113509	0.159226	0.316859
Basfia	d__Bacteria|p__Proteobacteria|c__Gammaproteobacteria|o__Pasteurellales|f__Pasteurellaceae|g__Basfia	0.806172	0.609789	0.455711	0.36612	0.0336871	0.126486	0.113304	0.0647912	0.191487
Kytococcus	d__Bacteria|p__Actinobacteria|c__Actinobacteria|o__Actinomycetales|f__Dermacoccaceae|g__Kytococcus	0.717069	0.368005	0.447737	0.405168	0.0339145	0.126543	0.113033	0.0262997	0.126711
Candidatus_Midichloria	d__Bacteria|p__Proteobacteria|c__Alphaproteobacteria|o__Rickettsiales|f__Candidatus_Midichloriaceae|g__Candidatus_Midichloria	0.30345	0.332125	0.124482	0.149753	0.0342015	0.126822	0.112692	0.148263	0.303137
Verrucosispora	d__Bacteria|p__Actinobacteria|c__Actinobacteria|o__Actinomycetales|f__Micromonosporaceae|g__Verrucosispora	0.59587	0.42736	0.345097	0.280713	0.0344704	0.12703	0.112375	0.0465779	0.160734
Mesorhizobium	d__Bacteria|p__Proteobacteria|c__Alphaproteobacteria|o__Rhizobiales|f__Phyllobacteriaceae|g__Mesorhizobium	1.06267	0.425982	0.775847	0.402946	0.0349259	0.127319	0.111844	0.0227187	0.11794
Methylobacterium	d__Bacteria|p__Proteobacteria|c__Alphaproteobacteria|o__Rhizobiales|f__Methylobacteriaceae|g__Methylobacterium	1.48582	0.321127	1.19557	0.500113	0.0352026	0.127319	0.111525	0.0429846	0.156764
Acidobacterium	d__Bacteria|p__Acidobacteria|c__Acidobacteriia|o__Acidobacteriales|f__Acidobacteriaceae|g__Acidobacterium	0.892217	0.493218	0.577406	0.415365	0.0352539	0.127319	0.111466	0.0222448	0.117523
Photorhabdus	d__Bacteria|p__Proteobacteria|c__Gammaproteobacteria|o__Enterobacteriales|f__Enterobacteriaceae|g__Photorhabdus	1.37936	0.800492	0.903345	0.559211	0.0355158	0.127319	0.111167	0.0558884	0.180354
Verminephrobacter	d__Bacteria|p__Proteobacteria|c__Betaproteobacteria|o__Burkholderiales|f__Comamonadaceae|g__Verminephrobacter	0.445754	0.445028	0.176693	0.327021	0.0356153	0.127319	0.111054	0.0424443	0.156764
Asticcacaulis	d__Bacteria|p__Proteobacteria|c__Alphaproteobacteria|o__Caulobacterales|f__Caulobacteraceae|g__Asticcacaulis	1.05035	0.488904	0.706582	0.513385	0.0364439	0.128591	0.110124	0.0496492	0.168412
Komagataeibacter	d__Bacteria|p__Proteobacteria|c__Alphaproteobacteria|o__Rhodospirillales|f__Acetobacteraceae|g__Komagataeibacter	0.363003	0.434014	0.122995	0.239312	0.0366785	0.128591	0.109865	0.0641755	0.191487
Salinispora	d__Bacteria|p__Actinobacteria|c__Actinobacteria|o__Actinomycetales|f__Micromonosporaceae|g__Salinispora	1.08991	0.562698	0.751526	0.414911	0.036769	0.128591	0.109765	0.0360396	0.150459
Fibrobacter	d__Bacteria|p__Fibrobacteres|c__Fibrobacteria|o__Fibrobacterales|f__Fibrobacteraceae|g__Fibrobacter	1.29814	0.409534	0.970748	0.539188	0.0369479	0.128591	0.109569	0.0678553	0.197608
Lawsonia	d__Bacteria|p__Proteobacteria|c__Deltaproteobacteria|o__Desulfovibrionales|f__Desulfovibrionaceae|g__Lawsonia	1.1513	0.575221	0.779635	0.510514	0.037048	0.128591	0.10946	0.0496492	0.168412
Pyrobaculum	d__Archaea|p__Crenarchaeota|c__Thermoprotei|o__Thermoproteales|f__Thermoproteaceae|g__Pyrobaculum	0.257459	0.401268	0.0538684	0.134298	0.0378388	0.129737	0.108606	0.0609886	0.190629
Magnetospirillum	d__Bacteria|p__Proteobacteria|c__Alphaproteobacteria|o__Rhodospirillales|f__Rhodospirillaceae|g__Magnetospirillum	1.35368	0.324536	1.09707	0.424253	0.0381168	0.129737	0.10831	0.0429846	0.156764
Beijerinckia	d__Bacteria|p__Proteobacteria|c__Alphaproteobacteria|o__Rhizobiales|f__Beijerinckiaceae|g__Beijerinckia	0.0491176	0.158191	0.256363	0.401465	0.0381618	0.129737	0.108262	0.00602598	0.0733708
Desulfomonile	d__Bacteria|p__Proteobacteria|c__Deltaproteobacteria|o__Syntrophobacterales|f__Syntrophaceae|g__Desulfomonile	0.532206	0.443767	0.260349	0.351807	0.0382474	0.129737	0.108172	0.0471547	0.161789
Cytophaga	d__Bacteria|p__Bacteroidetes|c__Cytophagia|o__Cytophagales|f__Cytophagaceae|g__Cytophaga	0.81558	0.995424	0.272438	0.547299	0.0389846	0.131308	0.1074	0.0885452	0.2339
Erysipelothrix	d__Bacteria|p__Firmicutes|c__Erysipelotrichia|o__Erysipelotrichales|f__Erysipelotrichaceae|g__Erysipelothrix	1.39191	0.377609	1.13394	0.387105	0.0394105	0.131308	0.106961	0.010314	0.0877056
Selenomonas	d__Bacteria|p__Firmicutes|c__Negativicutes|o__Selenomonadales|f__Veillonellaceae|g__Selenomonas	2.19738	0.351692	1.958	0.358698	0.0396119	0.131308	0.106755	0.0634324	0.190929
Thermomicrobium	d__Bacteria|p__Chloroflexi|c__Thermomicrobia|o__Thermomicrobiales|f__Thermomicrobiaceae|g__Thermomicrobium	0.079541	0.176463	0.253043	0.319178	0.0399257	0.131308	0.106436	0.0547065	0.179449
Bibersteinia	d__Bacteria|p__Proteobacteria|c__Gammaproteobacteria|o__Pasteurellales|f__Pasteurellaceae|g__Bibersteinia	0.740206	0.568936	0.414036	0.38348	0.0400586	0.131308	0.106301	0.0403113	0.156764
Leptospirillum	d__Bacteria|p__Nitrospirae|c__Nitrospira|o__Nitrospirales|f__Nitrospiraceae|g__Leptospirillum	0.420797	0.3985	0.198376	0.245685	0.0401711	0.131308	0.106188	0.0691226	0.199354
Bifidobacterium	d__Bacteria|p__Actinobacteria|c__Actinobacteria|o__Bifidobacteriales|f__Bifidobacteriaceae|g__Bifidobacterium	4.10236	0.458176	3.78515	0.486563	0.0403629	0.131308	0.105995	0.0675011	0.19754
Sulfurovum	d__Bacteria|p__Proteobacteria|c__Epsilonproteobacteria|g__Sulfurovum	0.524654	0.376938	0.294157	0.306643	0.0404702	0.131308	0.105888	0.043071	0.156764
Fibrella	d__Bacteria|p__Bacteroidetes|c__Cytophagia|o__Cytophagales|f__Cytophagaceae|g__Fibrella	1.69098	0.404722	1.38861	0.494477	0.0409356	0.1321	0.105426	0.0634324	0.190929
Spirochaeta	d__Bacteria|p__Spirochaetes|c__Spirochaetia|o__Spirochaetales|f__Spirochaetaceae|g__Spirochaeta	1.60814	0.391999	1.34174	0.405455	0.0412735	0.132475	0.105094	0.0523995	0.172832
Rubrivivax	d__Bacteria|p__Proteobacteria|c__Betaproteobacteria|o__Burkholderiales|g__Rubrivivax	0.972505	0.441092	0.672691	0.458484	0.0417306	0.133226	0.104649	0.0452153	0.160437
Calothrix	d__Bacteria|p__Cyanobacteria|o__Nostocales|f__Rivulariaceae|g__Calothrix	0.307794	0.366982	0.111491	0.198233	0.0419804	0.133283	0.104408	0.0900255	0.23439
Cyanobium	d__Bacteria|p__Cyanobacteria|o__Chroococcales|g__Cyanobium	1.0859	0.378327	0.820846	0.418018	0.042195	0.133283	0.104202	0.0523995	0.172832
Treponema	d__Bacteria|p__Spirochaetes|c__Spirochaetia|o__Spirochaetales|f__Spirochaetaceae|g__Treponema	2.12386	0.280337	1.91339	0.352339	0.0433159	0.136103	0.103142	0.0350107	0.148237
Azospira	d__Bacteria|p__Proteobacteria|c__Betaproteobacteria|o__Rhodocyclales|f__Rhodocyclaceae|g__Azospira	1.06848	0.407238	0.803159	0.401083	0.044722	0.139786	0.101852	0.0397918	0.156764
Bdellovibrio	d__Bacteria|p__Proteobacteria|c__Deltaproteobacteria|o__Bdellovibrionales|f__Bdellovibrionaceae|g__Bdellovibrio	0.826834	0.516158	0.545798	0.318279	0.0450422	0.140053	0.101564	0.0807467	0.222778
Jonesia	d__Bacteria|p__Actinobacteria|c__Actinobacteria|o__Actinomycetales|f__Jonesiaceae|g__Jonesia	0.397854	0.335885	0.197404	0.276449	0.0462263	0.14299	0.100516	0.0412711	0.156764
Faecalitalea	d__Bacteria|p__Firmicutes|c__Erysipelotrichia|o__Erysipelotrichales|f__Erysipelotrichaceae|g__Faecalitalea	3.13047	0.221468	2.95063	0.322154	0.0465694	0.143309	0.100217	0.0304113	0.136508
Clostridium	d__Bacteria|p__Firmicutes|c__Clostridia|o__Clostridiales|f__Clostridiaceae|g__Clostridium	3.15329	0.193931	2.95529	0.385188	0.0469733	0.143811	0.0998683	0.0121656	0.0896648
Histophilus	d__Bacteria|p__Proteobacteria|c__Gammaproteobacteria|o__Pasteurellales|f__Pasteurellaceae|g__Histophilus	1.90056	0.461073	1.60791	0.443159	0.0476716	0.145204	0.0992726	0.0523995	0.172832
Zymomonas	d__Bacteria|p__Proteobacteria|c__Alphaproteobacteria|o__Sphingomonadales|f__Sphingomonadaceae|g__Zymomonas	1.56787	0.309054	1.27357	0.566645	0.0484343	0.146778	0.0986319	0.0717768	0.203084
Arthrospira	d__Bacteria|p__Cyanobacteria|o__Oscillatoriales|g__Arthrospira	0.196977	0.272432	0.0553373	0.150213	0.0487532	0.146998	0.098367	0.0418143	0.156764
Francisella	d__Bacteria|p__Proteobacteria|c__Gammaproteobacteria|o__Thiotrichales|f__Francisellaceae|g__Francisella	1.09171	0.31831	0.88537	0.324949	0.0495426	0.14805	0.0977188	0.0558884	0.180354
Lacinutrix	d__Bacteria|p__Bacteroidetes|c__Flavobacteriia|o__Flavobacteriales|f__Flavobacteriaceae|g__Lacinutrix	0.631852	0.527091	0.346298	0.344447	0.0495979	0.14805	0.0976738	0.0805021	0.222778
Acidovorax	d__Bacteria|p__Proteobacteria|c__Betaproteobacteria|o__Burkholderiales|f__Comamonadaceae|g__Acidovorax	1.53716	0.395372	1.2456	0.510175	0.0504578	0.149692	0.0969802	0.0558884	0.180354
Thermobifida	d__Bacteria|p__Actinobacteria|c__Actinobacteria|o__Actinomycetales|f__Nocardiopsaceae|g__Thermobifida	0.578413	0.599173	0.263675	0.357078	0.0506943	0.149692	0.0967916	0.105824	0.25604
Punalikevirus	d__Viruses|o__Caudovirales|f__Myoviridae|g__Punalikevirus	0.343767	0.529335	0.810617	0.890071	0.0509004	0.149692	0.0966279	0.0310729	0.138437
Blastococcus	d__Bacteria|p__Actinobacteria|c__Actinobacteria|o__Actinomycetales|f__Geodermatophilaceae|g__Blastococcus	0.634627	0.300495	0.441191	0.307108	0.0512003	0.149836	0.096391	0.0464311	0.160734
Laribacter	d__Bacteria|p__Proteobacteria|c__Betaproteobacteria|o__Neisseriales|f__Chromobacteriaceae|g__Laribacter	0.916744	0.564966	0.604561	0.408506	0.0524015	0.152603	0.0954557	0.0405926	0.156764
Gemmatimonas	d__Bacteria|p__Gemmatimonadetes|c__Gemmatimonadetes|o__Gemmatimonadales|f__Gemmatimonadaceae|g__Gemmatimonas	0.604895	0.402977	0.364842	0.356888	0.0533232	0.154534	0.0947527	0.0724885	0.20413
Rhodobacter	d__Bacteria|p__Proteobacteria|c__Alphaproteobacteria|o__Rhodobacterales|f__Rhodobacteraceae|g__Rhodobacter	1.29581	0.356972	0.982758	0.606856	0.0539932	0.155255	0.0942493	0.113484	0.261341
Caulobacter	d__Bacteria|p__Proteobacteria|c__Alphaproteobacteria|o__Caulobacterales|f__Caulobacteraceae|g__Caulobacter	1.22965	0.279428	1.00407	0.423687	0.0540922	0.155255	0.0941755	0.0595638	0.188836
Alkalilimnicola	d__Bacteria|p__Proteobacteria|c__Gammaproteobacteria|o__Chromatiales|f__Ectothiorhodospiraceae|g__Alkalilimnicola	0.902712	0.311806	0.656656	0.459561	0.0548125	0.15657	0.0936424	0.0283733	0.132335
Solitalea	d__Bacteria|p__Bacteroidetes|c__Sphingobacteriia|o__Sphingobacteriales|f__Sphingobacteriaceae|g__Solitalea	0.973653	0.612298	0.605995	0.563455	0.0554504	0.157638	0.0931762	0.0222072	0.117523
Acaryochloris	d__Bacteria|p__Cyanobacteria|o__Chroococcales|g__Acaryochloris	0.634473	0.887939	0.177781	0.537978	0.0564872	0.159559	0.0924299	0.0616468	0.190929
Microbacterium	d__Bacteria|p__Actinobacteria|c__Actinobacteria|o__Actinomycetales|f__Microbacteriaceae|g__Microbacterium	0.753739	0.41605	0.486663	0.443399	0.0568305	0.159559	0.0921858	0.0409338	0.156764
Cyanobacterium	d__Bacteria|p__Cyanobacteria|o__Chroococcales|g__Cyanobacterium	0.793138	0.40197	0.544189	0.39988	0.0569281	0.159559	0.0921167	0.0855608	0.228779
Ethanoligenens	d__Bacteria|p__Firmicutes|c__Clostridia|o__Clostridiales|f__Ruminococcaceae|g__Ethanoligenens	2.20176	0.322441	1.9348	0.51959	0.0582952	0.162627	0.0911613	0.134419	0.283238
Leifsonia	d__Bacteria|p__Actinobacteria|c__Actinobacteria|o__Actinomycetales|f__Microbacteriaceae|g__Leifsonia	0.564265	0.346	0.376101	0.258562	0.0588065	0.163284	0.0908097	0.0654118	0.192369
Brevibacillus	d__Bacteria|p__Firmicutes|c__Bacilli|o__Bacillales|f__Paenibacillaceae|g__Brevibacillus	1.20365	0.386108	0.979292	0.341722	0.0590777	0.163284	0.0906246	0.0401751	0.156764
Janthinobacterium	d__Bacteria|p__Proteobacteria|c__Betaproteobacteria|o__Burkholderiales|f__Oxalobacteraceae|g__Janthinobacterium	0.329958	0.291247	0.163986	0.248049	0.0598017	0.164395	0.0901344	0.0685195	0.198574
Thermincola	d__Bacteria|p__Firmicutes|c__Clostridia|o__Clostridiales|f__Peptococcaceae|g__Thermincola	0.780653	0.551027	0.505313	0.316865	0.0601804	0.164395	0.0898804	0.071298	0.203084
Psychromonas	d__Bacteria|p__Proteobacteria|c__Gammaproteobacteria|o__Alteromonadales|f__Psychromonadaceae|g__Psychromonas	0.60313	0.367484	0.389693	0.328616	0.0603058	0.164395	0.0897967	0.124934	0.274215
Bacteriovorax	d__Bacteria|p__Proteobacteria|c__Deltaproteobacteria|o__Bdellovibrionales|f__Bacteriovoracaceae|g__Bacteriovorax	0.310267	0.30465	0.15145	0.211642	0.0630833	0.171185	0.087986	0.102336	0.25456
Desulfitobacterium	d__Bacteria|p__Firmicutes|c__Clostridia|o__Clostridiales|f__Peptococcaceae|g__Desulfitobacterium	1.55041	0.313487	1.35873	0.321867	0.063978	0.172827	0.08742	0.0964996	0.24515
Marinobacter	d__Bacteria|p__Proteobacteria|c__Gammaproteobacteria|o__Alteromonadales|f__Alteromonadaceae|g__Marinobacter	1.14501	0.467417	0.848835	0.519145	0.0655673	0.176176	0.0864344	0.0858402	0.228779
Gallibacterium	d__Bacteria|p__Proteobacteria|c__Gammaproteobacteria|o__Pasteurellales|f__Pasteurellaceae|g__Gallibacterium	0.446608	0.432467	0.222274	0.305697	0.0658079	0.176176	0.0862873	0.132902	0.283238
Octadecabacter	d__Bacteria|p__Proteobacteria|c__Alphaproteobacteria|o__Rhodobacterales|f__Rhodobacteraceae|g__Octadecabacter	0.40331	0.470572	0.179527	0.243501	0.066562	0.1774	0.0858298	0.197545	0.367398
Lysinibacillus	d__Bacteria|p__Firmicutes|c__Bacilli|o__Bacillales|f__Bacillaceae|g__Lysinibacillus	0.776408	0.419548	0.530946	0.403912	0.0671054	0.178053	0.0855035	0.0850314	0.228779
Proteus	d__Bacteria|p__Proteobacteria|c__Gammaproteobacteria|o__Enterobacteriales|f__Enterobacteriaceae|g__Proteus	0.828493	0.934799	0.391954	0.456674	0.0682848	0.180381	0.0848044	0.237575	0.421425
Turneriella	d__Bacteria|p__Spirochaetes|c__Spirochaetia|o__Spirochaetales|f__Leptospiraceae|g__Turneriella	0.435636	0.3429	0.242375	0.309722	0.0691354	0.18146	0.0843078	0.0645985	0.191487
Sphaerochaeta	d__Bacteria|p__Spirochaetes|c__Spirochaetia|o__Spirochaetales|f__Spirochaetaceae|g__Sphaerochaeta	1.38671	0.305744	1.09866	0.617591	0.0693014	0.18146	0.0842116	0.15716	0.313794
Psychrobacter	d__Bacteria|p__Proteobacteria|c__Gammaproteobacteria|o__Pseudomonadales|f__Moraxellaceae|g__Psychrobacter	1.03109	0.368346	0.733434	0.611923	0.0700942	0.182735	0.0837556	0.0437814	0.15683
Candidatus_Desulforudis	d__Bacteria|p__Firmicutes|c__Clostridia|o__Clostridiales|f__Peptococcaceae|g__Candidatus_Desulforudis	0.707458	0.363346	0.49967	0.342827	0.0706125	0.183286	0.0834602	0.0384786	0.156764
Fretibacterium	d__Bacteria|p__Synergistetes|c__Synergistia|o__Synergistales|f__Synergistaceae|g__Fretibacterium	1.5232	0.33523	1.27264	0.502034	0.0711895	0.183914	0.083134	0.1207	0.269879
Pseudoalteromonas	d__Bacteria|p__Proteobacteria|c__Gammaproteobacteria|o__Alteromonadales|f__Pseudoalteromonadaceae|g__Pseudoalteromonas	0.736909	0.60336	0.43733	0.397793	0.0715355	0.183914	0.0829398	0.133598	0.283238
Pelobacter	d__Bacteria|p__Proteobacteria|c__Deltaproteobacteria|o__Desulfuromonadales|f__Pelobacteraceae|g__Pelobacter	1.41377	0.35305	1.16968	0.471911	0.0717788	0.183914	0.0828038	0.114254	0.261341
Mannheimia	d__Bacteria|p__Proteobacteria|c__Gammaproteobacteria|o__Pasteurellales|f__Pasteurellaceae|g__Mannheimia	0.695085	0.457022	0.452615	0.369848	0.072933	0.185763	0.0821648	0.0976013	0.246898
Methylobacillus	d__Bacteria|p__Proteobacteria|c__Betaproteobacteria|o__Methylophilales|f__Methylophilaceae|g__Methylobacillus	0.749902	0.433094	0.471419	0.519669	0.0734364	0.185763	0.0818893	0.0517677	0.172832
Gordonibacter	d__Bacteria|p__Actinobacteria|c__Actinobacteria|o__Coriobacteriales|f__Coriobacteriaceae|g__Gordonibacter	2.80556	0.473923	2.44789	0.72847	0.0735071	0.185763	0.0818508	0.182631	0.346129
Xylanimonas	d__Bacteria|p__Actinobacteria|c__Actinobacteria|o__Actinomycetales|f__Promicromonosporaceae|g__Xylanimonas	0.759602	0.453528	0.527012	0.339079	0.074058	0.185763	0.0815519	0.0694719	0.199398
Tsukamurella	d__Bacteria|p__Actinobacteria|c__Actinobacteria|o__Actinomycetales|f__Tsukamurellaceae|g__Tsukamurella	0.542777	0.430586	0.324789	0.311295	0.0743759	0.185763	0.0813805	0.111748	0.261341
Gottschalkia	d__Bacteria|p__Firmicutes|c__Clostridia|o__Clostridiales|g__Gottschalkia	0.882526	0.413974	0.638138	0.42886	0.0745588	0.185763	0.0812822	0.155492	0.313611
Thermosediminibacter	d__Bacteria|p__Firmicutes|c__Clostridia|o__Thermoanaerobacterales|f__Thermoanaerobacterales_Family_III._Incertae_Sedis|g__Thermosediminibacter	0.22786	0.319999	0.0748524	0.192919	0.0749047	0.185763	0.0810969	0.0825518	0.225039
Acetohalobium	d__Bacteria|p__Firmicutes|c__Clostridia|o__Halanaerobiales|f__Halobacteroidaceae|g__Acetohalobium	0.738034	0.37077	0.503329	0.43732	0.0749899	0.185763	0.0810515	0.0878295	0.233041
Thermus	d__Bacteria|p__Deinococcus-Thermus|c__Deinococci|o__Thermales|f__Thermaceae|g__Thermus	1.25227	0.271365	1.0759	0.335521	0.0754349	0.186094	0.0808148	0.134419	0.283238
Rivularia	d__Bacteria|p__Cyanobacteria|o__Nostocales|f__Rivulariaceae|g__Rivularia	0.335899	0.329493	0.169982	0.243849	0.0781866	0.191328	0.0793822	0.102336	0.25456
Kyrpidia	d__Bacteria|p__Firmicutes|c__Bacilli|o__Bacillales|f__Alicyclobacillaceae|g__Kyrpidia	1.0975	0.296001	0.909527	0.357888	0.0781978	0.191328	0.0793765	0.0910861	0.23439
Actinoplanes	d__Bacteria|p__Actinobacteria|c__Actinobacteria|o__Actinomycetales|f__Micromonosporaceae|g__Actinoplanes	1.19458	0.282344	0.988528	0.426418	0.0795064	0.193736	0.0787136	0.0717768	0.203084
Pseudoxanthomonas	d__Bacteria|p__Proteobacteria|c__Gammaproteobacteria|o__Xanthomonadales|f__Xanthomonadaceae|g__Pseudoxanthomonas	1.00981	0.352254	0.771563	0.476825	0.0802398	0.194728	0.0783469	0.0908468	0.23439
Rhizobium	d__Bacteria|p__Proteobacteria|c__Alphaproteobacteria|o__Rhizobiales|f__Rhizobiaceae|g__Rhizobium	1.64245	0.434728	1.35917	0.559259	0.0816788	0.197418	0.0776375	0.114254	0.261341
Desulfobacula	d__Bacteria|p__Proteobacteria|c__Deltaproteobacteria|o__Desulfobacterales|f__Desulfobacteraceae|g__Desulfobacula	0.540986	0.447263	0.305964	0.392995	0.0855462	0.205541	0.0757932	0.0735805	0.206233
Owenweeksia	d__Bacteria|p__Bacteroidetes|c__Flavobacteriia|o__Flavobacteriales|f__Cryomorphaceae|g__Owenweeksia	1.19964	0.528241	0.875041	0.63086	0.0857282	0.205541	0.0757085	0.107445	0.25604
Hyphomicrobium	d__Bacteria|p__Proteobacteria|c__Alphaproteobacteria|o__Rhizobiales|f__Hyphomicrobiaceae|g__Hyphomicrobium	1.14652	0.325916	0.909778	0.505526	0.0864227	0.206377	0.0753872	0.107495	0.25604
Azoarcus	d__Bacteria|p__Proteobacteria|c__Betaproteobacteria|o__Rhodocyclales|f__Rhodocyclaceae|g__Azoarcus	1.2297	0.456221	0.964847	0.499514	0.0880411	0.209095	0.0746488	0.0762662	0.212761
Chromohalobacter	d__Bacteria|p__Proteobacteria|c__Gammaproteobacteria|o__Oceanospirillales|f__Halomonadaceae|g__Chromohalobacter	0.620866	0.464598	0.392084	0.355145	0.088261	0.209095	0.0745495	0.123488	0.273046
Thioflavicoccus	d__Bacteria|p__Proteobacteria|c__Gammaproteobacteria|o__Chromatiales|f__Chromatiaceae|g__Thioflavicoccus	1.15113	0.469368	0.888124	0.484639	0.0893561	0.210344	0.0740591	0.122933	0.272829
Escherichia	d__Bacteria|p__Proteobacteria|c__Gammaproteobacteria|o__Enterobacteriales|f__Enterobacteriaceae|g__Escherichia	3.81648	0.657275	4.22711	0.823736	0.0894929	0.210344	0.0739983	0.173829	0.335844
Roseiflexus	d__Bacteria|p__Chloroflexi|c__Chloroflexia|o__Chloroflexales|f__Roseiflexaceae|g__Roseiflexus	1.06967	0.325857	0.842137	0.487492	0.0907818	0.212536	0.0734299	0.285214	0.47298
Arcobacter	d__Bacteria|p__Proteobacteria|c__Epsilonproteobacteria|o__Campylobacterales|f__Campylobacteraceae|g__Arcobacter	0.892982	0.407326	0.661819	0.440564	0.0930258	0.216939	0.0724601	0.0636431	0.190929
Candidatus_Liberibacter	d__Bacteria|p__Proteobacteria|c__Alphaproteobacteria|o__Rhizobiales|f__Rhizobiaceae|g__Candidatus_Liberibacter	0.402978	0.363519	0.231437	0.262587	0.0952867	0.220004	0.0715075	0.142182	0.295758
Capnocytophaga	d__Bacteria|p__Bacteroidetes|c__Flavobacteriia|o__Flavobacteriales|f__Flavobacteriaceae|g__Capnocytophaga	1.44198	0.384754	1.17788	0.57342	0.0953518	0.220004	0.0714804	0.173829	0.335844
Trichodesmium	d__Bacteria|p__Cyanobacteria|o__Oscillatoriales|g__Trichodesmium	0.227202	0.383209	0.0702001	0.147562	0.0954456	0.220004	0.0714414	0.209558	0.384942
Solibacillus	d__Bacteria|p__Firmicutes|c__Bacilli|o__Bacillales|f__Planococcaceae|g__Solibacillus	0.866067	0.314319	0.689837	0.337952	0.095862	0.220114	0.0712688	0.108077	0.25604
Candidatus_Cloacimonas	d__Bacteria|p__Cloacimonetes|g__Candidatus_Cloacimonas	0.322799	0.357393	0.159473	0.240878	0.0983063	0.224313	0.0702714	0.177716	0.342246
Ketogulonicigenium	d__Bacteria|p__Proteobacteria|c__Alphaproteobacteria|o__Rhodobacterales|f__Rhodobacteraceae|g__Ketogulonicigenium	0.452743	0.387938	0.267893	0.296043	0.0984423	0.224313	0.0702166	0.142848	0.296112
Acetobacter	d__Bacteria|p__Proteobacteria|c__Alphaproteobacteria|o__Rhodospirillales|f__Acetobacteraceae|g__Acetobacter	0.759113	0.548427	0.504206	0.391633	0.0989083	0.224518	0.0700297	0.131094	0.282538
Conexibacter	d__Bacteria|p__Actinobacteria|c__Actinobacteria|o__Solirubrobacterales|f__Conexibacteraceae|g__Conexibacter	0.645411	0.403966	0.418229	0.448001	0.100335	0.226893	0.0694631	0.116984	0.265549
Arthrobacter	d__Bacteria|p__Actinobacteria|c__Actinobacteria|o__Actinomycetales|f__Micrococcaceae|g__Arthrobacter	1.58171	0.479272	1.33337	0.457123	0.101791	0.228889	0.0688934	0.0459542	0.160437
Rickettsia	d__Bacteria|p__Proteobacteria|c__Alphaproteobacteria|o__Rickettsiales|f__Rickettsiaceae|g__Rickettsia	0.654827	0.468658	0.414142	0.439209	0.101984	0.228889	0.0688186	0.113505	0.261341
Halanaerobium	d__Bacteria|p__Firmicutes|c__Clostridia|o__Halanaerobiales|f__Halanaerobiaceae|g__Halanaerobium	1.05976	0.4079	0.821147	0.495015	0.104408	0.232699	0.0678906	0.239302	0.421425
Haloarcula	d__Archaea|p__Euryarchaeota|c__Halobacteria|o__Halobacteriales|f__Halobacteriaceae|g__Haloarcula	0.32956	0.349432	0.165676	0.268928	0.104707	0.232699	0.0677778	0.130854	0.282538
Zobellia	d__Bacteria|p__Bacteroidetes|c__Flavobacteriia|o__Flavobacteriales|f__Flavobacteriaceae|g__Zobellia	0.263008	0.319333	0.126284	0.182937	0.104851	0.232699	0.0677237	0.189032	0.356001
Frateuria	d__Bacteria|p__Proteobacteria|c__Gammaproteobacteria|o__Xanthomonadales|f__Xanthomonadaceae|g__Frateuria	0.737644	0.403458	0.52754	0.398558	0.105793	0.233919	0.0673709	0.0953222	0.243194
Candidatus_Arthromitus	d__Bacteria|p__Firmicutes|c__Clostridia|o__Clostridiales|f__Clostridiaceae|g__Candidatus_Arthromitus	0.939472	0.320083	0.766564	0.340586	0.106275	0.23412	0.0671913	0.0910861	0.23439
Ruminococcus	d__Bacteria|p__Firmicutes|c__Clostridia|o__Clostridiales|f__Ruminococcaceae|g__Ruminococcus	4.51686	0.495819	4.25426	0.512205	0.107734	0.236459	0.0666541	0.314084	0.497565
Azospirillum	d__Bacteria|p__Proteobacteria|c__Alphaproteobacteria|o__Rhodospirillales|f__Rhodospirillaceae|g__Azospirillum	1.46068	0.330196	1.23625	0.514009	0.108664	0.237629	0.0663152	0.182631	0.346129
Roseburia	d__Bacteria|p__Firmicutes|c__Clostridia|o__Clostridiales|f__Lachnospiraceae|g__Roseburia	4.86292	0.311786	4.59537	0.659724	0.109307	0.238162	0.0660829	0.276627	0.463894
Geobacter	d__Bacteria|p__Proteobacteria|c__Deltaproteobacteria|o__Desulfuromonadales|f__Geobacteraceae|g__Geobacter	1.86341	0.335584	1.66566	0.423448	0.10994	0.238671	0.0658555	0.114254	0.261341
Croceibacter	d__Bacteria|p__Bacteroidetes|c__Flavobacteriia|o__Flavobacteriales|f__Flavobacteriaceae|g__Croceibacter	0.477556	0.500962	0.258546	0.333633	0.111944	0.24214	0.065145	0.163508	0.32336
Intrasporangium	d__Bacteria|p__Actinobacteria|c__Actinobacteria|o__Actinomycetales|f__Intrasporangiaceae|g__Intrasporangium	0.479187	0.383162	0.287577	0.364656	0.113499	0.244617	0.0646028	0.13474	0.283238
Denitrovibrio	d__Bacteria|p__Deferribacteres|c__Deferribacteres|o__Deferribacterales|f__Deferribacteraceae|g__Denitrovibrio	1.06865	0.467097	0.793337	0.602018	0.114404	0.2451	0.064291	0.122933	0.272829
Niastella	d__Bacteria|p__Bacteroidetes|c__Sphingobacteriia|o__Sphingobacteriales|g__Niastella	1.51076	0.679988	1.2005	0.524953	0.114544	0.2451	0.0642429	0.1207	0.269879
Amycolicicoccus	d__Bacteria|p__Actinobacteria|c__Actinobacteria|o__Actinomycetales|f__Mycobacteriaceae|g__Amycolicicoccus	0.101409	0.189486	0.294983	0.50378	0.116031	0.246564	0.0637368	0.22292	0.402064
Belliella	d__Bacteria|p__Bacteroidetes|c__Cytophagia|o__Cytophagales|f__Cyclobacteriaceae|g__Belliella	0.305542	0.431087	0.122047	0.27307	0.116089	0.246564	0.0637169	0.107656	0.25604
Ehrlichia	d__Bacteria|p__Proteobacteria|c__Alphaproteobacteria|o__Rickettsiales|f__Anaplasmataceae|g__Ehrlichia	0.505839	0.420932	0.306576	0.361321	0.116467	0.246564	0.0635894	0.116385	0.265199
Sphingomonas	d__Bacteria|p__Proteobacteria|c__Alphaproteobacteria|o__Sphingomonadales|f__Sphingomonadaceae|g__Sphingomonas	0.521364	0.44593	0.323643	0.326961	0.118079	0.248835	0.0630507	0.193811	0.361579
Halobacteroides	d__Bacteria|p__Firmicutes|c__Clostridia|o__Halanaerobiales|f__Halobacteroidaceae|g__Halobacteroides	0.534036	0.404367	0.347775	0.32906	0.118374	0.248835	0.0629529	0.118061	0.266979
Klebsiella	d__Bacteria|p__Proteobacteria|c__Gammaproteobacteria|o__Enterobacteriales|f__Enterobacteriaceae|g__Klebsiella	3.82181	1.16586	3.23517	1.17723	0.121603	0.254727	0.0618991	0.182631	0.346129
Thermococcus	d__Archaea|p__Euryarchaeota|c__Thermococci|o__Thermococcales|f__Thermococcaceae|g__Thermococcus	0.206119	0.281762	0.360421	0.334623	0.122979	0.255933	0.0614592	0.0996175	0.250935
Pseudovibrio	d__Bacteria|p__Proteobacteria|c__Alphaproteobacteria|o__Rhodobacterales|f__Rhodobacteraceae|g__Pseudovibrio	0.934507	0.471032	0.680274	0.545695	0.123036	0.255933	0.061441	0.0855608	0.228779
Heliobacterium	d__Bacteria|p__Firmicutes|c__Clostridia|o__Clostridiales|f__Heliobacteriaceae|g__Heliobacterium	1.28356	0.41333	1.06966	0.447709	0.124722	0.258537	0.0609095	0.16534	0.324697
Streptobacillus	d__Bacteria|p__Fusobacteria|c__Fusobacteriia|o__Fusobacteriales|f__Leptotrichiaceae|g__Streptobacillus	1.08467	0.463445	0.817727	0.605551	0.125748	0.259011	0.0605895	0.056505	0.181363
Halothermothrix	d__Bacteria|p__Firmicutes|c__Clostridia|o__Halanaerobiales|f__Halanaerobiaceae|g__Halothermothrix	0.245609	0.322731	0.11945	0.160561	0.125826	0.259011	0.0605654	0.35934	0.550067
Ochrobactrum	d__Bacteria|p__Proteobacteria|c__Alphaproteobacteria|o__Rhizobiales|f__Brucellaceae|g__Ochrobactrum	0.624157	0.48824	0.382142	0.490805	0.126252	0.259011	0.0604336	0.14602	0.301639
Paracoccus	d__Bacteria|p__Proteobacteria|c__Alphaproteobacteria|o__Rhodobacterales|f__Rhodobacteraceae|g__Paracoccus	1.05152	0.423964	0.82492	0.493118	0.127451	0.260043	0.0600649	0.107495	0.25604
Neisseria	d__Bacteria|p__Proteobacteria|c__Betaproteobacteria|o__Neisseriales|f__Neisseriaceae|g__Neisseria	1.74766	0.249755	1.58644	0.390286	0.127991	0.260043	0.0599002	0.24227	0.424149
Pirellula	d__Bacteria|p__Planctomycetes|c__Planctomycetia|o__Planctomycetales|f__Planctomycetaceae|g__Pirellula	0.448089	0.388923	0.284379	0.264967	0.128061	0.260043	0.0598786	0.193811	0.361579
Vibrio	d__Bacteria|p__Proteobacteria|c__Gammaproteobacteria|o__Vibrionales|f__Vibrionaceae|g__Vibrio	1.71254	0.276045	1.55869	0.346746	0.128854	0.260765	0.0596383	0.0595638	0.188836
Sulfurihydrogenibium	d__Bacteria|p__Aquificae|c__Aquificae|o__Aquificales|f__Hydrogenothermaceae|g__Sulfurihydrogenibium	1.13237	0.361763	0.904999	0.547914	0.129734	0.26166	0.059373	0.163576	0.32336
Methanosarcina	d__Archaea|p__Euryarchaeota|c__Methanomicrobia|o__Methanosarcinales|f__Methanosarcinaceae|g__Methanosarcina	0.520278	0.35451	0.343787	0.375854	0.134877	0.271117	0.0578612	0.128051	0.279561
Dichelobacter	d__Bacteria|p__Proteobacteria|c__Gammaproteobacteria|o__Cardiobacteriales|f__Cardiobacteriaceae|g__Dichelobacter	1.18295	0.430917	0.960391	0.491182	0.135972	0.2724	0.0575476	0.228673	0.411197
Desulfurispirillum	d__Bacteria|p__Chrysiogenetes|c__Chrysiogenetes|o__Chrysiogenales|f__Chrysiogenaceae|g__Desulfurispirillum	1.11896	0.400845	0.910151	0.467664	0.137775	0.274893	0.0570367	0.107445	0.25604
Desulfarculus	d__Bacteria|p__Proteobacteria|c__Deltaproteobacteria|o__Desulfarculales|f__Desulfarculaceae|g__Desulfarculus	1.15865	0.374651	0.961903	0.44395	0.138137	0.274893	0.056935	0.149284	0.303137
Candidatus_Hamiltonella	d__Bacteria|p__Proteobacteria|c__Gammaproteobacteria|o__Enterobacteriales|f__Enterobacteriaceae|g__Candidatus_Hamiltonella	0.221765	0.381588	0.0834157	0.154321	0.141066	0.279789	0.0561225	0.459835	0.641766
Cronobacter	d__Bacteria|p__Proteobacteria|c__Gammaproteobacteria|o__Enterobacteriales|f__Enterobacteriaceae|g__Cronobacter	1.99421	0.929418	1.59253	0.759126	0.142676	0.282044	0.0556838	0.149284	0.303137
Opitutus	d__Bacteria|p__Verrucomicrobia|c__Opitutae|f__Opitutaceae|g__Opitutus	1.04976	0.485736	0.814038	0.512252	0.14362	0.282975	0.0554288	0.134419	0.283238
Rhodococcus	d__Bacteria|p__Actinobacteria|c__Actinobacteria|o__Actinomycetales|f__Nocardiaceae|g__Rhodococcus	1.3415	0.427746	1.14469	0.412731	0.146908	0.288501	0.0545553	0.134419	0.283238
Thauera	d__Bacteria|p__Proteobacteria|c__Betaproteobacteria|o__Rhodocyclales|f__Rhodocyclaceae|g__Thauera	1.07061	0.364959	0.838495	0.604917	0.149986	0.293579	0.0537567	0.244745	0.42723
Waddlia	d__Bacteria|p__Chlamydiae|c__Chlamydiia|o__Chlamydiales|f__Waddliaceae|g__Waddlia	0.468122	0.48906	0.273699	0.33918	0.15226	0.297056	0.053178	0.222495	0.402064
Aeromonas	d__Bacteria|p__Proteobacteria|c__Gammaproteobacteria|o__Aeromonadales|f__Aeromonadaceae|g__Aeromonas	1.93723	0.429255	1.7277	0.480104	0.153869	0.299218	0.0527742	0.15716	0.313794
Riemerella	d__Bacteria|p__Bacteroidetes|c__Flavobacteriia|o__Flavobacteriales|f__Flavobacteriaceae|g__Riemerella	2.19199	0.565798	1.90359	0.68911	0.156231	0.302825	0.0521897	0.201194	0.373017
Desulfocapsa	d__Bacteria|p__Proteobacteria|c__Deltaproteobacteria|o__Desulfobacterales|f__Desulfobulbaceae|g__Desulfocapsa	0.561822	0.474496	0.368174	0.367213	0.157107	0.303536	0.0519755	0.179078	0.34376
Arcanobacterium	d__Bacteria|p__Actinobacteria|c__Actinobacteria|o__Actinomycetales|f__Actinomycetaceae|g__Arcanobacterium	0.496109	0.282931	0.355502	0.333449	0.158641	0.305204	0.0516033	0.113835	0.261341
Streptosporangium	d__Bacteria|p__Actinobacteria|c__Actinobacteria|o__Actinomycetales|f__Streptosporangiaceae|g__Streptosporangium	0.707336	0.41403	0.522416	0.399905	0.158992	0.305204	0.0515186	0.0929835	0.238245
Aminobacterium	d__Bacteria|p__Synergistetes|c__Synergistia|o__Synergistales|f__Synergistaceae|g__Aminobacterium	0.484584	0.449872	0.307513	0.323256	0.161037	0.308138	0.0510299	0.248796	0.431677
Tistrella	d__Bacteria|p__Proteobacteria|c__Alphaproteobacteria|o__Rhodospirillales|f__Rhodospirillaceae|g__Tistrella	0.901228	0.466579	0.671717	0.547648	0.161847	0.308698	0.0508381	0.113484	0.261341
Sulfuricurvum	d__Bacteria|p__Proteobacteria|c__Epsilonproteobacteria|o__Campylobacterales|f__Helicobacteraceae|g__Sulfuricurvum	0.334919	0.280271	0.21418	0.25657	0.163455	0.310024	0.0504605	0.210342	0.385196
Herbaspirillum	d__Bacteria|p__Proteobacteria|c__Betaproteobacteria|o__Burkholderiales|f__Oxalobacteraceae|g__Herbaspirillum	0.746188	0.469899	0.548156	0.411008	0.164159	0.310024	0.0502967	0.154483	0.312631
Epsilon15likevirus	d__Viruses|o__Caudovirales|f__Podoviridae|g__Epsilon15likevirus	0.0969229	0.188337	0.269033	0.509137	0.164377	0.310024	0.0502461	0.0816694	0.223654
Ruegeria	d__Bacteria|p__Proteobacteria|c__Alphaproteobacteria|o__Rhodobacterales|f__Rhodobacteraceae|g__Ruegeria	0.816023	0.342005	0.633155	0.465233	0.164824	0.310024	0.0501423	0.167524	0.327908
Desulfomicrobium	d__Bacteria|p__Proteobacteria|c__Deltaproteobacteria|o__Desulfovibrionales|f__Desulfomicrobiaceae|g__Desulfomicrobium	1.10827	0.49658	0.8719	0.557951	0.165138	0.310024	0.0500697	0.136797	0.286554
Sanguibacter	d__Bacteria|p__Actinobacteria|c__Actinobacteria|o__Actinomycetales|f__Sanguibacteraceae|g__Sanguibacter	0.609416	0.380404	0.435801	0.407688	0.171882	0.321672	0.048547	0.128308	0.279561
Methanoplanus	d__Archaea|p__Euryarchaeota|c__Methanomicrobia|o__Methanomicrobiales|f__Methanomicrobiaceae|g__Methanoplanus	0.494332	0.712368	0.237032	0.432947	0.175545	0.327502	0.0477471	0.297348	0.486348
Oscillibacter	d__Bacteria|p__Firmicutes|c__Clostridia|o__Clostridiales|f__Oscillospiraceae|g__Oscillibacter	2.81402	0.417781	2.59243	0.591047	0.17899	0.332401	0.0470119	0.368862	0.558911
Paludibacter	d__Bacteria|p__Bacteroidetes|c__Bacteroidia|o__Bacteroidales|f__Porphyromonadaceae|g__Paludibacter	1.9807	0.288845	1.80283	0.504548	0.179285	0.332401	0.0469497	0.149284	0.303137
Spirosoma	d__Bacteria|p__Bacteroidetes|c__Cytophagia|o__Cytophagales|f__Cytophagaceae|g__Spirosoma	0.820861	0.428616	0.64	0.411895	0.181643	0.333609	0.0464563	0.238883	0.421425
Adlercreutzia	d__Bacteria|p__Actinobacteria|c__Actinobacteria|o__Coriobacteriales|f__Coriobacteriaceae|g__Adlercreutzia	2.80528	0.852085	2.35731	1.20116	0.18173	0.333609	0.0464382	0.25338	0.43719
Synechococcus	d__Bacteria|p__Cyanobacteria|o__Chroococcales|g__Synechococcus	1.51566	0.346074	1.3462	0.43698	0.181994	0.333609	0.0463835	0.24227	0.424149
Dinoroseobacter	d__Bacteria|p__Proteobacteria|c__Alphaproteobacteria|o__Rhodobacterales|f__Rhodobacteraceae|g__Dinoroseobacter	0.477295	0.323293	0.324299	0.38598	0.182172	0.333609	0.0463467	0.107363	0.25604
Brevundimonas	d__Bacteria|p__Proteobacteria|c__Alphaproteobacteria|o__Caulobacterales|f__Caulobacteraceae|g__Brevundimonas	0.743639	0.439252	0.533786	0.535902	0.183606	0.334258	0.046051	0.131094	0.282538
Candidatus_Endolissoclinum	d__Bacteria|p__Proteobacteria|c__Alphaproteobacteria|o__Rhodospirillales|f__Rhodospirillaceae|g__Candidatus_Endolissoclinum	0.270465	0.27066	0.165203	0.218098	0.183646	0.334258	0.0460429	0.213758	0.387884
Echinicola	d__Bacteria|p__Bacteroidetes|c__Cytophagia|o__Cytophagales|f__Cyclobacteriaceae|g__Echinicola	0.862346	0.558013	0.630792	0.525907	0.184843	0.335415	0.0457981	0.0890882	0.234298
Thermobispora	d__Bacteria|p__Actinobacteria|c__Actinobacteria|o__Actinomycetales|f__Pseudonocardiaceae|g__Thermobispora	0.612137	0.398461	0.437773	0.419788	0.185875	0.336264	0.0455886	0.170802	0.333231
Gramella	d__Bacteria|p__Bacteroidetes|c__Flavobacteriia|o__Flavobacteriales|f__Flavobacteriaceae|g__Gramella	0.596852	0.476066	0.417685	0.362164	0.188355	0.339721	0.0450904	0.278761	0.465641
Carnobacterium	d__Bacteria|p__Firmicutes|c__Bacilli|o__Lactobacillales|f__Carnobacteriaceae|g__Carnobacterium	0.995262	0.34818	0.822119	0.462579	0.18904	0.339931	0.044954	0.239302	0.421425
Azotobacter	d__Bacteria|p__Proteobacteria|c__Gammaproteobacteria|o__Pseudomonadales|f__Pseudomonadaceae|g__Azotobacter	0.790435	0.308716	0.625151	0.46057	0.190427	0.341397	0.0446796	0.140345	0.292958
Methylocella	d__Bacteria|p__Proteobacteria|c__Alphaproteobacteria|o__Rhizobiales|f__Beijerinckiaceae|g__Methylocella	0.317239	0.280151	0.203351	0.263277	0.193142	0.344573	0.0441492	0.211925	0.386908
Archaeoglobus	d__Archaea|p__Euryarchaeota|c__Archaeoglobi|o__Archaeoglobales|f__Archaeoglobaceae|g__Archaeoglobus	0.0989373	0.180985	0.210025	0.329083	0.193808	0.344573	0.0440202	0.305933	0.493627
Caldilinea	d__Bacteria|p__Chloroflexi|c__Caldilineae|o__Caldilineales|f__Caldilineaceae|g__Caldilinea	0.71757	0.440521	0.533709	0.43976	0.194405	0.344573	0.0439052	0.100829	0.252921
Eubacterium	d__Bacteria|p__Firmicutes|c__Clostridia|o__Clostridiales|f__Eubacteriaceae|g__Eubacterium	5.06356	0.48357	4.78274	0.818801	0.194508	0.344573	0.0438854	0.354652	0.545689
Thermovirga	d__Bacteria|p__Synergistetes|c__Synergistia|o__Synergistales|f__Synergistaceae|g__Thermovirga	0.628828	0.498728	0.410747	0.549258	0.196529	0.347124	0.0434989	0.105809	0.25604
Coraliomargarita	d__Bacteria|p__Verrucomicrobia|c__Opitutae|o__Puniceicoccales|f__Puniceicoccaceae|g__Coraliomargarita	0.524003	0.579288	0.329025	0.332308	0.199516	0.351361	0.0429359	0.458787	0.641766
Kitasatospora	d__Bacteria|p__Actinobacteria|c__Actinobacteria|o__Actinomycetales|f__Streptomycetaceae|g__Kitasatospora	0.719933	0.403715	0.547953	0.430365	0.20028	0.351669	0.0427935	0.261169	0.448039
Coprothermobacter	d__Bacteria|p__Firmicutes|c__Clostridia|o__Thermoanaerobacterales|f__Thermodesulfobiaceae|g__Coprothermobacter	0.115431	0.188869	0.24371	0.399252	0.201811	0.353316	0.04251	0.382515	0.572244
Flexistipes	d__Bacteria|p__Deferribacteres|c__Deferribacteres|o__Deferribacterales|f__Deferribacteraceae|g__Flexistipes	0.251001	0.532075	0.087994	0.182119	0.202702	0.35384	0.0423459	0.547435	0.712024
Planctomyces	d__Bacteria|p__Planctomycetes|c__Planctomycetia|o__Planctomycetales|f__Planctomycetaceae|g__Planctomyces	0.706062	0.411554	0.873746	0.408581	0.203782	0.354683	0.0421483	0.119682	0.269623
Sulfuricella	d__Bacteria|p__Proteobacteria|c__Betaproteobacteria|o__Sulfuricellales|f__Sulfuricellaceae|g__Sulfuricella	0.714928	0.369091	0.563866	0.370739	0.204374	0.354683	0.0420406	0.213173	0.387884
Pediococcus	d__Bacteria|p__Firmicutes|c__Bacilli|o__Lactobacillales|f__Lactobacillaceae|g__Pediococcus	0.770306	0.521694	0.595569	0.312036	0.206395	0.357154	0.0416751	0.417055	0.61025
Candidatus_Tremblaya	d__Bacteria|p__Proteobacteria|c__Betaproteobacteria|g__Candidatus_Tremblaya	0.544655	0.522483	0.758512	0.53357	0.208064	0.359	0.0413765	0.266772	0.45634
Cyclobacterium	d__Bacteria|p__Bacteroidetes|c__Cytophagia|o__Cytophagales|f__Cyclobacteriaceae|g__Cyclobacterium	0.852595	0.516081	0.595579	0.73613	0.20882	0.359266	0.0412421	0.173058	0.335844
Pasteurella	d__Bacteria|p__Proteobacteria|c__Gammaproteobacteria|o__Pasteurellales|f__Pasteurellaceae|g__Pasteurella	0.858487	0.620486	0.626141	0.528606	0.210136	0.360493	0.0410094	0.201817	0.373017
Emticicia	d__Bacteria|p__Bacteroidetes|c__Cytophagia|o__Cytophagales|f__Cytophagaceae|g__Emticicia	1.29741	0.38418	1.10128	0.594351	0.222795	0.381114	0.0388538	0.409334	0.603966
Acidimicrobium	d__Bacteria|p__Actinobacteria|c__Actinobacteria|o__Acidimicrobiales|f__Acidimicrobiaceae|g__Acidimicrobium	0.434207	0.404524	0.290131	0.33015	0.224784	0.382725	0.0385281	0.287151	0.474873
Acetobacterium	d__Bacteria|p__Firmicutes|c__Clostridia|o__Clostridiales|f__Eubacteriaceae|g__Acetobacterium	1.10196	0.404636	0.94206	0.415265	0.225019	0.382725	0.0384898	0.16534	0.324697
Cellvibrio	d__Bacteria|p__Proteobacteria|c__Gammaproteobacteria|o__Pseudomonadales|f__Pseudomonadaceae|g__Cellvibrio	0.147489	0.286216	0.259288	0.288496	0.226141	0.383541	0.0383076	0.112206	0.261341
Roseobacter	d__Bacteria|p__Proteobacteria|c__Alphaproteobacteria|o__Rhodobacterales|f__Rhodobacteraceae|g__Roseobacter	0.615313	0.535408	0.430414	0.408563	0.227082	0.384045	0.0381558	0.356499	0.54712
Pelodictyon	d__Bacteria|p__Chlorobi|c__Chlorobia|o__Chlorobiales|f__Chlorobiaceae|g__Pelodictyon	0.754144	0.550536	0.556957	0.465399	0.228759	0.385265	0.0378868	0.258919	0.445459
Aliivibrio	d__Bacteria|p__Proteobacteria|c__Gammaproteobacteria|o__Vibrionales|f__Vibrionaceae|g__Aliivibrio	0.628462	0.363401	0.479372	0.406767	0.229094	0.385265	0.0378334	0.321568	0.507873
Acidiphilium	d__Bacteria|p__Proteobacteria|c__Alphaproteobacteria|o__Rhodospirillales|f__Acetobacteraceae|g__Acidiphilium	0.717864	0.400221	0.53175	0.557396	0.232631	0.390114	0.0372746	0.106125	0.25604
Fluviicola	d__Bacteria|p__Bacteroidetes|c__Flavobacteriia|o__Flavobacteriales|f__Cryomorphaceae|g__Fluviicola	1.19482	0.485922	1.00514	0.505913	0.234033	0.391366	0.0370559	0.354652	0.545689
Marinomonas	d__Bacteria|p__Proteobacteria|c__Gammaproteobacteria|o__Oceanospirillales|f__Oceanospirillaceae|g__Marinomonas	0.780586	0.595844	0.566288	0.524467	0.234763	0.39149	0.0369426	0.230324	0.412924
Symbiobacterium	d__Bacteria|p__Firmicutes|c__Clostridia|o__Clostridiales|f__Symbiobacteriaceae|g__Symbiobacterium	1.19432	0.457016	1.01516	0.482805	0.235578	0.391755	0.0368166	0.301253	0.488717
Wolinella	d__Bacteria|p__Proteobacteria|c__Epsilonproteobacteria|o__Campylobacterales|f__Helicobacteraceae|g__Wolinella	0.342621	0.486738	0.194661	0.262009	0.238704	0.395851	0.036338	0.641341	0.779797
Rhodopseudomonas	d__Bacteria|p__Proteobacteria|c__Alphaproteobacteria|o__Rhizobiales|f__Bradyrhizobiaceae|g__Rhodopseudomonas	1.20674	0.498967	1.01218	0.539897	0.24394	0.403414	0.0355527	0.233944	0.41691
Chitinophaga	d__Bacteria|p__Bacteroidetes|c__Sphingobacteriia|o__Sphingobacteriales|g__Chitinophaga	1.35323	0.505645	1.18866	0.363546	0.244625	0.403428	0.0354515	0.191751	0.359986
Gallionella	d__Bacteria|p__Proteobacteria|c__Betaproteobacteria|o__Gallionellales|f__Gallionellaceae|g__Gallionella	0.974024	0.431718	0.810908	0.446215	0.247339	0.406053	0.0350536	0.383413	0.572244
Thermoanaerobacterium	d__Bacteria|p__Firmicutes|c__Clostridia|o__Thermoanaerobacterales|f__Thermoanaerobacterales_Family_III._Incertae_Sedis|g__Thermoanaerobacterium	1.23109	0.310388	1.11502	0.314695	0.247577	0.406053	0.0350189	0.327262	0.514146
Pectobacterium	d__Bacteria|p__Proteobacteria|c__Gammaproteobacteria|o__Enterobacteriales|f__Enterobacteriaceae|g__Pectobacterium	1.48687	0.635679	1.24577	0.688133	0.256951	0.419198	0.0336849	0.310311	0.497565
Thioalkalimicrobium	d__Bacteria|p__Proteobacteria|c__Gammaproteobacteria|o__Thiotrichales|f__Piscirickettsiaceae|g__Thioalkalimicrobium	0.5798	0.38699	0.442834	0.365424	0.256996	0.419198	0.0336786	0.392299	0.584047
Thermodesulfobacterium	d__Bacteria|p__Thermodesulfobacteria|c__Thermodesulfobacteria|o__Thermodesulfobacteriales|f__Thermodesulfobacteriaceae|g__Thermodesulfobacterium	0.0858635	0.182242	0.176909	0.306966	0.261187	0.42437	0.033101	0.327204	0.514146
Leptospira	d__Bacteria|p__Spirochaetes|c__Spirochaetia|o__Spirochaetales|f__Leptospiraceae|g__Leptospira	0.316269	0.445121	0.183942	0.268929	0.262274	0.42437	0.032953	0.432457	0.625125
Syntrophus	d__Bacteria|p__Proteobacteria|c__Deltaproteobacteria|o__Syntrophobacterales|f__Syntrophaceae|g__Syntrophus	0.483973	0.376603	0.350391	0.365801	0.262299	0.42437	0.0329495	0.207187	0.38176
Methanocorpusculum	d__Archaea|p__Euryarchaeota|c__Methanomicrobia|o__Methanomicrobiales|f__Methanocorpusculaceae|g__Methanocorpusculum	0.941872	0.504408	1.13202	0.554852	0.263873	0.425762	0.0327366	0.147771	0.303137
Sideroxydans	d__Bacteria|p__Proteobacteria|c__Betaproteobacteria|o__Gallionellales|f__Gallionellaceae|g__Sideroxydans	0.418752	0.362104	0.298052	0.310682	0.264999	0.426427	0.0325852	0.274816	0.463461
Cellulomonas	d__Bacteria|p__Actinobacteria|c__Actinobacteria|o__Actinomycetales|f__Cellulomonadaceae|g__Cellulomonas	0.973569	0.411784	0.816505	0.473139	0.269808	0.432999	0.0319471	0.279228	0.465641
Microlunatus	d__Bacteria|p__Actinobacteria|c__Actinobacteria|o__Actinomycetales|f__Propionibacteriaceae|g__Microlunatus	0.355706	0.40962	0.222086	0.3453	0.271685	0.434461	0.0317019	0.24802	0.431677
Weeksella	d__Bacteria|p__Bacteroidetes|c__Flavobacteriia|o__Flavobacteriales|f__Flavobacteriaceae|g__Weeksella	0.228093	0.24999	0.145538	0.217468	0.272175	0.434461	0.0316381	0.272667	0.462147
Hahella	d__Bacteria|p__Proteobacteria|c__Gammaproteobacteria|o__Oceanospirillales|f__Hahellaceae|g__Hahella	0.363875	0.45838	0.22701	0.304981	0.273242	0.435002	0.0314998	0.421262	0.614898
Thermaerobacter	d__Bacteria|p__Firmicutes|c__Clostridia|o__Clostridiales|f__Clostridiales_Family_XVII._Incertae_Sedis|g__Thermaerobacter	1.11635	0.321925	0.97164	0.486277	0.274092	0.435194	0.0313902	0.276627	0.463894
Runella	d__Bacteria|p__Bacteroidetes|c__Cytophagia|o__Cytophagales|f__Cytophagaceae|g__Runella	0.92293	0.523287	1.11414	0.582661	0.281747	0.445241	0.0304211	0.180168	0.344745
Thiomicrospira	d__Bacteria|p__Proteobacteria|c__Gammaproteobacteria|o__Thiotrichales|f__Piscirickettsiaceae|g__Thiomicrospira	0.248095	0.335867	0.157828	0.154828	0.281912	0.445241	0.0304006	0.849237	0.91601
Nocardia	d__Bacteria|p__Actinobacteria|c__Actinobacteria|o__Actinomycetales|f__Nocardiaceae|g__Nocardia	1.02126	0.382954	0.863662	0.542684	0.295319	0.465186	0.0287799	0.314084	0.497565
Kinetoplastibacterium	d__Bacteria|p__Proteobacteria|c__Betaproteobacteria|g__Kinetoplastibacterium	1.16921	0.460998	1.01364	0.468434	0.296478	0.465783	0.028644	0.343742	0.535532
Stackebrandtia	d__Bacteria|p__Actinobacteria|c__Actinobacteria|o__Actinomycetales|f__Glycomycetaceae|g__Stackebrandtia	0.524416	0.429237	0.404407	0.28274	0.302999	0.473584	0.0278922	0.413439	0.607938
Ramlibacter	d__Bacteria|p__Proteobacteria|c__Betaproteobacteria|o__Burkholderiales|f__Comamonadaceae|g__Ramlibacter	1.12411	0.314476	0.983897	0.511643	0.30303	0.473584	0.0278886	0.511661	0.684892
Xanthomonas	d__Bacteria|p__Proteobacteria|c__Gammaproteobacteria|o__Xanthomonadales|f__Xanthomonadaceae|g__Xanthomonas	1.22744	0.328618	1.10329	0.419996	0.304387	0.47371	0.0277348	0.429082	0.621752
Desulfobacterium	d__Bacteria|p__Proteobacteria|c__Deltaproteobacteria|o__Desulfobacterales|f__Desulfobacteraceae|g__Desulfobacterium	0.799071	0.350226	0.683684	0.351161	0.304698	0.47371	0.0276996	0.291424	0.477967
Rhodomicrobium	d__Bacteria|p__Proteobacteria|c__Alphaproteobacteria|o__Rhizobiales|f__Hyphomicrobiaceae|g__Rhodomicrobium	0.627009	0.524317	0.451349	0.545068	0.305512	0.473742	0.0276078	0.281783	0.468591
Trichormus	d__Bacteria|p__Cyanobacteria|o__Nostocales|f__Nostocaceae|g__Trichormus	0.411691	0.394255	0.292851	0.327889	0.306552	0.474123	0.027491	0.314208	0.497565
Thermodesulfatator	d__Bacteria|p__Thermodesulfobacteria|c__Thermodesulfobacteria|o__Thermodesulfobacteriales|f__Thermodesulfobacteriaceae|g__Thermodesulfatator	0.200279	0.324347	0.11152	0.206384	0.308354	0.474971	0.0272898	0.423248	0.61629
Serratia	d__Bacteria|p__Proteobacteria|c__Gammaproteobacteria|o__Enterobacteriales|f__Enterobacteriaceae|g__Serratia	1.69956	0.527082	1.52375	0.550353	0.308691	0.474971	0.0272522	0.301253	0.488717
Phenylobacterium	d__Bacteria|p__Proteobacteria|c__Alphaproteobacteria|o__Caulobacterales|f__Caulobacteraceae|g__Phenylobacterium	0.585413	0.52459	0.422211	0.479113	0.310767	0.475893	0.0270226	0.272721	0.462147
Myxococcus	d__Bacteria|p__Proteobacteria|c__Deltaproteobacteria|o__Myxococcales|f__Myxococcaceae|g__Myxococcus	1.21049	0.345205	1.06606	0.525693	0.310885	0.475893	0.0270096	0.314084	0.497565
Granulicella	d__Bacteria|p__Acidobacteria|c__Acidobacteriia|o__Acidobacteriales|f__Acidobacteriaceae|g__Granulicella	0.860568	0.485274	0.710319	0.442857	0.312881	0.477724	0.0267906	0.35025	0.541708
Polynucleobacter	d__Bacteria|p__Proteobacteria|c__Betaproteobacteria|o__Burkholderiales|f__Burkholderiaceae|g__Polynucleobacter	0.295509	0.372112	0.186526	0.300134	0.314414	0.478839	0.0266238	0.299812	0.488717
Caldisericum	d__Bacteria|p__Caldiserica|c__Caldisericia|o__Caldisericales|f__Caldisericaceae|g__Caldisericum	0.362278	0.376752	0.486391	0.406452	0.322909	0.490526	0.0257172	0.344146	0.535532
Desulfotalea	d__Bacteria|p__Proteobacteria|c__Deltaproteobacteria|o__Desulfobacterales|f__Desulfobulbaceae|g__Desulfotalea	0.497694	0.492831	0.362371	0.362406	0.32878	0.498177	0.0251083	0.507	0.683248
Halothiobacillus	d__Bacteria|p__Proteobacteria|c__Gammaproteobacteria|o__Chromatiales|f__Halothiobacillaceae|g__Halothiobacillus	0.748128	0.517685	0.582626	0.542315	0.329783	0.498431	0.0250057	0.289538	0.476183
Flavobacterium	d__Bacteria|p__Bacteroidetes|c__Flavobacteriia|o__Flavobacteriales|f__Flavobacteriaceae|g__Flavobacterium	1.65449	0.361939	1.56056	0.229329	0.333103	0.502178	0.0246689	0.564832	0.72988
Frankia	d__Bacteria|p__Actinobacteria|c__Actinobacteria|o__Actinomycetales|f__Frankiaceae|g__Frankia	1.01357	0.377996	0.868743	0.547183	0.336263	0.504816	0.0243525	0.273263	0.462147
Thermosipho	d__Bacteria|p__Thermotogae|c__Thermotogae|o__Thermotogales|f__Thermotogaceae|g__Thermosipho	0.52845	0.446419	0.396639	0.410444	0.337175	0.504816	0.0242618	0.310425	0.497565
Dehalogenimonas	d__Bacteria|p__Chloroflexi|c__Dehalococcoidia|g__Dehalogenimonas	0.119563	0.226039	0.193745	0.256464	0.337963	0.504816	0.0241838	0.231042	0.41297
Hydrogenobacter	d__Bacteria|p__Aquificae|c__Aquificae|o__Aquificales|f__Aquificaceae|g__Hydrogenobacter	0.264778	0.356317	0.166024	0.283526	0.338235	0.504816	0.0241568	0.342717	0.535532
Sinorhizobium	d__Bacteria|p__Proteobacteria|c__Alphaproteobacteria|o__Rhizobiales|f__Rhizobiaceae|g__Sinorhizobium	1.32134	0.326897	1.20426	0.432332	0.340147	0.50567	0.0239687	0.477691	0.655589
Ferrimonas	d__Bacteria|p__Proteobacteria|c__Gammaproteobacteria|o__Alteromonadales|f__Ferrimonadaceae|g__Ferrimonas	1.25419	0.408321	1.11507	0.498701	0.340501	0.50567	0.0239339	0.494523	0.669792
Alcanivorax	d__Bacteria|p__Proteobacteria|c__Gammaproteobacteria|o__Oceanospirillales|f__Alcanivoracaceae|g__Alcanivorax	0.470308	0.378497	0.369829	0.290302	0.352127	0.52116	0.0228203	0.43718	0.630317
Tetragenococcus	d__Bacteria|p__Firmicutes|c__Bacilli|o__Lactobacillales|f__Enterococcaceae|g__Tetragenococcus	0.875407	0.450528	0.743993	0.432588	0.352678	0.52116	0.0227688	0.364752	0.555502
Singulisphaera	d__Bacteria|p__Planctomycetes|c__Planctomycetia|o__Planctomycetales|f__Planctomycetaceae|g__Singulisphaera	0.711563	0.376126	0.581464	0.498562	0.357417	0.52686	0.0223296	0.3032	0.490543
Magnetococcus	d__Bacteria|p__Proteobacteria|c__Alphaproteobacteria|o__Magnetococcales|f__Magnetococcaceae|g__Magnetococcus	0.435204	0.429325	0.324887	0.314118	0.359563	0.528718	0.0221333	0.428354	0.621752
Isosphaera	d__Bacteria|p__Planctomycetes|c__Planctomycetia|o__Planctomycetales|f__Planctomycetaceae|g__Isosphaera	0.156799	0.231484	0.0990962	0.157679	0.362687	0.532	0.0218504	0.48469	0.66367
Syntrophobotulus	d__Bacteria|p__Firmicutes|c__Clostridia|o__Clostridiales|f__Peptococcaceae|g__Syntrophobotulus	1.24393	0.353339	1.33618	0.277329	0.364196	0.532894	0.0217148	0.461169	0.641766
Shigella	d__Bacteria|p__Proteobacteria|c__Gammaproteobacteria|o__Enterobacteriales|f__Enterobacteriaceae|g__Shigella	2.03156	0.664831	2.25896	0.888067	0.365082	0.532894	0.0216357	0.601662	0.760196
Cycloclasticus	d__Bacteria|p__Proteobacteria|c__Gammaproteobacteria|o__Thiotrichales|f__Piscirickettsiaceae|g__Cycloclasticus	0.264796	0.237932	0.19786	0.225388	0.3668	0.534097	0.0214828	0.313866	0.497565
Methanoregula	d__Archaea|p__Euryarchaeota|c__Methanomicrobia|o__Methanomicrobiales|f__Methanoregulaceae|g__Methanoregula	0.276993	0.336122	0.190492	0.265004	0.3718	0.540059	0.0210435	0.415291	0.609162
Truepera	d__Bacteria|p__Deinococcus-Thermus|c__Deinococci|o__Deinococcales|f__Trueperaceae|g__Truepera	0.906213	0.436485	0.75403	0.618883	0.374489	0.540673	0.0208105	0.378884	0.570297
Weissella	d__Bacteria|p__Firmicutes|c__Bacilli|o__Lactobacillales|f__Leuconostocaceae|g__Weissella	0.618304	0.623713	0.466429	0.427815	0.374829	0.540673	0.0207811	0.764268	0.865784
Tannerella	d__Bacteria|p__Bacteroidetes|c__Bacteroidia|o__Bacteroidales|f__Porphyromonadaceae|g__Tannerella	3.24075	0.303788	3.35285	0.468498	0.374939	0.540673	0.0207717	0.461169	0.641766
Chlorobium	d__Bacteria|p__Chlorobi|c__Chlorobia|o__Chlorobiales|f__Chlorobiaceae|g__Chlorobium	1.38064	0.394321	1.26706	0.409239	0.377044	0.541897	0.0205912	0.444964	0.634423
Cylindrospermum	d__Bacteria|p__Cyanobacteria|o__Nostocales|f__Nostocaceae|g__Cylindrospermum	0.545445	0.393436	0.674373	0.51217	0.377604	0.541897	0.0205434	0.43816	0.630317
Oscillatoria	d__Bacteria|p__Cyanobacteria|o__Oscillatoriales|g__Oscillatoria	0.315712	0.308836	0.413607	0.389996	0.384363	0.550275	0.0199743	0.517751	0.691493
Prosthecochloris	d__Bacteria|p__Chlorobi|c__Chlorobia|o__Chlorobiales|f__Chlorobiaceae|g__Prosthecochloris	0.696275	0.476106	0.818299	0.412709	0.391877	0.559691	0.0193576	0.560484	0.72741
T4likevirus	d__Viruses|o__Caudovirales|f__Myoviridae|g__T4likevirus	0.54063	0.549167	0.384085	0.605873	0.397282	0.566055	0.0189242	0.156517	0.313794
Candidatus_Carsonella	d__Bacteria|p__Proteobacteria|c__Gammaproteobacteria|o__Oceanospirillales|f__Halomonadaceae|g__Candidatus_Carsonella	0.192717	0.268493	0.126581	0.222324	0.401489	0.569401	0.0185926	0.474921	0.653289
Marinitoga	d__Bacteria|p__Thermotogae|c__Thermotogae|o__Thermotogales|f__Thermotogaceae|g__Marinitoga	0.450905	0.342834	0.565043	0.494437	0.401538	0.569401	0.0185888	0.538551	0.708552
Anoxybacillus	d__Bacteria|p__Firmicutes|c__Bacilli|o__Bacillales|f__Bacillaceae|g__Anoxybacillus	0.30147	0.342555	0.388922	0.31327	0.40477	0.572625	0.0183373	0.249462	0.431677
Melioribacter	d__Bacteria|p__Ignavibacteriae|c__Ignavibacteria|o__Ignavibacteriales|f__Melioribacteraceae|g__Melioribacter	0.473406	0.366316	0.568633	0.355941	0.409615	0.57811	0.0179658	0.523895	0.698136
Fusobacterium	d__Bacteria|p__Fusobacteria|c__Fusobacteriia|o__Fusobacteriales|f__Fusobacteriaceae|g__Fusobacterium	1.64953	0.544398	1.83251	0.829508	0.414652	0.583839	0.0175862	0.511661	0.684892
Collimonas	d__Bacteria|p__Proteobacteria|c__Betaproteobacteria|o__Burkholderiales|f__Oxalobacteraceae|g__Collimonas	0.972826	0.535871	0.816683	0.673487	0.422221	0.593096	0.0170282	0.439998	0.630879
Acidothermus	d__Bacteria|p__Actinobacteria|c__Actinobacteria|o__Actinomycetales|f__Acidothermaceae|g__Acidothermus	0.242864	0.30923	0.166511	0.288046	0.424123	0.59437	0.0168902	0.409726	0.603966
Phycisphaera	d__Bacteria|p__Planctomycetes|c__Phycisphaerae|o__Phycisphaerales|f__Phycisphaeraceae|g__Phycisphaera	0.784684	0.385695	0.661294	0.572989	0.429305	0.599853	0.016519	0.272496	0.462147
Chlamydia	d__Bacteria|p__Chlamydiae|c__Chlamydiia|o__Chlamydiales|f__Chlamydiaceae|g__Chlamydia	0.327772	0.438671	0.211602	0.481476	0.430045	0.599853	0.0164665	0.18394	0.347508
Dokdonia	d__Bacteria|p__Bacteroidetes|c__Flavobacteriia|o__Flavobacteriales|f__Flavobacteriaceae|g__Dokdonia	0.463562	0.396038	0.364645	0.390358	0.431258	0.600143	0.0163808	0.345676	0.536022
Anaeromyxobacter	d__Bacteria|p__Proteobacteria|c__Deltaproteobacteria|o__Myxococcales|f__Anaeromyxobacteraceae|g__Anaeromyxobacter	1.30195	0.355128	1.18833	0.534029	0.433085	0.601283	0.0162524	0.546823	0.712024
Ilyobacter	d__Bacteria|p__Fusobacteria|c__Fusobacteriia|o__Fusobacteriales|f__Fusobacteriaceae|g__Ilyobacter	1.05163	0.256185	1.1614	0.56637	0.434589	0.601971	0.0161472	0.564832	0.72988
Herminiimonas	d__Bacteria|p__Proteobacteria|c__Betaproteobacteria|o__Burkholderiales|f__Oxalobacteraceae|g__Herminiimonas	0.666016	0.439135	0.567482	0.35068	0.437829	0.605055	0.0159226	0.654831	0.788174
Thermanaerovibrio	d__Bacteria|p__Synergistetes|c__Synergistia|o__Synergistales|f__Synergistaceae|g__Thermanaerovibrio	0.855927	0.502728	0.745139	0.387344	0.439819	0.606402	0.0157858	0.456866	0.641766
Nautilia	d__Bacteria|p__Proteobacteria|c__Epsilonproteobacteria|o__Nautiliales|f__Nautiliaceae|g__Nautilia	0.544895	0.340196	0.46202	0.33756	0.444098	0.610891	0.0154949	0.489191	0.666699
Anaerolinea	d__Bacteria|p__Chloroflexi|c__Anaerolineae|o__Anaerolineales|f__Anaerolineaceae|g__Anaerolinea	0.576062	0.333387	0.474827	0.483857	0.445771	0.611181	0.0153823	0.4544	0.641766
Alistipes	d__Bacteria|p__Bacteroidetes|c__Bacteroidia|o__Bacteroidales|f__Rikenellaceae|g__Alistipes	4.69718	0.365294	4.59748	0.451427	0.447348	0.611181	0.0152768	0.658798	0.789764
Zunongwangia	d__Bacteria|p__Bacteroidetes|c__Flavobacteriia|o__Flavobacteriales|f__Flavobacteriaceae|g__Zunongwangia	0.774181	0.413929	0.673031	0.419305	0.447381	0.611181	0.0152746	0.379108	0.570297
Candidatus_Portiera	d__Bacteria|p__Proteobacteria|c__Gammaproteobacteria|o__Oceanospirillales|f__Halomonadaceae|g__Candidatus_Portiera	0.103931	0.209181	0.156041	0.226167	0.454041	0.618864	0.0148352	0.407226	0.603261
Thermovibrio	d__Bacteria|p__Aquificae|c__Aquificae|o__Desulfurobacteriales|f__Desulfurobacteriaceae|g__Thermovibrio	0.570528	0.715786	0.413826	0.595743	0.456379	0.620634	0.0146832	0.505088	0.682212
Ornithobacterium	d__Bacteria|p__Bacteroidetes|c__Flavobacteriia|o__Flavobacteriales|f__Flavobacteriaceae|g__Ornithobacterium	0.309332	0.473344	0.21005	0.361063	0.460374	0.621264	0.0144263	0.771678	0.872523
Methanococcus	d__Archaea|p__Euryarchaeota|c__Methanococci|o__Methanococcales|f__Methanococcaceae|g__Methanococcus	0.509774	0.365872	0.618665	0.541704	0.460874	0.621264	0.0143944	0.734259	0.848905
Leisingera	d__Bacteria|p__Proteobacteria|c__Alphaproteobacteria|o__Rhodobacterales|f__Rhodobacteraceae|g__Leisingera	0.775796	0.351709	0.66949	0.534687	0.462142	0.621264	0.0143138	0.542393	0.708552
Streptomyces	d__Bacteria|p__Actinobacteria|c__Actinobacteria|o__Actinomycetales|f__Streptomycetaceae|g__Streptomyces	2.05407	0.375161	1.96532	0.380825	0.462348	0.621264	0.0143007	0.461169	0.641766
Modestobacter	d__Bacteria|p__Actinobacteria|c__Actinobacteria|o__Actinomycetales|f__Geodermatophilaceae|g__Modestobacter	0.329375	0.362011	0.2525	0.289707	0.462962	0.621264	0.0142618	0.596429	0.760196
Ammonifex	d__Bacteria|p__Firmicutes|c__Clostridia|o__Thermoanaerobacterales|f__Thermoanaerobacteraceae|g__Ammonifex	0.460538	0.363291	0.374085	0.374248	0.463086	0.621264	0.0142539	0.533911	0.705188
Natrinema	d__Archaea|p__Euryarchaeota|c__Halobacteria|o__Halobacteriales|f__Halobacteriaceae|g__Natrinema	0.0879578	0.193535	0.13611	0.217872	0.464475	0.621731	0.0141662	0.344463	0.535532
Akkermansia	d__Bacteria|p__Verrucomicrobia|c__Verrucomicrobiae|o__Verrucomicrobiales|f__Verrucomicrobiaceae|g__Akkermansia	2.05544	1.09834	1.81086	0.998992	0.465813	0.622127	0.0140822	0.288767	0.476183
Spiribacter	d__Bacteria|p__Proteobacteria|c__Gammaproteobacteria|o__Chromatiales|f__Ectothiorhodospiraceae|g__Spiribacter	0.634795	0.531456	0.518182	0.47028	0.466927	0.622222	0.0140125	0.530644	0.703987
Rhodoferax	d__Bacteria|p__Proteobacteria|c__Betaproteobacteria|o__Burkholderiales|f__Comamonadaceae|g__Rhodoferax	0.742721	0.323219	0.65966	0.391825	0.469077	0.623695	0.0138787	0.607117	0.761447
Thermomonospora	d__Bacteria|p__Actinobacteria|c__Actinobacteria|o__Actinomycetales|f__Thermomonosporaceae|g__Thermomonospora	0.67807	0.402012	0.593205	0.365504	0.489108	0.648121	0.0126773	0.473065	0.652698
Chloroherpeton	d__Bacteria|p__Chlorobi|c__Chlorobia|o__Chlorobiales|f__Chlorobiaceae|g__Chloroherpeton	0.859494	0.542055	0.71861	0.722282	0.489619	0.648121	0.0126477	0.614019	0.766224
Catenulispora	d__Bacteria|p__Actinobacteria|c__Actinobacteria|o__Actinomycetales|f__Catenulisporaceae|g__Catenulispora	0.937208	0.315183	0.859605	0.387818	0.491615	0.649323	0.0125326	0.778804	0.877256
Leptolyngbya	d__Bacteria|p__Cyanobacteria|o__Oscillatoriales|g__Leptolyngbya	0.332006	0.420781	0.25316	0.291922	0.495306	0.652754	0.0123216	0.736632	0.848976
Colwellia	d__Bacteria|p__Proteobacteria|c__Gammaproteobacteria|o__Alteromonadales|f__Colwelliaceae|g__Colwellia	0.86521	0.695643	0.710078	0.733723	0.496771	0.653098	0.0122386	0.468857	0.650947
Phaeobacter	d__Bacteria|p__Proteobacteria|c__Alphaproteobacteria|o__Rhodobacterales|f__Rhodobacteraceae|g__Phaeobacter	0.447679	0.335997	0.525867	0.384696	0.497755	0.653098	0.0121831	0.614776	0.766224
Gluconacetobacter	d__Bacteria|p__Proteobacteria|c__Alphaproteobacteria|o__Rhodospirillales|f__Acetobacteraceae|g__Gluconacetobacter	0.701867	0.448474	0.611937	0.388824	0.502146	0.654817	0.0119376	0.364053	0.555502
Pandoraea	d__Bacteria|p__Proteobacteria|c__Betaproteobacteria|o__Burkholderiales|f__Burkholderiaceae|g__Pandoraea	0.722604	0.423762	0.633197	0.41232	0.502971	0.654817	0.0118919	0.542393	0.708552
Enterobacter	d__Bacteria|p__Proteobacteria|c__Gammaproteobacteria|o__Enterobacteriales|f__Enterobacteriaceae|g__Enterobacter	3.11503	1.07609	2.89351	0.994382	0.503043	0.654817	0.0118878	0.601662	0.760196
Desulfurivibrio	d__Bacteria|p__Proteobacteria|c__Deltaproteobacteria|o__Desulfobacterales|f__Desulfobulbaceae|g__Desulfurivibrio	0.939386	0.381083	1.02488	0.418553	0.503452	0.654817	0.0118652	0.533823	0.705188
Oceanobacillus	d__Bacteria|p__Firmicutes|c__Bacilli|o__Bacillales|f__Bacillaceae|g__Oceanobacillus	0.302657	0.357033	0.230871	0.328576	0.512198	0.664744	0.0113888	0.382647	0.572244
Geitlerinema	d__Bacteria|p__Cyanobacteria|o__Oscillatoriales|g__Geitlerinema	0.845778	0.445647	0.750211	0.471893	0.514207	0.665904	0.0112813	0.607117	0.761447
Mycobacterium	d__Bacteria|p__Actinobacteria|c__Actinobacteria|o__Actinomycetales|f__Mycobacteriaceae|g__Mycobacterium	1.68703	0.306455	1.61416	0.394114	0.517827	0.66914	0.0110895	0.658798	0.789764
Jannaschia	d__Bacteria|p__Proteobacteria|c__Alphaproteobacteria|o__Rhodobacterales|f__Rhodobacteraceae|g__Jannaschia	0.192068	0.315889	0.134091	0.247893	0.522352	0.673529	0.0108528	0.660829	0.790612
Xenorhabdus	d__Bacteria|p__Proteobacteria|c__Gammaproteobacteria|o__Enterobacteriales|f__Enterobacteriaceae|g__Xenorhabdus	0.853485	0.490129	0.759633	0.440797	0.528126	0.679506	0.0105561	0.616609	0.766908
Odoribacter	d__Bacteria|p__Bacteroidetes|c__Bacteroidia|o__Bacteroidales|f__Porphyromonadaceae|g__Odoribacter	4.34432	0.493112	4.25005	0.459327	0.535324	0.687287	0.010194	0.620465	0.76691
Hirschia	d__Bacteria|p__Proteobacteria|c__Alphaproteobacteria|o__Rhodobacterales|f__Hyphomonadaceae|g__Hirschia	0.386972	0.556532	0.287038	0.471036	0.543551	0.696352	0.0097907	0.697382	0.819561
Halomonas	d__Bacteria|p__Proteobacteria|c__Gammaproteobacteria|o__Oceanospirillales|f__Halomonadaceae|g__Halomonas	0.887052	0.46601	0.791563	0.52537	0.546748	0.698947	0.009637	0.735029	0.848905
Glaciecola	d__Bacteria|p__Proteobacteria|c__Gammaproteobacteria|o__Alteromonadales|f__Alteromonadaceae|g__Glaciecola	0.524938	0.521588	0.612387	0.385268	0.550019	0.700472	0.00948138	0.445265	0.634423
Amycolatopsis	d__Bacteria|p__Actinobacteria|c__Actinobacteria|o__Actinomycetales|f__Pseudonocardiaceae|g__Amycolatopsis	0.800194	0.402887	0.712809	0.50805	0.550287	0.700472	0.00946871	0.635389	0.777341
Eggerthella	d__Bacteria|p__Actinobacteria|c__Actinobacteria|o__Coriobacteriales|f__Coriobacteriaceae|g__Eggerthella	2.92902	0.638226	3.03321	0.459397	0.557031	0.707547	0.00915352	0.368862	0.558911
Actinosynnema	d__Bacteria|p__Actinobacteria|c__Actinobacteria|o__Actinomycetales|f__Pseudonocardiaceae|g__Actinosynnema	0.632365	0.399511	0.556224	0.423101	0.5619	0.712217	0.00893036	0.489191	0.666699
Methylophaga	d__Bacteria|p__Proteobacteria|c__Gammaproteobacteria|o__Thiotrichales|f__Piscirickettsiaceae|g__Methylophaga	0.664545	0.617245	0.561135	0.522813	0.570881	0.721781	0.00852822	0.651986	0.787927
Parvularcula	d__Bacteria|p__Proteobacteria|c__Alphaproteobacteria|o__Parvularculales|f__Parvularculaceae|g__Parvularcula	0.227194	0.336921	0.17578	0.221491	0.571863	0.721781	0.00848497	0.868714	0.92446
Salmonella	d__Bacteria|p__Proteobacteria|c__Gammaproteobacteria|o__Enterobacteriales|f__Enterobacteriaceae|g__Salmonella	2.23926	0.711107	2.3751	0.802455	0.574335	0.723371	0.00837677	0.620465	0.76691
Sphaerobacter	d__Bacteria|p__Chloroflexi|c__Thermomicrobia|o__Sphaerobacterales|f__Sphaerobacteraceae|g__Sphaerobacter	0.573323	0.409368	0.503006	0.390325	0.581497	0.73085	0.00806836	0.595785	0.760196
Rahnella	d__Bacteria|p__Proteobacteria|c__Gammaproteobacteria|o__Enterobacteriales|f__Enterobacteriaceae|g__Rahnella	1.13094	0.669084	1.02909	0.484198	0.584534	0.732669	0.00793984	0.758351	0.860823
Desulfococcus	d__Bacteria|p__Proteobacteria|c__Deltaproteobacteria|o__Desulfobacterales|f__Desulfobacteraceae|g__Desulfococcus	1.01586	0.434995	0.924707	0.599784	0.585399	0.732669	0.00790349	0.490253	0.666699
Elusimicrobium	d__Bacteria|p__Elusimicrobia|c__Elusimicrobia|o__Elusimicrobiales|f__Elusimicrobiaceae|g__Elusimicrobium	0.167591	0.225731	0.210081	0.266414	0.5895	0.736259	0.00773253	0.684949	0.811339
Pelagibacterium	d__Bacteria|p__Proteobacteria|c__Alphaproteobacteria|o__Rhizobiales|f__Hyphomicrobiaceae|g__Pelagibacterium	0.245251	0.359762	0.189725	0.286348	0.592319	0.738234	0.00761644	0.888669	0.942134
Campylobacter	d__Bacteria|p__Proteobacteria|c__Epsilonproteobacteria|o__Campylobacterales|f__Campylobacteraceae|g__Campylobacter	2.63561	0.378686	2.70095	0.393882	0.595862	0.73885	0.00747207	0.758351	0.860823
Natranaerobius	d__Bacteria|p__Firmicutes|c__Clostridia|o__Natranaerobiales|f__Natranaerobiaceae|g__Natranaerobius	0.196556	0.292143	0.148895	0.272031	0.596482	0.73885	0.007447	0.494771	0.669792
Saccharopolyspora	d__Bacteria|p__Actinobacteria|c__Actinobacteria|o__Actinomycetales|f__Pseudonocardiaceae|g__Saccharopolyspora	0.710159	0.327956	0.642742	0.459721	0.596525	0.73885	0.00744525	0.684785	0.811339
Candidatus_Puniceispirillum	d__Bacteria|p__Proteobacteria|c__Alphaproteobacteria|g__Candidatus_Puniceispirillum	0.642677	0.437001	0.572733	0.393853	0.598027	0.739176	0.00738473	0.902734	0.945402
Chamaesiphon	d__Bacteria|p__Cyanobacteria|o__Chroococcales|g__Chamaesiphon	0.119999	0.202055	0.167034	0.345663	0.602383	0.742468	0.00721096	0.958874	0.98115
Saccharomonospora	d__Bacteria|p__Actinobacteria|c__Actinobacteria|o__Actinomycetales|f__Pseudonocardiaceae|g__Saccharomonospora	0.159923	0.239985	0.123228	0.201028	0.603178	0.742468	0.00717954	0.832685	0.91015
Polaribacter	d__Bacteria|p__Bacteroidetes|c__Flavobacteriia|o__Flavobacteriales|f__Flavobacteriaceae|g__Polaribacter	1.01413	0.584748	1.09316	0.342153	0.604954	0.743123	0.00710959	0.839225	0.91094
Yersinia	d__Bacteria|p__Proteobacteria|c__Gammaproteobacteria|o__Enterobacteriales|f__Enterobacteriaceae|g__Yersinia	1.01535	0.513556	1.1	0.537193	0.613444	0.75106	0.0067813	0.786765	0.881236
Pseudanabaena	d__Bacteria|p__Cyanobacteria|o__Oscillatoriales|g__Pseudanabaena	0.111018	0.177691	0.144105	0.230928	0.614513	0.75106	0.00674066	0.807417	0.8943
Legionella	d__Bacteria|p__Proteobacteria|c__Gammaproteobacteria|o__Legionellales|f__Legionellaceae|g__Legionella	0.216142	0.312448	0.171618	0.238141	0.61519	0.75106	0.00671501	0.916228	0.954604
Thiocystis	d__Bacteria|p__Proteobacteria|c__Gammaproteobacteria|o__Chromatiales|f__Chromatiaceae|g__Thiocystis	0.549348	0.398816	0.485896	0.397415	0.617164	0.751932	0.00664051	0.596412	0.760196
Oenococcus	d__Bacteria|p__Firmicutes|c__Bacilli|o__Lactobacillales|f__Leuconostocaceae|g__Oenococcus	0.914786	0.583076	0.820451	0.605906	0.618771	0.752355	0.00658026	0.694127	0.81896
Morganella	d__Bacteria|p__Proteobacteria|c__Gammaproteobacteria|o__Enterobacteriales|f__Enterobacteriaceae|g__Morganella	0.962564	1.16733	0.805709	0.812046	0.624638	0.756484	0.00636312	0.881676	0.936584
Nakamurella	d__Bacteria|p__Actinobacteria|c__Actinobacteria|o__Actinomycetales|f__Nakamurellaceae|g__Nakamurella	0.37943	0.395036	0.319821	0.368901	0.624701	0.756484	0.00636081	0.683157	0.811339
Methanocella	d__Archaea|p__Euryarchaeota|c__Methanomicrobia|o__Methanocellales|f__Methanocellaceae|g__Methanocella	0.451027	0.410888	0.506528	0.296465	0.62704	0.757779	0.00627553	0.577067	0.742476
Parachlamydia	d__Bacteria|p__Chlamydiae|c__Chlamydiia|o__Chlamydiales|f__Parachlamydiaceae|g__Parachlamydia	0.267574	0.347567	0.217409	0.303544	0.629643	0.759388	0.00618142	0.650336	0.787526
Nitrobacter	d__Bacteria|p__Proteobacteria|c__Alphaproteobacteria|o__Rhizobiales|f__Bradyrhizobiaceae|g__Nitrobacter	0.71864	0.343455	0.65719	0.462015	0.635841	0.76412	0.00596085	0.635627	0.777341
Nitratifractor	d__Bacteria|p__Proteobacteria|c__Epsilonproteobacteria|o__Campylobacterales|g__Nitratifractor	0.541695	0.542363	0.474503	0.322101	0.636541	0.76412	0.00593627	0.989166	0.992657
Chthonomonas	d__Bacteria|p__Armatimonadetes|c__Chthonomonadetes|o__Chthonomonadales|f__Chthonomonadaceae|g__Chthonomonas	0.231455	0.323665	0.18791	0.25144	0.637407	0.76412	0.00590591	0.821669	0.900067
Nitrosospira	d__Bacteria|p__Proteobacteria|c__Betaproteobacteria|o__Nitrosomonadales|f__Nitrosomonadaceae|g__Nitrosospira	0.234771	0.344258	0.18935	0.264855	0.642695	0.768548	0.0057226	0.842619	0.911311
Candidatus_Sulcia	d__Bacteria|p__Bacteroidetes|c__Flavobacteriia|o__Flavobacteriales|g__Candidatus_Sulcia	0.432919	0.389221	0.489326	0.382949	0.646716	0.768548	0.00558556	0.61196	0.765912
Leuconostoc	d__Bacteria|p__Firmicutes|c__Bacilli|o__Lactobacillales|f__Leuconostocaceae|g__Leuconostoc	1.32555	0.595982	1.24781	0.45971	0.646785	0.768548	0.00558323	0.461169	0.641766
Sulfurimonas	d__Bacteria|p__Proteobacteria|c__Epsilonproteobacteria|o__Campylobacterales|f__Helicobacteraceae|g__Sulfurimonas	0.718654	0.43392	0.781587	0.429655	0.647501	0.768548	0.00555904	0.542393	0.708552
Methanolobus	d__Archaea|p__Euryarchaeota|c__Methanomicrobia|o__Methanosarcinales|f__Methanosarcinaceae|g__Methanolobus	0.144663	0.26329	0.111797	0.180007	0.647537	0.768548	0.00555782	0.986689	0.992657
Syntrophomonas	d__Bacteria|p__Firmicutes|c__Clostridia|o__Clostridiales|f__Syntrophomonadaceae|g__Syntrophomonas	0.568691	0.620648	0.487977	0.484803	0.64932	0.769135	0.00549787	0.945141	0.972766
Candidatus_Symbiobacter	d__Bacteria|p__Proteobacteria|c__Betaproteobacteria|o__Burkholderiales|f__Comamonadaceae|g__Candidatus_Symbiobacter	0.236394	0.358784	0.289632	0.380674	0.651592	0.770298	0.00542204	0.625037	0.769375
Parvibaculum	d__Bacteria|p__Proteobacteria|c__Alphaproteobacteria|o__Rhizobiales|f__Rhodobiaceae|g__Parvibaculum	0.785402	0.45971	0.717941	0.497562	0.658589	0.77703	0.00519245	0.654512	0.788174
P22likevirus	d__Viruses|o__Caudovirales|f__Podoviridae|g__P22likevirus	0.236913	0.428919	0.300248	0.478778	0.661978	0.779489	0.00508333	0.472872	0.652698
Simiduia	d__Bacteria|p__Proteobacteria|c__Gammaproteobacteria|g__Simiduia	0.556222	0.396087	0.492938	0.511401	0.664202	0.780511	0.0050125	0.452247	0.641766
Advenella	d__Bacteria|p__Proteobacteria|c__Betaproteobacteria|o__Burkholderiales|f__Alcaligenaceae|g__Advenella	0.611822	0.447637	0.556012	0.357281	0.665461	0.780511	0.00497266	0.838971	0.91094
Allochromatium	d__Bacteria|p__Proteobacteria|c__Gammaproteobacteria|o__Chromatiales|f__Chromatiaceae|g__Allochromatium	0.779006	0.44731	0.723353	0.371741	0.671124	0.78561	0.00479576	0.473398	0.652698
Hyphomonas	d__Bacteria|p__Proteobacteria|c__Alphaproteobacteria|o__Rhodobacterales|f__Hyphomonadaceae|g__Hyphomonas	0.825029	0.438023	0.760018	0.528993	0.674451	0.787959	0.00469357	0.714724	0.830419
Candidatus_Methanomethylophilus	d__Archaea|p__Euryarchaeota|g__Candidatus_Methanomethylophilus	0.325453	0.359546	0.276456	0.410423	0.690239	0.803643	0.00422603	0.455822	0.641766
Oceanithermus	d__Bacteria|p__Deinococcus-Thermus|c__Deinococci|o__Thermales|f__Thermaceae|g__Oceanithermus	0.826753	0.359765	0.766533	0.566851	0.690568	0.803643	0.0042166	0.735149	0.848905
Methylomicrobium	d__Bacteria|p__Proteobacteria|c__Gammaproteobacteria|o__Methylococcales|f__Methylococcaceae|g__Methylomicrobium	0.365938	0.331357	0.407541	0.333514	0.694501	0.806648	0.00410467	0.783928	0.881236
Thermosynechococcus	d__Bacteria|p__Cyanobacteria|o__Chroococcales|g__Thermosynechococcus	0.183712	0.353072	0.147115	0.246124	0.705862	0.818252	0.00379099	0.904228	0.945402
Flexibacter	d__Bacteria|p__Bacteroidetes|c__Cytophagia|o__Cytophagales|f__Cytophagaceae|g__Flexibacter	0.317628	0.377381	0.272323	0.382209	0.70811	0.81858	0.00373059	0.588487	0.755541
Pantoea	d__Bacteria|p__Proteobacteria|c__Gammaproteobacteria|o__Enterobacteriales|f__Enterobacteriaceae|g__Pantoea	1.28256	0.526486	1.34541	0.530097	0.708887	0.81858	0.00370985	0.529097	0.703499
Thiobacillus	d__Bacteria|p__Proteobacteria|c__Betaproteobacteria|o__Hydrogenophilales|f__Hydrogenophilaceae|g__Thiobacillus	0.989101	0.435989	1.0469	0.540184	0.711709	0.820251	0.00363507	0.379242	0.570297
Erwinia	d__Bacteria|p__Proteobacteria|c__Gammaproteobacteria|o__Enterobacteriales|f__Enterobacteriaceae|g__Erwinia	1.40885	0.551881	1.34414	0.553061	0.713148	0.820326	0.00359726	0.946695	0.972766
Citrobacter	d__Bacteria|p__Proteobacteria|c__Gammaproteobacteria|o__Enterobacteriales|f__Enterobacteriaceae|g__Citrobacter	1.58567	0.671863	1.67338	0.830871	0.715574	0.821533	0.00353404	0.968002	0.98115
Methanosalsum	d__Archaea|p__Euryarchaeota|c__Methanomicrobia|o__Methanosarcinales|f__Methanosarcinaceae|g__Methanosalsum	0.148756	0.248532	0.183174	0.34488	0.719293	0.824218	0.00343833	0.986286	0.992657
Nitrosococcus	d__Bacteria|p__Proteobacteria|c__Gammaproteobacteria|o__Chromatiales|f__Chromatiaceae|g__Nitrosococcus	0.448892	0.46424	0.508164	0.572077	0.720994	0.824585	0.00339504	0.855805	0.918894
Sulfobacillus	d__Bacteria|p__Firmicutes|c__Clostridia|o__Clostridiales|f__Clostridiales_Family_XVII._Incertae_Sedis|g__Sulfobacillus	0.164489	0.306722	0.132641	0.264151	0.726885	0.829733	0.00324752	0.854393	0.918894
Gloeocapsa	d__Bacteria|p__Cyanobacteria|o__Chroococcales|g__Gloeocapsa	0.353179	0.470128	0.417685	0.68278	0.729766	0.830673	0.00317668	0.791454	0.884828
Providencia	d__Bacteria|p__Proteobacteria|c__Gammaproteobacteria|o__Enterobacteriales|f__Enterobacteriaceae|g__Providencia	0.406469	0.433532	0.354345	0.513115	0.730491	0.830673	0.003159	0.636717	0.777341
Thermotoga	d__Bacteria|p__Thermotogae|c__Thermotogae|o__Thermotogales|f__Thermotogaceae|g__Thermotoga	0.348776	0.331326	0.315304	0.289899	0.735717	0.832739	0.00303315	0.890057	0.942134
Candidatus_Pelagibacter	d__Bacteria|p__Proteobacteria|c__Alphaproteobacteria|g__Candidatus_Pelagibacter	0.193993	0.241094	0.166711	0.266218	0.735952	0.832739	0.00302757	0.603573	0.760196
Kangiella	d__Bacteria|p__Proteobacteria|c__Gammaproteobacteria|o__Oceanospirillales|f__Alcanivoracaceae|g__Kangiella	0.251747	0.388023	0.293977	0.3998	0.736492	0.832739	0.00301473	0.625037	0.769375
Natronomonas	d__Archaea|p__Euryarchaeota|c__Halobacteria|o__Halobacteriales|f__Halobacteriaceae|g__Natronomonas	0.169234	0.390439	0.135143	0.241334	0.741599	0.836927	0.00289491	0.850033	0.91601
Finegoldia	d__Bacteria|p__Firmicutes|c__Clostridia|o__Clostridiales|g__Finegoldia	1.32913	0.427236	1.28931	0.331661	0.743746	0.837766	0.00284533	0.841013	0.911224
Halalkalicoccus	d__Archaea|p__Euryarchaeota|c__Halobacteria|o__Halobacteriales|f__Halobacteriaceae|g__Halalkalicoccus	0.254552	0.374008	0.294268	0.407355	0.749835	0.843035	0.00270728	0.775257	0.874912
Candidatus_Methylomirabilis	d__Bacteria|g__Candidatus_Methylomirabilis	0.735457	0.392418	0.695943	0.408211	0.756682	0.849134	0.00255652	0.79716	0.887882
Amphibacillus	d__Bacteria|p__Firmicutes|c__Bacilli|o__Bacillales|f__Bacillaceae|g__Amphibacillus	0.644893	0.474097	0.692751	0.515086	0.761483	0.849572	0.00245363	0.714724	0.830419
Chloroflexus	d__Bacteria|p__Chloroflexi|c__Chloroflexia|o__Chloroflexales|f__Chloroflexaceae|g__Chloroflexus	0.268861	0.29514	0.300287	0.352889	0.761655	0.849572	0.00244999	0.864836	0.921977
Thalassolituus	d__Bacteria|p__Proteobacteria|c__Gammaproteobacteria|o__Oceanospirillales|f__Oceanospirillaceae|g__Thalassolituus	0.133102	0.249654	0.15941	0.294011	0.762006	0.849572	0.00244257	0.74398	0.85213
Cellulophaga	d__Bacteria|p__Bacteroidetes|c__Flavobacteriia|o__Flavobacteriales|f__Flavobacteriaceae|g__Cellulophaga	0.733323	0.467255	0.689472	0.444695	0.762765	0.849572	0.00242656	0.796411	0.887882
Robiginitalea	d__Bacteria|p__Bacteroidetes|c__Flavobacteriia|o__Flavobacteriales|f__Flavobacteriaceae|g__Robiginitalea	0.826191	0.4593	0.781253	0.499041	0.7686	0.854477	0.00230532	0.903026	0.945402
Lachnoclostridium	d__Bacteria|p__Firmicutes|c__Clostridia|o__Clostridiales|f__Lachnospiraceae|g__Lachnoclostridium	3.59975	0.126222	3.57762	0.311911	0.770305	0.854781	0.00227054	0.601662	0.760196
Desulfurobacterium	d__Bacteria|p__Aquificae|c__Aquificae|o__Desulfurobacteriales|f__Desulfurobacteriaceae|g__Desulfurobacterium	0.707068	0.429145	0.748332	0.469096	0.773197	0.856398	0.00221219	0.745079	0.85213
Maribacter	d__Bacteria|p__Bacteroidetes|c__Flavobacteriia|o__Flavobacteriales|f__Flavobacteriaceae|g__Maribacter	0.45734	0.502499	0.413169	0.471265	0.775869	0.857767	0.002159	0.833923	0.91015
Xanthobacter	d__Bacteria|p__Proteobacteria|c__Alphaproteobacteria|o__Rhizobiales|f__Xanthobacteraceae|g__Xanthobacter	0.577953	0.446	0.537225	0.461638	0.778138	0.858685	0.0021144	0.817135	0.899503
Buchnera	d__Bacteria|p__Proteobacteria|c__Gammaproteobacteria|o__Enterobacteriales|f__Enterobacteriaceae|g__Buchnera	0.455549	0.31434	0.423443	0.403507	0.780456	0.859376	0.00206933	0.575248	0.741735
Geodermatophilus	d__Bacteria|p__Actinobacteria|c__Actinobacteria|o__Actinomycetales|f__Geodermatophilaceae|g__Geodermatophilus	0.252465	0.312965	0.278537	0.276619	0.781643	0.859376	0.00204645	0.541888	0.708552
Lambdalikevirus	d__Viruses|o__Caudovirales|f__Siphoviridae|g__Lambdalikevirus	0.956925	0.874274	1.02891	0.779753	0.784946	0.86142	0.00198353	0.745079	0.85213
Pusillimonas	d__Bacteria|p__Proteobacteria|c__Betaproteobacteria|o__Burkholderiales|f__Alcaligenaceae|g__Pusillimonas	1.23173	0.361066	1.19507	0.490293	0.789215	0.864516	0.00190376	0.818141	0.899503
Methylomonas	d__Bacteria|p__Proteobacteria|c__Gammaproteobacteria|o__Methylococcales|f__Methylococcaceae|g__Methylomonas	0.38608	0.350593	0.352745	0.440222	0.79252	0.866547	0.00184319	0.602538	0.760196
Aequorivita	d__Bacteria|p__Bacteroidetes|c__Flavobacteriia|o__Flavobacteriales|f__Flavobacteriaceae|g__Aequorivita	0.356214	0.422951	0.321925	0.422218	0.79888	0.871904	0.00172958	0.820453	0.900067
Teredinibacter	d__Bacteria|p__Proteobacteria|c__Gammaproteobacteria|o__Alteromonadales|g__Teredinibacter	0.493895	0.409084	0.526844	0.420671	0.803078	0.874886	0.00165669	0.83757	0.91094
Anabaena	d__Bacteria|p__Cyanobacteria|o__Nostocales|f__Nostocaceae|g__Anabaena	0.662673	0.299322	0.686577	0.310745	0.805644	0.875197	0.00161296	0.989207	0.992657
Starkeya	d__Bacteria|p__Proteobacteria|c__Alphaproteobacteria|o__Rhizobiales|f__Xanthobacteraceae|g__Starkeya	0.555803	0.388967	0.524459	0.413473	0.806296	0.875197	0.00160195	0.674206	0.80429
Beutenbergia	d__Bacteria|p__Actinobacteria|c__Actinobacteria|o__Actinomycetales|f__Beutenbergiaceae|g__Beutenbergia	0.38609	0.444096	0.351082	0.475944	0.811227	0.878951	0.00151994	0.785678	0.881236
Candidatus_Profftella	d__Bacteria|p__Proteobacteria|c__Betaproteobacteria|g__Candidatus_Profftella	0.127224	0.262808	0.144541	0.194288	0.813955	0.880001	0.00147554	0.394853	0.586387
Segniliparus	d__Bacteria|p__Actinobacteria|c__Actinobacteria|o__Actinomycetales|f__Segniliparaceae|g__Segniliparus	0.474389	0.376348	0.442407	0.476924	0.815143	0.880001	0.00145642	0.630039	0.773937
Desulfobacca	d__Bacteria|p__Proteobacteria|c__Deltaproteobacteria|o__Syntrophobacterales|f__Syntrophaceae|g__Desulfobacca	0.533223	0.429665	0.501498	0.452039	0.82126	0.885004	0.00136007	0.80618	0.8943
Edwardsiella	d__Bacteria|p__Proteobacteria|c__Gammaproteobacteria|o__Enterobacteriales|f__Enterobacteriaceae|g__Edwardsiella	1.26426	0.482815	1.22072	0.735424	0.826051	0.888563	0.00128701	0.758351	0.860823
Haliscomenobacter	d__Bacteria|p__Bacteroidetes|c__Sphingobacteriia|o__Sphingobacteriales|f__Saprospiraceae|g__Haliscomenobacter	1.51529	0.370199	1.54079	0.366316	0.827835	0.888881	0.00126035	0.799407	0.888726
Deferribacter	d__Bacteria|p__Deferribacteres|c__Deferribacteres|o__Deferribacterales|f__Deferribacteraceae|g__Deferribacter	0.162348	0.305252	0.182446	0.282252	0.829995	0.889029	0.00122845	0.640405	0.779797
Micromonospora	d__Bacteria|p__Actinobacteria|c__Actinobacteria|o__Actinomycetales|f__Micromonosporaceae|g__Micromonospora	0.738491	0.426689	0.771243	0.531272	0.830952	0.889029	0.00121446	0.714531	0.830419
Kribbella	d__Bacteria|p__Actinobacteria|c__Actinobacteria|o__Actinomycetales|f__Nocardioidaceae|g__Kribbella	0.305441	0.334371	0.281149	0.386165	0.83272	0.889327	0.00118883	0.643635	0.780996
Thermodesulfovibrio	d__Bacteria|p__Nitrospirae|c__Nitrospira|o__Nitrospirales|f__Nitrospiraceae|g__Thermodesulfovibrio	0.171098	0.266588	0.18743	0.241927	0.840304	0.895824	0.0010821	0.71396	0.830419
P2likevirus	d__Viruses|o__Caudovirales|f__Myoviridae|g__P2likevirus	0.478293	0.55964	0.520205	0.752935	0.842707	0.896049	0.00104936	0.932173	0.964484
Actinobacillus	d__Bacteria|p__Proteobacteria|c__Gammaproteobacteria|o__Pasteurellales|f__Pasteurellaceae|g__Actinobacillus	1.19542	0.357547	1.21669	0.318443	0.843517	0.896049	0.00103845	1	1
Halorhodospira	d__Bacteria|p__Proteobacteria|c__Gammaproteobacteria|o__Chromatiales|f__Ectothiorhodospiraceae|g__Halorhodospira	0.551776	0.465887	0.522218	0.520769	0.850961	0.902045	0.000940899	0.815704	0.899503
Aerococcus	d__Bacteria|p__Firmicutes|c__Bacilli|o__Lactobacillales|f__Aerococcaceae|g__Aerococcus	0.431281	0.375389	0.457567	0.501716	0.852183	0.902045	0.000925358	0.85854	0.918894
Candidatus_Saccharimonas	d__Bacteria|p__Candidatus_Saccharibacteria|g__Candidatus_Saccharimonas	0.640908	0.413216	0.664311	0.404746	0.857371	0.904886	0.00086088	0.924502	0.959165
Chroococcidiopsis	d__Bacteria|p__Cyanobacteria|o__Pleurocapsales|g__Chroococcidiopsis	0.156051	0.202533	0.145264	0.174913	0.857899	0.904886	0.000854455	0.916228	0.954604
Rhodanobacter	d__Bacteria|p__Proteobacteria|c__Gammaproteobacteria|o__Xanthomonadales|f__Xanthomonadaceae|g__Rhodanobacter	0.645015	0.460239	0.618738	0.480366	0.860726	0.905269	0.000820457	0.817135	0.899503
Syntrophobacter	d__Bacteria|p__Proteobacteria|c__Deltaproteobacteria|o__Syntrophobacterales|f__Syntrophobacteraceae|g__Syntrophobacter	0.715562	0.380104	0.69197	0.463911	0.861295	0.905269	0.00081371	0.903071	0.945402
Parabacteroides	d__Bacteria|p__Bacteroidetes|c__Bacteroidia|o__Bacteroidales|f__Porphyromonadaceae|g__Parabacteroides	4.56637	0.398018	4.59329	0.593786	0.867142	0.909813	0.000745943	0.511661	0.684892
Desulfohalobium	d__Bacteria|p__Proteobacteria|c__Deltaproteobacteria|o__Desulfovibrionales|f__Desulfohalobiaceae|g__Desulfohalobium	0.396113	0.425539	0.42077	0.519647	0.870462	0.911694	0.000708815	0.965753	0.98115
Thermodesulfobium	d__Bacteria|p__Firmicutes|c__Clostridia|o__Thermoanaerobacterales|f__Thermodesulfobiaceae|g__Thermodesulfobium	0.236669	0.331399	0.221763	0.26657	0.87628	0.91618	0.000646091	1	1
Aquifex	d__Bacteria|p__Aquificae|c__Aquificae|o__Aquificales|f__Aquificaceae|g__Aquifex	0.181811	0.352238	0.167069	0.263957	0.881725	0.920262	0.000590072	0.713595	0.830419
Clavibacter	d__Bacteria|p__Actinobacteria|c__Actinobacteria|o__Actinomycetales|f__Microbacteriaceae|g__Clavibacter	1.07888	0.341272	1.05377	0.685896	0.884248	0.921285	0.000564998	0.601662	0.760196
Mahella	d__Bacteria|p__Firmicutes|c__Clostridia|o__Thermoanaerobacterales|f__Thermoanaerobacterales_Family_IV._Incertae_Sedis|g__Mahella	1.07479	0.41332	1.05794	0.373667	0.893082	0.928868	0.000481568	0.904208	0.945402
Sphingopyxis	d__Bacteria|p__Proteobacteria|c__Alphaproteobacteria|o__Sphingomonadales|f__Sphingomonadaceae|g__Sphingopyxis	0.583246	0.391504	0.564621	0.537858	0.901021	0.935495	0.000412363	0.923785	0.959165
Pseudogulbenkiania	d__Bacteria|p__Proteobacteria|c__Betaproteobacteria|o__Neisseriales|f__Chromobacteriaceae|g__Pseudogulbenkiania	0.739324	0.406914	0.722912	0.472886	0.906966	0.940032	0.000364111	0.860366	0.918894
Wolbachia	d__Bacteria|p__Proteobacteria|c__Alphaproteobacteria|o__Rickettsiales|f__Anaplasmataceae|g__Wolbachia	0.680014	0.384676	0.693723	0.371245	0.909305	0.940823	0.000345955	0.956835	0.98115
Gluconobacter	d__Bacteria|p__Proteobacteria|c__Alphaproteobacteria|o__Rhodospirillales|f__Acetobacteraceae|g__Gluconobacter	0.667493	0.515511	0.652186	0.362652	0.91408	0.944127	0.000310356	0.967604	0.98115
Sphingobacterium	d__Bacteria|p__Bacteroidetes|c__Sphingobacteriia|o__Sphingobacteriales|f__Sphingobacteriaceae|g__Sphingobacterium	0.864306	0.379326	0.851072	0.46628	0.922082	0.950748	0.000255068	0.968002	0.98115
Psychroflexus	d__Bacteria|p__Bacteroidetes|c__Flavobacteriia|o__Flavobacteriales|f__Flavobacteriaceae|g__Psychroflexus	0.663077	0.460142	0.677961	0.547186	0.92631	0.953461	0.00022806	0.989166	0.992657
Gardnerella	d__Bacteria|p__Actinobacteria|c__Actinobacteria|o__Bifidobacteriales|f__Bifidobacteriaceae|g__Gardnerella	0.645825	0.449965	0.630639	0.603327	0.928575	0.954147	0.000214222	0.694127	0.81896
Shimwellia	d__Bacteria|p__Proteobacteria|c__Gammaproteobacteria|o__Enterobacteriales|f__Enterobacteriaceae|g__Shimwellia	0.874203	0.695365	0.893629	0.698956	0.93025	0.954226	0.000204267	0.903026	0.945402
Dictyoglomus	d__Bacteria|p__Dictyoglomi|c__Dictyoglomia|o__Dictyoglomales|f__Dictyoglomaceae|g__Dictyoglomus	0.684344	0.346881	0.676308	0.25675	0.934068	0.956499	0.000182468	0.440664	0.630879
Leadbetterella	d__Bacteria|p__Bacteroidetes|c__Cytophagia|o__Cytophagales|f__Cytophagaceae|g__Leadbetterella	1.649	0.601526	1.6359	0.568034	0.943939	0.964951	0.000131843	0.925426	0.959165
Leptotrichia	d__Bacteria|p__Fusobacteria|c__Fusobacteriia|o__Fusobacteriales|f__Leptotrichiaceae|g__Leptotrichia	1.0713	0.416783	1.08048	0.536289	0.952101	0.96892	9.62071e-05	0.989332	0.992657
Haloferax	d__Archaea|p__Euryarchaeota|c__Halobacteria|o__Halobacteriales|f__Halobacteriaceae|g__Haloferax	0.402232	0.369255	0.394549	0.454219	0.953498	0.96892	9.0672e-05	0.758447	0.860823
Chlorobaculum	d__Bacteria|p__Chlorobi|c__Chlorobia|o__Chlorobiales|f__Chlorobiaceae|g__Chlorobaculum	1.14073	0.446334	1.13259	0.431287	0.95356	0.96892	9.04296e-05	0.946695	0.972766
Pseudonocardia	d__Bacteria|p__Actinobacteria|c__Actinobacteria|o__Actinomycetales|f__Pseudonocardiaceae|g__Pseudonocardia	0.425959	0.370719	0.418178	0.476108	0.954313	0.96892	8.75166e-05	0.695509	0.818972
Nocardioides	d__Bacteria|p__Actinobacteria|c__Actinobacteria|o__Actinomycetales|f__Nocardioidaceae|g__Nocardioides	0.731873	0.38212	0.724597	0.482031	0.95809	0.96947	7.36337e-05	0.946081	0.972766
Candidatus_Ruthia	d__Bacteria|p__Proteobacteria|c__Gammaproteobacteria|g__Candidatus_Ruthia	0.0769468	0.14235	0.0792957	0.138542	0.958102	0.96947	7.35889e-05	0.904228	0.945402
Candidatus_Zinderia	d__Bacteria|p__Proteobacteria|c__Betaproteobacteria|o__Burkholderiales|f__Oxalobacteraceae|g__Candidatus_Zinderia	0.196514	0.28733	0.191469	0.363727	0.961441	0.971201	6.23212e-05	0.738631	0.84964
Helicobacter	d__Bacteria|p__Proteobacteria|c__Epsilonproteobacteria|o__Campylobacterales|f__Helicobacteraceae|g__Helicobacter	0.797459	0.249896	0.801685	0.423957	0.969562	0.975331	3.88238e-05	0.714967	0.830419
Rubrobacter	d__Bacteria|p__Actinobacteria|c__Actinobacteria|o__Rubrobacterales|f__Rubrobacteraceae|g__Rubrobacter	0.662282	0.367414	0.657831	0.371724	0.969822	0.975331	3.81608e-05	0.860405	0.918894
Raoultella	d__Bacteria|p__Proteobacteria|c__Gammaproteobacteria|o__Enterobacteriales|f__Enterobacteriaceae|g__Raoultella	1.39069	0.834685	1.38132	0.750982	0.97043	0.975331	3.66383e-05	0.968002	0.98115
Sodalis	d__Bacteria|p__Proteobacteria|c__Gammaproteobacteria|o__Enterobacteriales|f__Enterobacteriaceae|g__Sodalis	0.968915	0.618065	0.974145	0.7429	0.980818	0.984115	1.54144e-05	0.674957	0.80429
Candidatus_Azobacteroides	d__Bacteria|p__Bacteroidetes|c__Bacteroidia|o__Bacteroidales|g__Candidatus_Azobacteroides	1.7065	0.367844	1.70701	0.47997	0.996975	0.998648	3.83204e-07	0.620465	0.76691
Dickeya	d__Bacteria|p__Proteobacteria|c__Gammaproteobacteria|o__Enterobacteriales|f__Enterobacteriaceae|g__Dickeya	1.50381	0.400663	1.50381	0.411666	0.999975	0.999975	2.67796e-11	0.968002	0.98115

## Sheet: G species
taxa	full taxonomy	mean rural log relative abundance	rural log relative abundance standard deviation	mean urban log relative abundance	urban log relative abundance standard deviation	linear model p-value for urban vs. rural	adjusted linear model p-value for urban vs. rural	R2	Wilcoxon p-value for urban vs. rural	adjusted Wilcoxon p-value for urban vs. rural
Propionibacterium_acnes	d__Bacteria|p__Actinobacteria|c__Actinobacteria|o__Actinomycetales|f__Propionibacteriaceae|g__Propionibacterium|s__Propionibacterium_acnes	1.09658	0.342424	0.444054	0.317251	2.57349e-07	0.000288488	0.507014	5.81472e-06	0.00325915
Caulobacter_vibrioides	d__Bacteria|p__Proteobacteria|c__Alphaproteobacteria|o__Caulobacterales|f__Caulobacteraceae|g__Caulobacter|s__Caulobacter_vibrioides	0.928794	0.302249	0.310133	0.368604	1.0568e-06	0.000592334	0.46993	2.96995e-05	0.00665862
[Ruminococcus]_torques	d__Bacteria|p__Firmicutes|c__Clostridia|o__Clostridiales|f__Lachnospiraceae|g__Blautia|s__[Ruminococcus]_torques	4.44876	0.336857	3.77427	0.420408	2.01891e-06	0.0007544	0.452065	2.40285e-06	0.00269359
Methylobacterium_populi	d__Bacteria|p__Proteobacteria|c__Alphaproteobacteria|o__Rhizobiales|f__Methylobacteriaceae|g__Methylobacterium|s__Methylobacterium_populi	0.562996	0.304512	0.0994417	0.223694	2.88035e-06	0.000807218	0.442018	2.42117e-05	0.00665862
Streptococcus_gallolyticus	d__Bacteria|p__Firmicutes|c__Bacilli|o__Lactobacillales|f__Streptococcaceae|g__Streptococcus|s__Streptococcus_gallolyticus	1.3623	0.627142	0.510733	0.449691	1.62655e-05	0.00364672	0.390572	2.57341e-05	0.00665862
Streptococcus_sanguinis	d__Bacteria|p__Firmicutes|c__Bacilli|o__Lactobacillales|f__Streptococcaceae|g__Streptococcus|s__Streptococcus_sanguinis	2.13288	0.626155	1.33735	0.424634	3.34774e-05	0.0062547	0.36786	5.20821e-05	0.00915345
Pseudomonas_syringae_group_genomosp._3	d__Bacteria|p__Proteobacteria|c__Gammaproteobacteria|o__Pseudomonadales|f__Pseudomonadaceae|g__Pseudomonas|s__Pseudomonas_syringae_group_genomosp._3	0.973459	0.620022	0.276857	0.293932	5.51988e-05	0.0088397	0.35168	0.000147698	0.0137975
Candidatus_Koribacter_versatilis	d__Bacteria|p__Acidobacteria|c__Acidobacteriia|o__Acidobacteriales|f__Acidobacteriaceae|g__Candidatus_Koribacter|s__Candidatus_Koribacter_versatilis	1.3295	0.332615	0.773632	0.4511	7.60678e-05	0.010659	0.34111	0.000176538	0.0140353
Tepidanaerobacter_acetatoxydans	d__Bacteria|p__Firmicutes|c__Clostridia|o__Thermoanaerobacterales|f__Thermoanaerobacteraceae|g__Tepidanaerobacter|s__Tepidanaerobacter_acetatoxydans	0.768012	0.438945	0.255341	0.29469	0.000102759	0.0109891	0.33106	0.000187805	0.0140353
Streptococcus_oralis	d__Bacteria|p__Firmicutes|c__Bacilli|o__Lactobacillales|f__Streptococcaceae|g__Streptococcus|s__Streptococcus_oralis	2.27177	0.672811	1.48722	0.453564	0.000106755	0.0109891	0.329775	0.00011921	0.0121486
Azorhizobium_caulinodans	d__Bacteria|p__Proteobacteria|c__Alphaproteobacteria|o__Rhizobiales|f__Xanthobacteraceae|g__Azorhizobium|s__Azorhizobium_caulinodans	0.847918	0.260875	0.440929	0.33075	0.000107832	0.0109891	0.329437	0.000178862	0.0140353
Polaromonas_naphthalenivorans	d__Bacteria|p__Proteobacteria|c__Betaproteobacteria|o__Burkholderiales|f__Comamonadaceae|g__Polaromonas|s__Polaromonas_naphthalenivorans	0.723609	0.476624	0.209927	0.262681	0.000145698	0.0126482	0.319224	0.000498059	0.02124
Kineococcus_radiotolerans	d__Bacteria|p__Actinobacteria|c__Actinobacteria|o__Actinomycetales|f__Kineosporiaceae|g__Kineococcus|s__Kineococcus_radiotolerans	0.781672	0.282103	0.347122	0.368741	0.000162091	0.0126482	0.315574	0.000237894	0.0166674
Corynebacterium_variabile	d__Bacteria|p__Actinobacteria|c__Actinobacteria|o__Actinomycetales|f__Corynebacteriaceae|g__Corynebacterium|s__Corynebacterium_variabile	1.45385	0.615011	0.747441	0.437662	0.000162377	0.0126482	0.315513	0.000337324	0.018907
Enterococcus_casseliflavus	d__Bacteria|p__Firmicutes|c__Bacilli|o__Lactobacillales|f__Enterococcaceae|g__Enterococcus|s__Enterococcus_casseliflavus	1.01204	0.623296	0.34177	0.36152	0.000175113	0.0126482	0.312918	0.000385122	0.0196237
Streptococcus_pseudopneumoniae	d__Bacteria|p__Firmicutes|c__Bacilli|o__Lactobacillales|f__Streptococcaceae|g__Streptococcus|s__Streptococcus_pseudopneumoniae	1.83009	0.48249	1.26506	0.371428	0.000180527	0.0126482	0.311869	0.00011921	0.0121486
Thioalkalivibrio_sulfidiphilus	d__Bacteria|p__Proteobacteria|c__Gammaproteobacteria|o__Chromatiales|f__Ectothiorhodospiraceae|g__Thioalkalivibrio|s__Thioalkalivibrio_sulfidiphilus	1.31473	0.291277	0.751	0.568841	0.000332477	0.0219239	0.29054	0.000753548	0.0272493
[Ruminococcus]_obeum	d__Bacteria|p__Firmicutes|c__Clostridia|o__Clostridiales|f__Lachnospiraceae|g__Blautia|s__[Ruminococcus]_obeum	4.29769	0.228672	3.93169	0.350184	0.000364631	0.022499	0.287268	0.000291908	0.0172226
Coriobacterium_glomerans	d__Bacteria|p__Actinobacteria|c__Actinobacteria|o__Coriobacteriales|f__Coriobacteriaceae|g__Coriobacterium|s__Coriobacterium_glomerans	1.70402	0.573332	1.02056	0.536966	0.000389542	0.022499	0.284918	0.000291908	0.0172226
[Clostridium]_sticklandii	d__Bacteria|p__Firmicutes|c__Clostridia|o__Clostridiales|f__Peptostreptococcaceae|g__Peptoclostridium|s__[Clostridium]_sticklandii	1.3705	0.246962	1.06084	0.25798	0.000405278	0.022499	0.283506	0.000835766	0.0292779
Dechloromonas_aromatica	d__Bacteria|p__Proteobacteria|c__Betaproteobacteria|o__Rhodocyclales|f__Rhodocyclaceae|g__Dechloromonas|s__Dechloromonas_aromatica	0.967678	0.623382	0.315728	0.425051	0.000421481	0.022499	0.282107	0.00233714	0.0547582
Methylibium_petroleiphilum	d__Bacteria|p__Proteobacteria|c__Betaproteobacteria|o__Burkholderiales|g__Methylibium|s__Methylibium_petroleiphilum	1.3139	0.301653	0.848917	0.452499	0.000474551	0.0241805	0.27786	0.000530525	0.02124
Streptococcus_mitis	d__Bacteria|p__Firmicutes|c__Bacilli|o__Lactobacillales|f__Streptococcaceae|g__Streptococcus|s__Streptococcus_mitis	2.21923	0.397688	1.79942	0.301399	0.000567496	0.0269744	0.271416	0.000291908	0.0172226
Macrococcus_caseolyticus	d__Bacteria|p__Firmicutes|c__Bacilli|o__Bacillales|f__Staphylococcaceae|g__Macrococcus|s__Macrococcus_caseolyticus	1.16032	0.356103	0.732752	0.363741	0.000577571	0.0269744	0.270779	0.000530525	0.02124
Streptococcus_anginosus	d__Bacteria|p__Firmicutes|c__Bacilli|o__Lactobacillales|f__Streptococcaceae|g__Streptococcus|s__Streptococcus_anginosus	2.38416	0.929529	1.41478	0.697349	0.000622257	0.0269744	0.268079	0.000472032	0.02124
Staphylococcus_aureus	d__Bacteria|p__Firmicutes|c__Bacilli|o__Bacillales|f__Staphylococcaceae|g__Staphylococcus|s__Staphylococcus_aureus	1.3231	0.565727	0.724311	0.444238	0.000636556	0.0269744	0.267254	0.000459789	0.02124
Streptococcus_gordonii	d__Bacteria|p__Firmicutes|c__Bacilli|o__Lactobacillales|f__Streptococcaceae|g__Streptococcus|s__Streptococcus_gordonii	2.25793	0.860051	1.42283	0.52009	0.000649695	0.0269744	0.266512	0.00176678	0.0450128
Bradyrhizobium_oligotrophicum	d__Bacteria|p__Proteobacteria|c__Alphaproteobacteria|o__Rhizobiales|f__Bradyrhizobiaceae|g__Bradyrhizobium|s__Bradyrhizobium_oligotrophicum	0.49193	0.419313	0.109045	0.203213	0.000731371	0.029281	0.262197	0.00150836	0.0444967
Lactobacillus_crispatus	d__Bacteria|p__Firmicutes|c__Bacilli|o__Lactobacillales|f__Lactobacillaceae|g__Lactobacillus|s__Lactobacillus_crispatus	1.09998	0.573514	0.443741	0.560284	0.000762466	0.0294733	0.260675	7.34889e-05	0.00915345
Borrelia_afzelii	d__Bacteria|p__Spirochaetes|c__Spirochaetia|o__Spirochaetales|f__Spirochaetaceae|g__Borrelia|s__Borrelia_afzelii	0.0593145	0.188934	1.05263	1.20842	0.000827324	0.0303562	0.257683	0.00696234	0.0839372
Alkaliphilus_metalliredigens	d__Bacteria|p__Firmicutes|c__Clostridia|o__Clostridiales|f__Clostridiaceae|g__Alkaliphilus|s__Alkaliphilus_metalliredigens	1.08915	0.361484	0.71216	0.293045	0.000848856	0.0303562	0.25674	0.00388501	0.0673805
Streptococcus_infantarius	d__Bacteria|p__Firmicutes|c__Bacilli|o__Lactobacillales|f__Streptococcaceae|g__Streptococcus|s__Streptococcus_infantarius	1.43824	1.10547	0.476373	0.43962	0.000866546	0.0303562	0.255982	0.00104531	0.0334798
Dyadobacter_fermentans	d__Bacteria|p__Bacteroidetes|c__Cytophagia|o__Cytophagales|f__Cytophagaceae|g__Dyadobacter|s__Dyadobacter_fermentans	1.40866	0.678744	0.672879	0.616099	0.00093389	0.031401	0.253226	0.00175148	0.0450128
Coprococcus_catus	d__Bacteria|p__Firmicutes|c__Clostridia|o__Clostridiales|f__Lachnospiraceae|g__Coprococcus|s__Coprococcus_catus	4.05316	0.223439	3.6436	0.459886	0.000953474	0.031401	0.252461	0.00116007	0.0361234
Streptococcus_oligofermentans	d__Bacteria|p__Firmicutes|c__Bacilli|o__Lactobacillales|f__Streptococcaceae|g__Streptococcus|s__Streptococcus_oligofermentans	1.86893	0.573372	1.30539	0.410945	0.000980407	0.031401	0.251432	0.000933418	0.0307753
Bacteroides_xylanisolvens	d__Bacteria|p__Bacteroidetes|c__Bacteroidia|o__Bacteroidales|f__Bacteroidaceae|g__Bacteroides|s__Bacteroides_xylanisolvens	4.7842	0.387283	5.19849	0.349681	0.00104328	0.0315291	0.249133	0.00264263	0.0569948
Streptococcus_pneumoniae	d__Bacteria|p__Firmicutes|c__Bacilli|o__Lactobacillales|f__Streptococcaceae|g__Streptococcus|s__Streptococcus_pneumoniae	2.17318	0.502858	1.66973	0.388682	0.00106802	0.0315291	0.248265	0.000747408	0.0272493
Olsenella_uli	d__Bacteria|p__Actinobacteria|c__Actinobacteria|o__Coriobacteriales|f__Coriobacteriaceae|g__Olsenella|s__Olsenella_uli	1.98199	0.342317	1.5454	0.43201	0.00106878	0.0315291	0.248239	0.00239353	0.0547582
Rhodopirellula_baltica	d__Bacteria|p__Planctomycetes|c__Planctomycetia|o__Planctomycetales|f__Planctomycetaceae|g__Rhodopirellula|s__Rhodopirellula_baltica	0.830423	0.363565	0.419079	0.375846	0.00114535	0.0329214	0.245671	0.00157961	0.0446483
Streptococcus_constellatus	d__Bacteria|p__Firmicutes|c__Bacilli|o__Lactobacillales|f__Streptococcaceae|g__Streptococcus|s__Streptococcus_constellatus	1.54897	0.730044	0.876198	0.465416	0.00129275	0.0362294	0.241162	0.000372206	0.0196237
[Clostridium]_clariflavum	d__Bacteria|p__Firmicutes|c__Clostridia|o__Clostridiales|f__Ruminococcaceae|g__Ruminiclostridium|s__[Clostridium]_clariflavum	1.60972	0.654314	0.944983	0.559438	0.00137491	0.0366749	0.238859	0.000933418	0.0307753
Bacillus_megaterium	d__Bacteria|p__Firmicutes|c__Bacilli|o__Bacillales|f__Bacillaceae|g__Bacillus|s__Bacillus_megaterium	1.13491	0.554531	0.616451	0.381023	0.00140271	0.0366749	0.23811	0.00363248	0.0667543
Prevotella_ruminicola	d__Bacteria|p__Bacteroidetes|c__Bacteroidia|o__Bacteroidales|f__Prevotellaceae|g__Prevotella|s__Prevotella_ruminicola	3.15808	0.926497	2.21609	0.80224	0.00143761	0.0366749	0.23719	0.00176678	0.0450128
Rothia_dentocariosa	d__Bacteria|p__Actinobacteria|c__Actinobacteria|o__Actinomycetales|f__Micrococcaceae|g__Rothia|s__Rothia_dentocariosa	1.17765	0.591981	0.576594	0.511112	0.00143951	0.0366749	0.23714	0.00390699	0.0673805
Lactobacillus_kefiranofaciens	d__Bacteria|p__Firmicutes|c__Bacilli|o__Lactobacillales|f__Lactobacillaceae|g__Lactobacillus|s__Lactobacillus_kefiranofaciens	1.15653	0.754655	0.514457	0.386926	0.00166092	0.0413755	0.231764	0.00595766	0.0814528
Pseudomonas_putida	d__Bacteria|p__Proteobacteria|c__Gammaproteobacteria|o__Pseudomonadales|f__Pseudomonadaceae|g__Pseudomonas|s__Pseudomonas_putida	1.5742	0.576172	0.956968	0.588498	0.00182713	0.0445263	0.228165	0.00159316	0.0446483
Sphingobium_japonicum	d__Bacteria|p__Proteobacteria|c__Alphaproteobacteria|o__Sphingomonadales|f__Sphingomonadaceae|g__Sphingobium|s__Sphingobium_japonicum	0.743405	0.531432	0.305757	0.251385	0.00194427	0.0455402	0.225813	0.00447219	0.0716189
Stigmatella_aurantiaca	d__Bacteria|p__Proteobacteria|c__Deltaproteobacteria|o__Myxococcales|f__Cystobacteraceae|g__Stigmatella|s__Stigmatella_aurantiaca	0.889837	0.546944	0.391763	0.389478	0.00200905	0.0455402	0.224571	0.00214939	0.0523796
Herpetosiphon_aurantiacus	d__Bacteria|p__Chloroflexi|c__Chloroflexia|o__Herpetosiphonales|f__Herpetosiphonaceae|g__Herpetosiphon|s__Herpetosiphon_aurantiacus	0.469927	0.587374	0.0261481	0.116938	0.00202917	0.0455402	0.224193	0.00165776	0.0450128
Methanobrevibacter_smithii	d__Archaea|p__Euryarchaeota|c__Methanobacteria|o__Methanobacteriales|f__Methanobacteriaceae|g__Methanobrevibacter|s__Methanobrevibacter_smithii	1.18139	1.28661	0.209504	0.261913	0.002049	0.0455402	0.223824	0.00614893	0.0820589
Borrelia_burgdorferi	d__Bacteria|p__Spirochaetes|c__Spirochaetia|o__Spirochaetales|f__Spirochaetaceae|g__Borrelia|s__Borrelia_burgdorferi	0.134735	0.251223	0.827896	0.903302	0.00207186	0.0455402	0.223403	0.0222263	0.129097
Thermacetogenium_phaeum	d__Bacteria|p__Firmicutes|c__Clostridia|o__Thermoanaerobacterales|f__Thermoanaerobacteraceae|g__Thermacetogenium|s__Thermacetogenium_phaeum	0.706826	0.35605	0.327178	0.373793	0.00217349	0.0468554	0.221583	0.00385535	0.0673805
Streptococcus_phage_SM1	d__Viruses|o__Caudovirales|f__Siphoviridae|s__Streptococcus_phage_SM1	0.32069	0.36891	0.0371722	0.116056	0.00223649	0.047084	0.220496	0.00237462	0.0547582
Haliangium_ochraceum	d__Bacteria|p__Proteobacteria|c__Deltaproteobacteria|o__Myxococcales|f__Kofleriaceae|g__Haliangium|s__Haliangium_ochraceum	1.19018	0.390978	0.763288	0.433086	0.00227704	0.047084	0.219811	0.00321093	0.064276
Atopobium_parvulum	d__Bacteria|p__Actinobacteria|c__Actinobacteria|o__Coriobacteriales|f__Coriobacteriaceae|g__Atopobium|s__Atopobium_parvulum	1.50209	0.379158	1.03632	0.512645	0.0023101	0.047084	0.219262	0.00561777	0.0797154
Prochlorococcus_marinus	d__Bacteria|p__Cyanobacteria|o__Prochlorales|f__Prochlorococcaceae|g__Prochlorococcus|s__Prochlorococcus_marinus	0.836612	0.508574	0.417322	0.271128	0.00239565	0.047376	0.217875	0.00650675	0.0823803
Kocuria_rhizophila	d__Bacteria|p__Actinobacteria|c__Actinobacteria|o__Actinomycetales|f__Micrococcaceae|g__Kocuria|s__Kocuria_rhizophila	0.959064	0.400172	0.555647	0.384355	0.00240895	0.047376	0.217664	0.00333026	0.0654734
Bradyrhizobium_sp._BTAi1	d__Bacteria|p__Proteobacteria|c__Alphaproteobacteria|o__Rhizobiales|f__Bradyrhizobiaceae|g__Bradyrhizobium|s__Bradyrhizobium_sp._BTAi1	0.780385	0.403404	0.364342	0.409534	0.00250911	0.0479583	0.216108	0.00553101	0.0797154
Megamonas_hypermegale	d__Bacteria|p__Firmicutes|c__Negativicutes|o__Selenomonadales|f__Veillonellaceae|g__Megamonas|s__Megamonas_hypermegale	3.4918	1.56044	1.9334	1.48585	0.00252412	0.0479583	0.21588	0.00264263	0.0569948
Veillonella_parvula	d__Bacteria|p__Firmicutes|c__Negativicutes|o__Selenomonadales|f__Veillonellaceae|g__Veillonella|s__Veillonella_parvula	3.0506	0.663473	2.30625	0.790328	0.00258401	0.0482779	0.214983	0.00291451	0.0605031
Xylella_fastidiosa	d__Bacteria|p__Proteobacteria|c__Gammaproteobacteria|o__Xanthomonadales|f__Xanthomonadaceae|g__Xylella|s__Xylella_fastidiosa	0.878471	0.663263	0.290618	0.487651	0.00282362	0.051233	0.211586	0.00121794	0.0369003
Streptococcus_equi	d__Bacteria|p__Firmicutes|c__Bacilli|o__Lactobacillales|f__Streptococcaceae|g__Streptococcus|s__Streptococcus_equi	1.22714	0.277234	0.883327	0.393893	0.00283358	0.051233	0.21145	0.00513072	0.0777235
Streptococcus_intermedius	d__Bacteria|p__Firmicutes|c__Bacilli|o__Lactobacillales|f__Streptococcaceae|g__Streptococcus|s__Streptococcus_intermedius	1.57718	0.684792	0.964681	0.532753	0.00311641	0.0554523	0.207794	0.000747408	0.0272493
Bacillus_halodurans	d__Bacteria|p__Firmicutes|c__Bacilli|o__Bacillales|f__Bacillaceae|g__Bacillus|s__Bacillus_halodurans	0.261166	0.334095	0.0222371	0.0697732	0.00334692	0.0564118	0.205043	0.00771573	0.088782
Acholeplasma_laidlawii	d__Bacteria|p__Tenericutes|c__Mollicutes|o__Acholeplasmatales|f__Acholeplasmataceae|g__Acholeplasma|s__Acholeplasma_laidlawii	0.968722	0.591797	0.505359	0.297603	0.00336876	0.0564118	0.204792	0.0246905	0.136345
Granulibacter_bethesdensis	d__Bacteria|p__Proteobacteria|c__Alphaproteobacteria|o__Rhodospirillales|f__Acetobacteraceae|g__Granulibacter|s__Granulibacter_bethesdensis	0.830044	0.404316	0.429974	0.404571	0.00337078	0.0564118	0.204769	0.00667659	0.0827201
Melissococcus_plutonius	d__Bacteria|p__Firmicutes|c__Bacilli|o__Lactobacillales|f__Enterococcaceae|g__Melissococcus|s__Melissococcus_plutonius	0.364765	0.303216	0.111841	0.197857	0.00340712	0.0564118	0.204355	0.00439925	0.0714718
Prevotella_denticola	d__Bacteria|p__Bacteroidetes|c__Bacteroidia|o__Bacteroidales|f__Prevotellaceae|g__Prevotella|s__Prevotella_denticola	2.94984	0.873691	2.14101	0.760666	0.00342194	0.0564118	0.204187	0.00388501	0.0673805
Deinococcus_peraridilitoris	d__Bacteria|p__Deinococcus-Thermus|c__Deinococci|o__Deinococcales|f__Deinococcaceae|g__Deinococcus|s__Deinococcus_peraridilitoris	0.599326	0.412546	0.24548	0.299492	0.00359564	0.0584162	0.202274	0.0064656	0.0823803
Bacillus_sp._1NLA3E	d__Bacteria|p__Firmicutes|c__Bacilli|o__Bacillales|f__Bacillaceae|g__Bacillus|s__Bacillus_sp._1NLA3E	0.666373	0.288747	0.368722	0.3182	0.00365539	0.0585384	0.201637	0.00499948	0.0777235
Corynebacterium_glutamicum	d__Bacteria|p__Actinobacteria|c__Actinobacteria|o__Actinomycetales|f__Corynebacteriaceae|g__Corynebacterium|s__Corynebacterium_glutamicum	0.738612	0.418736	0.37812	0.311109	0.00372977	0.0588883	0.200857	0.00421894	0.0703386
Treponema_caldaria	d__Bacteria|p__Spirochaetes|c__Spirochaetia|o__Spirochaetales|f__Spirochaetaceae|g__Treponema|s__Treponema_caldaria	0.545232	0.378317	0.234444	0.249502	0.00397231	0.0613314	0.198415	0.00857495	0.088782
Micavibrio_aeruginosavorus	d__Bacteria|p__Proteobacteria|c__Alphaproteobacteria|g__Micavibrio|s__Micavibrio_aeruginosavorus	1.01546	0.490452	0.591161	0.379086	0.00403437	0.0613314	0.197813	0.00509448	0.0777235
Thermococcus_sp._4557	d__Archaea|p__Euryarchaeota|c__Thermococci|o__Thermococcales|f__Thermococcaceae|g__Thermococcus|s__Thermococcus_sp._4557	0.0699265	0.152554	0.283215	0.272008	0.0040624	0.0613314	0.197545	0.00338756	0.0654734
Corynebacterium_terpenotabidum	d__Bacteria|p__Actinobacteria|c__Actinobacteria|o__Actinomycetales|f__Corynebacteriaceae|g__Corynebacterium|s__Corynebacterium_terpenotabidum	0.372342	0.369935	0.0924439	0.176491	0.00411276	0.0613314	0.197066	0.0101831	0.0935947
Comamonas_testosteroni	d__Bacteria|p__Proteobacteria|c__Betaproteobacteria|o__Burkholderiales|f__Comamonadaceae|g__Comamonas|s__Comamonas_testosteroni	1.18501	0.335685	0.832607	0.392866	0.00415806	0.0613314	0.196641	0.00733082	0.0865036
Spiribacter_sp._UAH-SP71	d__Bacteria|p__Proteobacteria|c__Gammaproteobacteria|o__Chromatiales|f__Ectothiorhodospiraceae|g__Spiribacter|s__Spiribacter_sp._UAH-SP71	0.380676	0.428891	0.0740535	0.14111	0.00430181	0.0626277	0.19532	0.0133547	0.103963
Streptococcus_mutans	d__Bacteria|p__Firmicutes|c__Bacilli|o__Lactobacillales|f__Streptococcaceae|g__Streptococcus|s__Streptococcus_mutans	1.67023	0.993067	0.875148	0.656201	0.00490855	0.0700226	0.190178	0.008294	0.088782
Cryptobacterium_curtum	d__Bacteria|p__Actinobacteria|c__Actinobacteria|o__Coriobacteriales|f__Coriobacteriaceae|g__Cryptobacterium|s__Cryptobacterium_curtum	1.03214	0.427018	0.618428	0.450113	0.00497749	0.0700226	0.189633	0.0117422	0.0997198
Thiomonas_intermedia	d__Bacteria|p__Proteobacteria|c__Betaproteobacteria|o__Burkholderiales|g__Thiomonas|s__Thiomonas_intermedia	0.729209	0.419986	0.366074	0.348442	0.00505811	0.0700226	0.189005	0.00355059	0.0663369
Slackia_heliotrinireducens	d__Bacteria|p__Actinobacteria|c__Actinobacteria|o__Coriobacteriales|f__Coriobacteriaceae|g__Slackia|s__Slackia_heliotrinireducens	1.82796	0.372589	1.35661	0.602457	0.00505962	0.0700226	0.188994	0.00799538	0.088782
Geobacter_metallireducens	d__Bacteria|p__Proteobacteria|c__Deltaproteobacteria|o__Desulfuromonadales|f__Geobacteraceae|g__Geobacter|s__Geobacter_metallireducens	0.967413	0.492871	0.562731	0.359408	0.00517972	0.0704633	0.188077	0.00488487	0.0771258
Oligotropha_carboxidovorans	d__Bacteria|p__Proteobacteria|c__Alphaproteobacteria|o__Rhizobiales|f__Bradyrhizobiaceae|g__Oligotropha|s__Oligotropha_carboxidovorans	1.10308	0.754572	0.434973	0.668766	0.00522867	0.0704633	0.187709	0.00213281	0.0523796
Campylobacter_concisus	d__Bacteria|p__Proteobacteria|c__Epsilonproteobacteria|o__Campylobacterales|f__Campylobacteraceae|g__Campylobacter|s__Campylobacter_concisus	1.15946	0.656047	0.565337	0.612826	0.00528003	0.0704633	0.187326	0.00696357	0.0839372
[Clostridium]_stercorarium	d__Bacteria|p__Firmicutes|c__Clostridia|o__Clostridiales|f__Ruminococcaceae|g__Ruminiclostridium|s__[Clostridium]_stercorarium	1.01995	0.373906	0.641048	0.43661	0.00544577	0.0718201	0.186116	0.00305112	0.0621873
Ilumatobacter_coccineus	d__Bacteria|p__Actinobacteria|c__Actinobacteria|o__Acidimicrobiales|f__Acidimicrobiaceae|g__Ilumatobacter|s__Ilumatobacter_coccineus	0.957757	0.655884	0.476181	0.324464	0.00551268	0.0718572	0.185638	0.0178311	0.119755
Butyrivibrio_fibrisolvens	d__Bacteria|p__Firmicutes|c__Clostridia|o__Clostridiales|f__Lachnospiraceae|g__Butyrivibrio|s__Butyrivibrio_fibrisolvens	2.43207	0.239439	2.15539	0.347003	0.00563317	0.0725837	0.184791	0.00871188	0.088782
Ignavibacterium_album	d__Bacteria|p__Ignavibacteriae|c__Ignavibacteria|o__Ignavibacteriales|f__Ignavibacteriaceae|g__Ignavibacterium|s__Ignavibacterium_album	0.841867	0.365159	0.497015	0.38129	0.00583903	0.0738314	0.183383	0.00641647	0.0823803
Corynebacterium_kroppenstedtii	d__Bacteria|p__Actinobacteria|c__Actinobacteria|o__Actinomycetales|f__Corynebacteriaceae|g__Corynebacterium|s__Corynebacterium_kroppenstedtii	0.381308	0.403401	0.0892253	0.19344	0.00586173	0.0738314	0.183231	0.00543718	0.0797154
Salinibacter_ruber	d__Bacteria|p__Bacteroidetes|o__Bacteroidetes_Order_II._Incertae_sedis|f__Rhodothermaceae|g__Salinibacter|s__Salinibacter_ruber	0.578424	0.3722	0.276696	0.275757	0.00596538	0.0743021	0.182543	0.0114597	0.0985134
Selenomonas_ruminantium	d__Bacteria|p__Firmicutes|c__Negativicutes|o__Selenomonadales|f__Veillonellaceae|g__Selenomonas|s__Selenomonas_ruminantium	1.95366	0.392845	1.61288	0.348028	0.0061113	0.0752832	0.181593	0.00671501	0.0827201
Fervidobacterium_pennivorans	d__Bacteria|p__Thermotogae|c__Thermotogae|o__Thermotogales|f__Thermotogaceae|g__Fervidobacterium|s__Fervidobacterium_pennivorans	0.443193	0.501598	0.0968361	0.192633	0.00645388	0.0770315	0.179449	0.00536088	0.0797154
Shewanella_amazonensis	d__Bacteria|p__Proteobacteria|c__Gammaproteobacteria|o__Alteromonadales|f__Shewanellaceae|g__Shewanella|s__Shewanella_amazonensis	0.959741	0.79517	0.406245	0.324205	0.00645755	0.0770315	0.179426	0.0259012	0.140948
Actinoplanes_friuliensis	d__Bacteria|p__Actinobacteria|c__Actinobacteria|o__Actinomycetales|f__Micromonosporaceae|g__Actinoplanes|s__Actinoplanes_friuliensis	0.501441	0.322189	0.238717	0.250293	0.00650295	0.0770315	0.179151	0.0079056	0.088782
Ruminococcus_sp._SR1/5	d__Bacteria|p__Firmicutes|c__Clostridia|o__Clostridiales|f__Ruminococcaceae|g__Ruminococcus|s__Ruminococcus_sp._SR1/5	4.00915	0.318814	3.67433	0.411055	0.00652809	0.0770315	0.178999	0.00871188	0.088782
Enterococcus_faecium	d__Bacteria|p__Firmicutes|c__Bacilli|o__Lactobacillales|f__Enterococcaceae|g__Enterococcus|s__Enterococcus_faecium	2.97005	0.494364	2.5985	0.305446	0.00685766	0.0800775	0.177059	0.00426675	0.0703386
Burkholderia_glumae	d__Bacteria|p__Proteobacteria|c__Betaproteobacteria|o__Burkholderiales|f__Burkholderiaceae|g__Burkholderia|s__Burkholderia_glumae	0.521289	0.467769	0.182613	0.252105	0.00701934	0.0811205	0.17614	0.0152808	0.112696
Streptococcus_salivarius	d__Bacteria|p__Firmicutes|c__Bacilli|o__Lactobacillales|f__Streptococcaceae|g__Streptococcus|s__Streptococcus_salivarius	3.70349	0.969925	2.98523	0.577296	0.00710162	0.0812339	0.17568	0.00948361	0.0918045
Bacillus_subtilis	d__Bacteria|p__Firmicutes|c__Bacilli|o__Bacillales|f__Bacillaceae|g__Bacillus|s__Bacillus_subtilis	1.12058	0.314383	0.8181	0.360452	0.00742931	0.0832602	0.1739	0.00871188	0.088782
Streptococcus_lutetiensis	d__Bacteria|p__Firmicutes|c__Bacilli|o__Lactobacillales|f__Streptococcaceae|g__Streptococcus|s__Streptococcus_lutetiensis	1.61851	0.52918	1.17744	0.455078	0.00746979	0.0832602	0.173685	0.010314	0.0935947
Pseudomonas_stutzeri	d__Bacteria|p__Proteobacteria|c__Gammaproteobacteria|o__Pseudomonadales|f__Pseudomonadaceae|g__Pseudomonas|s__Pseudomonas_stutzeri	1.44079	0.443674	1.05227	0.426091	0.00750159	0.0832602	0.173517	0.00871188	0.088782
Erythrobacter_litoralis	d__Bacteria|p__Proteobacteria|c__Alphaproteobacteria|o__Sphingomonadales|f__Erythrobacteraceae|g__Erythrobacter|s__Erythrobacter_litoralis	0.609839	0.531486	0.231801	0.280228	0.00771107	0.0847461	0.172429	0.00828462	0.088782
Mycoplasma_agalactiae	d__Bacteria|p__Tenericutes|c__Mollicutes|o__Mycoplasmatales|f__Mycoplasmataceae|g__Mycoplasma|s__Mycoplasma_agalactiae	0.320512	0.371052	0.0546416	0.205845	0.00794557	0.0864756	0.171244	0.00264382	0.0569948
Bacillus_coagulans	d__Bacteria|p__Firmicutes|c__Bacilli|o__Bacillales|f__Bacillaceae|g__Bacillus|s__Bacillus_coagulans	1.36083	0.701838	0.832962	0.468945	0.00805525	0.0868263	0.170702	0.010314	0.0935947
Spirochaeta_africana	d__Bacteria|p__Spirochaetes|c__Spirochaetia|o__Spirochaetales|f__Spirochaetaceae|g__Spirochaeta|s__Spirochaeta_africana	1.09737	0.571103	0.663407	0.39581	0.00813332	0.0868329	0.17032	0.00603085	0.0814528
Corynebacterium_aurimucosum	d__Bacteria|p__Actinobacteria|c__Actinobacteria|o__Actinomycetales|f__Corynebacteriaceae|g__Corynebacterium|s__Corynebacterium_aurimucosum	0.775296	0.322532	0.477298	0.352954	0.00825185	0.0872672	0.169747	0.013234	0.103744
Moorella_thermoacetica	d__Bacteria|p__Firmicutes|c__Clostridia|o__Thermoanaerobacterales|f__Thermoanaerobacteraceae|g__Moorella|s__Moorella_thermoacetica	1.22079	0.383266	0.844301	0.472754	0.00869995	0.0911462	0.167651	0.00871188	0.088782
Lactococcus_lactis	d__Bacteria|p__Firmicutes|c__Bacilli|o__Lactobacillales|f__Streptococcaceae|g__Lactococcus|s__Lactococcus_lactis	1.90213	0.673607	1.41042	0.427339	0.00892458	0.0914138	0.16664	0.00799538	0.088782
Clostridiales_genomosp._BVAB3	d__Bacteria|p__Firmicutes|c__Clostridia|o__Clostridiales|s__Clostridiales_genomosp._BVAB3	2.03387	0.303622	1.66421	0.517788	0.00897825	0.0914138	0.166402	0.0180936	0.119755
Clostridium_autoethanogenum	d__Bacteria|p__Firmicutes|c__Clostridia|o__Clostridiales|f__Clostridiaceae|g__Clostridium|s__Clostridium_autoethanogenum	0.666983	0.562497	0.280854	0.279774	0.00910416	0.0914138	0.16585	0.0131076	0.103744
Cardinium_endosymbiont_of_Encarsia_pergandiella	d__Bacteria|p__Bacteroidetes|c__Cytophagia|o__Cytophagales|f__Amoebophilaceae|g__Candidatus_Cardinium|s__Cardinium_endosymbiont_of_Encarsia_pergandiella	0.632175	0.846714	0.0849372	0.278178	0.00916708	0.0914138	0.165576	0.00654045	0.0823803
Candidatus_Chloracidobacterium_thermophilum	d__Bacteria|p__Acidobacteria|g__Candidatus_Chloracidobacterium|s__Candidatus_Chloracidobacterium_thermophilum	0.898364	0.272915	0.551961	0.494591	0.00925069	0.0914138	0.165216	0.0272296	0.145162
Lactobacillus_helveticus	d__Bacteria|p__Firmicutes|c__Bacilli|o__Lactobacillales|f__Lactobacillaceae|g__Lactobacillus|s__Lactobacillus_helveticus	0.84481	0.632382	0.424193	0.268596	0.0093581	0.0914138	0.164757	0.00571589	0.0800938
Pelotomaculum_thermopropionicum	d__Bacteria|p__Firmicutes|c__Clostridia|o__Clostridiales|f__Peptococcaceae|g__Pelotomaculum|s__Pelotomaculum_thermopropionicum	1.00687	0.381901	0.634732	0.473156	0.00937693	0.0914138	0.164677	0.00626953	0.0823803
Cupriavidus_pinatubonensis	d__Bacteria|p__Proteobacteria|c__Betaproteobacteria|o__Burkholderiales|f__Burkholderiaceae|g__Cupriavidus|s__Cupriavidus_pinatubonensis	0.653565	0.378538	0.331007	0.366724	0.00937786	0.0914138	0.164673	0.00979378	0.0922591
Ruegeria_pomeroyi	d__Bacteria|p__Proteobacteria|c__Alphaproteobacteria|o__Rhodobacterales|f__Rhodobacteraceae|g__Ruegeria|s__Ruegeria_pomeroyi	0.639597	0.332517	0.359847	0.315301	0.00954056	0.0915599	0.16399	0.00949984	0.0918045
uncultured_phage_crAssphage	d__Viruses|s__uncultured_phage_crAssphage	1.64382	1.4309	0.489256	1.23729	0.00955621	0.0915599	0.163925	5.92854e-05	0.00915345
Exiguobacterium_sp._MH3	d__Bacteria|p__Firmicutes|c__Bacilli|o__Bacillales|g__Exiguobacterium|s__Exiguobacterium_sp._MH3	1.1951	0.944221	0.518772	0.596344	0.0100801	0.0927263	0.161802	0.0301915	0.149755
Haemophilus_influenzae	d__Bacteria|p__Proteobacteria|c__Gammaproteobacteria|o__Pasteurellales|f__Pasteurellaceae|g__Haemophilus|s__Haemophilus_influenzae	1.96767	0.678153	1.30419	0.864296	0.0102722	0.0927263	0.161051	0.0142973	0.106958
Lachnoclostridium_phytofermentans	d__Bacteria|p__Firmicutes|c__Clostridia|o__Clostridiales|f__Lachnospiraceae|g__Lachnoclostridium|s__Lachnoclostridium_phytofermentans	2.26664	0.184381	2.02671	0.35281	0.0104146	0.0927263	0.160503	0.00733082	0.0865036
Methanocella_conradii	d__Archaea|p__Euryarchaeota|c__Methanomicrobia|o__Methanocellales|f__Methanocellaceae|g__Methanocella|s__Methanocella_conradii	0.0316752	0.103538	0.198188	0.256216	0.0104331	0.0927263	0.160432	0.0115123	0.0985134
Salinispora_tropica	d__Bacteria|p__Actinobacteria|c__Actinobacteria|o__Actinomycetales|f__Micromonosporaceae|g__Salinispora|s__Salinispora_tropica	0.61729	0.493896	0.265591	0.311154	0.0104399	0.0927263	0.160406	0.018161	0.119755
Mesoplasma_florum	d__Bacteria|p__Tenericutes|c__Mollicutes|o__Entomoplasmatales|f__Entomoplasmataceae|g__Mesoplasma|s__Mesoplasma_florum	0.475102	0.394965	0.197376	0.237757	0.0104467	0.0927263	0.16038	0.0336125	0.158318
Anaerococcus_prevotii	d__Bacteria|p__Firmicutes|c__Clostridia|o__Clostridiales|g__Anaerococcus|s__Anaerococcus_prevotii	2.02147	0.227867	1.60695	0.649351	0.0104579	0.0927263	0.160338	0.00978305	0.0922591
Methylophaga_frappieri	d__Bacteria|p__Proteobacteria|c__Gammaproteobacteria|o__Thiotrichales|f__Piscirickettsiaceae|g__Methylophaga|s__Methylophaga_frappieri	0.456812	0.633868	0.065199	0.146265	0.0104985	0.0927263	0.160183	0.0213203	0.126455
Haemophilus_parainfluenzae	d__Bacteria|p__Proteobacteria|c__Gammaproteobacteria|o__Pasteurellales|f__Pasteurellaceae|g__Haemophilus|s__Haemophilus_parainfluenzae	3.05926	0.830814	2.24228	1.074	0.0105365	0.0927263	0.16004	0.00948361	0.0918045
Taylorella_equigenitalis	d__Bacteria|p__Proteobacteria|c__Betaproteobacteria|o__Burkholderiales|f__Alcaligenaceae|g__Taylorella|s__Taylorella_equigenitalis	0.862219	0.506095	0.41693	0.541066	0.0106119	0.0927263	0.159755	0.010353	0.0935947
Prevotella_intermedia	d__Bacteria|p__Bacteroidetes|c__Bacteroidia|o__Bacteroidales|f__Prevotellaceae|g__Prevotella|s__Prevotella_intermedia	2.84748	0.863254	2.21348	0.60714	0.0106487	0.0927263	0.159618	0.0195368	0.123733
Alteromonas_macleodii	d__Bacteria|p__Proteobacteria|c__Gammaproteobacteria|o__Alteromonadales|f__Alteromonadaceae|g__Alteromonas|s__Alteromonas_macleodii	1.7538	0.369347	2.55737	1.28642	0.0106883	0.0927263	0.15947	0.0717768	0.238759
Sphingobium_chlorophenolicum	d__Bacteria|p__Proteobacteria|c__Alphaproteobacteria|o__Sphingomonadales|f__Sphingomonadaceae|g__Sphingobium|s__Sphingobium_chlorophenolicum	0.449009	0.355365	0.190864	0.242718	0.0107533	0.0927263	0.159228	0.0174998	0.119755
Candidatus_Nitrospira_defluvii	d__Bacteria|p__Nitrospirae|c__Nitrospira|o__Nitrospirales|f__Nitrospiraceae|g__Nitrospira|s__Candidatus_Nitrospira_defluvii	0.642912	0.399108	0.330317	0.33614	0.0108485	0.0928331	0.158877	0.0144307	0.107132
Lactobacillus_salivarius	d__Bacteria|p__Firmicutes|c__Bacilli|o__Lactobacillales|f__Lactobacillaceae|g__Lactobacillus|s__Lactobacillus_salivarius	2.31992	1.32852	1.35127	0.926964	0.0109851	0.0930525	0.158378	0.00353377	0.0663369
Micrococcus_luteus	d__Bacteria|p__Actinobacteria|c__Actinobacteria|o__Actinomycetales|f__Micrococcaceae|g__Micrococcus|s__Micrococcus_luteus	0.766909	0.375018	0.453501	0.367551	0.011121	0.0930525	0.157888	0.0112174	0.0974782
Deinococcus_proteolyticus	d__Bacteria|p__Deinococcus-Thermus|c__Deinococci|o__Deinococcales|f__Deinococcaceae|g__Deinococcus|s__Deinococcus_proteolyticus	1.22282	0.366686	0.830367	0.546281	0.0111656	0.0930525	0.157728	0.0179171	0.119755
Methylocystis_sp._SC2	d__Bacteria|p__Proteobacteria|c__Alphaproteobacteria|o__Rhizobiales|f__Methylocystaceae|g__Methylocystis|s__Methylocystis_sp._SC2	0.469839	0.457726	0.155377	0.2635	0.0113026	0.0930525	0.157242	0.0128972	0.103744
Listeria_innocua	d__Bacteria|p__Firmicutes|c__Bacilli|o__Bacillales|f__Listeriaceae|g__Listeria|s__Listeria_innocua	0.261487	0.245003	0.0892908	0.154004	0.011348	0.0930525	0.157082	0.0185235	0.121334
Prevotella_sp._oral_taxon_299	d__Bacteria|p__Bacteroidetes|c__Bacteroidia|o__Bacteroidales|f__Prevotellaceae|g__Prevotella|s__Prevotella_sp._oral_taxon_299	2.67012	0.903111	1.98235	0.722045	0.0113763	0.0930525	0.156983	0.0131944	0.103744
Listeria_ivanovii	d__Bacteria|p__Firmicutes|c__Bacilli|o__Bacillales|f__Listeriaceae|g__Listeria|s__Listeria_ivanovii	0.419716	0.341738	0.168574	0.248702	0.0114552	0.0930525	0.156707	0.0178404	0.119755
Thermobacillus_composti	d__Bacteria|p__Firmicutes|c__Bacilli|o__Bacillales|f__Paenibacillaceae|g__Thermobacillus|s__Thermobacillus_composti	1.48737	0.239951	1.09812	0.611526	0.011668	0.0939346	0.155972	0.0360396	0.163564
Pedobacter_saltans	d__Bacteria|p__Bacteroidetes|c__Sphingobacteriia|o__Sphingobacteriales|f__Sphingobacteriaceae|g__Pedobacter|s__Pedobacter_saltans	1.60694	0.756988	1.04079	0.58555	0.0117952	0.0939346	0.155539	0.0094061	0.0918045
Peptoclostridium_difficile	d__Bacteria|p__Firmicutes|c__Clostridia|o__Clostridiales|f__Peptostreptococcaceae|g__Peptoclostridium|s__Peptoclostridium_difficile	3.4467	0.163131	3.30266	0.18095	0.0118398	0.0939346	0.155389	0.0112068	0.0974782
Spiroplasma_diminutum	d__Bacteria|p__Tenericutes|c__Mollicutes|o__Entomoplasmatales|f__Spiroplasmataceae|g__Spiroplasma|s__Spiroplasma_diminutum	0.502793	0.363883	0.235568	0.268846	0.0119166	0.0939346	0.15513	0.0209721	0.126348
Streptococcus_sp._I-P16	d__Bacteria|p__Firmicutes|c__Bacilli|o__Lactobacillales|f__Streptococcaceae|g__Streptococcus|s__Streptococcus_sp._I-P16	1.9356	0.683176	1.44086	0.489051	0.0121574	0.0939346	0.154331	0.0263291	0.141899
Spirochaeta_thermophila	d__Bacteria|p__Spirochaetes|c__Spirochaetia|o__Spirochaetales|f__Spirochaetaceae|g__Spirochaeta|s__Spirochaeta_thermophila	1.04004	0.346179	0.664401	0.53703	0.0122834	0.0939346	0.153919	0.0496492	0.192334
Pseudomonas_denitrificans	d__Bacteria|p__Proteobacteria|c__Gammaproteobacteria|o__Pseudomonadales|f__Pseudomonadaceae|g__Pseudomonas|s__Pseudomonas_denitrificans	0.894732	0.339486	0.54454	0.49019	0.0123673	0.0939346	0.153648	0.0141085	0.106958
Megasphaera_elsdenii	d__Bacteria|p__Firmicutes|c__Negativicutes|o__Selenomonadales|f__Veillonellaceae|g__Megasphaera|s__Megasphaera_elsdenii	2.11285	0.943396	1.47869	0.527142	0.0124351	0.0939346	0.153429	0.0167424	0.119755
Muricauda_ruestringensis	d__Bacteria|p__Bacteroidetes|c__Flavobacteriia|o__Flavobacteriales|f__Flavobacteriaceae|g__Muricauda|s__Muricauda_ruestringensis	0.780919	0.637854	0.339487	0.399265	0.0124624	0.0939346	0.153341	0.024883	0.136735
Faecalibacterium_prausnitzii	d__Bacteria|p__Firmicutes|c__Clostridia|o__Clostridiales|f__Ruminococcaceae|g__Faecalibacterium|s__Faecalibacterium_prausnitzii	5.45918	0.199811	4.99068	0.773608	0.0124975	0.0939346	0.153229	0.0121656	0.100277
Gordonia_bronchialis	d__Bacteria|p__Actinobacteria|c__Actinobacteria|o__Actinomycetales|f__Gordoniaceae|g__Gordonia|s__Gordonia_bronchialis	0.508561	0.454555	0.219844	0.190143	0.0125523	0.0939346	0.153054	0.0824106	0.260159
Leptothrix_cholodnii	d__Bacteria|p__Proteobacteria|c__Betaproteobacteria|o__Burkholderiales|g__Leptothrix|s__Leptothrix_cholodnii	1.14473	0.386039	0.802381	0.438716	0.0125693	0.0939346	0.153	0.0123407	0.100977
Chromobacterium_violaceum	d__Bacteria|p__Proteobacteria|c__Betaproteobacteria|o__Neisseriales|f__Chromobacteriaceae|g__Chromobacterium|s__Chromobacterium_violaceum	1.1072	0.298174	0.799932	0.433159	0.0127847	0.0943645	0.152321	0.00871188	0.088782
Alicycliphilus_denitrificans	d__Bacteria|p__Proteobacteria|c__Betaproteobacteria|o__Burkholderiales|f__Comamonadaceae|g__Alicycliphilus|s__Alicycliphilus_denitrificans	1.00445	0.442153	0.63727	0.446637	0.0127952	0.0943645	0.152288	0.00898076	0.0906976
Clostridium_botulinum	d__Bacteria|p__Firmicutes|c__Clostridia|o__Clostridiales|f__Clostridiaceae|g__Clostridium|s__Clostridium_botulinum	2.06358	0.294585	1.76656	0.417248	0.0131841	0.0956896	0.15109	0.0112068	0.0974782
Desulfovibrio_desulfuricans	d__Bacteria|p__Proteobacteria|c__Deltaproteobacteria|o__Desulfovibrionales|f__Desulfovibrionaceae|g__Desulfovibrio|s__Desulfovibrio_desulfuricans	1.67054	0.491629	1.2826	0.451476	0.0132296	0.0956896	0.150952	0.0112068	0.0974782
Rhodospirillum_centenum	d__Bacteria|p__Proteobacteria|c__Alphaproteobacteria|o__Rhodospirillales|f__Rhodospirillaceae|g__Rhodospirillum|s__Rhodospirillum_centenum	1.00816	0.415949	0.622323	0.517393	0.0132309	0.0956896	0.150948	0.033551	0.158318
Staphylococcus_epidermidis	d__Bacteria|p__Firmicutes|c__Bacilli|o__Bacillales|f__Staphylococcaceae|g__Staphylococcus|s__Staphylococcus_epidermidis	0.625991	0.418588	0.340694	0.262269	0.0137701	0.0981811	0.149349	0.00960093	0.0919884
Desulfovibrio_vulgaris	d__Bacteria|p__Proteobacteria|c__Deltaproteobacteria|o__Desulfovibrionales|f__Desulfovibrionaceae|g__Desulfovibrio|s__Desulfovibrio_vulgaris	1.85359	0.37793	1.47286	0.540474	0.0138118	0.0981811	0.149228	0.0210768	0.126348
Bradyrhizobium_sp._ORS_278	d__Bacteria|p__Proteobacteria|c__Alphaproteobacteria|o__Rhizobiales|f__Bradyrhizobiaceae|g__Bradyrhizobium|s__Bradyrhizobium_sp._ORS_278	0.531955	0.534359	0.180772	0.291871	0.0138907	0.0981811	0.149	0.013579	0.10498
Pseudomonas_sp._VLB120	d__Bacteria|p__Proteobacteria|c__Gammaproteobacteria|o__Pseudomonadales|f__Pseudomonadaceae|g__Pseudomonas|s__Pseudomonas_sp._VLB120	1.03169	0.772314	0.504823	0.488483	0.0139258	0.0981811	0.148899	0.0220507	0.128744
Meiothermus_silvanus	d__Bacteria|p__Deinococcus-Thermus|c__Deinococci|o__Thermales|f__Thermaceae|g__Meiothermus|s__Meiothermus_silvanus	0.737637	0.346165	0.468961	0.314899	0.014298	0.0994538	0.147842	0.0105666	0.0947616
Vibrio_phage_pYD38-A	d__Viruses|s__Vibrio_phage_pYD38-A	0.630289	1.0987	0	0	0.0143713	0.0994538	0.147637	6.68263e-05	0.00915345
Mycobacterium_avium	d__Bacteria|p__Actinobacteria|c__Actinobacteria|o__Actinomycetales|f__Mycobacteriaceae|g__Mycobacterium|s__Mycobacterium_avium	0.445284	0.355666	0.190121	0.26736	0.0144035	0.0994538	0.147547	0.0202176	0.126023
Synechocystis_sp._PCC_6803	d__Bacteria|p__Cyanobacteria|o__Chroococcales|g__Synechocystis|s__Synechocystis_sp._PCC_6803	0.409677	0.546596	0.0827777	0.163077	0.0144612	0.0994538	0.147387	0.035744	0.163475
Bartonella_clarridgeiae	d__Bacteria|p__Proteobacteria|c__Alphaproteobacteria|o__Rhizobiales|f__Bartonellaceae|g__Bartonella|s__Bartonella_clarridgeiae	0.468194	0.539096	0.131102	0.236863	0.014561	0.0995301	0.147111	0.0282964	0.145568
Stenotrophomonas_maltophilia	d__Bacteria|p__Proteobacteria|c__Gammaproteobacteria|o__Xanthomonadales|f__Xanthomonadaceae|g__Stenotrophomonas|s__Stenotrophomonas_maltophilia	1.06329	0.581091	0.674048	0.356702	0.0148173	0.100269	0.146412	0.0283084	0.145568
Desulfosporosinus_orientis	d__Bacteria|p__Firmicutes|c__Clostridia|o__Clostridiales|f__Peptococcaceae|g__Desulfosporosinus|s__Desulfosporosinus_orientis	0.753776	0.44838	0.416963	0.383772	0.0148481	0.100269	0.146329	0.0215216	0.126977
Burkholderia_xenovorans	d__Bacteria|p__Proteobacteria|c__Betaproteobacteria|o__Burkholderiales|f__Burkholderiaceae|g__Burkholderia|s__Burkholderia_xenovorans	0.863674	0.439695	0.51013	0.440039	0.0152329	0.102252	0.145302	0.0253973	0.13888
Azoarcus_sp._BH72	d__Bacteria|p__Proteobacteria|c__Betaproteobacteria|o__Rhodocyclales|f__Rhodocyclaceae|g__Azoarcus|s__Azoarcus_sp._BH72	0.715878	0.442589	0.369808	0.421735	0.0156124	0.103983	0.144315	0.0170524	0.119755
Listeria_seeligeri	d__Bacteria|p__Firmicutes|c__Bacilli|o__Bacillales|f__Listeriaceae|g__Listeria|s__Listeria_seeligeri	0.395959	0.381434	0.127956	0.280982	0.0156763	0.103983	0.144151	0.0127944	0.103744
Achromobacter_xylosoxidans	d__Bacteria|p__Proteobacteria|c__Betaproteobacteria|o__Burkholderiales|f__Alcaligenaceae|g__Achromobacter|s__Achromobacter_xylosoxidans	1.29435	0.354914	0.96577	0.461495	0.0159025	0.104863	0.143576	0.0180936	0.119755
Escherichia_phage_phAPEC8	d__Viruses|o__Caudovirales|f__Myoviridae|s__Escherichia_phage_phAPEC8	0.511345	0.888452	0.0108983	0.0487388	0.016242	0.106268	0.142728	0.000520209	0.02124
Corynebacterium_jeikeium	d__Bacteria|p__Actinobacteria|c__Actinobacteria|o__Actinomycetales|f__Corynebacteriaceae|g__Corynebacterium|s__Corynebacterium_jeikeium	0.890026	0.390832	0.552063	0.457955	0.0164343	0.106268	0.142255	0.0292888	0.147232
Aggregatibacter_aphrophilus	d__Bacteria|p__Proteobacteria|c__Gammaproteobacteria|o__Pasteurellales|f__Pasteurellaceae|g__Aggregatibacter|s__Aggregatibacter_aphrophilus	1.35783	0.742341	0.773138	0.731203	0.0164714	0.106268	0.142164	0.0202357	0.126023
Pseudomonas_aeruginosa	d__Bacteria|p__Proteobacteria|c__Gammaproteobacteria|o__Pseudomonadales|f__Pseudomonadaceae|g__Pseudomonas|s__Pseudomonas_aeruginosa	1.15749	0.379404	0.799583	0.512897	0.0164948	0.106268	0.142107	0.0179171	0.119755
Photobacterium_profundum	d__Bacteria|p__Proteobacteria|c__Gammaproteobacteria|o__Vibrionales|f__Vibrionaceae|g__Photobacterium|s__Photobacterium_profundum	0.642676	0.449609	0.987861	0.422325	0.0167495	0.107293	0.141492	0.0191791	0.122843
Corallococcus_coralloides	d__Bacteria|p__Proteobacteria|c__Deltaproteobacteria|o__Myxococcales|f__Myxococcaceae|g__Corallococcus|s__Corallococcus_coralloides	0.960213	0.414224	0.573787	0.554799	0.0170182	0.108184	0.140852	0.0188185	0.12194
Synechococcus_sp._PCC_7502	d__Bacteria|p__Cyanobacteria|o__Chroococcales|g__Synechococcus|s__Synechococcus_sp._PCC_7502	0.435766	0.523904	0.121031	0.209589	0.0170817	0.108184	0.140702	0.0646038	0.224863
Sebaldella_termitidis	d__Bacteria|p__Fusobacteria|c__Fusobacteriia|o__Fusobacteriales|f__Leptotrichiaceae|g__Sebaldella|s__Sebaldella_termitidis	0.895525	0.260683	0.632269	0.394712	0.0173102	0.108449	0.140168	0.0121656	0.100277
Filifactor_alocis	d__Bacteria|p__Firmicutes|c__Clostridia|o__Clostridiales|f__Peptostreptococcaceae|g__Filifactor|s__Filifactor_alocis	1.865	0.311653	1.59209	0.379434	0.0174472	0.108449	0.139851	0.0142973	0.106958
Lactobacillus_ruminis	d__Bacteria|p__Firmicutes|c__Bacilli|o__Lactobacillales|f__Lactobacillaceae|g__Lactobacillus|s__Lactobacillus_ruminis	2.20383	0.840088	1.61114	0.658153	0.0175299	0.108449	0.139661	0.0121656	0.100277
Candidatus_Accumulibacter_phosphatis	d__Bacteria|p__Proteobacteria|c__Betaproteobacteria|g__Candidatus_Accumulibacter|s__Candidatus_Accumulibacter_phosphatis	0.625703	0.471827	0.291785	0.373909	0.0176631	0.108449	0.139357	0.0218673	0.128342
Saccharothrix_espanaensis	d__Bacteria|p__Actinobacteria|c__Actinobacteria|o__Actinomycetales|f__Pseudonocardiaceae|g__Saccharothrix|s__Saccharothrix_espanaensis	0.587139	0.403808	0.30052	0.322853	0.0177164	0.108449	0.139236	0.0417148	0.181681
Aromatoleum_aromaticum	d__Bacteria|p__Proteobacteria|c__Betaproteobacteria|o__Rhodocyclales|f__Rhodocyclaceae|g__Aromatoleum|s__Aromatoleum_aromaticum	1.19632	0.705338	0.66838	0.639859	0.0177198	0.108449	0.139228	0.0191791	0.122843
Acidovorax_sp._KKS102	d__Bacteria|p__Proteobacteria|c__Betaproteobacteria|o__Burkholderiales|f__Comamonadaceae|g__Acidovorax|s__Acidovorax_sp._KKS102	0.882238	0.419074	0.550635	0.427528	0.0178085	0.108449	0.139027	0.0212765	0.126455
Bordetella_petrii	d__Bacteria|p__Proteobacteria|c__Betaproteobacteria|o__Burkholderiales|f__Alcaligenaceae|g__Bordetella|s__Bordetella_petrii	0.851134	0.425953	0.494947	0.482479	0.0178992	0.108449	0.138823	0.0200233	0.126023
Rhodothermus_marinus	d__Bacteria|p__Bacteroidetes|o__Bacteroidetes_Order_II._Incertae_sedis|f__Rhodothermaceae|g__Rhodothermus|s__Rhodothermus_marinus	1.26921	0.415975	0.899782	0.52293	0.0180057	0.108449	0.138584	0.0180936	0.119755
Aeromonas_hydrophila	d__Bacteria|p__Proteobacteria|c__Gammaproteobacteria|o__Aeromonadales|f__Aeromonadaceae|g__Aeromonas|s__Aeromonas_hydrophila	1.36715	0.513507	0.944597	0.567567	0.0181611	0.108449	0.138238	0.00871188	0.088782
Thermoanaerobacter_wiegelii	d__Bacteria|p__Firmicutes|c__Clostridia|o__Thermoanaerobacterales|f__Thermoanaerobacteraceae|g__Thermoanaerobacter|s__Thermoanaerobacter_wiegelii	0.373647	0.336948	0.146682	0.235719	0.0181876	0.108449	0.13818	0.0279879	0.145568
Nostoc_punctiforme	d__Bacteria|p__Cyanobacteria|o__Nostocales|f__Nostocaceae|g__Nostoc|s__Nostoc_punctiforme	0.386217	0.33105	0.175257	0.191821	0.0182983	0.108531	0.137936	0.0347971	0.16147
Acidaminococcus_intestini	d__Bacteria|p__Firmicutes|c__Negativicutes|o__Selenomonadales|f__Acidaminococcaceae|g__Acidaminococcus|s__Acidaminococcus_intestini	1.71195	0.644619	1.24103	0.564098	0.0186158	0.109833	0.137243	0.0192867	0.122843
Burkholderia_rhizoxinica	d__Bacteria|p__Proteobacteria|c__Betaproteobacteria|o__Burkholderiales|f__Burkholderiaceae|g__Burkholderia|s__Burkholderia_rhizoxinica	0.560847	0.49939	0.236798	0.319146	0.0192215	0.112292	0.135955	0.0271541	0.145162
Gordonia_polyisoprenivorans	d__Bacteria|p__Actinobacteria|c__Actinobacteria|o__Actinomycetales|f__Gordoniaceae|g__Gordonia|s__Gordonia_polyisoprenivorans	0.459006	0.343028	0.220733	0.268842	0.0192328	0.112292	0.135931	0.0321447	0.154653
Desulfotomaculum_gibsoniae	d__Bacteria|p__Firmicutes|c__Clostridia|o__Clostridiales|f__Peptococcaceae|g__Desulfotomaculum|s__Desulfotomaculum_gibsoniae	0.885372	0.44086	0.56861	0.376993	0.0193648	0.112477	0.135655	0.0207286	0.126348
Dehalococcoides_mccartyi	d__Bacteria|p__Chloroflexi|c__Dehalococcoidia|o__Dehalococcoidales|f__Dehalococcoidaceae|g__Dehalococcoides|s__Dehalococcoides_mccartyi	1.29254	0.765008	0.721231	0.717639	0.0196581	0.113049	0.13505	0.0235349	0.133245
Arthrobacter_phenanthrenivorans	d__Bacteria|p__Actinobacteria|c__Actinobacteria|o__Actinomycetales|f__Micrococcaceae|g__Arthrobacter|s__Arthrobacter_phenanthrenivorans	0.677764	0.387882	0.391991	0.353725	0.0197174	0.113049	0.134929	0.0281878	0.145568
Calditerrivibrio_nitroreducens	d__Bacteria|p__Deferribacteres|c__Deferribacteres|o__Deferribacterales|f__Deferribacteraceae|g__Calditerrivibrio|s__Calditerrivibrio_nitroreducens	1.19993	0.556476	0.784226	0.523633	0.0197881	0.113049	0.134785	0.0314852	0.153456
Rothia_mucilaginosa	d__Bacteria|p__Actinobacteria|c__Actinobacteria|o__Actinomycetales|f__Micrococcaceae|g__Rothia|s__Rothia_mucilaginosa	1.82464	0.616189	1.33348	0.661113	0.0199102	0.113049	0.134537	0.0490903	0.192334
Gordonia_sp._KTR9	d__Bacteria|p__Actinobacteria|c__Actinobacteria|o__Actinomycetales|f__Gordoniaceae|g__Gordonia|s__Gordonia_sp._KTR9	0.862681	0.904652	0.271636	0.6046	0.0199677	0.113049	0.134421	0.0171508	0.119755
Streptococcus_parasanguinis	d__Bacteria|p__Firmicutes|c__Bacilli|o__Lactobacillales|f__Streptococcaceae|g__Streptococcus|s__Streptococcus_parasanguinis	2.74053	0.840314	2.14794	0.699234	0.0202055	0.113175	0.133944	0.0167424	0.119755
Isoptericola_variabilis	d__Bacteria|p__Actinobacteria|c__Actinobacteria|o__Actinomycetales|f__Promicromonosporaceae|g__Isoptericola|s__Isoptericola_variabilis	0.609233	0.361725	0.334915	0.354727	0.0203409	0.113175	0.133675	0.0277817	0.145568
Saprospira_grandis	d__Bacteria|p__Bacteroidetes|c__Sphingobacteriia|o__Sphingobacteriales|f__Saprospiraceae|g__Saprospira|s__Saprospira_grandis	0.816035	0.892176	0.304581	0.310699	0.0203574	0.113175	0.133642	0.139116	0.337004
Methylococcus_capsulatus	d__Bacteria|p__Proteobacteria|c__Gammaproteobacteria|o__Methylococcales|f__Methylococcaceae|g__Methylococcus|s__Methylococcus_capsulatus	0.690825	0.411344	0.426345	0.263835	0.0203937	0.113175	0.13357	0.0237714	0.133908
[Eubacterium]_siraeum	d__Bacteria|p__Firmicutes|c__Clostridia|o__Clostridiales|f__Ruminococcaceae|g__Ruminiclostridium|s__[Eubacterium]_siraeum	3.66596	0.649008	3.17286	0.641733	0.0206005	0.113643	0.133164	0.00291451	0.0605031
Desulfobulbus_propionicus	d__Bacteria|p__Proteobacteria|c__Deltaproteobacteria|o__Desulfobacterales|f__Desulfobulbaceae|g__Desulfobulbus|s__Desulfobulbus_propionicus	0.719899	0.412239	0.430468	0.342714	0.0206808	0.113643	0.133007	0.0235349	0.133245
Streptococcus_sp._I-G2	d__Bacteria|p__Firmicutes|c__Bacilli|o__Lactobacillales|f__Streptococcaceae|g__Streptococcus|s__Streptococcus_sp._I-G2	1.92183	0.720308	1.47	0.434699	0.021313	0.116546	0.131793	0.0131944	0.103744
Rhizobium_tropici	d__Bacteria|p__Proteobacteria|c__Alphaproteobacteria|o__Rhizobiales|f__Rhizobiaceae|g__Rhizobium|s__Rhizobium_tropici	0.540827	0.314091	0.321728	0.261538	0.0215372	0.1172	0.131372	0.0138192	0.106105
[Clostridium]_cellulolyticum	d__Bacteria|p__Firmicutes|c__Clostridia|o__Clostridiales|f__Clostridiaceae|g__Clostridium|s__[Clostridium]_cellulolyticum	1.6597	0.429953	1.31525	0.480485	0.021958	0.118502	0.130591	0.0595638	0.218206
Clostridium_perfringens	d__Bacteria|p__Firmicutes|c__Clostridia|o__Clostridiales|f__Clostridiaceae|g__Clostridium|s__Clostridium_perfringens	1.99663	0.517361	1.54776	0.662311	0.021988	0.118502	0.130536	0.00561777	0.0797154
Paenibacillus_sp._Y412MC10	d__Bacteria|p__Firmicutes|c__Bacilli|o__Bacillales|f__Paenibacillaceae|g__Paenibacillus|s__Paenibacillus_sp._Y412MC10	1.19534	0.377823	0.894577	0.419796	0.0223525	0.11857	0.129873	0.0283084	0.145568
Sorangium_cellulosum	d__Bacteria|p__Proteobacteria|c__Deltaproteobacteria|o__Myxococcales|f__Polyangiaceae|g__Sorangium|s__Sorangium_cellulosum	1.53875	0.331276	1.22615	0.484679	0.0223673	0.11857	0.129847	0.0227187	0.130604
Coprococcus_sp._ART55/1	d__Bacteria|p__Firmicutes|c__Clostridia|o__Clostridiales|f__Lachnospiraceae|g__Coprococcus|s__Coprococcus_sp._ART55/1	3.81671	0.801133	3.17039	0.913427	0.0224867	0.11857	0.129632	0.00426675	0.0703386
Porphyromonas_asaccharolytica	d__Bacteria|p__Bacteroidetes|c__Bacteroidia|o__Bacteroidales|f__Porphyromonadaceae|g__Porphyromonas|s__Porphyromonas_asaccharolytica	1.96786	0.539307	1.53494	0.610143	0.0225651	0.11857	0.129492	0.0459542	0.188699
Pseudomonas_mendocina	d__Bacteria|p__Proteobacteria|c__Gammaproteobacteria|o__Pseudomonadales|f__Pseudomonadaceae|g__Pseudomonas|s__Pseudomonas_mendocina	1.11944	0.340867	0.80999	0.472313	0.0226489	0.11857	0.129342	0.053092	0.201068
Bifidobacterium_thermophilum	d__Bacteria|p__Actinobacteria|c__Actinobacteria|o__Bifidobacteriales|f__Bifidobacteriaceae|g__Bifidobacterium|s__Bifidobacterium_thermophilum	1.53125	0.424079	1.18491	0.49512	0.0226536	0.11857	0.129334	0.0634324	0.224315
Corynebacterium_maris	d__Bacteria|p__Actinobacteria|c__Actinobacteria|o__Actinomycetales|f__Corynebacteriaceae|g__Corynebacterium|s__Corynebacterium_maris	0.66415	0.417411	0.364412	0.380174	0.0227409	0.11857	0.129178	0.0292631	0.147232
Oceanimonas_sp._GK1	d__Bacteria|p__Proteobacteria|c__Gammaproteobacteria|o__Aeromonadales|f__Aeromonadaceae|g__Oceanimonas|s__Oceanimonas_sp._GK1	1.00997	0.501702	0.664023	0.427141	0.0241784	0.124497	0.126705	0.0438705	0.183503
Carboxydothermus_hydrogenoformans	d__Bacteria|p__Firmicutes|c__Clostridia|o__Thermoanaerobacterales|f__Thermoanaerobacteraceae|g__Carboxydothermus|s__Carboxydothermus_hydrogenoformans	1.16599	0.456947	0.818518	0.478793	0.0241871	0.124497	0.12669	0.0274544	0.145171
Burkholderia_pseudomallei	d__Bacteria|p__Proteobacteria|c__Betaproteobacteria|o__Burkholderiales|f__Burkholderiaceae|g__Burkholderia|s__Burkholderia_pseudomallei	0.380985	0.489653	0.104517	0.194025	0.0242109	0.124497	0.126651	0.0753545	0.248448
Acidaminococcus_fermentans	d__Bacteria|p__Firmicutes|c__Negativicutes|o__Selenomonadales|f__Acidaminococcaceae|g__Acidaminococcus|s__Acidaminococcus_fermentans	1.9113	0.413907	1.59404	0.441429	0.0243731	0.124759	0.126381	0.0180936	0.119755
Clostridium_saccharoperbutylacetonicum	d__Bacteria|p__Firmicutes|c__Clostridia|o__Clostridiales|f__Clostridiaceae|g__Clostridium|s__Clostridium_saccharoperbutylacetonicum	1.58712	0.32255	1.33834	0.348622	0.0244901	0.124788	0.126188	0.00948361	0.0918045
Mycoplasma_crocodyli	d__Bacteria|p__Tenericutes|c__Mollicutes|o__Mycoplasmatales|f__Mycoplasmataceae|g__Mycoplasma|s__Mycoplasma_crocodyli	0.296066	0.269107	0.118276	0.207308	0.024602	0.124791	0.126004	0.027323	0.145162
Marivirga_tractuosa	d__Bacteria|p__Bacteroidetes|c__Cytophagia|o__Cytophagales|f__Flammeovirgaceae|g__Marivirga|s__Marivirga_tractuosa	0.903726	0.480099	0.567315	0.429972	0.0249635	0.125497	0.125415	0.0168556	0.119755
Desulfotomaculum_reducens	d__Bacteria|p__Firmicutes|c__Clostridia|o__Clostridiales|f__Peptococcaceae|g__Desulfotomaculum|s__Desulfotomaculum_reducens	0.625346	0.422474	0.323464	0.395433	0.0250382	0.125497	0.125294	0.0241319	0.135071
Pelobacter_carbinolicus	d__Bacteria|p__Proteobacteria|c__Deltaproteobacteria|o__Desulfuromonadales|f__Pelobacteraceae|g__Pelobacter|s__Pelobacter_carbinolicus	0.695137	0.522671	0.367611	0.351231	0.0254518	0.125497	0.124633	0.0475143	0.188878
Mobiluncus_curtisii	d__Bacteria|p__Actinobacteria|c__Actinobacteria|o__Actinomycetales|f__Actinomycetaceae|g__Mobiluncus|s__Mobiluncus_curtisii	1.61373	0.296021	1.3095	0.50468	0.0254883	0.125497	0.124575	0.0675011	0.229563
Ralstonia_pickettii	d__Bacteria|p__Proteobacteria|c__Betaproteobacteria|o__Burkholderiales|f__Burkholderiaceae|g__Ralstonia|s__Ralstonia_pickettii	1.32891	0.476683	0.950924	0.549386	0.0255696	0.125497	0.124446	0.0459542	0.188699
Maricaulis_maris	d__Bacteria|p__Proteobacteria|c__Alphaproteobacteria|o__Rhodobacterales|f__Hyphomonadaceae|g__Maricaulis|s__Maricaulis_maris	0.415966	0.382865	0.159117	0.312601	0.0255743	0.125497	0.124439	0.0208577	0.126348
Anaeromyxobacter_sp._Fw109-5	d__Bacteria|p__Proteobacteria|c__Deltaproteobacteria|o__Myxococcales|f__Anaeromyxobacteraceae|g__Anaeromyxobacter|s__Anaeromyxobacter_sp._Fw109-5	0.855723	0.433803	0.54201	0.419987	0.0255975	0.125497	0.124402	0.0358741	0.163475
Cellulosilyticum_lentocellum	d__Bacteria|p__Firmicutes|c__Clostridia|o__Clostridiales|f__Lachnospiraceae|g__Cellulosilyticum|s__Cellulosilyticum_lentocellum	1.88926	0.222328	1.68219	0.330901	0.0256368	0.125497	0.124341	0.0375192	0.169593
Staphylococcus_carnosus	d__Bacteria|p__Firmicutes|c__Bacilli|o__Bacillales|f__Staphylococcaceae|g__Staphylococcus|s__Staphylococcus_carnosus	0.558143	0.386654	0.294052	0.334229	0.0263625	0.127947	0.123213	0.024247	0.135071
Psychromonas_ingrahamii	d__Bacteria|p__Proteobacteria|c__Gammaproteobacteria|o__Alteromonadales|f__Psychromonadaceae|g__Psychromonas|s__Psychromonas_ingrahamii	0.549527	0.378256	0.299141	0.303075	0.0264008	0.127947	0.123155	0.0475143	0.188878
Brachybacterium_faecium	d__Bacteria|p__Actinobacteria|c__Actinobacteria|o__Actinomycetales|f__Dermabacteraceae|g__Brachybacterium|s__Brachybacterium_faecium	0.664826	0.401018	0.403982	0.307302	0.0264796	0.127947	0.123034	0.0341523	0.15952
Alicyclobacillus_acidocaldarius	d__Bacteria|p__Firmicutes|c__Bacilli|o__Bacillales|f__Alicyclobacillaceae|g__Alicyclobacillus|s__Alicyclobacillus_acidocaldarius	1.09073	0.427464	0.773818	0.443099	0.026912	0.129478	0.12238	0.0167424	0.119755
Desulfatibacillum_alkenivorans	d__Bacteria|p__Proteobacteria|c__Deltaproteobacteria|o__Desulfobacterales|f__Desulfobacteraceae|g__Desulfatibacillum|s__Desulfatibacillum_alkenivorans	0.752139	0.303683	0.480722	0.431929	0.0271027	0.129838	0.122095	0.0380061	0.16974
Marinithermus_hydrothermalis	d__Bacteria|p__Deinococcus-Thermus|c__Deinococci|o__Thermales|f__Thermaceae|g__Marinithermus|s__Marinithermus_hydrothermalis	0.602905	0.338609	0.301871	0.47901	0.0273458	0.130445	0.121734	0.0119038	0.100277
Mycoplasma_mobile	d__Bacteria|p__Tenericutes|c__Mollicutes|o__Mycoplasmatales|f__Mycoplasmataceae|g__Mycoplasma|s__Mycoplasma_mobile	0.52281	0.497296	0.222985	0.308095	0.0275325	0.130779	0.121459	0.0470426	0.188878
Flavobacterium_columnare	d__Bacteria|p__Bacteroidetes|c__Flavobacteriia|o__Flavobacteriales|f__Flavobacteriaceae|g__Flavobacterium|s__Flavobacterium_columnare	0.627429	0.38166	0.35226	0.378516	0.0277049	0.131043	0.121207	0.0475143	0.188878
Methylotenera_mobilis	d__Bacteria|p__Proteobacteria|c__Betaproteobacteria|o__Methylophilales|f__Methylophilaceae|g__Methylotenera|s__Methylotenera_mobilis	0.256174	0.36843	0.0514373	0.158833	0.0281687	0.132314	0.120536	0.0243392	0.135071
Aster_yellows_witches'-broom_phytoplasma	d__Bacteria|p__Tenericutes|c__Mollicutes|o__Acholeplasmatales|f__Acholeplasmataceae|g__Candidatus_Phytoplasma|s__Aster_yellows_witches'-broom_phytoplasma	0.820096	0.757346	0.300364	0.682525	0.028319	0.132314	0.120321	0.0143119	0.106958
Lactobacillus_reuteri	d__Bacteria|p__Firmicutes|c__Bacilli|o__Lactobacillales|f__Lactobacillaceae|g__Lactobacillus|s__Lactobacillus_reuteri	1.06904	0.717355	0.625562	0.493359	0.0284367	0.132314	0.120153	0.0528802	0.200945
Streptococcus_uberis	d__Bacteria|p__Firmicutes|c__Bacilli|o__Lactobacillales|f__Streptococcaceae|g__Streptococcus|s__Streptococcus_uberis	0.722383	0.415775	0.419485	0.425174	0.0284458	0.132314	0.12014	0.0231165	0.132212
Propionibacterium_freudenreichii	d__Bacteria|p__Actinobacteria|c__Actinobacteria|o__Actinomycetales|f__Propionibacteriaceae|g__Propionibacterium|s__Propionibacterium_freudenreichii	0.812117	0.488838	0.487333	0.412114	0.0288507	0.133643	0.119569	0.0355611	0.163475
Butyrivibrio_proteoclasticus	d__Bacteria|p__Firmicutes|c__Clostridia|o__Clostridiales|f__Lachnospiraceae|g__Butyrivibrio|s__Butyrivibrio_proteoclasticus	2.29732	0.242144	2.05578	0.410604	0.0292294	0.134561	0.119042	0.0263291	0.141899
Rhodospirillum_photometricum	d__Bacteria|p__Proteobacteria|c__Alphaproteobacteria|o__Rhodospirillales|f__Rhodospirillaceae|g__Rhodospirillum|s__Rhodospirillum_photometricum	0.614084	0.40938	0.345094	0.338304	0.0292889	0.134561	0.11896	0.0186169	0.121334
Variovorax_paradoxus	d__Bacteria|p__Proteobacteria|c__Betaproteobacteria|o__Burkholderiales|f__Comamonadaceae|g__Variovorax|s__Variovorax_paradoxus	1.31094	0.442687	0.983007	0.474783	0.0296904	0.135849	0.11841	0.0459542	0.188699
Burkholderia_sp._CCGE1002	d__Bacteria|p__Proteobacteria|c__Betaproteobacteria|o__Burkholderiales|f__Burkholderiaceae|g__Burkholderia|s__Burkholderia_sp._CCGE1002	0.802652	0.378923	0.492267	0.486533	0.0302583	0.137884	0.117644	0.0426961	0.182198
Candidatus_Solibacter_usitatus	d__Bacteria|p__Acidobacteria|c__Solibacteres|o__Solibacterales|f__Solibacteraceae|g__Candidatus_Solibacter|s__Candidatus_Solibacter_usitatus	0.88529	0.410686	0.584004	0.438903	0.0309053	0.140013	0.116789	0.0598703	0.218614
Caldanaerobacter_subterraneus	d__Bacteria|p__Firmicutes|c__Clostridia|o__Thermoanaerobacterales|f__Thermoanaerobacteraceae|g__Caldanaerobacter|s__Caldanaerobacter_subterraneus	1.03092	0.379971	0.738317	0.443507	0.0309751	0.140013	0.116698	0.0167424	0.119755
Streptococcus_iniae	d__Bacteria|p__Firmicutes|c__Bacilli|o__Lactobacillales|f__Streptococcaceae|g__Streptococcus|s__Streptococcus_iniae	0.743322	0.444951	0.448296	0.388424	0.031456	0.141158	0.116075	0.0305651	0.150278
Cyanobacterium_stanieri	d__Bacteria|p__Cyanobacteria|o__Chroococcales|g__Cyanobacterium|s__Cyanobacterium_stanieri	0.606953	0.43689	0.322345	0.365893	0.0314805	0.141158	0.116043	0.034145	0.15952
Bifidobacterium_bifidum	d__Bacteria|p__Actinobacteria|c__Actinobacteria|o__Bifidobacteriales|f__Bifidobacteriaceae|g__Bifidobacterium|s__Bifidobacterium_bifidum	3.76505	0.453436	3.42546	0.509431	0.0319611	0.142743	0.115431	0.0762662	0.249662
Frankia_symbiont_of_Datisca_glomerata	d__Bacteria|p__Actinobacteria|c__Actinobacteria|o__Actinomycetales|f__Frankiaceae|g__Frankia|s__Frankia_symbiont_of_Datisca_glomerata	0.277308	0.296505	0.106391	0.173813	0.0321697	0.143104	0.115168	0.0690306	0.232923
Acholeplasma_brassicae	d__Bacteria|p__Tenericutes|c__Mollicutes|o__Acholeplasmatales|f__Acholeplasmataceae|g__Acholeplasma|s__Acholeplasma_brassicae	1.11949	0.381916	0.84718	0.394449	0.0326049	0.143734	0.114625	0.0210768	0.126348
Mycobacterium_kansasii	d__Bacteria|p__Actinobacteria|c__Actinobacteria|o__Actinomycetales|f__Mycobacteriaceae|g__Mycobacterium|s__Mycobacterium_kansasii	0.370774	0.277734	0.183835	0.255501	0.0328068	0.143734	0.114375	0.0412711	0.180722
Kytococcus_sedentarius	d__Bacteria|p__Actinobacteria|c__Actinobacteria|o__Actinomycetales|f__Dermacoccaceae|g__Kytococcus|s__Kytococcus_sedentarius	0.720621	0.371749	0.448167	0.405399	0.0328145	0.143734	0.114366	0.0301915	0.149755
Bacillus_cellulosilyticus	d__Bacteria|p__Firmicutes|c__Bacilli|o__Bacillales|f__Bacillaceae|g__Bacillus|s__Bacillus_cellulosilyticus	0.498743	0.396353	0.245979	0.321454	0.0328241	0.143734	0.114354	0.0356289	0.163475
Desulfotomaculum_ruminis	d__Bacteria|p__Firmicutes|c__Clostridia|o__Clostridiales|f__Peptococcaceae|g__Desulfotomaculum|s__Desulfotomaculum_ruminis	0.874296	0.542103	0.555694	0.3476	0.0330105	0.143988	0.114125	0.0467504	0.188878
Tolumonas_auensis	d__Bacteria|p__Proteobacteria|c__Gammaproteobacteria|o__Aeromonadales|f__Aeromonadaceae|g__Tolumonas|s__Tolumonas_auensis	0.930386	0.834777	0.466804	0.430732	0.0334235	0.144517	0.113622	0.159226	0.361599
[Mannheimia]_succiniciproducens	d__Bacteria|p__Proteobacteria|c__Gammaproteobacteria|o__Pasteurellales|f__Pasteurellaceae|g__Basfia|s__[Mannheimia]_succiniciproducens	0.809573	0.61625	0.456101	0.365468	0.0334784	0.144517	0.113556	0.0647912	0.224863
Candidatus_Midichloria_mitochondrii	d__Bacteria|p__Proteobacteria|c__Alphaproteobacteria|o__Rickettsiales|f__Candidatus_Midichloriaceae|g__Candidatus_Midichloria|s__Candidatus_Midichloria_mitochondrii	0.305834	0.334734	0.124865	0.150235	0.0335187	0.144517	0.113507	0.148263	0.346256
Corynebacterium_efficiens	d__Bacteria|p__Actinobacteria|c__Actinobacteria|o__Actinomycetales|f__Corynebacteriaceae|g__Corynebacterium|s__Corynebacterium_efficiens	0.219924	0.216331	0.403082	0.30239	0.0337268	0.144857	0.113257	0.0410701	0.180547
Verrucosispora_maris	d__Bacteria|p__Actinobacteria|c__Actinobacteria|o__Actinomycetales|f__Micromonosporaceae|g__Verrucosispora|s__Verrucosispora_maris	0.598775	0.430236	0.345883	0.281125	0.0339149	0.144985	0.113032	0.0465779	0.188878
Propionibacterium_acidipropionici	d__Bacteria|p__Actinobacteria|c__Actinobacteria|o__Actinomycetales|f__Propionibacteriaceae|g__Propionibacterium|s__Propionibacterium_acidipropionici	0.897644	0.408096	0.628343	0.365155	0.0340153	0.144985	0.112913	0.0564702	0.209032
Methylotenera_versatilis	d__Bacteria|p__Proteobacteria|c__Betaproteobacteria|o__Methylophilales|f__Methylophilaceae|g__Methylotenera|s__Methylotenera_versatilis	0.418584	0.444938	0.158449	0.287677	0.0342917	0.14561	0.112585	0.0317434	0.154045
Verminephrobacter_eiseniae	d__Bacteria|p__Proteobacteria|c__Betaproteobacteria|o__Burkholderiales|f__Comamonadaceae|g__Verminephrobacter|s__Verminephrobacter_eiseniae	0.450005	0.449575	0.177205	0.327632	0.0344923	0.145867	0.11235	0.0424443	0.182198
Pediococcus_claussenii	d__Bacteria|p__Firmicutes|c__Bacilli|o__Lactobacillales|f__Lactobacillaceae|g__Pediococcus|s__Pediococcus_claussenii	0.562312	0.525334	0.272752	0.271087	0.0346895	0.145867	0.112119	0.0566866	0.209032
Methanosaeta_concilii	d__Archaea|p__Euryarchaeota|c__Methanomicrobia|o__Methanosarcinales|f__Methanosaetaceae|g__Methanosaeta|s__Methanosaeta_concilii	0.338253	0.392645	0.130928	0.158414	0.0347427	0.145867	0.112057	0.140318	0.337855
Acidobacterium_capsulatum	d__Bacteria|p__Acidobacteria|c__Acidobacteriia|o__Acidobacteriales|f__Acidobacteriaceae|g__Acidobacterium|s__Acidobacterium_capsulatum	0.89663	0.500351	0.578633	0.415098	0.0349301	0.146107	0.11184	0.0207107	0.126348
Komagataeibacter_medellinensis	d__Bacteria|p__Proteobacteria|c__Alphaproteobacteria|o__Rhodospirillales|f__Acetobacteraceae|g__Komagataeibacter|s__Komagataeibacter_medellinensis	0.366142	0.436492	0.122999	0.23928	0.0351675	0.146553	0.111566	0.0641755	0.224351
Asticcacaulis_excentricus	d__Bacteria|p__Proteobacteria|c__Alphaproteobacteria|o__Caulobacterales|f__Caulobacteraceae|g__Asticcacaulis|s__Asticcacaulis_excentricus	1.05437	0.491006	0.70745	0.515394	0.0355592	0.147637	0.111118	0.0496492	0.192334
Lactococcus_garvieae	d__Bacteria|p__Firmicutes|c__Bacilli|o__Lactobacillales|f__Streptococcaceae|g__Lactococcus|s__Lactococcus_garvieae	1.09748	0.937608	0.553549	0.608901	0.035854	0.148311	0.110784	0.033551	0.158318
Delftia_acidovorans	d__Bacteria|p__Proteobacteria|c__Betaproteobacteria|o__Burkholderiales|f__Comamonadaceae|g__Delftia|s__Delftia_acidovorans	0.676618	0.346117	0.446998	0.323325	0.0364821	0.150355	0.110082	0.0464311	0.188878
Fibrobacter_succinogenes	d__Bacteria|p__Fibrobacteres|c__Fibrobacteria|o__Fibrobacterales|f__Fibrobacteraceae|g__Fibrobacter|s__Fibrobacter_succinogenes	1.3019	0.416221	0.971804	0.540754	0.0368722	0.150836	0.109652	0.0638798	0.224351
Roseiflexus_castenholzii	d__Bacteria|p__Chloroflexi|c__Chloroflexia|o__Chloroflexales|f__Roseiflexaceae|g__Roseiflexus|s__Roseiflexus_castenholzii	0.962838	0.314563	0.678237	0.497314	0.0369034	0.150836	0.109618	0.119508	0.315964
Lawsonia_intracellularis	d__Bacteria|p__Proteobacteria|c__Deltaproteobacteria|o__Desulfovibrionales|f__Desulfovibrionaceae|g__Lawsonia|s__Lawsonia_intracellularis	1.15486	0.579696	0.781043	0.51278	0.0371413	0.150836	0.109358	0.0496492	0.192334
Desulfomonile_tiedjei	d__Bacteria|p__Proteobacteria|c__Deltaproteobacteria|o__Syntrophobacterales|f__Syntrophaceae|g__Desulfomonile|s__Desulfomonile_tiedjei	0.536058	0.448698	0.260791	0.352622	0.0373836	0.150836	0.109095	0.0471547	0.188878
Streptococcus_thermophilus	d__Bacteria|p__Firmicutes|c__Bacilli|o__Lactobacillales|f__Streptococcaceae|g__Streptococcus|s__Streptococcus_thermophilus	2.52777	0.799941	2.02658	0.663263	0.0373999	0.150836	0.109077	0.0429846	0.182198
Actinobacillus_succinogenes	d__Bacteria|p__Proteobacteria|c__Gammaproteobacteria|o__Pasteurellales|f__Pasteurellaceae|g__Actinobacillus|s__Actinobacillus_succinogenes	0.533988	0.415628	0.29076	0.285638	0.0374063	0.150836	0.109071	0.0499303	0.192343
Enterococcus_hirae	d__Bacteria|p__Firmicutes|c__Bacilli|o__Lactobacillales|f__Enterococcaceae|g__Enterococcus|s__Enterococcus_hirae	0.630343	0.541915	0.325239	0.330676	0.0380409	0.152846	0.10839	0.0539772	0.203732
Cytophaga_hutchinsonii	d__Bacteria|p__Bacteroidetes|c__Cytophagia|o__Cytophagales|f__Cytophagaceae|g__Cytophaga|s__Cytophaga_hutchinsonii	0.820786	1.00289	0.272795	0.548898	0.0385299	0.152952	0.107874	0.0885452	0.274197
Candidatus_Kinetoplastibacterium_desouzaii	d__Bacteria|p__Proteobacteria|c__Betaproteobacteria|g__Kinetoplastibacterium|s__Candidatus_Kinetoplastibacterium_desouzaii	0.441951	0.401133	0.196065	0.320611	0.038717	0.152952	0.107678	0.0392302	0.174512
Shewanella_denitrificans	d__Bacteria|p__Proteobacteria|c__Gammaproteobacteria|o__Alteromonadales|f__Shewanellaceae|g__Shewanella|s__Shewanella_denitrificans	0.372511	0.612763	0.0703697	0.150654	0.0387197	0.152952	0.107675	0.163834	0.366297
Bibersteinia_trehalosi	d__Bacteria|p__Proteobacteria|c__Gammaproteobacteria|o__Pasteurellales|f__Pasteurellaceae|g__Bibersteinia|s__Bibersteinia_trehalosi	0.744256	0.573652	0.414041	0.382858	0.03873	0.152952	0.107665	0.037703	0.169739
Propionibacterium_propionicum	d__Bacteria|p__Actinobacteria|c__Actinobacteria|o__Actinomycetales|f__Propionibacteriaceae|g__Propionibacterium|s__Propionibacterium_propionicum	1.34944	0.335823	1.12244	0.334757	0.0387497	0.152952	0.107644	0.0326434	0.155716
Gloeobacter_violaceus	d__Bacteria|p__Cyanobacteria|c__Gloeobacteria|o__Gloeobacterales|g__Gloeobacter|s__Gloeobacter_violaceus	1.09348	0.374832	0.834536	0.391791	0.0392026	0.153823	0.107174	0.0429846	0.182198
Streptococcus_parauberis	d__Bacteria|p__Firmicutes|c__Bacilli|o__Lactobacillales|f__Streptococcaceae|g__Streptococcus|s__Streptococcus_parauberis	0.766947	0.377532	0.493886	0.429745	0.0392853	0.153823	0.107089	0.0178311	0.119755
Prevotella_dentalis	d__Bacteria|p__Bacteroidetes|c__Bacteroidia|o__Bacteroidales|f__Prevotellaceae|g__Prevotella|s__Prevotella_dentalis	2.88469	0.84121	2.38283	0.631828	0.0394178	0.153823	0.106953	0.0809763	0.257151
Azospirillum_brasilense	d__Bacteria|p__Proteobacteria|c__Alphaproteobacteria|o__Rhodospirillales|f__Rhodospirillaceae|g__Azospirillum|s__Azospirillum_brasilense	0.808362	0.415664	0.516366	0.450078	0.0395792	0.153823	0.106788	0.0521677	0.199591
Erysipelothrix_rhusiopathiae	d__Bacteria|p__Firmicutes|c__Erysipelotrichia|o__Erysipelotrichales|f__Erysipelotrichaceae|g__Erysipelothrix|s__Erysipelothrix_rhusiopathiae	1.3955	0.383128	1.13514	0.38972	0.0396564	0.153823	0.106709	0.00871188	0.088782
Treponema_azotonutricium	d__Bacteria|p__Spirochaetes|c__Spirochaetia|o__Spirochaetales|f__Spirochaetaceae|g__Treponema|s__Treponema_azotonutricium	0.976948	0.3338	0.698854	0.479646	0.0398607	0.154082	0.106502	0.0292888	0.147232
Sulfurovum_sp._NBC37-1	d__Bacteria|p__Proteobacteria|c__Epsilonproteobacteria|g__Sulfurovum|s__Sulfurovum_sp._NBC37-1	0.527028	0.378806	0.294897	0.307896	0.0400039	0.154104	0.106357	0.043071	0.182198
Beijerinckia_indica	d__Bacteria|p__Proteobacteria|c__Alphaproteobacteria|o__Rhizobiales|f__Beijerinckiaceae|g__Beijerinckia|s__Beijerinckia_indica	0.0505819	0.16361	0.257546	0.404816	0.040611	0.155648	0.105748	0.00602598	0.0814528
Rubrivivax_gelatinosus	d__Bacteria|p__Proteobacteria|c__Betaproteobacteria|o__Burkholderiales|g__Rubrivivax|s__Rubrivivax_gelatinosus	0.97631	0.446457	0.67328	0.458233	0.0407502	0.155648	0.10561	0.0452153	0.187727
Desulfovibrio_salexigens	d__Bacteria|p__Proteobacteria|c__Deltaproteobacteria|o__Desulfovibrionales|f__Desulfovibrionaceae|g__Desulfovibrio|s__Desulfovibrio_salexigens	0.879133	0.445151	0.602737	0.378304	0.0409628	0.155648	0.105399	0.0397082	0.175248
Thermomicrobium_roseum	d__Bacteria|p__Chloroflexi|c__Thermomicrobia|o__Thermomicrobiales|f__Thermomicrobiaceae|g__Thermomicrobium|s__Thermomicrobium_roseum	0.0801535	0.178411	0.253117	0.319255	0.0410418	0.155648	0.105321	0.0547065	0.205792
Fibrella_aestuarina	d__Bacteria|p__Bacteroidetes|c__Cytophagia|o__Cytophagales|f__Cytophagaceae|g__Fibrella|s__Fibrella_aestuarina	1.69464	0.412676	1.38997	0.494914	0.0410987	0.155648	0.105265	0.0634324	0.224315
Acinetobacter_calcoaceticus	d__Bacteria|p__Proteobacteria|c__Gammaproteobacteria|o__Pseudomonadales|f__Moraxellaceae|g__Acinetobacter|s__Acinetobacter_calcoaceticus	0.273148	0.41492	0.0609715	0.173404	0.0414947	0.156209	0.104878	0.0563969	0.209032
Porphyromonas_gingivalis	d__Bacteria|p__Bacteroidetes|c__Bacteroidia|o__Bacteroidales|f__Porphyromonadaceae|g__Porphyromonas|s__Porphyromonas_gingivalis	2.56176	0.944755	2.05717	0.501549	0.0415256	0.156209	0.104848	0.102161	0.291904
Cyanobium_gracile	d__Bacteria|p__Cyanobacteria|o__Chroococcales|g__Cyanobium|s__Cyanobium_gracile	1.08965	0.385025	0.821897	0.419046	0.042031	0.157581	0.104359	0.0523995	0.199795
Faecalitalea_cylindroides	d__Bacteria|p__Firmicutes|c__Erysipelotrichia|o__Erysipelotrichales|f__Erysipelotrichaceae|g__Faecalitalea|s__Faecalitalea_cylindroides	3.13403	0.217033	2.95185	0.321784	0.0425103	0.158847	0.103901	0.0326434	0.155716
Ruminococcus_champanellensis	d__Bacteria|p__Firmicutes|c__Clostridia|o__Clostridiales|f__Ruminococcaceae|g__Ruminococcus|s__Ruminococcus_champanellensis	2.84112	0.603873	2.42315	0.656683	0.0428707	0.159661	0.10356	0.0429846	0.182198
Azospira_oryzae	d__Bacteria|p__Proteobacteria|c__Betaproteobacteria|o__Rhodocyclales|f__Rhodocyclaceae|g__Azospira|s__Azospira_oryzae	1.07186	0.412712	0.803871	0.401309	0.0441307	0.16381	0.102389	0.0348578	0.16147
Roseburia_intestinalis	d__Bacteria|p__Firmicutes|c__Clostridia|o__Clostridiales|f__Lachnospiraceae|g__Roseburia|s__Roseburia_intestinalis	4.7182	0.413904	4.34848	0.681091	0.0448466	0.165917	0.101739	0.0675011	0.229563
Rhodobacter_capsulatus	d__Bacteria|p__Proteobacteria|c__Alphaproteobacteria|o__Rhodobacterales|f__Rhodobacteraceae|g__Rhodobacter|s__Rhodobacter_capsulatus	0.62222	0.427628	0.366491	0.349873	0.0453096	0.167079	0.101324	0.0506594	0.194484
Bacillus_infantis	d__Bacteria|p__Firmicutes|c__Bacilli|o__Bacillales|f__Bacillaceae|g__Bacillus|s__Bacillus_infantis	0.977433	0.358248	0.742717	0.36208	0.0462151	0.169859	0.100525	0.379242	0.59293
Jonesia_denitrificans	d__Bacteria|p__Actinobacteria|c__Actinobacteria|o__Actinomycetales|f__Jonesiaceae|g__Jonesia|s__Jonesia_denitrificans	0.400415	0.340049	0.198337	0.278825	0.0467907	0.171413	0.100026	0.0441518	0.183993
Arthrospira_platensis	d__Bacteria|p__Cyanobacteria|o__Oscillatoriales|g__Arthrospira|s__Arthrospira_platensis	0.197945	0.274153	0.0549984	0.149239	0.0475129	0.173301	0.0994072	0.0418143	0.181681
Planctomyces_brasiliensis	d__Bacteria|p__Planctomycetes|c__Planctomycetia|o__Planctomycetales|f__Planctomycetaceae|g__Planctomyces|s__Planctomyces_brasiliensis	0.609545	0.406439	0.873065	0.407734	0.0476154	0.173301	0.0993202	0.0292888	0.147232
Histophilus_somni	d__Bacteria|p__Proteobacteria|c__Gammaproteobacteria|o__Pasteurellales|f__Pasteurellaceae|g__Histophilus|s__Histophilus_somni	1.90419	0.468292	1.60912	0.44493	0.048044	0.174296	0.0989584	0.0558884	0.208836
Zymomonas_mobilis	d__Bacteria|p__Proteobacteria|c__Alphaproteobacteria|o__Sphingomonadales|f__Sphingomonadaceae|g__Zymomonas|s__Zymomonas_mobilis	1.57142	0.314833	1.27486	0.56846	0.0482447	0.174459	0.0987902	0.0809763	0.257151
Blastococcus_saxobsidens	d__Bacteria|p__Actinobacteria|c__Actinobacteria|o__Actinomycetales|f__Geodermatophilaceae|g__Blastococcus|s__Blastococcus_saxobsidens	0.638075	0.300762	0.442042	0.308037	0.0487275	0.175638	0.0983883	0.0464311	0.188878
Lacinutrix_sp._5H-3-7-4	d__Bacteria|p__Bacteroidetes|c__Flavobacteriia|o__Flavobacteriales|f__Flavobacteriaceae|g__Lacinutrix|s__Lacinutrix_sp._5H-3-7-4	0.634245	0.530594	0.34664	0.34602	0.0493488	0.177308	0.097877	0.0758477	0.249341
Propionibacterium_avidum	d__Bacteria|p__Actinobacteria|c__Actinobacteria|o__Actinomycetales|f__Propionibacteriaceae|g__Propionibacterium|s__Propionibacterium_avidum	0.646155	0.401575	0.407174	0.341948	0.0497937	0.178335	0.0975148	0.063195	0.224315
Halanaerobium_praevalens	d__Bacteria|p__Firmicutes|c__Clostridia|o__Halanaerobiales|f__Halanaerobiaceae|g__Halanaerobium|s__Halanaerobium_praevalens	0.689983	0.373061	0.44644	0.388659	0.0502897	0.179537	0.0971149	0.0628466	0.224315
Thermobifida_fusca	d__Bacteria|p__Actinobacteria|c__Actinobacteria|o__Actinomycetales|f__Nocardiopsaceae|g__Thermobifida|s__Thermobifida_fusca	0.580812	0.601719	0.264979	0.358486	0.0508453	0.180945	0.0966716	0.112145	0.305874
Thermus_scotoductus	d__Bacteria|p__Deinococcus-Thermus|c__Deinococci|o__Thermales|f__Thermaceae|g__Thermus|s__Thermus_scotoductus	0.681425	0.39598	0.469414	0.256225	0.0515391	0.182833	0.0961249	0.0397082	0.175248
Laribacter_hongkongensis	d__Bacteria|p__Proteobacteria|c__Betaproteobacteria|o__Neisseriales|f__Chromobacteriaceae|g__Laribacter|s__Laribacter_hongkongensis	0.918448	0.564707	0.605383	0.409294	0.0518518	0.183362	0.095881	0.0380061	0.16974
Gemmatimonas_aurantiaca	d__Bacteria|p__Gemmatimonadetes|c__Gemmatimonadetes|o__Gemmatimonadales|f__Gemmatimonadaceae|g__Gemmatimonas|s__Gemmatimonas_aurantiaca	0.60791	0.406214	0.365613	0.356698	0.0521885	0.183973	0.09562	0.064187	0.224351
Leuconostoc_citreum	d__Bacteria|p__Firmicutes|c__Bacilli|o__Lactobacillales|f__Leuconostocaceae|g__Leuconostoc|s__Leuconostoc_citreum	0.484801	0.692786	0.89411	0.596849	0.0524849	0.184276	0.0953916	0.00995121	0.0929609
Shewanella_loihica	d__Bacteria|p__Proteobacteria|c__Gammaproteobacteria|o__Alteromonadales|f__Shewanellaceae|g__Shewanella|s__Shewanella_loihica	0.963458	0.818158	0.533188	0.505579	0.0526033	0.184276	0.0953007	0.105705	0.296237
Polymorphum_gilvum	d__Bacteria|p__Proteobacteria|c__Alphaproteobacteria|s__Polymorphum_gilvum	0.832986	0.285831	0.583903	0.47936	0.0531478	0.185125	0.0948855	0.112959	0.306602
Nocardiopsis_dassonvillei	d__Bacteria|p__Actinobacteria|c__Actinobacteria|o__Actinomycetales|f__Nocardiopsaceae|g__Nocardiopsis|s__Nocardiopsis_dassonvillei	0.540216	0.418469	0.304189	0.323481	0.053176	0.185125	0.0948642	0.0496628	0.192334
Paenibacillus_terrae	d__Bacteria|p__Firmicutes|c__Bacilli|o__Bacillales|f__Paenibacillaceae|g__Paenibacillus|s__Paenibacillus_terrae	1.41223	0.270047	1.2174	0.343572	0.0533846	0.185217	0.0947063	0.0964996	0.288469
Geobacter_daltonii	d__Bacteria|p__Proteobacteria|c__Deltaproteobacteria|o__Desulfuromonadales|f__Geobacteraceae|g__Geobacter|s__Geobacter_daltonii	0.670537	0.392168	0.415727	0.416912	0.0537168	0.185217	0.0944562	0.0611578	0.222591
Alkalilimnicola_ehrlichii	d__Bacteria|p__Proteobacteria|c__Gammaproteobacteria|o__Chromatiales|f__Ectothiorhodospiraceae|g__Alkalilimnicola|s__Alkalilimnicola_ehrlichii	0.906554	0.318351	0.657627	0.459831	0.0537654	0.185217	0.0944198	0.0303859	0.150056
Enterobacteria_phage_P1	d__Viruses|o__Caudovirales|f__Myoviridae|g__Punalikevirus|s__Enterobacteria_phage_P1	0.348041	0.536714	0.811447	0.892681	0.0538633	0.185217	0.0943465	0.0310729	0.152108
Burkholderia_cenocepacia	d__Bacteria|p__Proteobacteria|c__Betaproteobacteria|o__Burkholderiales|f__Burkholderiaceae|g__Burkholderia|s__Burkholderia_cenocepacia	0.535509	0.358493	0.297197	0.39928	0.054267	0.185964	0.0940455	0.0299877	0.149755
Desulfovibrio_gigas	d__Bacteria|p__Proteobacteria|c__Deltaproteobacteria|o__Desulfovibrionales|f__Desulfovibrionaceae|g__Desulfovibrio|s__Desulfovibrio_gigas	1.46806	0.25196	1.25452	0.409889	0.0544122	0.185964	0.0939378	0.085914	0.269021
Solitalea_canadensis	d__Bacteria|p__Bacteroidetes|c__Sphingobacteriia|o__Sphingobacteriales|f__Sphingobacteriaceae|g__Solitalea|s__Solitalea_canadensis	0.977884	0.619331	0.606631	0.564844	0.0548943	0.187041	0.0935823	0.020675	0.126348
Microbacterium_testaceum	d__Bacteria|p__Actinobacteria|c__Actinobacteria|o__Actinomycetales|f__Microbacteriaceae|g__Microbacterium|s__Microbacterium_testaceum	0.757196	0.420782	0.487284	0.442819	0.055442	0.187988	0.0931823	0.0436825	0.183503
Acaryochloris_marina	d__Bacteria|p__Cyanobacteria|o__Chroococcales|g__Acaryochloris|s__Acaryochloris_marina	0.640166	0.894522	0.17859	0.540076	0.0555075	0.187988	0.0931347	0.0616468	0.222923
Acidithiobacillus_caldus	d__Bacteria|p__Proteobacteria|c__Gammaproteobacteria|o__Acidithiobacillales|f__Acidithiobacillaceae|g__Acidithiobacillus|s__Acidithiobacillus_caldus	0.442691	0.533605	0.185734	0.233976	0.0558882	0.188707	0.0928593	0.213758	0.424112
Sphaerochaeta_globosa	d__Bacteria|p__Spirochaetes|c__Spirochaetia|o__Spirochaetales|f__Spirochaetaceae|g__Sphaerochaeta|s__Sphaerochaeta_globosa	1.21035	0.335275	0.892297	0.64003	0.0563224	0.189602	0.0925476	0.0908922	0.280515
Desulfovibrio_aespoeensis	d__Bacteria|p__Proteobacteria|c__Deltaproteobacteria|o__Desulfovibrionales|f__Desulfovibrionaceae|g__Desulfovibrio|s__Desulfovibrio_aespoeensis	1.06729	0.366347	0.802272	0.478661	0.0565999	0.189966	0.0923496	0.0678553	0.229806
Ethanoligenens_harbinense	d__Bacteria|p__Firmicutes|c__Clostridia|o__Clostridiales|f__Ruminococcaceae|g__Ethanoligenens|s__Ethanoligenens_harbinense	2.20532	0.328288	1.936	0.520866	0.0578156	0.193466	0.0914939	0.134419	0.331173
Brevibacillus_brevis	d__Bacteria|p__Firmicutes|c__Bacilli|o__Bacillales|f__Paenibacillaceae|g__Brevibacillus|s__Brevibacillus_brevis	1.20714	0.390566	0.980389	0.341979	0.0581644	0.19382	0.0912517	0.0429846	0.182198
Leifsonia_xyli	d__Bacteria|p__Actinobacteria|c__Actinobacteria|o__Actinomycetales|f__Microbacteriaceae|g__Leifsonia|s__Leifsonia_xyli	0.566062	0.348421	0.376619	0.258593	0.0582671	0.19382	0.0911807	0.0615494	0.222923
Desulfovibrio_magneticus	d__Bacteria|p__Proteobacteria|c__Deltaproteobacteria|o__Desulfovibrionales|f__Desulfovibrionaceae|g__Desulfovibrio|s__Desulfovibrio_magneticus	1.28096	0.31394	1.02393	0.499169	0.0586633	0.194561	0.0909079	0.0964996	0.288469
Streptomyces_albus	d__Bacteria|p__Actinobacteria|c__Actinobacteria|o__Actinomycetales|f__Streptomycetaceae|g__Streptomyces|s__Streptomyces_albus	0.248451	0.265102	0.488288	0.483034	0.0590013	0.195105	0.0906767	0.138422	0.336597
Ralstonia_solanacearum	d__Bacteria|p__Proteobacteria|c__Betaproteobacteria|o__Burkholderiales|f__Burkholderiaceae|g__Ralstonia|s__Ralstonia_solanacearum	1.21133	0.335459	0.949829	0.499145	0.059255	0.195367	0.090504	0.0675011	0.229563
Thermincola_potens	d__Bacteria|p__Firmicutes|c__Clostridia|o__Clostridiales|f__Peptococcaceae|g__Thermincola|s__Thermincola_potens	0.78319	0.553724	0.50615	0.317347	0.0596658	0.196145	0.090226	0.071298	0.238759
Janthinobacterium_sp._Marseille	d__Bacteria|p__Proteobacteria|c__Betaproteobacteria|o__Burkholderiales|f__Oxalobacteraceae|g__Janthinobacterium|s__Janthinobacterium_sp._Marseille	0.330689	0.29284	0.164242	0.248024	0.0598666	0.196229	0.0900907	0.0642431	0.224351
Dictyoglomus_thermophilum	d__Bacteria|p__Dictyoglomi|c__Dictyoglomia|o__Dictyoglomales|f__Dictyoglomaceae|g__Dictyoglomus|s__Dictyoglomus_thermophilum	0.367792	0.338395	0.196866	0.2044	0.060643	0.197511	0.0895724	0.110061	0.303142
Streptomyces_hygroscopicus	d__Bacteria|p__Actinobacteria|c__Actinobacteria|o__Actinomycetales|f__Streptomycetaceae|g__Streptomyces|s__Streptomyces_hygroscopicus	0.327013	0.342239	0.598818	0.527627	0.0607375	0.197511	0.0895098	0.0917113	0.281667
Aggregatibacter_actinomycetemcomitans	d__Bacteria|p__Proteobacteria|c__Gammaproteobacteria|o__Pasteurellales|f__Pasteurellaceae|g__Aggregatibacter|s__Aggregatibacter_actinomycetemcomitans	0.922327	0.570454	0.543687	0.665155	0.0607862	0.197511	0.0894775	0.0318978	0.154127
Cupriavidus_metallidurans	d__Bacteria|p__Proteobacteria|c__Betaproteobacteria|o__Burkholderiales|f__Burkholderiaceae|g__Cupriavidus|s__Cupriavidus_metallidurans	0.861542	0.315906	0.648605	0.381914	0.0622148	0.201569	0.0885433	0.107445	0.298941
Geobacillus_sp._JF8	d__Bacteria|p__Firmicutes|c__Bacilli|o__Bacillales|f__Bacillaceae|g__Geobacillus|s__Geobacillus_sp._JF8	0.258627	0.371453	0.0789686	0.193664	0.0626503	0.202133	0.0882628	0.0663094	0.228716
Bacteriovorax_marinus	d__Bacteria|p__Proteobacteria|c__Deltaproteobacteria|o__Bdellovibrionales|f__Bacteriovoracaceae|g__Bacteriovorax|s__Bacteriovorax_marinus	0.311804	0.306565	0.151898	0.212473	0.0627496	0.202133	0.0881992	0.102336	0.291904
Clostridium_sp._SY8519	d__Bacteria|p__Firmicutes|c__Clostridia|o__Clostridiales|f__Clostridiaceae|g__Clostridium|s__Clostridium_sp._SY8519	2.68851	0.192747	2.50154	0.391867	0.063079	0.202612	0.0879887	0.0227187	0.130604
Photorhabdus_luminescens	d__Bacteria|p__Proteobacteria|c__Gammaproteobacteria|o__Enterobacteriales|f__Enterobacteriaceae|g__Photorhabdus|s__Photorhabdus_luminescens	1.08097	0.977686	0.593446	0.593356	0.0641795	0.204872	0.0872937	0.255132	0.469646
Treponema_succinifaciens	d__Bacteria|p__Spirochaetes|c__Spirochaetia|o__Spirochaetales|f__Spirochaetaceae|g__Treponema|s__Treponema_succinifaciens	1.88757	0.3471	1.67247	0.366594	0.0643142	0.204872	0.0872095	0.0634324	0.224315
Gallibacterium_anatis	d__Bacteria|p__Proteobacteria|c__Gammaproteobacteria|o__Pasteurellales|f__Pasteurellaceae|g__Gallibacterium|s__Gallibacterium_anatis	0.448907	0.43594	0.222234	0.305139	0.0643644	0.204872	0.0871781	0.140446	0.337855
Streptococcus_agalactiae	d__Bacteria|p__Firmicutes|c__Bacilli|o__Lactobacillales|f__Streptococcaceae|g__Streptococcus|s__Streptococcus_agalactiae	1.0826	0.458641	0.837039	0.349791	0.0645136	0.204872	0.0870851	0.0717768	0.238759
Cupriavidus_taiwanensis	d__Bacteria|p__Proteobacteria|c__Betaproteobacteria|o__Burkholderiales|f__Burkholderiaceae|g__Cupriavidus|s__Cupriavidus_taiwanensis	0.625593	0.349681	0.399872	0.399686	0.0649295	0.205247	0.086827	0.0763907	0.249662
Pedobacter_heparinus	d__Bacteria|p__Bacteroidetes|c__Sphingobacteriia|o__Sphingobacteriales|f__Sphingobacteriaceae|g__Pedobacter|s__Pedobacter_heparinus	0.557144	0.65763	0.247896	0.311775	0.0650049	0.205247	0.0867804	0.112145	0.305874
Streptococcus_macedonicus	d__Bacteria|p__Firmicutes|c__Bacilli|o__Lactobacillales|f__Streptococcaceae|g__Streptococcus|s__Streptococcus_macedonicus	0.945808	0.844309	0.550826	0.390393	0.065181	0.205247	0.0866717	0.119508	0.315964
Clostridium_beijerinckii	d__Bacteria|p__Firmicutes|c__Clostridia|o__Clostridiales|f__Clostridiaceae|g__Clostridium|s__Clostridium_beijerinckii	1.43332	0.321119	1.20034	0.445791	0.0655204	0.205715	0.0864631	0.0675011	0.229563
Lysinibacillus_sphaericus	d__Bacteria|p__Firmicutes|c__Bacilli|o__Bacillales|f__Bacillaceae|g__Lysinibacillus|s__Lysinibacillus_sphaericus	0.778268	0.422626	0.530758	0.403251	0.0657325	0.205715	0.0863333	0.0802337	0.257151
Methanosarcina_barkeri	d__Archaea|p__Euryarchaeota|c__Methanomicrobia|o__Methanosarcinales|f__Methanosarcinaceae|g__Methanosarcina|s__Methanosarcina_barkeri	0.332209	0.278421	0.171876	0.256578	0.0658802	0.205715	0.0862432	0.0289249	0.147232
Campylobacter_hominis	d__Bacteria|p__Proteobacteria|c__Epsilonproteobacteria|o__Campylobacterales|f__Campylobacteraceae|g__Campylobacter|s__Campylobacter_hominis	0.708699	0.698219	0.36066	0.438744	0.0667482	0.207846	0.0857177	0.104012	0.295881
Burkholderia_sp._YI23	d__Bacteria|p__Proteobacteria|c__Betaproteobacteria|o__Burkholderiales|f__Burkholderiaceae|g__Burkholderia|s__Burkholderia_sp._YI23	0.959062	0.35149	0.711084	0.472237	0.0672552	0.208015	0.085414	0.071992	0.238766
Novosphingobium_sp._PP1Y	d__Bacteria|p__Proteobacteria|c__Alphaproteobacteria|o__Sphingomonadales|f__Sphingomonadaceae|g__Novosphingobium|s__Novosphingobium_sp._PP1Y	0.903559	0.526064	0.622086	0.412283	0.0673213	0.208015	0.0853746	0.101664	0.291904
Anabaena_sp._90	d__Bacteria|p__Cyanobacteria|o__Nostocales|f__Nostocaceae|g__Anabaena|s__Anabaena_sp._90	0.371706	0.348565	0.566985	0.305908	0.0673589	0.208015	0.0853521	0.0943226	0.286015
Proteus_mirabilis	d__Bacteria|p__Proteobacteria|c__Gammaproteobacteria|o__Enterobacteriales|f__Enterobacteriaceae|g__Proteus|s__Proteus_mirabilis	0.833305	0.942191	0.392732	0.4572	0.0675969	0.208119	0.0852106	0.237575	0.449868
Corynebacterium_resistens	d__Bacteria|p__Actinobacteria|c__Actinobacteria|o__Actinomycetales|f__Corynebacteriaceae|g__Corynebacterium|s__Corynebacterium_resistens	0.470725	0.325944	0.291809	0.273799	0.0678394	0.208119	0.085067	0.0826196	0.260159
Shewanella_oneidensis	d__Bacteria|p__Proteobacteria|c__Gammaproteobacteria|o__Alteromonadales|f__Shewanellaceae|g__Shewanella|s__Shewanella_oneidensis	0.334159	0.513111	0.0985031	0.226642	0.0679588	0.208119	0.0849964	0.185657	0.397938
Mycoplasma_mycoides	d__Bacteria|p__Tenericutes|c__Mollicutes|o__Mycoplasmatales|f__Mycoplasmataceae|g__Mycoplasma|s__Mycoplasma_mycoides	0.298547	0.344224	0.127797	0.216617	0.0681352	0.208119	0.0848923	0.121685	0.316826
Lactobacillus_acidophilus	d__Bacteria|p__Firmicutes|c__Bacilli|o__Lactobacillales|f__Lactobacillaceae|g__Lactobacillus|s__Lactobacillus_acidophilus	0.734776	0.595555	0.442949	0.362062	0.0688473	0.209722	0.0844753	0.162488	0.366297
Turneriella_parva	d__Bacteria|p__Spirochaetes|c__Spirochaetia|o__Spirochaetales|f__Leptospiraceae|g__Turneriella|s__Turneriella_parva	0.438154	0.346808	0.243389	0.310515	0.0690433	0.209749	0.0843613	0.0569614	0.209357
Octadecabacter_arcticus	d__Bacteria|p__Proteobacteria|c__Alphaproteobacteria|o__Rhodobacterales|f__Rhodobacteraceae|g__Octadecabacter|s__Octadecabacter_arcticus	0.304083	0.397517	0.119102	0.19624	0.0697642	0.210652	0.0839447	0.196702	0.408444
Mannheimia_haemolytica	d__Bacteria|p__Proteobacteria|c__Gammaproteobacteria|o__Pasteurellales|f__Pasteurellaceae|g__Mannheimia|s__Mannheimia_haemolytica	0.699229	0.461864	0.452679	0.368997	0.069898	0.210652	0.0838679	0.0976013	0.290215
Candidatus_Desulforudis_audaxviator	d__Bacteria|p__Firmicutes|c__Clostridia|o__Clostridiales|f__Peptococcaceae|g__Candidatus_Desulforudis|s__Candidatus_Desulforudis_audaxviator	0.709824	0.366473	0.500609	0.342577	0.069904	0.210652	0.0838645	0.0438408	0.183503
Klebsiella_pneumoniae	d__Bacteria|p__Proteobacteria|c__Gammaproteobacteria|o__Enterobacteriales|f__Enterobacteriaceae|g__Klebsiella|s__Klebsiella_pneumoniae	3.70427	1.197	2.98674	1.24199	0.0705907	0.211579	0.0834726	0.1207	0.316295
Bacillus_thuringiensis	d__Bacteria|p__Firmicutes|c__Bacilli|o__Bacillales|f__Bacillaceae|g__Bacillus|s__Bacillus_thuringiensis	0.809942	0.285182	0.62016	0.356285	0.0706724	0.211579	0.0834262	0.140345	0.337855
Fretibacterium_fastidiosum	d__Bacteria|p__Synergistetes|c__Synergistia|o__Synergistales|f__Synergistaceae|g__Fretibacterium|s__Fretibacterium_fastidiosum	1.52683	0.342673	1.27382	0.503136	0.0708282	0.211579	0.0833379	0.102161	0.291904
Bifidobacterium_breve	d__Bacteria|p__Actinobacteria|c__Actinobacteria|o__Bifidobacteriales|f__Bifidobacteriaceae|g__Bifidobacterium|s__Bifidobacterium_breve	2.12318	0.491257	1.84995	0.437364	0.0709666	0.211579	0.0832597	0.134419	0.331173
Gordonibacter_pamelaeae	d__Bacteria|p__Actinobacteria|c__Actinobacteria|o__Coriobacteriales|f__Coriobacteriaceae|g__Gordonibacter|s__Gordonibacter_pamelaeae	2.80913	0.47473	2.44906	0.728441	0.0718048	0.21351	0.0827892	0.16534	0.366297
Methylobacillus_flagellatus	d__Bacteria|p__Proteobacteria|c__Betaproteobacteria|o__Methylophilales|f__Methylophilaceae|g__Methylobacillus|s__Methylobacillus_flagellatus	0.754366	0.440687	0.472353	0.520242	0.0721308	0.213912	0.0826078	0.0551292	0.206688
Gottschalkia_acidurici	d__Bacteria|p__Firmicutes|c__Clostridia|o__Clostridiales|g__Gottschalkia|s__Gottschalkia_acidurici	0.885507	0.414357	0.639258	0.429101	0.0726661	0.214431	0.0823116	0.155492	0.35792
Xylanimonas_cellulosilytica	d__Bacteria|p__Actinobacteria|c__Actinobacteria|o__Actinomycetales|f__Promicromonosporaceae|g__Xylanimonas|s__Xylanimonas_cellulosilytica	0.762481	0.454607	0.528092	0.340228	0.0726886	0.214431	0.0822992	0.0654118	0.226317
Synechococcus_sp._WH_7803	d__Bacteria|p__Cyanobacteria|o__Chroococcales|g__Synechococcus|s__Synechococcus_sp._WH_7803	0.388216	0.464497	0.161389	0.294901	0.0730382	0.214897	0.0821071	0.122943	0.316826
Acetohalobium_arabaticum	d__Bacteria|p__Firmicutes|c__Clostridia|o__Halanaerobiales|f__Halobacteroidaceae|g__Acetohalobium|s__Acetohalobium_arabaticum	0.741178	0.371527	0.505101	0.44	0.0745955	0.218264	0.0812625	0.0929835	0.284018
Terriglobus_saanensis	d__Bacteria|p__Acidobacteria|c__Acidobacteriia|o__Acidobacteriales|f__Acidobacteriaceae|g__Terriglobus|s__Terriglobus_saanensis	0.358965	0.529481	0.13061	0.17402	0.0747496	0.218264	0.0811799	0.384005	0.597045
Tsukamurella_paurometabola	d__Bacteria|p__Actinobacteria|c__Actinobacteria|o__Actinomycetales|f__Tsukamurellaceae|g__Tsukamurella|s__Tsukamurella_paurometabola	0.545126	0.432558	0.32627	0.313812	0.0748736	0.218264	0.0811136	0.105705	0.296237
Clostridium_pasteurianum	d__Bacteria|p__Firmicutes|c__Clostridia|o__Clostridiales|f__Clostridiaceae|g__Clostridium|s__Clostridium_pasteurianum	1.29659	0.387024	1.06738	0.404534	0.0749612	0.218264	0.0810668	0.0634324	0.224315
Thermosediminibacter_oceani	d__Bacteria|p__Firmicutes|c__Clostridia|o__Thermoanaerobacterales|f__Thermoanaerobacterales_Family_III._Incertae_Sedis|g__Thermosediminibacter|s__Thermosediminibacter_oceani	0.230663	0.324973	0.0757506	0.195633	0.0756499	0.219698	0.0807009	0.076653	0.249791
Pseudoalteromonas_haloplanktis	d__Bacteria|p__Proteobacteria|c__Gammaproteobacteria|o__Alteromonadales|f__Pseudoalteromonadaceae|g__Pseudoalteromonas|s__Pseudoalteromonas_haloplanktis	0.392592	0.562355	0.139661	0.262981	0.0763249	0.220479	0.0803456	0.167184	0.369652
Kyrpidia_tusciae	d__Bacteria|p__Firmicutes|c__Bacilli|o__Bacillales|f__Alicyclobacillaceae|g__Kyrpidia|s__Kyrpidia_tusciae	1.10134	0.30084	0.910665	0.358881	0.0765031	0.220479	0.0802524	0.0809763	0.257151
Desulfotomaculum_kuznetsovii	d__Bacteria|p__Firmicutes|c__Clostridia|o__Clostridiales|f__Peptococcaceae|g__Desulfotomaculum|s__Desulfotomaculum_kuznetsovii	1.67093	0.344032	1.34264	0.729212	0.0765089	0.220479	0.0802493	0.114254	0.307883
Rivularia_sp._PCC_7116	d__Bacteria|p__Cyanobacteria|o__Nostocales|f__Rivulariaceae|g__Rivularia|s__Rivularia_sp._PCC_7116	0.337786	0.332483	0.170055	0.244088	0.076854	0.220809	0.0800694	0.102336	0.291904
Magnetospirillum_magneticum	d__Bacteria|p__Proteobacteria|c__Alphaproteobacteria|o__Rhodospirillales|f__Rhodospirillaceae|g__Magnetospirillum|s__Magnetospirillum_magneticum	1.20708	0.39498	0.966117	0.442249	0.0770456	0.220809	0.0799698	0.0964996	0.288469
Hyphomicrobium_denitrificans	d__Bacteria|p__Proteobacteria|c__Alphaproteobacteria|o__Rhizobiales|f__Hyphomicrobiaceae|g__Hyphomicrobium|s__Hyphomicrobium_denitrificans	0.917242	0.358273	0.661674	0.51782	0.0774065	0.220809	0.079783	0.143438	0.340741
Burkholderia_phymatum	d__Bacteria|p__Proteobacteria|c__Betaproteobacteria|o__Burkholderiales|f__Burkholderiaceae|g__Burkholderia|s__Burkholderia_phymatum	0.895107	0.307165	0.620997	0.601484	0.0774113	0.220809	0.0797805	0.131752	0.328939
Aeromonas_veronii	d__Bacteria|p__Proteobacteria|c__Gammaproteobacteria|o__Aeromonadales|f__Aeromonadaceae|g__Aeromonas|s__Aeromonas_veronii	1.3693	0.391744	1.04887	0.688252	0.0782899	0.222197	0.0793295	0.126359	0.321704
Arcobacter_butzleri	d__Bacteria|p__Proteobacteria|c__Epsilonproteobacteria|o__Campylobacterales|f__Campylobacteraceae|g__Arcobacter|s__Arcobacter_butzleri	0.373781	0.367803	0.190809	0.263101	0.0782943	0.222197	0.0793273	0.117676	0.313601
Terriglobus_roseus	d__Bacteria|p__Acidobacteria|c__Acidobacteriia|o__Acidobacteriales|f__Acidobacteriaceae|g__Terriglobus|s__Terriglobus_roseus	0.751292	0.402544	0.530466	0.370088	0.0788397	0.22318	0.0790499	0.171527	0.377764
Marinobacter_hydrocarbonoclasticus	d__Bacteria|p__Proteobacteria|c__Gammaproteobacteria|o__Alteromonadales|f__Alteromonadaceae|g__Marinobacter|s__Marinobacter_hydrocarbonoclasticus	0.830198	0.484674	0.573252	0.413058	0.0790898	0.223324	0.0789234	0.150998	0.351181
Delftia_sp._Cs1-4	d__Bacteria|p__Proteobacteria|c__Betaproteobacteria|o__Burkholderiales|f__Comamonadaceae|g__Delftia|s__Delftia_sp._Cs1-4	0.596375	0.358754	0.393957	0.353829	0.0803642	0.226111	0.078285	0.101899	0.291904
Deinococcus_radiodurans	d__Bacteria|p__Deinococcus-Thermus|c__Deinococci|o__Deinococcales|f__Deinococcaceae|g__Deinococcus|s__Deinococcus_radiodurans	0.808782	0.502401	0.532609	0.469689	0.0804803	0.226111	0.0782274	0.100379	0.291904
Bordetella_bronchiseptica	d__Bacteria|p__Proteobacteria|c__Betaproteobacteria|o__Burkholderiales|f__Alcaligenaceae|g__Bordetella|s__Bordetella_bronchiseptica	0.424381	0.401916	0.218775	0.319876	0.0814158	0.228168	0.0777661	0.102336	0.291904
Thermosipho_africanus	d__Bacteria|p__Thermotogae|c__Thermotogae|o__Thermotogales|f__Thermotogaceae|g__Thermosipho|s__Thermosipho_africanus	0.39528	0.431352	0.187516	0.291889	0.0824139	0.230389	0.0772801	0.116418	0.311682
Corynebacterium_callunae	d__Bacteria|p__Actinobacteria|c__Actinobacteria|o__Actinomycetales|f__Corynebacteriaceae|g__Corynebacterium|s__Corynebacterium_callunae	0.849699	0.320569	1.03497	0.337805	0.0832155	0.231719	0.076894	0.0809763	0.257151
Desulfobacula_toluolica	d__Bacteria|p__Proteobacteria|c__Deltaproteobacteria|o__Desulfobacterales|f__Desulfobacteraceae|g__Desulfobacula|s__Desulfobacula_toluolica	0.54426	0.452948	0.305876	0.392563	0.0833029	0.231719	0.0768521	0.0691912	0.232923
butyrate-producing_bacterium_SS3/4	d__Bacteria|p__Firmicutes|c__Clostridia|o__Clostridiales|s__butyrate-producing_bacterium_SS3/4	4.40508	0.186245	4.21991	0.427746	0.0839032	0.232811	0.0765659	0.221065	0.432484
Owenweeksia_hongkongensis	d__Bacteria|p__Bacteroidetes|c__Flavobacteriia|o__Flavobacteriales|f__Cryomorphaceae|g__Owenweeksia|s__Owenweeksia_hongkongensis	1.20222	0.524052	0.876497	0.632382	0.0841418	0.232896	0.0764527	0.101664	0.291904
Carnobacterium_sp._WN1359	d__Bacteria|p__Firmicutes|c__Bacilli|o__Lactobacillales|f__Carnobacteriaceae|g__Carnobacterium|s__Carnobacterium_sp._WN1359	0.499925	0.362674	0.319671	0.274896	0.0845187	0.233363	0.0762746	0.0778974	0.252379
Acinetobacter_baumannii	d__Bacteria|p__Proteobacteria|c__Gammaproteobacteria|o__Pseudomonadales|f__Moraxellaceae|g__Acinetobacter|s__Acinetobacter_baumannii	0.855253	0.650863	0.515187	0.561505	0.0848824	0.233791	0.0761035	0.0489641	0.192334
Prevotella_melaninogenica	d__Bacteria|p__Bacteroidetes|c__Bacteroidia|o__Bacteroidales|f__Prevotellaceae|g__Prevotella|s__Prevotella_melaninogenica	3.34227	0.952741	2.91274	0.522336	0.0851015	0.233821	0.0760008	0.210964	0.422305
Chromohalobacter_salexigens	d__Bacteria|p__Proteobacteria|c__Gammaproteobacteria|o__Oceanospirillales|f__Halomonadaceae|g__Chromohalobacter|s__Chromohalobacter_salexigens	0.62261	0.464287	0.393121	0.355823	0.0874059	0.239565	0.0749369	0.104786	0.295881
Marinobacter_adhaerens	d__Bacteria|p__Proteobacteria|c__Gammaproteobacteria|o__Alteromonadales|f__Alteromonadaceae|g__Marinobacter|s__Marinobacter_adhaerens	0.66751	0.516246	0.402454	0.437951	0.0880253	0.240674	0.0746559	0.0623991	0.224315
Thioflavicoccus_mobilis	d__Bacteria|p__Proteobacteria|c__Gammaproteobacteria|o__Chromatiales|f__Chromatiaceae|g__Thioflavicoccus|s__Thioflavicoccus_mobilis	1.15535	0.475698	0.889332	0.486413	0.0884304	0.241193	0.0744733	0.122933	0.316826
Mesorhizobium_ciceri	d__Bacteria|p__Proteobacteria|c__Alphaproteobacteria|o__Rhizobiales|f__Phyllobacteriaceae|g__Mesorhizobium|s__Mesorhizobium_ciceri	0.368131	0.431419	0.163034	0.299795	0.0889092	0.241442	0.0742585	0.130536	0.328096
Paracoccus_denitrificans	d__Bacteria|p__Proteobacteria|c__Alphaproteobacteria|o__Rhodobacterales|f__Rhodobacteraceae|g__Paracoccus|s__Paracoccus_denitrificans	0.898961	0.409214	0.647236	0.498419	0.0889524	0.241442	0.0742391	0.0878295	0.273491
Bdellovibrio_bacteriovorus	d__Bacteria|p__Proteobacteria|c__Deltaproteobacteria|o__Bdellovibrionales|f__Bdellovibrionaceae|g__Bdellovibrio|s__Bdellovibrio_bacteriovorus	0.744104	0.568107	0.486769	0.34399	0.0912345	0.247038	0.0732323	0.19706	0.408444
Corynebacterium_diphtheriae	d__Bacteria|p__Actinobacteria|c__Actinobacteria|o__Actinomycetales|f__Corynebacteriaceae|g__Corynebacterium|s__Corynebacterium_diphtheriae	0.853796	0.49854	0.618756	0.349486	0.0923879	0.249559	0.0727333	0.144078	0.340741
Pseudomonas_fluorescens	d__Bacteria|p__Proteobacteria|c__Gammaproteobacteria|o__Pseudomonadales|f__Pseudomonadaceae|g__Pseudomonas|s__Pseudomonas_fluorescens	1.2631	0.509428	1.00207	0.448777	0.0936659	0.25194	0.072188	0.0964996	0.288469
Pseudomonas_syringae	d__Bacteria|p__Proteobacteria|c__Gammaproteobacteria|o__Pseudomonadales|f__Pseudomonadaceae|g__Pseudomonas|s__Pseudomonas_syringae	0.849368	0.418582	0.590086	0.529347	0.0938932	0.25194	0.0720918	0.131752	0.328939
Escherichia_coli	d__Bacteria|p__Proteobacteria|c__Gammaproteobacteria|o__Enterobacteriales|f__Enterobacteriaceae|g__Escherichia|s__Escherichia_coli	3.79843	0.664651	4.20643	0.829076	0.0940977	0.25194	0.0720055	0.16534	0.366297
Trichodesmium_erythraeum	d__Bacteria|p__Cyanobacteria|o__Oscillatoriales|g__Trichodesmium|s__Trichodesmium_erythraeum	0.228749	0.384611	0.070617	0.14868	0.0944859	0.25194	0.0718422	0.209558	0.422305
Granulicella_mallensis	d__Bacteria|p__Acidobacteria|c__Acidobacteriia|o__Acidobacteriales|f__Acidobacteriaceae|g__Granulicella|s__Granulicella_mallensis	0.440726	0.40583	0.263949	0.219133	0.0946541	0.25194	0.0717716	0.210444	0.422305
Ruminococcus_albus	d__Bacteria|p__Firmicutes|c__Clostridia|o__Clostridiales|f__Ruminococcaceae|g__Ruminococcus|s__Ruminococcus_albus	2.33922	0.402851	2.07471	0.560738	0.0948194	0.25194	0.0717024	0.0809763	0.257151
Pseudoxanthomonas_suwonensis	d__Bacteria|p__Proteobacteria|c__Gammaproteobacteria|o__Xanthomonadales|f__Xanthomonadaceae|g__Pseudoxanthomonas|s__Pseudoxanthomonas_suwonensis	0.809709	0.484764	0.563859	0.420613	0.0948428	0.25194	0.0716926	0.077526	0.251903
Solibacillus_silvestris	d__Bacteria|p__Firmicutes|c__Bacilli|o__Bacillales|f__Planococcaceae|g__Solibacillus|s__Solibacillus_silvestris	0.869344	0.318056	0.69123	0.339764	0.0951336	0.252115	0.0715712	0.108077	0.299147
Magnetospirillum_gryphiswaldense	d__Bacteria|p__Proteobacteria|c__Alphaproteobacteria|o__Rhodospirillales|f__Rhodospirillaceae|g__Magnetospirillum|s__Magnetospirillum_gryphiswaldense	0.712878	0.357459	0.500776	0.42498	0.0957756	0.253145	0.0713046	0.125434	0.321704
Candidatus_Cloacimonas_acidaminovorans	d__Bacteria|p__Cloacimonetes|g__Candidatus_Cloacimonas|s__Candidatus_Cloacimonas_acidaminovorans	0.325358	0.360762	0.159811	0.240966	0.0960742	0.253145	0.0711812	0.177716	0.388351
Vibrio_furnissii	d__Bacteria|p__Proteobacteria|c__Gammaproteobacteria|o__Vibrionales|f__Vibrionaceae|g__Vibrio|s__Vibrio_furnissii	0.900445	0.569979	0.604169	0.527672	0.0961997	0.253145	0.0711294	0.0976013	0.290215
Burkholderia_thailandensis	d__Bacteria|p__Proteobacteria|c__Betaproteobacteria|o__Burkholderiales|f__Burkholderiaceae|g__Burkholderia|s__Burkholderia_thailandensis	0.889746	0.457369	0.640422	0.468819	0.0968484	0.253217	0.0708631	0.0496492	0.192334
Acetobacter_pasteurianus	d__Bacteria|p__Proteobacteria|c__Alphaproteobacteria|o__Rhodospirillales|f__Acetobacteraceae|g__Acetobacter|s__Acetobacter_pasteurianus	0.762717	0.552167	0.504974	0.392049	0.0969033	0.253217	0.0708407	0.131094	0.328761
Streptococcus_pyogenes	d__Bacteria|p__Firmicutes|c__Bacilli|o__Lactobacillales|f__Streptococcaceae|g__Streptococcus|s__Streptococcus_pyogenes	2.55109	0.32209	2.30258	0.567972	0.0969046	0.253217	0.0708401	0.221065	0.432484
Lactobacillus_rhamnosus	d__Bacteria|p__Firmicutes|c__Bacilli|o__Lactobacillales|f__Lactobacillaceae|g__Lactobacillus|s__Lactobacillus_rhamnosus	0.575213	0.410234	0.36699	0.363984	0.0976962	0.254692	0.0705179	0.111748	0.305874
Conexibacter_woesei	d__Bacteria|p__Actinobacteria|c__Actinobacteria|o__Solirubrobacterales|f__Conexibacteraceae|g__Conexibacter|s__Conexibacter_woesei	0.648631	0.407827	0.419147	0.448548	0.0986617	0.256477	0.0701285	0.099077	0.291904
Ketogulonicigenium_vulgare	d__Bacteria|p__Proteobacteria|c__Alphaproteobacteria|o__Rhodobacterales|f__Rhodobacteraceae|g__Ketogulonicigenium|s__Ketogulonicigenium_vulgare	0.455935	0.393627	0.269235	0.297623	0.0988387	0.256477	0.0700575	0.12837	0.323378
Rhodobacter_sphaeroides	d__Bacteria|p__Proteobacteria|c__Alphaproteobacteria|o__Rhodobacterales|f__Rhodobacteraceae|g__Rhodobacter|s__Rhodobacter_sphaeroides	1.19743	0.364784	0.933393	0.595672	0.0991226	0.25662	0.069944	0.228607	0.44045
Pseudomonas_resinovorans	d__Bacteria|p__Proteobacteria|c__Gammaproteobacteria|o__Pseudomonadales|f__Pseudomonadaceae|g__Pseudomonas|s__Pseudomonas_resinovorans	0.632487	0.354205	0.435963	0.381233	0.0994276	0.256817	0.0698224	0.138181	0.336597
Bradyrhizobium_sp._S23321	d__Bacteria|p__Proteobacteria|c__Alphaproteobacteria|o__Rhizobiales|f__Bradyrhizobiaceae|g__Bradyrhizobium|s__Bradyrhizobium_sp._S23321	0.403816	0.40627	0.200718	0.357205	0.101361	0.26121	0.0690606	0.0885137	0.274197
Treponema_denticola	d__Bacteria|p__Spirochaetes|c__Spirochaetia|o__Spirochaetales|f__Spirochaetaceae|g__Treponema|s__Treponema_denticola	1.34446	0.236634	1.1959	0.317854	0.101844	0.261851	0.0688729	0.114254	0.307883
Zobellia_galactanivorans	d__Bacteria|p__Bacteroidetes|c__Flavobacteriia|o__Flavobacteriales|f__Flavobacteriaceae|g__Zobellia|s__Zobellia_galactanivorans	0.263675	0.32021	0.126205	0.182698	0.103618	0.265802	0.0681907	0.189032	0.399068
Arcobacter_nitrofigilis	d__Bacteria|p__Proteobacteria|c__Epsilonproteobacteria|o__Campylobacterales|f__Campylobacteraceae|g__Arcobacter|s__Arcobacter_nitrofigilis	0.476529	0.247392	0.319007	0.345197	0.105399	0.269753	0.0675181	0.146145	0.344903
Frateuria_aurantia	d__Bacteria|p__Proteobacteria|c__Gammaproteobacteria|o__Xanthomonadales|f__Xanthomonadaceae|g__Frateuria|s__Frateuria_aurantia	0.739071	0.402996	0.528821	0.399439	0.105732	0.269869	0.0673936	0.0850314	0.267003
Psychrobacter_sp._PRwf-1	d__Bacteria|p__Proteobacteria|c__Gammaproteobacteria|o__Pseudomonadales|f__Moraxellaceae|g__Psychrobacter|s__Psychrobacter_sp._PRwf-1	0.430207	0.528003	0.209922	0.273942	0.105925	0.269869	0.0673214	0.164486	0.366297
Rhodospirillum_rubrum	d__Bacteria|p__Proteobacteria|c__Alphaproteobacteria|o__Rhodospirillales|f__Rhodospirillaceae|g__Rhodospirillum|s__Rhodospirillum_rubrum	0.641176	0.39532	0.433207	0.401231	0.106937	0.27183	0.0669465	0.126844	0.321704
Clostridium_acetobutylicum	d__Bacteria|p__Firmicutes|c__Clostridia|o__Clostridiales|f__Clostridiaceae|g__Clostridium|s__Clostridium_acetobutylicum	1.07915	0.35993	0.884353	0.387538	0.107774	0.273213	0.0666392	0.141705	0.339426
Polaromonas_sp._JS666	d__Bacteria|p__Proteobacteria|c__Betaproteobacteria|o__Burkholderiales|f__Comamonadaceae|g__Polaromonas|s__Polaromonas_sp._JS666	0.823469	0.494742	0.562642	0.507254	0.107969	0.273213	0.0665681	0.135267	0.332531
Intrasporangium_calvum	d__Bacteria|p__Actinobacteria|c__Actinobacteria|o__Actinomycetales|f__Intrasporangiaceae|g__Intrasporangium|s__Intrasporangium_calvum	0.482325	0.386242	0.287794	0.364775	0.109774	0.276915	0.0659153	0.120762	0.316295
Croceibacter_atlanticus	d__Bacteria|p__Bacteroidetes|c__Flavobacteriia|o__Flavobacteriales|f__Flavobacteriaceae|g__Croceibacter|s__Croceibacter_atlanticus	0.479885	0.505594	0.258532	0.333688	0.110493	0.276915	0.0656583	0.163508	0.366297
Lactobacillus_casei	d__Bacteria|p__Firmicutes|c__Bacilli|o__Lactobacillales|f__Lactobacillaceae|g__Lactobacillus|s__Lactobacillus_casei	0.73386	1.10079	0.284607	0.548413	0.110591	0.276915	0.0656235	0.183505	0.39621
Arthrobacter_sp._FB24	d__Bacteria|p__Actinobacteria|c__Actinobacteria|o__Actinomycetales|f__Micrococcaceae|g__Arthrobacter|s__Arthrobacter_sp._FB24	0.790385	0.383275	0.608837	0.316515	0.110649	0.276915	0.0656027	0.110482	0.303555
Xanthomonas_campestris	d__Bacteria|p__Proteobacteria|c__Gammaproteobacteria|o__Xanthomonadales|f__Xanthomonadaceae|g__Xanthomonas|s__Xanthomonas_campestris	0.536641	0.317823	0.36577	0.343344	0.110667	0.276915	0.0655962	0.133769	0.331173
Burkholderia_phytofirmans	d__Bacteria|p__Proteobacteria|c__Betaproteobacteria|o__Burkholderiales|f__Burkholderiaceae|g__Burkholderia|s__Burkholderia_phytofirmans	0.547105	0.354506	0.351097	0.406409	0.112343	0.279736	0.0650051	0.0816491	0.258555
[Bacillus]_selenitireducens	d__Bacteria|p__Firmicutes|c__Bacilli|o__Bacillales|f__Sporolactobacillaceae|s__[Bacillus]_selenitireducens	0.854121	0.322665	0.654536	0.444711	0.112532	0.279736	0.0649391	0.101664	0.291904
Denitrovibrio_acetiphilus	d__Bacteria|p__Deferribacteres|c__Deferribacteres|o__Deferribacterales|f__Deferribacteraceae|g__Denitrovibrio|s__Denitrovibrio_acetiphilus	1.07173	0.467107	0.794782	0.603476	0.112867	0.279736	0.0648222	0.116499	0.311682
alpha_proteobacterium_HIMB59	d__Bacteria|p__Proteobacteria|c__Alphaproteobacteria|s__alpha_proteobacterium_HIMB59	0.773596	0.489969	0.534778	0.439681	0.112997	0.279736	0.064777	0.122493	0.316826
Belliella_baltica	d__Bacteria|p__Bacteroidetes|c__Cytophagia|o__Cytophagales|f__Cyclobacteriaceae|g__Belliella|s__Belliella_baltica	0.30688	0.431533	0.121783	0.272569	0.113114	0.279736	0.0647363	0.107656	0.298941
Lactobacillus_johnsonii	d__Bacteria|p__Firmicutes|c__Bacilli|o__Lactobacillales|f__Lactobacillaceae|g__Lactobacillus|s__Lactobacillus_johnsonii	0.554731	0.622563	0.287014	0.397437	0.113292	0.279736	0.0646746	0.0927071	0.283947
Rhodococcus_pyridinivorans	d__Bacteria|p__Actinobacteria|c__Actinobacteria|o__Actinomycetales|f__Nocardiaceae|g__Rhodococcus|s__Rhodococcus_pyridinivorans	0.335698	0.331679	0.193684	0.209315	0.113648	0.279998	0.0645514	0.188862	0.399068
Niastella_koreensis	d__Bacteria|p__Bacteroidetes|c__Sphingobacteriia|o__Sphingobacteriales|g__Niastella|s__Niastella_koreensis	1.51468	0.687151	1.20201	0.527096	0.114664	0.280482	0.0642017	0.1207	0.316295
Mycobacterium_gilvum	d__Bacteria|p__Actinobacteria|c__Actinobacteria|o__Actinomycetales|f__Mycobacteriaceae|g__Mycobacterium|s__Mycobacterium_gilvum	0.812621	0.495282	0.573946	0.438017	0.114724	0.280482	0.0641813	0.122493	0.316826
Bartonella_grahamii	d__Bacteria|p__Proteobacteria|c__Alphaproteobacteria|o__Rhizobiales|f__Bartonellaceae|g__Bartonella|s__Bartonella_grahamii	0.0481358	0.118724	0.117627	0.151557	0.114754	0.280482	0.064171	0.109919	0.303142
Ruminiclostridium_thermocellum	d__Bacteria|p__Firmicutes|c__Clostridia|o__Clostridiales|f__Ruminococcaceae|g__Ruminiclostridium|s__Ruminiclostridium_thermocellum	1.30305	0.263492	1.11981	0.434064	0.114845	0.280482	0.0641399	0.182631	0.39523
Halobacteroides_halobius	d__Bacteria|p__Firmicutes|c__Clostridia|o__Halanaerobiales|f__Halobacteroidaceae|g__Halobacteroides|s__Halobacteroides_halobius	0.536287	0.405286	0.348726	0.330053	0.116815	0.284673	0.0634725	0.105705	0.296237
Amycolicicoccus_subflavus	d__Bacteria|p__Actinobacteria|c__Actinobacteria|o__Actinomycetales|f__Mycobacteriaceae|g__Amycolicicoccus|s__Amycolicicoccus_subflavus	0.101895	0.190253	0.295917	0.506621	0.117132	0.284825	0.0633664	0.22292	0.434597
Bacillus_atrophaeus	d__Bacteria|p__Firmicutes|c__Bacilli|o__Bacillales|f__Bacillaceae|g__Bacillus|s__Bacillus_atrophaeus	0.710274	0.473651	0.455995	0.530946	0.118272	0.286728	0.0629865	0.0875713	0.273447
Desulfotomaculum_acetoxidans	d__Bacteria|p__Firmicutes|c__Clostridia|o__Clostridiales|f__Peptococcaceae|g__Desulfotomaculum|s__Desulfotomaculum_acetoxidans	0.625373	0.524125	0.411951	0.287362	0.118596	0.286728	0.0628792	0.275504	0.490663
Streptococcus_pasteurianus	d__Bacteria|p__Firmicutes|c__Bacilli|o__Lactobacillales|f__Streptococcaceae|g__Streptococcus|s__Streptococcus_pasteurianus	2.18498	0.284012	2.03736	0.300593	0.118681	0.286728	0.0628513	0.149284	0.347914
Serratia_proteamaculans	d__Bacteria|p__Proteobacteria|c__Gammaproteobacteria|o__Enterobacteriales|f__Enterobacteriaceae|g__Serratia|s__Serratia_proteamaculans	0.864111	0.539065	0.593504	0.534489	0.119177	0.287307	0.0626879	0.0497564	0.192334
Geobacter_lovleyi	d__Bacteria|p__Proteobacteria|c__Deltaproteobacteria|o__Desulfuromonadales|f__Geobacteraceae|g__Geobacter|s__Geobacter_lovleyi	1.12617	0.247039	0.945539	0.443105	0.119605	0.28772	0.0625475	0.0964996	0.288469
Methylobacterium_radiotolerans	d__Bacteria|p__Proteobacteria|c__Alphaproteobacteria|o__Rhizobiales|f__Methylobacteriaceae|g__Methylobacterium|s__Methylobacterium_radiotolerans	0.357067	0.386232	0.187123	0.281849	0.120225	0.28806	0.0623451	0.164793	0.366297
Streptococcus_suis	d__Bacteria|p__Firmicutes|c__Bacilli|o__Lactobacillales|f__Streptococcaceae|g__Streptococcus|s__Streptococcus_suis	2.18978	0.32339	1.97388	0.514249	0.120261	0.28806	0.0623335	0.0717768	0.238759
Candidatus_Arthromitus_sp._SFB-mouse	d__Bacteria|p__Firmicutes|c__Clostridia|o__Clostridiales|f__Clostridiaceae|g__Candidatus_Arthromitus|s__Candidatus_Arthromitus_sp._SFB-mouse	0.366365	0.386931	0.208854	0.218591	0.121241	0.289391	0.0620159	0.304216	0.519856
Pseudovibrio_sp._FO-BEG1	d__Bacteria|p__Proteobacteria|c__Alphaproteobacteria|o__Rhodobacterales|f__Rhodobacteraceae|g__Pseudovibrio|s__Pseudovibrio_sp._FO-BEG1	0.936915	0.471521	0.681289	0.545993	0.121333	0.289391	0.0619863	0.0807467	0.257151
Streptobacillus_moniliformis	d__Bacteria|p__Fusobacteria|c__Fusobacteriia|o__Fusobacteriales|f__Leptotrichiaceae|g__Streptobacillus|s__Streptobacillus_moniliformis	1.08753	0.462787	0.818028	0.604736	0.121773	0.289824	0.0618447	0.056505	0.209032
Lactobacillus_sakei	d__Bacteria|p__Firmicutes|c__Bacilli|o__Lactobacillales|f__Lactobacillaceae|g__Lactobacillus|s__Lactobacillus_sakei	0.415115	0.372593	0.249999	0.284082	0.123313	0.291747	0.0613531	0.126615	0.321704
Francisella_philomiragia	d__Bacteria|p__Proteobacteria|c__Gammaproteobacteria|o__Thiotrichales|f__Francisellaceae|g__Francisella|s__Francisella_philomiragia	0.499238	0.365415	0.31711	0.366347	0.123751	0.291747	0.0612146	0.17772	0.388351
Cronobacter_sakazakii	d__Bacteria|p__Proteobacteria|c__Gammaproteobacteria|o__Enterobacteriales|f__Enterobacteriaceae|g__Cronobacter|s__Cronobacter_sakazakii	1.87182	1.00196	1.41833	0.810477	0.123841	0.291747	0.0611864	0.114254	0.307883
Azoarcus_sp._KH32C	d__Bacteria|p__Proteobacteria|c__Betaproteobacteria|o__Rhodocyclales|f__Rhodocyclaceae|g__Azoarcus|s__Azoarcus_sp._KH32C	1.10277	0.411787	0.874077	0.50302	0.123951	0.291747	0.0611516	0.151652	0.35197
Methanocella_paludicola	d__Archaea|p__Euryarchaeota|c__Methanomicrobia|o__Methanocellales|f__Methanocellaceae|g__Methanocella|s__Methanocella_paludicola	0.14645	0.245508	0.281442	0.29494	0.123971	0.291747	0.0611452	0.114613	0.308108
Heliobacterium_modesticaldum	d__Bacteria|p__Firmicutes|c__Clostridia|o__Clostridiales|f__Heliobacteriaceae|g__Heliobacterium|s__Heliobacterium_modesticaldum	1.28741	0.420629	1.07092	0.450081	0.124325	0.291747	0.0610338	0.16534	0.366297
Ochrobactrum_anthropi	d__Bacteria|p__Proteobacteria|c__Alphaproteobacteria|o__Rhizobiales|f__Brucellaceae|g__Ochrobactrum|s__Ochrobactrum_anthropi	0.625663	0.488105	0.382422	0.490944	0.124402	0.291747	0.0610096	0.138422	0.336597
Pirellula_staleyi	d__Bacteria|p__Planctomycetes|c__Planctomycetia|o__Planctomycetales|f__Planctomycetaceae|g__Pirellula|s__Pirellula_staleyi	0.449658	0.390618	0.28443	0.26476	0.12567	0.2936	0.0606137	0.184497	0.39621
Halothermothrix_orenii	d__Bacteria|p__Firmicutes|c__Clostridia|o__Halanaerobiales|f__Halanaerobiaceae|g__Halothermothrix|s__Halothermothrix_orenii	0.245549	0.323617	0.119152	0.160064	0.125716	0.2936	0.0605994	0.343804	0.562634
Leuconostoc_carnosum	d__Bacteria|p__Firmicutes|c__Bacilli|o__Lactobacillales|f__Leuconostocaceae|g__Leuconostoc|s__Leuconostoc_carnosum	0.500634	0.607501	0.257063	0.340308	0.12603	0.293721	0.060502	0.210342	0.422305
Streptococcus_dysgalactiae	d__Bacteria|p__Firmicutes|c__Bacilli|o__Lactobacillales|f__Streptococcaceae|g__Streptococcus|s__Streptococcus_dysgalactiae	1.04639	0.666753	0.765005	0.451256	0.126336	0.293822	0.0604076	0.104426	0.295881
Caldicellulosiruptor_obsidiansis	d__Bacteria|p__Firmicutes|c__Clostridia|o__Thermoanaerobacterales|f__Thermoanaerobacterales_Family_III._Incertae_Sedis|g__Caldicellulosiruptor|s__Caldicellulosiruptor_obsidiansis	0.282501	0.452896	0.111946	0.185066	0.127284	0.294959	0.0601161	0.256182	0.470786
Enterococcus_faecalis	d__Bacteria|p__Firmicutes|c__Bacilli|o__Lactobacillales|f__Enterococcaceae|g__Enterococcus|s__Enterococcus_faecalis	2.32682	0.313791	2.14288	0.424318	0.127351	0.294959	0.0600955	0.368862	0.582387
Myxococcus_xanthus	d__Bacteria|p__Proteobacteria|c__Deltaproteobacteria|o__Myxococcales|f__Myxococcaceae|g__Myxococcus|s__Myxococcus_xanthus	0.548136	0.334171	0.369427	0.393425	0.129843	0.300111	0.0593403	0.0733974	0.242709
Listeria_welshimeri	d__Bacteria|p__Firmicutes|c__Bacilli|o__Bacillales|f__Listeriaceae|g__Listeria|s__Listeria_welshimeri	0.718602	0.364943	0.516142	0.457656	0.130196	0.300307	0.0592347	0.138181	0.336597
Pseudoalteromonas_sp._SM9913	d__Bacteria|p__Proteobacteria|c__Gammaproteobacteria|o__Alteromonadales|f__Pseudoalteromonadaceae|g__Pseudoalteromonas|s__Pseudoalteromonas_sp._SM9913	0.443956	0.562664	0.213546	0.358104	0.130641	0.300481	0.0591017	0.207707	0.421626
Bradyrhizobium_japonicum	d__Bacteria|p__Proteobacteria|c__Alphaproteobacteria|o__Rhizobiales|f__Bradyrhizobiaceae|g__Bradyrhizobium|s__Bradyrhizobium_japonicum	0.371762	0.389129	0.205123	0.285406	0.130807	0.300481	0.0590523	0.152362	0.352888
Dichelobacter_nodosus	d__Bacteria|p__Proteobacteria|c__Gammaproteobacteria|o__Cardiobacteriales|f__Cardiobacteriaceae|g__Dichelobacter|s__Dichelobacter_nodosus	1.18604	0.431907	0.961186	0.489955	0.131939	0.30246	0.0587173	0.228673	0.44045
Desulfosporosinus_acidiphilus	d__Bacteria|p__Firmicutes|c__Clostridia|o__Clostridiales|f__Peptococcaceae|g__Desulfosporosinus|s__Desulfosporosinus_acidiphilus	0.900538	0.446417	0.690755	0.416289	0.132579	0.303031	0.0585289	0.208368	0.421626
Agrobacterium_sp._H13-3	d__Bacteria|p__Proteobacteria|c__Alphaproteobacteria|o__Rhizobiales|f__Rhizobiaceae|g__Agrobacterium|s__Agrobacterium_sp._H13-3	1.06911	0.532144	0.799243	0.577824	0.132728	0.303031	0.0584854	0.155376	0.35792
Mesorhizobium_opportunistum	d__Bacteria|p__Proteobacteria|c__Alphaproteobacteria|o__Rhizobiales|f__Phyllobacteriaceae|g__Mesorhizobium|s__Mesorhizobium_opportunistum	0.620227	0.367754	0.459175	0.29162	0.133173	0.303206	0.0583551	0.143438	0.340741
Clostridium_saccharobutylicum	d__Bacteria|p__Firmicutes|c__Clostridia|o__Clostridiales|f__Clostridiaceae|g__Clostridium|s__Clostridium_saccharobutylicum	1.48885	0.423904	1.27037	0.475466	0.133346	0.303206	0.0583048	0.141705	0.339426
Acidovorax_avenae	d__Bacteria|p__Proteobacteria|c__Betaproteobacteria|o__Burkholderiales|f__Comamonadaceae|g__Acidovorax|s__Acidovorax_avenae	0.718339	0.490666	0.486138	0.467703	0.133825	0.30344	0.0581654	0.118061	0.313617
Shewanella_pealeana	d__Bacteria|p__Proteobacteria|c__Gammaproteobacteria|o__Alteromonadales|f__Shewanellaceae|g__Shewanella|s__Shewanella_pealeana	0.528111	0.723376	0.236245	0.450932	0.13399	0.30344	0.0581176	0.35934	0.576253
Desulfarculus_baarsii	d__Bacteria|p__Proteobacteria|c__Deltaproteobacteria|o__Desulfarculales|f__Desulfarculaceae|g__Desulfarculus|s__Desulfarculus_baarsii	1.16259	0.379483	0.963048	0.444475	0.135071	0.305272	0.0578055	0.134419	0.331173
Desulfurispirillum_indicum	d__Bacteria|p__Chrysiogenetes|c__Chrysiogenetes|o__Chrysiogenales|f__Chrysiogenaceae|g__Desulfurispirillum|s__Desulfurispirillum_indicum	1.12219	0.403318	0.911404	0.468813	0.135714	0.305722	0.0576212	0.101664	0.291904
Capnocytophaga_ochracea	d__Bacteria|p__Bacteroidetes|c__Flavobacteriia|o__Flavobacteriales|f__Flavobacteriaceae|g__Capnocytophaga|s__Capnocytophaga_ochracea	1.33403	0.417032	1.07671	0.630167	0.136075	0.305722	0.0575181	0.285282	0.497358
Desulfovibrio_alaskensis	d__Bacteria|p__Proteobacteria|c__Deltaproteobacteria|o__Desulfovibrionales|f__Desulfovibrionaceae|g__Desulfovibrio|s__Desulfovibrio_alaskensis	1.18239	0.412605	0.972691	0.457194	0.136088	0.305722	0.0575144	0.15716	0.358082
Xenorhabdus_bovienii	d__Bacteria|p__Proteobacteria|c__Gammaproteobacteria|o__Enterobacteriales|f__Enterobacteriaceae|g__Xenorhabdus|s__Xenorhabdus_bovienii	0.658039	0.451894	0.446954	0.428391	0.137785	0.30827	0.0570339	0.107736	0.298941
Candidatus_Hamiltonella_defensa	d__Bacteria|p__Proteobacteria|c__Gammaproteobacteria|o__Enterobacteriales|f__Enterobacteriaceae|g__Candidatus_Hamiltonella|s__Candidatus_Hamiltonella_defensa	0.22559	0.387458	0.0840884	0.155719	0.137937	0.30827	0.0569911	0.459835	0.665989
Azospirillum_lipoferum	d__Bacteria|p__Proteobacteria|c__Alphaproteobacteria|o__Rhodospirillales|f__Rhodospirillaceae|g__Azospirillum|s__Azospirillum_lipoferum	1.32848	0.326265	1.11964	0.523048	0.138048	0.30827	0.05696	0.24227	0.455678
Rhodococcus_erythropolis	d__Bacteria|p__Actinobacteria|c__Actinobacteria|o__Actinomycetales|f__Nocardiaceae|g__Rhodococcus|s__Rhodococcus_erythropolis	0.604231	0.547822	0.364541	0.449298	0.138568	0.308816	0.0568143	0.154505	0.357114
Deinococcus_maricopensis	d__Bacteria|p__Deinococcus-Thermus|c__Deinococci|o__Deinococcales|f__Deinococcaceae|g__Deinococcus|s__Deinococcus_maricopensis	0.629432	0.447	0.44993	0.289728	0.140078	0.311562	0.0563946	0.206656	0.421626
Acholeplasma_palmae	d__Bacteria|p__Tenericutes|c__Mollicutes|o__Acholeplasmatales|f__Acholeplasmataceae|g__Acholeplasma|s__Acholeplasma_palmae	0.855919	0.334969	0.669507	0.441162	0.140587	0.312076	0.0562541	0.167524	0.369675
Opitutus_terrae	d__Bacteria|p__Verrucomicrobia|c__Opitutae|f__Opitutaceae|g__Opitutus|s__Opitutus_terrae	1.05396	0.492938	0.815254	0.512833	0.141683	0.313887	0.0559538	0.127419	0.321704
Burkholderia_sp._CCGE1001	d__Bacteria|p__Proteobacteria|c__Betaproteobacteria|o__Burkholderiales|f__Burkholderiaceae|g__Burkholderia|s__Burkholderia_sp._CCGE1001	0.238855	0.304856	0.118835	0.193267	0.145261	0.321178	0.0549903	0.231042	0.44349
Thauera_sp._MZ1T	d__Bacteria|p__Proteobacteria|c__Betaproteobacteria|o__Rhodocyclales|f__Rhodocyclaceae|g__Thauera|s__Thauera_sp._MZ1T	1.07441	0.369463	0.839992	0.60629	0.148034	0.326172	0.0542611	0.223486	0.434944
Deinococcus_geothermalis	d__Bacteria|p__Deinococcus-Thermus|c__Deinococci|o__Deinococcales|f__Deinococcaceae|g__Deinococcus|s__Deinococcus_geothermalis	0.634058	0.447215	0.429651	0.4289	0.14838	0.326172	0.0541712	0.143646	0.340741
Waddlia_chondrophila	d__Bacteria|p__Chlamydiae|c__Chlamydiia|o__Chlamydiales|f__Waddliaceae|g__Waddlia|s__Waddlia_chondrophila	0.470129	0.493091	0.273043	0.337801	0.148546	0.326172	0.054128	0.211925	0.422718
Enterobacterial_phage_mEp390	d__Viruses|o__Caudovirales|f__Siphoviridae|g__Lambdalikevirus|s__Enterobacterial_phage_mEp390	0.343001	0.657756	0.11141	0.246952	0.148683	0.326172	0.0540925	0.263878	0.479607
Arcanobacterium_haemolyticum	d__Bacteria|p__Actinobacteria|c__Actinobacteria|o__Actinomycetales|f__Actinomycetaceae|g__Arcanobacterium|s__Arcanobacterium_haemolyticum	0.498454	0.283168	0.355921	0.332779	0.152835	0.334626	0.0530331	0.101899	0.291904
Vibrio_sp._Ex25	d__Bacteria|p__Proteobacteria|c__Gammaproteobacteria|o__Vibrionales|f__Vibrionaceae|g__Vibrio|s__Vibrio_sp._Ex25	0.274821	0.450943	0.110691	0.224362	0.153246	0.334872	0.0529299	0.628516	0.793431
Riemerella_anatipestifer	d__Bacteria|p__Bacteroidetes|c__Flavobacteriia|o__Flavobacteriales|f__Flavobacteriaceae|g__Riemerella|s__Riemerella_anatipestifer	2.19557	0.571768	1.90455	0.688522	0.154099	0.335703	0.0527168	0.191751	0.401782
Mycobacterium_chubuense	d__Bacteria|p__Actinobacteria|c__Actinobacteria|o__Actinomycetales|f__Mycobacteriaceae|g__Mycobacterium|s__Mycobacterium_chubuense	0.317545	0.334324	0.16852	0.313682	0.154226	0.335703	0.0526853	0.122943	0.316826
Desulfotomaculum_carboxydivorans	d__Bacteria|p__Firmicutes|c__Clostridia|o__Clostridiales|f__Peptococcaceae|g__Desulfotomaculum|s__Desulfotomaculum_carboxydivorans	1.03527	0.343756	0.89967	0.236932	0.154565	0.335789	0.052601	0.16534	0.366297
Shewanella_piezotolerans	d__Bacteria|p__Proteobacteria|c__Gammaproteobacteria|o__Alteromonadales|f__Shewanellaceae|g__Shewanella|s__Shewanella_piezotolerans	0.387762	0.459193	0.206513	0.319971	0.15574	0.337688	0.0523104	0.20151	0.414352
Aminobacterium_colombiense	d__Bacteria|p__Synergistetes|c__Synergistia|o__Synergistales|f__Synergistaceae|g__Aminobacterium|s__Aminobacterium_colombiense	0.487351	0.450926	0.307819	0.323531	0.156183	0.337994	0.0522015	0.196278	0.408444
Streptosporangium_roseum	d__Bacteria|p__Actinobacteria|c__Actinobacteria|o__Actinomycetales|f__Streptosporangiaceae|g__Streptosporangium|s__Streptosporangium_roseum	0.710063	0.41694	0.523264	0.401113	0.156958	0.339017	0.0520118	0.0983775	0.291749
Lactobacillus_fermentum	d__Bacteria|p__Firmicutes|c__Bacilli|o__Lactobacillales|f__Lactobacillaceae|g__Lactobacillus|s__Lactobacillus_fermentum	1.30595	0.943685	0.944386	0.607793	0.157901	0.340399	0.0517822	0.310311	0.527408
Haloarcula_hispanica	d__Archaea|p__Euryarchaeota|c__Halobacteria|o__Halobacteriales|f__Halobacteriaceae|g__Haloarcula|s__Haloarcula_hispanica	0.239729	0.319705	0.109813	0.246735	0.158425	0.340872	0.0516555	0.146655	0.344951
Candidatus_Kinetoplastibacterium_galatii	d__Bacteria|p__Proteobacteria|c__Betaproteobacteria|g__Kinetoplastibacterium|s__Candidatus_Kinetoplastibacterium_galatii	0.100108	0.243005	0.247209	0.388051	0.158958	0.341046	0.0515269	0.100731	0.291904
Staphylococcus_haemolyticus	d__Bacteria|p__Firmicutes|c__Bacilli|o__Bacillales|f__Staphylococcaceae|g__Staphylococcus|s__Staphylococcus_haemolyticus	0.635734	0.504802	0.44349	0.323242	0.159673	0.341046	0.0513552	0.211579	0.422718
Desulfocapsa_sulfexigens	d__Bacteria|p__Proteobacteria|c__Deltaproteobacteria|o__Desulfobacterales|f__Desulfobulbaceae|g__Desulfocapsa|s__Desulfocapsa_sulfexigens	0.562528	0.476315	0.369437	0.368419	0.159744	0.341046	0.0513382	0.188114	0.399068
Tistrella_mobilis	d__Bacteria|p__Proteobacteria|c__Alphaproteobacteria|o__Rhodospirillales|f__Rhodospirillaceae|g__Tistrella|s__Tistrella_mobilis	0.90516	0.472382	0.673185	0.547939	0.159752	0.341046	0.0513363	0.107445	0.298941
Haemophilus_parasuis	d__Bacteria|p__Proteobacteria|c__Gammaproteobacteria|o__Pasteurellales|f__Pasteurellaceae|g__Haemophilus|s__Haemophilus_parasuis	1.03543	0.481419	0.771151	0.669651	0.160027	0.341046	0.0512704	0.20286	0.415733
Desulfomicrobium_baculatum	d__Bacteria|p__Proteobacteria|c__Deltaproteobacteria|o__Desulfovibrionales|f__Desulfomicrobiaceae|g__Desulfomicrobium|s__Desulfomicrobium_baculatum	1.11231	0.500039	0.87276	0.558559	0.161167	0.342824	0.050999	0.144078	0.340741
Alkaliphilus_oremlandii	d__Bacteria|p__Firmicutes|c__Clostridia|o__Clostridiales|f__Clostridiaceae|g__Alkaliphilus|s__Alkaliphilus_oremlandii	1.10068	0.303404	0.97993	0.226308	0.161836	0.343317	0.0508408	0.15716	0.358082
Herbaspirillum_seropedicae	d__Bacteria|p__Proteobacteria|c__Betaproteobacteria|o__Burkholderiales|f__Oxalobacteraceae|g__Herbaspirillum|s__Herbaspirillum_seropedicae	0.749062	0.472066	0.54935	0.411576	0.162011	0.343317	0.0507994	0.146781	0.344951
Bacteroides_vulgatus	d__Bacteria|p__Bacteroidetes|c__Bacteroidia|o__Bacteroidales|f__Bacteroidaceae|g__Bacteroides|s__Bacteroides_vulgatus	5.55956	0.427455	5.75059	0.42255	0.163383	0.345056	0.0504775	0.0910861	0.280515
Desulfovibrio_africanus	d__Bacteria|p__Proteobacteria|c__Deltaproteobacteria|o__Desulfovibrionales|f__Desulfovibrionaceae|g__Desulfovibrio|s__Desulfovibrio_africanus	1.16154	0.322524	0.995444	0.411348	0.163447	0.345056	0.0504623	0.127419	0.321704
Clostridium_novyi	d__Bacteria|p__Firmicutes|c__Clostridia|o__Clostridiales|f__Clostridiaceae|g__Clostridium|s__Clostridium_novyi	1.29675	0.366021	1.11805	0.428328	0.164203	0.345493	0.0502863	0.182631	0.39523
Cyanothece_sp._PCC_7425	d__Bacteria|p__Cyanobacteria|o__Chroococcales|g__Cyanothece|s__Cyanothece_sp._PCC_7425	0.336021	0.488912	0.165468	0.224053	0.164271	0.345493	0.0502706	0.477122	0.67698
Aeromonas_salmonicida	d__Bacteria|p__Proteobacteria|c__Gammaproteobacteria|o__Aeromonadales|f__Aeromonadaceae|g__Aeromonas|s__Aeromonas_salmonicida	1.01014	0.359954	1.19491	0.45957	0.16507	0.346523	0.0500855	0.127419	0.321704
Nocardia_farcinica	d__Bacteria|p__Actinobacteria|c__Actinobacteria|o__Actinomycetales|f__Nocardiaceae|g__Nocardia|s__Nocardia_farcinica	0.382246	0.361202	0.237443	0.282509	0.166028	0.347883	0.0498649	0.188862	0.399068
Chlorobium_chlorochromatii	d__Bacteria|p__Chlorobi|c__Chlorobia|o__Chlorobiales|f__Chlorobiaceae|g__Chlorobium|s__Chlorobium_chlorochromatii	0.69722	0.428785	0.501875	0.447536	0.166816	0.348881	0.0496847	0.147181	0.345167
Sanguibacter_keddieii	d__Bacteria|p__Actinobacteria|c__Actinobacteria|o__Actinomycetales|f__Sanguibacteraceae|g__Sanguibacter|s__Sanguibacter_keddieii	0.612527	0.384054	0.436604	0.407809	0.168305	0.351341	0.0493462	0.12163	0.316826
Salinispora_arenicola	d__Bacteria|p__Actinobacteria|c__Actinobacteria|o__Actinomycetales|f__Micromonosporaceae|g__Salinispora|s__Salinispora_arenicola	0.794487	0.6431	0.547557	0.454814	0.169038	0.352214	0.049181	0.282579	0.497358
Lactobacillus_gasseri	d__Bacteria|p__Firmicutes|c__Bacilli|o__Lactobacillales|f__Lactobacillaceae|g__Lactobacillus|s__Lactobacillus_gasseri	0.878138	0.930965	0.544252	0.519659	0.169478	0.352476	0.0490821	0.271388	0.487542
Cellulomonas_fimi	d__Bacteria|p__Actinobacteria|c__Actinobacteria|o__Actinomycetales|f__Cellulomonadaceae|g__Cellulomonas|s__Cellulomonas_fimi	0.358736	0.356671	0.211412	0.30825	0.170337	0.353145	0.0488898	0.156517	0.358082
Bacillus_weihenstephanensis	d__Bacteria|p__Firmicutes|c__Bacilli|o__Bacillales|f__Bacillaceae|g__Bacillus|s__Bacillus_weihenstephanensis	0.349182	0.423148	0.19367	0.262063	0.17043	0.353145	0.0488692	0.327232	0.543497
Methanocella_arvoryzae	d__Archaea|p__Euryarchaeota|c__Methanomicrobia|o__Methanocellales|f__Methanocellaceae|g__Methanocella|s__Methanocella_arvoryzae	0.314104	0.432401	0.164591	0.213976	0.173846	0.35956	0.0481157	0.578221	0.756831
Methanoplanus_petrolearius	d__Archaea|p__Euryarchaeota|c__Methanomicrobia|o__Methanomicrobiales|f__Methanomicrobiaceae|g__Methanoplanus|s__Methanoplanus_petrolearius	0.497372	0.718392	0.237637	0.433033	0.174198	0.359625	0.0480391	0.297348	0.515189
Caldicellulosiruptor_hydrothermalis	d__Bacteria|p__Firmicutes|c__Clostridia|o__Thermoanaerobacterales|f__Thermoanaerobacterales_Family_III._Incertae_Sedis|g__Caldicellulosiruptor|s__Caldicellulosiruptor_hydrothermalis	0.32243	0.328742	0.179851	0.324625	0.175612	0.359894	0.0477329	0.10457	0.295881
Paludibacter_propionicigenes	d__Bacteria|p__Bacteroidetes|c__Bacteroidia|o__Bacteroidales|f__Porphyromonadaceae|g__Paludibacter|s__Paludibacter_propionicigenes	1.98424	0.291756	1.8041	0.505696	0.175701	0.359894	0.0477135	0.15716	0.358082
Geobacillus_sp._Y4.1MC1	d__Bacteria|p__Firmicutes|c__Bacilli|o__Bacillales|f__Bacillaceae|g__Geobacillus|s__Geobacillus_sp._Y4.1MC1	0.304591	0.394974	0.146208	0.329484	0.176548	0.359894	0.0475316	0.139191	0.337004
Spirosoma_linguale	d__Bacteria|p__Bacteroidetes|c__Cytophagia|o__Cytophagales|f__Cytophagaceae|g__Spirosoma|s__Spirosoma_linguale	0.824198	0.428955	0.640855	0.413036	0.176594	0.359894	0.0475216	0.228257	0.44045
Sulfurihydrogenibium_azorense	d__Bacteria|p__Aquificae|c__Aquificae|o__Aquificales|f__Hydrogenothermaceae|g__Sulfurihydrogenibium|s__Sulfurihydrogenibium_azorense	0.833646	0.479669	0.591284	0.624564	0.176773	0.359894	0.0474834	0.178116	0.388458
Sulfurospirillum_barnesii	d__Bacteria|p__Proteobacteria|c__Epsilonproteobacteria|o__Campylobacterales|f__Campylobacteraceae|g__Sulfurospirillum|s__Sulfurospirillum_barnesii	0.346151	0.330644	0.193265	0.3708	0.176803	0.359894	0.0474769	0.0675788	0.229563
Flavobacterium_indicum	d__Bacteria|p__Bacteroidetes|c__Flavobacteriia|o__Flavobacteriales|f__Flavobacteriaceae|g__Flavobacterium|s__Flavobacterium_indicum	0.559215	0.465629	0.376115	0.370448	0.176822	0.359894	0.0474729	0.251245	0.4663
Micromonospora_aurantiaca	d__Bacteria|p__Actinobacteria|c__Actinobacteria|o__Actinomycetales|f__Micromonosporaceae|g__Micromonospora|s__Micromonospora_aurantiaca	0.117694	0.217649	0.260329	0.409331	0.176897	0.359894	0.0474568	0.316827	0.533852
Oscillibacter_valericigenes	d__Bacteria|p__Firmicutes|c__Clostridia|o__Clostridiales|f__Oscillospiraceae|g__Oscillibacter|s__Oscillibacter_valericigenes	2.81759	0.424683	2.59365	0.592384	0.177498	0.360462	0.0473285	0.354652	0.57286
Brevundimonas_subvibrioides	d__Bacteria|p__Proteobacteria|c__Alphaproteobacteria|o__Caulobacterales|f__Caulobacteraceae|g__Brevundimonas|s__Brevundimonas_subvibrioides	0.746974	0.441807	0.533974	0.535762	0.178195	0.360632	0.0471802	0.138181	0.336597
Acinetobacter_oleivorans	d__Bacteria|p__Proteobacteria|c__Gammaproteobacteria|o__Pseudomonadales|f__Moraxellaceae|g__Acinetobacter|s__Acinetobacter_oleivorans	0.196144	0.257759	0.0986372	0.186094	0.178225	0.360632	0.0471739	0.192927	0.40349
Bartonella_tribocorum	d__Bacteria|p__Proteobacteria|c__Alphaproteobacteria|o__Rhizobiales|f__Bartonellaceae|g__Bartonella|s__Bartonella_tribocorum	0.254614	0.377308	0.44392	0.49009	0.179103	0.360808	0.046988	0.19821	0.409196
Adlercreutzia_equolifaciens	d__Bacteria|p__Actinobacteria|c__Actinobacteria|o__Coriobacteriales|f__Coriobacteriaceae|g__Adlercreutzia|s__Adlercreutzia_equolifaciens	2.80884	0.852326	2.35848	1.20076	0.179414	0.360808	0.0469225	0.264832	0.479607
Dinoroseobacter_shibae	d__Bacteria|p__Proteobacteria|c__Alphaproteobacteria|o__Rhodobacterales|f__Rhodobacteraceae|g__Dinoroseobacter|s__Dinoroseobacter_shibae	0.480119	0.327176	0.325171	0.387371	0.179775	0.360808	0.0468466	0.11992	0.316295
Streptomyces_rapamycinicus	d__Bacteria|p__Actinobacteria|c__Actinobacteria|o__Actinomycetales|f__Streptomycetaceae|g__Streptomyces|s__Streptomyces_rapamycinicus	0.839498	0.369741	0.681985	0.359324	0.179886	0.360808	0.0468234	0.13321	0.331106
Sulfurospirillum_deleyianum	d__Bacteria|p__Proteobacteria|c__Epsilonproteobacteria|o__Campylobacterales|f__Campylobacteraceae|g__Sulfurospirillum|s__Sulfurospirillum_deleyianum	0.185289	0.281601	0.0814404	0.190795	0.18017	0.360808	0.0467637	0.249465	0.464148
Acidithiobacillus_ferrooxidans	d__Bacteria|p__Proteobacteria|c__Gammaproteobacteria|o__Acidithiobacillales|f__Acidithiobacillaceae|g__Acidithiobacillus|s__Acidithiobacillus_ferrooxidans	0.466171	0.364342	0.322001	0.300538	0.180243	0.360808	0.0467484	0.197482	0.408444
Echinicola_vietnamensis	d__Bacteria|p__Bacteroidetes|c__Cytophagia|o__Cytophagales|f__Cyclobacteriaceae|g__Echinicola|s__Echinicola_vietnamensis	0.86562	0.561209	0.631129	0.526681	0.181046	0.361545	0.0465806	0.0943226	0.286015
Thermobispora_bispora	d__Bacteria|p__Actinobacteria|c__Actinobacteria|o__Actinomycetales|f__Pseudonocardiaceae|g__Thermobispora|s__Thermobispora_bispora	0.616157	0.403794	0.438641	0.420422	0.181256	0.361545	0.0465368	0.162488	0.366297
Pelobacter_propionicus	d__Bacteria|p__Proteobacteria|c__Deltaproteobacteria|o__Desulfuromonadales|f__Pelobacteraceae|g__Pelobacter|s__Pelobacter_propionicus	1.30318	0.333193	1.12899	0.466085	0.181939	0.362262	0.0463949	0.429082	0.637233
Enterobacteria_phage_HK225	d__Viruses|o__Caudovirales|f__Siphoviridae|g__Lambdalikevirus|s__Enterobacteria_phage_HK225	0.427882	0.621733	0.20444	0.398583	0.184034	0.365391	0.0459633	0.302049	0.518525
Candidatus_Endolissoclinum_faulkneri	d__Bacteria|p__Proteobacteria|c__Alphaproteobacteria|o__Rhodospirillales|f__Rhodospirillaceae|g__Candidatus_Endolissoclinum|s__Candidatus_Endolissoclinum_faulkneri	0.271706	0.272065	0.166081	0.218938	0.184162	0.365391	0.0459371	0.203298	0.415871
Gramella_forsetii	d__Bacteria|p__Bacteroidetes|c__Flavobacteriia|o__Flavobacteriales|f__Flavobacteriaceae|g__Gramella|s__Gramella_forsetii	0.601062	0.481249	0.418955	0.363797	0.185015	0.366435	0.045763	0.255142	0.469646
Acinetobacter_sp._ADP1	d__Bacteria|p__Proteobacteria|c__Gammaproteobacteria|o__Pseudomonadales|f__Moraxellaceae|g__Acinetobacter|s__Acinetobacter_sp._ADP1	0.204163	0.332077	0.0938551	0.153315	0.185407	0.366563	0.0456835	0.444997	0.649534
Acidithiobacillus_ferrivorans	d__Bacteria|p__Proteobacteria|c__Gammaproteobacteria|o__Acidithiobacillales|f__Acidithiobacillaceae|g__Acidithiobacillus|s__Acidithiobacillus_ferrivorans	0.597863	0.330213	0.452773	0.351651	0.186564	0.368201	0.0454495	0.284036	0.497358
Azotobacter_vinelandii	d__Bacteria|p__Proteobacteria|c__Gammaproteobacteria|o__Pseudomonadales|f__Pseudomonadaceae|g__Azotobacter|s__Azotobacter_vinelandii	0.794244	0.312832	0.626548	0.462376	0.187115	0.36843	0.0453385	0.13321	0.331106
butyrate-producing_bacterium_SSC/2	d__Bacteria|p__Firmicutes|c__Clostridia|o__Clostridiales|s__butyrate-producing_bacterium_SSC/2	4.10624	0.486073	3.87803	0.584541	0.187416	0.36843	0.0452782	0.327262	0.543497
Methylocella_silvestris	d__Bacteria|p__Proteobacteria|c__Alphaproteobacteria|o__Rhizobiales|f__Beijerinckiaceae|g__Methylocella|s__Methylocella_silvestris	0.319712	0.283437	0.203603	0.263778	0.187854	0.36843	0.0451904	0.1824	0.39523
Erwinia_tasmaniensis	d__Bacteria|p__Proteobacteria|c__Gammaproteobacteria|o__Enterobacteriales|f__Enterobacteriaceae|g__Erwinia|s__Erwinia_tasmaniensis	0.848407	0.662172	0.566743	0.666583	0.187994	0.36843	0.0451623	0.191079	0.401782
Streptomyces_griseus	d__Bacteria|p__Actinobacteria|c__Actinobacteria|o__Actinomycetales|f__Streptomycetaceae|g__Streptomyces|s__Streptomyces_griseus	0.974935	0.275542	0.811951	0.469789	0.188749	0.368679	0.0450119	0.285214	0.497358
Thermovirga_lienii	d__Bacteria|p__Synergistetes|c__Synergistia|o__Synergistales|f__Synergistaceae|g__Thermovirga|s__Thermovirga_lienii	0.632882	0.501739	0.410349	0.549328	0.188956	0.368679	0.0449707	0.094403	0.286015
Sphingomonas_wittichii	d__Bacteria|p__Proteobacteria|c__Alphaproteobacteria|o__Sphingomonadales|f__Sphingomonadaceae|g__Sphingomonas|s__Sphingomonas_wittichii	0.354847	0.418348	0.20967	0.246426	0.189108	0.368679	0.0449404	0.347371	0.565992
Lactobacillus_delbrueckii	d__Bacteria|p__Firmicutes|c__Bacilli|o__Lactobacillales|f__Lactobacillaceae|g__Lactobacillus|s__Lactobacillus_delbrueckii	1.14039	0.619354	0.923357	0.379799	0.189507	0.368816	0.0448613	0.126413	0.321704
Xanthomonas_albilineans	d__Bacteria|p__Proteobacteria|c__Gammaproteobacteria|o__Xanthomonadales|f__Xanthomonadaceae|g__Xanthomonas|s__Xanthomonas_albilineans	0.747876	0.461241	0.555214	0.454157	0.191096	0.370774	0.0445482	0.112603	0.306377
Anabaena_cylindrica	d__Bacteria|p__Cyanobacteria|o__Nostocales|f__Nostocaceae|g__Anabaena|s__Anabaena_cylindrica	0.35755	0.327096	0.229616	0.278981	0.191175	0.370774	0.0445326	0.19056	0.401537
Caldilinea_aerophila	d__Bacteria|p__Chloroflexi|c__Caldilineae|o__Caldilineales|f__Caldilineaceae|g__Caldilinea|s__Caldilinea_aerophila	0.720577	0.443886	0.534526	0.441831	0.191933	0.3716	0.0443844	0.100829	0.291904
Rhodococcus_opacus	d__Bacteria|p__Actinobacteria|c__Actinobacteria|o__Actinomycetales|f__Nocardiaceae|g__Rhodococcus|s__Rhodococcus_opacus	0.504137	0.474074	0.331367	0.340256	0.193388	0.373773	0.0441014	0.234775	0.446072
Bacteroides_fragilis	d__Bacteria|p__Bacteroidetes|c__Bacteroidia|o__Bacteroidales|f__Bacteroidaceae|g__Bacteroides|s__Bacteroides_fragilis	4.86991	0.45248	5.03348	0.31995	0.194732	0.375722	0.0438423	0.231499	0.443607
Coraliomargarita_akajimensis	d__Bacteria|p__Verrucomicrobia|c__Opitutae|o__Puniceicoccales|f__Puniceicoccaceae|g__Coraliomargarita|s__Coraliomargarita_akajimensis	0.527655	0.586061	0.32923	0.332617	0.195775	0.377086	0.0436425	0.458787	0.66533
Carnobacterium_sp._17-4	d__Bacteria|p__Firmicutes|c__Bacilli|o__Lactobacillales|f__Carnobacteriaceae|g__Carnobacterium|s__Carnobacterium_sp._17-4	0.530176	0.42266	0.373172	0.326458	0.196479	0.377793	0.0435084	0.187043	0.399068
Kitasatospora_setae	d__Bacteria|p__Actinobacteria|c__Actinobacteria|o__Actinomycetales|f__Streptomycetaceae|g__Kitasatospora|s__Kitasatospora_setae	0.721111	0.40274	0.548694	0.431328	0.199192	0.382353	0.0429966	0.238883	0.450821
Sulfuricella_denitrificans	d__Bacteria|p__Proteobacteria|c__Betaproteobacteria|o__Sulfuricellales|f__Sulfuricellaceae|g__Sulfuricella|s__Sulfuricella_denitrificans	0.716901	0.366954	0.564868	0.371344	0.200634	0.384463	0.0427277	0.193939	0.404853
Desulfovibrio_piezophilus	d__Bacteria|p__Proteobacteria|c__Deltaproteobacteria|o__Desulfovibrionales|f__Desulfovibrionaceae|g__Desulfovibrio|s__Desulfovibrio_piezophilus	0.519566	0.402317	0.707177	0.504619	0.201407	0.385286	0.0425844	0.216586	0.426701
Flexistipes_sinusarabici	d__Bacteria|p__Deferribacteres|c__Deferribacteres|o__Deferribacterales|f__Deferribacteraceae|g__Flexistipes|s__Flexistipes_sinusarabici	0.251374	0.533345	0.0877822	0.1826	0.202186	0.386117	0.0424408	0.524786	0.714185
[Cellvibrio]_gilvus	d__Bacteria|p__Actinobacteria|c__Actinobacteria|o__Actinomycetales|f__Cellulomonadaceae|g__Cellulomonas|s__[Cellvibrio]_gilvus	0.660956	0.395215	0.495438	0.414518	0.204011	0.388939	0.0421067	0.207706	0.421626
Thermus_thermophilus	d__Bacteria|p__Deinococcus-Thermus|c__Deinococci|o__Thermales|f__Thermaceae|g__Thermus|s__Thermus_thermophilus	0.561486	0.355075	0.427436	0.302011	0.2062	0.392446	0.0417102	0.255132	0.469646
Pasteurella_multocida	d__Bacteria|p__Proteobacteria|c__Gammaproteobacteria|o__Pasteurellales|f__Pasteurellaceae|g__Pasteurella|s__Pasteurella_multocida	0.862012	0.626746	0.626449	0.529868	0.207054	0.392621	0.0415568	0.201817	0.414352
Novosphingobium_aromaticivorans	d__Bacteria|p__Proteobacteria|c__Alphaproteobacteria|o__Sphingomonadales|f__Sphingomonadaceae|g__Novosphingobium|s__Novosphingobium_aromaticivorans	0.588486	0.424002	0.434013	0.33216	0.207403	0.392621	0.0414944	0.226063	0.438438
Clostridium_ljungdahlii	d__Bacteria|p__Firmicutes|c__Clostridia|o__Clostridiales|f__Clostridiaceae|g__Clostridium|s__Clostridium_ljungdahlii	0.428101	0.420629	0.282776	0.283088	0.207669	0.392621	0.0414469	0.307534	0.524727
Coprothermobacter_proteolyticus	d__Bacteria|p__Firmicutes|c__Clostridia|o__Thermoanaerobacterales|f__Thermodesulfobiaceae|g__Coprothermobacter|s__Coprothermobacter_proteolyticus	0.117033	0.191989	0.244093	0.399782	0.207865	0.392621	0.0414118	0.418077	0.630075
Alistipes_shahii	d__Bacteria|p__Bacteroidetes|c__Bacteroidia|o__Bacteroidales|f__Rikenellaceae|g__Alistipes|s__Alistipes_shahii	4.49884	0.434539	4.32357	0.430932	0.208044	0.392621	0.0413801	0.201194	0.414352
Aliivibrio_salmonicida	d__Bacteria|p__Proteobacteria|c__Gammaproteobacteria|o__Vibrionales|f__Vibrionaceae|g__Aliivibrio|s__Aliivibrio_salmonicida	0.296126	0.284246	0.185671	0.261349	0.208559	0.392931	0.0412885	0.188314	0.399068
Oscillatoria_nigro-viridis	d__Bacteria|p__Cyanobacteria|o__Oscillatoriales|g__Oscillatoria|s__Oscillatoria_nigro-viridis	0.234773	0.280948	0.351553	0.298821	0.210638	0.395852	0.0409211	0.223945	0.435081
Cyclobacterium_marinum	d__Bacteria|p__Bacteroidetes|c__Cytophagia|o__Cytophagales|f__Cyclobacteriaceae|g__Cyclobacterium|s__Cyclobacterium_marinum	0.852205	0.512437	0.596567	0.738325	0.211078	0.395852	0.040844	0.173058	0.380389
Burkholderia_multivorans	d__Bacteria|p__Proteobacteria|c__Betaproteobacteria|o__Burkholderiales|f__Burkholderiaceae|g__Burkholderia|s__Burkholderia_multivorans	0.492406	0.465362	0.320184	0.387531	0.211168	0.395852	0.0408281	0.266189	0.481287
Xanthomonas_oryzae	d__Bacteria|p__Proteobacteria|c__Gammaproteobacteria|o__Xanthomonadales|f__Xanthomonadaceae|g__Xanthomonas|s__Xanthomonas_oryzae	0.239245	0.318541	0.376044	0.364679	0.214116	0.400534	0.040316	0.184201	0.39621
Dictyoglomus_turgidum	d__Bacteria|p__Dictyoglomi|c__Dictyoglomia|o__Dictyoglomales|f__Dictyoglomaceae|g__Dictyoglomus|s__Dictyoglomus_turgidum	0.338276	0.2972	0.471261	0.365831	0.214719	0.400534	0.0402122	0.268289	0.483524
Cellulophaga_lytica	d__Bacteria|p__Bacteroidetes|c__Flavobacteriia|o__Flavobacteriales|f__Flavobacteriaceae|g__Cellulophaga|s__Cellulophaga_lytica	0.397751	0.315098	0.270104	0.324673	0.214738	0.400534	0.040209	0.184201	0.39621
Pseudomonas_fulva	d__Bacteria|p__Proteobacteria|c__Gammaproteobacteria|o__Pseudomonadales|f__Pseudomonadaceae|g__Pseudomonas|s__Pseudomonas_fulva	0.71941	0.482042	0.520414	0.517462	0.215925	0.402079	0.0400057	0.234435	0.446072
Candidatus_Tremblaya_phenacola	d__Bacteria|p__Proteobacteria|c__Betaproteobacteria|g__Candidatus_Tremblaya|s__Candidatus_Tremblaya_phenacola	0.543972	0.520044	0.752809	0.534843	0.218237	0.405369	0.0396133	0.266772	0.481564
Capnocytophaga_canimorsus	d__Bacteria|p__Bacteroidetes|c__Flavobacteriia|o__Flavobacteriales|f__Flavobacteriaceae|g__Capnocytophaga|s__Capnocytophaga_canimorsus	0.451336	0.520606	0.265187	0.41409	0.218415	0.405369	0.0395834	0.188314	0.399068
Selenomonas_sputigena	d__Bacteria|p__Firmicutes|c__Negativicutes|o__Selenomonadales|f__Veillonellaceae|g__Selenomonas|s__Selenomonas_sputigena	1.63073	0.334705	1.46392	0.494985	0.219491	0.406298	0.0394025	0.16534	0.366297
Emticicia_oligotrophica	d__Bacteria|p__Bacteroidetes|c__Cytophagia|o__Cytophagales|f__Cytophagaceae|g__Emticicia|s__Emticicia_oligotrophica	1.30083	0.388001	1.10236	0.596005	0.21964	0.406298	0.0393776	0.424862	0.635875
Acidiphilium_cryptum	d__Bacteria|p__Proteobacteria|c__Alphaproteobacteria|o__Rhodospirillales|f__Acetobacteraceae|g__Acidiphilium|s__Acidiphilium_cryptum	0.24278	0.340814	0.121441	0.271623	0.220709	0.407602	0.0391993	0.235504	0.446701
Acetobacterium_woodii	d__Bacteria|p__Firmicutes|c__Clostridia|o__Clostridiales|f__Eubacteriaceae|g__Acetobacterium|s__Acetobacterium_woodii	1.10382	0.406879	0.942816	0.412844	0.22178	0.408323	0.0390214	0.173829	0.381334
Neisseria_meningitidis	d__Bacteria|p__Proteobacteria|c__Betaproteobacteria|o__Neisseriales|f__Neisseriaceae|g__Neisseria|s__Neisseria_meningitidis	1.43962	0.30025	1.31489	0.334404	0.22216	0.408323	0.0389585	0.368862	0.582387
Acidimicrobium_ferrooxidans	d__Bacteria|p__Actinobacteria|c__Actinobacteria|o__Acidimicrobiales|f__Acidimicrobiaceae|g__Acidimicrobium|s__Acidimicrobium_ferrooxidans	0.436017	0.406715	0.290621	0.330284	0.222192	0.408323	0.0389533	0.299855	0.517134
Francisella_tularensis	d__Bacteria|p__Proteobacteria|c__Gammaproteobacteria|o__Thiotrichales|f__Francisellaceae|g__Francisella|s__Francisella_tularensis	0.78713	0.501684	0.620076	0.341619	0.225932	0.414516	0.0383416	0.261169	0.476824
Synechococcus_sp._WH_8102	d__Bacteria|p__Cyanobacteria|o__Chroococcales|g__Synechococcus|s__Synechococcus_sp._WH_8102	0.568841	0.36974	0.433554	0.325396	0.226857	0.415533	0.0381921	0.24905	0.464148
Actinoplanes_sp._SE50/110	d__Bacteria|p__Actinobacteria|c__Actinobacteria|o__Actinomycetales|f__Micromonosporaceae|g__Actinoplanes|s__Actinoplanes_sp._SE50/110	0.282714	0.299458	0.180191	0.224516	0.228104	0.417084	0.0379916	0.325572	0.543497
Paracoccus_aminophilus	d__Bacteria|p__Proteobacteria|c__Alphaproteobacteria|o__Rhodobacterales|f__Rhodobacteraceae|g__Paracoccus|s__Paracoccus_aminophilus	0.584163	0.462218	0.409498	0.439945	0.228448	0.417084	0.0379366	0.249462	0.464148
Fluviicola_taffensis	d__Bacteria|p__Bacteroidetes|c__Flavobacteriia|o__Flavobacteriales|f__Cryomorphaceae|g__Fluviicola|s__Fluviicola_taffensis	1.19802	0.48502	1.00622	0.507555	0.229287	0.417935	0.0378027	0.354652	0.57286
Halanaerobium_hydrogeniformans	d__Bacteria|p__Firmicutes|c__Clostridia|o__Halanaerobiales|f__Halanaerobiaceae|g__Halanaerobium|s__Halanaerobium_hydrogeniformans	0.816062	0.492186	0.619146	0.528594	0.230253	0.419016	0.0376492	0.321568	0.53883
Symbiobacterium_thermophilum	d__Bacteria|p__Firmicutes|c__Clostridia|o__Clostridiales|f__Symbiobacteriaceae|g__Symbiobacterium|s__Symbiobacterium_thermophilum	1.19838	0.462679	1.01629	0.483447	0.231144	0.419955	0.0375083	0.276627	0.490663
Desulfitobacterium_hafniense	d__Bacteria|p__Firmicutes|c__Clostridia|o__Clostridiales|f__Peptococcaceae|g__Desulfitobacterium|s__Desulfitobacterium_hafniense	1.01922	0.421587	0.878478	0.300942	0.231808	0.420481	0.0374037	0.264832	0.479607
Leptospirillum_ferrooxidans	d__Bacteria|p__Nitrospirae|c__Nitrospira|o__Nitrospirales|f__Nitrospiraceae|g__Leptospirillum|s__Leptospirillum_ferrooxidans	0.233783	0.320746	0.128896	0.216539	0.232967	0.4219	0.037222	0.317168	0.533852
Rahnella_sp._Y9602	d__Bacteria|p__Proteobacteria|c__Gammaproteobacteria|o__Enterobacteriales|f__Enterobacteriaceae|g__Rahnella|s__Rahnella_sp._Y9602	0.332521	0.455281	0.178896	0.338744	0.233494	0.422172	0.0371398	0.215546	0.425907
Bacteroides_thetaiotaomicron	d__Bacteria|p__Bacteroidetes|c__Bacteroidia|o__Bacteroidales|f__Bacteroidaceae|g__Bacteroides|s__Bacteroides_thetaiotaomicron	4.73582	0.397761	4.88321	0.3733	0.234377	0.422878	0.0370024	0.24227	0.455678
Rickettsia_prowazekii	d__Bacteria|p__Proteobacteria|c__Alphaproteobacteria|o__Rickettsiales|f__Rickettsiaceae|g__Rickettsia|s__Rickettsia_prowazekii	0.186141	0.289591	0.0894092	0.210839	0.234639	0.422878	0.0369618	0.222312	0.434166
Cellvibrio_japonicus	d__Bacteria|p__Proteobacteria|c__Gammaproteobacteria|o__Pseudomonadales|f__Pseudomonadaceae|g__Cellvibrio|s__Cellvibrio_japonicus	0.150152	0.290337	0.260489	0.289696	0.236385	0.425341	0.0366924	0.126695	0.321704
Borrelia_turicatae	d__Bacteria|p__Spirochaetes|c__Spirochaetia|o__Spirochaetales|f__Spirochaetaceae|g__Borrelia|s__Borrelia_turicatae	0.220881	0.278298	0.118683	0.260153	0.237672	0.426972	0.0364952	0.162343	0.366297
Synechococcus_sp._PCC_6312	d__Bacteria|p__Cyanobacteria|o__Chroococcales|g__Synechococcus|s__Synechococcus_sp._PCC_6312	0.122633	0.187562	0.061751	0.12901	0.239092	0.428836	0.0362791	0.344463	0.562891
Gloeobacter_kilaueensis	d__Bacteria|p__Cyanobacteria|c__Gloeobacteria|o__Gloeobacterales|g__Gloeobacter|s__Gloeobacter_kilaueensis	0.528324	0.431113	0.374984	0.381491	0.240949	0.429868	0.0359989	0.316902	0.533852
Gallionella_capsiferriformans	d__Bacteria|p__Proteobacteria|c__Betaproteobacteria|o__Gallionellales|f__Gallionellaceae|g__Gallionella|s__Gallionella_capsiferriformans	0.977546	0.432168	0.812058	0.446737	0.241164	0.429868	0.0359665	0.383413	0.597045
Rhodopseudomonas_palustris	d__Bacteria|p__Proteobacteria|c__Alphaproteobacteria|o__Rhizobiales|f__Bradyrhizobiaceae|g__Rhodopseudomonas|s__Rhodopseudomonas_palustris	1.21036	0.504115	1.01353	0.540978	0.241262	0.429868	0.0359519	0.233944	0.446072
Rhizobium_leguminosarum	d__Bacteria|p__Proteobacteria|c__Alphaproteobacteria|o__Rhizobiales|f__Rhizobiaceae|g__Rhizobium|s__Rhizobium_leguminosarum	0.917493	0.381062	0.754044	0.482238	0.241704	0.429868	0.0358857	0.218384	0.429488
Chitinophaga_pinensis	d__Bacteria|p__Bacteroidetes|c__Sphingobacteriia|o__Sphingobacteriales|g__Chitinophaga|s__Chitinophaga_pinensis	1.35716	0.512206	1.1899	0.365279	0.241821	0.429868	0.0358681	0.191751	0.401782
Shewanella_violacea	d__Bacteria|p__Proteobacteria|c__Gammaproteobacteria|o__Alteromonadales|f__Shewanellaceae|g__Shewanella|s__Shewanella_violacea	0.32208	0.437042	0.193487	0.208345	0.242286	0.429868	0.0357986	0.596429	0.770878
Wolinella_succinogenes	d__Bacteria|p__Proteobacteria|c__Epsilonproteobacteria|o__Campylobacterales|f__Helicobacteraceae|g__Wolinella|s__Wolinella_succinogenes	0.341376	0.485723	0.194819	0.262362	0.242498	0.429868	0.035767	0.641341	0.801497
Campylobacter_coli	d__Bacteria|p__Proteobacteria|c__Epsilonproteobacteria|o__Campylobacterales|f__Campylobacteraceae|g__Campylobacter|s__Campylobacter_coli	1.6474	0.359254	1.82964	0.585373	0.242735	0.429868	0.0357316	0.398302	0.611856
Lactobacillus_buchneri	d__Bacteria|p__Firmicutes|c__Bacilli|o__Lactobacillales|f__Lactobacillaceae|g__Lactobacillus|s__Lactobacillus_buchneri	1.05101	0.645464	0.801603	0.687481	0.24423	0.431833	0.0355098	0.296882	0.515178
Bacillus_licheniformis	d__Bacteria|p__Firmicutes|c__Bacilli|o__Bacillales|f__Bacillaceae|g__Bacillus|s__Bacillus_licheniformis	1.15564	0.356054	0.971842	0.600398	0.246307	0.434819	0.0352042	0.524967	0.714185
Lactobacillus_brevis	d__Bacteria|p__Firmicutes|c__Bacilli|o__Lactobacillales|f__Lactobacillaceae|g__Lactobacillus|s__Lactobacillus_brevis	0.658281	0.646983	0.463926	0.36424	0.249023	0.438922	0.0348092	0.461687	0.666089
Pectobacterium_carotovorum	d__Bacteria|p__Proteobacteria|c__Gammaproteobacteria|o__Enterobacteriales|f__Enterobacteriaceae|g__Pectobacterium|s__Pectobacterium_carotovorum	1.20166	0.671339	0.933205	0.777073	0.249647	0.439333	0.0347191	0.406702	0.621089
Thioalkalimicrobium_cyclicum	d__Bacteria|p__Proteobacteria|c__Gammaproteobacteria|o__Thiotrichales|f__Piscirickettsiaceae|g__Thioalkalimicrobium|s__Thioalkalimicrobium_cyclicum	0.583263	0.391957	0.443398	0.365725	0.250564	0.440255	0.0345873	0.377446	0.592601
Staphylococcus_pseudintermedius	d__Bacteria|p__Firmicutes|c__Bacilli|o__Bacillales|f__Staphylococcaceae|g__Staphylococcus|s__Staphylococcus_pseudintermedius	0.685952	0.552078	0.501311	0.446174	0.251964	0.442021	0.0343872	0.258919	0.475037
Rhizobium_sp._IRBG74	d__Bacteria|p__Proteobacteria|c__Alphaproteobacteria|o__Rhizobiales|f__Rhizobiaceae|g__Rhizobium|s__Rhizobium_sp._IRBG74	0.871548	0.369224	0.724077	0.431176	0.252561	0.442377	0.0343022	0.409334	0.62261
Bifidobacterium_asteroides	d__Bacteria|p__Actinobacteria|c__Actinobacteria|o__Bifidobacteriales|f__Bifidobacteriaceae|g__Bifidobacterium|s__Bifidobacterium_asteroides	1.24498	0.415821	1.08459	0.45825	0.253643	0.443578	0.034149	0.221065	0.432484
Bordetella_avium	d__Bacteria|p__Proteobacteria|c__Betaproteobacteria|o__Burkholderiales|f__Alcaligenaceae|g__Bordetella|s__Bordetella_avium	0.716673	0.435051	0.546068	0.498984	0.256311	0.4465	0.0337741	0.187043	0.399068
Enterococcus_sp._7L76	d__Bacteria|p__Firmicutes|c__Bacilli|o__Lactobacillales|f__Enterococcaceae|g__Enterococcus|s__Enterococcus_sp._7L76	1.17893	0.409125	1.03091	0.403263	0.256376	0.4465	0.033765	0.210964	0.422305
Syntrophus_aciditrophicus	d__Bacteria|p__Proteobacteria|c__Deltaproteobacteria|o__Syntrophobacterales|f__Syntrophaceae|g__Syntrophus|s__Syntrophus_aciditrophicus	0.486185	0.380446	0.350461	0.364503	0.256509	0.4465	0.0337465	0.197482	0.408444
Sinorhizobium_medicae	d__Bacteria|p__Proteobacteria|c__Alphaproteobacteria|o__Rhizobiales|f__Rhizobiaceae|g__Sinorhizobium|s__Sinorhizobium_medicae	0.875611	0.420225	0.711496	0.483852	0.259268	0.450603	0.0333641	0.284852	0.497358
Nocardiopsis_alba	d__Bacteria|p__Actinobacteria|c__Actinobacteria|o__Actinomycetales|f__Nocardiopsaceae|g__Nocardiopsis|s__Nocardiopsis_alba	0.419766	0.427573	0.279342	0.344413	0.259854	0.450923	0.0332835	0.345687	0.564068
Clostridium_tetani	d__Bacteria|p__Firmicutes|c__Clostridia|o__Clostridiales|f__Clostridiaceae|g__Clostridium|s__Clostridium_tetani	1.2425	0.386096	1.11713	0.304198	0.261139	0.452453	0.0331075	0.444964	0.649534
Bifidobacterium_longum	d__Bacteria|p__Actinobacteria|c__Actinobacteria|o__Bifidobacteriales|f__Bifidobacteriaceae|g__Bifidobacterium|s__Bifidobacterium_longum	3.31817	0.74739	3.06581	0.653286	0.262679	0.453757	0.032898	0.25338	0.468711
Bacteroides_helcogenes	d__Bacteria|p__Bacteroidetes|c__Bacteroidia|o__Bacteroidales|f__Bacteroidaceae|g__Bacteroides|s__Bacteroides_helcogenes	3.75648	0.320725	3.8691	0.305592	0.262701	0.453757	0.032895	0.276627	0.490663
Acidovorax_citrulli	d__Bacteria|p__Proteobacteria|c__Betaproteobacteria|o__Burkholderiales|f__Comamonadaceae|g__Acidovorax|s__Acidovorax_citrulli	0.579512	0.413625	0.43987	0.362585	0.263339	0.454159	0.0328086	0.215803	0.425907
Chlorobium_limicola	d__Bacteria|p__Chlorobi|c__Chlorobia|o__Chlorobiales|f__Chlorobiaceae|g__Chlorobium|s__Chlorobium_limicola	0.771992	0.471599	0.583518	0.577658	0.265436	0.456757	0.0325266	0.214821	0.425468
Shigella_flexneri	d__Bacteria|p__Proteobacteria|c__Gammaproteobacteria|o__Enterobacteriales|f__Enterobacteriaceae|g__Shigella|s__Shigella_flexneri	1.36443	0.812259	1.65785	0.834218	0.266805	0.456757	0.0323439	0.394149	0.607759
Sideroxydans_lithotrophicus	d__Bacteria|p__Proteobacteria|c__Betaproteobacteria|o__Gallionellales|f__Gallionellaceae|g__Sideroxydans|s__Sideroxydans_lithotrophicus	0.420456	0.363216	0.299635	0.313325	0.267052	0.456757	0.0323111	0.262848	0.47911
Methanocorpusculum_labreanum	d__Archaea|p__Euryarchaeota|c__Methanomicrobia|o__Methanomicrobiales|f__Methanocorpusculaceae|g__Methanocorpusculum|s__Methanocorpusculum_labreanum	0.944793	0.504788	1.13379	0.555549	0.267208	0.456757	0.0322903	0.147771	0.345826
Thermodesulfobacterium_geofontis	d__Bacteria|p__Thermodesulfobacteria|c__Thermodesulfobacteria|o__Thermodesulfobacteriales|f__Thermodesulfobacteriaceae|g__Thermodesulfobacterium|s__Thermodesulfobacterium_geofontis	0.0868642	0.184809	0.176927	0.306447	0.267432	0.456757	0.0322606	0.327204	0.543497
Hahella_chejuensis	d__Bacteria|p__Proteobacteria|c__Gammaproteobacteria|o__Oceanospirillales|f__Hahellaceae|g__Hahella|s__Hahella_chejuensis	0.366013	0.460422	0.227059	0.304827	0.267481	0.456757	0.0322542	0.421262	0.633872
Streptomyces_bingchenggensis	d__Bacteria|p__Actinobacteria|c__Actinobacteria|o__Actinomycetales|f__Streptomycetaceae|g__Streptomyces|s__Streptomyces_bingchenggensis	0.667108	0.489317	0.499019	0.456331	0.268271	0.456757	0.0321495	0.468857	0.672108
Agrobacterium_tumefaciens	d__Bacteria|p__Proteobacteria|c__Alphaproteobacteria|o__Rhizobiales|f__Rhizobiaceae|g__Agrobacterium|s__Agrobacterium_tumefaciens	0.820038	0.417838	0.68202	0.35689	0.268378	0.456757	0.0321354	0.208368	0.421626
Microlunatus_phosphovorus	d__Bacteria|p__Actinobacteria|c__Actinobacteria|o__Actinomycetales|f__Propionibacteriaceae|g__Microlunatus|s__Microlunatus_phosphovorus	0.357657	0.414038	0.222406	0.345901	0.26927	0.456757	0.0320178	0.24802	0.464148
Thiomicrospira_crunogena	d__Bacteria|p__Proteobacteria|c__Gammaproteobacteria|o__Thiotrichales|f__Piscirickettsiaceae|g__Thiomicrospira|s__Thiomicrospira_crunogena	0.252023	0.340521	0.158233	0.155241	0.269415	0.456757	0.0319987	0.849237	0.921554
Weeksella_virosa	d__Bacteria|p__Bacteroidetes|c__Flavobacteriia|o__Flavobacteriales|f__Flavobacteriaceae|g__Weeksella|s__Weeksella_virosa	0.229452	0.251851	0.145977	0.218093	0.269518	0.456757	0.0319851	0.272667	0.487662
Thermaerobacter_marianensis	d__Bacteria|p__Firmicutes|c__Clostridia|o__Clostridiales|f__Clostridiales_Family_XVII._Incertae_Sedis|g__Thermaerobacter|s__Thermaerobacter_marianensis	1.12017	0.328275	0.972999	0.487519	0.269819	0.456757	0.0319457	0.25338	0.468711
Geobacter_sp._M18	d__Bacteria|p__Proteobacteria|c__Deltaproteobacteria|o__Desulfuromonadales|f__Geobacteraceae|g__Geobacter|s__Geobacter_sp._M18	1.27542	0.353572	1.12479	0.487278	0.270185	0.456757	0.0318976	0.340785	0.559326
Mycobacterium_sp._JDM601	d__Bacteria|p__Actinobacteria|c__Actinobacteria|o__Actinomycetales|f__Mycobacteriaceae|g__Mycobacterium|s__Mycobacterium_sp._JDM601	0.515204	0.371772	0.389159	0.340531	0.27055	0.456757	0.0318499	0.270572	0.486855
Burkholderia_sp._RPE64	d__Bacteria|p__Proteobacteria|c__Betaproteobacteria|o__Burkholderiales|f__Burkholderiaceae|g__Burkholderia|s__Burkholderia_sp._RPE64	0.520428	0.351672	0.395588	0.355148	0.27099	0.456812	0.0317924	0.245366	0.459959
Enterobacteria_phage_mEp237	d__Viruses|o__Caudovirales|f__Siphoviridae|g__Lambdalikevirus|s__Enterobacteria_phage_mEp237	0.354389	0.556943	0.188969	0.36689	0.2743	0.461328	0.0313634	0.679739	0.82377
Deinococcus_deserti	d__Bacteria|p__Deinococcus-Thermus|c__Deinococci|o__Deinococcales|f__Deinococcaceae|g__Deinococcus|s__Deinococcus_deserti	1.08483	0.45042	0.908319	0.55135	0.274492	0.461328	0.0313388	0.394082	0.607759
Hyphomicrobium_nitrativorans	d__Bacteria|p__Proteobacteria|c__Alphaproteobacteria|o__Rhizobiales|f__Hyphomicrobiaceae|g__Hyphomicrobium|s__Hyphomicrobium_nitrativorans	0.405964	0.438588	0.27348	0.306107	0.274925	0.461363	0.0312832	0.465446	0.668072
Eubacterium_rectale	d__Bacteria|p__Firmicutes|c__Clostridia|o__Clostridiales|f__Eubacteriaceae|g__Eubacterium|s__Eubacterium_rectale	4.82088	0.594465	4.56184	0.861768	0.275432	0.461524	0.0312181	0.368862	0.582387
Streptomyces_venezuelae	d__Bacteria|p__Actinobacteria|c__Actinobacteria|o__Actinomycetales|f__Streptomycetaceae|g__Streptomyces|s__Streptomyces_venezuelae	0.358371	0.333635	0.497581	0.455854	0.277359	0.464059	0.0309726	0.432784	0.640886
Phaeobacter_gallaeciensis	d__Bacteria|p__Proteobacteria|c__Alphaproteobacteria|o__Rhodobacterales|f__Rhodobacteraceae|g__Phaeobacter|s__Phaeobacter_gallaeciensis	0.194627	0.323983	0.311763	0.354049	0.281903	0.470959	0.0304016	0.22761	0.44045
Runella_slithyformis	d__Bacteria|p__Bacteroidetes|c__Cytophagia|o__Cytophagales|f__Cytophagaceae|g__Runella|s__Runella_slithyformis	0.924115	0.524476	1.11539	0.584022	0.282681	0.471556	0.030305	0.208026	0.421626
Ruminococcus_bromii	d__Bacteria|p__Firmicutes|c__Clostridia|o__Clostridiales|f__Ruminococcaceae|g__Ruminococcus|s__Ruminococcus_bromii	4.14886	0.740299	3.88578	0.789015	0.283711	0.47257	0.0301776	0.444964	0.649534
Enterobacter_aerogenes	d__Bacteria|p__Proteobacteria|c__Gammaproteobacteria|o__Enterobacteriales|f__Enterobacteriaceae|g__Enterobacter|s__Enterobacter_aerogenes	1.95091	1.07506	1.62093	0.832983	0.284725	0.472961	0.0300527	0.564832	0.748435
Candidatus_Phytoplasma_mali	d__Bacteria|p__Tenericutes|c__Mollicutes|o__Acholeplasmatales|f__Acholeplasmataceae|g__Candidatus_Phytoplasma|s__Candidatus_Phytoplasma_mali	0.229673	0.344882	0.125597	0.255693	0.285143	0.472961	0.0300014	0.48469	0.683443
Brachyspira_intermedia	d__Bacteria|p__Spirochaetes|c__Spirochaetia|o__Spirochaetales|f__Brachyspiraceae|g__Brachyspira|s__Brachyspira_intermedia	0.509073	0.343268	0.385598	0.3764	0.285211	0.472961	0.029993	0.245366	0.459959
Burkholderia_gladioli	d__Bacteria|p__Proteobacteria|c__Betaproteobacteria|o__Burkholderiales|f__Burkholderiaceae|g__Burkholderia|s__Burkholderia_gladioli	0.755266	0.363847	0.622119	0.414086	0.286846	0.47497	0.0297932	0.357502	0.575305
Chlorobaculum_parvum	d__Bacteria|p__Chlorobi|c__Chlorobia|o__Chlorobiales|f__Chlorobiaceae|g__Chlorobaculum|s__Chlorobaculum_parvum	0.734901	0.397655	0.596414	0.415242	0.288177	0.47647	0.0296316	0.273195	0.487662
Myxococcus_fulvus	d__Bacteria|p__Proteobacteria|c__Deltaproteobacteria|o__Myxococcales|f__Myxococcaceae|g__Myxococcus|s__Myxococcus_fulvus	0.388446	0.475863	0.245934	0.35418	0.289423	0.477825	0.0294812	0.313866	0.531262
Desulfovibrio_hydrothermalis	d__Bacteria|p__Proteobacteria|c__Deltaproteobacteria|o__Desulfovibrionales|f__Desulfovibrionaceae|g__Desulfovibrio|s__Desulfovibrio_hydrothermalis	0.745393	0.613131	0.576586	0.346833	0.290621	0.478626	0.0293372	0.335643	0.554105
Bacillus_pumilus	d__Bacteria|p__Firmicutes|c__Bacilli|o__Bacillales|f__Bacillaceae|g__Bacillus|s__Bacillus_pumilus	0.405173	0.356322	0.298987	0.26363	0.290762	0.478626	0.0293203	0.33323	0.551773
Stackebrandtia_nassauensis	d__Bacteria|p__Actinobacteria|c__Actinobacteria|o__Actinomycetales|f__Glycomycetaceae|g__Stackebrandtia|s__Stackebrandtia_nassauensis	0.528468	0.433663	0.404711	0.283112	0.291962	0.479896	0.029177	0.42918	0.637233
Pelodictyon_luteolum	d__Bacteria|p__Chlorobi|c__Chlorobia|o__Chlorobiales|f__Chlorobiaceae|g__Pelodictyon|s__Pelodictyon_luteolum	0.694354	0.524773	0.527211	0.464805	0.293024	0.480937	0.0290507	0.280286	0.496367
Bacillus_pseudofirmus	d__Bacteria|p__Firmicutes|c__Bacilli|o__Bacillales|f__Bacillaceae|g__Bacillus|s__Bacillus_pseudofirmus	0.521022	0.348023	0.401814	0.362069	0.295147	0.482587	0.0288001	0.461687	0.666089
[Eubacterium]_eligens	d__Bacteria|p__Firmicutes|c__Clostridia|o__Clostridiales|f__Eubacteriaceae|g__Eubacterium|s__[Eubacterium]_eligens	4.31193	0.572839	4.06361	0.875817	0.295315	0.482587	0.0287804	0.658798	0.810661
Shigella_dysenteriae	d__Bacteria|p__Proteobacteria|c__Gammaproteobacteria|o__Enterobacteriales|f__Enterobacteriaceae|g__Shigella|s__Shigella_dysenteriae	1.19661	0.654588	1.44525	0.818266	0.295321	0.482587	0.0287797	0.413526	0.626628
Ramlibacter_tataouinensis	d__Bacteria|p__Proteobacteria|c__Betaproteobacteria|o__Burkholderiales|f__Comamonadaceae|g__Ramlibacter|s__Ramlibacter_tataouinensis	1.1275	0.316014	0.985031	0.512666	0.296768	0.484246	0.0286102	0.529097	0.716326
Geobacter_bemidjiensis	d__Bacteria|p__Proteobacteria|c__Deltaproteobacteria|o__Desulfuromonadales|f__Geobacteraceae|g__Geobacter|s__Geobacter_bemidjiensis	0.693188	0.45399	0.555759	0.364147	0.297619	0.484929	0.028511	0.392925	0.607543
Desulfobacterium_autotrophicum	d__Bacteria|p__Proteobacteria|c__Deltaproteobacteria|o__Desulfobacterales|f__Desulfobacteraceae|g__Desulfobacterium|s__Desulfobacterium_autotrophicum	0.802434	0.354225	0.684641	0.352585	0.29853	0.485708	0.0284052	0.303973	0.519856
Rhodomicrobium_vannielii	d__Bacteria|p__Proteobacteria|c__Alphaproteobacteria|o__Rhizobiales|f__Hyphomicrobiaceae|g__Rhodomicrobium|s__Rhodomicrobium_vannielii	0.630445	0.527871	0.452314	0.545723	0.300702	0.487886	0.0281547	0.281783	0.497358
Enterococcus_mundtii	d__Bacteria|p__Firmicutes|c__Bacilli|o__Lactobacillales|f__Enterococcaceae|g__Enterococcus|s__Enterococcus_mundtii	0.566233	0.397011	0.415884	0.503109	0.30074	0.487886	0.0281504	0.143646	0.340741
Thermodesulfatator_indicus	d__Bacteria|p__Thermodesulfobacteria|c__Thermodesulfobacteria|o__Thermodesulfobacteriales|f__Thermodesulfobacteriaceae|g__Thermodesulfatator|s__Thermodesulfatator_indicus	0.201263	0.323079	0.111472	0.206608	0.301665	0.48868	0.0280443	0.404188	0.618137
Trichormus_azollae	d__Bacteria|p__Cyanobacteria|o__Nostocales|f__Nostocaceae|g__Trichormus|s__Trichormus_azollae	0.413461	0.396145	0.293276	0.328446	0.302862	0.489911	0.0279078	0.300954	0.517951
Mycoplasma_synoviae	d__Bacteria|p__Tenericutes|c__Mollicutes|o__Mycoplasmatales|f__Mycoplasmataceae|g__Mycoplasma|s__Mycoplasma_synoviae	0.619338	0.326417	0.496749	0.412333	0.303777	0.490683	0.0278038	0.284513	0.497358
Phenylobacterium_zucineum	d__Bacteria|p__Proteobacteria|c__Alphaproteobacteria|o__Caulobacterales|f__Caulobacteraceae|g__Phenylobacterium|s__Phenylobacterium_zucineum	0.587949	0.526526	0.423271	0.479741	0.307713	0.496326	0.0273612	0.238367	0.450606
Actinobacillus_pleuropneumoniae	d__Bacteria|p__Proteobacteria|c__Gammaproteobacteria|o__Pasteurellales|f__Pasteurellaceae|g__Actinobacillus|s__Actinobacillus_pleuropneumoniae	0.78994	0.49285	0.943502	0.447367	0.308708	0.497215	0.0272504	0.440535	0.648084
Listeria_monocytogenes	d__Bacteria|p__Firmicutes|c__Bacilli|o__Bacillales|f__Listeriaceae|g__Listeria|s__Listeria_monocytogenes	0.685856	0.382172	0.569939	0.328975	0.310435	0.499279	0.0270592	0.261169	0.476824
Flavobacterium_psychrophilum	d__Bacteria|p__Bacteroidetes|c__Flavobacteriia|o__Flavobacteriales|f__Flavobacteriaceae|g__Flavobacterium|s__Flavobacterium_psychrophilum	0.192271	0.403205	0.334641	0.472111	0.311604	0.500441	0.0269306	0.15694	0.358082
Candidatus_Phytoplasma_australiense	d__Bacteria|p__Tenericutes|c__Mollicutes|o__Acholeplasmatales|f__Acholeplasmataceae|g__Candidatus_Phytoplasma|s__Candidatus_Phytoplasma_australiense	0.291436	0.413641	0.170986	0.326333	0.313058	0.502058	0.0267713	0.400058	0.613496
Polynucleobacter_necessarius	d__Bacteria|p__Proteobacteria|c__Betaproteobacteria|o__Burkholderiales|f__Burkholderiaceae|g__Polynucleobacter|s__Polynucleobacter_necessarius	0.295852	0.371634	0.187062	0.301921	0.316011	0.506069	0.026451	0.299812	0.517134
Bifidobacterium_dentium	d__Bacteria|p__Actinobacteria|c__Actinobacteria|o__Bifidobacteriales|f__Bifidobacteriaceae|g__Bifidobacterium|s__Bifidobacterium_dentium	2.26856	0.864054	2.0132	0.736387	0.320818	0.513033	0.0259375	0.301253	0.517951
Escherichia_fergusonii	d__Bacteria|p__Proteobacteria|c__Gammaproteobacteria|o__Enterobacteriales|f__Enterobacteriaceae|g__Escherichia|s__Escherichia_fergusonii	1.4912	0.702819	1.74265	0.872976	0.322038	0.514251	0.0258087	0.494523	0.689798
Treponema_brennaborense	d__Bacteria|p__Spirochaetes|c__Spirochaetia|o__Spirochaetales|f__Spirochaetaceae|g__Treponema|s__Treponema_brennaborense	0.919587	0.272101	0.805853	0.429615	0.323545	0.515223	0.0256506	0.494523	0.689798
Agrobacterium_vitis	d__Bacteria|p__Proteobacteria|c__Alphaproteobacteria|o__Rhizobiales|f__Rhizobiaceae|g__Agrobacterium|s__Agrobacterium_vitis	0.683865	0.380592	0.563313	0.381731	0.323566	0.515223	0.0256484	0.378884	0.59293
Mycoplasma_arthritidis	d__Bacteria|p__Tenericutes|c__Mollicutes|o__Mycoplasmatales|f__Mycoplasmataceae|g__Mycoplasma|s__Mycoplasma_arthritidis	0.240534	0.249484	0.157233	0.279237	0.326093	0.517255	0.0253853	0.213447	0.424112
Vibrio_tasmaniensis	d__Bacteria|p__Proteobacteria|c__Gammaproteobacteria|o__Vibrionales|f__Vibrionaceae|g__Vibrio|s__Vibrio_tasmaniensis	0.0912824	0.173679	0.15768	0.242827	0.326212	0.517255	0.0253729	0.423248	0.635616
Caldisericum_exile	d__Bacteria|p__Caldiserica|c__Caldisericia|o__Caldisericales|f__Caldisericaceae|g__Caldisericum|s__Caldisericum_exile	0.363074	0.378225	0.486527	0.406305	0.326226	0.517255	0.0253715	0.358313	0.575457
Halothiobacillus_neapolitanus	d__Bacteria|p__Proteobacteria|c__Gammaproteobacteria|o__Chromatiales|f__Halothiobacillaceae|g__Halothiobacillus|s__Halothiobacillus_neapolitanus	0.749535	0.519722	0.583417	0.542248	0.328875	0.520719	0.0250986	0.289538	0.503995
Desulfotalea_psychrophila	d__Bacteria|p__Proteobacteria|c__Deltaproteobacteria|o__Desulfobacterales|f__Desulfobulbaceae|g__Desulfotalea|s__Desulfotalea_psychrophila	0.498034	0.493819	0.363285	0.362825	0.331626	0.524333	0.0248183	0.472258	0.673539
Ferrimonas_balearica	d__Bacteria|p__Proteobacteria|c__Gammaproteobacteria|o__Alteromonadales|f__Ferrimonadaceae|g__Ferrimonas|s__Ferrimonas_balearica	1.25757	0.40968	1.11626	0.498877	0.333799	0.527026	0.0245989	0.511661	0.704634
Campylobacter_jejuni	d__Bacteria|p__Proteobacteria|c__Epsilonproteobacteria|o__Campylobacterales|f__Campylobacteraceae|g__Campylobacter|s__Campylobacter_jejuni	2.21209	0.478775	2.35251	0.429441	0.335041	0.528006	0.0244743	0.413526	0.626628
Hydrogenobacter_thermophilus	d__Bacteria|p__Aquificae|c__Aquificae|o__Aquificales|f__Aquificaceae|g__Hydrogenobacter|s__Hydrogenobacter_thermophilus	0.265522	0.356037	0.16617	0.283884	0.335362	0.528006	0.0244423	0.342717	0.561675
Dehalogenimonas_lykanthroporepellens	d__Bacteria|p__Chloroflexi|c__Dehalococcoidia|g__Dehalogenimonas|s__Dehalogenimonas_lykanthroporepellens	0.119651	0.226779	0.194082	0.257017	0.337624	0.530589	0.0242173	0.231042	0.44349
Candidatus_Arthromitus_sp._SFB-rat-Yit	d__Bacteria|p__Firmicutes|c__Clostridia|o__Clostridiales|f__Clostridiaceae|g__Candidatus_Arthromitus|s__Candidatus_Arthromitus_sp._SFB-rat-Yit	0.591304	0.403979	0.465429	0.416256	0.337949	0.530589	0.0241852	0.282579	0.497358
Acidovorax_sp._JS42	d__Bacteria|p__Proteobacteria|c__Betaproteobacteria|o__Burkholderiales|f__Comamonadaceae|g__Acidovorax|s__Acidovorax_sp._JS42	0.454081	0.35955	0.348717	0.328353	0.339305	0.531377	0.0240514	0.484414	0.683443
Mesorhizobium_australicum	d__Bacteria|p__Proteobacteria|c__Alphaproteobacteria|o__Rhizobiales|f__Phyllobacteriaceae|g__Mesorhizobium|s__Mesorhizobium_australicum	0.56472	0.419323	0.431625	0.450149	0.339399	0.531377	0.0240422	0.356499	0.575015
Synechococcus_sp._RCC307	d__Bacteria|p__Cyanobacteria|o__Chroococcales|g__Synechococcus|s__Synechococcus_sp._RCC307	0.857993	0.454424	0.716564	0.471381	0.340156	0.53182	0.0239678	0.364391	0.57916
Lactobacillus_amylovorus	d__Bacteria|p__Firmicutes|c__Bacilli|o__Lactobacillales|f__Lactobacillaceae|g__Lactobacillus|s__Lactobacillus_amylovorus	0.461445	0.721626	0.286879	0.366306	0.340809	0.532099	0.0239038	0.750445	0.87176
Tetragenococcus_halophilus	d__Bacteria|p__Firmicutes|c__Bacilli|o__Lactobacillales|f__Enterococcaceae|g__Tetragenococcus|s__Tetragenococcus_halophilus	0.878567	0.452242	0.744734	0.432319	0.344789	0.537564	0.0235174	0.364752	0.57916
Arcobacter_sp._L	d__Bacteria|p__Proteobacteria|c__Epsilonproteobacteria|o__Campylobacterales|f__Campylobacteraceae|g__Arcobacter|s__Arcobacter_sp._L	0.436967	0.375685	0.33782	0.272319	0.345312	0.537632	0.0234671	0.5555	0.743097
Candidatus_Sulfuricurvum_sp._RIFRC-1	d__Bacteria|p__Proteobacteria|c__Epsilonproteobacteria|o__Campylobacterales|f__Helicobacteraceae|g__Sulfuricurvum|s__Candidatus_Sulfuricurvum_sp._RIFRC-1	0.179158	0.258708	0.108046	0.21086	0.34668	0.538623	0.0233359	0.462909	0.666538
Streptomyces_sp._SirexAA-E	d__Bacteria|p__Actinobacteria|c__Actinobacteria|o__Actinomycetales|f__Streptomycetaceae|g__Streptomyces|s__Streptomyces_sp._SirexAA-E	0.41736	0.351321	0.513822	0.285894	0.34691	0.538623	0.023314	0.348796	0.566881
Photorhabdus_asymbiotica	d__Bacteria|p__Proteobacteria|c__Gammaproteobacteria|o__Enterobacteriales|f__Enterobacteriaceae|g__Photorhabdus|s__Photorhabdus_asymbiotica	0.713637	0.547086	0.561483	0.461239	0.347652	0.539029	0.0232432	0.376632	0.592153
Isosphaera_pallida	d__Bacteria|p__Planctomycetes|c__Planctomycetia|o__Planctomycetales|f__Planctomycetaceae|g__Isosphaera|s__Isosphaera_pallida	0.158472	0.235307	0.0985513	0.156738	0.349212	0.540699	0.023095	0.505234	0.69995
Amycolatopsis_orientalis	d__Bacteria|p__Actinobacteria|c__Actinobacteria|o__Actinomycetales|f__Pseudonocardiaceae|g__Amycolatopsis|s__Amycolatopsis_orientalis	0.37706	0.386669	0.270873	0.322101	0.351322	0.542768	0.0228959	0.375246	0.590883
Candidatus_Saccharibacteria_bacterium_RAAC3_TM7_1	d__Bacteria|p__Candidatus_Saccharibacteria|s__Candidatus_Saccharibacteria_bacterium_RAAC3_TM7_1	0.497641	0.306751	0.400711	0.342575	0.351797	0.542768	0.0228512	0.33418	0.55253
Singulisphaera_acidiphila	d__Bacteria|p__Planctomycetes|c__Planctomycetia|o__Planctomycetales|f__Planctomycetaceae|g__Singulisphaera|s__Singulisphaera_acidiphila	0.714869	0.378869	0.582774	0.4995	0.352001	0.542768	0.0228322	0.3032	0.519705
Xanthomonas_alfalfae	d__Bacteria|p__Proteobacteria|c__Gammaproteobacteria|o__Xanthomonadales|f__Xanthomonadaceae|g__Xanthomonas|s__Xanthomonas_alfalfae	0.122194	0.215179	0.189579	0.237412	0.352891	0.543393	0.0227489	0.327126	0.543497
Methylobacterium_extorquens	d__Bacteria|p__Proteobacteria|c__Alphaproteobacteria|o__Rhizobiales|f__Methylobacteriaceae|g__Methylobacterium|s__Methylobacterium_extorquens	0.814057	0.486107	0.668744	0.496631	0.355628	0.546858	0.0224945	0.472753	0.673539
Mesorhizobium_loti	d__Bacteria|p__Proteobacteria|c__Alphaproteobacteria|o__Rhizobiales|f__Phyllobacteriaceae|g__Mesorhizobium|s__Mesorhizobium_loti	0.256715	0.284946	0.181302	0.222469	0.356753	0.547835	0.0223907	0.460937	0.666089
Magnetococcus_marinus	d__Bacteria|p__Proteobacteria|c__Alphaproteobacteria|o__Magnetococcales|f__Magnetococcaceae|g__Magnetococcus|s__Magnetococcus_marinus	0.437094	0.432041	0.325695	0.314883	0.357284	0.547901	0.0223418	0.428354	0.637233
Bacillus_cytotoxicus	d__Bacteria|p__Firmicutes|c__Bacilli|o__Bacillales|f__Bacillaceae|g__Bacillus|s__Bacillus_cytotoxicus	0.375822	0.399831	0.280743	0.222163	0.358449	0.548936	0.0222351	0.68982	0.829711
Nitrobacter_winogradskyi	d__Bacteria|p__Proteobacteria|c__Alphaproteobacteria|o__Rhizobiales|f__Bradyrhizobiaceae|g__Nitrobacter|s__Nitrobacter_winogradskyi	0.33227	0.372857	0.230533	0.319599	0.360045	0.550628	0.0220895	0.415291	0.628261
Psychrobacter_arcticus	d__Bacteria|p__Proteobacteria|c__Gammaproteobacteria|o__Pseudomonadales|f__Moraxellaceae|g__Psychrobacter|s__Psychrobacter_arcticus	0.738649	0.402822	0.582666	0.637505	0.360783	0.551005	0.0220224	0.234435	0.446072
Nitrosomonas_sp._AL212	d__Bacteria|p__Proteobacteria|c__Betaproteobacteria|o__Nitrosomonadales|f__Nitrosomonadaceae|g__Nitrosomonas|s__Nitrosomonas_sp._AL212	0.297526	0.252564	0.220474	0.276861	0.363633	0.554602	0.0217653	0.379142	0.59293
Myxococcus_stipitatus	d__Bacteria|p__Proteobacteria|c__Deltaproteobacteria|o__Myxococcales|f__Myxococcaceae|g__Myxococcus|s__Myxococcus_stipitatus	0.773129	0.306637	0.667627	0.414804	0.366135	0.55742	0.0215418	0.213366	0.424112
Truepera_radiovictrix	d__Bacteria|p__Deinococcus-Thermus|c__Deinococci|o__Deinococcales|f__Trueperaceae|g__Truepera|s__Truepera_radiovictrix	0.910399	0.440287	0.75497	0.620078	0.366475	0.55742	0.0215116	0.364391	0.57916
Helicobacter_bizzozeronii	d__Bacteria|p__Proteobacteria|c__Epsilonproteobacteria|o__Campylobacterales|f__Helicobacteraceae|g__Helicobacter|s__Helicobacter_bizzozeronii	0.0875129	0.192134	0.151282	0.247999	0.369055	0.560584	0.0212836	0.310517	0.527408
Rhizobium_etli	d__Bacteria|p__Proteobacteria|c__Alphaproteobacteria|o__Rhizobiales|f__Rhizobiaceae|g__Rhizobium|s__Rhizobium_etli	0.901577	0.359838	0.769248	0.544728	0.370398	0.561196	0.0211659	0.336825	0.55445
Weissella_koreensis	d__Bacteria|p__Firmicutes|c__Bacilli|o__Lactobacillales|f__Leuconostocaceae|g__Weissella|s__Weissella_koreensis	0.622719	0.63165	0.467879	0.430755	0.37079	0.561196	0.0211316	0.764268	0.878712
Syntrophobotulus_glycolicus	d__Bacteria|p__Firmicutes|c__Clostridia|o__Clostridiales|f__Peptococcaceae|g__Syntrophobotulus|s__Syntrophobotulus_glycolicus	1.24694	0.349646	1.33737	0.277908	0.37096	0.561196	0.0211167	0.477691	0.67698
Cupriavidus_necator	d__Bacteria|p__Proteobacteria|c__Betaproteobacteria|o__Burkholderiales|f__Burkholderiaceae|g__Cupriavidus|s__Cupriavidus_necator	0.648303	0.512203	0.523259	0.354781	0.375102	0.566697	0.0207576	0.391492	0.607002
Aliivibrio_fischeri	d__Bacteria|p__Proteobacteria|c__Gammaproteobacteria|o__Vibrionales|f__Vibrionaceae|g__Aliivibrio|s__Aliivibrio_fischeri	0.451256	0.272448	0.354196	0.401193	0.376389	0.567876	0.0206472	0.328517	0.544774
Thermotoga_neapolitana	d__Bacteria|p__Thermotogae|c__Thermotogae|o__Thermotogales|f__Thermotogaceae|g__Thermotoga|s__Thermotoga_neapolitana	0.171825	0.302084	0.100457	0.190839	0.377352	0.568564	0.0205649	0.570558	0.750699
Cylindrospermum_stagnale	d__Bacteria|p__Cyanobacteria|o__Nostocales|f__Nostocaceae|g__Cylindrospermum|s__Cylindrospermum_stagnale	0.546801	0.394902	0.675735	0.512629	0.378498	0.569525	0.0204673	0.470973	0.67342
Plautia_stali_symbiont	d__Bacteria|p__Proteobacteria|c__Gammaproteobacteria|o__Enterobacteriales|f__Enterobacteriaceae|s__Plautia_stali_symbiont	1.00075	0.580078	0.835155	0.607926	0.383688	0.575824	0.0200305	0.264832	0.479607
Methylobacterium_sp._4-46	d__Bacteria|p__Proteobacteria|c__Alphaproteobacteria|o__Rhizobiales|f__Methylobacteriaceae|g__Methylobacterium|s__Methylobacterium_sp._4-46	0.819555	0.444278	0.690258	0.48284	0.383712	0.575824	0.0200285	0.364053	0.57916
Staphylococcus_saprophyticus	d__Bacteria|p__Firmicutes|c__Bacilli|o__Bacillales|f__Staphylococcaceae|g__Staphylococcus|s__Staphylococcus_saprophyticus	0.755619	0.429894	0.631438	0.465006	0.386025	0.578521	0.0198365	0.322207	0.539096
Tannerella_forsythia	d__Bacteria|p__Bacteroidetes|c__Bacteroidia|o__Bacteroidales|f__Porphyromonadaceae|g__Tannerella|s__Tannerella_forsythia	3.24431	0.305259	3.35406	0.470815	0.387185	0.57918	0.0197407	0.444964	0.649534
Methanoregula_formicica	d__Archaea|p__Euryarchaeota|c__Methanomicrobia|o__Methanomicrobiales|f__Methanoregulaceae|g__Methanoregula|s__Methanoregula_formicica	0.250941	0.33278	0.168168	0.261839	0.387497	0.57918	0.019715	0.463505	0.666538
Shigella_sonnei	d__Bacteria|p__Proteobacteria|c__Gammaproteobacteria|o__Enterobacteriales|f__Enterobacteriaceae|g__Shigella|s__Shigella_sonnei	1.35161	0.598213	1.5547	0.855905	0.389882	0.581492	0.0195197	0.799407	0.894347
Prosthecochloris_aestuarii	d__Bacteria|p__Chlorobi|c__Chlorobia|o__Chlorobiales|f__Chlorobiaceae|g__Prosthecochloris|s__Prosthecochloris_aestuarii	0.696817	0.478015	0.819556	0.412995	0.390349	0.581492	0.0194817	0.524598	0.714185
Corynebacterium_argentoratense	d__Bacteria|p__Actinobacteria|c__Actinobacteria|o__Actinomycetales|f__Corynebacteriaceae|g__Corynebacterium|s__Corynebacterium_argentoratense	0.81607	0.545174	0.654683	0.627274	0.390601	0.581492	0.0194612	0.233197	0.446072
Clostridium_cellulovorans	d__Bacteria|p__Firmicutes|c__Clostridia|o__Clostridiales|f__Clostridiaceae|g__Clostridium|s__Clostridium_cellulovorans	1.43576	0.287868	1.34215	0.387975	0.39162	0.582236	0.0193784	0.340785	0.559326
Enterobacter_asburiae	d__Bacteria|p__Proteobacteria|c__Gammaproteobacteria|o__Enterobacteriales|f__Enterobacteriaceae|g__Enterobacter|s__Enterobacter_asburiae	1.54558	0.874811	1.32058	0.775394	0.394771	0.586144	0.0191245	0.429082	0.637233
Frankia_sp._EuI1c	d__Bacteria|p__Actinobacteria|c__Actinobacteria|o__Actinomycetales|f__Frankiaceae|g__Frankia|s__Frankia_sp._EuI1c	0.435033	0.370636	0.334165	0.372244	0.395867	0.586851	0.0190369	0.396666	0.6108
Anaeromyxobacter_dehalogenans	d__Bacteria|p__Proteobacteria|c__Deltaproteobacteria|o__Myxococcales|f__Anaeromyxobacteraceae|g__Anaeromyxobacter|s__Anaeromyxobacter_dehalogenans	0.536589	0.402575	0.661874	0.514211	0.396295	0.586851	0.0190028	0.596897	0.770878
Candidatus_Carsonella_ruddii	d__Bacteria|p__Proteobacteria|c__Gammaproteobacteria|o__Oceanospirillales|f__Halomonadaceae|g__Candidatus_Carsonella|s__Candidatus_Carsonella_ruddii	0.194666	0.272984	0.127131	0.223614	0.39742	0.587661	0.0189132	0.436565	0.644782
Pectobacterium_sp._SCC3193	d__Bacteria|p__Proteobacteria|c__Gammaproteobacteria|o__Enterobacteriales|f__Enterobacteriaceae|g__Pectobacterium|s__Pectobacterium_sp._SCC3193	0.565306	0.680456	0.399358	0.538832	0.39789	0.587661	0.018876	0.418177	0.630075
Serratia_liquefaciens	d__Bacteria|p__Proteobacteria|c__Gammaproteobacteria|o__Enterobacteriales|f__Enterobacteriaceae|g__Serratia|s__Serratia_liquefaciens	0.720019	0.56043	0.570487	0.551717	0.400465	0.590105	0.0186729	0.349433	0.566881
Marinomonas_posidonica	d__Bacteria|p__Proteobacteria|c__Gammaproteobacteria|o__Oceanospirillales|f__Oceanospirillaceae|g__Marinomonas|s__Marinomonas_posidonica	0.547691	0.536384	0.397213	0.582206	0.400598	0.590105	0.0186624	0.283093	0.497358
Rahnella_aquatilis	d__Bacteria|p__Proteobacteria|c__Gammaproteobacteria|o__Enterobacteriales|f__Enterobacteriaceae|g__Rahnella|s__Rahnella_aquatilis	0.865293	0.684311	0.703621	0.510041	0.402217	0.591713	0.0185357	0.684435	0.825622
Marinitoga_piezophila	d__Bacteria|p__Thermotogae|c__Thermotogae|o__Thermotogales|f__Thermotogaceae|g__Marinitoga|s__Marinitoga_piezophila	0.451793	0.343545	0.565413	0.494576	0.404065	0.593455	0.018392	0.538551	0.726492
Paenibacillus_larvae	d__Bacteria|p__Firmicutes|c__Bacilli|o__Bacillales|f__Paenibacillaceae|g__Paenibacillus|s__Paenibacillus_larvae	0.698712	0.352512	0.615715	0.263748	0.40446	0.593455	0.0183614	0.159349	0.361599
Mycobacterium_abscessus	d__Bacteria|p__Actinobacteria|c__Actinobacteria|o__Actinomycetales|f__Mycobacteriaceae|g__Mycobacterium|s__Mycobacterium_abscessus	0.552213	0.484138	0.432361	0.415317	0.406002	0.594939	0.0182423	0.475888	0.676136
Bacillus_cereus	d__Bacteria|p__Firmicutes|c__Bacilli|o__Bacillales|f__Bacillaceae|g__Bacillus|s__Bacillus_cereus	0.691974	0.478026	0.573231	0.420187	0.409285	0.598966	0.017991	0.455169	0.662655
Anoxybacillus_flavithermus	d__Bacteria|p__Firmicutes|c__Bacilli|o__Bacillales|f__Bacillaceae|g__Anoxybacillus|s__Anoxybacillus_flavithermus	0.303151	0.344918	0.388967	0.312553	0.414793	0.605908	0.0175757	0.260912	0.476824
Klebsiella_variicola	d__Bacteria|p__Proteobacteria|c__Gammaproteobacteria|o__Enterobacteriales|f__Enterobacteriaceae|g__Klebsiella|s__Klebsiella_variicola	1.55937	1.15394	1.26016	1.14412	0.415391	0.605908	0.0175311	0.391492	0.607002
Actinobacillus_suis	d__Bacteria|p__Proteobacteria|c__Gammaproteobacteria|o__Pasteurellales|f__Pasteurellaceae|g__Actinobacillus|s__Actinobacillus_suis	0.669273	0.382396	0.570027	0.380296	0.415649	0.605908	0.0175118	0.400946	0.614017
Phycisphaera_mikurensis	d__Bacteria|p__Planctomycetes|c__Phycisphaerae|o__Phycisphaerales|f__Phycisphaeraceae|g__Phycisphaera|s__Phycisphaera_mikurensis	0.788948	0.389793	0.662393	0.571899	0.418595	0.609032	0.0172937	0.284513	0.497358
Collimonas_fungivorans	d__Bacteria|p__Proteobacteria|c__Betaproteobacteria|o__Burkholderiales|f__Oxalobacteraceae|g__Collimonas|s__Collimonas_fungivorans	0.975446	0.532284	0.818316	0.675281	0.418879	0.609032	0.0172727	0.439998	0.648084
Spirochaeta_smaragdinae	d__Bacteria|p__Spirochaetes|c__Spirochaetia|o__Spirochaetales|f__Spirochaetaceae|g__Spirochaeta|s__Spirochaeta_smaragdinae	0.536485	0.448356	0.441798	0.262405	0.420084	0.609992	0.0171842	0.568472	0.750261
Mycobacterium_yongonense	d__Bacteria|p__Actinobacteria|c__Actinobacteria|o__Actinomycetales|f__Mycobacteriaceae|g__Mycobacterium|s__Mycobacterium_yongonense	0.138908	0.23248	0.0874745	0.160572	0.420658	0.610036	0.0171422	0.570558	0.750699
Acidothermus_cellulolyticus	d__Bacteria|p__Actinobacteria|c__Actinobacteria|o__Actinomycetales|f__Acidothermaceae|g__Acidothermus|s__Acidothermus_cellulolyticus	0.244406	0.310716	0.167136	0.289996	0.42126	0.610119	0.0170982	0.375298	0.590883
Escherichia_phage_HK639	d__Viruses|o__Caudovirales|f__Siphoviridae|g__Lambdalikevirus|s__Escherichia_phage_HK639	0.4201	0.6613	0.28164	0.381212	0.422292	0.610172	0.017023	0.988183	0.994655
Haemophilus_ducreyi	d__Bacteria|p__Proteobacteria|c__Gammaproteobacteria|o__Pasteurellales|f__Pasteurellaceae|g__Haemophilus|s__Haemophilus_ducreyi	0.413992	0.331724	0.330767	0.317223	0.422477	0.610172	0.0170095	0.416814	0.629715
Fusobacterium_nucleatum	d__Bacteria|p__Fusobacteria|c__Fusobacteriia|o__Fusobacteriales|f__Fusobacteriaceae|g__Fusobacterium|s__Fusobacterium_nucleatum	1.65324	0.552583	1.83344	0.827205	0.422929	0.610172	0.0169767	0.546823	0.734998
Vibrio_nigripulchritudo	d__Bacteria|p__Proteobacteria|c__Gammaproteobacteria|o__Vibrionales|f__Vibrionaceae|g__Vibrio|s__Vibrio_nigripulchritudo	1.09905	0.498634	0.967367	0.531283	0.423983	0.610907	0.0169003	0.357705	0.575305
Geobacter_uraniireducens	d__Bacteria|p__Proteobacteria|c__Deltaproteobacteria|o__Desulfuromonadales|f__Geobacteraceae|g__Geobacter|s__Geobacter_uraniireducens	0.823442	0.409036	0.7171	0.426334	0.425862	0.612825	0.0167649	0.432559	0.640886
Herminiimonas_arsenicoxydans	d__Bacteria|p__Proteobacteria|c__Betaproteobacteria|o__Burkholderiales|f__Oxalobacteraceae|g__Herminiimonas|s__Herminiimonas_arsenicoxydans	0.669673	0.441375	0.568498	0.351804	0.427745	0.613812	0.01663	0.578594	0.756831
Nostoc_sp._PCC_7120	d__Bacteria|p__Cyanobacteria|o__Nostocales|f__Nostocaceae|g__Nostoc|s__Nostoc_sp._PCC_7120	0.216433	0.276569	0.148778	0.257477	0.428277	0.613812	0.0165921	0.392283	0.607388
Paenibacillus_polymyxa	d__Bacteria|p__Firmicutes|c__Bacilli|o__Bacillales|f__Paenibacillaceae|g__Paenibacillus|s__Paenibacillus_polymyxa	1.13063	0.315983	1.03478	0.432544	0.428536	0.613812	0.0165737	0.276627	0.490663
Spirochaeta_sp._L21-RPul-D2	d__Bacteria|p__Spirochaetes|c__Spirochaetia|o__Spirochaetales|f__Spirochaetaceae|g__Spirochaeta|s__Spirochaeta_sp._L21-RPul-D2	0.458129	0.346247	0.54789	0.363251	0.428738	0.613812	0.0165593	0.559819	0.745782
Thermanaerovibrio_acidaminovorans	d__Bacteria|p__Synergistetes|c__Synergistia|o__Synergistales|f__Synergistaceae|g__Thermanaerovibrio|s__Thermanaerovibrio_acidaminovorans	0.859758	0.506885	0.746146	0.387817	0.430924	0.614488	0.0164044	0.456866	0.663403
Corynebacterium_halotolerans	d__Bacteria|p__Actinobacteria|c__Actinobacteria|o__Actinomycetales|f__Corynebacteriaceae|g__Corynebacterium|s__Corynebacterium_halotolerans	0.543874	0.373115	0.435938	0.478428	0.431207	0.614488	0.0163844	0.272721	0.487662
Enterobacteria_phage_HK140	d__Viruses|o__Caudovirales|f__Siphoviridae|g__Lambdalikevirus|s__Enterobacteria_phage_HK140	0.209128	0.374996	0.128897	0.250932	0.431428	0.614488	0.0163688	0.802394	0.896448
Paenibacillus_sp._JDR-2	d__Bacteria|p__Firmicutes|c__Bacilli|o__Bacillales|f__Paenibacillaceae|g__Paenibacillus|s__Paenibacillus_sp._JDR-2	0.930281	0.395509	0.834266	0.368112	0.431717	0.614488	0.0163484	0.620465	0.785922
Desulfitobacterium_dehalogenans	d__Bacteria|p__Firmicutes|c__Clostridia|o__Clostridiales|f__Peptococcaceae|g__Desulfitobacterium|s__Desulfitobacterium_dehalogenans	0.851839	0.367487	0.756006	0.396326	0.432723	0.614488	0.0162777	0.473398	0.673539
Melioribacter_roseus	d__Bacteria|p__Ignavibacteriae|c__Ignavibacteria|o__Ignavibacteriales|f__Melioribacteraceae|g__Melioribacter|s__Melioribacter_roseus	0.477484	0.373637	0.568913	0.356105	0.433178	0.614488	0.0162459	0.523895	0.714185
Nautilia_profundicola	d__Bacteria|p__Proteobacteria|c__Epsilonproteobacteria|o__Nautiliales|f__Nautiliaceae|g__Nautilia|s__Nautilia_profundicola	0.547934	0.340822	0.463003	0.338518	0.434029	0.614488	0.0161863	0.506386	0.69995
Sphingomonas_sp._MM-1	d__Bacteria|p__Proteobacteria|c__Alphaproteobacteria|o__Sphingomonadales|f__Sphingomonadaceae|g__Sphingomonas|s__Sphingomonas_sp._MM-1	0.20092	0.338609	0.126799	0.247348	0.434142	0.614488	0.0161784	0.594136	0.770864
Dokdonia_sp._4H-3-7-5	d__Bacteria|p__Bacteroidetes|c__Flavobacteriia|o__Flavobacteriales|f__Flavobacteriaceae|g__Dokdonia|s__Dokdonia_sp._4H-3-7-5	0.464202	0.398096	0.36539	0.392456	0.434143	0.614488	0.0161783	0.359837	0.576253
Pseudoalteromonas_atlantica	d__Bacteria|p__Proteobacteria|c__Gammaproteobacteria|o__Alteromonadales|f__Pseudoalteromonadaceae|g__Pseudoalteromonas|s__Pseudoalteromonas_atlantica	0.111696	0.244356	0.172396	0.244014	0.436695	0.61732	0.0160009	0.249671	0.464148
Deinococcus_gobiensis	d__Bacteria|p__Deinococcus-Thermus|c__Deinococci|o__Deinococcales|f__Deinococcaceae|g__Deinococcus|s__Deinococcus_gobiensis	0.592851	0.34429	0.492474	0.456558	0.437301	0.617399	0.015959	0.36831	0.582387
Pectobacterium_wasabiae	d__Bacteria|p__Proteobacteria|c__Gammaproteobacteria|o__Enterobacteriales|f__Enterobacteriaceae|g__Pectobacterium|s__Pectobacterium_wasabiae	0.23788	0.39654	0.156081	0.246509	0.438209	0.617902	0.0158964	0.726857	0.857692
Glaciecola_sp._4H-3-7+YE-5	d__Bacteria|p__Proteobacteria|c__Gammaproteobacteria|o__Alteromonadales|f__Alteromonadaceae|g__Glaciecola|s__Glaciecola_sp._4H-3-7+YE-5	0.271521	0.459123	0.380823	0.425196	0.439561	0.61903	0.0158035	0.273066	0.487662
Anaerolinea_thermophila	d__Bacteria|p__Chloroflexi|c__Anaerolineae|o__Anaerolineales|f__Anaerolineaceae|g__Anaerolinea|s__Anaerolinea_thermophila	0.578181	0.335283	0.475625	0.484589	0.441198	0.620556	0.0156916	0.43816	0.646286
Zunongwangia_profunda	d__Bacteria|p__Bacteroidetes|c__Flavobacteriia|o__Flavobacteriales|f__Flavobacteriaceae|g__Zunongwangia|s__Zunongwangia_profunda	0.777021	0.416414	0.674468	0.420199	0.44298	0.621364	0.0155705	0.364617	0.57916
Enterobacter_cloacae	d__Bacteria|p__Proteobacteria|c__Gammaproteobacteria|o__Enterobacteriales|f__Enterobacteriaceae|g__Enterobacter|s__Enterobacter_cloacae	2.95173	1.12872	2.6816	1.07454	0.443027	0.621364	0.0155673	0.583114	0.760083
Enterobacteria_phage_fiAA91-ss	d__Viruses|o__Caudovirales|f__Myoviridae|g__P2likevirus|s__Enterobacteria_phage_fiAA91-ss	0.241478	0.363375	0.145057	0.422109	0.4436	0.621364	0.0155286	0.117775	0.313601
Ilyobacter_polytropus	d__Bacteria|p__Fusobacteria|c__Fusobacteriia|o__Fusobacteriales|f__Fusobacteriaceae|g__Ilyobacter|s__Ilyobacter_polytropus	1.05478	0.255941	1.16224	0.566051	0.44399	0.621364	0.0155022	0.601662	0.773705
Treponema_pedis	d__Bacteria|p__Spirochaetes|c__Spirochaetia|o__Spirochaetales|f__Spirochaetaceae|g__Treponema|s__Treponema_pedis	0.14088	0.22654	0.086699	0.218728	0.44637	0.623011	0.0153422	0.294401	0.511664
Edwardsiella_tarda	d__Bacteria|p__Proteobacteria|c__Gammaproteobacteria|o__Enterobacteriales|f__Enterobacteriaceae|g__Edwardsiella|s__Edwardsiella_tarda	0.530303	0.58062	0.700863	0.804832	0.446878	0.623011	0.0153082	0.64657	0.803868
Thermoanaerobacterium_xylanolyticum	d__Bacteria|p__Firmicutes|c__Clostridia|o__Thermoanaerobacterales|f__Thermoanaerobacterales_Family_III._Incertae_Sedis|g__Thermoanaerobacterium|s__Thermoanaerobacterium_xylanolyticum	0.342223	0.329968	0.261074	0.338316	0.447279	0.623011	0.0152814	0.452165	0.659137
Thermovibrio_ammonificans	d__Bacteria|p__Aquificae|c__Aquificae|o__Desulfurobacteriales|f__Desulfurobacteriaceae|g__Thermovibrio|s__Thermovibrio_ammonificans	0.574442	0.722078	0.413795	0.595645	0.447517	0.623011	0.0152655	0.505088	0.69995
Campylobacter_lari	d__Bacteria|p__Proteobacteria|c__Epsilonproteobacteria|o__Campylobacterales|f__Campylobacteraceae|g__Campylobacter|s__Campylobacter_lari	0.117795	0.250625	0.185052	0.301756	0.447945	0.623011	0.015237	0.362292	0.57916
Frankia_sp._EAN1pec	d__Bacteria|p__Actinobacteria|c__Actinobacteria|o__Actinomycetales|f__Frankiaceae|g__Frankia|s__Frankia_sp._EAN1pec	0.238742	0.30173	0.173441	0.234783	0.449667	0.624631	0.0151226	0.563509	0.748435
Ammonifex_degensii	d__Bacteria|p__Firmicutes|c__Clostridia|o__Thermoanaerobacterales|f__Thermoanaerobacteraceae|g__Ammonifex|s__Ammonifex_degensii	0.464205	0.368154	0.374563	0.375355	0.450473	0.624976	0.0150693	0.51589	0.709586
Leisingera_methylohalidivorans	d__Bacteria|p__Proteobacteria|c__Alphaproteobacteria|o__Rhodobacterales|f__Rhodobacteraceae|g__Leisingera|s__Leisingera_methylohalidivorans	0.778991	0.352786	0.670178	0.535469	0.452602	0.627152	0.0149293	0.524598	0.714185
Mycobacterium_smegmatis	d__Bacteria|p__Actinobacteria|c__Actinobacteria|o__Actinomycetales|f__Mycobacteriaceae|g__Mycobacterium|s__Mycobacterium_smegmatis	0.609777	0.431057	0.718822	0.480662	0.454709	0.628795	0.0147916	0.506386	0.69995
Ornithobacterium_rhinotracheale	d__Bacteria|p__Bacteroidetes|c__Flavobacteriia|o__Flavobacteriales|f__Flavobacteriaceae|g__Ornithobacterium|s__Ornithobacterium_rhinotracheale	0.311384	0.476115	0.210474	0.361383	0.454909	0.628795	0.0147786	0.795145	0.894347
Candidatus_Portiera_aleyrodidarum	d__Bacteria|p__Proteobacteria|c__Gammaproteobacteria|o__Oceanospirillales|f__Halomonadaceae|g__Candidatus_Portiera|s__Candidatus_Portiera_aleyrodidarum	0.104235	0.211036	0.156178	0.226948	0.458128	0.631614	0.0145703	0.407226	0.621089
Rhodoferax_ferrireducens	d__Bacteria|p__Proteobacteria|c__Betaproteobacteria|o__Burkholderiales|f__Comamonadaceae|g__Rhodoferax|s__Rhodoferax_ferrireducens	0.745691	0.32553	0.660343	0.391863	0.458328	0.631614	0.0145575	0.607117	0.77711
Modestobacter_marinus	d__Bacteria|p__Actinobacteria|c__Actinobacteria|o__Actinomycetales|f__Geodermatophilaceae|g__Modestobacter|s__Modestobacter_marinus	0.332081	0.365388	0.253839	0.291834	0.458911	0.631614	0.01452	0.576731	0.756831
Ehrlichia_ruminantium	d__Bacteria|p__Proteobacteria|c__Alphaproteobacteria|o__Rickettsiales|f__Anaplasmataceae|g__Ehrlichia|s__Ehrlichia_ruminantium	0.289509	0.38542	0.202335	0.351094	0.459202	0.631614	0.0145013	0.427092	0.637233
Bacteroides_phage_B124-14	d__Viruses|o__Caudovirales|f__Siphoviridae|s__Bacteroides_phage_B124-14	0.178726	0.327473	0.275593	0.480736	0.461005	0.632835	0.0143861	0.776704	0.883048
Staphylococcus_pasteuri	d__Bacteria|p__Firmicutes|c__Bacilli|o__Bacillales|f__Staphylococcaceae|g__Staphylococcus|s__Staphylococcus_pasteuri	0.342	0.420558	0.25348	0.326079	0.461518	0.632835	0.0143534	0.612862	0.78159
Akkermansia_muciniphila	d__Bacteria|p__Verrucomicrobia|c__Verrucomicrobiae|o__Verrucomicrobiales|f__Verrucomicrobiaceae|g__Akkermansia|s__Akkermansia_muciniphila	2.05905	1.10019	1.81209	1.00048	0.462224	0.632835	0.0143086	0.314084	0.531262
Brachyspira_pilosicoli	d__Bacteria|p__Spirochaetes|c__Spirochaetia|o__Spirochaetales|f__Brachyspiraceae|g__Brachyspira|s__Brachyspira_pilosicoli	1.27306	0.599372	1.14539	0.481738	0.462348	0.632835	0.0143007	0.511661	0.704634
Haloferax_volcanii	d__Archaea|p__Euryarchaeota|c__Halobacteria|o__Halobacteriales|f__Halobacteriaceae|g__Haloferax|s__Haloferax_volcanii	0.201203	0.285907	0.281292	0.391643	0.464656	0.635219	0.0141549	0.61998	0.785922
Clostridium_sp._BNL1100	d__Bacteria|p__Firmicutes|c__Clostridia|o__Clostridiales|f__Clostridiaceae|g__Clostridium|s__Clostridium_sp._BNL1100	1.08452	0.374616	1.00129	0.342694	0.467966	0.638965	0.0139477	0.444964	0.649534
Bacillus_amyloliquefaciens	d__Bacteria|p__Firmicutes|c__Bacilli|o__Bacillales|f__Bacillaceae|g__Bacillus|s__Bacillus_amyloliquefaciens	0.799352	0.349913	0.708602	0.437039	0.472946	0.644979	0.0136403	0.542696	0.730327
Glaciecola_psychrophila	d__Bacteria|p__Proteobacteria|c__Gammaproteobacteria|o__Alteromonadales|f__Alteromonadaceae|g__Glaciecola|s__Glaciecola_psychrophila	0.398952	0.408462	0.315987	0.318588	0.478217	0.651375	0.0133205	0.664779	0.812953
Candidatus_Kinetoplastibacterium_crithidii	d__Bacteria|p__Proteobacteria|c__Betaproteobacteria|g__Kinetoplastibacterium|s__Candidatus_Kinetoplastibacterium_crithidii	0.795088	0.530832	0.908922	0.476073	0.479618	0.652043	0.0132364	0.424122	0.635616
Sulfurimonas_autotrophica	d__Bacteria|p__Proteobacteria|c__Epsilonproteobacteria|o__Campylobacterales|f__Helicobacteraceae|g__Sulfurimonas|s__Sulfurimonas_autotrophica	0.678212	0.458073	0.778015	0.425964	0.479871	0.652043	0.0132213	0.424122	0.635616
Catenulispora_acidiphila	d__Bacteria|p__Actinobacteria|c__Actinobacteria|o__Actinomycetales|f__Catenulisporaceae|g__Catenulispora|s__Catenulispora_acidiphila	0.940588	0.31872	0.860728	0.388731	0.481748	0.653801	0.0131094	0.758351	0.873701
Chloroherpeton_thalassium	d__Bacteria|p__Chlorobi|c__Chlorobia|o__Chlorobiales|f__Chlorobiaceae|g__Chloroherpeton|s__Chloroherpeton_thalassium	0.863237	0.541451	0.719816	0.724314	0.482495	0.654023	0.0130651	0.633303	0.797677
Helicobacter_cinaedi	d__Bacteria|p__Proteobacteria|c__Epsilonproteobacteria|o__Campylobacterales|f__Helicobacteraceae|g__Helicobacter|s__Helicobacter_cinaedi	0.101865	0.219173	0.151427	0.22349	0.483213	0.654206	0.0130225	0.380689	0.594362
Chlorobium_phaeobacteroides	d__Bacteria|p__Chlorobi|c__Chlorobia|o__Chlorobiales|f__Chlorobiaceae|g__Chlorobium|s__Chlorobium_phaeobacteroides	0.438924	0.550642	0.32792	0.436821	0.484318	0.654911	0.0129573	0.662613	0.81268
Leptolyngbya_sp._PCC_7376	d__Bacteria|p__Cyanobacteria|o__Oscillatoriales|g__Leptolyngbya|s__Leptolyngbya_sp._PCC_7376	0.334531	0.423949	0.253416	0.292361	0.485476	0.655685	0.0128892	0.671529	0.818867
Thermomonospora_curvata	d__Bacteria|p__Actinobacteria|c__Actinobacteria|o__Actinomycetales|f__Thermomonosporaceae|g__Thermomonospora|s__Thermomonospora_curvata	0.680414	0.404771	0.594522	0.367055	0.48635	0.656075	0.012838	0.489927	0.686109
Pandoraea_sp._RB-44	d__Bacteria|p__Proteobacteria|c__Betaproteobacteria|o__Burkholderiales|f__Burkholderiaceae|g__Pandoraea|s__Pandoraea_sp._RB-44	0.726236	0.425117	0.633927	0.412285	0.48999	0.660191	0.0126263	0.507107	0.700082
Colwellia_psychrerythraea	d__Bacteria|p__Proteobacteria|c__Gammaproteobacteria|o__Alteromonadales|f__Colwelliaceae|g__Colwellia|s__Colwellia_psychrerythraea	0.868217	0.699488	0.711053	0.735425	0.492832	0.663223	0.0124627	0.485798	0.684146
Gluconacetobacter_diazotrophicus	d__Bacteria|p__Proteobacteria|c__Alphaproteobacteria|o__Rhodospirillales|f__Acetobacteraceae|g__Gluconacetobacter|s__Gluconacetobacter_diazotrophicus	0.704757	0.45002	0.612957	0.388771	0.494172	0.664229	0.0123862	0.336121	0.554105
Liberibacter_crescens	d__Bacteria|p__Proteobacteria|c__Alphaproteobacteria|o__Rhizobiales|f__Rhizobiaceae|g__Candidatus_Liberibacter|s__Liberibacter_crescens	0.279445	0.398218	0.206825	0.255385	0.496563	0.666311	0.0122504	0.892423	0.941115
Roseobacter_litoralis	d__Bacteria|p__Proteobacteria|c__Alphaproteobacteria|o__Rhodobacterales|f__Rhodobacteraceae|g__Roseobacter|s__Roseobacter_litoralis	0.385848	0.39531	0.303504	0.363241	0.49691	0.666311	0.0122308	0.541888	0.730116
Chlamydia_trachomatis	d__Bacteria|p__Chlamydiae|c__Chlamydiia|o__Chlamydiales|f__Chlamydiaceae|g__Chlamydia|s__Chlamydia_trachomatis	0.283108	0.445469	0.183599	0.487256	0.50435	0.675479	0.0118157	0.210844	0.422305
Geitlerinema_sp._PCC_7407	d__Bacteria|p__Cyanobacteria|o__Oscillatoriales|g__Geitlerinema|s__Geitlerinema_sp._PCC_7407	0.849324	0.447816	0.75173	0.473718	0.507202	0.678488	0.0116593	0.607117	0.77711
Nitrosococcus_oceani	d__Bacteria|p__Proteobacteria|c__Gammaproteobacteria|o__Chromatiales|f__Chromatiaceae|g__Nitrosococcus|s__Nitrosococcus_oceani	0.191617	0.259921	0.265348	0.420453	0.508759	0.679761	0.0115745	0.866584	0.92872
Bifidobacterium_adolescentis	d__Bacteria|p__Actinobacteria|c__Actinobacteria|o__Bifidobacteriales|f__Bifidobacteriaceae|g__Bifidobacterium|s__Bifidobacterium_adolescentis	2.22253	0.957054	2.01548	1.00989	0.509741	0.680262	0.0115212	0.820148	0.90313
Actinoplanes_sp._N902-109	d__Bacteria|p__Actinobacteria|c__Actinobacteria|o__Actinomycetales|f__Micromonosporaceae|g__Actinoplanes|s__Actinoplanes_sp._N902-109	0.867832	0.446407	0.767702	0.510199	0.512894	0.683656	0.0113515	0.524792	0.714185
Corynebacterium_pseudotuberculosis	d__Bacteria|p__Actinobacteria|c__Actinobacteria|o__Actinomycetales|f__Corynebacteriaceae|g__Corynebacterium|s__Corynebacterium_pseudotuberculosis	0.249099	0.307868	0.195484	0.194325	0.514127	0.683711	0.0112856	0.79469	0.894347
Desulfurivibrio_alkaliphilus	d__Bacteria|p__Proteobacteria|c__Deltaproteobacteria|o__Desulfobacterales|f__Desulfobulbaceae|g__Desulfurivibrio|s__Desulfurivibrio_alkaliphilus	0.942707	0.382283	1.02616	0.419805	0.514962	0.683711	0.0112411	0.607269	0.77711
Eggerthella_lenta	d__Bacteria|p__Actinobacteria|c__Actinobacteria|o__Coriobacteriales|f__Coriobacteriaceae|g__Eggerthella|s__Eggerthella_lenta	2.87839	0.680092	2.99961	0.467909	0.515336	0.683711	0.0112212	0.429082	0.637233
Oceanobacillus_iheyensis	d__Bacteria|p__Firmicutes|c__Bacilli|o__Bacillales|f__Bacillaceae|g__Oceanobacillus|s__Oceanobacillus_iheyensis	0.302067	0.357108	0.230824	0.328489	0.515375	0.683711	0.0112191	0.398443	0.611856
Mycobacterium_rhodesiae	d__Bacteria|p__Actinobacteria|c__Actinobacteria|o__Actinomycetales|f__Mycobacteriaceae|g__Mycobacterium|s__Mycobacterium_rhodesiae	0.395911	0.400297	0.319203	0.348685	0.522029	0.690905	0.0108696	0.551326	0.739277
Streptomyces_davawensis	d__Bacteria|p__Actinobacteria|c__Actinobacteria|o__Actinomycetales|f__Streptomycetaceae|g__Streptomyces|s__Streptomyces_davawensis	0.36813	0.273076	0.449883	0.495515	0.522031	0.690905	0.0108695	0.988971	0.994655
Jannaschia_sp._CCS1	d__Bacteria|p__Proteobacteria|c__Alphaproteobacteria|o__Rhodobacterales|f__Rhodobacteraceae|g__Jannaschia|s__Jannaschia_sp._CCS1	0.193144	0.316848	0.135006	0.249664	0.523101	0.691506	0.010814	0.660829	0.81227
Cronobacter_turicensis	d__Bacteria|p__Proteobacteria|c__Gammaproteobacteria|o__Enterobacteriales|f__Enterobacteriaceae|g__Cronobacter|s__Cronobacter_turicensis	0.960816	0.55545	0.845631	0.57729	0.524085	0.691654	0.0107632	0.560833	0.745782
Cellulomonas_flavigena	d__Bacteria|p__Actinobacteria|c__Actinobacteria|o__Actinomycetales|f__Cellulomonadaceae|g__Cellulomonas|s__Cellulomonas_flavigena	0.553712	0.377534	0.468257	0.460701	0.524977	0.691654	0.0107172	0.320743	0.538252
Serratia_plymuthica	d__Bacteria|p__Proteobacteria|c__Gammaproteobacteria|o__Enterobacteriales|f__Enterobacteriaceae|g__Serratia|s__Serratia_plymuthica	0.664554	0.64639	0.543209	0.548587	0.525951	0.691654	0.0106672	0.64111	0.801497
Lactobacillus_sanfranciscensis	d__Bacteria|p__Firmicutes|c__Bacilli|o__Lactobacillales|f__Lactobacillaceae|g__Lactobacillus|s__Lactobacillus_sanfranciscensis	0.534795	0.683677	0.693674	0.874715	0.526012	0.691654	0.0106641	0.591461	0.768684
Enterobacteria_phage_P2	d__Viruses|o__Caudovirales|f__Myoviridae|g__P2likevirus|s__Enterobacteria_phage_P2	0.293459	0.440613	0.402998	0.626545	0.526299	0.691654	0.0106494	0.767059	0.879822
Exiguobacterium_sp._AT1b	d__Bacteria|p__Firmicutes|c__Bacilli|o__Bacillales|g__Exiguobacterium|s__Exiguobacterium_sp._AT1b	0.588785	0.494993	0.502802	0.344278	0.527462	0.692031	0.0105899	0.470024	0.67292
Odoribacter_splanchnicus	d__Bacteria|p__Bacteroidetes|c__Bacteroidia|o__Bacteroidales|f__Porphyromonadaceae|g__Odoribacter|s__Odoribacter_splanchnicus	4.34788	0.498165	4.25127	0.459984	0.52782	0.692031	0.0105716	0.601662	0.773705
Haloferax_mediterranei	d__Archaea|p__Euryarchaeota|c__Halobacteria|o__Halobacteriales|f__Halobacteriaceae|g__Haloferax|s__Haloferax_mediterranei	0.299358	0.293602	0.233703	0.356906	0.529017	0.69279	0.0105108	0.318508	0.535303
Vibrio_cholerae	d__Bacteria|p__Proteobacteria|c__Gammaproteobacteria|o__Vibrionales|f__Vibrionaceae|g__Vibrio|s__Vibrio_cholerae	0.493113	0.353959	0.568019	0.392704	0.530116	0.693419	0.0104551	0.683744	0.825622
Hirschia_baltica	d__Bacteria|p__Proteobacteria|c__Alphaproteobacteria|o__Rhodobacterales|f__Hyphomonadaceae|g__Hirschia|s__Hirschia_baltica	0.390361	0.561766	0.286939	0.471114	0.531914	0.69496	0.0103644	0.674511	0.818867
Roseobacter_denitrificans	d__Bacteria|p__Proteobacteria|c__Alphaproteobacteria|o__Rhodobacterales|f__Rhodobacteraceae|g__Roseobacter|s__Roseobacter_denitrificans	0.232041	0.375727	0.163057	0.319234	0.535234	0.698483	0.0101985	0.642578	0.802149
Streptococcus_phage_YMC-2011	d__Viruses|o__Caudovirales|f__Siphoviridae|s__Streptococcus_phage_YMC-2011	0.281011	0.499034	0.196285	0.350208	0.537978	0.701248	0.0100627	0.776704	0.883048
Agrobacterium_fabrum	d__Bacteria|p__Proteobacteria|c__Alphaproteobacteria|o__Rhizobiales|f__Rhizobiaceae|g__Agrobacterium|s__Agrobacterium_fabrum	0.520963	0.430415	0.440092	0.396232	0.540129	0.702703	0.00995711	0.535724	0.724423
Nitrosomonas_europaea	d__Bacteria|p__Proteobacteria|c__Betaproteobacteria|o__Nitrosomonadales|f__Nitrosomonadaceae|g__Nitrosomonas|s__Nitrosomonas_europaea	0.422729	0.458551	0.335569	0.433263	0.540348	0.702703	0.0099464	0.602538	0.773705
Halomonas_elongata	d__Bacteria|p__Proteobacteria|c__Gammaproteobacteria|o__Oceanospirillales|f__Halomonadaceae|g__Halomonas|s__Halomonas_elongata	0.88984	0.470104	0.792656	0.527322	0.542078	0.704137	0.00986209	0.735029	0.860091
Nitrobacter_hamburgensis	d__Bacteria|p__Proteobacteria|c__Alphaproteobacteria|o__Rhizobiales|f__Bradyrhizobiaceae|g__Nitrobacter|s__Nitrobacter_hamburgensis	0.423585	0.33588	0.345349	0.460211	0.542806	0.704266	0.00982678	0.348995	0.566881
Sphingobium_sp._SYK-6	d__Bacteria|p__Proteobacteria|c__Alphaproteobacteria|o__Sphingomonadales|f__Sphingomonadaceae|g__Sphingobium|s__Sphingobium_sp._SYK-6	0.509346	0.434332	0.417802	0.509402	0.544468	0.705606	0.00974645	0.354363	0.57286
Micromonospora_sp._L5	d__Bacteria|p__Actinobacteria|c__Actinobacteria|o__Actinomycetales|f__Micromonosporaceae|g__Micromonospora|s__Micromonospora_sp._L5	0.425009	0.439102	0.344974	0.391484	0.546521	0.707448	0.00964786	0.724942	0.856333
Alcanivorax_dieselolei	d__Bacteria|p__Proteobacteria|c__Gammaproteobacteria|o__Oceanospirillales|f__Alcanivoracaceae|g__Alcanivorax|s__Alcanivorax_dieselolei	0.3942	0.365023	0.330214	0.300471	0.548609	0.709331	0.00954826	0.649723	0.805685
Marinobacter_sp._BSs20148	d__Bacteria|p__Proteobacteria|c__Gammaproteobacteria|o__Alteromonadales|f__Alteromonadaceae|g__Marinobacter|s__Marinobacter_sp._BSs20148	0.257869	0.244385	0.214522	0.213769	0.55402	0.715503	0.00929334	0.566572	0.749855
Actinosynnema_mirum	d__Bacteria|p__Actinobacteria|c__Actinobacteria|o__Actinomycetales|f__Pseudonocardiaceae|g__Actinosynnema|s__Actinosynnema_mirum	0.635958	0.404404	0.55788	0.424388	0.554944	0.715871	0.00925028	0.489191	0.686109
Campylobacter_curvus	d__Bacteria|p__Proteobacteria|c__Epsilonproteobacteria|o__Campylobacterales|f__Campylobacteraceae|g__Campylobacter|s__Campylobacter_curvus	0.570942	0.446313	0.482242	0.499757	0.557344	0.718141	0.00913906	0.552244	0.739625
Vibrio_campbellii	d__Bacteria|p__Proteobacteria|c__Gammaproteobacteria|o__Vibrionales|f__Vibrionaceae|g__Vibrio|s__Vibrio_campbellii	0.50442	0.425357	0.415087	0.526877	0.558694	0.719054	0.00907688	0.314208	0.531262
Enterobacteria_phage_SfV	d__Viruses|o__Caudovirales|f__Myoviridae|s__Enterobacteria_phage_SfV	0.190063	0.330664	0.137528	0.225885	0.560878	0.721037	0.00897686	0.909432	0.948574
Pantoea_sp._At-9b	d__Bacteria|p__Proteobacteria|c__Gammaproteobacteria|o__Enterobacteriales|f__Enterobacteriaceae|g__Pantoea|s__Pantoea_sp._At-9b	0.837823	0.471066	0.92415	0.468206	0.564488	0.724847	0.00881319	0.310311	0.527408
[truncated: 248 more rows]

## Sheet: H KEGG module
module	description	mean rural relative abundance	rural relative abundance standard deviation	mean relative abundance urban	urban relative abundance standard deviation	linear model p-value for urban vs. rural	adjusted linear model p-value for urban vs. rural	R2	Wilcoxon p-value for urban vs. rural	adjusted Wilcoxon p-value for urban vs. rural
[truncated: 207 more rows]

[truncated: 1 more sheets: I KEGG pathway]
