# Supplementary material for: Recent urbanization in China is correlated with a Westernized microbiome encoding increased virulence and antibiotic resistance genes
Source: Microbiome. 2017 Sep 15;5:121. doi: 10.1186/s40168-017-0338-7 (PMC5603068; doi:10.1186/s40168-017-0338-7)
Supplement: Supplementary file 15 — Significant associations between whole genome sequencing results and metabolites or metadata. Significant associations (Benjamini and Hochberg-adjusted linear model P value < 0.05) between (A) microbial taxa identified through whole genome sequencing and metabolite data, (B) microbial taxa identified through whole genome sequencing and metadata, (C) KEGG functions and metabolite data, or (D) KEGG functions and metadata. For the microbial taxa (A–B), p indicates the phylum, c the class, o the order, f the family, g the genus, and s the species. Each section is ordered by level and then by P value. (XLSX 46 kb) [file 40168_2017_338_MOESM15_ESM.xlsx]

## Sheet: A WGS taxonomy vs. metabolite
Taxonomic Level	Microbial Name	Metabolite Superpathway;Subpathway	Metabolite Name	linear model p-value	adjusted linear model p-value	Spearman correlation	R2	nonparametric test	nonparametric p-value for urban vs. rural	adjusted nonparametric p-value for urban vs. rural
Class	d__Archaea|p__Euryarchaeota|c__Methanobacteria	Lipid;Steroid	epiandrosterone sulfate	1.94932e-06	0.0351579	0.49022	0.453047	Kendall	0.00136459	0.332591
Order	d__Bacteria|p__Deinococcus-Thermus|c__Deinococci|o__Deinococcales	Xenobiotics;Xanthine Metabolism	theophylline	1.50086e-06	0.0274097	-0.475884	0.460318	Kendall	0.00200771	0.371689
Order	d__Archaea|p__Euryarchaeota|c__Methanobacteria|o__Methanobacteriales	Lipid;Steroid	epiandrosterone sulfate	1.94594e-06	0.0274097	0.49022	0.453096	Kendall	0.00136459	0.353782
Order	d__Bacteria|p__Bacteroidetes|o__Bacteroidetes_Order_II._Incertae_sedis	Lipid;Secondary Bile Acid Metabolism	glycoursodeoxycholate	3.64626e-06	0.0274097	-0.675047	0.435257	Kendall	9.03591e-06	0.167499
Order	d__Bacteria|p__Proteobacteria|c__Deltaproteobacteria|o__Desulfobacterales	Amino Acid;Leucine, Isoleucine and Valine Metabolism	alpha-hydroxyisovalerate	4.37083e-06	0.0274097	-0.457786	0.430007	Kendall	0.00371846	0.407868
Order	d__Bacteria|p__Proteobacteria|c__Deltaproteobacteria|o__Desulfobacterales	Xenobiotics;Xanthine Metabolism	caffeine	4.37484e-06	0.0274097	-0.348106	0.429981	Kendall	0.0267337	0.557361
Order	d__Bacteria|p__Aquificae|c__Aquificae|o__Aquificales	Peptide;Gamma-glutamyl Amino Acid	gamma-glutamylvaline	4.43594e-06	0.0274097	-0.618574	0.429577	Kendall	7.09722e-05	0.180272
Order	d__Bacteria|p__Firmicutes|c__Clostridia|o__Clostridiales	Lipid;Fatty Acid, Monohydroxy	13-HODE + 9-HODE	7.47616e-06	0.0395959	-0.183302	0.414193	Kendall	0.248725	0.784069
Order	d__Bacteria|p__Proteobacteria|c__Deltaproteobacteria|o__Desulfobacterales	Xenobiotics;Xanthine Metabolism	theobromine	8.90098e-06	0.0412494	-0.324517	0.408967	Kendall	0.044753	0.589712
Order	d__Bacteria|p__Proteobacteria|c__Deltaproteobacteria|o__Desulfobacterales	Lipid;Steroid	4-androsten-3beta,17beta-diol disulfate (2)	1.00347e-05	0.0413363	-0.514447	0.40535	Kendall	0.00124948	0.353782
Order	d__Bacteria|p__Proteobacteria|c__Gammaproteobacteria|o__Oceanospirillales	Lipid;Secondary Bile Acid Metabolism	glycoursodeoxycholate	1.24437e-05	0.0461337	-0.546717	0.398808	Kendall	0.000380046	0.286246
Family	d__Bacteria|p__Deinococcus-Thermus|c__Deinococci|o__Deinococcales|f__Deinococcaceae	Xenobiotics;Xanthine Metabolism	theophylline	3.95858e-07	0.0308065	-0.525914	0.495979	Kendall	0.000493071	0.295099
Genus	d__Bacteria|p__Firmicutes|c__Clostridia|o__Thermoanaerobacterales|f__Thermodesulfobiaceae|g__Coprothermobacter	Lipid;Monoacylglycerol	1-oleoylglycerol (18:1)	2.65762e-09	0.000529925	0.380707	0.610724	Kendall	0.0157073	0.596712
Genus	d__Viruses|o__Caudovirales|f__Podoviridae|g__Epsilon15likevirus	Xenobiotics;Benzoate Metabolism	3-methyl catechol sulfate (1)	1.20831e-07	0.0120467	-0.00478469	0.525831	Kendall	0.952399	1
Genus	d__Bacteria|p__Proteobacteria|c__Gammaproteobacteria|o__Enterobacteriales|f__Enterobacteriaceae|g__Morganella	Xenobiotics;Benzoate Metabolism	mandelate	2.64175e-07	0.0175586	0.288378	0.50635	Kendall	0.0545919	0.699547
Genus	d__Bacteria|p__Bacteroidetes|o__Bacteroidetes_Order_II._Incertae_sedis|f__Rhodothermaceae|g__Rhodothermus	Lipid;Secondary Bile Acid Metabolism	glycoursodeoxycholate	4.29087e-07	0.0213898	-0.69531	0.493888	Kendall	5.8358e-06	0.0647075
Genus	d__Bacteria|p__Bacteroidetes|c__Bacteroidia|o__Bacteroidales|f__Bacteroidaceae|g__Bacteroides	Amino Acid;Leucine, Isoleucine and Valine Metabolism	isobutyrylcarnitine	7.02047e-07	0.0279974	-0.397561	0.480932	Kendall	0.0100275	0.565636
Genus	d__Bacteria|p__Bacteroidetes|c__Bacteroidia|o__Bacteroidales|f__Porphyromonadaceae|g__Paludibacter	Cofactors and Vitamins;Hemoglobin and Porphyrin Metabolism	I-urobilinogen	1.3389e-06	0.0444956	-0.301229	0.463465	Kendall	0.0582621	0.70605
Genus	d__Bacteria|p__Deinococcus-Thermus|c__Deinococci|o__Deinococcales|f__Deinococcaceae|g__Deinococcus	Xenobiotics;Xanthine Metabolism	theophylline	1.59172e-06	0.0453407	-0.49812	0.458691	Kendall	0.0014329	0.415438
Species	d__Viruses|o__Caudovirales|f__Myoviridae|s__Escherichia_phage_phAPEC8	Lipid;Steroid	5alpha-pregnan-3beta,20alpha-diol disulfate	2.90679e-14	1.08834e-08	0.0211757	0.785304	Kendall	0.942495	1
Species	d__Viruses|o__Caudovirales|f__Myoviridae|s__Escherichia_phage_phAPEC8	Lipid;Steroid	5alpha-pregnan-3alpha,20beta-diol disulfate 1	6.16304e-10	0.000115376	-0.0246861	0.639144	Kendall	0.874415	0.995627
Species	d__Bacteria|p__Firmicutes|c__Clostridia|o__Thermoanaerobacterales|f__Thermodesulfobiaceae|g__Coprothermobacter|s__Coprothermobacter_proteolyticus	Lipid;Monoacylglycerol	1-oleoylglycerol (18:1)	3.22225e-09	0.000402151	0.38335	0.606818	Kendall	0.0157073	0.638663
Species	d__Bacteria|p__Deinococcus-Thermus|c__Deinococci|o__Deinococcales|f__Deinococcaceae|g__Deinococcus|s__Deinococcus_radiodurans	Lipid;Secondary Bile Acid Metabolism	glycolithocholate sulfate	2.18211e-08	0.00204253	0.848137	0.565909	Kendall	0	0
Species	d__Bacteria|p__Firmicutes|c__Bacilli|o__Lactobacillales|f__Leuconostocaceae|g__Leuconostoc|s__Leuconostoc_kimchii	Lipid;Medium Chain Fatty Acid	10-undecenoate (11:1n1)	3.30543e-08	0.0024752	0.352845	0.556496	Kendall	0.0182382	0.648494
Species	d__Bacteria|p__Proteobacteria|c__Gammaproteobacteria|o__Legionellales|f__Legionellaceae|g__Legionella|s__Legionella_pneumophila	Carbohydrate;Fructose, Mannose and Galactose Metabolism	mannitol	1.48786e-07	0.00928458	0.402249	0.520721	Kendall	0.0119904	0.618243
Species	d__Bacteria|p__Proteobacteria|c__Gammaproteobacteria|o__Enterobacteriales|f__Enterobacteriaceae|g__Morganella|s__Morganella_morganii	Xenobiotics;Benzoate Metabolism	mandelate	2.74792e-07	0.014698	0.282971	0.505349	Kendall	0.0576267	0.735863
Species	d__Bacteria|p__Bacteroidetes|o__Bacteroidetes_Order_II._Incertae_sedis|f__Rhodothermaceae|g__Rhodothermus|s__Rhodothermus_marinus	Lipid;Secondary Bile Acid Metabolism	glycoursodeoxycholate	4.15139e-07	0.0194292	-0.690807	0.494746	Kendall	7.26924e-06	0.0954236
Species	d__Bacteria|p__Deinococcus-Thermus|c__Deinococci|o__Deinococcales|f__Deinococcaceae|g__Deinococcus|s__Deinococcus_radiodurans	Lipid;Secondary Bile Acid Metabolism	taurolithocholate 3-sulfate	4.98938e-07	0.0207566	0.856872	0.489952	Kendall	0	0
Species	d__Bacteria|p__Actinobacteria|c__Actinobacteria|o__Actinomycetales|f__Nocardiaceae|g__Nocardia|s__Nocardia_cyriacigeorgica	Lipid;Secondary Bile Acid Metabolism	glycolithocholate sulfate	7.36783e-07	0.0275862	0.754434	0.479644	Kendall	7.15256e-07	0.0446336
Species	d__Bacteria|p__Actinobacteria|c__Actinobacteria|o__Actinomycetales|f__Streptomycetaceae|g__Streptomyces|s__Streptomyces_bingchenggensis	Lipid;Secondary Bile Acid Metabolism	glycolithocholate sulfate	1.10428e-06	0.0375872	0.765499	0.468734	Kendall	2.38419e-07	0.0223168
Species	d__Bacteria|p__Bacteroidetes|c__Bacteroidia|o__Bacteroidales|f__Porphyromonadaceae|g__Paludibacter|s__Paludibacter_propionicigenes	Cofactors and Vitamins;Hemoglobin and Porphyrin Metabolism	I-urobilinogen	1.29204e-06	0.0403133	-0.305204	0.464443	Kendall	0.049288	0.722909
Species	d__Archaea|p__Euryarchaeota|c__Methanobacteria|o__Methanobacteriales|f__Methanobacteriaceae|g__Methanobrevibacter|s__Methanobrevibacter_smithii	Lipid;Steroid	epiandrosterone sulfate	1.48878e-06	0.0428785	0.545936	0.460541	Kendall	0.000310302	0.355977

## Sheet: B WGS taxonomy vs. metadata
Taxonomic Level	Microbial Name	Metadata	linear model p-value	adjusted linear model p-value	Spearman correlation	R2	nonparametric test	nonparametric p-value for urban vs. rural	adjusted nonparametric p-value for urban vs. rural
Domain	d__Archaea	3-Day Ave: Sodium (mg)	0.000129722	0.0214041	0.241498	0.330373	Kendall	0.139993	0.861479
Phylum	d__Bacteria|p__Cloacimonetes	Used antibiotics in the past 6 months	1.4993e-05	0.0272123	NA	0.0525265	Wilcox	0.12847	0.839115
Class	d__Archaea|p__Euryarchaeota|c__Thermococci	Used antibiotics in the past 6 months	1.9041e-07	0.000565519	NA	0.0840879	Wilcox	0.0540538	0.688955
Order	d__Archaea|p__Euryarchaeota|c__Thermococci|o__Thermococcales	Used antibiotics in the past 6 months	1.90733e-07	0.0011959	NA	0.0840745	Wilcox	0.0540538	0.786567
Family	d__Archaea|p__Euryarchaeota|c__Thermococci|o__Thermococcales|f__Thermococcaceae	Used antibiotics in the past 6 months	2.00583e-07	0.00259254	NA	0.0836763	Wilcox	0.0540538	0.82158
Genus	d__Bacteria|p__Bacteroidetes|c__Flavobacteriia|o__Flavobacteriales|g__Candidatus_Sulcia	Used antibiotics in the past 6 months	7.72673e-10	2.54982e-05	NA	0.132693	Wilcox	0.0269661	0.945828
Genus	d__Bacteria|p__Proteobacteria|c__Alphaproteobacteria|o__Rhodospirillales|f__Rhodospirillaceae|g__Candidatus_Endolissoclinum	Used antibiotics in the past 6 months	1.42418e-06	0.0195694	NA	0.0688055	Wilcox	0.0983149	0.945828
Genus	d__Archaea|p__Euryarchaeota|c__Thermococci|o__Thermococcales|f__Thermococcaceae|g__Thermococcus	Used antibiotics in the past 6 months	2.23427e-06	0.0195694	NA	0.0655599	Wilcox	0.0737208	0.945828
Genus	d__Bacteria|p__Firmicutes|c__Bacilli|o__Lactobacillales|f__Enterococcaceae|g__Melissococcus	Taking probiotic supplements	2.37205e-06	0.0195694	NA	0.111893	Wilcox	0.0270445	0.945828
Species	d__Bacteria|p__Bacteroidetes|c__Flavobacteriia|o__Flavobacteriales|g__Candidatus_Sulcia|s__Candidatus_Sulcia_muelleri	Used antibiotics in the past 6 months	7.76789e-10	4.84483e-05	NA	0.132642	Wilcox	0.0269661	0.896393
Species	d__Bacteria|p__Cyanobacteria|o__Nostocales|f__Nostocaceae|g__Anabaena|s__Anabaena_cylindrica	Used antibiotics in the past 6 months	2.43469e-07	0.0074032	NA	0.0821518	Wilcox	0.063311	0.903327
Species	d__Bacteria|p__Proteobacteria|c__Gammaproteobacteria|o__Pseudomonadales|f__Pseudomonadaceae|g__Pseudomonas|s__Pseudomonas_protegens	Used antibiotics in the past 6 months	3.56094e-07	0.0074032	NA	0.0791953	Wilcox	0.0737208	0.908023
Species	d__Bacteria|p__Firmicutes|c__Clostridia|o__Thermoanaerobacterales|f__Thermoanaerobacterales_Family_III._Incertae_Sedis|g__Caldicellulosiruptor|s__Caldicellulosiruptor_owensensis	Used antibiotics in the past 6 months	1.03206e-06	0.0160924	NA	0.0711654	Wilcox	0.0853624	0.912656
Species	d__Bacteria|p__Proteobacteria|c__Alphaproteobacteria|o__Rhodospirillales|f__Rhodospirillaceae|g__Candidatus_Endolissoclinum|s__Candidatus_Endolissoclinum_faulkneri	Used antibiotics in the past 6 months	1.41725e-06	0.0176788	NA	0.068841	Wilcox	0.0983149	0.912656
Species	d__Bacteria|p__Firmicutes|c__Bacilli|o__Lactobacillales|f__Enterococcaceae|g__Melissococcus|s__Melissococcus_plutonius	Taking probiotic supplements	2.44741e-06	0.0254408	NA	0.111523	Wilcox	0.0270445	0.896393
Species	d__Viruses|o__Caudovirales|f__Siphoviridae|g__Lambdalikevirus|s__Enterobacteria_phage_mEp237	HDL (mmol/L)	4.51628e-06	0.0402401	0.639647	0.437742	Kendall	7.30753e-05	0.797449

## Sheet: C WGS KEGG vs. metabolite
KEGG Level	KEGG name and description	Metabolite Superpathway;Subpathway	Metabolite Name	linear model p-value	adjusted linear model p-value	Spearman correlation	R2	nonparametric test	nonparametric p-value for urban vs. rural	adjusted nonparametric p-value for urban vs. rural
Module	M00304: PTS system, fructose-specific II component	Lipid;Fatty Acid, Monohydroxy	13-HODE + 9-HODE	1.78375e-27	1.23325e-22	-0.00581614	0.956491	Kendall	0.990704	1
Module	M00105: Bile acid biosynthesis, cholesterol => chenodeoxycholate	Amino Acid;Tryptophan Metabolism	indolepropionate	6.22307e-25	2.15125e-20	0.114567	0.940813	Kendall	0.407962	0.946494
Module	M00354: Spliceosome, U4/U6.U5 tri-snRNP	Xenobiotics;Food Component/Plant	thymol sulfate	3.66529e-23	8.44703e-19	0.270501	0.92668	Kendall	0.0997714	0.863128
Module	M00321: Bicarbonate transport system	Lipid;Steroid	5alpha-pregnan-3beta,20alpha-diol disulfate	1.4107e-21	2.43833e-17	0.0202627	0.911187	Kendall	0.898021	0.997436
Module	M00334: Type VI secretion system	Lipid;Long Chain Fatty Acid	erucate (22:1n9)	3.7313e-20	5.1595e-16	0.452345	0.894526	Kendall	0.00400448	0.796827
Module	M00321: Bicarbonate transport system	Lipid;Steroid	5alpha-pregnan-3alpha,20beta-diol disulfate 1	5.2862e-18	6.09129e-14	0.0859526	0.863232	Kendall	0.608594	0.978166
Module	M00347: Methanogenesis, formate => methane	Lipid;Ketone Bodies	3-hydroxybutyrate (BHBA)	1.51777e-14	1.49908e-10	0.104903	0.792476	Kendall	0.490409	0.962079
Module	M00354: Spliceosome, U4/U6.U5 tri-snRNP	Lipid;Secondary Bile Acid Metabolism	taurodeoxycholate	1.83701e-14	1.58759e-10	0.373909	0.790394	Kendall	0.0158138	0.806724
Module	M00301: Mannopine transport system	Lipid;Fatty Acid Metabolism (also BCAA Metabolism)	butyrylcarnitine	3.94132e-11	3.02772e-07	0.251782	0.68721	Kendall	0.131122	0.878397
Module	M00351: Spliceosome, U1-snRNP	Lipid;Primary Bile Acid Metabolism	glycocholate	2.05773e-10	1.42267e-06	-0.0545541	0.659132	Kendall	0.98947	1
Module	M00347: Methanogenesis, formate => methane	Lipid;Ketone Bodies	acetoacetate	5.05382e-10	3.17647e-06	-0.165486	0.642843	Kendall	0.242555	0.911982
Module	M00080: Lipopolysaccharide biosynthesis, inner core => outer core => O-antigen	Cofactors and Vitamins;Hemoglobin and Porphyrin Metabolism	I-urobilinogen	8.00292e-10	4.50166e-06	0.209613	0.634217	Kendall	0.187782	0.896271
Module	M00332: Type III secretion system	Cofactors and Vitamins;Hemoglobin and Porphyrin Metabolism	I-urobilinogen	8.46445e-10	4.50166e-06	0.000830544	0.633151	Kendall	0.873615	0.996077
Module	M00332: Type III secretion system	Lipid;Fatty Acid Metabolism (also BCAA Metabolism)	butyrylcarnitine	1.05814e-09	5.04257e-06	0.226336	0.628877	Kendall	0.145885	0.886025
Module	M00347: Methanogenesis, formate => methane	Lipid;Fatty Acid Metabolism(Acyl Carnitine)	3-hydroxybutyrylcarnitine (1)	1.13567e-09	5.04257e-06	0.00403415	0.627513	Kendall	0.770152	0.991136
Module	M00080: Lipopolysaccharide biosynthesis, inner core => outer core => O-antigen	Lipid;Fatty Acid Metabolism (also BCAA Metabolism)	butyrylcarnitine	1.16696e-09	5.04257e-06	0.331456	0.626988	Kendall	0.0451518	0.825225
Module	M00371: Castasterone biosynthesis, campesterol => castasterone	Peptide;Polypeptide	bradykinin	3.21935e-09	1.30929e-05	0.150344	0.606836	Kendall	0.201397	0.898385
Module	M00354: Spliceosome, U4/U6.U5 tri-snRNP	Xenobiotics;Chemical	2-methoxyresorcinol sulfate	5.01845e-09	1.92759e-05	0.218745	0.59769	Kendall	0.191363	0.897765
Module	M00080: Lipopolysaccharide biosynthesis, inner core => outer core => O-antigen	Xenobiotics;Benzoate Metabolism	4-vinylphenol sulfate	1.14732e-08	4.17492e-05	0.318686	0.580099	Kendall	0.0403281	0.82104
Module	M00332: Type III secretion system	Xenobiotics;Benzoate Metabolism	4-vinylphenol sulfate	1.41695e-08	4.89825e-05	-0.0806453	0.57549	Kendall	0.56237	0.974203
Module	M00155: Complex IV (Cytochrome c oxidase), cytochrome o ubiquinol oxidase/cytochrome c oxidase/quinol oxidase polypeptide	Lipid;Inositol Metabolism	chiro-inositol	1.52908e-08	5.03417e-05	0.401055	0.573815	Kendall	0.00854897	0.802919
Module	M00109: C21-Steroid hormone biosynthesis, progesterone => cortisol/cortisone	Peptide;Polypeptide	bradykinin	1.8514e-08	5.81827e-05	0.0587335	0.56958	Kendall	0.706272	0.987576
Module	M00354: Spliceosome, U4/U6.U5 tri-snRNP	Xenobiotics;Chemical	1,2,3-benzenetriol sulfate (2)	2.22533e-08	6.68934e-05	0.209587	0.565469	Kendall	0.19781	0.898385
Module	M00042: Catecholamine biosynthesis, tyrosine => dopamine => noradrenaline => adrenaline	Lipid;Primary Bile Acid Metabolism	cholate	3.80829e-08	0.000109707	0.135272	0.553242	Kendall	0.381932	0.942568
Module	M00332: Type III secretion system	Lipid;Steroid	andro steroid monosulfate 2	4.26096e-08	0.000117838	0.235602	0.550644	Kendall	0.0955075	0.860238
Module	M00347: Methanogenesis, formate => methane	Lipid;Secondary Bile Acid Metabolism	glycohyocholate	4.93543e-08	0.000131131	0.12926	0.547223	Kendall	0.437646	0.954224
Module	M00347: Methanogenesis, formate => methane	Xenobiotics;Benzoate Metabolism	catechol sulfate	5.33857e-08	0.000131131	0.146161	0.545385	Kendall	0.337925	0.936189
Module	M00080: Lipopolysaccharide biosynthesis, inner core => outer core => O-antigen	Lipid;Steroid	andro steroid monosulfate 2	5.45435e-08	0.000131131	-0.0285446	0.544882	Kendall	0.88755	0.997436
Module	M00059: Glycosaminoglycan biosynthesis, heparan sulfate backbone	Lipid;Primary Bile Acid Metabolism	glycocholate	5.79414e-08	0.000131131	0.19531	0.543461	Kendall	0.180288	0.894621
Module	M00337: Immunoproteasome	Lipid;Primary Bile Acid Metabolism	cholate	5.83225e-08	0.000131131	0.289221	0.543306	Kendall	0.0912498	0.859631
Module	M00037: Melatonin biosynthesis, tryptophan => serotonin => melatonin	Lipid;Long Chain Fatty Acid	erucate (22:1n9)	6.03348e-08	0.000131131	0.165478	0.542506	Kendall	0.278566	0.921022
Module	M00113: Jasmonic acid biosynthesis	Lipid;Medium Chain Fatty Acid	10-undecenoate (11:1n1)	6.07732e-08	0.000131131	0.0743048	0.542335	Kendall	0.637986	0.981133
Module	M00351: Spliceosome, U1-snRNP	Lipid;Primary Bile Acid Metabolism	glycochenodeoxycholate	6.25898e-08	0.000131131	-0.0445933	0.54164	Kendall	0.915892	0.997844
Module	M00357: Methanogenesis, acetate => methane	Peptide;Polypeptide	bradykinin	6.98009e-08	0.000141938	0.252762	0.539055	Kendall	0.104534	0.863128
Module	M00113: Jasmonic acid biosynthesis	Lipid;Fatty Acid, Monohydroxy	2-hydroxydecanoate	1.00979e-07	0.000199472	0.253116	0.530196	Kendall	0.065514	0.848831
Module	M00354: Spliceosome, U4/U6.U5 tri-snRNP	Peptide;Fibrinogen Cleavage Peptide	ADSGEGDFXAEGGGVR	1.80516e-07	0.000346681	0.130394	0.515928	Kendall	0.421442	0.948956
Module	M00350: Capsaicin biosynthesis, L-Phenylalanine => Capsaicin	Lipid;Primary Bile Acid Metabolism	cholate	2.04539e-07	0.0003822	0.14728	0.512805	Kendall	0.36965	0.939763
Module	M00370: Glucosinolate biosynthesis, tryptophan => glucobrassicin	Peptide;Polypeptide	bradykinin	2.18265e-07	0.000388379	0.23909	0.511174	Kendall	0.190329	0.897765
Module	M00233: Glutamate transport system	Lipid;Steroid	5alpha-pregnan-3alpha,20beta-diol disulfate 1	2.21316e-07	0.000388379	0.387171	0.510825	Kendall	0.0114583	0.804058
Module	M00354: Spliceosome, U4/U6.U5 tri-snRNP	Lipid;Primary Bile Acid Metabolism	taurocholate	2.24698e-07	0.000388379	0.248801	0.510443	Kendall	0.121106	0.874252
Module	M00351: Spliceosome, U1-snRNP	Lipid;Steroid	4-androsten-3beta,17beta-diol disulfate (1)	2.40981e-07	0.000406365	-0.0177373	0.508678	Kendall	0.741446	0.990405
Module	M00354: Spliceosome, U4/U6.U5 tri-snRNP	Lipid;Primary Bile Acid Metabolism	taurochenodeoxycholate	3.23479e-07	0.000527715	0.192634	0.501183	Kendall	0.212377	0.901543
Module	M00323: Urea transport system	Xenobiotics;Food Component/Plant	thymol sulfate	3.2821e-07	0.000527715	0.270501	0.50081	Kendall	0.0997714	0.863128
Module	M00113: Jasmonic acid biosynthesis	Carbohydrate;Fructose, Mannose and Galactose Metabolism	mannitol	3.40692e-07	0.000535335	0.170086	0.499852	Kendall	0.2212	0.903489
Module	M00088: Ketone body biosynthesis, acetyl-CoA => acetoacetate/3-hydroxybutyrate/acetone	Xenobiotics;Benzoate Metabolism	mandelate	3.74287e-07	0.000574778	0.202684	0.497429	Kendall	0.345767	0.937254
Module	M00080: Lipopolysaccharide biosynthesis, inner core => outer core => O-antigen	Amino Acid;Leucine, Isoleucine and Valine Metabolism	alpha-hydroxyisovalerate	3.87952e-07	0.000574778	0.335399	0.496502	Kendall	0.0593759	0.840991
Module	M00301: Mannopine transport system	Carbohydrate;Glycolysis, Gluconeogenesis, and Pyruvate Metabolism	glucose	3.90734e-07	0.000574778	0.313884	0.496317	Kendall	0.0772015	0.855552
Module	M00233: Glutamate transport system	Lipid;Steroid	5alpha-pregnan-3beta,20alpha-diol disulfate	4.45706e-07	0.000641983	0.481801	0.492899	Kendall	0.0037185	0.796827
Module	M00332: Type III secretion system	Amino Acid;Leucine, Isoleucine and Valine Metabolism	alpha-hydroxyisovalerate	4.70753e-07	0.000664223	-0.0646675	0.491473	Kendall	0.69642	0.986326
Module	M00354: Spliceosome, U4/U6.U5 tri-snRNP	Carbohydrate;Fructose, Mannose and Galactose Metabolism	mannose	5.25836e-07	0.000727105	0.0467167	0.488575	Kendall	0.788719	0.991738
Module	M00112: Tocopherol biosynthesis	Lipid;Long Chain Fatty Acid	erucate (22:1n9)	6.15172e-07	0.000833956	-0.10469	0.484439	Kendall	0.536902	0.969427
Module	M00105: Bile acid biosynthesis, cholesterol => chenodeoxycholate	Lipid;Monoacylglycerol	1-oleoylglycerol (18:1)	8.20738e-07	0.00109123	-0.145591	0.476756	Kendall	0.357347	0.937762
Module	M00332: Type III secretion system	Amino Acid;Leucine, Isoleucine and Valine Metabolism	allo-isoleucine	9.95709e-07	0.00129889	0.32173	0.471545	Kendall	0.043205	0.825225
Module	M00321: Bicarbonate transport system	Lipid;Steroid	pregnanediol-3-glucuronide	1.03663e-06	0.00132723	0.0555895	0.470453	Kendall	0.797464	0.991738
Module	M00080: Lipopolysaccharide biosynthesis, inner core => outer core => O-antigen	Amino Acid;Leucine, Isoleucine and Valine Metabolism	allo-isoleucine	1.08449e-06	0.00136326	0.230235	0.469226	Kendall	0.278318	0.921022
Module	M00332: Type III secretion system	Amino Acid;Leucine, Isoleucine and Valine Metabolism	3-methyl-2-oxovalerate	1.29764e-06	0.00160208	0.355293	0.464324	Kendall	0.0254478	0.810248
Module	M00080: Lipopolysaccharide biosynthesis, inner core => outer core => O-antigen	Amino Acid;Leucine, Isoleucine and Valine Metabolism	3-methyl-2-oxovalerate	1.55064e-06	0.00186257	0.0296714	0.459415	Kendall	0.924895	0.998964
Module	M00146: Complex I (NADH dehydrogenase), NADH dehydrogenase (ubiquinone) 1 alpha subcomplex	Xenobiotics;Benzoate Metabolism	catechol sulfate	1.56251e-06	0.00186257	0.247197	0.459204	Kendall	0.0953186	0.860238
Module	M00332: Type III secretion system	Amino Acid;Tryptophan Metabolism	tryptophan betaine	2.05487e-06	0.00238992	0.215464	0.45157	Kendall	0.181552	0.896271
Module	M00351: Spliceosome, U1-snRNP	Amino Acid;Lysine Metabolism	pipecolate	2.07404e-06	0.00238992	-0.0511984	0.451309	Kendall	0.451894	0.956423
Module	M00304: PTS system, fructose-specific II component	Nucleotide;Purine Metabolism, (Hypo)Xanthine/Inosine containing	xanthine	2.50097e-06	0.00282818	-0.155347	0.446032	Kendall	0.333526	0.933463
Module	M00080: Lipopolysaccharide biosynthesis, inner core => outer core => O-antigen	Amino Acid;Tryptophan Metabolism	tryptophan betaine	2.53619e-06	0.00282818	0.124695	0.445636	Kendall	0.370485	0.941194
Module	M00295: BRCA1-associated genome surveillance complex (BASC)	Xenobiotics;Benzoate Metabolism	3-methyl catechol sulfate (1)	3.01148e-06	0.00330488	0.0164191	0.440747	Kendall	0.926394	0.998964
Module	M00105: Bile acid biosynthesis, cholesterol => chenodeoxycholate	Lipid;Medium Chain Fatty Acid	caprylate (8:0)	3.26812e-06	0.00353049	0.151782	0.438406	Kendall	0.395033	0.94426
Module	M00331: Type II general secretion system	Xenobiotics;Benzoate Metabolism	3-methyl catechol sulfate (1)	3.48739e-06	0.0037094	0.119277	0.43654	Kendall	0.484258	0.962079
Module	M00082: Fatty acid biosynthesis, initiation	Xenobiotics;Drug	metformin	3.63707e-06	0.00381	0.358363	0.43533	Kendall	0.02555	0.810248
Module	M00296: BER complex	Lipid;Polyunsaturated Fatty Acid (n3 and n6)	linoleate (18:2n6)	4.88178e-06	0.00500252	0.551407	0.426783	Kendall	0.000539422	0.775313
Module	M00142: Complex I (NADH dehydrogenase), NADH dehydrogenase I	Lipid;Primary Bile Acid Metabolism	glycocholate	4.92018e-06	0.00500252	0.22758	0.426554	Kendall	0.138958	0.882942
Module	M00352: Spliceosome, U2-snRNP	Peptide;Polypeptide	bradykinin	5.49138e-06	0.00550236	-0.0360856	0.423333	Kendall	0.821108	0.993871
Module	M00296: BER complex	Lipid;Glycerolipid Metabolism	glycerol	5.92322e-06	0.00585028	0.345028	0.421103	Kendall	0.0311273	0.810248
Module	M00146: Complex I (NADH dehydrogenase), NADH dehydrogenase (ubiquinone) 1 alpha subcomplex	Lipid;Ketone Bodies	3-hydroxybutyrate (BHBA)	6.34413e-06	0.00616535	-0.129111	0.419073	Kendall	0.327067	0.933463
Module	M00278: PTS system, sorbose-specific II component	Lipid;Medium Chain Fatty Acid	caprylate (8:0)	6.42057e-06	0.00616535	0.560788	0.418719	Kendall	0.000152707	0.775313
Module	M00044: Tyrosine degradation, tyrosine => homogentisate	Amino Acid;Phenylalanine and Tyrosine Metabolism	3-(3-hydroxyphenyl)propionate	7.80538e-06	0.00726672	-0.10396	0.412906	Kendall	0.475042	0.959325
Module	M00296: BER complex	Carbohydrate;Glycolysis, Gluconeogenesis, and Pyruvate Metabolism	pyruvate	7.87869e-06	0.00726672	0.238086	0.412627	Kendall	0.151836	0.886025
Module	M00331: Type II general secretion system	Lipid;Fatty Acid, Dicarboxylate	tetradecanedioate	7.88284e-06	0.00726672	0.107931	0.412611	Kendall	0.481734	0.962079
Module	M00370: Glucosinolate biosynthesis, tryptophan => glucobrassicin	Lipid;Medium Chain Fatty Acid	caproate (6:0)	8.84559e-06	0.00804693	-0.0825003	0.409155	Kendall	0.583765	0.974825
Module	M00332: Type III secretion system	Amino Acid;Leucine, Isoleucine and Valine Metabolism	4-methyl-2-oxopentanoate	9.58019e-06	0.00854765	0.415801	0.406751	Kendall	0.00377202	0.796827
Module	M00331: Type II general secretion system	Lipid;Fatty Acid, Dicarboxylate	hexadecanedioate	9.64327e-06	0.00854765	0.151032	0.406553	Kendall	0.36965	0.939763
Module	M00080: Lipopolysaccharide biosynthesis, inner core => outer core => O-antigen	Xenobiotics;Xanthine Metabolism	caffeine	1.01278e-05	0.0087703	0.00975416	0.405071	Kendall	0.987594	1
Module	M00080: Lipopolysaccharide biosynthesis, inner core => outer core => O-antigen	Amino Acid;Leucine, Isoleucine and Valine Metabolism	4-methyl-2-oxopentanoate	1.01482e-05	0.0087703	0.10047	0.40501	Kendall	0.571652	0.974825
Module	M00312: 2-oxoisovalerate:ferredoxin oxidoreductase	Peptide;Polypeptide	bradykinin	1.04437e-05	0.00891424	0.250335	0.404141	Kendall	0.122309	0.877454
Module	M00332: Type III secretion system	Peptide;Gamma-glutamyl Amino Acid	gamma-glutamylleucine	1.07183e-05	0.00903706	0.270772	0.403353	Kendall	0.0668687	0.848831
Module	M00332: Type III secretion system	Xenobiotics;Xanthine Metabolism	caffeine	1.16155e-05	0.00967556	0.0291531	0.400909	Kendall	0.827123	0.995363
Module	M00080: Lipopolysaccharide biosynthesis, inner core => outer core => O-antigen	Peptide;Gamma-glutamyl Amino Acid	gamma-glutamylleucine	1.25726e-05	0.010177	0.181972	0.398493	Kendall	0.29975	0.923087
Module	M00354: Spliceosome, U4/U6.U5 tri-snRNP	Carbohydrate;Fructose, Mannose and Galactose Metabolism	fructose	1.26301e-05	0.010177	0.22881	0.398353	Kendall	0.155165	0.887193
Module	M00145: Complex I (NADH dehydrogenase), NADH dehydrogenase I/diaphorase subunit of the bidirectional hydrogenase	Amino Acid;Phenylalanine and Tyrosine Metabolism	phenylacetate	1.26591e-05	0.010177	0.210923	0.398283	Kendall	0.194409	0.897765
Module	M00147: Complex I (NADH dehydrogenase), NADH dehydrogenase (ubiquinone) 1 beta subcomplex	Carbohydrate;Fructose, Mannose and Galactose Metabolism	mannitol	1.31997e-05	0.0104897	-0.00375235	0.397003	Kendall	0.779712	0.991738
Module	M00080: Lipopolysaccharide biosynthesis, inner core => outer core => O-antigen	Amino Acid;Tryptophan Metabolism	indolelactate	1.38367e-05	0.0108709	0.349296	0.395557	Kendall	0.0267364	0.810248
Module	M00177: Ribosome, eukaryotes	Peptide;Fibrinogen Cleavage Peptide	DSGEGDFXAEGGGVR	1.42572e-05	0.0110755	0.0346138	0.394637	Kendall	0.581326	0.974825
Module	M00323: Urea transport system	Lipid;Secondary Bile Acid Metabolism	taurodeoxycholate	1.57841e-05	0.0120735	0.222149	0.391501	Kendall	0.239017	0.906337
Module	M00088: Ketone body biosynthesis, acetyl-CoA => acetoacetate/3-hydroxybutyrate/acetone	Xenobiotics;Food Component/Plant	piperine	1.58912e-05	0.0120735	0.157047	0.391292	Kendall	0.417454	0.948956
Module	M00059: Glycosaminoglycan biosynthesis, heparan sulfate backbone	Lipid;Primary Bile Acid Metabolism	glycochenodeoxycholate	1.6671e-05	0.0125282	-0.011635	0.389809	Kendall	0.990701	1
Module	M00332: Type III secretion system	Amino Acid;Tryptophan Metabolism	indolelactate	1.68874e-05	0.0125544	-0.0545514	0.38941	Kendall	0.822263	0.993871
Module	M00351: Spliceosome, U1-snRNP	Lipid;Steroid	5alpha-androstan-3beta,17beta-diol disulfate	1.7494e-05	0.012867	-0.149124	0.388315	Kendall	0.16571	0.891303
Module	M00113: Jasmonic acid biosynthesis	Amino Acid;Phenylalanine and Tyrosine Metabolism	phenol sulfate	1.7912e-05	0.0130358	0.56673	0.387581	Kendall	0.0017345	0.783263
Module	M00317: Manganese/iron transport system	Amino Acid;Phenylalanine and Tyrosine Metabolism	3-(3-hydroxyphenyl)propionate	2.12418e-05	0.0151983	0.0288513	0.382261	Kendall	0.940746	1
Module	M00163: Photosystem I	Amino Acid;Phenylalanine and Tyrosine Metabolism	3-phenylpropionate (hydrocinnamate)	2.13231e-05	0.0151983	0.19937	0.382141	Kendall	0.144903	0.884468
Module	M00353: Spliceosome, Prp19/CDC5L complex	Lipid;Long Chain Fatty Acid	erucate (22:1n9)	2.17805e-05	0.0153659	0.297936	0.381476	Kendall	0.0545528	0.834072
Module	M00354: Spliceosome, U4/U6.U5 tri-snRNP	Carbohydrate;Aminosugar Metabolism	glucuronate	2.25508e-05	0.0157487	-0.130582	0.380385	Kendall	0.44886	0.954224
Module	M00044: Tyrosine degradation, tyrosine => homogentisate	Amino Acid;Tryptophan Metabolism	indoleacetate	2.35261e-05	0.0162655	0.0332083	0.379054	Kendall	0.861108	0.995423
Module	M00331: Type II general secretion system	Lipid;Steroid	etiocholanolone glucuronide	2.40563e-05	0.0164674	0.120209	0.378352	Kendall	0.520362	0.966973
Module	M00353: Spliceosome, Prp19/CDC5L complex	Lipid;Fatty Acid, Monohydroxy	3-hydroxyoctanoate	2.48192e-05	0.016823	0.292523	0.377367	Kendall	0.078485	0.855552
Module	M00322: Neutral amino acid transport system	Amino Acid;Tryptophan Metabolism	indoleacetate	2.8328e-05	0.0190092	0.279737	0.373182	Kendall	0.0463352	0.825225
Module	M00317: Manganese/iron transport system	Amino Acid;Tryptophan Metabolism	indoleacetate	2.87629e-05	0.0190092	0.217261	0.372698	Kendall	0.289033	0.922372
Module	M00128: Ubiquinone biosynthesis, eukaryotes, chorismate => ubiquinone	Lipid;Fatty Acid, Monohydroxy	13-HODE + 9-HODE	2.88692e-05	0.0190092	-0.00825516	0.372581	Kendall	0.934999	0.998964
Module	M00022: Shikimate pathway, phosphoenolpyruvate + erythrose-4P => chorismate	Peptide;Gamma-glutamyl Amino Acid	gamma-glutamylvaline	3.11525e-05	0.0203191	-0.614822	0.370158	Kendall	4.77837e-05	0.775313
Module	M00322: Neutral amino acid transport system	Amino Acid;Phenylalanine and Tyrosine Metabolism	3-(3-hydroxyphenyl)propionate	3.22246e-05	0.0208219	0.121366	0.369079	Kendall	0.466335	0.959325
Module	M00233: Glutamate transport system	Lipid;Steroid	pregnanediol-3-glucuronide	3.26077e-05	0.0208744	0.246678	0.368701	Kendall	0.118026	0.874252
Module	M00080: Lipopolysaccharide biosynthesis, inner core => outer core => O-antigen	Amino Acid;Leucine, Isoleucine and Valine Metabolism	3-hydroxy-2-ethylpropionate	3.52014e-05	0.022328	0.144983	0.366251	Kendall	0.305244	0.928236
Module	M00301: Mannopine transport system	Carbohydrate;Fructose, Mannose and Galactose Metabolism	mannose	3.7128e-05	0.023336	0.0701689	0.364541	Kendall	0.716758	0.987576
Module	M00331: Type II general secretion system	Amino Acid;Glycine, Serine and Threonine Metabolism	N-acetylglycine	3.80268e-05	0.023541	0.145028	0.363772	Kendall	0.46294	0.956423
Module	M00332: Type III secretion system	Amino Acid;Leucine, Isoleucine and Valine Metabolism	3-hydroxy-2-ethylpropionate	3.83109e-05	0.023541	-0.0674124	0.363532	Kendall	0.68768	0.986326
Module	M00332: Type III secretion system	Peptide;Gamma-glutamyl Amino Acid	gamma-glutamylisoleucine	3.84757e-05	0.023541	0.215842	0.363394	Kendall	0.205852	0.901543
Module	M00296: BER complex	Carbohydrate;Glycolysis, Gluconeogenesis, and Pyruvate Metabolism	lactate	4.1624e-05	0.0252438	0.350469	0.360857	Kendall	0.0230894	0.810248
Module	M00304: PTS system, fructose-specific II component	Lipid;Polyunsaturated Fatty Acid (n3 and n6)	docosapentaenoate (n3 DPA; 22:5n3)	4.2994e-05	0.025848	0.292884	0.35981	Kendall	0.0691123	0.852594
Module	M00142: Complex I (NADH dehydrogenase), NADH dehydrogenase I	Lipid;Primary Bile Acid Metabolism	glycochenodeoxycholate	4.34944e-05	0.0259234	0.292658	0.359436	Kendall	0.0462661	0.825225
Module	M00104: Bile acid biosynthesis, cholesterol => cholate	Lipid;Long Chain Fatty Acid	erucate (22:1n9)	4.45756e-05	0.0263408	-0.220075	0.358641	Kendall	0.151836	0.886025
Module	M00074: N-glycan biosynthesis, high-mannose type	Cofactors and Vitamins;Tocopherol Metabolism	gamma-tocopherol	4.81934e-05	0.0281997	0.379024	0.356107	Kendall	0.0224996	0.810248
Module	M00301: Mannopine transport system	Amino Acid;Leucine, Isoleucine and Valine Metabolism	allo-isoleucine	4.85372e-05	0.0281997	0.315947	0.355876	Kendall	0.0733629	0.855552
Module	M00080: Lipopolysaccharide biosynthesis, inner core => outer core => O-antigen	Peptide;Gamma-glutamyl Amino Acid	gamma-glutamylisoleucine	5.00288e-05	0.0285668	0.0640376	0.354891	Kendall	0.723704	0.988507
Module	M00332: Type III secretion system	Amino Acid;Leucine, Isoleucine and Valine Metabolism	3-methyl-2-oxobutyrate	5.0282e-05	0.0285668	0.123662	0.354726	Kendall	0.362629	0.939763
Module	M00351: Spliceosome, U1-snRNP	Lipid;Secondary Bile Acid Metabolism	glycodeoxycholate	5.04086e-05	0.0285668	0.152977	0.354644	Kendall	0.114251	0.870387
Module	M00163: Photosystem I	Amino Acid;Phenylalanine and Tyrosine Metabolism	phenylacetate	5.30551e-05	0.0298221	0.272205	0.352975	Kendall	0.182047	0.896271
Module	M00319: Manganese/zinc/iron transport system	Amino Acid;Leucine, Isoleucine and Valine Metabolism	3-hydroxy-2-ethylpropionate	5.76417e-05	0.0321389	0.410713	0.350261	Kendall	0.00640047	0.802919
Module	M00301: Mannopine transport system	Carbohydrate;Fructose, Mannose and Galactose Metabolism	fructose	6.06463e-05	0.0335437	0.250106	0.348593	Kendall	0.0919211	0.860238
Module	M00080: Lipopolysaccharide biosynthesis, inner core => outer core => O-antigen	Amino Acid;Leucine, Isoleucine and Valine Metabolism	3-methyl-2-oxobutyrate	6.14721e-05	0.0337306	-0.0630986	0.348149	Kendall	0.759317	0.991136
Module	M00304: PTS system, fructose-specific II component	Lipid;Polyunsaturated Fatty Acid (n3 and n6)	eicosapentaenoate (EPA; 20:5n3)	6.52976e-05	0.0355476	0.0915572	0.346161	Kendall	0.666404	0.981987
Module	M00347: Methanogenesis, formate => methane	Lipid;Fatty Acid, Dicarboxylate	azelate (nonanedioate)	6.58228e-05	0.0355536	-0.0432478	0.345897	Kendall	0.87004	0.996077
Module	M00319: Manganese/zinc/iron transport system	Cofactors and Vitamins;Hemoglobin and Porphyrin Metabolism	I-urobilinogen	6.69587e-05	0.0357109	0.112755	0.345332	Kendall	0.587277	0.977272
Module	M00351: Spliceosome, U1-snRNP	Lipid;Primary Bile Acid Metabolism	taurocholate	6.71472e-05	0.0357109	0.0971583	0.34524	Kendall	0.402704	0.946494
Module	M00278: PTS system, sorbose-specific II component	Lipid;Fatty Acid Metabolism(Acyl Carnitine)	decanoylcarnitine	6.90007e-05	0.0364166	0.414447	0.34434	Kendall	0.0130768	0.806149
Module	M00204: Trehalose/maltose transport system	Xenobiotics;Tobacco Metabolite	cotinine N-oxide	7.73602e-05	0.0405192	0.12154	0.340551	Kendall	0.457831	0.956423
Module	M00039: Lignin biosynthesis, cinnamate => lignin	Lipid;Steroid	dehydroisoandrosterone sulfate (DHEA-S)	8.10667e-05	0.0421413	0.161538	0.338995	Kendall	0.258413	0.914618
Module	M00142: Complex I (NADH dehydrogenase), NADH dehydrogenase I	Lipid;Steroid	4-androsten-3beta,17beta-diol disulfate (1)	8.36801e-05	0.0431752	0.145591	0.337938	Kendall	0.239293	0.906337
Module	M00075: N-glycan biosynthesis, complex type	Lipid;Steroid	5alpha-pregnan-3beta,20alpha-diol disulfate	8.44156e-05	0.0432321	0.186679	0.337646	Kendall	0.239293	0.906337
Module	M00351: Spliceosome, U1-snRNP	Lipid;Secondary Bile Acid Metabolism	glycoursodeoxycholate	8.90037e-05	0.0449932	0.0558005	0.335879	Kendall	0.570378	0.974825
Module	M00199: Lactose/L-arabinose transport system	Amino Acid;Phenylalanine and Tyrosine Metabolism	3-(3-hydroxyphenyl)propionate	8.9156e-05	0.0449932	0.0131142	0.335822	Kendall	0.940746	1
Module	M00351: Spliceosome, U1-snRNP	Amino Acid;Urea cycle; Arginine and Proline Metabolism	homocitrulline	9.05671e-05	0.0453741	0.0817692	0.335296	Kendall	0.800839	0.991738
Module	M00146: Complex I (NADH dehydrogenase), NADH dehydrogenase (ubiquinone) 1 alpha subcomplex	Lipid;Secondary Bile Acid Metabolism	glycohyocholate	9.95409e-05	0.0495112	-0.0195305	0.332129	Kendall	0.851023	0.995423
Pathway	ko04612: Antigen processing and presentation	Xenobiotics;Drug	metformin	2.45398e-12	2.30316e-07	0.377734	0.729339	Kendall	0.0184214	0.727473
Pathway	ko04612: Antigen processing and presentation	Carbohydrate;Glycolysis, Gluconeogenesis, and Pyruvate Metabolism	pyruvate	1.24151e-09	5.82601e-05	0.423452	0.625787	Kendall	0.00535941	0.694805
Pathway	ko04612: Antigen processing and presentation	Lipid;Glycerolipid Metabolism	glycerol	7.32224e-07	0.0229074	0.0992495	0.47981	Kendall	0.568067	0.950041
Pathway	ko04612: Antigen processing and presentation	Cofactors and Vitamins;Ascorbate and Aldarate Metabolism	ascorbate (Vitamin C)	1.19763e-06	0.0248905	0.0557328	0.466521	Kendall	0.624512	0.960453
Pathway	ko00523: Polyketide sugar unit biosynthesis	Amino Acid;Methionine, Cysteine, SAM and Taurine Metabolism	S-methylcysteine	1.45026e-06	0.0248905	-0.282739	0.461265	Kendall	0.051688	0.769532
Pathway	ko04612: Antigen processing and presentation	Carbohydrate;Glycolysis, Gluconeogenesis, and Pyruvate Metabolism	lactate	1.59122e-06	0.0248905	0.272045	0.4587	Kendall	0.063952	0.775973
Pathway	ko01056: Biosynthesis of type II polyketide backbone	Amino Acid;Methionine, Cysteine, SAM and Taurine Metabolism	cystine	3.12222e-06	0.0404554	0.0367209	0.439715	Kendall	0.756539	0.978885
Pathway	ko05221: Acute myeloid leukemia	Amino Acid;Alanine and Aspartate Metabolism	alanine	3.68116e-06	0.0404554	-0.480675	0.434982	Kendall	0.00235857	0.649152
Pathway	ko00280: Valine, leucine and isoleucine degradation	Lipid;Steroid	epiandrosterone sulfate	3.87941e-06	0.0404554	-0.617824	0.433467	Kendall	7.82489e-05	0.623423

## Sheet: D WGS KEGG vs. metadata
KEGG Level	KEGG name and description	Metadata	linear model p-value	adjusted linear model p-value	Spearman correlation	R2	nonparametric test	nonparametric p-value for urban vs. rural	adjusted nonparametric p-value for urban vs. rural
Module	M00354: Spliceosome, U4/U6.U5 tri-snRNP	3-Day Ave: Manganese (mg)	5.14206e-15	5.88252e-11	0.0870445	0.812427	Kendall	0.577899	1
Module	M00323: Urea transport system	3-Day Ave: Manganese (mg)	2.77602e-10	1.58788e-06	0.308704	0.663678	Kendall	0.0472684	0.997523
Module	M00276: PTS system, mannose-specific II component	Used antibiotics in the past 6 months	6.72106e-10	2.56296e-06	NA	0.298196	Wilcox	0.0015319	0.997523
Module	M00323: Urea transport system	3-Day Ave: Iron (mg)	1.38242e-08	3.95373e-05	0.365182	0.585861	Kendall	0.0229533	0.997523
Module	M00113: Jasmonic acid biosynthesis	3-Day Ave: Sodium (mg)	1.44367e-07	0.00032891	-0.152542	0.531013	Kendall	0.865246	1
Module	M00179: Ribosome, archaea	Used antibiotics in the past 6 months	1.72505e-07	0.00032891	NA	0.138174	Wilcox	0.0446438	0.997523
Module	M00129: Ascorbate biosynthesis, animals, glucose-1P => ascorbate	Used antibiotics in the past 6 months	4.36012e-07	0.000630136	NA	0.0983121	Wilcox	0.0518656	0.997523
Module	M00301: Mannopine transport system	Glucose (mmol/L)	4.40654e-07	0.000630136	0.516171	0.502529	Kendall	0.00114107	0.997523
Module	M00354: Spliceosome, U4/U6.U5 tri-snRNP	3-Day Ave: Iron (mg)	5.62248e-07	0.000714679	0.275709	0.496092	Kendall	0.0858412	0.997523
Module	M00172: C4-dicarboxylic acid cycle, NADP+ -malic enzyme type	3-Day Ave: Delta tocopherol (mg)	1.03937e-06	0.00118904	-0.154049	0.479509	Kendall	0.298186	1
Module	M00323: Urea transport system	3-Day Ave: Phosphorus (mg)	2.0818e-06	0.00216507	0.330567	0.460139	Kendall	0.0446347	0.997523
Module	M00113: Jasmonic acid biosynthesis	3-Day Ave: Ash (g)	2.96966e-06	0.00262892	-0.12394	0.449972	Kendall	0.977436	1
Module	M00263: DNA polymerase epsilon complex	3-Day Ave: Delta tocopherol (mg)	2.98741e-06	0.00262892	0.0977733	0.4498	Kendall	0.545283	1
Module	M00366: C10-C20 isoprenoid biosynthesis, plants	Creatinine in urine (mg/dL)	7.74356e-06	0.00632759	0.113265	0.421639	Kendall	0.586167	1
Module	M00204: Trehalose/maltose transport system	3-Day Ave: Calcium (mg)	8.45615e-06	0.00644922	-0.00587045	0.41897	Kendall	0.903716	1
Module	M00323: Urea transport system	3-Day Ave: Copper (mg)	1.52655e-05	0.0109148	0.347368	0.400761	Kendall	0.0312996	0.997523
Module	M00323: Urea transport system	3-Day Ave: Magnesium (mg)	2.31605e-05	0.0155857	0.323684	0.387597	Kendall	0.0472684	0.997523
Module	M00323: Urea transport system	3-Day Ave: Potassium (mg)	3.4796e-05	0.0221148	0.447976	0.374489	Kendall	0.0053978	0.997523
Module	M00155: Complex IV (Cytochrome c oxidase), cytochrome o ubiquinol oxidase/cytochrome c oxidase/quinol oxidase polypeptide	3-Day Ave: Alpha tocopherol (mg)	3.73132e-05	0.0224665	0.142713	0.372214	Kendall	0.475371	1
Module	M00323: Urea transport system	3-Day Ave: Zinc (mg)	5.25397e-05	0.0300527	0.293927	0.360961	Kendall	0.0815172	0.997523
Module	M00302: 2-Aminoethylphosphonate transport system	3-Day Ave: Sodium (mg)	6.5332e-05	0.0355904	0.123684	0.353702	Kendall	0.357906	1
Module	M00354: Spliceosome, U4/U6.U5 tri-snRNP	Glucose (mmol/L)	7.89364e-05	0.0410469	0.16794	0.347341	Kendall	0.250368	1
Module	M00323: Urea transport system	3-Day Ave: Protein (g)	8.58337e-05	0.0426929	0.348583	0.344506	Kendall	0.0244478	0.997523
Pathway	ko04730: Long-term depression	3-Day Ave: Delta tocopherol (mg)	3.74231e-09	5.78374e-05	-0.0398785	0.613659	Kendall	0.771568	0.989592
Pathway	ko00361: Chlorocyclohexane and chlorobenzene degradation	3-Day Ave: Calcium (mg)	1.70935e-07	0.0013209	-0.241296	0.526804	Kendall	0.115813	0.909035
Pathway	ko04330: Notch signaling pathway	BMI (kg/m2)	2.35408e-06	0.0121274	-0.663158	0.456641	Kendall	9.53513e-06	0.147365
Pathway	ko00600: Sphingolipid metabolism	Used antibiotics in the past 6 months	1.13205e-05	0.0437397	NA	0.0560624	Wilcox	0.0446438	0.845552
