# Supplementary material for: Recent urbanization in China is correlated with a Westernized microbiome encoding increased virulence and antibiotic resistance genes
Source: Microbiome. 2017 Sep 15;5:121. doi: 10.1186/s40168-017-0338-7 (PMC5603068; doi:10.1186/s40168-017-0338-7)
Supplement: Supplementary file 19 — Significant associations with antibiotic resistance. Significant associations (Benjamini and Hochberg-adjusted linear model P value < 0.05) between the proportion of reads that mapped to the CARD protein homolog database [31] and (A) microbial taxa identified through 16S rRNA sequencing, (B) microbial taxa identified through whole genome sequencing (WGS), or (C) KEGG modules and pathways. There were no significant associations between the proportion of reads that mapped to the CARD protein homolog database and any metadata or metabolite. Each section is sorted by level and then P value. (XLSX 45 kb) [file 40168_2017_338_MOESM19_ESM.xlsx]

## Sheet: A 16S taxonomy
Taxonomic Level	Microbial Name	linear model p-value	linear model adjusted p-value	Spearman correlation	R2	Kendall p-value	Kendall adjusted p-value
Phylum	d__Bacteria;p__Proteobacteria	2.4646e-05	0.000197168	0.383302	0.377588	0.0158756	0.0635023
Phylum	d__Bacteria;p__Firmicutes	0.00396611	0.0158644	-0.593433	0.198476	0.00013903	0.00111224
Class	d__Bacteria;p__Proteobacteria;c__Gammaproteobacteria	1.79379e-06	2.87006e-05	0.407317	0.45537	0.00875485	0.0700388
Order	d__Bacteria;p__Proteobacteria;c__Gammaproteobacteria;o__Enterobacteriales	1.66337e-06	3.65942e-05	0.429081	0.45747	0.00711548	0.0521802
Order	d__Bacteria;p__Actinobacteria;c__Actinobacteria;o__Actinomycetales	0.00294963	0.032446	-0.45246	0.209909	0.00385668	0.0521802
Family	d__Bacteria;p__Proteobacteria;c__Gammaproteobacteria;o__Enterobacteriales;f__Enterobacteriaceae	1.52781e-06	6.11124e-05	0.425328	0.459826	0.00618148	0.242963
Genus	d__Bacteria;p__Proteobacteria;c__Gammaproteobacteria;o__Enterobacteriales;f__Enterobacteriaceae;g__Escherichia/Shigella	1.26929e-07	1.09159e-05	0.296248	0.524627	0.0516881	0.544439
Genus	d__Bacteria;p__Proteobacteria;c__Gammaproteobacteria;o__Enterobacteriales;f__Enterobacteriaceae;g__Cronobacter	2.37407e-05	0.00102085	0.271815	0.378768	0.0819165	0.553975
OTU	d__Bacteria;p__Proteobacteria;c__Gammaproteobacteria;o__Enterobacteriales;f__Enterobacteriaceae;g__Escherichia/Shigella;OTU799	2.63793e-16	1.84919e-13	0.395741	0.832133	0.0114917	0.52124
OTU	d__Bacteria;p__Proteobacteria;c__Gammaproteobacteria;o__Enterobacteriales;f__Enterobacteriaceae;g__Escherichia/Shigella;OTU577	2.34544e-11	8.22077e-09	0.327535	0.695549	0.0358688	0.587836
OTU	d__Bacteria;p__Bacteroidetes;c__Bacteroidia;o__Bacteroidales;f__Bacteroidaceae;g__Bacteroides;OTU752	4.78282e-11	1.11759e-08	0.34786	0.684043	0.0267336	0.535437
OTU	d__Bacteria;p__Proteobacteria;c__Gammaproteobacteria;o__Enterobacteriales;f__Enterobacteriaceae;g__Escherichia/Shigella;OTU727	1.41844e-09	2.48582e-07	0.299915	0.623192	0.065514	0.60932
OTU	d__Bacteria;p__Proteobacteria;c__Gammaproteobacteria;o__Enterobacteriales;f__Enterobacteriaceae;g__Escherichia/Shigella;OTU566	9.40013e-09	1.3179e-06	0.250721	0.584406	0.135644	0.661314
OTU	d__Bacteria;p__Proteobacteria;c__Gammaproteobacteria;o__Enterobacteriales;f__Enterobacteriaceae;g__Escherichia/Shigella;OTU589	4.75824e-08	5.55921e-06	0.414325	0.548077	0.00783634	0.52124
OTU	d__Bacteria;p__Proteobacteria;c__Gammaproteobacteria;o__Enterobacteriales;f__Enterobacteriaceae;g__Escherichia/Shigella;OTU6	8.16549e-08	8.17716e-06	0.357598	0.535311	0.0230894	0.528411
OTU	d__Bacteria;p__Firmicutes;c__Clostridia;o__Clostridiales;f__Ruminococcaceae;g__Gemmiger;OTU489	4.42368e-07	3.87625e-05	0.263193	0.493095	0.0912498	0.635296
OTU	d__Bacteria;p__Proteobacteria;c__Gammaproteobacteria;o__Enterobacteriales;f__Enterobacteriaceae;g__Escherichia/Shigella;OTU243	1.13234e-06	8.68113e-05	0.363997	0.468051	0.0206745	0.528411
OTU	d__Bacteria;p__Proteobacteria;c__Gammaproteobacteria;o__Enterobacteriales;f__Enterobacteriaceae;g__Escherichia/Shigella;OTU238	1.23839e-06	8.68113e-05	0.19825	0.465605	0.297611	0.801234
OTU	d__Bacteria;p__Proteobacteria;c__Gammaproteobacteria;o__Enterobacteriales;f__Enterobacteriaceae;g__Escherichia/Shigella;OTU538	4.15315e-06	0.000264669	0.285599	0.431491	0.0633893	0.60932
OTU	d__Bacteria;p__Proteobacteria;c__Gammaproteobacteria;o__Enterobacteriales;f__Enterobacteriaceae;g__Escherichia/Shigella;OTU112	3.19706e-05	0.00186762	0.217365	0.369331	0.162047	0.696903
OTU	d__Bacteria;p__Proteobacteria;c__Gammaproteobacteria;o__Enterobacteriales;f__Enterobacteriaceae;g__Escherichia/Shigella;OTU445	7.21257e-05	0.00388924	0.206607	0.342875	0.218297	0.76761
OTU	d__Bacteria;p__Proteobacteria;c__Gammaproteobacteria;o__Enterobacteriales;f__Enterobacteriaceae;g__Escherichia/Shigella;OTU314	0.00018975	0.00950106	0.258292	0.310149	0.126599	0.656545

## Sheet: B WGS taxonomy
Taxonomic Level	Microbial Name	linear model p-value	linear model adjusted p-value	Spearman correlation	R2	Kendall p-value	Kendall adjusted p-value
Phylum	d__Bacteria|p__Proteobacteria	3.0998e-06	0.000102294	0.525141	0.439921	0.000539422	0.0178009
Phylum	d__Bacteria|p__Firmicutes	0.000134632	0.00222143	-0.259099	0.321917	0.110446	0.516956
Phylum	d__Bacteria|p__Fusobacteria	0.00106065	0.0116671	-0.182176	0.248522	0.258413	0.532976
Phylum	d__Bacteria|p__Tenericutes	0.00415449	0.0342745	-0.273546	0.196674	0.145288	0.516956
Class	d__Bacteria|p__Proteobacteria|c__Gammaproteobacteria	8.08709e-06	0.000436703	0.530394	0.411845	0.000453234	0.0244746
Class	d__Bacteria|p__Fusobacteria|c__Fusobacteriia	0.00104476	0.0282085	-0.182176	0.249081	0.258413	0.558172
Order	d__Bacteria|p__Proteobacteria|c__Gammaproteobacteria|o__Enterobacteriales	1.49346e-05	0.00165774	0.463977	0.393208	0.00186563	0.207084
Family	d__Bacteria|p__Proteobacteria|c__Gammaproteobacteria|o__Enterobacteriales|f__Enterobacteriaceae	1.65876e-05	0.0038649	0.462477	0.389965	0.00201833	0.235136
Family	d__Bacteria|p__Firmicutes|c__Clostridia|o__Clostridiales|f__Peptostreptococcaceae	0.000201954	0.0235277	-0.369043	0.307993	0.0148891	0.562842
Genus	d__Bacteria|p__Proteobacteria|c__Gammaproteobacteria|o__Enterobacteriales|f__Enterobacteriaceae|g__Escherichia	1.65811e-07	9.89892e-05	0.413133	0.51804	0.00498652	0.533726
Genus	d__Bacteria|p__Proteobacteria|c__Gammaproteobacteria|o__Enterobacteriales|f__Enterobacteriaceae|g__Shigella	9.64629e-07	0.000287942	0.433396	0.472403	0.00431037	0.533726
Genus	d__Bacteria|p__Proteobacteria|c__Alphaproteobacteria|o__Rhizobiales|f__Beijerinckiaceae|g__Beijerinckia	0.000129857	0.0258415	0.376688	0.323146	0.0182538	0.788733
Species	d__Bacteria|p__Proteobacteria|c__Gammaproteobacteria|o__Enterobacteriales|f__Enterobacteriaceae|g__Shigella|s__Shigella_sonnei	1.3013e-07	9.68852e-05	0.461726	0.524017	0.00275064	0.504507
Species	d__Bacteria|p__Proteobacteria|c__Gammaproteobacteria|o__Enterobacteriales|f__Enterobacteriaceae|g__Escherichia|s__Escherichia_coli	1.72855e-07	9.68852e-05	0.41576	0.517007	0.00431037	0.504507
Species	d__Bacteria|p__Proteobacteria|c__Gammaproteobacteria|o__Enterobacteriales|f__Enterobacteriaceae|g__Shigella|s__Shigella_boydii	1.71715e-06	0.000498872	0.358553	0.456585	0.0252765	0.674113
Species	d__Bacteria|p__Proteobacteria|c__Gammaproteobacteria|o__Enterobacteriales|f__Enterobacteriaceae|g__Shigella|s__Shigella_dysenteriae	1.7801e-06	0.000498872	0.395685	0.455583	0.0158756	0.674113
Species	d__Bacteria|p__Proteobacteria|c__Gammaproteobacteria|o__Enterobacteriales|f__Enterobacteriaceae|g__Shigella|s__Shigella_flexneri	7.03734e-06	0.00157777	0.452835	0.415996	0.00226736	0.504507
Species	d__Bacteria|p__Proteobacteria|c__Gammaproteobacteria|o__Enterobacteriales|f__Enterobacteriaceae|g__Escherichia|s__Escherichia_fergusonii	1.31527e-05	0.00245736	0.399062	0.397112	0.0122461	0.644545
Species	d__Viruses|o__Caudovirales|f__Myoviridae|g__P2likevirus|s__Yersinia_phage_L-413C	2.82428e-05	0.00452289	0.157573	0.373278	0.339369	0.944003
Species	d__Bacteria|p__Proteobacteria|c__Alphaproteobacteria|o__Rhizobiales|f__Beijerinckiaceae|g__Beijerinckia|s__Beijerinckia_indica	0.000132826	0.0186122	0.376688	0.322377	0.0182538	0.674113
Species	d__Viruses|o__Caudovirales|f__Myoviridae|g__P2likevirus|s__Enterobacteria_phage_P2	0.000226841	0.0282543	0.173715	0.303957	0.282501	0.944003
Species	d__Bacteria|p__Proteobacteria|c__Gammaproteobacteria|o__Enterobacteriales|f__Enterobacteriaceae|g__Edwardsiella|s__Edwardsiella_tarda	0.000341766	0.038312	0.421348	0.289564	0.00674272	0.539899

## Sheet: C WGS KEGG
KEGG Level	KEGG name and description	linear model p-value	linear model adjusted p-value	Spearman correlation	R2	Kendall p-value	Kendall adjusted p-value
Module	M00349: Microcin C transport system	6.051e-20	1.25256e-17	0.280488	0.891816	0.0545528	0.201651
Module	M00225: Lysine/arginine/ornithine transport system	6.5267e-19	6.75513e-17	0.476735	0.87744	0.00186563	0.0278527
Module	M00136: GABA biosynthesis, prokaryotes, putrescine => GABA	1.28864e-18	7.5549e-17	0.563977	0.872989	0.000138998	0.0143863
Module	M00226: Histidine transport system	1.45988e-18	7.5549e-17	0.435084	0.872155	0.00575721	0.0541701
Module	M00012: Glyoxylate cycle	3.22321e-18	1.33441e-16	0.528143	0.866734	0.000453234	0.0274565
Module	M00229: Arginine transport system	6.44118e-18	2.22221e-16	0.477111	0.861808	0.00146902	0.0274565
Module	M00287: PTS system, galactosamine-specific II component	2.87881e-17	8.51305e-16	0.0921201	0.850526	0.600072	0.781226
Module	M00231: Octopine/nopaline transport system	4.35868e-17	1.05736e-15	0.373171	0.847241	0.019188	0.111734
Module	M00235: Arginine/ornithine transport system	4.59723e-17	1.05736e-15	0.2394	0.846814	0.132843	0.348083
Module	M00324: Dipeptide transport system	9.99592e-17	2.06916e-15	0.16848	0.840452	0.248725	0.520061
Module	M00232: General L-amino acid transport system	1.73292e-16	3.26105e-15	0.210131	0.835787	0.180288	0.414662
Module	M00008: Entner-Doudoroff pathway, glucose-6P => glyceraldehyde-3P + pyruvate	8.90584e-16	1.53626e-14	0.48743	0.821091	0.00159168	0.0274565
Module	M00348: Glutathione transport system	3.09988e-15	4.93596e-14	0.127205	0.809023	0.40811	0.649837
Module	M00117: Ubiquinone biosynthesis, prokaryotes, chorismate => ubiquinone	4.21416e-15	6.23094e-14	0.415385	0.805929	0.00663376	0.0572162
Module	M00230: Glutamate/aspartate transport system	7.49756e-15	1.03466e-13	0.327017	0.799991	0.0349586	0.156394
Module	M00150: Complex II (succinate dehydrogenase / fumarate reductase), fumarate reductase	1.62706e-14	2.10501e-13	0.340713	0.79172	0.0311273	0.149846
Module	M00300: Putrescine transport system	7.45111e-14	9.07282e-13	0.269981	0.774477	0.0911428	0.273428
Module	M00124: Pyridoxal biosynthesis, erythrose-4P => pyridoxal-5P	2.02071e-13	2.32382e-12	0.272608	0.76241	0.0911428	0.273428
Module	M00260: DNA polymerase III complex, bacteria	4.34137e-12	4.72981e-11	0.425891	0.721166	0.00463736	0.0479967
Module	M00336: Twin-arginine translocation (Tat) system	4.91204e-12	5.08396e-11	0.282927	0.719365	0.0516881	0.201651
Module	M00199: Lactose/L-arabinose transport system	2.82341e-11	2.78307e-10	0.0448405	0.692595	0.842992	0.904142
Module	M00001: Glycolysis (Embden-Meyerhof pathway), glucose => pyruvate	1.02603e-10	9.65398e-10	-0.450469	0.671245	0.00296818	0.0384009
Module	M00149: Complex II (succinate dehydrogenase / fumarate reductase), succinate dehydrogenase	1.83485e-10	1.65136e-09	0.464165	0.661157	0.00159168	0.0274565
Module	M00277: PTS system, N-acetylgalactosamine-specific II component	6.37267e-10	5.49643e-09	0.138649	0.638517	0.435026	0.66704
Module	M00051: Uridine monophosphate biosynthesis, glutamine (+ PRPP) => UMP	1.20195e-09	9.95211e-09	-0.503002	0.626416	0.00106059	0.0274565
Module	M00335: Sec (secretion) system	2.00249e-09	1.59429e-08	0.480113	0.616393	0.000976443	0.0274565
Module	M00198: sn-Glycerol 3-phosphate transport system	2.97421e-09	2.28023e-08	0.112946	0.608446	0.521648	0.719874
Module	M00193: Putative spermidine/putrescine transport system	8.02041e-09	5.92937e-08	0.179737	0.587805	0.299763	0.564099
Module	M00003: Gluconeogenesis, oxaloacetate => fructose-6P	3.00294e-08	2.14348e-07	-0.277298	0.558689	0.0673678	0.224921
Module	M00121: Heme biosynthesis, glutamate => protoheme/siroheme	4.4273e-08	3.05484e-07	0.347092	0.549755	0.0311273	0.149846
Module	M00022: Shikimate pathway, phosphoenolpyruvate + erythrose-4P => chorismate	6.92403e-08	4.62346e-07	-0.473734	0.539246	0.00201831	0.0278527
Module	M00219: AI-2 transport system	7.43831e-08	4.81166e-07	0.248218	0.537541	0.126939	0.341251
Module	M00002: Glycolysis, core module involving three-carbon compounds	1.41391e-07	8.86906e-07	-0.391557	0.521978	0.00875482	0.0647231
Module	M00360: Aminoacyl-tRNA biosynthesis, prokaryotes	4.41956e-07	2.6442e-06	-0.301501	0.493119	0.0463352	0.188066
Module	M00359: Aminoacyl-tRNA biosynthesis, eukaryotes	4.47087e-07	2.6442e-06	-0.294184	0.492818	0.0545528	0.201651
Module	M00178: Ribosome, bacteria	4.71213e-07	2.70947e-06	-0.243527	0.491447	0.132843	0.348083
Module	M00026: Histidine biosynthesis, PRPP => histidine	6.14453e-07	3.43762e-06	-0.378987	0.484469	0.0180223	0.109724
Module	M00044: Tyrosine degradation, tyrosine => homogentisate	6.96596e-07	3.79462e-06	-0.0195122	0.481139	0.788486	0.863836
Module	M00317: Manganese/iron transport system	3.50823e-06	1.86206e-05	0.182176	0.436369	0.268359	0.529052
Module	M00322: Neutral amino acid transport system	5.86131e-06	3.03323e-05	-0.0106942	0.421413	0.898021	0.94842
Module	M00060: Lipopolysaccharide biosynthesis, KDO2-lipid A	6.55575e-06	3.30985e-05	0.596998	0.418101	1.71661e-05	0.00355339
Module	M00064: ADP-L-glycero-D-manno-heptose biosynthesis	8.77043e-06	4.32257e-05	0.441088	0.409411	0.00320137	0.0389813
Module	M00157: F-type ATPase, bacteria	1.29832e-05	6.108e-05	-0.334443	0.39751	0.0210514	0.111734
Module	M00164: ATP synthase	1.29832e-05	6.108e-05	-0.334443	0.39751	0.0210514	0.111734
Module	M00174: Methane oxidation, methylotroph, methane => CO2	4.30375e-05	0.000197973	0.144653	0.359778	0.357347	0.58707
Module	M00035: Methionine degradation	5.77202e-05	0.000259741	-0.224578	0.350217	0.158606	0.386252
Module	M00310: Pyruvate:ferredoxin oxidoreductase	6.30439e-05	0.000277661	-0.50394	0.347318	0.000898419	0.0274565
Module	M00048: Inosine monophosphate biosynthesis, PRPP + glutamine => IMP	6.5879e-05	0.000284103	-0.180675	0.345869	0.333526	0.580167
Module	M00036: Leucine degradation, leucine => acetoacetate + acetyl-CoA	8.74025e-05	0.000368366	-0.194747	0.336485	0.180288	0.414662
Module	M00115: NAD biosynthesis, aspartate => NAD	8.89772e-05	0.000368366	0.0189493	0.335889	0.753082	0.86126
Module	M00025: Tyrosine biosynthesis, chorismate => tyrosine	0.000105389	0.000427754	0.489493	0.330209	0.00135517	0.0274565
Module	M00125: Riboflavin biosynthesis, GTP => riboflavin/FMN/FAD	0.00012758	0.000507867	0.00131332	0.323747	0.87961	0.93374
Module	M00095: C5 isoprenoid biosynthesis, mevalonate pathway	0.000263079	0.00102714	-0.280488	0.298781	0.0956939	0.282981
Module	M00009: Citrate cycle (TCA cycle, Krebs cycle)	0.000267949	0.00102714	0.294747	0.298139	0.0709324	0.229422
Module	M00245: Cobalt transport system	0.000591312	0.00222548	-0.382739	0.269928	0.013957	0.0902843
Module	M00028: Ornithine biosynthesis, glutamate => ornithine	0.000643173	0.00237744	-0.298874	0.266878	0.0746501	0.237732
Module	M00122: Cobalamin biosynthesis, cobinamide => cobalamin	0.000845332	0.00306989	0.241463	0.256893	0.151836	0.374167
Module	M00053: Pyrimidine deoxyribonuleotide biosynthesis, CDP/CTP => dCDP/dCTP,dTDP/dTTP	0.000899721	0.00321107	0.297186	0.2546	0.063952	0.224921
Module	M00261: DNA polymerase alpha / primase complex	0.00100702	0.00353311	-0.301501	0.250442	0.0673678	0.224921
Module	M00290: Holo-TFIIH complex	0.00136896	0.00472291	-0.370544	0.239022	0.0204191	0.111734
Module	M00167: Reductive pentose phosphate cycle, glyceraldehyde-3P => RuBP	0.00252866	0.00858086	0.492683	0.215812	0.00124943	0.0274565
Module	M00133: Polyamine biosynthesis, arginine => agmatine => putrescine => spermidine	0.0025789	0.0086102	0.326454	0.215059	0.027662	0.13966
Module	M00156: Complex IV (Cytochrome c oxidase), cytochrome c oxidase, cbb3-type	0.00377989	0.0124196	-0.0574109	0.20034	0.753082	0.86126
Module	M00301: Mannopine transport system	0.00389535	0.012599	0.162852	0.199174	0.343157	0.581124
Module	M00166: Reductive pentose phosphate cycle, RuBP + CO2 => glyceraldehyde-3P	0.00427077	0.0136007	-0.445403	0.195601	0.00400452	0.0436282
Module	M00172: C4-dicarboxylic acid cycle, NADP+ -malic enzyme type	0.00511761	0.0160507	0.150469	0.188548	0.333526	0.580167
Module	M00361: Nucleotide sugar biosynthesis, eukaryotes	0.00634766	0.0196114	-0.193996	0.180102	0.278566	0.538908
Module	M00019: Leucine biosynthesis, pyruvate => 2-oxoisovalerate => leucine	0.00652065	0.0198496	0.350469	0.179044	0.0370207	0.156394
Module	M00119: Pantothenate biosynthesis, valine/L-aspartate => pantothenate	0.00687049	0.0206115	-0.219887	0.176985	0.126939	0.341251
Module	M00046: beta-Alanine biosynthesis, cytosine / uracil => beta-alanine	0.00701759	0.0206658	0.276548	0.17615	0.0349586	0.156394
Module	M00007: Pentose phosphate pathway, non-oxidative phase, fructose 6P => ribose 5P	0.00708829	0.0206658	-0.310131	0.175755	0.0391855	0.162228
Module	M00011: Citrate cycle, second carbon oxidation	0.00730442	0.0208237	0.286679	0.174569	0.0867673	0.268072
Module	M00173: Reductive citric acid cycle (Arnon-Buchanan cycle)	0.00734363	0.0208237	-0.130019	0.174358	0.382212	0.618109
Module	M00029: Urea cycle	0.00764716	0.0213914	-0.0418386	0.172758	0.934999	0.977499
Module	M00034: Methionine salvage pathway	0.00797502	0.0220111	-0.0763602	0.171098	0.649548	0.805128
Module	M00055: N-glycan precursor biosynthesis	0.00840611	0.0228956	-0.129081	0.169013	0.44886	0.678204
Module	M00299: Spermidine/putrescine transport system	0.0116802	0.0314001	-0.27167	0.15593	0.0825631	0.258948
Module	M00311: 2-oxoglutarate:ferredoxin oxidoreductase	0.0127933	0.0339513	-0.0938086	0.152294	0.491824	0.697312
Module	M00033: Ectoine biosynthesis	0.0164093	0.0429965	-0.237336	0.142316	0.187984	0.422964
Module	M00160: V-type ATPase, eukaryotes	0.0166837	0.0431692	-0.44728	0.14165	0.00498658	0.0491534
Pathway	ko01053: Biosynthesis of siderophore group nonribosomal peptides	3.07817e-20	6.20081e-18	0.333959	0.895586	0.0370207	0.273759
Pathway	ko00592: alpha-Linolenic acid metabolism	4.41339e-20	6.20081e-18	0.375985	0.893593	0.0180223	0.187565
Pathway	ko00281: Geraniol degradation	5.80106e-17	5.43366e-15	0.559099	0.844936	0.000380039	0.0257215
Pathway	ko00710: Carbon fixation in photosynthetic organisms	1.47629e-16	1.03709e-14	0.26454	0.83716	0.0867673	0.363905
Pathway	ko01040: Biosynthesis of unsaturated fatty acids	2.50391e-16	1.4072e-14	0.455722	0.832591	0.00431037	0.0637481
Pathway	ko00071: Fatty acid metabolism	1.48493e-14	6.95443e-13	0.180113	0.792713	0.310755	0.606403
Pathway	ko00480: Glutathione metabolism	2.32166e-14	9.31982e-13	0.566229	0.787812	0.000167727	0.0235657
Pathway	ko00910: Nitrogen metabolism	2.78675e-14	9.78846e-13	0.234146	0.785777	0.132843	0.429069
Pathway	ko00360: Phenylalanine metabolism	4.39994e-14	1.37376e-12	0.24878	0.780601	0.100425	0.374694
Pathway	ko00053: Ascorbate and aldarate metabolism	7.09246e-14	1.99298e-12	0.475985	0.775057	0.00159168	0.0436872
Pathway	ko00310: Lysine degradation	3.5775e-13	9.13888e-12	0.215009	0.755216	0.248725	0.572882
Pathway	ko00643: Styrene degradation	1.04437e-12	2.44556e-11	0.485929	0.741137	0.00064075	0.0257215
Pathway	ko05142: Chagas disease (American trypanosomiasis)	5.98461e-12	1.2936e-10	0.366417	0.716461	0.0148891	0.174327
Pathway	ko00072: Synthesis and degradation of ketone bodies	8.10931e-12	1.62765e-10	0.251032	0.711935	0.105341	0.374694
Pathway	ko00410: beta-Alanine metabolism	1.56846e-11	2.93824e-10	0.464916	0.701863	0.00146902	0.0436872
Pathway	ko00380: Tryptophan metabolism	1.77273e-10	3.11335e-09	0.184053	0.661763	0.258413	0.580912
Pathway	ko00350: Tyrosine metabolism	7.14131e-10	1.18042e-08	0.105816	0.636374	0.552377	0.783928
Pathway	ko00565: Ether lipid metabolism	8.89657e-10	1.38885e-08	0.293996	0.632202	0.0575489	0.330025
Pathway	ko05111: Vibrio cholerae pathogenic cycle	2.86653e-09	4.23945e-08	0.538837	0.609194	0.000290632	0.0257215
Pathway	ko04145: Phagosome	1.49726e-08	2.10366e-07	-0.255535	0.574278	0.0956939	0.368356
Pathway	ko00364: Fluorobenzoate degradation	5.83025e-08	7.80143e-07	0.287805	0.543314	0.0673678	0.350562
Pathway	ko00630: Glyoxylate and dicarboxylate metabolism	7.31327e-08	9.34104e-07	0.119512	0.537945	0.506621	0.74146
Pathway	ko00564: Glycerophospholipid metabolism	4.77461e-07	5.83333e-06	0.27561	0.491103	0.0785255	0.355898
Pathway	ko04141: Protein processing in endoplasmic reticulum	7.23865e-07	8.47525e-06	-0.0350844	0.480116	0.788719	0.939111
Pathway	ko00400: Phenylalanine, tyrosine and tryptophan biosynthesis	8.49559e-07	9.54905e-06	-0.169606	0.475829	0.322009	0.615541
Pathway	ko04144: Endocytosis	9.1023e-07	9.83748e-06	-0.0255159	0.473971	0.934999	0.988732
Pathway	ko00340: Histidine metabolism	1.55551e-06	1.61888e-05	-0.463977	0.459329	0.00400452	0.062515
Pathway	ko02010: ABC transporters	1.96121e-06	1.96821e-05	0.0305816	0.452877	0.953545	0.988732
Pathway	ko00650: Butanoate metabolism	2.18208e-06	2.11436e-05	0.0510319	0.449882	0.842992	0.951329
Pathway	ko00627: Aminobenzoate degradation	2.58493e-06	2.42122e-05	0.30075	0.445096	0.0575489	0.330025
Pathway	ko00930: Caprolactam degradation	3.58214e-06	3.18279e-05	0.480113	0.435768	0.00064075	0.0257215
Pathway	ko00510: N-Glycan biosynthesis	3.62453e-06	3.18279e-05	-0.0581614	0.435429	0.735454	0.910407
Pathway	ko03070: Bacterial secretion system	4.45584e-06	3.79422e-05	0.0681051	0.429447	0.990704	1
Pathway	ko00130: Ubiquinone and other terpenoid-quinone biosynthesis	5.06038e-06	4.18225e-05	0.459287	0.425731	0.00186563	0.0436872
Pathway	ko00903: Limonene and pinene degradation	8.35376e-06	6.61433e-05	0.105441	0.410873	0.649548	0.852911
Pathway	ko03013: RNA transport	8.51292e-06	6.61433e-05	-0.298311	0.410307	0.0709323	0.355537
Pathway	ko05120: Epithelial cell signaling in Helicobacter pylori infection	8.88665e-06	6.61433e-05	-0.179174	0.409016	0.268359	0.584566
Pathway	ko00770: Pantothenate and CoA biosynthesis	9.02639e-06	6.61433e-05	-0.410882	0.408546	0.0107237	0.136971
Pathway	ko00624: Polycyclic aromatic hydrocarbon degradation	9.18003e-06	6.61433e-05	-0.454784	0.408038	0.00400452	0.062515
Pathway	ko05131: Shigellosis	1.28661e-05	9.03843e-05	0.0153846	0.397787	0.824805	0.946
Pathway	ko02060: Phosphotransferase system (PTS)	2.01304e-05	0.000137967	0.0489681	0.383942	0.753082	0.924088
Pathway	ko00621: Dioxin degradation	2.17212e-05	0.000145325	0.325891	0.381561	0.0349586	0.272871
Pathway	ko04810: Regulation of actin cytoskeleton	2.5667e-05	0.000167731	-0.53152	0.376307	0.000539459	0.0257215
Pathway	ko05016: Huntington's disease	3.05914e-05	0.000195368	-0.148593	0.370738	0.382212	0.654888
Pathway	ko00290: Valine, leucine and isoleucine biosynthesis	3.46906e-05	0.000216623	-0.442402	0.36672	0.00296818	0.0556039
Pathway	ko04630: Jak-STAT signaling pathway	4.25671e-05	0.00026003	-0.254972	0.360133	0.110446	0.387942
Pathway	ko04120: Ubiquitin mediated proteolysis	6.60677e-05	0.000395	-0.0135084	0.345774	0.990704	1
Pathway	ko03015: mRNA surveillance pathway	6.81254e-05	0.000398817	-0.0622889	0.344762	0.824805	0.946
Pathway	ko00626: Naphthalene degradation	7.87404e-05	0.000451552	0.141276	0.339963	0.600072	0.806796
Pathway	ko04260: Cardiac muscle contraction	8.2479e-05	0.000463532	-0.516886	0.338419	0.00097639	0.0342957
Pathway	ko00362: Benzoate degradation	8.49327e-05	0.000467963	0.0748593	0.337442	0.735454	0.910407
Pathway	ko04010: MAPK signaling pathway	8.88716e-05	0.000480248	-0.15272	0.335928	0.357347	0.652042
Pathway	ko00300: Lysine biosynthesis	9.7487e-05	0.000516865	-0.261726	0.332829	0.0867674	0.363905
Pathway	ko02020: Two-component system	0.000128353	0.000667909	0.114259	0.323542	0.552377	0.783928
Pathway	ko00270: Cysteine and methionine metabolism	0.000130762	0.000668075	-0.323077	0.32291	0.0349586	0.272871
Pathway	ko00670: One carbon pool by folate	0.000169292	0.000849483	-0.365854	0.314081	0.0230894	0.216271
Pathway	ko05130: Pathogenic Escherichia coli infection	0.000211865	0.00102933	0.20469	0.306331	0.230117	0.562287
Pathway	ko00625: Chloroalkane and chloroalkene degradation	0.000212674	0.00102933	0.0714822	0.306199	0.824805	0.946
Pathway	ko03420: Nucleotide excision repair	0.000216122	0.00102933	-0.259099	0.305641	0.0867674	0.363905
Pathway	ko00633: Nitrotoluene degradation	0.000244164	0.0011435	-0.0863039	0.301391	0.435026	0.686755
Pathway	ko04512: ECM-receptor interaction	0.000356508	0.00164227	-0.169794	0.288067	0.357347	0.652042
Pathway	ko04140: Regulation of autophagy	0.000485499	0.00220041	-0.229268	0.277041	0.158606	0.46914
Pathway	ko04111: Cell cycle - yeast	0.000535645	0.00238915	-0.196811	0.273502	0.187984	0.512849
Pathway	ko04020: Calcium signaling pathway	0.000689069	0.00302544	-0.0508443	0.26437	0.806711	0.944524
Pathway	ko03030: DNA replication	0.000709896	0.00306893	-0.263227	0.263284	0.0785255	0.355898
Pathway	ko05100: Bacterial invasion of epithelial cells	0.000724608	0.00308508	0.0208255	0.262536	0.953545	0.988732
Pathway	ko05150: Staphylococcus aureus infection	0.000735651	0.00308534	-0.604128	0.261984	0.000104545	0.0235657
Pathway	ko04142: Lysosome	0.000788693	0.00320004	0.0255159	0.259437	0.735454	0.910407
Pathway	ko05014: Amyotrophic lateral sclerosis (ALS)	0.00079184	0.00320004	0.0472795	0.259291	0.735454	0.910407
Pathway	ko04310: Wnt signaling pathway	0.000797163	0.00320004	-0.145403	0.259045	0.421442	0.676716
Pathway	ko00513: Various types of N-glycan biosynthesis	0.000809833	0.00320511	-0.206379	0.258467	0.204098	0.535995
Pathway	ko04130: SNARE interactions in vesicular transport	0.000834851	0.00324763	-0.190807	0.257351	0.221194	0.554961
Pathway	ko04930: Type II diabetes mellitus	0.000843691	0.00324763	0.250094	0.256964	0.0867673	0.363905
Pathway	ko00100: Steroid biosynthesis	0.00099526	0.00375695	-0.183302	0.250877	0.230117	0.562287
Pathway	ko03010: Ribosome	0.00100275	0.00375695	-0.186679	0.2506	0.239293	0.572882
Pathway	ko00522: Biosynthesis of 12-, 14- and 16-membered macrolides	0.00114073	0.00421768	-0.00150094	0.245821	0.972117	0.993327
Pathway	ko00471: D-Glutamine and D-glutamate metabolism	0.00141789	0.00514269	-0.154409	0.237707	0.382212	0.654888
Pathway	ko04080: Neuroactive ligand-receptor interaction	0.00143548	0.00514269	-0.142589	0.237245	0.44886	0.696849
Pathway	ko00450: Selenocompound metabolism	0.00144581	0.00514269	-0.406754	0.236976	0.0100275	0.134178
Pathway	ko03320: PPAR signaling pathway	0.00146532	0.00514695	-0.264353	0.236474	0.105341	0.374694
Pathway	ko04070: Phosphatidylinositol signaling system	0.00174614	0.00601379	-0.224953	0.229877	0.187984	0.512849
Pathway	ko04075: Plant hormone signal transduction	0.00175491	0.00601379	-0.288743	0.229688	0.0911428	0.365873
Pathway	ko00250: Alanine, aspartate and glutamate metabolism	0.00203118	0.00687663	-0.230769	0.224156	0.172829	0.490554
Pathway	ko00906: Carotenoid biosynthesis	0.00255444	0.00854521	-0.171295	0.215424	0.289033	0.592835
Pathway	ko00970: Aminoacyl-tRNA biosynthesis	0.0027115	0.00896389	-0.325141	0.213139	0.0349586	0.272871
Pathway	ko05143: African trypanosomiasis	0.00278441	0.00909791	-0.474672	0.212122	0.00235857	0.0509813
Pathway	ko00603: Glycosphingolipid biosynthesis - globo series	0.00310969	0.0100439	-0.0757974	0.207877	0.824805	0.946
Pathway	ko04610: Complement and coagulation cascades	0.00337399	0.0107738	-0.27167	0.204732	0.0785255	0.355898
Pathway	ko04514: Cell adhesion molecules (CAMs)	0.00359048	0.0113362	-0.125704	0.20233	0.421442	0.676716
Pathway	ko03040: Spliceosome	0.00397274	0.0123926	0.102627	0.198411	0.421442	0.676716
Pathway	ko00061: Fatty acid biosynthesis	0.00401327	0.0123926	-0.354972	0.198017	0.0180223	0.187565
Pathway	ko00521: Streptomycin biosynthesis	0.0040982	0.0124967	-0.0900563	0.197204	0.616375	0.82086
Pathway	ko04210: Apoptosis	0.0041359	0.0124967	-0.0643527	0.196848	1	1
Pathway	ko00563: Glycosylphosphatidylinositol(GPI)-anchor biosynthesis	0.00422007	0.0126153	-0.133396	0.196065	0.40811	0.676716
Pathway	ko00520: Amino sugar and nucleotide sugar metabolism	0.00509763	0.0150783	-0.147467	0.188701	0.258413	0.580912
Pathway	ko04011: MAPK signaling pathway - yeast	0.00535792	0.0156831	0.113884	0.186753	0.322009	0.615541
Pathway	ko04650: Natural killer cell mediated cytotoxicity	0.0059261	0.0171674	0.0767355	0.182802	0.568067	0.790232
Pathway	ko00730: Thiamine metabolism	0.00602283	0.0172695	-0.140525	0.182166	0.345306	0.646873
Pathway	ko04320: Dorso-ventral axis formation	0.00620672	0.0174619	-0.273734	0.180984	0.132843	0.429069
Pathway	ko00473: D-Alanine metabolism	0.0062142	0.0174619	-0.166792	0.180937	0.248725	0.572882
Pathway	ko04622: RIG-I-like receptor signaling pathway	0.00646049	0.0179742	-0.200938	0.179408	0.180288	0.506609
Pathway	ko00330: Arginine and proline metabolism	0.00660033	0.0181833	-0.262664	0.178566	0.121241	0.410465
Pathway	ko00623: Toluene degradation	0.00667583	0.0182127	0.377486	0.178118	0.0122461	0.149616
Pathway	ko00604: Glycosphingolipid biosynthesis - ganglio series	0.006756	0.0182542	-0.278049	0.177647	0.0673678	0.350562
Pathway	ko04972: Pancreatic secretion	0.00720016	0.019269	-0.128518	0.175137	0.382212	0.654888
Pathway	ko04530: Tight junction	0.00738368	0.0195142	-0.318949	0.174143	0.0414569	0.284132
Pathway	ko04920: Adipocytokine signaling pathway	0.00743067	0.0195142	-0.351032	0.173893	0.019188	0.192565
Pathway	ko00640: Propanoate metabolism	0.00805392	0.0209551	-0.0900563	0.170708	0.421442	0.676716
Pathway	ko00514: Other types of O-glycan biosynthesis	0.00864621	0.0222898	-0.298499	0.167897	0.063952	0.345587
Pathway	ko03020: RNA polymerase	0.00907699	0.0231876	-0.122889	0.165968	0.382212	0.654888
Pathway	ko00550: Peptidoglycan biosynthesis	0.00971313	0.0245891	-0.133771	0.163277	0.421442	0.676716
Pathway	ko00361: Chlorocyclohexane and chlorobenzene degradation	0.0102659	0.0257564	0.325516	0.161075	0.027662	0.242907
Pathway	ko04340: Hedgehog signaling pathway	0.0103614	0.0257659	-0.303002	0.160707	0.0575489	0.330025
Pathway	ko04962: Vasopressin-regulated water reabsorption	0.0104827	0.025839	-0.196811	0.160243	0.221194	0.554961
Pathway	ko04742: Taste transduction	0.0106279	0.0259691	0.282364	0.159695	0.0575489	0.330025
Pathway	ko04520: Adherens junction	0.0108979	0.0263992	-0.106567	0.158696	0.568067	0.790232
Pathway	ko03022: Basal transcription factors	0.0116543	0.0279726	-0.230394	0.156019	0.132843	0.429069
Pathway	ko00562: Inositol phosphate metabolism	0.01175	0.0279726	-0.101501	0.155693	0.506621	0.74146
Pathway	ko03410: Base excision repair	0.0119238	0.0279726	-0.269418	0.155106	0.0746501	0.355537
Pathway	ko03008: Ribosome biogenesis in eukaryotes	0.0119456	0.0279726	-0.0521576	0.155033	0.916487	0.975504
Pathway	ko04540: Gap junction	0.0124744	0.0289696	-0.323265	0.153303	0.0391855	0.282337
Pathway	ko04510: Focal adhesion	0.0134888	0.0310686	-0.278612	0.150175	0.0709323	0.355537
Pathway	ko00532: Glycosaminoglycan biosynthesis - chondroitin sulfate	0.0138549	0.0316523	-0.0380863	0.149103	0.842992	0.951329
Pathway	ko04013: MAPK signaling pathway - fly	0.0152291	0.0345111	-0.0461538	0.145312	0.898021	0.974301
Pathway	ko04914: Progesterone-mediated oocyte maturation	0.0154999	0.034685	-0.226454	0.144605	0.165602	0.47484
Pathway	ko00534: Glycosaminoglycan biosynthesis - heparan sulfate	0.0155527	0.034685	0.0487805	0.144469	0.717963	0.910407
Pathway	ko04146: Peroxisome	0.0158617	0.0350957	0.163602	0.143679	0.299763	0.5974
Pathway	ko04974: Protein digestion and absorption	0.0169611	0.0372349	-0.0065666	0.140987	0.898021	0.974301
Pathway	ko03450: Non-homologous end-joining	0.0170975	0.0372433	-0.146529	0.140665	0.36965	0.654888
Pathway	ko04150: mTOR signaling pathway	0.019037	0.0410809	-0.260038	0.136343	0.105341	0.374694
Pathway	ko04621: NOD-like receptor signaling pathway	0.0191516	0.0410809	0.00131332	0.136101	0.972117	0.993327
Pathway	ko04330: Notch signaling pathway	0.0197353	0.041857	-0.252158	0.134892	0.151836	0.463759
Pathway	ko01056: Biosynthesis of type II polyketide backbone	0.0198113	0.041857	0.269231	0.134737	0.132843	0.429069
Pathway	ko04112: Cell cycle - Caulobacter	0.0218152	0.0457468	-0.00281426	0.130854	0.916487	0.975504
Pathway	ko04912: GnRH signaling pathway	0.0236768	0.0492829	-0.273171	0.127551	0.0746501	0.355537
