# Supplementary material for: Recent urbanization in China is correlated with a Westernized microbiome encoding increased virulence and antibiotic resistance genes
Source: Microbiome. 2017 Sep 15;5:121. doi: 10.1186/s40168-017-0338-7 (PMC5603068; doi:10.1186/s40168-017-0338-7)
Supplement: Supplementary file 21 — Significant associations with virulence genes. Significant associations (Benjamini and Hochberg-adjusted linear model P value < 0.05) between the proportion of reads that mapped to MvirDB [32] and (A) microbial taxa identified through 16S rRNA sequencing, (B) microbial taxa identified through whole genome sequencing (WGS), or (C) KEGG modules and pathways. There were no significant associations between the proportion of reads that mapped to MvirDB and any metadata or metabolite. Each section is sorted by level and then P value. (XLSX 45 kb) [file 40168_2017_338_MOESM21_ESM.xlsx]

## Sheet: A 16S taxonomy
Taxonomic Level	Microbial Name	linear model p-value	linear model adjusted p-value	Spearman correlation	R2	Kendall p-value	Kendall adjusted p-value
Phylum	d__Bacteria;p__Proteobacteria	3.97442e-05	0.000317953	0.452158	0.362349	0.00431037	0.034483
Class	d__Bacteria;p__Proteobacteria;c__Gammaproteobacteria	3.53349e-06	5.65359e-05	0.666604	0.436162	3.33786e-06	5.34058e-05
Order	d__Bacteria;p__Proteobacteria;c__Gammaproteobacteria;o__Enterobacteriales	4.21719e-06	9.27783e-05	0.613133	0.431047	3.91006e-05	0.000860214
Family	d__Bacteria;p__Proteobacteria;c__Gammaproteobacteria;o__Enterobacteriales;f__Enterobacteriaceae	3.95319e-06	0.000158128	0.616886	0.432922	3.91006e-05	0.00156403
Genus	d__Bacteria;p__Proteobacteria;c__Gammaproteobacteria;o__Enterobacteriales;f__Enterobacteriaceae;g__Escherichia/Shigella	1.57149e-07	1.35148e-05	0.611445	0.51937	7.09295e-05	0.00609994
Genus	d__Bacteria;p__Proteobacteria;c__Gammaproteobacteria;o__Enterobacteriales;f__Enterobacteriaceae;g__Cronobacter	1.3406e-05	0.000576456	0.344771	0.396528	0.0273107	0.483127
OTU	d__Bacteria;p__Proteobacteria;c__Gammaproteobacteria;o__Enterobacteriales;f__Enterobacteriaceae;g__Escherichia/Shigella;OTU799	1.06767e-12	7.48437e-10	0.39829	0.740839	0.0103853	0.383162
OTU	d__Bacteria;p__Proteobacteria;c__Gammaproteobacteria;o__Enterobacteriales;f__Enterobacteriaceae;g__Escherichia/Shigella;OTU577	6.54511e-11	2.29406e-08	0.446176	0.678844	0.00324988	0.189847
OTU	d__Bacteria;p__Bacteroidetes;c__Bacteroidia;o__Bacteroidales;f__Bacteroidaceae;g__Bacteroides;OTU752	7.15811e-10	1.67261e-07	0.418665	0.636329	0.00677526	0.296841
OTU	d__Bacteria;p__Proteobacteria;c__Gammaproteobacteria;o__Enterobacteriales;f__Enterobacteriaceae;g__Escherichia/Shigella;OTU566	5.24841e-08	7.89246e-06	0.216629	0.545785	0.183226	0.94766
OTU	d__Bacteria;p__Proteobacteria;c__Gammaproteobacteria;o__Enterobacteriales;f__Enterobacteriaceae;g__Escherichia/Shigella;OTU727	5.62943e-08	7.89246e-06	0.474255	0.544139	0.0019002	0.17559
OTU	d__Bacteria;p__Proteobacteria;c__Gammaproteobacteria;o__Enterobacteriales;f__Enterobacteriaceae;g__Escherichia/Shigella;OTU6	1.19364e-07	1.39456e-05	0.642964	0.52613	1.71661e-05	0.00664347
OTU	d__Bacteria;p__Proteobacteria;c__Gammaproteobacteria;o__Enterobacteriales;f__Enterobacteriaceae;g__Escherichia/Shigella;OTU589	2.73757e-07	2.74149e-05	0.562226	0.505445	0.000230789	0.0404458
OTU	d__Bacteria;p__Proteobacteria;c__Gammaproteobacteria;o__Enterobacteriales;f__Enterobacteriaceae;g__Escherichia/Shigella;OTU238	1.46975e-06	0.000128787	0.527693	0.460896	0.000660181	0.0925574
OTU	d__Bacteria;p__Proteobacteria;c__Gammaproteobacteria;o__Enterobacteriales;f__Enterobacteriaceae;g__Escherichia/Shigella;OTU243	2.10099e-06	0.000163644	0.644848	0.450947	1.89543e-05	0.00664347
OTU	d__Bacteria;p__Firmicutes;c__Clostridia;o__Clostridiales;f__Ruminococcaceae;g__Gemmiger;OTU489	4.36924e-06	0.000306284	0.267816	0.430018	0.112629	0.94766
OTU	d__Bacteria;p__Proteobacteria;c__Gammaproteobacteria;o__Enterobacteriales;f__Enterobacteriaceae;g__Escherichia/Shigella;OTU538	6.55317e-06	0.000417615	0.506086	0.418113	0.000817895	0.0955574
OTU	d__Bacteria;p__Proteobacteria;c__Gammaproteobacteria;o__Enterobacteriales;f__Enterobacteriaceae;g__Escherichia/Shigella;OTU112	1.30548e-05	0.00076262	0.603312	0.397341	5.01871e-05	0.0117271
OTU	d__Bacteria;p__Proteobacteria;c__Gammaproteobacteria;o__Enterobacteriales;f__Enterobacteriaceae;g__Escherichia/Shigella;OTU445	9.88092e-05	0.0053281	0.453592	0.332377	0.00221276	0.17559
OTU	d__Bacteria;p__Proteobacteria;c__Gammaproteobacteria;o__Enterobacteriales;f__Enterobacteriaceae;g__Escherichia/Shigella;OTU314	0.000300556	0.0150493	0.43367	0.294103	0.00414014	0.218098
OTU	d__Bacteria;p__Firmicutes;c__Clostridia;o__Clostridiales;f__Ruminococcaceae;g__Faecalibacterium;OTU524	0.000576481	0.0269409	0.332151	0.270848	0.0451518	0.833293

## Sheet: B WGS taxonomy
Taxonomic Level	Microbial Name	linear model p-value	linear model adjusted p-value	Spearman correlation	R2	Kendall p-value	Kendall adjusted p-value
Phylum	d__Bacteria|p__Proteobacteria	3.7587e-05	0.00124037	0.541651	0.364146	0.000415087	0.0136979
Phylum	d__Bacteria|p__Firmicutes	0.000163976	0.0027056	-0.323265	0.315177	0.0575489	0.118695
Phylum	d__Bacteria|p__Fusobacteria	0.00201276	0.0221403	0.0409006	0.224501	0.861264	0.861264
Class	d__Bacteria|p__Proteobacteria|c__Gammaproteobacteria	8.16669e-05	0.00441001	0.582176	0.338749	0.000138998	0.00750589
Order	d__Bacteria|p__Proteobacteria|c__Gammaproteobacteria|o__Enterobacteriales	0.000132603	0.014719	0.505066	0.322434	0.000759482	0.0140504
Order	d__Bacteria|p__Firmicutes|c__Clostridia|o__Thermoanaerobacterales	0.000742755	0.0412229	-0.547467	0.261632	0.000380046	0.0125778
Order	d__Bacteria|p__Fusobacteria|c__Fusobacteriia|o__Fusobacteriales	0.00199877	0.0485549	0.0409006	0.224766	0.861264	0.869094
Order	d__Bacteria|p__Proteobacteria|c__Betaproteobacteria|o__Neisseriales	0.00212518	0.0485549	-0.482176	0.222438	0.00235857	0.0216827
Order	d__Bacteria|p__Proteobacteria|c__Gammaproteobacteria|o__Cardiobacteriales	0.00218716	0.0485549	-0.530137	0.221345	0.00043342	0.0125778
Family	d__Bacteria|p__Firmicutes|c__Clostridia|o__Clostridiales|f__Peptostreptococcaceae	6.57704e-05	0.0153245	-0.608068	0.345923	0.000115026	0.0179563
Family	d__Bacteria|p__Proteobacteria|c__Gammaproteobacteria|o__Enterobacteriales|f__Enterobacteriaceae	0.00014725	0.0171547	0.495872	0.318862	0.000976443	0.0194086
Family	d__Bacteria|p__Firmicutes|c__Clostridia|o__Clostridiales|f__Clostridiaceae	0.000390623	0.0303384	-0.510131	0.284819	0.000494608	0.0179563
Genus	d__Bacteria|p__Proteobacteria|c__Gammaproteobacteria|o__Enterobacteriales|f__Enterobacteriaceae|g__Escherichia	1.86731e-06	0.00111478	0.549719	0.454249	0.000347733	0.069199
Genus	d__Bacteria|p__Proteobacteria|c__Gammaproteobacteria|o__Enterobacteriales|f__Enterobacteriaceae|g__Shigella	1.19649e-05	0.00357153	0.467355	0.400006	0.00254774	0.117
Genus	d__Viruses|o__Caudovirales|f__Myoviridae|g__P2likevirus	0.000130834	0.0260359	0.351143	0.322891	0.018724	0.226711
Species	d__Bacteria|p__Proteobacteria|c__Gammaproteobacteria|o__Enterobacteriales|f__Enterobacteriaceae|g__Escherichia|s__Escherichia_coli	2.02158e-06	0.00141938	0.556848	0.452028	0.000290632	0.1086
Species	d__Bacteria|p__Proteobacteria|c__Gammaproteobacteria|o__Enterobacteriales|f__Enterobacteriaceae|g__Shigella|s__Shigella_sonnei	2.65086e-06	0.00141938	0.439212	0.444381	0.00535941	0.171655
Species	d__Viruses|o__Caudovirales|f__Myoviridae|g__P2likevirus|s__Yersinia_phage_L-413C	3.79853e-06	0.00141938	0.350088	0.434076	0.028392	0.279642
Species	d__Bacteria|p__Proteobacteria|c__Gammaproteobacteria|o__Enterobacteriales|f__Enterobacteriaceae|g__Shigella|s__Shigella_dysenteriae	8.37212e-06	0.00219265	0.558161	0.410807	0.000152707	0.0855923
Species	d__Bacteria|p__Proteobacteria|c__Gammaproteobacteria|o__Enterobacteriales|f__Enterobacteriaceae|g__Shigella|s__Shigella_boydii	9.77987e-06	0.00219265	0.435668	0.406128	0.00555193	0.172881
Species	d__Viruses|o__Caudovirales|f__Myoviridae|g__P2likevirus|s__Enterobacteria_phage_P2	1.77386e-05	0.00331417	0.39407	0.387884	0.0121529	0.228798
Species	d__Bacteria|p__Proteobacteria|c__Gammaproteobacteria|o__Enterobacteriales|f__Enterobacteriaceae|g__Shigella|s__Shigella_flexneri	3.85961e-05	0.0061809	0.495051	0.363293	0.00165522	0.142731
Species	d__Bacteria|p__Proteobacteria|c__Gammaproteobacteria|o__Enterobacteriales|f__Enterobacteriaceae|g__Escherichia|s__Escherichia_fergusonii	5.14418e-05	0.00720829	0.523077	0.353983	0.000453234	0.119956

## Sheet: C WGS KEGG
KEGG Level	KEGG name and description	linear model p-value	linear model adjusted p-value	Spearman correlation	R2	Kendall p-value	Kendall adjusted p-value
Module	M00231: Octopine/nopaline transport system	5.28675e-23	1.09436e-20	0.237899	0.925256	0.0867673	0.230267
Module	M00235: Arginine/ornithine transport system	1.6292e-22	1.68622e-20	0.368668	0.920704	0.013957	0.0780839
Module	M00199: Lactose/L-arabinose transport system	3.75125e-18	2.58836e-16	0.386304	0.865669	0.013957	0.0780839
Module	M00287: PTS system, galactosamine-specific II component	9.88561e-18	5.1158e-16	0.415947	0.858669	0.00618148	0.0426522
Module	M00349: Microcin C transport system	2.12657e-17	8.80398e-16	0.540525	0.85288	0.000201821	0.0033462
Module	M00348: Glutathione transport system	2.08236e-16	6.58731e-15	0.486492	0.834199	0.00146902	0.0132211
Module	M00324: Dipeptide transport system	2.22759e-16	6.58731e-15	0.599062	0.833613	4.78029e-05	0.0016492
Module	M00136: GABA biosynthesis, prokaryotes, putrescine => GABA	5.97056e-16	1.54488e-14	0.701876	0.824797	1.19209e-06	0.000246763
Module	M00225: Lysine/arginine/ornithine transport system	1.33833e-15	3.07815e-14	0.533208	0.817236	0.000221252	0.0033462
Module	M00226: Histidine transport system	2.86295e-15	5.9263e-14	0.522889	0.809815	0.000347733	0.00423417
Module	M00232: General L-amino acid transport system	3.32336e-15	6.25396e-14	0.451782	0.808326	0.00275064	0.0227753
Module	M00229: Arginine transport system	4.84639e-15	8.36002e-14	0.474484	0.804505	0.000976443	0.00997933
Module	M00012: Glyoxylate cycle	1.06877e-14	1.7018e-13	0.646529	0.796248	1.5378e-05	0.000636649
Module	M00008: Entner-Doudoroff pathway, glucose-6P => glyceraldehyde-3P + pyruvate	1.25392e-13	1.76621e-12	0.645403	0.768259	7.27177e-06	0.000636649
Module	M00230: Glutamate/aspartate transport system	1.27987e-13	1.76621e-12	0.294559	0.768011	0.0516881	0.155064
Module	M00150: Complex II (succinate dehydrogenase / fumarate reductase), fumarate reductase	7.43763e-13	9.62243e-12	0.413133	0.745682	0.00711548	0.0475131
Module	M00124: Pyridoxal biosynthesis, erythrose-4P => pyridoxal-5P	9.99482e-13	1.21702e-11	0.391182	0.74173	0.0158756	0.0821561
Module	M00300: Putrescine transport system	1.1954e-12	1.37471e-11	0.34409	0.739306	0.026058	0.10788
Module	M00117: Ubiquinone biosynthesis, prokaryotes, chorismate => ubiquinone	1.58556e-12	1.72743e-11	0.335084	0.735436	0.0329953	0.119825
Module	M00044: Tyrosine degradation, tyrosine => homogentisate	2.17105e-12	2.24704e-11	0.122139	0.731063	0.420916	0.605823
Module	M00322: Neutral amino acid transport system	5.11947e-11	5.04633e-10	0.0243902	0.682923	0.87961	0.928976
Module	M00317: Manganese/iron transport system	6.46923e-11	6.08696e-10	0.290432	0.679039	0.0438387	0.135442
Module	M00336: Twin-arginine translocation (Tat) system	1.30056e-10	1.17051e-09	0.369981	0.667166	0.0148891	0.0811065
Module	M00277: PTS system, N-acetylgalactosamine-specific II component	1.67005e-10	1.44042e-09	0.438837	0.662811	0.00431037	0.0318659
Module	M00260: DNA polymerase III complex, bacteria	1.74113e-10	1.44165e-09	0.527767	0.662079	0.000539422	0.00620335
Module	M00001: Glycolysis (Embden-Meyerhof pathway), glucose => pyruvate	5.61825e-10	4.47299e-09	-0.576735	0.640874	8.62272e-05	0.0017849
Module	M00198: sn-Glycerol 3-phosphate transport system	7.15304e-10	5.484e-09	0.4803	0.636343	0.00106061	0.00997933
Module	M00219: AI-2 transport system	1.27966e-09	9.46035e-09	0.393058	0.625199	0.00875485	0.0566329
Module	M00193: Putative spermidine/putrescine transport system	2.27119e-09	1.62116e-08	0.401876	0.613881	0.00937188	0.0587872
Module	M00121: Heme biosynthesis, glutamate => protoheme/siroheme	2.08036e-08	1.40598e-07	0.548593	0.566979	0.000242472	0.0033462
Module	M00149: Complex II (succinate dehydrogenase / fumarate reductase), succinate dehydrogenase	2.10557e-08	1.40598e-07	0.365478	0.566709	0.0245348	0.103647
Module	M00003: Gluconeogenesis, oxaloacetate => fructose-6P	2.57517e-08	1.66581e-07	-0.565478	0.562178	0.000115026	0.00216457
Module	M00051: Uridine monophosphate biosynthesis, glutamine (+ PRPP) => UMP	4.63024e-08	2.90442e-07	-0.541839	0.548712	0.000242478	0.0033462
Module	M00178: Ribosome, bacteria	4.83931e-08	2.94628e-07	-0.594371	0.547683	6.43388e-05	0.0017849
Module	M00360: Aminoacyl-tRNA biosynthesis, prokaryotes	6.86778e-08	4.0618e-07	-0.642964	0.53944	1.12085e-05	0.000636649
Module	M00002: Glycolysis, core module involving three-carbon compounds	7.21754e-08	4.15008e-07	-0.59137	0.538259	7.82489e-05	0.0017849
Module	M00359: Aminoacyl-tRNA biosynthesis, eukaryotes	7.44796e-08	4.16683e-07	-0.639775	0.53751	1.24738e-05	0.000636649
Module	M00335: Sec (secretion) system	1.72449e-07	9.39392e-07	0.522514	0.517066	0.00031805	0.00411478
Module	M00022: Shikimate pathway, phosphoenolpyruvate + erythrose-4P => chorismate	1.95215e-06	1.03614e-05	-0.595872	0.453007	7.82489e-05	0.0017849
Module	M00115: NAD biosynthesis, aspartate => NAD	3.63339e-06	1.88028e-05	-0.412946	0.435359	0.00371846	0.0285085
Module	M00026: Histidine biosynthesis, PRPP => histidine	8.21976e-06	4.14998e-05	-0.285366	0.411358	0.100425	0.247476
Module	M00035: Methionine degradation	1.91558e-05	9.44107e-05	-0.325328	0.385491	0.0329954	0.119825
Module	M00157: F-type ATPase, bacteria	2.33723e-05	0.000109956	-0.374408	0.37926	0.0223858	0.0985927
Module	M00164: ATP synthase	2.33723e-05	0.000109956	-0.374408	0.37926	0.0223858	0.0985927
Module	M00064: ADP-L-glycero-D-manno-heptose biosynthesis	2.9782e-05	0.000136997	0.385553	0.371591	0.0230894	0.0995731
Module	M00125: Riboflavin biosynthesis, GTP => riboflavin/FMN/FAD	3.37866e-05	0.00015204	-0.285366	0.367565	0.063952	0.178893
Module	M00048: Inosine monophosphate biosynthesis, PRPP + glutamine => IMP	3.86399e-05	0.00017018	-0.429081	0.363257	0.00498658	0.0355939
Module	M00174: Methane oxidation, methylotroph, methane => CO2	6.0065e-05	0.00025903	0.0969981	0.34891	0.568067	0.734937
Module	M00036: Leucine degradation, leucine => acetoacetate + acetyl-CoA	6.6408e-05	0.00028054	-0.280488	0.345605	0.0746501	0.203323
Module	M00172: C4-dicarboxylic acid cycle, NADP+ -malic enzyme type	0.000139598	0.000577935	-0.0221388	0.320684	0.990704	0.995513
Module	M00060: Lipopolysaccharide biosynthesis, KDO2-lipid A	0.000261053	0.00105957	0.379737	0.299052	0.0122461	0.0745573
Module	M00009: Citrate cycle (TCA cycle, Krebs cycle)	0.000342961	0.00136525	0.455535	0.289441	0.0037185	0.0285085
Module	M00095: C5 isoprenoid biosynthesis, mevalonate pathway	0.000690894	0.0026984	-0.242777	0.264274	0.132843	0.302182
Module	M00310: Pyruvate:ferredoxin oxidoreductase	0.000848433	0.00325233	-0.365478	0.256758	0.0293507	0.114634
Module	M00025: Tyrosine biosynthesis, chorismate => tyrosine	0.00136391	0.00513325	0.324765	0.23916	0.027662	0.110116
Module	M00122: Cobalamin biosynthesis, cobinamide => cobalamin	0.00166962	0.00617162	0.187992	0.231567	0.221194	0.420066
Module	M00029: Urea cycle	0.00175153	0.00636084	-0.255347	0.229761	0.132843	0.302182
Module	M00245: Cobalt transport system	0.00204529	0.00729955	-0.230019	0.223893	0.172829	0.357755
Module	M00156: Complex IV (Cytochrome c oxidase), cytochrome c oxidase, cbb3-type	0.00211048	0.00740457	-0.191182	0.222701	0.239293	0.430728
Module	M00261: DNA polymerase alpha / primase complex	0.00313471	0.0108147	-0.386304	0.207568	0.0158755	0.0821561
Module	M00034: Methionine salvage pathway	0.00322322	0.0109378	-0.238274	0.206496	0.100425	0.247476
Module	M00028: Ornithine biosynthesis, glutamate => ornithine	0.00341942	0.0114165	-0.322326	0.204216	0.0463352	0.14105
Module	M00361: Nucleotide sugar biosynthesis, eukaryotes	0.00393748	0.0129374	-0.345591	0.198757	0.0370207	0.123602
Module	M00096: C5 isoprenoid biosynthesis, non-mevalonate pathway	0.00454689	0.0147063	-0.330206	0.193163	0.0391855	0.124791
Module	M00133: Polyamine biosynthesis, arginine => agmatine => putrescine => spermidine	0.00525945	0.0167493	0.3803	0.187479	0.0204191	0.0960627
Module	M00173: Reductive citric acid cycle (Arnon-Buchanan cycle)	0.0055999	0.0175633	-0.217073	0.185023	0.145288	0.313277
Module	M00053: Pyrimidine deoxyribonuleotide biosynthesis, CDP/CTP => dCDP/dCTP,dTDP/dTTP	0.00574872	0.017761	0.101689	0.183994	0.632869	0.779785
Module	M00311: 2-oxoglutarate:ferredoxin oxidoreductase	0.00755665	0.0230033	-0.344841	0.173228	0.0349586	0.120607
Module	M00290: Holo-TFIIH complex	0.00769614	0.0230884	-0.0589118	0.172505	0.632869	0.779785
Module	M00046: beta-Alanine biosynthesis, cytosine / uracil => beta-alanine	0.00893707	0.0264282	0.00487805	0.166585	0.972117	0.991272
Module	M00171: C4-dicarboxylic acid cycle, NAD+ -malic enzyme type	0.00909086	0.0265043	-0.352345	0.165908	0.019188	0.0923704
Module	M00019: Leucine biosynthesis, pyruvate => 2-oxoisovalerate => leucine	0.0110965	0.0319025	0.503565	0.157976	0.00106061	0.00997933
Module	M00011: Citrate cycle, second carbon oxidation	0.0113637	0.0322232	0.357598	0.157027	0.019188	0.0923704
Module	M00119: Pantothenate biosynthesis, valine/L-aspartate => pantothenate	0.0120548	0.0337209	-0.148405	0.15467	0.395033	0.575858
Module	M00033: Ectoine biosynthesis	0.0127295	0.0351335	-0.50394	0.152493	0.00097639	0.00997933
Module	M00166: Reductive pentose phosphate cycle, RuBP + CO2 => glyceraldehyde-3P	0.0137792	0.0375302	-0.236773	0.149323	0.100425	0.247476
Module	M00299: Spermidine/putrescine transport system	0.0181186	0.0487085	-0.306754	0.138333	0.0575489	0.167783
Module	M00055: N-glycan precursor biosynthesis	0.0186372	0.0494602	-0.280675	0.137197	0.0785255	0.211101
Pathway	ko01053: Biosynthesis of siderophore group nonribosomal peptides	7.5613e-28	2.12472e-25	0.526829	0.958411	0.000453234	0.0254717
Pathway	ko00310: Lysine degradation	2.8032e-20	3.93849e-18	0.552158	0.896098	0.000265598	0.0186583
Pathway	ko00592: alpha-Linolenic acid metabolism	3.84625e-18	3.60265e-16	0.680488	0.865493	4.64916e-06	0.00130641
Pathway	ko00710: Carbon fixation in photosynthetic organisms	3.27705e-15	2.30213e-13	0.373171	0.808466	0.019188	0.0929628
Pathway	ko00071: Fatty acid metabolism	6.85044e-15	3.84995e-13	0.374296	0.800933	0.0130768	0.0720507
Pathway	ko00360: Phenylalanine metabolism	7.51939e-14	3.52158e-12	0.440901	0.774369	0.00296819	0.0347526
Pathway	ko00072: Synthesis and degradation of ketone bodies	3.33887e-13	1.34032e-11	0.164728	0.756097	0.299763	0.470577
Pathway	ko00281: Geraniol degradation	6.67969e-13	2.34624e-11	0.349906	0.747105	0.0230894	0.102986
Pathway	ko00910: Nitrogen metabolism	1.68872e-12	5.27257e-11	0.280113	0.734564	0.0709324	0.177964
Pathway	ko00480: Glutathione metabolism	5.73403e-12	1.61126e-10	0.591182	0.717093	7.09295e-05	0.0099656
Pathway	ko01040: Biosynthesis of unsaturated fatty acids	8.61276e-12	2.20017e-10	0.313884	0.71103	0.0463352	0.135627
Pathway	ko00053: Ascorbate and aldarate metabolism	1.45671e-11	3.41114e-10	0.442214	0.703008	0.00498652	0.0467071
Pathway	ko00350: Tyrosine metabolism	2.74882e-11	5.94168e-10	0.281051	0.693023	0.0545528	0.151776
Pathway	ko00380: Tryptophan metabolism	1.4297e-10	2.86962e-09	0.431332	0.665524	0.00463736	0.0449344
Pathway	ko05142: Chagas disease (American trypanosomiasis)	1.65772e-10	3.10546e-09	0.316323	0.662941	0.0370207	0.118214
Pathway	ko00643: Styrene degradation	2.18704e-10	3.84098e-09	0.32833	0.658051	0.0370207	0.118214
Pathway	ko00410: beta-Alanine metabolism	7.16312e-09	1.18402e-07	0.325891	0.59021	0.0463352	0.135627
Pathway	ko00630: Glyoxylate and dicarboxylate metabolism	9.00571e-09	1.40589e-07	0.394934	0.585327	0.00618148	0.0496289
Pathway	ko00565: Ether lipid metabolism	1.02357e-08	1.51381e-07	0.169981	0.582571	0.258413	0.427141
Pathway	ko04145: Phagosome	1.29769e-08	1.82325e-07	-0.342402	0.577416	0.0276621	0.10948
Pathway	ko05111: Vibrio cholerae pathogenic cycle	1.37617e-08	1.84145e-07	0.520075	0.576131	0.00124943	0.0347526
Pathway	ko04141: Protein processing in endoplasmic reticulum	5.25698e-08	6.7146e-07	-0.342402	0.545746	0.0311273	0.110719
Pathway	ko05131: Shigellosis	8.84311e-08	1.0804e-06	0.149719	0.533398	0.299763	0.470577
Pathway	ko00650: Butanoate metabolism	1.12888e-07	1.32173e-06	0.296248	0.527489	0.0463352	0.135627
Pathway	ko00510: N-Glycan biosynthesis	1.39815e-07	1.57153e-06	-0.366417	0.522254	0.0204191	0.0956295
Pathway	ko02010: ABC transporters	1.51529e-07	1.63768e-06	0.377298	0.52027	0.0158756	0.0796614
Pathway	ko00364: Fluorobenzoate degradation	2.95322e-07	3.07354e-06	0.560038	0.503513	0.000115037	0.0107751
Pathway	ko00400: Phenylalanine, tyrosine and tryptophan biosynthesis	4.10774e-07	4.12241e-06	-0.372983	0.495021	0.0158755	0.0796614
Pathway	ko04144: Endocytosis	7.14077e-07	6.91916e-06	-0.262852	0.480479	0.100425	0.225756
Pathway	ko02060: Phosphotransferase system (PTS)	1.96694e-06	1.84237e-05	0.433771	0.452795	0.00431037	0.0448602
Pathway	ko00627: Aminobenzoate degradation	2.23866e-06	2.02924e-05	0.421013	0.449161	0.0100275	0.0599518
Pathway	ko05120: Epithelial cell signaling in Helicobacter pylori infection	3.87809e-06	3.40545e-05	-0.523077	0.433477	0.000640746	0.0300083
Pathway	ko00903: Limonene and pinene degradation	4.296e-06	3.65811e-05	0.491182	0.430509	0.00235856	0.0347526
Pathway	ko03015: mRNA surveillance pathway	6.45045e-06	5.33111e-05	-0.329831	0.418581	0.0311273	0.110719
Pathway	ko00633: Nitrotoluene degradation	6.83659e-06	5.4888e-05	0.332645	0.416856	0.027662	0.10948
Pathway	ko00626: Naphthalene degradation	7.82877e-06	6.11079e-05	0.429456	0.412817	0.00535941	0.0470624
Pathway	ko00522: Biosynthesis of 12-, 14- and 16-membered macrolides	8.99764e-06	6.80318e-05	-0.235835	0.408642	0.121241	0.258095
Pathway	ko05016: Huntington's disease	9.20003e-06	6.80318e-05	-0.223827	0.407972	0.145288	0.289545
Pathway	ko00621: Dioxin degradation	1.10688e-05	7.85605e-05	0.316886	0.402376	0.0516881	0.146711
Pathway	ko04120: Ubiquitin mediated proteolysis	1.1183e-05	7.85605e-05	-0.206942	0.402064	0.180288	0.335503
Pathway	ko00564: Glycerophospholipid metabolism	1.42908e-05	9.79439e-05	0.0590994	0.394565	0.806711	0.878627
Pathway	ko04630: Jak-STAT signaling pathway	1.5452e-05	0.000103381	-0.316698	0.392158	0.0414569	0.130892
Pathway	ko02020: Two-component system	2.26029e-05	0.000147707	0.407505	0.380312	0.00762844	0.0564104
Pathway	ko00625: Chloroalkane and chloroalkene degradation	2.58396e-05	0.000165021	0.378236	0.376095	0.00875485	0.0598525
Pathway	ko00340: Histidine metabolism	2.77764e-05	0.000173448	-0.136398	0.373806	0.477262	0.632597
Pathway	ko00930: Caprolactam degradation	3.02426e-05	0.000184743	0.470919	0.371103	0.00296819	0.0347526
Pathway	ko03070: Bacterial secretion system	3.28265e-05	0.000196261	0.261351	0.368487	0.115744	0.248276
Pathway	ko00300: Lysine biosynthesis	4.40107e-05	0.000257646	-0.506567	0.359054	0.000898419	0.031557
Pathway	ko00362: Benzoate degradation	4.6599e-05	0.000267231	0.331144	0.357201	0.0293508	0.110719
Pathway	ko03420: Nucleotide excision repair	6.1188e-05	0.000343877	-0.469981	0.348301	0.00275061	0.0347526
Pathway	ko00770: Pantothenate and CoA biosynthesis	6.49517e-05	0.000357871	-0.218574	0.346336	0.187984	0.345251
Pathway	ko00130: Ubiquinone and other terpenoid-quinone biosynthesis	8.16544e-05	0.000441248	0.181989	0.338754	0.258413	0.427141
Pathway	ko04010: MAPK signaling pathway	8.3258e-05	0.000441424	-0.344841	0.338106	0.0311273	0.110719
Pathway	ko04810: Regulation of actin cytoskeleton	8.74266e-05	0.000454942	-0.410882	0.336476	0.00618154	0.0496289
Pathway	ko05014: Amyotrophic lateral sclerosis (ALS)	0.000117908	0.000602404	-0.298687	0.32642	0.063952	0.161896
Pathway	ko00270: Cysteine and methionine metabolism	0.000127556	0.000640057	-0.40788	0.323753	0.00817429	0.0588968
Pathway	ko03013: RNA transport	0.000144767	0.000713676	-0.0893058	0.319443	0.77084	0.859548
Pathway	ko03030: DNA replication	0.000157391	0.000762533	-0.456473	0.316583	0.00431041	0.0448602
Pathway	ko04140: Regulation of autophagy	0.000181037	0.000862226	-0.227205	0.311771	0.115744	0.248276
Pathway	ko00290: Valine, leucine and isoleucine biosynthesis	0.000186455	0.000873229	-0.344841	0.310754	0.0311273	0.110719
Pathway	ko00624: Polycyclic aromatic hydrocarbon degradation	0.00020875	0.00096162	-0.255535	0.306845	0.145288	0.289545
Pathway	ko04310: Wnt signaling pathway	0.000214053	0.000970143	-0.47167	0.305975	0.0025477	0.0347526
Pathway	ko04142: Lysosome	0.000243049	0.00108408	-0.239587	0.301551	0.126939	0.262278
Pathway	ko03010: Ribosome	0.000249606	0.00109593	-0.46379	0.300621	0.0025477	0.0347526
Pathway	ko00532: Glycosaminoglycan biosynthesis - chondroitin sulfate	0.000273481	0.00117683	-0.172608	0.297422	0.212522	0.373242
Pathway	ko04020: Calcium signaling pathway	0.000276408	0.00117683	-0.321764	0.297048	0.0463352	0.135627
Pathway	ko04260: Cardiac muscle contraction	0.000328923	0.00137951	-0.515947	0.29092	0.00124948	0.0347526
Pathway	ko00513: Various types of N-glycan biosynthesis	0.000340477	0.00140697	-0.475797	0.289698	0.00296818	0.0347526
Pathway	ko04011: MAPK signaling pathway - yeast	0.000347764	0.00141625	-0.229456	0.288948	0.165602	0.31656
Pathway	ko04080: Neuroactive ligand-receptor interaction	0.000364855	0.00146463	-0.391745	0.287246	0.00937191	0.0598525
Pathway	ko00471: D-Glutamine and D-glutamate metabolism	0.000461694	0.00182727	-0.477298	0.278845	0.00201831	0.0347526
Pathway	ko04512: ECM-receptor interaction	0.000497033	0.00193981	-0.258349	0.276197	0.100425	0.225756
Pathway	ko00250: Alanine, aspartate and glutamate metabolism	0.000522116	0.00199392	-0.428518	0.274424	0.00618154	0.0496289
Pathway	ko05100: Bacterial invasion of epithelial cells	0.000528136	0.00199392	0.244278	0.274011	0.126939	0.262278
Pathway	ko00670: One carbon pool by folate	0.000532186	0.00199392	-0.385929	0.273736	0.0130768	0.0720507
Pathway	ko03040: Spliceosome	0.000539662	0.00199533	-0.286116	0.273232	0.0575489	0.155493
Pathway	ko04650: Natural killer cell mediated cytotoxicity	0.000587189	0.00214286	-0.315947	0.270182	0.0329954	0.11307
Pathway	ko00521: Streptomycin biosynthesis	0.00062795	0.00226223	-0.36379	0.267748	0.0114625	0.0671032
Pathway	ko00640: Propanoate metabolism	0.00078175	0.00275707	0.383302	0.25976	0.013957	0.0754216
Pathway	ko04130: SNARE interactions in vesicular transport	0.00078493	0.00275707	-0.257974	0.259612	0.115744	0.248276
Pathway	ko00100: Steroid biosynthesis	0.000807918	0.00280278	-0.291932	0.258554	0.0438388	0.133899
Pathway	ko04111: Cell cycle - yeast	0.000862298	0.00295495	-0.0879925	0.256162	0.462939	0.616521
Pathway	ko03008: Ribosome biogenesis in eukaryotes	0.0010272	0.00347762	-0.480675	0.249708	0.0025477	0.0347526
Pathway	ko04210: Apoptosis	0.001412	0.00472346	-0.35197	0.237863	0.0311273	0.110719
Pathway	ko00970: Aminoacyl-tRNA biosynthesis	0.00162647	0.0053769	-0.470544	0.232554	0.00535942	0.0470624
Pathway	ko03020: RNA polymerase	0.00192497	0.00623755	-0.409381	0.226191	0.00875482	0.0598525
Pathway	ko04514: Cell adhesion molecules (CAMs)	0.0019312	0.00623755	-0.190056	0.226069	0.230117	0.396705
Pathway	ko05130: Pathogenic Escherichia coli infection	0.00214992	0.00686509	0.325328	0.221998	0.0245348	0.106066
Pathway	ko00730: Thiamine metabolism	0.00239812	0.00757158	-0.373734	0.217836	0.0260579	0.10612
Pathway	ko00473: D-Alanine metabolism	0.00252718	0.00789042	-0.426829	0.215834	0.00431041	0.0448602
Pathway	ko00906: Carotenoid biosynthesis	0.00272572	0.00841678	-0.119325	0.212939	0.36965	0.529957
Pathway	ko04013: MAPK signaling pathway - fly	0.00280073	0.00855005	-0.302439	0.211898	0.0438388	0.133899
Pathway	ko00563: Glycosylphosphatidylinositol(GPI)-anchor biosynthesis	0.00282973	0.00855005	-0.115385	0.211503	0.506621	0.653029
Pathway	ko03320: PPAR signaling pathway	0.00288652	0.00862885	-0.370919	0.21074	0.0100275	0.0599518
Pathway	ko04520: Adherens junction	0.00342428	0.0101287	-0.196435	0.204161	0.268359	0.433385
Pathway	ko00603: Glycosphingolipid biosynthesis - globo series	0.00352722	0.0103245	-0.209756	0.203017	0.187984	0.345251
Pathway	ko00550: Peptidoglycan biosynthesis	0.00366769	0.010625	-0.47561	0.201506	0.00296818	0.0347526
Pathway	ko04622: RIG-I-like receptor signaling pathway	0.00376252	0.0107885	-0.388743	0.200518	0.0130768	0.0720507
Pathway	ko00330: Arginine and proline metabolism	0.00394598	0.0110959	-0.276548	0.198673	0.0867674	0.20318
Pathway	ko04112: Cell cycle - Caulobacter	0.00394872	0.0110959	-0.379174	0.198646	0.0204191	0.0956295
Pathway	ko04930: Type II diabetes mellitus	0.00461697	0.0128452	0.357411	0.192567	0.0245348	0.106066
Pathway	ko04075: Plant hormone signal transduction	0.00485421	0.0133729	-0.180113	0.190612	0.289033	0.461468
Pathway	ko03410: Base excision repair	0.00498014	0.0135866	-0.341651	0.189612	0.0260579	0.10612
Pathway	ko04972: Pancreatic secretion	0.00515836	0.0138881	-0.0679174	0.188238	0.70062	0.810182
Pathway	ko04610: Complement and coagulation cascades	0.0051895	0.0138881	-0.304503	0.188003	0.0606805	0.16086
Pathway	ko00520: Amino sugar and nucleotide sugar metabolism	0.00536304	0.0142171	-0.161726	0.186716	0.310755	0.479791
Pathway	ko00908: Zeatin biosynthesis	0.00581353	0.0152673	-0.424203	0.183555	0.00937191	0.0598525
Pathway	ko00534: Glycosaminoglycan biosynthesis - heparan sulfate	0.00613	0.0159494	-0.0795497	0.181473	0.806711	0.878627
Pathway	ko04621: NOD-like receptor signaling pathway	0.00622326	0.0160435	-0.0885553	0.18088	0.506621	0.653029
Pathway	ko00450: Selenocompound metabolism	0.00649637	0.0165953	-0.225516	0.179191	0.165602	0.31656
Pathway	ko05150: Staphylococcus aureus infection	0.00677177	0.017143	-0.243715	0.177556	0.126939	0.262278
Pathway	ko04620: Toll-like receptor signaling pathway	0.00687065	0.017238	-0.0574109	0.176984	0.824805	0.888008
Pathway	ko04320: Dorso-ventral axis formation	0.00758257	0.0188558	-0.28424	0.173093	0.0575489	0.155493
Pathway	ko04070: Phosphatidylinositol signaling system	0.00803759	0.0198119	-0.078424	0.170788	0.717963	0.82346
Pathway	ko00900: Terpenoid backbone biosynthesis	0.00887647	0.0216895	-0.473358	0.166855	0.00218237	0.0347526
Pathway	ko00562: Inositol phosphate metabolism	0.00895762	0.0216991	-0.286679	0.166494	0.0785255	0.191875
Pathway	ko03050: Proteasome	0.00991504	0.0238131	-0.464165	0.162459	0.00186565	0.0347526
Pathway	ko00604: Glycosphingolipid biosynthesis - ganglio series	0.0110516	0.0263177	-0.122514	0.158138	0.462939	0.616521
Pathway	ko04962: Vasopressin-regulated water reabsorption	0.0119095	0.0280937	-0.0913696	0.155154	0.583968	0.732566
Pathway	ko04510: Focal adhesion	0.0119973	0.0280937	-0.490619	0.154861	0.000898419	0.031557
Pathway	ko01056: Biosynthesis of type II polyketide backbone	0.0127176	0.0295344	0.477861	0.152531	0.00218236	0.0347526
Pathway	ko03450: Non-homologous end-joining	0.0129795	0.0298954	-0.0356473	0.151716	0.861264	0.916724
Pathway	ko00061: Fatty acid biosynthesis	0.0134829	0.0308024	-0.0926829	0.150193	0.632869	0.759984
Pathway	ko04146: Peroxisome	0.0136217	0.0308686	0.35666	0.149783	0.026058	0.10612
Pathway	ko04742: Taste transduction	0.0145966	0.0326484	0.254221	0.147014	0.110446	0.244373
Pathway	ko04614: Renin-angiotensin system	0.0146996	0.0326484	-0.155722	0.146732	0.333526	0.506599
Pathway	ko04974: Protein digestion and absorption	0.0147557	0.0326484	-0.269043	0.146579	0.0911428	0.211662
Pathway	ko00514: Other types of O-glycan biosynthesis	0.015336	0.0336674	-0.15197	0.145032	0.36965	0.529957
Pathway	ko00240: Pyrimidine metabolism	0.0158453	0.0345158	-0.443152	0.14372	0.00463735	0.0449344
Pathway	ko03022: Basal transcription factors	0.0161934	0.0350027	-0.183114	0.142848	0.248725	0.416022
Pathway	ko04626: Plant-pathogen interaction	0.0165192	0.0354342	-0.361351	0.142048	0.0293507	0.110719
Pathway	ko04340: Hedgehog signaling pathway	0.0166755	0.0354987	-0.134334	0.141669	0.395033	0.55781
Pathway	ko04914: Progesterone-mediated oocyte maturation	0.017191	0.0363209	-0.220263	0.140446	0.204098	0.367638
Pathway	ko00280: Valine, leucine and isoleucine degradation	0.0173903	0.0364677	0.4394	0.139983	0.00762844	0.0564104
Pathway	ko00062: Fatty acid elongation in mitochondria	0.0175425	0.0365145	-0.157974	0.139632	0.268359	0.433385
Pathway	ko04530: Tight junction	0.0208736	0.0431285	-0.191932	0.132633	0.221194	0.38606
Pathway	ko04115: p53 signaling pathway	0.0214514	0.0439988	-0.164916	0.131533	0.345306	0.513391
Pathway	ko04976: Bile secretion	0.0223906	0.0455925	-0.239962	0.129805	0.126939	0.262278
Pathway	ko03430: Mismatch repair	0.0232428	0.0466476	-0.381238	0.128298	0.0148891	0.0774783
Pathway	ko00591: Linoleic acid metabolism	0.0233335	0.0466476	-0.277298	0.128141	0.0785255	0.191875
Pathway	ko05143: African trypanosomiasis	0.0234068	0.0466476	-0.050469	0.128014	0.788719	0.865743
Pathway	ko00623: Toluene degradation	0.0246504	0.04878	0.0827392	0.125925	0.632869	0.759984
