# Supplementary material for: Recent urbanization in China is correlated with a Westernized microbiome encoding increased virulence and antibiotic resistance genes
Source: Microbiome. 2017 Sep 15;5:121. doi: 10.1186/s40168-017-0338-7 (PMC5603068; doi:10.1186/s40168-017-0338-7)
Supplement: Supplementary file 23 — Data that were significantly different between urban and rural subjects using linear model results were generally also significant when using nonparametric models. The columns indicate the type of data, the phylogenetic, or gene level (or NA if no level is applicable), the number of values significantly different between urban and rural subjects (adjusted P value < 0.05) using a linear model, the number significantly different between urban and rural subjects using a nonparametric model, the number of values significant in both models, and then whether MDS1 was significantly different between urban and rural subjects using a linear model, nonparametric model, and in both models. 16S rRNA sequencing data was not included, as we had multiple samples from the same individual at two timepoints, which cannot be captured with a nonparametric test without splitting our data. (XLSX 10 kb) [file 40168_2017_338_MOESM23_ESM.xlsx]

## Sheet: Sheet1
Data	Level	Number significant in linear model	Number significant in nonparametric model	Number significant in both models	MDS1 significant in linear model	MDS1 significant in nonparametric model	MDS1 significant in both models
metadata	NA	4	6	4	TRUE	TRUE	TRUE
metabolome	NA	16	26	16	TRUE	TRUE	TRUE
gene WGS	module	10	7	6	FALSE	FALSE	FALSE
gene WGS	pathway	51	45	42	TRUE	FALSE	FALSE
taxonomic WGS	domain	3	3	3	TRUE	TRUE	TRUE
taxonomic WGS	phylum	9	5	5	TRUE	TRUE	TRUE
taxonomic WGS	class	21	10	10	TRUE	TRUE	TRUE
taxonomic WGS	order	35	27	27	TRUE	TRUE	TRUE
taxonomic WGS	family	71	68	60	TRUE	TRUE	TRUE
taxonomic WGS	genus	44	32	30	TRUE	TRUE	TRUE
taxonomic WGS	species	60	44	39	TRUE	TRUE	TRUE
