# Supplementary material for: Recent urbanization in China is correlated with a Westernized microbiome encoding increased virulence and antibiotic resistance genes
Source: Microbiome. 2017 Sep 15;5:121. doi: 10.1186/s40168-017-0338-7 (PMC5603068; doi:10.1186/s40168-017-0338-7)
Supplement: Supplementary file 24 — Supplementary zip file. Code and input tables used to generate the figures and tables in this paper. (ZIP 16846 kb) [file 40168_2017_338_MOESM24_ESM.zip]

Archive with 194 entries (142 files):
- UrbanRuralChina/.git/
- UrbanRuralChina/.git/branches/
- UrbanRuralChina/.git/COMMIT_EDITMSG
- UrbanRuralChina/.git/config
- UrbanRuralChina/.git/FETCH_HEAD
- UrbanRuralChina/.git/HEAD
- UrbanRuralChina/.git/hooks/
- UrbanRuralChina/.git/index
- UrbanRuralChina/.git/logs/
- UrbanRuralChina/.git/logs/HEAD
- UrbanRuralChina/.git/logs/refs/
- UrbanRuralChina/.git/logs/refs/heads/
- UrbanRuralChina/.git/logs/refs/heads/master
- UrbanRuralChina/.git/logs/refs/remotes/
- UrbanRuralChina/.git/logs/refs/remotes/origin/
- UrbanRuralChina/.git/logs/refs/remotes/origin/master
- UrbanRuralChina/.git/objects/
- UrbanRuralChina/.git/objects/2c/
- UrbanRuralChina/.git/objects/2c/df4e611282716736b47ff53dbdec33ab08b013
- UrbanRuralChina/.git/objects/2e/
- UrbanRuralChina/.git/objects/2e/dbc305f9895adc726701ce5fef9255d2e6f05c
- UrbanRuralChina/.git/objects/41/
- UrbanRuralChina/.git/objects/41/45cfd6d7575f389ab22e3e167c4026654d9007
- UrbanRuralChina/.git/objects/41/6200ba0327062da4fe7c3be609dd9354d81cff
- UrbanRuralChina/.git/objects/4f/
- UrbanRuralChina/.git/objects/4f/4756469252da1ffca4101d7e0646bd40d8b0c1
- UrbanRuralChina/.git/objects/4f/c68b5f7a85df933d6df7dd4ff927ac228628ef
- UrbanRuralChina/.git/objects/51/
- UrbanRuralChina/.git/objects/51/dd745ff22c335698343e2167644bea3a37b3b5
- UrbanRuralChina/.git/objects/5d/
- UrbanRuralChina/.git/objects/5d/3fe557c572d3e9f6eb12db9be50dc8b5ac07d3
- UrbanRuralChina/.git/objects/5e/
- UrbanRuralChina/.git/objects/5e/016a253b0af1556e01ba76eac396530d07746c
- UrbanRuralChina/.git/objects/5e/57b197ac4045b6a5a1d3b0266f78454853151d
- UrbanRuralChina/.git/objects/7b/
- UrbanRuralChina/.git/objects/7b/3bc6256638d6b3e7ebb6cc05d81e17b2349737
- UrbanRuralChina/.git/objects/7b/9809ad19129aa98fb84db035036e57b1f4a75f
- UrbanRuralChina/.git/objects/7d/
- UrbanRuralChina/.git/objects/7d/f7dcbe282456273fae96fa26caadf8a35cb8eb
- UrbanRuralChina/.git/objects/91/
- UrbanRuralChina/.git/objects/91/198c7af0193b2d856ba449dc0c3b103dcc5382
- UrbanRuralChina/.git/objects/93/
- UrbanRuralChina/.git/objects/93/2894d2881d22db7c424041a3d955d4df3da650
- UrbanRuralChina/.git/objects/b5/
- UrbanRuralChina/.git/objects/b5/2b870b2af14de15c9d3862ab1cc7a431c59a0a
- UrbanRuralChina/.git/objects/c0/
- UrbanRuralChina/.git/objects/c0/ef711b99b38f7e47beb56702e051151ff5f540
- UrbanRuralChina/.git/objects/d0/
- UrbanRuralChina/.git/objects/d0/2b5e030bd8187e43c1750de16c5d3fcb817a60
- UrbanRuralChina/.git/objects/ee/
- UrbanRuralChina/.git/objects/ee/72d59905ca932d4069ca812d90f9c0a92c57bb
- UrbanRuralChina/.git/objects/ef/
- UrbanRuralChina/.git/objects/ef/9bfb774e2cfaa36be79383b7b324aceed478c8
- UrbanRuralChina/.git/objects/info/
- UrbanRuralChina/.git/objects/pack/
- UrbanRuralChina/.git/objects/pack/pack-d8882d16f3c2bd1071bc1ae504fa17aca97bf396.idx
- UrbanRuralChina/.git/objects/pack/pack-d8882d16f3c2bd1071bc1ae504fa17aca97bf396.pack
- UrbanRuralChina/.git/refs/
- UrbanRuralChina/.git/refs/heads/
- UrbanRuralChina/.git/refs/heads/master
- UrbanRuralChina/.git/refs/remotes/
- UrbanRuralChina/.git/refs/remotes/origin/
- UrbanRuralChina/.git/refs/remotes/origin/master
- UrbanRuralChina/.git/refs/tags/
- UrbanRuralChina/16SrRNA/
- UrbanRuralChina/16SrRNA/analysis/
- UrbanRuralChina/16SrRNA/analysis/classifyPlusROCcforest.R
- UrbanRuralChina/16SrRNA/analysis/classifyPlusROCrpart.R
- UrbanRuralChina/16SrRNA/analysis/formatRDPData.R
- UrbanRuralChina/16SrRNA/analysis/model_otu-metadata-metabolon.R
- UrbanRuralChina/16SrRNA/analysis/otuModel_16s.R
- UrbanRuralChina/16SrRNA/analysis/pcoaModel_16s.R
- UrbanRuralChina/16SrRNA/analysis/pcoaWithDiversity.R
- UrbanRuralChina/16SrRNA/analysis/rarefyDiversity.R
- UrbanRuralChina/16SrRNA/analysis/relAbun.R
- UrbanRuralChina/16SrRNA/inputData/
- UrbanRuralChina/16SrRNA/inputData/abundantOTU/
- UrbanRuralChina/16SrRNA/inputData/abundantOTU/abundantOTU.chinaForward.taxonomy.txt
- UrbanRuralChina/16SrRNA/inputData/abundantOTU/abundantOTUForwardTaxaAsColumns.txt
- UrbanRuralChina/16SrRNA/inputData/abundantOTU/abundantOTUForwardTaxaAsColumnsLogNormalWithMetadata.txt
- UrbanRuralChina/16SrRNA/inputData/abundantOTU/abundantOTULogNormal.txt
- UrbanRuralChina/16SrRNA/inputData/databaseResults/
- UrbanRuralChina/16SrRNA/inputData/databaseResults/ncbiBlastResultsWithGeneStats.txt
- UrbanRuralChina/16SrRNA/inputData/databaseResults/ncbiRuralVsUrban.txt
- UrbanRuralChina/16SrRNA/inputData/databaseResults/otusToMostWanted.txt
- UrbanRuralChina/16SrRNA/inputData/databaseResults/rollingWindownPrevelance.txt
- UrbanRuralChina/16SrRNA/inputData/databaseResults/silvaRuralVsUrban.txt
- UrbanRuralChina/16SrRNA/inputData/qiime/
- UrbanRuralChina/16SrRNA/inputData/qiime/otu_table_L2_taxa_as_col.txt
- UrbanRuralChina/16SrRNA/inputData/qiime/otu_table_L2_taxaAsCol-log-norm.txt
- UrbanRuralChina/16SrRNA/inputData/qiime/otu_table_L3_taxa_as_col.txt
- UrbanRuralChina/16SrRNA/inputData/qiime/otu_table_L3_taxaAsCol-log-norm.txt
- UrbanRuralChina/16SrRNA/inputData/qiime/otu_table_L4_taxa_as_col.txt
- UrbanRuralChina/16SrRNA/inputData/qiime/otu_table_L4_taxaAsCol-log-norm.txt
- UrbanRuralChina/16SrRNA/inputData/qiime/otu_table_L5_taxa_as_col.txt
- UrbanRuralChina/16SrRNA/inputData/qiime/otu_table_L5_taxaAsCol-log-norm.txt
- UrbanRuralChina/16SrRNA/inputData/qiime/otu_table_L6_taxa_as_col.txt
- UrbanRuralChina/16SrRNA/inputData/qiime/otu_table_L6_taxaAsCol-log-norm.txt
- UrbanRuralChina/16SrRNA/inputData/RDP/
- UrbanRuralChina/16SrRNA/inputData/RDP/class_taxaAsColumns.txt
- UrbanRuralChina/16SrRNA/inputData/RDP/class_taxaAsColumnsLogNorm_WithMetadata.txt
- UrbanRuralChina/16SrRNA/inputData/RDP/family_taxaAsColumns.txt
- UrbanRuralChina/16SrRNA/inputData/RDP/family_taxaAsColumnsLogNorm_WithMetadata.txt
- UrbanRuralChina/16SrRNA/inputData/RDP/genus_taxaAsColumns.txt
- UrbanRuralChina/16SrRNA/inputData/RDP/genus_taxaAsColumnsLogNorm_WithMetadata.txt
- UrbanRuralChina/16SrRNA/inputData/RDP/order_taxaAsColumns.txt
- UrbanRuralChina/16SrRNA/inputData/RDP/order_taxaAsColumnsLogNorm_WithMetadata.txt
- UrbanRuralChina/16SrRNA/inputData/RDP/phylum_taxaAsColumns.txt
- UrbanRuralChina/16SrRNA/inputData/RDP/phylum_taxaAsColumnsLogNorm_WithMetadata.txt
- UrbanRuralChina/16SrRNA/inputData/RDP/RDPtaxonomy.txt
- UrbanRuralChina/accessionNumbers/
- UrbanRuralChina/accessionNumbers/2016-2-10table_all160_from_mgrast.txt
- UrbanRuralChina/accessionNumbers/China_16S_srametadata.txt-processed-ok.tsv
- UrbanRuralChina/accessionNumbers/China_wgs_srametadata.txt-processed-ok.tsv
- UrbanRuralChina/accessionNumbers/number16Sreads.txt
- UrbanRuralChina/CARDandMvirDB/
- UrbanRuralChina/CARDandMvirDB/cardsAssoc.R
- UrbanRuralChina/CARDandMvirDB/MvirDB_propReads.txt
- UrbanRuralChina/CARDandMvirDB/MvirDB_results.txt
- UrbanRuralChina/CARDandMvirDB/pro_homolog_results.txt
- UrbanRuralChina/CARDandMvirDB/VFDBcore_results.txt
- UrbanRuralChina/CARDandMvirDB/VFDBfull_results.txt
- UrbanRuralChina/CARDandMvirDB/virulenceAssoc.R
- UrbanRuralChina/figures/
- UrbanRuralChina/figures/humannFigWithAbxAndVirHoriz.R
- UrbanRuralChina/figures/metabolonFig.R
- UrbanRuralChina/figures/microbiomeFig_rarefy.R
- UrbanRuralChina/figures/microbiomeHeatmapPlusDBFig.R
- UrbanRuralChina/figures/minikrakenFig.R
- UrbanRuralChina/humann/
- UrbanRuralChina/humann/analysis/
- UrbanRuralChina/humann/analysis/formatHumannTables.R
- UrbanRuralChina/humann/analysis/humann_model_kegg-metadata-metabolon_unlog.R
- UrbanRuralChina/humann/analysis/humann_otuModel_China_unlog.R
- UrbanRuralChina/humann/analysis/humann_pcoa_unlog.R
- UrbanRuralChina/humann/analysis/humann_pcoaModel_China_unlog.R
- UrbanRuralChina/humann/analysis/humann_vegan_diversity.R
- UrbanRuralChina/humann/inputData/
- UrbanRuralChina/humann/inputData/04b-hit-keg-mpm-cop-nul-nve-nve.txt
- UrbanRuralChina/humann/inputData/04b-hit-keg-mpt-cop-nul-nve-nve.txt
- UrbanRuralChina/metabolite/
- UrbanRuralChina/metabolite/mergeData.R
- UrbanRuralChina/metabolite/metabolonModel.R
- UrbanRuralChina/metabolite/metabolonPathwayInfo.txt
- UrbanRuralChina/metabolite/MetabolonScaledImpData-transpose.txt
- UrbanRuralChina/metabolite/pcoaModel_metabolonMetadata.R
- UrbanRuralChina/metadata/
- UrbanRuralChina/metadata/.Rhistory
- UrbanRuralChina/metadata/formatMetadata_2015-11.R
- UrbanRuralChina/metadata/metadata_11232015.txt
- UrbanRuralChina/metadata/metadataConversion.txt
- UrbanRuralChina/metadata/metadataFig.R
- UrbanRuralChina/metadata/metadataModel.R
- UrbanRuralChina/minikraken/
- UrbanRuralChina/minikraken/analysis/
- UrbanRuralChina/minikraken/analysis/formatMinikrakenTable.R
- UrbanRuralChina/minikraken/analysis/minikraken_diversity.R
- UrbanRuralChina/minikraken/analysis/minikraken_model_otu-metadata-metabolon.R
- UrbanRuralChina/minikraken/analysis/minikraken_otuModel_China.R
- UrbanRuralChina/minikraken/analysis/minikraken_pcoaModel_China.R
- UrbanRuralChina/minikraken/analysis/minikrakenPCoA.R
- UrbanRuralChina/minikraken/inputData/
- UrbanRuralChina/minikraken/inputData/minikraken_merged_class.txt
- UrbanRuralChina/minikraken/inputData/minikraken_merged_domain.txt
- UrbanRuralChina/minikraken/inputData/minikraken_merged_family.txt
- UrbanRuralChina/minikraken/inputData/minikraken_merged_genus.txt
- UrbanRuralChina/minikraken/inputData/minikraken_merged_order.txt
- UrbanRuralChina/minikraken/inputData/minikraken_merged_phylum.txt
- UrbanRuralChina/minikraken/inputData/minikraken_merged_species.txt
- UrbanRuralChina/README.txt
- UrbanRuralChina/supplementalFigures/
- UrbanRuralChina/supplementalFigures/abx_v_eschshig.R
- UrbanRuralChina/supplementalFigures/humann_volcanoPlot.R
- UrbanRuralChina/supplementalFigures/humannDivSuppFig_unlog.R
- UrbanRuralChina/supplementalFigures/microbiome16sDivSuppFig_unlogRarefy.R
- UrbanRuralChina/supplementalFigures/minikraken_volcanoPlot.R
- UrbanRuralChina/supplementalFigures/minikrakenDivSuppFig_unlog.R
- UrbanRuralChina/supplementalFigures/ncbiGeneNumber.R
- UrbanRuralChina/supplementalFigures/qiimeSuppFig.R
- UrbanRuralChina/supplementalFigures/rollingWindowPrevalence.R
- UrbanRuralChina/supplementalFigures/rpartROCSuppFig.R
- UrbanRuralChina/supplementalFigures/sameVarMetadataMetabolite.R
- UrbanRuralChina/supplementalFigures/T1vT2SuppFig.R
- UrbanRuralChina/supplementalTables/
- UrbanRuralChina/supplementalTables/abxAssocTable.R
- UrbanRuralChina/supplementalTables/AssocTableSupp_16s_metabolite_metadata.R
- UrbanRuralChina/supplementalTables/AssocTableSupp_wgs.R
- UrbanRuralChina/supplementalTables/lm_vs_nonparametric.R
- UrbanRuralChina/supplementalTables/numTaxa.R
- UrbanRuralChina/supplementalTables/seqStatsTable.R
- UrbanRuralChina/supplementalTables/SuppTableModelResults_humann.R
- UrbanRuralChina/supplementalTables/SuppTableModelResults_MicrobiomeMetabolomeMetadata.R
- UrbanRuralChina/supplementalTables/SuppTableModelResults_minikraken.R
- UrbanRuralChina/supplementalTables/virAssocTable.R
