# Supplementary material for: Recent urbanization in China is correlated with a Westernized microbiome encoding increased virulence and antibiotic resistance genes
Source: Microbiome. 2017 Sep 15;5:121. doi: 10.1186/s40168-017-0338-7 (PMC5603068; doi:10.1186/s40168-017-0338-7)
Supplement: Supplementary file 24 — Supplementary zip file. Code and input tables used to generate the figures and tables in this paper. (ZIP 16846 kb) [file 40168_2017_338_MOESM24_ESM.zip › UrbanRuralChina/16SrRNA/analysis/formatRDPData.R]

##format RDP results for classifiers

rm(list=ls())
setwd("")

group = c("phylum", "class", "order", "family", "genus")
for(g in group) {
  table = read.table(paste(g, "_taxaAsColumnsLogNorm_WithMetadata.txt", sep=""), sep="\t", header=T)
  ##only keep forward reads
  samps = table$sampleID
  rows = rep(T, length(samps))
  rows[grepl("_2$", samps, fixed=F)] = F
  out = table[rows,]
  out = out[,-c(2,3,5)] #remove all metadata but ruralUrban
  write.table(out, paste(g, "_forSVMLight.txt", sep=""), quote=F, sep="\t", row.names=F, col.names=T)
}
