# Supplementary material for: Recent urbanization in China is correlated with a Westernized microbiome encoding increased virulence and antibiotic resistance genes
Source: Microbiome. 2017 Sep 15;5:121. doi: 10.1186/s40168-017-0338-7 (PMC5603068; doi:10.1186/s40168-017-0338-7)
Supplement: Supplementary file 24 — Supplementary zip file. Code and input tables used to generate the figures and tables in this paper. (ZIP 16846 kb) [file 40168_2017_338_MOESM24_ESM.zip › UrbanRuralChina/16SrRNA/inputData/abundantOTU/abundantOTU.chinaForward.taxonomy.txt]

Consensus1		Bacteria	domain	1.0	Bacteroidetes	phylum	1.0	Bacteroidia	class	1.0	Bacteroidales	order	1.0	Prevotellaceae	family	1.0	Prevotella	genus	1.0
Consensus2		Bacteria	domain	1.0	Bacteroidetes	phylum	1.0	Bacteroidia	class	1.0	Bacteroidales	order	1.0	Bacteroidaceae	family	1.0	Bacteroides	genus	1.0
Consensus3		Bacteria	domain	1.0	Firmicutes	phylum	1.0	Clostridia	class	1.0	Clostridiales	order	1.0	Ruminococcaceae	family	1.0	Faecalibacterium	genus	1.0
Consensus4		Bacteria	domain	1.0	Firmicutes	phylum	1.0	Clostridia	class	1.0	Clostridiales	order	1.0	Lachnospiraceae	family	1.0	Roseburia	genus	1.0
Consensus5		Bacteria	domain	1.0	Bacteroidetes	phylum	1.0	Bacteroidia	class	1.0	Bacteroidales	order	1.0	Bacteroidaceae	family	1.0	Bacteroides	genus	1.0
Consensus6		Bacteria	domain	1.0	Proteobacteria	phylum	1.0	Gammaproteobacteria	class	1.0	Enterobacteriales	order	1.0	Enterobacteriaceae	family	1.0	Escherichia/Shigella	genus	0.83
Consensus7		Bacteria	domain	1.0	Bacteroidetes	phylum	1.0	Bacteroidia	class	1.0	Bacteroidales	order	1.0	Bacteroidaceae	family	1.0	Bacteroides	genus	1.0
Consensus8		Bacteria	domain	1.0	Bacteroidetes	phylum	1.0	Bacteroidia	class	1.0	Bacteroidales	order	1.0	Bacteroidaceae	family	1.0	Bacteroides	genus	1.0
Consensus9		Bacteria	domain	1.0	Bacteroidetes	phylum	1.0	Bacteroidia	class	1.0	Bacteroidales	order	1.0	Bacteroidaceae	family	1.0	Bacteroides	genus	1.0
Consensus10		Bacteria	domain	1.0	Firmicutes	phylum	1.0	Negativicutes	class	1.0	Selenomonadales	order	1.0	Veillonellaceae	family	1.0	Megamonas	genus	0.99
Consensus11		Bacteria	domain	1.0	Firmicutes	phylum	1.0	Clostridia	class	1.0	Clostridiales	order	1.0	Ruminococcaceae	family	1.0	Ruminococcus	genus	0.94
Consensus12		Bacteria	domain	1.0	Bacteroidetes	phylum	1.0	Bacteroidia	class	1.0	Bacteroidales	order	1.0	Prevotellaceae	family	1.0	Prevotella	genus	1.0
Consensus13		Bacteria	domain	1.0	Proteobacteria	phylum	1.0	Betaproteobacteria	class	1.0	Burkholderiales	order	1.0	Sutterellaceae	family	1.0	Parasutterella	genus	1.0
Consensus14		Bacteria	domain	1.0	Firmicutes	phylum	1.0	Negativicutes	class	1.0	Selenomonadales	order	1.0	Acidaminococcaceae	family	1.0	Phascolarctobacterium	genus	1.0
Consensus15		Bacteria	domain	1.0	Bacteroidetes	phylum	1.0	Bacteroidia	class	1.0	Bacteroidales	order	1.0	Bacteroidaceae	family	1.0	Bacteroides	genus	1.0
Consensus16		Bacteria	domain	1.0	Bacteroidetes	phylum	1.0	Bacteroidia	class	1.0	Bacteroidales	order	1.0	Prevotellaceae	family	0.99	Alloprevotella	genus	0.98
Consensus17		Bacteria	domain	1.0	Firmicutes	phylum	1.0	Clostridia	class	1.0	Clostridiales	order	1.0	Lachnospiraceae	family	1.0	Blautia	genus	1.0
Consensus18		Bacteria	domain	1.0	Firmicutes	phylum	1.0	Negativicutes	class	1.0	Selenomonadales	order	1.0	Veillonellaceae	family	1.0	Dialister	genus	1.0
Consensus19		Bacteria	domain	1.0	Firmicutes	phylum	1.0	Clostridia	class	1.0	Clostridiales	order	1.0	Lachnospiraceae	family	0.91	Lachnospiracea_incertae_sedis	genus	0.53
Consensus20		Bacteria	domain	1.0	Fusobacteria	phylum	1.0	Fusobacteriia	class	1.0	Fusobacteriales	order	1.0	Fusobacteriaceae	family	1.0	Fusobacterium	genus	0.95
Consensus21		Bacteria	domain	1.0	Bacteroidetes	phylum	1.0	Bacteroidia	class	1.0	Bacteroidales	order	1.0	Bacteroidaceae	family	1.0	Bacteroides	genus	1.0
Consensus22		Bacteria	domain	1.0	Proteobacteria	phylum	1.0	Gammaproteobacteria	class	1.0	Enterobacteriales	order	1.0	Enterobacteriaceae	family	1.0	Enterobacter	genus	0.71
Consensus23		Bacteria	domain	1.0	Firmicutes	phylum	1.0	Clostridia	class	1.0	Clostridiales	order	1.0	Lachnospiraceae	family	0.9	Clostridium XlVa	genus	0.4
Consensus24		Bacteria	domain	1.0	Bacteroidetes	phylum	1.0	Bacteroidia	class	1.0	Bacteroidales	order	1.0	Rikenellaceae	family	1.0	Alistipes	genus	1.0
Consensus25		Bacteria	domain	1.0	Firmicutes	phylum	1.0	Clostridia	class	1.0	Clostridiales	order	1.0	Ruminococcaceae	family	1.0	Gemmiger	genus	0.59
Consensus26		Bacteria	domain	1.0	Firmicutes	phylum	1.0	Clostridia	class	1.0	Clostridiales	order	1.0	Lachnospiraceae	family	1.0	Roseburia	genus	0.99
Consensus27		Bacteria	domain	1.0	Bacteroidetes	phylum	1.0	Bacteroidia	class	1.0	Bacteroidales	order	1.0	Bacteroidaceae	family	1.0	Bacteroides	genus	1.0
Consensus28		Bacteria	domain	1.0	Firmicutes	phylum	1.0	Clostridia	class	1.0	Clostridiales	order	1.0	Lachnospiraceae	family	1.0	Lachnospiracea_incertae_sedis	genus	0.64
Consensus29		Bacteria	domain	1.0	Bacteroidetes	phylum	1.0	Bacteroidia	class	1.0	Bacteroidales	order	1.0	Bacteroidaceae	family	1.0	Bacteroides	genus	1.0
Consensus30		Bacteria	domain	1.0	Firmicutes	phylum	1.0	Clostridia	class	1.0	Clostridiales	order	1.0	Lachnospiraceae	family	1.0	Clostridium XlVa	genus	0.63
Consensus31		Bacteria	domain	1.0	Actinobacteria	phylum	1.0	Actinobacteria	class	1.0	Bifidobacteriales	order	1.0	Bifidobacteriaceae	family	1.0	Bifidobacterium	genus	1.0
Consensus32		Bacteria	domain	1.0	Bacteroidetes	phylum	1.0	Bacteroidia	class	1.0	Bacteroidales	order	1.0	Bacteroidaceae	family	1.0	Bacteroides	genus	1.0
Consensus33		Bacteria	domain	1.0	Bacteroidetes	phylum	1.0	Bacteroidia	class	1.0	Bacteroidales	order	1.0	Porphyromonadaceae	family	1.0	Parabacteroides	genus	1.0
Consensus34		Bacteria	domain	1.0	Bacteroidetes	phylum	1.0	Bacteroidia	class	1.0	Bacteroidales	order	1.0	Porphyromonadaceae	family	1.0	Parabacteroides	genus	1.0
Consensus35		Bacteria	domain	1.0	Firmicutes	phylum	1.0	Clostridia	class	1.0	Clostridiales	order	1.0	Lachnospiraceae	family	1.0	Clostridium XlVa	genus	0.84
Consensus36		Bacteria	domain	1.0	Bacteroidetes	phylum	1.0	Bacteroidia	class	1.0	Bacteroidales	order	1.0	Bacteroidaceae	family	1.0	Bacteroides	genus	1.0
Consensus37		Bacteria	domain	1.0	Firmicutes	phylum	1.0	Clostridia	class	1.0	Clostridiales	order	1.0	Lachnospiraceae	family	1.0	Blautia	genus	1.0
Consensus38		Bacteria	domain	1.0	Bacteroidetes	phylum	1.0	Bacteroidia	class	1.0	Bacteroidales	order	1.0	Bacteroidaceae	family	1.0	Bacteroides	genus	1.0
Consensus39		Bacteria	domain	1.0	Firmicutes	phylum	1.0	Clostridia	class	1.0	Clostridiales	order	1.0	Lachnospiraceae	family	1.0	Clostridium XlVa	genus	0.51
Consensus40		Bacteria	domain	1.0	Firmicutes	phylum	1.0	Bacilli	class	1.0	Lactobacillales	order	1.0	Streptococcaceae	family	1.0	Streptococcus	genus	1.0
Consensus41		Bacteria	domain	1.0	Firmicutes	phylum	0.99	Clostridia	class	0.99	Clostridiales	order	0.99	Lachnospiraceae	family	0.99	Clostridium XlVa	genus	0.71
Consensus42		Bacteria	domain	1.0	Bacteroidetes	phylum	1.0	Bacteroidia	class	1.0	Bacteroidales	order	1.0	Prevotellaceae	family	1.0	Prevotella	genus	1.0
Consensus43		Bacteria	domain	1.0	Bacteroidetes	phylum	1.0	Bacteroidia	class	1.0	Bacteroidales	order	1.0	Bacteroidaceae	family	1.0	Bacteroides	genus	1.0
Consensus44		Bacteria	domain	1.0	Firmicutes	phylum	1.0	Clostridia	class	1.0	Clostridiales	order	1.0	Ruminococcaceae	family	1.0	Faecalibacterium	genus	1.0
Consensus45		Bacteria	domain	1.0	Bacteroidetes	phylum	0.99	Bacteroidia	class	0.94	Bacteroidales	order	0.94	Prevotellaceae	family	0.84	Prevotella	genus	0.54
Consensus46		Bacteria	domain	1.0	Firmicutes	phylum	1.0	Clostridia	class	1.0	Clostridiales	order	1.0	Lachnospiraceae	family	1.0	Clostridium XlVa	genus	0.36
Consensus47		Bacteria	domain	1.0	Bacteroidetes	phylum	1.0	Bacteroidia	class	1.0	Bacteroidales	order	1.0	Bacteroidaceae	family	1.0	Bacteroides	genus	1.0
Consensus48		Bacteria	domain	1.0	Firmicutes	phylum	1.0	Negativicutes	class	1.0	Selenomonadales	order	1.0	Acidaminococcaceae	family	0.99	Phascolarctobacterium	genus	0.99
Consensus49		Bacteria	domain	1.0	Firmicutes	phylum	1.0	Clostridia	class	1.0	Clostridiales	order	1.0	Lachnospiraceae	family	1.0	Ruminococcus2	genus	0.99
Consensus50		Bacteria	domain	1.0	Firmicutes	phylum	1.0	Clostridia	class	1.0	Clostridiales	order	1.0	Lachnospiraceae	family	1.0	Clostridium XlVa	genus	0.5
Consensus51		Bacteria	domain	1.0	Firmicutes	phylum	1.0	Clostridia	class	1.0	Clostridiales	order	1.0	Lachnospiraceae	family	1.0	Clostridium XlVa	genus	0.7
Consensus52		Bacteria	domain	1.0	Firmicutes	phylum	1.0	Clostridia	class	1.0	Clostridiales	order	1.0	Ruminococcaceae	family	1.0	Ruminococcus	genus	0.92
Consensus53		Bacteria	domain	1.0	Firmicutes	phylum	1.0	Clostridia	class	1.0	Clostridiales	order	1.0	Ruminococcaceae	family	0.99	Butyricicoccus	genus	0.52
Consensus54		Bacteria	domain	1.0	Firmicutes	phylum	1.0	Clostridia	class	1.0	Clostridiales	order	1.0	Lachnospiraceae	family	1.0	Clostridium XlVa	genus	0.99
Consensus55		Bacteria	domain	1.0	Firmicutes	phylum	0.99	Clostridia	class	0.97	Clostridiales	order	0.97	Ruminococcaceae	family	0.64	Flavonifractor	genus	0.08
Consensus56		Bacteria	domain	1.0	Firmicutes	phylum	1.0	Negativicutes	class	1.0	Selenomonadales	order	1.0	Acidaminococcaceae	family	1.0	Acidaminococcus	genus	0.59
Consensus57		Bacteria	domain	1.0	Firmicutes	phylum	1.0	Erysipelotrichia	class	1.0	Erysipelotrichales	order	1.0	Erysipelotrichaceae	family	1.0	Clostridium XVIII	genus	0.73
Consensus58		Bacteria	domain	1.0	Firmicutes	phylum	1.0	Clostridia	class	1.0	Clostridiales	order	1.0	Ruminococcaceae	family	1.0	Faecalibacterium	genus	1.0
Consensus59		Bacteria	domain	1.0	Bacteroidetes	phylum	1.0	Bacteroidia	class	1.0	Bacteroidales	order	1.0	Prevotellaceae	family	1.0	Paraprevotella	genus	1.0
Consensus60		Bacteria	domain	1.0	Bacteroidetes	phylum	1.0	Bacteroidia	class	1.0	Bacteroidales	order	1.0	Bacteroidaceae	family	1.0	Bacteroides	genus	1.0
Consensus61		Bacteria	domain	1.0	Firmicutes	phylum	1.0	Clostridia	class	1.0	Clostridiales	order	1.0	Ruminococcaceae	family	1.0	Faecalibacterium	genus	1.0
Consensus62		Bacteria	domain	1.0	Firmicutes	phylum	1.0	Negativicutes	class	1.0	Selenomonadales	order	1.0	Veillonellaceae	family	1.0	Megasphaera	genus	0.99
Consensus63		Bacteria	domain	1.0	Bacteroidetes	phylum	1.0	Bacteroidia	class	1.0	Bacteroidales	order	1.0	Prevotellaceae	family	1.0	Paraprevotella	genus	1.0
Consensus64		Bacteria	domain	1.0	Firmicutes	phylum	1.0	Negativicutes	class	1.0	Selenomonadales	order	1.0	Veillonellaceae	family	1.0	Veillonella	genus	1.0
Consensus65		Bacteria	domain	1.0	Firmicutes	phylum	1.0	Clostridia	class	1.0	Clostridiales	order	1.0	Lachnospiraceae	family	1.0	Roseburia	genus	1.0
Consensus66		Bacteria	domain	1.0	Firmicutes	phylum	1.0	Clostridia	class	1.0	Clostridiales	order	1.0	Lachnospiraceae	family	1.0	Blautia	genus	0.47
Consensus67		Bacteria	domain	1.0	Firmicutes	phylum	1.0	Clostridia	class	1.0	Clostridiales	order	1.0	Ruminococcaceae	family	0.99	Oscillibacter	genus	0.97
Consensus68		Bacteria	domain	1.0	Firmicutes	phylum	0.87	Negativicutes	class	0.34	Selenomonadales	order	0.34	Veillonellaceae	family	0.33	Dendrosporobacter	genus	0.28
Consensus69		Bacteria	domain	1.0	Firmicutes	phylum	1.0	Clostridia	class	1.0	Clostridiales	order	1.0	Lachnospiraceae	family	1.0	Coprococcus	genus	1.0
Consensus70		Bacteria	domain	1.0	Verrucomicrobia	phylum	1.0	Verrucomicrobiae	class	1.0	Verrucomicrobiales	order	1.0	Verrucomicrobiaceae	family	1.0	Akkermansia	genus	1.0
Consensus71		Bacteria	domain	1.0	Firmicutes	phylum	0.94	Clostridia	class	0.91	Clostridiales	order	0.9	Lachnospiraceae	family	0.27	Robinsoniella	genus	0.1
Consensus72		Bacteria	domain	0.99	Tenericutes	phylum	0.47	Mollicutes	class	0.47	Anaeroplasmatales	order	0.47	Anaeroplasmataceae	family	0.47	Asteroleplasma	genus	0.47
Consensus73		Bacteria	domain	1.0	Firmicutes	phylum	1.0	Clostridia	class	1.0	Clostridiales	order	1.0	Lachnospiraceae	family	1.0	Anaerostipes	genus	1.0
Consensus74		Bacteria	domain	1.0	Firmicutes	phylum	1.0	Clostridia	class	1.0	Clostridiales	order	1.0	Ruminococcaceae	family	1.0	Faecalibacterium	genus	1.0
Consensus75		Bacteria	domain	1.0	Firmicutes	phylum	1.0	Clostridia	class	1.0	Clostridiales	order	1.0	Ruminococcaceae	family	0.99	Oscillibacter	genus	0.55
Consensus76		Bacteria	domain	1.0	Firmicutes	phylum	1.0	Negativicutes	class	1.0	Selenomonadales	order	1.0	Veillonellaceae	family	1.0	Megamonas	genus	0.99
Consensus77		Bacteria	domain	1.0	Firmicutes	phylum	0.98	Clostridia	class	0.98	Clostridiales	order	0.98	Ruminococcaceae	family	0.93	Ruminococcus	genus	0.62
Consensus78		Bacteria	domain	1.0	Firmicutes	phylum	1.0	Clostridia	class	1.0	Clostridiales	order	1.0	Lachnospiraceae	family	1.0	Blautia	genus	0.97
Consensus79		Bacteria	domain	1.0	Proteobacteria	phylum	1.0	Deltaproteobacteria	class	1.0	Desulfovibrionales	order	1.0	Desulfovibrionaceae	family	1.0	Bilophila	genus	1.0
Consensus80		Bacteria	domain	1.0	Proteobacteria	phylum	1.0	Gammaproteobacteria	class	1.0	Pasteurellales	order	1.0	Pasteurellaceae	family	1.0	Haemophilus	genus	0.61
Consensus81		Bacteria	domain	1.0	Firmicutes	phylum	1.0	Clostridia	class	1.0	Clostridiales	order	1.0	Ruminococcaceae	family	1.0	Faecalibacterium	genus	0.82
Consensus82		Bacteria	domain	1.0	Bacteroidetes	phylum	1.0	Bacteroidia	class	1.0	Bacteroidales	order	1.0	Bacteroidaceae	family	1.0	Bacteroides	genus	1.0
Consensus83		Bacteria	domain	1.0	Bacteroidetes	phylum	1.0	Bacteroidia	class	1.0	Bacteroidales	order	1.0	Bacteroidaceae	family	1.0	Bacteroides	genus	1.0
Consensus84		Bacteria	domain	1.0	Firmicutes	phylum	1.0	Clostridia	class	1.0	Clostridiales	order	1.0	Peptostreptococcaceae	family	0.94	Clostridium XI	genus	0.87
Consensus85		Bacteria	domain	1.0	Firmicutes	phylum	1.0	Bacilli	class	1.0	Lactobacillales	order	1.0	Lactobacillaceae	family	1.0	Lactobacillus	genus	0.99
Consensus86		Bacteria	domain	1.0	Bacteroidetes	phylum	1.0	Bacteroidia	class	1.0	Bacteroidales	order	1.0	Bacteroidaceae	family	1.0	Bacteroides	genus	1.0
Consensus87		Bacteria	domain	1.0	Bacteroidetes	phylum	1.0	Bacteroidia	class	1.0	Bacteroidales	order	1.0	Prevotellaceae	family	0.98	Prevotella	genus	0.98
Consensus88		Bacteria	domain	1.0	Bacteroidetes	phylum	1.0	Bacteroidia	class	1.0	Bacteroidales	order	1.0	Prevotellaceae	family	1.0	Prevotella	genus	1.0
Consensus89		Bacteria	domain	1.0	Firmicutes	phylum	1.0	Clostridia	class	1.0	Clostridiales	order	1.0	Lachnospiraceae	family	1.0	Blautia	genus	1.0
Consensus90		Bacteria	domain	1.0	Bacteroidetes	phylum	1.0	Bacteroidia	class	1.0	Bacteroidales	order	1.0	Bacteroidaceae	family	1.0	Bacteroides	genus	1.0
Consensus91		Bacteria	domain	1.0	Firmicutes	phylum	1.0	Clostridia	class	1.0	Clostridiales	order	1.0	Lachnospiraceae	family	0.81	Clostridium XlVa	genus	0.37
Consensus92		Bacteria	domain	1.0	Bacteroidetes	phylum	1.0	Bacteroidia	class	1.0	Bacteroidales	order	1.0	Porphyromonadaceae	family	1.0	Barnesiella	genus	1.0
Consensus93		Bacteria	domain	1.0	Firmicutes	phylum	1.0	Negativicutes	class	1.0	Selenomonadales	order	1.0	Veillonellaceae	family	1.0	Dialister	genus	0.99
Consensus94		Bacteria	domain	1.0	Firmicutes	phylum	1.0	Clostridia	class	0.99	Clostridiales	order	0.99	Lachnospiraceae	family	0.95	Lachnospiracea_incertae_sedis	genus	0.45
Consensus95		Bacteria	domain	1.0	Firmicutes	phylum	0.96	Clostridia	class	0.95	Clostridiales	order	0.95	Ruminococcaceae	family	0.91	Clostridium IV	genus	0.65
Consensus96		Bacteria	domain	1.0	Bacteroidetes	phylum	1.0	Bacteroidia	class	1.0	Bacteroidales	order	1.0	Rikenellaceae	family	1.0	Alistipes	genus	1.0
Consensus97		Bacteria	domain	1.0	Bacteroidetes	phylum	0.96	Bacteroidia	class	0.8	Bacteroidales	order	0.8	Porphyromonadaceae	family	0.55	Tannerella	genus	0.15
Consensus98		Bacteria	domain	1.0	Firmicutes	phylum	1.0	Clostridia	class	1.0	Clostridiales	order	1.0	Lachnospiraceae	family	1.0	Roseburia	genus	0.9
Consensus99		Bacteria	domain	1.0	Firmicutes	phylum	0.99	Clostridia	class	0.85	Clostridiales	order	0.85	Ruminococcaceae	family	0.76	Sporobacter	genus	0.38
Consensus100		Bacteria	domain	1.0	Firmicutes	phylum	1.0	Clostridia	class	1.0	Clostridiales	order	1.0	Lachnospiraceae	family	1.0	Dorea	genus	0.95
Consensus101		Bacteria	domain	1.0	Firmicutes	phylum	1.0	Clostridia	class	1.0	Clostridiales	order	1.0	Lachnospiraceae	family	0.99	Lachnospiracea_incertae_sedis	genus	0.59
Consensus102		Bacteria	domain	1.0	Firmicutes	phylum	1.0	Clostridia	class	1.0	Clostridiales	order	1.0	Ruminococcaceae	family	0.71	Sporobacter	genus	0.35
Consensus103		Bacteria	domain	1.0	Firmicutes	phylum	1.0	Clostridia	class	1.0	Clostridiales	order	1.0	Lachnospiraceae	family	1.0	Roseburia	genus	0.76
Consensus104		Bacteria	domain	1.0	Bacteroidetes	phylum	1.0	Bacteroidia	class	1.0	Bacteroidales	order	1.0	Bacteroidaceae	family	1.0	Bacteroides	genus	1.0
Consensus105		Bacteria	domain	1.0	Bacteroidetes	phylum	1.0	Bacteroidia	class	1.0	Bacteroidales	order	1.0	Bacteroidaceae	family	1.0	Bacteroides	genus	1.0
Consensus106		Bacteria	domain	1.0	Bacteroidetes	phylum	1.0	Bacteroidia	class	1.0	Bacteroidales	order	1.0	Bacteroidaceae	family	1.0	Bacteroides	genus	1.0
Consensus107		Bacteria	domain	1.0	Bacteroidetes	phylum	1.0	Bacteroidia	class	1.0	Bacteroidales	order	1.0	Bacteroidaceae	family	0.98	Bacteroides	genus	0.98
Consensus108		Bacteria	domain	1.0	Firmicutes	phylum	1.0	Clostridia	class	1.0	Clostridiales	order	1.0	Ruminococcaceae	family	1.0	Ruminococcus	genus	0.95
Consensus109		Bacteria	domain	1.0	Firmicutes	phylum	1.0	Clostridia	class	1.0	Clostridiales	order	1.0	Lachnospiraceae	family	1.0	Roseburia	genus	1.0
Consensus110		Bacteria	domain	1.0	Bacteroidetes	phylum	1.0	Bacteroidia	class	1.0	Bacteroidales	order	1.0	Bacteroidaceae	family	1.0	Bacteroides	genus	1.0
Consensus111		Bacteria	domain	1.0	Bacteroidetes	phylum	1.0	Bacteroidia	class	1.0	Bacteroidales	order	1.0	Bacteroidaceae	family	1.0	Bacteroides	genus	1.0
Consensus112		Bacteria	domain	1.0	Proteobacteria	phylum	1.0	Gammaproteobacteria	class	1.0	Enterobacteriales	order	0.99	Enterobacteriaceae	family	0.99	Escherichia/Shigella	genus	0.97
Consensus113		Bacteria	domain	1.0	Firmicutes	phylum	1.0	Clostridia	class	1.0	Clostridiales	order	1.0	Lachnospiraceae	family	1.0	Roseburia	genus	0.63
Consensus114		Bacteria	domain	1.0	Firmicutes	phylum	1.0	Clostridia	class	1.0	Clostridiales	order	1.0	Lachnospiraceae	family	1.0	Roseburia	genus	0.58
Consensus115		Bacteria	domain	1.0	Firmicutes	phylum	1.0	Clostridia	class	0.99	Clostridiales	order	0.99	Lachnospiraceae	family	0.98	Clostridium XlVb	genus	0.97
Consensus116		Bacteria	domain	1.0	Firmicutes	phylum	1.0	Clostridia	class	1.0	Clostridiales	order	1.0	Clostridiaceae 1	family	1.0	Clostridium sensu stricto	genus	0.99
Consensus117		Bacteria	domain	1.0	Bacteroidetes	phylum	1.0	Bacteroidia	class	1.0	Bacteroidales	order	1.0	Bacteroidaceae	family	1.0	Bacteroides	genus	1.0
Consensus118		Bacteria	domain	1.0	Proteobacteria	phylum	1.0	Betaproteobacteria	class	1.0	Burkholderiales	order	1.0	Sutterellaceae	family	0.48	Sutterella	genus	0.48
Consensus119		Bacteria	domain	1.0	Firmicutes	phylum	1.0	Clostridia	class	1.0	Clostridiales	order	1.0	Ruminococcaceae	family	1.0	Faecalibacterium	genus	1.0
Consensus120		Bacteria	domain	1.0	Firmicutes	phylum	1.0	Clostridia	class	1.0	Clostridiales	order	0.99	Lachnospiraceae	family	0.99	Roseburia	genus	0.53
Consensus121		Bacteria	domain	1.0	Firmicutes	phylum	1.0	Clostridia	class	1.0	Clostridiales	order	1.0	Lachnospiraceae	family	1.0	Clostridium XlVa	genus	0.75
Consensus122		Bacteria	domain	1.0	Bacteroidetes	phylum	1.0	Bacteroidia	class	0.97	Bacteroidales	order	0.97	Prevotellaceae	family	0.93	Alloprevotella	genus	0.57
Consensus123		Bacteria	domain	1.0	Firmicutes	phylum	1.0	Clostridia	class	1.0	Clostridiales	order	1.0	Lachnospiraceae	family	1.0	Clostridium XlVa	genus	0.77
Consensus124		Bacteria	domain	1.0	Proteobacteria	phylum	1.0	Gammaproteobacteria	class	1.0	Aeromonadales	order	1.0	Succinivibrionaceae	family	1.0	Succinivibrio	genus	1.0
Consensus125		Bacteria	domain	1.0	Firmicutes	phylum	1.0	Clostridia	class	1.0	Clostridiales	order	1.0	Lachnospiraceae	family	1.0	Clostridium XlVa	genus	0.47
Consensus126		Bacteria	domain	1.0	Bacteroidetes	phylum	1.0	Bacteroidia	class	1.0	Bacteroidales	order	1.0	Bacteroidaceae	family	1.0	Bacteroides	genus	1.0
Consensus127		Bacteria	domain	1.0	Bacteroidetes	phylum	1.0	Bacteroidia	class	1.0	Bacteroidales	order	1.0	Bacteroidaceae	family	1.0	Bacteroides	genus	1.0
Consensus128		Bacteria	domain	1.0	Firmicutes	phylum	1.0	Clostridia	class	1.0	Clostridiales	order	1.0	Lachnospiraceae	family	1.0	Roseburia	genus	0.95
Consensus129		Bacteria	domain	1.0	Proteobacteria	phylum	1.0	Betaproteobacteria	class	1.0	Burkholderiales	order	0.87	Sutterellaceae	family	0.77	Sutterella	genus	0.6
Consensus130		Bacteria	domain	1.0	Firmicutes	phylum	1.0	Clostridia	class	1.0	Clostridiales	order	1.0	Ruminococcaceae	family	1.0	Ruminococcus	genus	1.0
Consensus131		Bacteria	domain	1.0	Bacteroidetes	phylum	1.0	Bacteroidia	class	1.0	Bacteroidales	order	1.0	Bacteroidaceae	family	1.0	Bacteroides	genus	1.0
Consensus132		Bacteria	domain	1.0	Bacteroidetes	phylum	1.0	Bacteroidia	class	1.0	Bacteroidales	order	1.0	Bacteroidaceae	family	1.0	Bacteroides	genus	1.0
Consensus133		Bacteria	domain	1.0	Bacteroidetes	phylum	1.0	Bacteroidia	class	1.0	Bacteroidales	order	1.0	Porphyromonadaceae	family	0.97	Parabacteroides	genus	0.97
Consensus134		Bacteria	domain	1.0	Bacteroidetes	phylum	1.0	Bacteroidia	class	1.0	Bacteroidales	order	1.0	Bacteroidaceae	family	0.94	Bacteroides	genus	0.94
Consensus135		Bacteria	domain	1.0	Firmicutes	phylum	1.0	Clostridia	class	1.0	Clostridiales	order	1.0	Lachnospiraceae	family	1.0	Dorea	genus	0.99
Consensus136		Bacteria	domain	1.0	Bacteroidetes	phylum	1.0	Bacteroidia	class	1.0	Bacteroidales	order	1.0	Bacteroidaceae	family	1.0	Bacteroides	genus	1.0
Consensus137		Bacteria	domain	1.0	Firmicutes	phylum	1.0	Clostridia	class	1.0	Clostridiales	order	1.0	Lachnospiraceae	family	0.94	Lachnospiracea_incertae_sedis	genus	0.93
Consensus138		Bacteria	domain	1.0	Bacteroidetes	phylum	1.0	Bacteroidia	class	1.0	Bacteroidales	order	1.0	Bacteroidaceae	family	1.0	Bacteroides	genus	1.0
Consensus139		Bacteria	domain	1.0	Firmicutes	phylum	1.0	Clostridia	class	1.0	Clostridiales	order	1.0	Lachnospiraceae	family	1.0	Ruminococcus2	genus	0.4
Consensus140		Bacteria	domain	1.0	Firmicutes	phylum	1.0	Clostridia	class	1.0	Clostridiales	order	1.0	Ruminococcaceae	family	0.99	Ruminococcus	genus	0.93
Consensus141		Bacteria	domain	1.0	Bacteroidetes	phylum	1.0	Bacteroidia	class	1.0	Bacteroidales	order	1.0	Prevotellaceae	family	1.0	Prevotella	genus	1.0
Consensus142		Bacteria	domain	1.0	Bacteroidetes	phylum	1.0	Bacteroidia	class	1.0	Bacteroidales	order	1.0	Bacteroidaceae	family	0.97	Bacteroides	genus	0.97
Consensus143		Bacteria	domain	1.0	Firmicutes	phylum	1.0	Clostridia	class	1.0	Clostridiales	order	1.0	Lachnospiraceae	family	1.0	Coprococcus	genus	0.99
Consensus144		Bacteria	domain	1.0	Firmicutes	phylum	0.99	Clostridia	class	0.99	Clostridiales	order	0.99	Ruminococcaceae	family	0.79	Sporobacter	genus	0.38
Consensus145		Bacteria	domain	1.0	Firmicutes	phylum	1.0	Clostridia	class	1.0	Clostridiales	order	1.0	Lachnospiraceae	family	1.0	Dorea	genus	0.29
Consensus146		Bacteria	domain	1.0	Firmicutes	phylum	1.0	Clostridia	class	1.0	Clostridiales	order	1.0	Lachnospiraceae	family	1.0	Lachnospiracea_incertae_sedis	genus	0.09
Consensus147		Bacteria	domain	1.0	Firmicutes	phylum	1.0	Clostridia	class	1.0	Clostridiales	order	1.0	Lachnospiraceae	family	1.0	Roseburia	genus	0.71
Consensus148		Bacteria	domain	1.0	Firmicutes	phylum	1.0	Clostridia	class	1.0	Clostridiales	order	1.0	Ruminococcaceae	family	1.0	Faecalibacterium	genus	1.0
Consensus149		Bacteria	domain	1.0	Firmicutes	phylum	0.95	Clostridia	class	0.9	Clostridiales	order	0.9	Ruminococcaceae	family	0.87	Anaerotruncus	genus	0.37
Consensus150		Bacteria	domain	1.0	Firmicutes	phylum	0.95	Clostridia	class	0.86	Clostridiales	order	0.86	Ruminococcaceae	family	0.72	Clostridium IV	genus	0.37
Consensus151		Bacteria	domain	1.0	Firmicutes	phylum	1.0	Clostridia	class	1.0	Clostridiales	order	1.0	Ruminococcaceae	family	1.0	Flavonifractor	genus	0.99
Consensus152		Bacteria	domain	1.0	Bacteroidetes	phylum	1.0	Bacteroidia	class	1.0	Bacteroidales	order	1.0	Porphyromonadaceae	family	1.0	Odoribacter	genus	1.0
Consensus153		Bacteria	domain	1.0	Firmicutes	phylum	1.0	Clostridia	class	1.0	Clostridiales	order	1.0	Lachnospiraceae	family	1.0	Clostridium XlVa	genus	0.86
Consensus154		Bacteria	domain	1.0	Bacteroidetes	phylum	1.0	Bacteroidia	class	1.0	Bacteroidales	order	1.0	Prevotellaceae	family	1.0	Prevotella	genus	1.0
Consensus155		Bacteria	domain	1.0	Firmicutes	phylum	1.0	Clostridia	class	1.0	Clostridiales	order	1.0	Lachnospiraceae	family	1.0	Ruminococcus2	genus	0.97
Consensus156		Bacteria	domain	1.0	Firmicutes	phylum	1.0	Clostridia	class	1.0	Clostridiales	order	1.0	Lachnospiraceae	family	0.92	Clostridium XlVb	genus	0.87
Consensus157		Bacteria	domain	1.0	Firmicutes	phylum	1.0	Clostridia	class	1.0	Clostridiales	order	1.0	Lachnospiraceae	family	1.0	Lachnospiracea_incertae_sedis	genus	1.0
Consensus158		Bacteria	domain	1.0	Bacteroidetes	phylum	1.0	Bacteroidia	class	1.0	Bacteroidales	order	1.0	Bacteroidaceae	family	0.95	Bacteroides	genus	0.95
Consensus159		Bacteria	domain	1.0	Firmicutes	phylum	1.0	Clostridia	class	1.0	Clostridiales	order	1.0	Lachnospiraceae	family	0.94	Roseburia	genus	0.47
Consensus160		Bacteria	domain	1.0	Firmicutes	phylum	1.0	Clostridia	class	1.0	Clostridiales	order	1.0	Lachnospiraceae	family	1.0	Clostridium XlVa	genus	0.32
Consensus161		Bacteria	domain	1.0	Firmicutes	phylum	1.0	Clostridia	class	1.0	Clostridiales	order	1.0	Lachnospiraceae	family	1.0	Roseburia	genus	0.47
Consensus162		Bacteria	domain	1.0	Bacteroidetes	phylum	1.0	Bacteroidia	class	1.0	Bacteroidales	order	1.0	Bacteroidaceae	family	1.0	Bacteroides	genus	1.0
Consensus163		Bacteria	domain	1.0	Firmicutes	phylum	1.0	Clostridia	class	1.0	Clostridiales	order	1.0	Lachnospiraceae	family	0.94	Lachnospiracea_incertae_sedis	genus	0.79
Consensus164		Bacteria	domain	1.0	Firmicutes	phylum	1.0	Clostridia	class	1.0	Clostridiales	order	1.0	Lachnospiraceae	family	1.0	Clostridium XlVa	genus	1.0
Consensus165		Bacteria	domain	1.0	Firmicutes	phylum	1.0	Clostridia	class	1.0	Clostridiales	order	1.0	Lachnospiraceae	family	1.0	Blautia	genus	1.0
Consensus166		Bacteria	domain	1.0	Firmicutes	phylum	1.0	Clostridia	class	1.0	Clostridiales	order	1.0	Lachnospiraceae	family	0.91	Lachnospiracea_incertae_sedis	genus	0.45
Consensus167		Bacteria	domain	1.0	Firmicutes	phylum	0.94	Clostridia	class	0.89	Clostridiales	order	0.89	Lachnospiraceae	family	0.43	Robinsoniella	genus	0.03
Consensus168		Bacteria	domain	1.0	Bacteroidetes	phylum	0.97	Bacteroidia	class	0.97	Bacteroidales	order	0.97	Bacteroidaceae	family	0.94	Bacteroides	genus	0.94
Consensus169		Bacteria	domain	1.0	Firmicutes	phylum	1.0	Clostridia	class	1.0	Clostridiales	order	1.0	Lachnospiraceae	family	1.0	Clostridium XlVa	genus	0.99
Consensus170		Bacteria	domain	1.0	Firmicutes	phylum	1.0	Clostridia	class	1.0	Clostridiales	order	1.0	Lachnospiraceae	family	1.0	Blautia	genus	0.94
Consensus171		Bacteria	domain	1.0	Firmicutes	phylum	0.97	Negativicutes	class	0.91	Selenomonadales	order	0.91	Acidaminococcaceae	family	0.87	Phascolarctobacterium	genus	0.5
Consensus172		Bacteria	domain	1.0	Firmicutes	phylum	1.0	Erysipelotrichia	class	0.97	Erysipelotrichales	order	0.97	Erysipelotrichaceae	family	0.97	Catenibacterium	genus	0.41
Consensus173		Bacteria	domain	1.0	Bacteroidetes	phylum	1.0	Bacteroidia	class	1.0	Bacteroidales	order	1.0	Prevotellaceae	family	1.0	Alloprevotella	genus	1.0
Consensus174		Bacteria	domain	1.0	Firmicutes	phylum	1.0	Clostridia	class	1.0	Clostridiales	order	1.0	Lachnospiraceae	family	1.0	Lachnospiracea_incertae_sedis	genus	0.27
Consensus175		Bacteria	domain	1.0	Firmicutes	phylum	1.0	Clostridia	class	1.0	Clostridiales	order	1.0	Lachnospiraceae	family	1.0	Blautia	genus	0.99
Consensus176		Bacteria	domain	1.0	Firmicutes	phylum	1.0	Clostridia	class	1.0	Clostridiales	order	1.0	Lachnospiraceae	family	1.0	Lachnospiracea_incertae_sedis	genus	0.71
Consensus177		Bacteria	domain	1.0	Firmicutes	phylum	1.0	Clostridia	class	1.0	Clostridiales	order	1.0	Ruminococcaceae	family	1.0	Gemmiger	genus	0.75
Consensus178		Bacteria	domain	1.0	Firmicutes	phylum	1.0	Negativicutes	class	0.98	Selenomonadales	order	0.98	Veillonellaceae	family	0.98	Dialister	genus	0.94
Consensus179		Bacteria	domain	1.0	Firmicutes	phylum	1.0	Negativicutes	class	0.98	Selenomonadales	order	0.98	Veillonellaceae	family	0.98	Veillonella	genus	0.88
Consensus180		Bacteria	domain	1.0	Firmicutes	phylum	1.0	Negativicutes	class	1.0	Selenomonadales	order	1.0	Acidaminococcaceae	family	1.0	Phascolarctobacterium	genus	0.48
Consensus181		Bacteria	domain	1.0	Firmicutes	phylum	1.0	Clostridia	class	1.0	Clostridiales	order	1.0	Ruminococcaceae	family	1.0	Faecalibacterium	genus	0.84
Consensus182		Bacteria	domain	1.0	Firmicutes	phylum	1.0	Erysipelotrichia	class	1.0	Erysipelotrichales	order	1.0	Erysipelotrichaceae	family	1.0	Erysipelotrichaceae_incertae_sedis	genus	1.0
Consensus183		Bacteria	domain	0.99	Proteobacteria	phylum	0.75	Deltaproteobacteria	class	0.67	Bdellovibrionales	order	0.61	Bdellovibrionaceae	family	0.61	Vampirovibrio	genus	0.61
Consensus184		Bacteria	domain	1.0	Firmicutes	phylum	1.0	Clostridia	class	1.0	Clostridiales	order	1.0	Lachnospiraceae	family	0.96	Lachnospiracea_incertae_sedis	genus	0.53
Consensus185		Bacteria	domain	1.0	Firmicutes	phylum	1.0	Negativicutes	class	0.99	Selenomonadales	order	0.99	Veillonellaceae	family	0.99	Megasphaera	genus	0.88
Consensus186		Bacteria	domain	1.0	Bacteroidetes	phylum	1.0	Bacteroidia	class	1.0	Bacteroidales	order	1.0	Bacteroidaceae	family	1.0	Bacteroides	genus	1.0
Consensus187		Bacteria	domain	1.0	Bacteroidetes	phylum	1.0	Bacteroidia	class	1.0	Bacteroidales	order	1.0	Bacteroidaceae	family	1.0	Bacteroides	genus	1.0
Consensus188		Bacteria	domain	1.0	Bacteroidetes	phylum	1.0	Bacteroidia	class	1.0	Bacteroidales	order	1.0	Bacteroidaceae	family	0.97	Bacteroides	genus	0.97
Consensus189		Bacteria	domain	1.0	Firmicutes	phylum	1.0	Clostridia	class	1.0	Clostridiales	order	1.0	Lachnospiraceae	family	1.0	Roseburia	genus	1.0
Consensus190		Bacteria	domain	1.0	Firmicutes	phylum	1.0	Clostridia	class	1.0	Clostridiales	order	1.0	Lachnospiraceae	family	0.9	Clostridium XlVa	genus	0.57
Consensus191		Bacteria	domain	1.0	Firmicutes	phylum	1.0	Clostridia	class	1.0	Clostridiales	order	1.0	Ruminococcaceae	family	0.97	Flavonifractor	genus	0.64
Consensus192		Bacteria	domain	1.0	Bacteroidetes	phylum	1.0	Bacteroidia	class	1.0	Bacteroidales	order	1.0	Prevotellaceae	family	1.0	Prevotella	genus	0.99
Consensus193		Bacteria	domain	1.0	Bacteroidetes	phylum	1.0	Bacteroidia	class	1.0	Bacteroidales	order	1.0	Porphyromonadaceae	family	0.85	Parabacteroides	genus	0.85
Consensus194		Bacteria	domain	1.0	Firmicutes	phylum	1.0	Bacilli	class	1.0	Lactobacillales	order	1.0	Streptococcaceae	family	1.0	Streptococcus	genus	1.0
Consensus195		Bacteria	domain	1.0	Bacteroidetes	phylum	1.0	Bacteroidia	class	1.0	Bacteroidales	order	1.0	Bacteroidaceae	family	1.0	Bacteroides	genus	1.0
Consensus196		Bacteria	domain	1.0	Firmicutes	phylum	1.0	Clostridia	class	1.0	Clostridiales	order	1.0	Lachnospiraceae	family	1.0	Roseburia	genus	1.0
Consensus197		Bacteria	domain	1.0	Firmicutes	phylum	1.0	Clostridia	class	1.0	Clostridiales	order	1.0	Lachnospiraceae	family	1.0	Roseburia	genus	1.0
Consensus198		Bacteria	domain	1.0	Bacteroidetes	phylum	1.0	Bacteroidia	class	1.0	Bacteroidales	order	1.0	Bacteroidaceae	family	1.0	Bacteroides	genus	1.0
Consensus199		Bacteria	domain	1.0	Firmicutes	phylum	1.0	Clostridia	class	1.0	Clostridiales	order	1.0	Lachnospiraceae	family	1.0	Roseburia	genus	0.63
Consensus200		Bacteria	domain	1.0	Bacteroidetes	phylum	1.0	Bacteroidia	class	1.0	Bacteroidales	order	1.0	Bacteroidaceae	family	1.0	Bacteroides	genus	1.0
Consensus201		Bacteria	domain	1.0	Bacteroidetes	phylum	1.0	Bacteroidia	class	1.0	Bacteroidales	order	1.0	Bacteroidaceae	family	1.0	Bacteroides	genus	1.0
Consensus202		Bacteria	domain	1.0	Firmicutes	phylum	1.0	Clostridia	class	1.0	Clostridiales	order	1.0	Ruminococcaceae	family	0.99	Butyricicoccus	genus	0.91
Consensus203		Bacteria	domain	1.0	Firmicutes	phylum	1.0	Clostridia	class	1.0	Clostridiales	order	1.0	Lachnospiraceae	family	0.97	Clostridium XlVa	genus	0.76
Consensus204		Bacteria	domain	1.0	Firmicutes	phylum	1.0	Clostridia	class	1.0	Clostridiales	order	1.0	Lachnospiraceae	family	1.0	Coprococcus	genus	0.99
Consensus205		Bacteria	domain	1.0	Bacteroidetes	phylum	1.0	Bacteroidia	class	1.0	Bacteroidales	order	1.0	Porphyromonadaceae	family	1.0	Butyricimonas	genus	1.0
Consensus206		Bacteria	domain	1.0	Proteobacteria	phylum	1.0	Betaproteobacteria	class	1.0	Burkholderiales	order	0.82	Sutterellaceae	family	0.65	Sutterella	genus	0.33
Consensus207		Bacteria	domain	1.0	Firmicutes	phylum	1.0	Clostridia	class	1.0	Clostridiales	order	1.0	Lachnospiraceae	family	0.96	Lachnospiracea_incertae_sedis	genus	0.64
Consensus208		Bacteria	domain	1.0	Firmicutes	phylum	1.0	Clostridia	class	0.99	Clostridiales	order	0.99	Ruminococcaceae	family	0.98	Oscillibacter	genus	0.95
Consensus209		Bacteria	domain	1.0	Bacteroidetes	phylum	1.0	Bacteroidia	class	1.0	Bacteroidales	order	1.0	Bacteroidaceae	family	1.0	Bacteroides	genus	1.0
Consensus210		Bacteria	domain	1.0	Bacteroidetes	phylum	1.0	Bacteroidia	class	1.0	Bacteroidales	order	1.0	Bacteroidaceae	family	1.0	Bacteroides	genus	1.0
Consensus211		Bacteria	domain	1.0	Firmicutes	phylum	1.0	Clostridia	class	1.0	Clostridiales	order	1.0	Ruminococcaceae	family	1.0	Faecalibacterium	genus	1.0
Consensus212		Bacteria	domain	1.0	Firmicutes	phylum	1.0	Clostridia	class	1.0	Clostridiales	order	1.0	Ruminococcaceae	family	1.0	Ruminococcus	genus	1.0
Consensus213		Bacteria	domain	1.0	Proteobacteria	phylum	1.0	Gammaproteobacteria	class	1.0	Enterobacteriales	order	1.0	Enterobacteriaceae	family	1.0	Enterobacter	genus	0.52
Consensus214		Bacteria	domain	1.0	Fusobacteria	phylum	1.0	Fusobacteriia	class	1.0	Fusobacteriales	order	1.0	Fusobacteriaceae	family	1.0	Fusobacterium	genus	1.0
Consensus215		Bacteria	domain	1.0	Firmicutes	phylum	1.0	Clostridia	class	0.9	Clostridiales	order	0.9	Lachnospiraceae	family	0.9	Roseburia	genus	0.9
Consensus216		Bacteria	domain	1.0	Bacteroidetes	phylum	0.91	Bacteroidia	class	0.91	Bacteroidales	order	0.91	Bacteroidaceae	family	0.9	Bacteroides	genus	0.9
Consensus217		Bacteria	domain	1.0	Proteobacteria	phylum	1.0	Betaproteobacteria	class	1.0	Burkholderiales	order	1.0	Sutterellaceae	family	1.0	Sutterella	genus	1.0
Consensus218		Bacteria	domain	1.0	Firmicutes	phylum	1.0	Clostridia	class	1.0	Clostridiales	order	1.0	Lachnospiraceae	family	1.0	Clostridium XlVa	genus	1.0
Consensus219		Bacteria	domain	1.0	Bacteroidetes	phylum	1.0	Bacteroidia	class	1.0	Bacteroidales	order	1.0	Prevotellaceae	family	1.0	Paraprevotella	genus	1.0
Consensus220		Bacteria	domain	1.0	Firmicutes	phylum	1.0	Clostridia	class	1.0	Clostridiales	order	1.0	Lachnospiraceae	family	1.0	Ruminococcus2	genus	0.58
Consensus221		Bacteria	domain	1.0	Firmicutes	phylum	0.97	Clostridia	class	0.92	Clostridiales	order	0.92	Clostridiaceae 1	family	0.05	Anaerosporobacter	genus	0.02
Consensus222		Bacteria	domain	1.0	Bacteroidetes	phylum	1.0	Bacteroidia	class	1.0	Bacteroidales	order	1.0	Bacteroidaceae	family	1.0	Bacteroides	genus	1.0
Consensus223		Bacteria	domain	1.0	Firmicutes	phylum	1.0	Clostridia	class	1.0	Clostridiales	order	1.0	Ruminococcaceae	family	1.0	Faecalibacterium	genus	1.0
Consensus224		Bacteria	domain	1.0	Bacteroidetes	phylum	1.0	Bacteroidia	class	1.0	Bacteroidales	order	1.0	Bacteroidaceae	family	1.0	Bacteroides	genus	1.0
Consensus225		Bacteria	domain	1.0	Firmicutes	phylum	1.0	Clostridia	class	1.0	Clostridiales	order	1.0	Lachnospiraceae	family	1.0	Clostridium XlVa	genus	0.31
Consensus226		Bacteria	domain	1.0	Firmicutes	phylum	1.0	Clostridia	class	1.0	Clostridiales	order	1.0	Lachnospiraceae	family	1.0	Clostridium XlVa	genus	0.48
Consensus227		Bacteria	domain	1.0	Bacteroidetes	phylum	1.0	Bacteroidia	class	1.0	Bacteroidales	order	1.0	Bacteroidaceae	family	1.0	Bacteroides	genus	1.0
Consensus228		Bacteria	domain	1.0	Proteobacteria	phylum	1.0	Betaproteobacteria	class	1.0	Burkholderiales	order	1.0	Sutterellaceae	family	1.0	Parasutterella	genus	1.0
Consensus229		Bacteria	domain	1.0	Firmicutes	phylum	1.0	Clostridia	class	1.0	Clostridiales	order	1.0	Ruminococcaceae	family	1.0	Ruminococcus	genus	0.94
Consensus230		Bacteria	domain	1.0	Proteobacteria	phylum	1.0	Betaproteobacteria	class	1.0	Burkholderiales	order	0.98	Sutterellaceae	family	0.97	Sutterella	genus	0.97
Consensus231		Bacteria	domain	1.0	Bacteroidetes	phylum	0.97	Bacteroidia	class	0.81	Bacteroidales	order	0.81	Porphyromonadaceae	family	0.78	Barnesiella	genus	0.52
Consensus232		Bacteria	domain	1.0	Bacteroidetes	phylum	1.0	Bacteroidia	class	1.0	Bacteroidales	order	1.0	Porphyromonadaceae	family	0.9	Parabacteroides	genus	0.9
Consensus233		Bacteria	domain	1.0	Firmicutes	phylum	1.0	Clostridia	class	1.0	Clostridiales	order	1.0	Ruminococcaceae	family	1.0	Faecalibacterium	genus	0.81
Consensus234		Bacteria	domain	1.0	Firmicutes	phylum	1.0	Clostridia	class	1.0	Clostridiales	order	1.0	Lachnospiraceae	family	1.0	Coprococcus	genus	0.89
Consensus235		Bacteria	domain	1.0	Bacteroidetes	phylum	1.0	Bacteroidia	class	1.0	Bacteroidales	order	1.0	Prevotellaceae	family	0.99	Prevotella	genus	0.89
Consensus236		Bacteria	domain	1.0	Bacteroidetes	phylum	0.95	Bacteroidia	class	0.95	Bacteroidales	order	0.95	Bacteroidaceae	family	0.89	Bacteroides	genus	0.89
Consensus237		Bacteria	domain	1.0	Firmicutes	phylum	1.0	Clostridia	class	1.0	Clostridiales	order	1.0	Ruminococcaceae	family	1.0	Faecalibacterium	genus	1.0
Consensus238		Bacteria	domain	1.0	Proteobacteria	phylum	0.88	Gammaproteobacteria	class	0.88	Enterobacteriales	order	0.84	Enterobacteriaceae	family	0.84	Escherichia/Shigella	genus	0.71
Consensus239		Bacteria	domain	1.0	Firmicutes	phylum	1.0	Clostridia	class	1.0	Clostridiales	order	1.0	Lachnospiraceae	family	0.98	Clostridium XlVa	genus	0.55
Consensus240		Bacteria	domain	1.0	Bacteroidetes	phylum	0.89	Bacteroidia	class	0.89	Bacteroidales	order	0.89	Prevotellaceae	family	0.89	Prevotella	genus	0.81
Consensus241		Bacteria	domain	1.0	Firmicutes	phylum	1.0	Clostridia	class	1.0	Clostridiales	order	1.0	Lachnospiraceae	family	1.0	Lachnospiracea_incertae_sedis	genus	0.63
Consensus242		Bacteria	domain	1.0	Proteobacteria	phylum	1.0	Betaproteobacteria	class	1.0	Burkholderiales	order	1.0	Sutterellaceae	family	1.0	Sutterella	genus	1.0
Consensus243		Bacteria	domain	1.0	Proteobacteria	phylum	0.98	Gammaproteobacteria	class	0.98	Enterobacteriales	order	0.96	Enterobacteriaceae	family	0.96	Escherichia/Shigella	genus	0.77
Consensus244		Bacteria	domain	1.0	Bacteroidetes	phylum	1.0	Bacteroidia	class	1.0	Bacteroidales	order	1.0	Prevotellaceae	family	0.97	Paraprevotella	genus	0.97
Consensus245		Bacteria	domain	1.0	Bacteroidetes	phylum	1.0	Bacteroidia	class	1.0	Bacteroidales	order	1.0	Bacteroidaceae	family	1.0	Bacteroides	genus	1.0
Consensus246		Bacteria	domain	1.0	Firmicutes	phylum	1.0	Clostridia	class	1.0	Clostridiales	order	1.0	Lachnospiraceae	family	1.0	Lachnospiracea_incertae_sedis	genus	0.78
Consensus247		Bacteria	domain	1.0	Firmicutes	phylum	1.0	Clostridia	class	1.0	Clostridiales	order	1.0	Ruminococcaceae	family	0.79	Oscillibacter	genus	0.35
Consensus248		Bacteria	domain	1.0	Firmicutes	phylum	1.0	Clostridia	class	1.0	Clostridiales	order	1.0	Lachnospiraceae	family	0.99	Clostridium XlVa	genus	0.73
Consensus249		Bacteria	domain	1.0	Bacteroidetes	phylum	1.0	Bacteroidia	class	0.99	Bacteroidales	order	0.99	Bacteroidaceae	family	0.89	Bacteroides	genus	0.89
Consensus250		Bacteria	domain	1.0	Firmicutes	phylum	1.0	Clostridia	class	1.0	Clostridiales	order	1.0	Lachnospiraceae	family	1.0	Roseburia	genus	1.0
Consensus251		Bacteria	domain	1.0	Firmicutes	phylum	1.0	Clostridia	class	1.0	Clostridiales	order	1.0	Lachnospiraceae	family	0.98	Clostridium XlVa	genus	0.88
Consensus252		Bacteria	domain	1.0	Firmicutes	phylum	1.0	Clostridia	class	1.0	Clostridiales	order	1.0	Lachnospiraceae	family	1.0	Clostridium XlVa	genus	0.5
Consensus253		Bacteria	domain	1.0	Firmicutes	phylum	1.0	Clostridia	class	1.0	Clostridiales	order	1.0	Ruminococcaceae	family	1.0	Faecalibacterium	genus	0.94
Consensus254		Bacteria	domain	1.0	Firmicutes	phylum	1.0	Clostridia	class	1.0	Clostridiales	order	1.0	Ruminococcaceae	family	1.0	Ruminococcus	genus	0.96
Consensus255		Bacteria	domain	1.0	Firmicutes	phylum	1.0	Negativicutes	class	1.0	Selenomonadales	order	1.0	Veillonellaceae	family	1.0	Megamonas	genus	0.95
Consensus256		Bacteria	domain	1.0	Proteobacteria	phylum	1.0	Betaproteobacteria	class	1.0	Burkholderiales	order	1.0	Sutterellaceae	family	1.0	Parasutterella	genus	1.0
Consensus257		Bacteria	domain	1.0	Bacteroidetes	phylum	1.0	Bacteroidia	class	1.0	Bacteroidales	order	1.0	Porphyromonadaceae	family	0.87	Parabacteroides	genus	0.87
Consensus258		Bacteria	domain	1.0	Firmicutes	phylum	1.0	Clostridia	class	1.0	Clostridiales	order	1.0	Ruminococcaceae	family	0.98	Sporobacter	genus	0.77
Consensus259		Bacteria	domain	1.0	Firmicutes	phylum	0.99	Clostridia	class	0.99	Clostridiales	order	0.99	Ruminococcaceae	family	0.99	Faecalibacterium	genus	0.99
Consensus260		Bacteria	domain	1.0	Firmicutes	phylum	1.0	Clostridia	class	0.99	Clostridiales	order	0.99	Ruminococcaceae	family	0.9	Sporobacter	genus	0.66
Consensus261		Bacteria	domain	1.0	Firmicutes	phylum	1.0	Clostridia	class	1.0	Clostridiales	order	1.0	Lachnospiraceae	family	1.0	Clostridium XlVa	genus	0.71
Consensus262		Bacteria	domain	1.0	Bacteroidetes	phylum	1.0	Bacteroidia	class	1.0	Bacteroidales	order	1.0	Prevotellaceae	family	1.0	Prevotella	genus	1.0
Consensus263		Bacteria	domain	1.0	Firmicutes	phylum	1.0	Clostridia	class	0.98	Clostridiales	order	0.98	Lachnospiraceae	family	0.48	Parasporobacterium	genus	0.13
Consensus264		Bacteria	domain	1.0	Firmicutes	phylum	1.0	Clostridia	class	1.0	Clostridiales	order	1.0	Lachnospiraceae	family	0.95	Lachnospiracea_incertae_sedis	genus	0.6
Consensus265		Bacteria	domain	1.0	Firmicutes	phylum	1.0	Clostridia	class	1.0	Clostridiales	order	1.0	Peptostreptococcaceae	family	1.0	Clostridium XI	genus	1.0
Consensus266		Bacteria	domain	1.0	Firmicutes	phylum	1.0	Clostridia	class	1.0	Clostridiales	order	1.0	Lachnospiraceae	family	1.0	Lachnospiracea_incertae_sedis	genus	0.59
Consensus267		Bacteria	domain	1.0	Firmicutes	phylum	1.0	Clostridia	class	1.0	Clostridiales	order	1.0	Ruminococcaceae	family	1.0	Oscillibacter	genus	0.99
Consensus268		Bacteria	domain	1.0	Bacteroidetes	phylum	1.0	Bacteroidia	class	1.0	Bacteroidales	order	1.0	Bacteroidaceae	family	1.0	Bacteroides	genus	1.0
Consensus269		Bacteria	domain	1.0	Bacteroidetes	phylum	1.0	Bacteroidia	class	1.0	Bacteroidales	order	1.0	Bacteroidaceae	family	1.0	Bacteroides	genus	1.0
Consensus270		Bacteria	domain	1.0	Bacteroidetes	phylum	1.0	Bacteroidia	class	1.0	Bacteroidales	order	1.0	Prevotellaceae	family	1.0	Prevotella	genus	0.93
Consensus271		Bacteria	domain	1.0	Firmicutes	phylum	1.0	Clostridia	class	1.0	Clostridiales	order	1.0	Lachnospiraceae	family	1.0	Clostridium XlVa	genus	0.33
Consensus272		Bacteria	domain	1.0	Firmicutes	phylum	1.0	Negativicutes	class	0.99	Selenomonadales	order	0.99	Veillonellaceae	family	0.99	Dialister	genus	0.66
Consensus273		Bacteria	domain	1.0	Bacteroidetes	phylum	1.0	Bacteroidia	class	1.0	Bacteroidales	order	1.0	Prevotellaceae	family	1.0	Prevotella	genus	1.0
Consensus274		Bacteria	domain	1.0	Firmicutes	phylum	1.0	Bacilli	class	1.0	Lactobacillales	order	1.0	Streptococcaceae	family	1.0	Streptococcus	genus	1.0
Consensus275		Bacteria	domain	1.0	Firmicutes	phylum	0.97	Clostridia	class	0.97	Clostridiales	order	0.97	Lachnospiraceae	family	0.97	Roseburia	genus	0.96
Consensus276		Bacteria	domain	1.0	Bacteroidetes	phylum	1.0	Bacteroidia	class	1.0	Bacteroidales	order	1.0	Porphyromonadaceae	family	0.9	Barnesiella	genus	0.89
Consensus277		Bacteria	domain	1.0	Bacteroidetes	phylum	1.0	Bacteroidia	class	1.0	Bacteroidales	order	1.0	Prevotellaceae	family	0.99	Alloprevotella	genus	0.99
Consensus278		Bacteria	domain	1.0	Bacteroidetes	phylum	1.0	Bacteroidia	class	1.0	Bacteroidales	order	1.0	Prevotellaceae	family	1.0	Paraprevotella	genus	0.99
Consensus279		Bacteria	domain	1.0	Proteobacteria	phylum	0.92	Deltaproteobacteria	class	0.7	Desulfovibrionales	order	0.67	Desulfovibrionaceae	family	0.61	Bilophila	genus	0.3
Consensus280		Bacteria	domain	1.0	Bacteroidetes	phylum	1.0	Bacteroidia	class	1.0	Bacteroidales	order	1.0	Prevotellaceae	family	1.0	Prevotella	genus	1.0
Consensus281		Bacteria	domain	1.0	Firmicutes	phylum	1.0	Clostridia	class	1.0	Clostridiales	order	1.0	Ruminococcaceae	family	1.0	Ruminococcus	genus	0.65
Consensus282		Bacteria	domain	1.0	Firmicutes	phylum	1.0	Clostridia	class	1.0	Clostridiales	order	1.0	Ruminococcaceae	family	1.0	Faecalibacterium	genus	0.56
Consensus283		Bacteria	domain	1.0	Firmicutes	phylum	1.0	Clostridia	class	1.0	Clostridiales	order	0.99	Lachnospiraceae	family	0.99	Ruminococcus2	genus	0.3
Consensus284		Bacteria	domain	1.0	Firmicutes	phylum	0.9	Clostridia	class	0.67	Clostridiales	order	0.66	Clostridiaceae 1	family	0.18	Anaerosporobacter	genus	0.18
Consensus285		Bacteria	domain	1.0	Bacteroidetes	phylum	1.0	Bacteroidia	class	1.0	Bacteroidales	order	1.0	Bacteroidaceae	family	1.0	Bacteroides	genus	1.0
Consensus286		Bacteria	domain	1.0	Firmicutes	phylum	1.0	Clostridia	class	1.0	Clostridiales	order	1.0	Lachnospiraceae	family	0.91	Anaerostipes	genus	0.59
Consensus287		Bacteria	domain	1.0	Firmicutes	phylum	1.0	Clostridia	class	1.0	Clostridiales	order	1.0	Ruminococcaceae	family	1.0	Clostridium IV	genus	0.98
Consensus288		Bacteria	domain	1.0	Bacteroidetes	phylum	1.0	Bacteroidia	class	1.0	Bacteroidales	order	1.0	Bacteroidaceae	family	0.85	Bacteroides	genus	0.85
Consensus289		Bacteria	domain	1.0	Firmicutes	phylum	1.0	Clostridia	class	1.0	Clostridiales	order	1.0	Ruminococcaceae	family	1.0	Faecalibacterium	genus	1.0
Consensus290		Bacteria	domain	1.0	Bacteroidetes	phylum	1.0	Bacteroidia	class	1.0	Bacteroidales	order	1.0	Prevotellaceae	family	0.99	Prevotella	genus	0.99
Consensus291		Bacteria	domain	1.0	Bacteroidetes	phylum	1.0	Bacteroidia	class	1.0	Bacteroidales	order	1.0	Bacteroidaceae	family	1.0	Bacteroides	genus	1.0
Consensus292		Bacteria	domain	1.0	Bacteroidetes	phylum	1.0	Bacteroidia	class	1.0	Bacteroidales	order	1.0	Bacteroidaceae	family	1.0	Bacteroides	genus	1.0
Consensus293		Bacteria	domain	1.0	Firmicutes	phylum	1.0	Clostridia	class	1.0	Clostridiales	order	1.0	Lachnospiraceae	family	0.92	Lachnospiracea_incertae_sedis	genus	0.25
Consensus294		Bacteria	domain	1.0	Bacteroidetes	phylum	1.0	Bacteroidia	class	1.0	Bacteroidales	order	1.0	Prevotellaceae	family	1.0	Prevotella	genus	1.0
Consensus295		Bacteria	domain	1.0	Bacteroidetes	phylum	1.0	Bacteroidia	class	1.0	Bacteroidales	order	1.0	Bacteroidaceae	family	1.0	Bacteroides	genus	1.0
Consensus296		Bacteria	domain	1.0	Bacteroidetes	phylum	1.0	Bacteroidia	class	1.0	Bacteroidales	order	1.0	Bacteroidaceae	family	1.0	Bacteroides	genus	1.0
Consensus297		Bacteria	domain	1.0	Bacteroidetes	phylum	1.0	Bacteroidia	class	1.0	Bacteroidales	order	1.0	Bacteroidaceae	family	1.0	Bacteroides	genus	1.0
Consensus298		Bacteria	domain	1.0	Firmicutes	phylum	1.0	Clostridia	class	1.0	Clostridiales	order	1.0	Lachnospiraceae	family	0.98	Blautia	genus	0.95
Consensus299		Bacteria	domain	1.0	Firmicutes	phylum	1.0	Clostridia	class	1.0	Clostridiales	order	1.0	Lachnospiraceae	family	1.0	Roseburia	genus	1.0
Consensus300		Bacteria	domain	1.0	Bacteroidetes	phylum	1.0	Bacteroidia	class	1.0	Bacteroidales	order	1.0	Bacteroidaceae	family	1.0	Bacteroides	genus	1.0
Consensus301		Bacteria	domain	1.0	Firmicutes	phylum	1.0	Clostridia	class	1.0	Clostridiales	order	1.0	Lachnospiraceae	family	1.0	Blautia	genus	1.0
Consensus302		Bacteria	domain	1.0	Firmicutes	phylum	1.0	Clostridia	class	1.0	Clostridiales	order	1.0	Lachnospiraceae	family	1.0	Clostridium XlVa	genus	0.94
Consensus303		Bacteria	domain	1.0	Bacteroidetes	phylum	1.0	Bacteroidia	class	1.0	Bacteroidales	order	1.0	Bacteroidaceae	family	0.97	Bacteroides	genus	0.97
Consensus304		Bacteria	domain	1.0	Firmicutes	phylum	1.0	Bacilli	class	1.0	Lactobacillales	order	1.0	Streptococcaceae	family	0.97	Streptococcus	genus	0.97
Consensus305		Bacteria	domain	1.0	Bacteroidetes	phylum	0.99	Bacteroidia	class	0.94	Bacteroidales	order	0.94	Prevotellaceae	family	0.56	Prevotella	genus	0.42
Consensus306		Bacteria	domain	1.0	Bacteroidetes	phylum	0.98	Bacteroidia	class	0.98	Bacteroidales	order	0.98	Bacteroidaceae	family	0.98	Bacteroides	genus	0.98
Consensus307		Bacteria	domain	1.0	Firmicutes	phylum	1.0	Clostridia	class	1.0	Clostridiales	order	1.0	Ruminococcaceae	family	1.0	Subdoligranulum	genus	0.74
Consensus308		Bacteria	domain	1.0	Bacteroidetes	phylum	1.0	Bacteroidia	class	1.0	Bacteroidales	order	1.0	Bacteroidaceae	family	1.0	Bacteroides	genus	1.0
Consensus309		Bacteria	domain	1.0	Bacteroidetes	phylum	0.97	Bacteroidia	class	0.97	Bacteroidales	order	0.97	Prevotellaceae	family	0.97	Prevotella	genus	0.94
Consensus310		Bacteria	domain	1.0	Bacteroidetes	phylum	1.0	Bacteroidia	class	1.0	Bacteroidales	order	1.0	Prevotellaceae	family	1.0	Prevotella	genus	1.0
Consensus311		Bacteria	domain	1.0	Bacteroidetes	phylum	1.0	Bacteroidia	class	1.0	Bacteroidales	order	1.0	Bacteroidaceae	family	1.0	Bacteroides	genus	1.0
Consensus312		Bacteria	domain	1.0	Bacteroidetes	phylum	1.0	Bacteroidia	class	1.0	Bacteroidales	order	1.0	Bacteroidaceae	family	0.97	Bacteroides	genus	0.97
Consensus313		Bacteria	domain	1.0	Bacteroidetes	phylum	1.0	Bacteroidia	class	1.0	Bacteroidales	order	1.0	Porphyromonadaceae	family	1.0	Parabacteroides	genus	1.0
Consensus314		Bacteria	domain	1.0	Proteobacteria	phylum	0.98	Gammaproteobacteria	class	0.98	Enterobacteriales	order	0.98	Enterobacteriaceae	family	0.98	Escherichia/Shigella	genus	0.8
Consensus315		Bacteria	domain	1.0	Bacteroidetes	phylum	1.0	Bacteroidia	class	1.0	Bacteroidales	order	1.0	Bacteroidaceae	family	1.0	Bacteroides	genus	1.0
Consensus316		Bacteria	domain	1.0	Bacteroidetes	phylum	1.0	Bacteroidia	class	1.0	Bacteroidales	order	1.0	Bacteroidaceae	family	0.95	Bacteroides	genus	0.95
Consensus317		Bacteria	domain	1.0	Firmicutes	phylum	0.91	Clostridia	class	0.91	Clostridiales	order	0.91	Lachnospiraceae	family	0.91	Roseburia	genus	0.88
Consensus318		Bacteria	domain	1.0	Bacteroidetes	phylum	0.99	Bacteroidia	class	0.78	Bacteroidales	order	0.78	Prevotellaceae	family	0.46	Xylanibacter	genus	0.27
Consensus319		Bacteria	domain	1.0	Firmicutes	phylum	0.9	Clostridia	class	0.53	Clostridiales	order	0.51	Ruminococcaceae	family	0.18	Cellulosibacter	genus	0.18
Consensus320		Bacteria	domain	1.0	Bacteroidetes	phylum	1.0	Bacteroidia	class	1.0	Bacteroidales	order	1.0	Bacteroidaceae	family	1.0	Bacteroides	genus	1.0
Consensus321		Bacteria	domain	1.0	Bacteroidetes	phylum	1.0	Bacteroidia	class	1.0	Bacteroidales	order	1.0	Bacteroidaceae	family	1.0	Bacteroides	genus	1.0
Consensus322		Bacteria	domain	1.0	Bacteroidetes	phylum	1.0	Bacteroidia	class	1.0	Bacteroidales	order	1.0	Prevotellaceae	family	1.0	Prevotella	genus	1.0
Consensus323		Bacteria	domain	1.0	Bacteroidetes	phylum	1.0	Bacteroidia	class	1.0	Bacteroidales	order	1.0	Bacteroidaceae	family	1.0	Bacteroides	genus	1.0
Consensus324		Bacteria	domain	1.0	Firmicutes	phylum	1.0	Negativicutes	class	1.0	Selenomonadales	order	1.0	Veillonellaceae	family	1.0	Megamonas	genus	0.99
Consensus325		Bacteria	domain	1.0	Bacteroidetes	phylum	1.0	Bacteroidia	class	1.0	Bacteroidales	order	1.0	Bacteroidaceae	family	1.0	Bacteroides	genus	1.0
Consensus326		Bacteria	domain	1.0	Firmicutes	phylum	1.0	Negativicutes	class	0.99	Selenomonadales	order	0.99	Acidaminococcaceae	family	0.99	Phascolarctobacterium	genus	0.99
Consensus327		Bacteria	domain	1.0	Bacteroidetes	phylum	1.0	Bacteroidia	class	1.0	Bacteroidales	order	1.0	Prevotellaceae	family	1.0	Prevotella	genus	1.0
Consensus328		Bacteria	domain	1.0	Firmicutes	phylum	0.97	Clostridia	class	0.95	Clostridiales	order	0.94	Ruminococcaceae	family	0.88	Anaerotruncus	genus	0.3
Consensus329		Bacteria	domain	1.0	Firmicutes	phylum	1.0	Clostridia	class	1.0	Clostridiales	order	1.0	Lachnospiraceae	family	1.0	Clostridium XlVa	genus	0.63
Consensus330		Bacteria	domain	1.0	Bacteroidetes	phylum	1.0	Bacteroidia	class	1.0	Bacteroidales	order	1.0	Bacteroidaceae	family	1.0	Bacteroides	genus	1.0
Consensus331		Bacteria	domain	1.0	Proteobacteria	phylum	0.89	Alphaproteobacteria	class	0.83	Rhodospirillales	order	0.63	Rhodospirillaceae	family	0.6	Insolitispirillum	genus	0.42
Consensus332		Bacteria	domain	1.0	Firmicutes	phylum	1.0	Clostridia	class	1.0	Clostridiales	order	1.0	Lachnospiraceae	family	1.0	Roseburia	genus	0.68
Consensus333		Bacteria	domain	1.0	Bacteroidetes	phylum	1.0	Bacteroidia	class	1.0	Bacteroidales	order	1.0	Prevotellaceae	family	1.0	Prevotella	genus	1.0
Consensus334		Bacteria	domain	1.0	Firmicutes	phylum	1.0	Negativicutes	class	1.0	Selenomonadales	order	1.0	Veillonellaceae	family	1.0	Megamonas	genus	0.97
Consensus335		Bacteria	domain	1.0	Firmicutes	phylum	1.0	Clostridia	class	1.0	Clostridiales	order	1.0	Ruminococcaceae	family	0.99	Ruminococcus	genus	0.92
Consensus336		Bacteria	domain	1.0	Firmicutes	phylum	1.0	Clostridia	class	1.0	Clostridiales	order	1.0	Lachnospiraceae	family	0.96	Clostridium XlVa	genus	0.36
Consensus337		Bacteria	domain	1.0	Firmicutes	phylum	0.99	Clostridia	class	0.99	Clostridiales	order	0.99	Lachnospiraceae	family	0.99	Ruminococcus2	genus	0.11
Consensus338		Bacteria	domain	1.0	Firmicutes	phylum	1.0	Clostridia	class	1.0	Clostridiales	order	1.0	Lachnospiraceae	family	0.98	Clostridium XlVa	genus	0.68
Consensus339		Bacteria	domain	1.0	Firmicutes	phylum	1.0	Bacilli	class	1.0	Lactobacillales	order	1.0	Streptococcaceae	family	1.0	Streptococcus	genus	1.0
Consensus340		Bacteria	domain	1.0	Firmicutes	phylum	1.0	Clostridia	class	1.0	Clostridiales	order	1.0	Lachnospiraceae	family	1.0	Clostridium XlVb	genus	1.0
Consensus341		Bacteria	domain	1.0	Firmicutes	phylum	1.0	Clostridia	class	1.0	Clostridiales	order	1.0	Lachnospiraceae	family	1.0	Blautia	genus	0.95
Consensus342		Bacteria	domain	1.0	Bacteroidetes	phylum	1.0	Bacteroidia	class	1.0	Bacteroidales	order	1.0	Bacteroidaceae	family	0.96	Bacteroides	genus	0.96
Consensus343		Bacteria	domain	1.0	Bacteroidetes	phylum	1.0	Bacteroidia	class	1.0	Bacteroidales	order	1.0	Rikenellaceae	family	0.98	Alistipes	genus	0.98
Consensus344		Bacteria	domain	1.0	Bacteroidetes	phylum	1.0	Bacteroidia	class	1.0	Bacteroidales	order	1.0	Prevotellaceae	family	1.0	Prevotella	genus	1.0
Consensus345		Bacteria	domain	1.0	Firmicutes	phylum	0.99	Negativicutes	class	0.97	Selenomonadales	order	0.97	Acidaminococcaceae	family	0.92	Phascolarctobacterium	genus	0.67
Consensus346		Bacteria	domain	1.0	Firmicutes	phylum	1.0	Bacilli	class	1.0	Lactobacillales	order	1.0	Streptococcaceae	family	1.0	Streptococcus	genus	1.0
Consensus347		Bacteria	domain	1.0	Firmicutes	phylum	1.0	Clostridia	class	0.99	Clostridiales	order	0.99	Clostridiaceae 2	family	0.5	Natronincola	genus	0.44
Consensus348		Bacteria	domain	1.0	Actinobacteria	phylum	0.89	Actinobacteria	class	0.89	Bifidobacteriales	order	0.89	Bifidobacteriaceae	family	0.89	Bifidobacterium	genus	0.84
Consensus349		Bacteria	domain	1.0	Firmicutes	phylum	1.0	Clostridia	class	1.0	Clostridiales	order	1.0	Ruminococcaceae	family	1.0	Subdoligranulum	genus	0.57
Consensus350		Bacteria	domain	1.0	Bacteroidetes	phylum	1.0	Bacteroidia	class	1.0	Bacteroidales	order	1.0	Rikenellaceae	family	1.0	Alistipes	genus	1.0
Consensus351		Bacteria	domain	1.0	Bacteroidetes	phylum	1.0	Bacteroidia	class	1.0	Bacteroidales	order	1.0	Prevotellaceae	family	1.0	Prevotella	genus	1.0
Consensus352		Bacteria	domain	1.0	Firmicutes	phylum	1.0	Clostridia	class	1.0	Clostridiales	order	1.0	Lachnospiraceae	family	1.0	Clostridium XlVa	genus	0.46
Consensus353		Bacteria	domain	1.0	Firmicutes	phylum	1.0	Clostridia	class	1.0	Clostridiales	order	1.0	Lachnospiraceae	family	0.98	Clostridium XlVa	genus	0.39
Consensus354		Bacteria	domain	1.0	Firmicutes	phylum	1.0	Clostridia	class	1.0	Clostridiales	order	1.0	Lachnospiraceae	family	1.0	Clostridium XlVa	genus	0.42
Consensus355		Bacteria	domain	1.0	Firmicutes	phylum	0.99	Clostridia	class	0.99	Clostridiales	order	0.99	Ruminococcaceae	family	0.6	Oscillibacter	genus	0.4
Consensus356		Bacteria	domain	1.0	Firmicutes	phylum	1.0	Clostridia	class	1.0	Clostridiales	order	1.0	Lachnospiraceae	family	1.0	Lachnospiracea_incertae_sedis	genus	0.9
Consensus357		Bacteria	domain	1.0	Firmicutes	phylum	1.0	Clostridia	class	1.0	Clostridiales	order	1.0	Lachnospiraceae	family	1.0	Roseburia	genus	0.91
Consensus358		Bacteria	domain	1.0	Firmicutes	phylum	1.0	Bacilli	class	0.96	Lactobacillales	order	0.92	Lactobacillaceae	family	0.76	Lactobacillus	genus	0.56
Consensus359		Bacteria	domain	1.0	Firmicutes	phylum	1.0	Clostridia	class	1.0	Clostridiales	order	1.0	Lachnospiraceae	family	1.0	Ruminococcus2	genus	0.63
Consensus360		Bacteria	domain	1.0	Firmicutes	phylum	1.0	Clostridia	class	1.0	Clostridiales	order	1.0	Lachnospiraceae	family	1.0	Roseburia	genus	0.57
Consensus361		Bacteria	domain	1.0	Firmicutes	phylum	1.0	Clostridia	class	1.0	Clostridiales	order	1.0	Lachnospiraceae	family	1.0	Clostridium XlVa	genus	1.0
Consensus362		Bacteria	domain	1.0	Bacteroidetes	phylum	1.0	Bacteroidia	class	1.0	Bacteroidales	order	1.0	Bacteroidaceae	family	1.0	Bacteroides	genus	1.0
Consensus363		Bacteria	domain	1.0	Firmicutes	phylum	1.0	Clostridia	class	1.0	Clostridiales	order	1.0	Lachnospiraceae	family	1.0	Coprococcus	genus	1.0
Consensus364		Bacteria	domain	1.0	Firmicutes	phylum	0.98	Clostridia	class	0.98	Clostridiales	order	0.98	Ruminococcaceae	family	0.86	Ruminococcus	genus	0.85
Consensus365		Bacteria	domain	1.0	Proteobacteria	phylum	1.0	Betaproteobacteria	class	1.0	Burkholderiales	order	1.0	Sutterellaceae	family	1.0	Parasutterella	genus	1.0
Consensus366		Bacteria	domain	1.0	Bacteroidetes	phylum	0.99	Bacteroidia	class	0.75	Bacteroidales	order	0.75	Rikenellaceae	family	0.61	Alistipes	genus	0.41
Consensus367		Bacteria	domain	1.0	Firmicutes	phylum	1.0	Clostridia	class	1.0	Clostridiales	order	1.0	Ruminococcaceae	family	1.0	Ruminococcus	genus	0.76
Consensus368		Bacteria	domain	1.0	Firmicutes	phylum	1.0	Clostridia	class	1.0	Clostridiales	order	1.0	Lachnospiraceae	family	1.0	Ruminococcus2	genus	0.89
Consensus369		Bacteria	domain	1.0	Proteobacteria	phylum	1.0	Gammaproteobacteria	class	1.0	Enterobacteriales	order	1.0	Enterobacteriaceae	family	1.0	Morganella	genus	0.99
Consensus370		Bacteria	domain	1.0	Firmicutes	phylum	1.0	Clostridia	class	1.0	Clostridiales	order	1.0	Lachnospiraceae	family	1.0	Blautia	genus	1.0
Consensus371		Bacteria	domain	1.0	Firmicutes	phylum	1.0	Negativicutes	class	1.0	Selenomonadales	order	1.0	Acidaminococcaceae	family	0.95	Phascolarctobacterium	genus	0.95
Consensus372		Bacteria	domain	1.0	Firmicutes	phylum	1.0	Clostridia	class	1.0	Clostridiales	order	1.0	Ruminococcaceae	family	1.0	Faecalibacterium	genus	1.0
Consensus373		Bacteria	domain	1.0	Bacteroidetes	phylum	1.0	Bacteroidia	class	1.0	Bacteroidales	order	1.0	Bacteroidaceae	family	1.0	Bacteroides	genus	1.0
Consensus374		Bacteria	domain	1.0	Bacteroidetes	phylum	1.0	Bacteroidia	class	1.0	Bacteroidales	order	1.0	Bacteroidaceae	family	0.8	Bacteroides	genus	0.8
Consensus375		Bacteria	domain	1.0	Bacteroidetes	phylum	1.0	Bacteroidia	class	1.0	Bacteroidales	order	1.0	Bacteroidaceae	family	0.8	Bacteroides	genus	0.8
Consensus376		Bacteria	domain	1.0	Firmicutes	phylum	0.94	Clostridia	class	0.94	Clostridiales	order	0.94	Ruminococcaceae	family	0.9	Flavonifractor	genus	0.31
Consensus377		Bacteria	domain	1.0	Firmicutes	phylum	1.0	Clostridia	class	1.0	Clostridiales	order	1.0	Lachnospiraceae	family	0.88	Lachnospiracea_incertae_sedis	genus	0.37
Consensus378		Bacteria	domain	1.0	Firmicutes	phylum	0.98	Clostridia	class	0.97	Clostridiales	order	0.97	Clostridiales_Incertae Sedis XII	family	0.18	Acidaminobacter	genus	0.17
Consensus379		Bacteria	domain	1.0	Bacteroidetes	phylum	1.0	Bacteroidia	class	1.0	Bacteroidales	order	1.0	Rikenellaceae	family	1.0	Alistipes	genus	1.0
Consensus380		Bacteria	domain	1.0	Bacteroidetes	phylum	1.0	Bacteroidia	class	1.0	Bacteroidales	order	1.0	Prevotellaceae	family	1.0	Prevotella	genus	1.0
Consensus381		Bacteria	domain	1.0	Proteobacteria	phylum	1.0	Betaproteobacteria	class	1.0	Burkholderiales	order	1.0	Sutterellaceae	family	1.0	Sutterella	genus	1.0
Consensus382		Bacteria	domain	1.0	Firmicutes	phylum	0.98	Clostridia	class	0.85	Clostridiales	order	0.85	Ruminococcaceae	family	0.39	Acetivibrio	genus	0.15
Consensus383		Bacteria	domain	1.0	Bacteroidetes	phylum	1.0	Bacteroidia	class	1.0	Bacteroidales	order	1.0	Bacteroidaceae	family	0.79	Bacteroides	genus	0.79
Consensus384		Bacteria	domain	1.0	Bacteroidetes	phylum	1.0	Bacteroidia	class	1.0	Bacteroidales	order	1.0	Bacteroidaceae	family	1.0	Bacteroides	genus	1.0
Consensus385		Bacteria	domain	1.0	Firmicutes	phylum	1.0	Clostridia	class	1.0	Clostridiales	order	1.0	Ruminococcaceae	family	1.0	Ruminococcus	genus	0.55
Consensus386		Bacteria	domain	1.0	Firmicutes	phylum	1.0	Clostridia	class	1.0	Clostridiales	order	1.0	Ruminococcaceae	family	1.0	Faecalibacterium	genus	1.0
Consensus387		Bacteria	domain	1.0	Bacteroidetes	phylum	1.0	Bacteroidia	class	1.0	Bacteroidales	order	1.0	Bacteroidaceae	family	0.88	Bacteroides	genus	0.88
Consensus388		Bacteria	domain	1.0	Firmicutes	phylum	1.0	Clostridia	class	1.0	Clostridiales	order	1.0	Lachnospiraceae	family	0.95	Coprococcus	genus	0.56
Consensus389		Bacteria	domain	1.0	Bacteroidetes	phylum	1.0	Bacteroidia	class	1.0	Bacteroidales	order	1.0	Bacteroidaceae	family	1.0	Bacteroides	genus	1.0
Consensus390		Bacteria	domain	1.0	Bacteroidetes	phylum	1.0	Bacteroidia	class	0.97	Bacteroidales	order	0.97	Porphyromonadaceae	family	0.95	Tannerella	genus	0.26
Consensus391		Bacteria	domain	1.0	Firmicutes	phylum	1.0	Clostridia	class	1.0	Clostridiales	order	1.0	Lachnospiraceae	family	1.0	Clostridium XlVa	genus	0.67
Consensus392		Bacteria	domain	1.0	Firmicutes	phylum	1.0	Clostridia	class	0.97	Clostridiales	order	0.97	Lachnospiraceae	family	0.97	Roseburia	genus	0.92
Consensus393		Bacteria	domain	1.0	Bacteroidetes	phylum	1.0	Bacteroidia	class	1.0	Bacteroidales	order	1.0	Porphyromonadaceae	family	1.0	Parabacteroides	genus	1.0
Consensus394		Bacteria	domain	1.0	Firmicutes	phylum	1.0	Clostridia	class	1.0	Clostridiales	order	1.0	Lachnospiraceae	family	0.96	Lachnospiracea_incertae_sedis	genus	0.95
Consensus395		Bacteria	domain	1.0	Actinobacteria	phylum	1.0	Actinobacteria	class	1.0	Coriobacteriales	order	1.0	Coriobacteriaceae	family	1.0	Collinsella	genus	1.0
Consensus396		Bacteria	domain	1.0	Firmicutes	phylum	0.98	Clostridia	class	0.98	Clostridiales	order	0.98	Ruminococcaceae	family	0.96	Clostridium IV	genus	0.89
Consensus397		Bacteria	domain	1.0	Firmicutes	phylum	1.0	Clostridia	class	1.0	Clostridiales	order	1.0	Ruminococcaceae	family	1.0	Faecalibacterium	genus	1.0
Consensus398		Bacteria	domain	1.0	Bacteroidetes	phylum	1.0	Bacteroidia	class	1.0	Bacteroidales	order	1.0	Bacteroidaceae	family	0.95	Bacteroides	genus	0.95
Consensus399		Bacteria	domain	1.0	Firmicutes	phylum	1.0	Clostridia	class	1.0	Clostridiales	order	1.0	Lachnospiraceae	family	0.77	Coprococcus	genus	0.15
Consensus400		Bacteria	domain	1.0	Bacteroidetes	phylum	1.0	Bacteroidia	class	1.0	Bacteroidales	order	1.0	Bacteroidaceae	family	1.0	Bacteroides	genus	1.0
Consensus401		Bacteria	domain	1.0	Firmicutes	phylum	1.0	Clostridia	class	1.0	Clostridiales	order	1.0	Ruminococcaceae	family	1.0	Gemmiger	genus	0.81
Consensus402		Bacteria	domain	1.0	Bacteroidetes	phylum	1.0	Bacteroidia	class	0.99	Bacteroidales	order	0.99	Bacteroidaceae	family	0.93	Bacteroides	genus	0.93
Consensus403		Bacteria	domain	1.0	Bacteroidetes	phylum	1.0	Bacteroidia	class	1.0	Bacteroidales	order	1.0	Bacteroidaceae	family	1.0	Bacteroides	genus	1.0
Consensus404		Bacteria	domain	1.0	Firmicutes	phylum	1.0	Clostridia	class	1.0	Clostridiales	order	1.0	Lachnospiraceae	family	1.0	Roseburia	genus	0.99
Consensus405		Bacteria	domain	1.0	Firmicutes	phylum	1.0	Negativicutes	class	1.0	Selenomonadales	order	1.0	Veillonellaceae	family	1.0	Anaeroglobus	genus	1.0
Consensus406		Bacteria	domain	1.0	Bacteroidetes	phylum	1.0	Bacteroidia	class	1.0	Bacteroidales	order	1.0	Porphyromonadaceae	family	0.99	Parabacteroides	genus	0.99
Consensus407		Bacteria	domain	1.0	Firmicutes	phylum	1.0	Negativicutes	class	1.0	Selenomonadales	order	1.0	Acidaminococcaceae	family	1.0	Phascolarctobacterium	genus	1.0
Consensus408		Bacteria	domain	1.0	Firmicutes	phylum	1.0	Clostridia	class	1.0	Clostridiales	order	1.0	Ruminococcaceae	family	0.87	Sporobacter	genus	0.5
Consensus409		Bacteria	domain	1.0	Bacteroidetes	phylum	1.0	Bacteroidia	class	1.0	Bacteroidales	order	1.0	Prevotellaceae	family	0.92	Paraprevotella	genus	0.92
Consensus410		Bacteria	domain	1.0	Firmicutes	phylum	1.0	Erysipelotrichia	class	1.0	Erysipelotrichales	order	1.0	Erysipelotrichaceae	family	1.0	Clostridium XVIII	genus	1.0
Consensus411		Bacteria	domain	1.0	Firmicutes	phylum	1.0	Clostridia	class	1.0	Clostridiales	order	1.0	Lachnospiraceae	family	1.0	Ruminococcus2	genus	0.57
Consensus412		Bacteria	domain	1.0	Firmicutes	phylum	1.0	Clostridia	class	1.0	Clostridiales	order	1.0	Lachnospiraceae	family	1.0	Clostridium XlVa	genus	0.87
Consensus413		Bacteria	domain	1.0	Firmicutes	phylum	1.0	Clostridia	class	0.86	Clostridiales	order	0.86	Clostridiaceae 1	family	0.25	Anaerosporobacter	genus	0.21
Consensus414		Bacteria	domain	1.0	Bacteroidetes	phylum	0.99	Bacteroidia	class	0.92	Bacteroidales	order	0.92	Prevotellaceae	family	0.68	Alloprevotella	genus	0.61
Consensus415		Bacteria	domain	1.0	Firmicutes	phylum	1.0	Negativicutes	class	1.0	Selenomonadales	order	1.0	Veillonellaceae	family	1.0	Megamonas	genus	0.94
Consensus416		Bacteria	domain	1.0	Proteobacteria	phylum	0.87	Gammaproteobacteria	class	0.87	Enterobacteriales	order	0.87	Enterobacteriaceae	family	0.87	Lelliottia	genus	0.49
Consensus417		Bacteria	domain	1.0	Firmicutes	phylum	0.87	Clostridia	class	0.73	Clostridiales	order	0.71	Ruminococcaceae	family	0.52	Faecalibacterium	genus	0.32
Consensus418		Bacteria	domain	1.0	Bacteroidetes	phylum	1.0	Bacteroidia	class	1.0	Bacteroidales	order	1.0	Bacteroidaceae	family	0.92	Bacteroides	genus	0.92
Consensus419		Bacteria	domain	1.0	Firmicutes	phylum	0.99	Clostridia	class	0.99	Clostridiales	order	0.99	Ruminococcaceae	family	0.88	Clostridium IV	genus	0.44
Consensus420		Bacteria	domain	1.0	Bacteroidetes	phylum	1.0	Bacteroidia	class	1.0	Bacteroidales	order	1.0	Bacteroidaceae	family	1.0	Bacteroides	genus	1.0
Consensus421		Bacteria	domain	1.0	Firmicutes	phylum	1.0	Clostridia	class	1.0	Clostridiales	order	1.0	Lachnospiraceae	family	1.0	Clostridium XlVa	genus	1.0
Consensus422		Bacteria	domain	1.0	Firmicutes	phylum	0.94	Clostridia	class	0.92	Clostridiales	order	0.92	Ruminococcaceae	family	0.79	Anaerotruncus	genus	0.42
Consensus423		Bacteria	domain	1.0	Firmicutes	phylum	1.0	Clostridia	class	1.0	Clostridiales	order	1.0	Ruminococcaceae	family	1.0	Gemmiger	genus	0.79
Consensus424		Bacteria	domain	1.0	Firmicutes	phylum	1.0	Clostridia	class	1.0	Clostridiales	order	1.0	Lachnospiraceae	family	0.99	Clostridium XlVa	genus	0.52
Consensus425		Bacteria	domain	1.0	Bacteroidetes	phylum	1.0	Bacteroidia	class	0.99	Bacteroidales	order	0.99	Porphyromonadaceae	family	0.99	Parabacteroides	genus	0.73
Consensus426		Bacteria	domain	1.0	Bacteroidetes	phylum	1.0	Bacteroidia	class	1.0	Bacteroidales	order	1.0	Rikenellaceae	family	0.97	Alistipes	genus	0.97
Consensus427		Bacteria	domain	1.0	Firmicutes	phylum	1.0	Clostridia	class	1.0	Clostridiales	order	1.0	Lachnospiraceae	family	1.0	Coprococcus	genus	0.88
Consensus428		Bacteria	domain	1.0	Firmicutes	phylum	1.0	Clostridia	class	0.98	Clostridiales	order	0.98	Ruminococcaceae	family	0.53	Sporobacter	genus	0.3
Consensus429		Bacteria	domain	1.0	Firmicutes	phylum	1.0	Clostridia	class	1.0	Clostridiales	order	1.0	Ruminococcaceae	family	1.0	Faecalibacterium	genus	1.0
Consensus430		Bacteria	domain	1.0	Firmicutes	phylum	1.0	Clostridia	class	0.99	Clostridiales	order	0.99	Ruminococcaceae	family	0.84	Faecalibacterium	genus	0.56
Consensus431		Bacteria	domain	1.0	Firmicutes	phylum	1.0	Clostridia	class	1.0	Clostridiales	order	1.0	Ruminococcaceae	family	0.98	Clostridium IV	genus	0.48
Consensus432		Bacteria	domain	1.0	Firmicutes	phylum	0.51	Clostridia	class	0.46	Clostridiales	order	0.45	Clostridiales_Incertae Sedis XII	family	0.16	Guggenheimella	genus	0.16
Consensus433		Bacteria	domain	1.0	Bacteroidetes	phylum	1.0	Bacteroidia	class	1.0	Bacteroidales	order	1.0	Bacteroidaceae	family	1.0	Bacteroides	genus	1.0
Consensus434		Bacteria	domain	1.0	Firmicutes	phylum	1.0	Bacilli	class	1.0	Lactobacillales	order	1.0	Lactobacillaceae	family	1.0	Lactobacillus	genus	0.99
Consensus435		Bacteria	domain	1.0	Bacteroidetes	phylum	1.0	Bacteroidia	class	1.0	Bacteroidales	order	1.0	Prevotellaceae	family	0.9	Paraprevotella	genus	0.9
Consensus436		Bacteria	domain	1.0	Firmicutes	phylum	1.0	Clostridia	class	1.0	Clostridiales	order	1.0	Ruminococcaceae	family	0.99	Clostridium IV	genus	0.27
Consensus437		Bacteria	domain	1.0	Bacteroidetes	phylum	1.0	Bacteroidia	class	1.0	Bacteroidales	order	1.0	Bacteroidaceae	family	1.0	Bacteroides	genus	1.0
Consensus438		Bacteria	domain	1.0	Bacteroidetes	phylum	1.0	Bacteroidia	class	1.0	Bacteroidales	order	1.0	Bacteroidaceae	family	1.0	Bacteroides	genus	1.0
Consensus439		Bacteria	domain	1.0	Firmicutes	phylum	1.0	Clostridia	class	1.0	Clostridiales	order	1.0	Clostridiaceae 1	family	0.99	Clostridium sensu stricto	genus	0.97
Consensus440		Bacteria	domain	1.0	Bacteroidetes	phylum	1.0	Bacteroidia	class	1.0	Bacteroidales	order	1.0	Bacteroidaceae	family	1.0	Bacteroides	genus	1.0
Consensus441		Bacteria	domain	1.0	Firmicutes	phylum	1.0	Clostridia	class	1.0	Clostridiales	order	1.0	Ruminococcaceae	family	1.0	Subdoligranulum	genus	0.72
Consensus442		Bacteria	domain	1.0	Firmicutes	phylum	1.0	Clostridia	class	0.97	Clostridiales	order	0.97	Ruminococcaceae	family	0.9	Acetanaerobacterium	genus	0.55
Consensus443		Bacteria	domain	1.0	Proteobacteria	phylum	0.97	Gammaproteobacteria	class	0.97	Enterobacteriales	order	0.97	Enterobacteriaceae	family	0.97	Lelliottia	genus	0.62
Consensus444		Bacteria	domain	1.0	Firmicutes	phylum	1.0	Clostridia	class	1.0	Clostridiales	order	1.0	Ruminococcaceae	family	1.0	Ruminococcus	genus	0.95
Consensus445		Bacteria	domain	1.0	Proteobacteria	phylum	1.0	Gammaproteobacteria	class	1.0	Enterobacteriales	order	1.0	Enterobacteriaceae	family	1.0	Escherichia/Shigella	genus	0.95
Consensus446		Bacteria	domain	1.0	Firmicutes	phylum	1.0	Clostridia	class	1.0	Clostridiales	order	1.0	Ruminococcaceae	family	1.0	Pseudoflavonifractor	genus	0.6
Consensus447		Bacteria	domain	1.0	Firmicutes	phylum	1.0	Erysipelotrichia	class	1.0	Erysipelotrichales	order	1.0	Erysipelotrichaceae	family	1.0	Catenibacterium	genus	0.92
Consensus448		Bacteria	domain	1.0	Firmicutes	phylum	0.97	Negativicutes	class	0.12	Selenomonadales	order	0.12	Veillonellaceae	family	0.12	Propionispira	genus	0.05
Consensus449		Bacteria	domain	1.0	Firmicutes	phylum	0.99	Clostridia	class	0.99	Clostridiales	order	0.99	Lachnospiraceae	family	0.88	Dorea	genus	0.21
Consensus450		Bacteria	domain	1.0	Firmicutes	phylum	1.0	Clostridia	class	1.0	Clostridiales	order	1.0	Lachnospiraceae	family	1.0	Clostridium XlVb	genus	1.0
Consensus451		Bacteria	domain	1.0	Firmicutes	phylum	1.0	Negativicutes	class	1.0	Selenomonadales	order	1.0	Veillonellaceae	family	0.82	Megamonas	genus	0.78
Consensus452		Bacteria	domain	1.0	Firmicutes	phylum	1.0	Negativicutes	class	1.0	Selenomonadales	order	1.0	Veillonellaceae	family	1.0	Veillonella	genus	1.0
Consensus453		Bacteria	domain	1.0	Firmicutes	phylum	1.0	Clostridia	class	1.0	Clostridiales	order	1.0	Lachnospiraceae	family	1.0	Roseburia	genus	1.0
Consensus454		Bacteria	domain	1.0	Firmicutes	phylum	1.0	Clostridia	class	1.0	Clostridiales	order	1.0	Lachnospiraceae	family	0.93	Lachnospiracea_incertae_sedis	genus	0.64
Consensus455		Bacteria	domain	1.0	Bacteroidetes	phylum	1.0	Bacteroidia	class	1.0	Bacteroidales	order	1.0	Porphyromonadaceae	family	0.99	Parabacteroides	genus	0.98
Consensus456		Bacteria	domain	1.0	Firmicutes	phylum	1.0	Clostridia	class	1.0	Clostridiales	order	1.0	Lachnospiraceae	family	1.0	Ruminococcus2	genus	0.95
Consensus457		Bacteria	domain	1.0	Firmicutes	phylum	1.0	Clostridia	class	1.0	Clostridiales	order	1.0	Clostridiaceae 1	family	0.95	Clostridium sensu stricto	genus	0.86
Consensus458		Bacteria	domain	1.0	Firmicutes	phylum	1.0	Clostridia	class	1.0	Clostridiales	order	1.0	Ruminococcaceae	family	1.0	Faecalibacterium	genus	1.0
Consensus459		Bacteria	domain	1.0	Verrucomicrobia	phylum	1.0	Verrucomicrobiae	class	1.0	Verrucomicrobiales	order	1.0	Verrucomicrobiaceae	family	1.0	Akkermansia	genus	1.0
Consensus460		Bacteria	domain	1.0	Firmicutes	phylum	1.0	Clostridia	class	1.0	Clostridiales	order	1.0	Lachnospiraceae	family	1.0	Ruminococcus2	genus	0.96
Consensus461		Bacteria	domain	1.0	Firmicutes	phylum	1.0	Clostridia	class	1.0	Clostridiales	order	1.0	Lachnospiraceae	family	1.0	Dorea	genus	0.86
Consensus462		Bacteria	domain	1.0	Proteobacteria	phylum	0.71	Deltaproteobacteria	class	0.62	Bdellovibrionales	order	0.56	Bdellovibrionaceae	family	0.56	Vampirovibrio	genus	0.56
Consensus463		Bacteria	domain	1.0	Bacteroidetes	phylum	1.0	Bacteroidia	class	1.0	Bacteroidales	order	1.0	Bacteroidaceae	family	0.75	Bacteroides	genus	0.75
Consensus464		Bacteria	domain	1.0	Bacteroidetes	phylum	1.0	Bacteroidia	class	1.0	Bacteroidales	order	1.0	Bacteroidaceae	family	0.8	Bacteroides	genus	0.8
Consensus465		Bacteria	domain	1.0	Firmicutes	phylum	0.87	Clostridia	class	0.62	Clostridiales	order	0.62	Clostridiales_Incertae Sedis XI	family	0.17	Soehngenia	genus	0.1
Consensus466		Bacteria	domain	1.0	Firmicutes	phylum	1.0	Clostridia	class	1.0	Clostridiales	order	1.0	Lachnospiraceae	family	1.0	Roseburia	genus	0.98
Consensus467		Bacteria	domain	1.0	Bacteroidetes	phylum	1.0	Bacteroidia	class	1.0	Bacteroidales	order	1.0	Bacteroidaceae	family	1.0	Bacteroides	genus	1.0
Consensus468		Bacteria	domain	1.0	Bacteroidetes	phylum	1.0	Bacteroidia	class	1.0	Bacteroidales	order	1.0	Prevotellaceae	family	1.0	Prevotella	genus	1.0
Consensus469		Bacteria	domain	1.0	Firmicutes	phylum	1.0	Clostridia	class	1.0	Clostridiales	order	1.0	Ruminococcaceae	family	1.0	Faecalibacterium	genus	1.0
Consensus470		Bacteria	domain	1.0	Firmicutes	phylum	1.0	Clostridia	class	0.99	Clostridiales	order	0.99	Lachnospiraceae	family	0.77	Clostridium XlVb	genus	0.46
Consensus471		Bacteria	domain	1.0	Firmicutes	phylum	1.0	Clostridia	class	1.0	Clostridiales	order	1.0	Lachnospiraceae	family	1.0	Clostridium XlVa	genus	0.73
Consensus472		Bacteria	domain	1.0	Firmicutes	phylum	1.0	Clostridia	class	1.0	Clostridiales	order	1.0	Lachnospiraceae	family	1.0	Dorea	genus	0.83
Consensus473		Bacteria	domain	1.0	Firmicutes	phylum	1.0	Clostridia	class	1.0	Clostridiales	order	1.0	Lachnospiraceae	family	1.0	Blautia	genus	0.82
Consensus474		Bacteria	domain	1.0	Bacteroidetes	phylum	1.0	Bacteroidia	class	1.0	Bacteroidales	order	1.0	Prevotellaceae	family	0.9	Prevotella	genus	0.84
Consensus475		Bacteria	domain	1.0	Firmicutes	phylum	0.96	Clostridia	class	0.96	Clostridiales	order	0.96	Lachnospiraceae	family	0.96	Roseburia	genus	0.96
Consensus476		Bacteria	domain	1.0	Firmicutes	phylum	0.98	Clostridia	class	0.97	Clostridiales	order	0.97	Ruminococcaceae	family	0.89	Clostridium IV	genus	0.77
Consensus477		Bacteria	domain	1.0	Bacteroidetes	phylum	1.0	Bacteroidia	class	1.0	Bacteroidales	order	1.0	Prevotellaceae	family	1.0	Prevotella	genus	1.0
Consensus478		Bacteria	domain	1.0	Firmicutes	phylum	1.0	Negativicutes	class	1.0	Selenomonadales	order	1.0	Acidaminococcaceae	family	0.98	Phascolarctobacterium	genus	0.98
Consensus479		Bacteria	domain	1.0	Bacteroidetes	phylum	1.0	Bacteroidia	class	1.0	Bacteroidales	order	1.0	Bacteroidaceae	family	1.0	Bacteroides	genus	1.0
Consensus480		Bacteria	domain	1.0	Firmicutes	phylum	1.0	Clostridia	class	1.0	Clostridiales	order	1.0	Lachnospiraceae	family	1.0	Clostridium XlVa	genus	1.0
Consensus481		Bacteria	domain	1.0	Firmicutes	phylum	1.0	Clostridia	class	1.0	Clostridiales	order	1.0	Lachnospiraceae	family	0.86	Dorea	genus	0.17
Consensus482		Bacteria	domain	1.0	Bacteroidetes	phylum	1.0	Bacteroidia	class	1.0	Bacteroidales	order	1.0	Bacteroidaceae	family	1.0	Bacteroides	genus	1.0
Consensus483		Bacteria	domain	1.0	Firmicutes	phylum	1.0	Clostridia	class	1.0	Clostridiales	order	1.0	Ruminococcaceae	family	1.0	Faecalibacterium	genus	1.0
Consensus484		Bacteria	domain	1.0	Firmicutes	phylum	1.0	Clostridia	class	1.0	Clostridiales	order	1.0	Lachnospiraceae	family	1.0	Clostridium XlVa	genus	0.37
Consensus485		Bacteria	domain	1.0	Proteobacteria	phylum	1.0	Deltaproteobacteria	class	1.0	Desulfovibrionales	order	1.0	Desulfovibrionaceae	family	1.0	Bilophila	genus	0.99
Consensus486		Bacteria	domain	1.0	Firmicutes	phylum	1.0	Clostridia	class	1.0	Clostridiales	order	1.0	Ruminococcaceae	family	0.99	Anaerotruncus	genus	0.28
Consensus487		Bacteria	domain	1.0	Firmicutes	phylum	1.0	Erysipelotrichia	class	1.0	Erysipelotrichales	order	1.0	Erysipelotrichaceae	family	1.0	Erysipelotrichaceae_incertae_sedis	genus	0.98
Consensus488		Bacteria	domain	1.0	Bacteroidetes	phylum	1.0	Bacteroidia	class	1.0	Bacteroidales	order	1.0	Prevotellaceae	family	1.0	Prevotella	genus	1.0
Consensus489		Bacteria	domain	1.0	Firmicutes	phylum	1.0	Clostridia	class	1.0	Clostridiales	order	1.0	Ruminococcaceae	family	1.0	Gemmiger	genus	0.78
Consensus490		Bacteria	domain	1.0	Firmicutes	phylum	1.0	Negativicutes	class	1.0	Selenomonadales	order	1.0	Veillonellaceae	family	1.0	Megasphaera	genus	1.0
Consensus491		Bacteria	domain	1.0	Firmicutes	phylum	1.0	Clostridia	class	1.0	Clostridiales	order	1.0	Lachnospiraceae	family	1.0	Blautia	genus	0.95
Consensus492		Bacteria	domain	1.0	Firmicutes	phylum	0.98	Clostridia	class	0.96	Clostridiales	order	0.96	Ruminococcaceae	family	0.91	Oscillibacter	genus	0.89
Consensus493		Bacteria	domain	1.0	Bacteroidetes	phylum	0.99	Bacteroidia	class	0.98	Bacteroidales	order	0.98	Prevotellaceae	family	0.88	Paraprevotella	genus	0.74
Consensus494		Bacteria	domain	1.0	Firmicutes	phylum	0.97	Clostridia	class	0.94	Clostridiales	order	0.94	Ruminococcaceae	family	0.6	Clostridium IV	genus	0.29
Consensus495		Bacteria	domain	1.0	Firmicutes	phylum	0.99	Clostridia	class	0.99	Clostridiales	order	0.99	Lachnospiraceae	family	0.86	Coprococcus	genus	0.25
Consensus496		Bacteria	domain	1.0	Bacteroidetes	phylum	1.0	Bacteroidia	class	1.0	Bacteroidales	order	1.0	Porphyromonadaceae	family	1.0	Parabacteroides	genus	1.0
Consensus497		Bacteria	domain	1.0	Firmicutes	phylum	1.0	Clostridia	class	1.0	Clostridiales	order	1.0	Ruminococcaceae	family	0.94	Sporobacter	genus	0.49
Consensus498		Bacteria	domain	1.0	Proteobacteria	phylum	1.0	Betaproteobacteria	class	1.0	Burkholderiales	order	1.0	Sutterellaceae	family	1.0	Parasutterella	genus	1.0
Consensus499		Bacteria	domain	1.0	Firmicutes	phylum	1.0	Clostridia	class	1.0	Clostridiales	order	1.0	Ruminococcaceae	family	1.0	Flavonifractor	genus	0.79
Consensus500		Bacteria	domain	1.0	Firmicutes	phylum	1.0	Clostridia	class	1.0	Clostridiales	order	1.0	Ruminococcaceae	family	1.0	Ruminococcus	genus	1.0
Consensus501		Bacteria	domain	1.0	Proteobacteria	phylum	1.0	Deltaproteobacteria	class	1.0	Desulfovibrionales	order	1.0	Desulfovibrionaceae	family	0.99	Desulfovibrio	genus	0.98
Consensus502		Bacteria	domain	1.0	Bacteroidetes	phylum	1.0	Bacteroidia	class	1.0	Bacteroidales	order	1.0	Bacteroidaceae	family	0.74	Bacteroides	genus	0.74
Consensus503		Bacteria	domain	1.0	Firmicutes	phylum	0.96	Clostridia	class	0.93	Clostridiales	order	0.93	Ruminococcaceae	family	0.52	Faecalibacterium	genus	0.21
Consensus504		Bacteria	domain	1.0	Fusobacteria	phylum	1.0	Fusobacteriia	class	1.0	Fusobacteriales	order	1.0	Fusobacteriaceae	family	1.0	Fusobacterium	genus	0.7
Consensus505		Bacteria	domain	1.0	Bacteroidetes	phylum	1.0	Bacteroidia	class	1.0	Bacteroidales	order	1.0	Prevotellaceae	family	1.0	Prevotella	genus	1.0
Consensus506		Bacteria	domain	1.0	Firmicutes	phylum	1.0	Clostridia	class	1.0	Clostridiales	order	1.0	Clostridiaceae 1	family	0.31	Anaerosporobacter	genus	0.31
Consensus507		Bacteria	domain	1.0	Firmicutes	phylum	1.0	Clostridia	class	1.0	Clostridiales	order	1.0	Lachnospiraceae	family	1.0	Dorea	genus	0.82
Consensus508		Bacteria	domain	1.0	Firmicutes	phylum	1.0	Clostridia	class	0.99	Clostridiales	order	0.99	Lachnospiraceae	family	0.99	Clostridium XlVa	genus	0.37
Consensus509		Bacteria	domain	1.0	Firmicutes	phylum	1.0	Clostridia	class	1.0	Clostridiales	order	1.0	Lachnospiraceae	family	1.0	Clostridium XlVa	genus	0.86
Consensus510		Bacteria	domain	1.0	Firmicutes	phylum	0.99	Clostridia	class	0.98	Clostridiales	order	0.98	Lachnospiraceae	family	0.8	Robinsoniella	genus	0.2
Consensus511		Bacteria	domain	1.0	Firmicutes	phylum	0.98	Clostridia	class	0.98	Clostridiales	order	0.96	Ruminococcaceae	family	0.9	Faecalibacterium	genus	0.34
Consensus512		Bacteria	domain	1.0	Firmicutes	phylum	1.0	Negativicutes	class	1.0	Selenomonadales	order	1.0	Veillonellaceae	family	1.0	Megasphaera	genus	0.8
Consensus513		Bacteria	domain	1.0	Firmicutes	phylum	1.0	Negativicutes	class	1.0	Selenomonadales	order	1.0	Veillonellaceae	family	1.0	Megamonas	genus	0.99
Consensus514		Bacteria	domain	1.0	Bacteroidetes	phylum	1.0	Bacteroidia	class	1.0	Bacteroidales	order	1.0	Bacteroidaceae	family	1.0	Bacteroides	genus	1.0
Consensus515		Bacteria	domain	1.0	Firmicutes	phylum	1.0	Clostridia	class	1.0	Clostridiales	order	1.0	Ruminococcaceae	family	1.0	Ruminococcus	genus	0.96
Consensus516		Bacteria	domain	1.0	Firmicutes	phylum	1.0	Clostridia	class	1.0	Clostridiales	order	1.0	Ruminococcaceae	family	1.0	Faecalibacterium	genus	0.85
Consensus517		Bacteria	domain	1.0	Firmicutes	phylum	1.0	Clostridia	class	1.0	Clostridiales	order	1.0	Ruminococcaceae	family	1.0	Faecalibacterium	genus	0.73
Consensus518		Bacteria	domain	1.0	Firmicutes	phylum	1.0	Negativicutes	class	1.0	Selenomonadales	order	1.0	Veillonellaceae	family	1.0	Allisonella	genus	0.99
Consensus519		Bacteria	domain	1.0	Firmicutes	phylum	0.98	Clostridia	class	0.92	Clostridiales	order	0.92	Clostridiaceae 1	family	0.04	Anaerosporobacter	genus	0.01
Consensus520		Bacteria	domain	1.0	Firmicutes	phylum	1.0	Negativicutes	class	1.0	Selenomonadales	order	1.0	Veillonellaceae	family	1.0	Megasphaera	genus	0.74
Consensus521		Bacteria	domain	1.0	Firmicutes	phylum	0.98	Clostridia	class	0.98	Clostridiales	order	0.97	Ruminococcaceae	family	0.73	Ruminococcus	genus	0.35
Consensus522		Bacteria	domain	1.0	Bacteroidetes	phylum	1.0	Bacteroidia	class	1.0	Bacteroidales	order	1.0	Bacteroidaceae	family	0.91	Bacteroides	genus	0.91
Consensus523		Bacteria	domain	0.99	Tenericutes	phylum	0.37	Mollicutes	class	0.37	Anaeroplasmatales	order	0.37	Anaeroplasmataceae	family	0.37	Asteroleplasma	genus	0.37
Consensus524		Bacteria	domain	1.0	Firmicutes	phylum	1.0	Clostridia	class	1.0	Clostridiales	order	1.0	Ruminococcaceae	family	1.0	Faecalibacterium	genus	1.0
Consensus525		Bacteria	domain	1.0	Bacteroidetes	phylum	0.99	Bacteroidia	class	0.98	Bacteroidales	order	0.98	Prevotellaceae	family	0.97	Alloprevotella	genus	0.93
Consensus526		Bacteria	domain	1.0	Firmicutes	phylum	0.98	Erysipelotrichia	class	0.84	Erysipelotrichales	order	0.84	Erysipelotrichaceae	family	0.84	Catenibacterium	genus	0.45
Consensus527		Bacteria	domain	1.0	Firmicutes	phylum	1.0	Clostridia	class	1.0	Clostridiales	order	1.0	Lachnospiraceae	family	1.0	Roseburia	genus	1.0
Consensus528		Bacteria	domain	1.0	Firmicutes	phylum	1.0	Clostridia	class	1.0	Clostridiales	order	1.0	Lachnospiraceae	family	1.0	Clostridium XlVa	genus	0.75
Consensus529		Bacteria	domain	1.0	Bacteroidetes	phylum	0.99	Bacteroidia	class	0.99	Bacteroidales	order	0.99	Prevotellaceae	family	0.92	Paraprevotella	genus	0.88
Consensus530		Bacteria	domain	1.0	Bacteroidetes	phylum	1.0	Bacteroidia	class	0.99	Bacteroidales	order	0.99	Bacteroidaceae	family	0.94	Bacteroides	genus	0.94
Consensus531		Bacteria	domain	1.0	Fusobacteria	phylum	1.0	Fusobacteriia	class	1.0	Fusobacteriales	order	1.0	Fusobacteriaceae	family	1.0	Clostridium XIX	genus	0.38
Consensus532		Bacteria	domain	1.0	Firmicutes	phylum	1.0	Clostridia	class	1.0	Clostridiales	order	1.0	Lachnospiraceae	family	1.0	Blautia	genus	0.73
Consensus533		Bacteria	domain	1.0	Firmicutes	phylum	1.0	Clostridia	class	1.0	Clostridiales	order	1.0	Lachnospiraceae	family	1.0	Lachnospiracea_incertae_sedis	genus	0.65
Consensus534		Bacteria	domain	1.0	Firmicutes	phylum	1.0	Clostridia	class	1.0	Clostridiales	order	1.0	Lachnospiraceae	family	1.0	Lachnospiracea_incertae_sedis	genus	0.75
Consensus535		Bacteria	domain	1.0	Bacteroidetes	phylum	1.0	Bacteroidia	class	1.0	Bacteroidales	order	1.0	Bacteroidaceae	family	1.0	Bacteroides	genus	1.0
Consensus536		Bacteria	domain	1.0	Firmicutes	phylum	1.0	Clostridia	class	1.0	Clostridiales	order	1.0	Lachnospiraceae	family	0.96	Lachnobacterium	genus	0.54
Consensus537		Bacteria	domain	1.0	Bacteroidetes	phylum	1.0	Bacteroidia	class	1.0	Bacteroidales	order	1.0	Bacteroidaceae	family	1.0	Bacteroides	genus	1.0
Consensus538		Bacteria	domain	1.0	Proteobacteria	phylum	1.0	Gammaproteobacteria	class	1.0	Enterobacteriales	order	1.0	Enterobacteriaceae	family	1.0	Escherichia/Shigella	genus	0.87
Consensus539		Bacteria	domain	1.0	Firmicutes	phylum	1.0	Negativicutes	class	1.0	Selenomonadales	order	1.0	Veillonellaceae	family	1.0	Megamonas	genus	0.89
Consensus540		Bacteria	domain	1.0	Bacteroidetes	phylum	1.0	Bacteroidia	class	1.0	Bacteroidales	order	1.0	Bacteroidaceae	family	0.99	Bacteroides	genus	0.99
Consensus541		Bacteria	domain	1.0	Firmicutes	phylum	0.99	Clostridia	class	0.98	Clostridiales	order	0.98	Ruminococcaceae	family	0.68	Oscillibacter	genus	0.24
Consensus542		Bacteria	domain	1.0	Firmicutes	phylum	1.0	Negativicutes	class	0.91	Selenomonadales	order	0.91	Acidaminococcaceae	family	0.91	Phascolarctobacterium	genus	0.91
Consensus543		Bacteria	domain	1.0	Bacteroidetes	phylum	1.0	Bacteroidia	class	1.0	Bacteroidales	order	1.0	Prevotellaceae	family	1.0	Prevotella	genus	1.0
Consensus544		Bacteria	domain	1.0	Firmicutes	phylum	0.62	Clostridia	class	0.6	Clostridiales	order	0.6	Clostridiales_Incertae Sedis XII	family	0.3	Guggenheimella	genus	0.29
Consensus545		Bacteria	domain	1.0	Actinobacteria	phylum	1.0	Actinobacteria	class	1.0	Bifidobacteriales	order	1.0	Bifidobacteriaceae	family	1.0	Bifidobacterium	genus	0.98
Consensus546		Bacteria	domain	1.0	Verrucomicrobia	phylum	1.0	Verrucomicrobiae	class	1.0	Verrucomicrobiales	order	1.0	Verrucomicrobiaceae	family	1.0	Akkermansia	genus	1.0
Consensus547		Bacteria	domain	1.0	Firmicutes	phylum	1.0	Clostridia	class	1.0	Clostridiales	order	1.0	Ruminococcaceae	family	1.0	Faecalibacterium	genus	1.0
Consensus548		Bacteria	domain	1.0	Firmicutes	phylum	1.0	Negativicutes	class	0.9	Selenomonadales	order	0.9	Veillonellaceae	family	0.9	Megasphaera	genus	0.85
Consensus549		Bacteria	domain	1.0	Firmicutes	phylum	1.0	Clostridia	class	1.0	Clostridiales	order	1.0	Ruminococcaceae	family	1.0	Gemmiger	genus	0.84
Consensus550		Bacteria	domain	1.0	Firmicutes	phylum	0.98	Clostridia	class	0.98	Clostridiales	order	0.98	Ruminococcaceae	family	0.98	Ruminococcus	genus	0.88
Consensus551		Bacteria	domain	1.0	Bacteroidetes	phylum	1.0	Bacteroidia	class	1.0	Bacteroidales	order	1.0	Prevotellaceae	family	0.96	Paraprevotella	genus	0.96
Consensus552		Bacteria	domain	1.0	Bacteroidetes	phylum	1.0	Bacteroidia	class	0.86	Bacteroidales	order	0.86	Prevotellaceae	family	0.62	Prevotella	genus	0.36
Consensus553		Bacteria	domain	1.0	Firmicutes	phylum	1.0	Clostridia	class	1.0	Clostridiales	order	1.0	Ruminococcaceae	family	1.0	Ruminococcus	genus	1.0
Consensus554		Bacteria	domain	1.0	Firmicutes	phylum	1.0	Clostridia	class	1.0	Clostridiales	order	1.0	Lachnospiraceae	family	0.99	Blautia	genus	0.98
Consensus555		Bacteria	domain	1.0	Firmicutes	phylum	1.0	Clostridia	class	1.0	Clostridiales	order	1.0	Lachnospiraceae	family	1.0	Clostridium XlVb	genus	1.0
Consensus556		Bacteria	domain	1.0	Bacteroidetes	phylum	0.99	Bacteroidia	class	0.98	Bacteroidales	order	0.98	Prevotellaceae	family	0.79	Alloprevotella	genus	0.77
Consensus557		Bacteria	domain	1.0	Bacteroidetes	phylum	1.0	Bacteroidia	class	1.0	Bacteroidales	order	1.0	Bacteroidaceae	family	1.0	Bacteroides	genus	1.0
Consensus558		Bacteria	domain	1.0	Bacteroidetes	phylum	1.0	Bacteroidia	class	1.0	Bacteroidales	order	1.0	Rikenellaceae	family	1.0	Alistipes	genus	1.0
Consensus559		Bacteria	domain	1.0	Bacteroidetes	phylum	0.99	Bacteroidia	class	0.99	Bacteroidales	order	0.99	Prevotellaceae	family	0.99	Prevotella	genus	0.91
Consensus560		Bacteria	domain	1.0	Proteobacteria	phylum	0.9	Betaproteobacteria	class	0.83	Burkholderiales	order	0.62	Sutterellaceae	family	0.36	Sutterella	genus	0.28
Consensus561		Bacteria	domain	1.0	Fusobacteria	phylum	1.0	Fusobacteriia	class	1.0	Fusobacteriales	order	1.0	Fusobacteriaceae	family	1.0	Fusobacterium	genus	0.98
Consensus562		Bacteria	domain	1.0	Bacteroidetes	phylum	0.99	Bacteroidia	class	0.99	Bacteroidales	order	0.99	Bacteroidaceae	family	0.99	Bacteroides	genus	0.99
Consensus563		Bacteria	domain	1.0	Bacteroidetes	phylum	1.0	Bacteroidia	class	1.0	Bacteroidales	order	1.0	Porphyromonadaceae	family	1.0	Parabacteroides	genus	1.0
Consensus564		Bacteria	domain	1.0	Proteobacteria	phylum	1.0	Betaproteobacteria	class	1.0	Burkholderiales	order	1.0	Sutterellaceae	family	1.0	Parasutterella	genus	1.0
Consensus565		Bacteria	domain	1.0	Firmicutes	phylum	1.0	Clostridia	class	1.0	Clostridiales	order	1.0	Lachnospiraceae	family	0.89	Roseburia	genus	0.58
Consensus566		Bacteria	domain	1.0	Proteobacteria	phylum	0.99	Gammaproteobacteria	class	0.99	Enterobacteriales	order	0.99	Enterobacteriaceae	family	0.99	Escherichia/Shigella	genus	0.9
Consensus567		Bacteria	domain	1.0	Firmicutes	phylum	1.0	Clostridia	class	1.0	Clostridiales	order	1.0	Clostridiales_Incertae Sedis XIII	family	0.76	Mogibacterium	genus	0.48
Consensus568		Bacteria	domain	1.0	Bacteroidetes	phylum	1.0	Bacteroidia	class	1.0	Bacteroidales	order	1.0	Porphyromonadaceae	family	0.93	Parabacteroides	genus	0.92
Consensus569		Bacteria	domain	1.0	Firmicutes	phylum	1.0	Negativicutes	class	1.0	Selenomonadales	order	1.0	Veillonellaceae	family	0.96	Veillonella	genus	0.92
Consensus570		Bacteria	domain	1.0	Firmicutes	phylum	0.65	Clostridia	class	0.65	Clostridiales	order	0.65	Ruminococcaceae	family	0.61	Ruminococcus	genus	0.45
Consensus571		Bacteria	domain	1.0	Bacteroidetes	phylum	1.0	Bacteroidia	class	1.0	Bacteroidales	order	1.0	Bacteroidaceae	family	1.0	Bacteroides	genus	1.0
Consensus572		Bacteria	domain	1.0	Firmicutes	phylum	1.0	Clostridia	class	1.0	Clostridiales	order	1.0	Ruminococcaceae	family	1.0	Faecalibacterium	genus	1.0
Consensus573		Bacteria	domain	1.0	Firmicutes	phylum	1.0	Clostridia	class	1.0	Clostridiales	order	1.0	Lachnospiraceae	family	1.0	Clostridium XlVa	genus	0.98
Consensus574		Bacteria	domain	1.0	Firmicutes	phylum	1.0	Clostridia	class	1.0	Clostridiales	order	1.0	Lachnospiraceae	family	0.93	Clostridium XlVa	genus	0.43
Consensus575		Bacteria	domain	1.0	Proteobacteria	phylum	1.0	Betaproteobacteria	class	1.0	Burkholderiales	order	1.0	Sutterellaceae	family	1.0	Parasutterella	genus	1.0
Consensus576		Bacteria	domain	1.0	Firmicutes	phylum	1.0	Clostridia	class	1.0	Clostridiales	order	1.0	Lachnospiraceae	family	1.0	Roseburia	genus	0.94
Consensus577		Bacteria	domain	1.0	Proteobacteria	phylum	1.0	Gammaproteobacteria	class	1.0	Enterobacteriales	order	1.0	Enterobacteriaceae	family	1.0	Escherichia/Shigella	genus	0.99
Consensus578		Bacteria	domain	1.0	Bacteroidetes	phylum	1.0	Bacteroidia	class	1.0	Bacteroidales	order	1.0	Porphyromonadaceae	family	1.0	Butyricimonas	genus	1.0
Consensus579		Bacteria	domain	1.0	Firmicutes	phylum	1.0	Clostridia	class	1.0	Clostridiales	order	1.0	Lachnospiraceae	family	1.0	Roseburia	genus	1.0
Consensus580		Bacteria	domain	1.0	Firmicutes	phylum	1.0	Clostridia	class	1.0	Clostridiales	order	1.0	Lachnospiraceae	family	1.0	Lachnospiracea_incertae_sedis	genus	0.47
Consensus581		Bacteria	domain	1.0	Bacteroidetes	phylum	0.99	Bacteroidia	class	0.99	Bacteroidales	order	0.99	Prevotellaceae	family	0.98	Alloprevotella	genus	0.95
Consensus582		Bacteria	domain	1.0	Firmicutes	phylum	1.0	Erysipelotrichia	class	1.0	Erysipelotrichales	order	1.0	Erysipelotrichaceae	family	1.0	Holdemania	genus	1.0
Consensus583		Bacteria	domain	1.0	Bacteroidetes	phylum	1.0	Bacteroidia	class	1.0	Bacteroidales	order	1.0	Bacteroidaceae	family	1.0	Bacteroides	genus	1.0
Consensus584		Bacteria	domain	1.0	Bacteroidetes	phylum	1.0	Bacteroidia	class	1.0	Bacteroidales	order	1.0	Porphyromonadaceae	family	1.0	Butyricimonas	genus	1.0
Consensus585		Bacteria	domain	1.0	Firmicutes	phylum	1.0	Clostridia	class	1.0	Clostridiales	order	1.0	Lachnospiraceae	family	1.0	Lachnospiracea_incertae_sedis	genus	0.84
Consensus586		Bacteria	domain	1.0	Firmicutes	phylum	1.0	Clostridia	class	1.0	Clostridiales	order	1.0	Ruminococcaceae	family	1.0	Faecalibacterium	genus	1.0
Consensus587		Bacteria	domain	1.0	Firmicutes	phylum	1.0	Clostridia	class	1.0	Clostridiales	order	1.0	Ruminococcaceae	family	1.0	Faecalibacterium	genus	1.0
Consensus588		Bacteria	domain	1.0	Bacteroidetes	phylum	1.0	Bacteroidia	class	1.0	Bacteroidales	order	1.0	Bacteroidaceae	family	1.0	Bacteroides	genus	1.0
Consensus589		Bacteria	domain	1.0	Proteobacteria	phylum	1.0	Gammaproteobacteria	class	1.0	Enterobacteriales	order	0.99	Enterobacteriaceae	family	0.99	Escherichia/Shigella	genus	0.87
Consensus590		Bacteria	domain	1.0	Firmicutes	phylum	1.0	Clostridia	class	1.0	Clostridiales	order	1.0	Ruminococcaceae	family	1.0	Faecalibacterium	genus	1.0
Consensus591		Bacteria	domain	1.0	Firmicutes	phylum	1.0	Clostridia	class	1.0	Clostridiales	order	1.0	Lachnospiraceae	family	1.0	Roseburia	genus	0.96
Consensus592		Bacteria	domain	1.0	Bacteroidetes	phylum	1.0	Bacteroidia	class	1.0	Bacteroidales	order	1.0	Bacteroidaceae	family	1.0	Bacteroides	genus	1.0
Consensus593		Bacteria	domain	1.0	Firmicutes	phylum	1.0	Clostridia	class	1.0	Clostridiales	order	1.0	Lachnospiraceae	family	0.97	Clostridium XlVa	genus	0.71
Consensus594		Bacteria	domain	1.0	Bacteroidetes	phylum	1.0	Bacteroidia	class	1.0	Bacteroidales	order	1.0	Prevotellaceae	family	1.0	Prevotella	genus	0.98
Consensus595		Bacteria	domain	1.0	Firmicutes	phylum	1.0	Clostridia	class	1.0	Clostridiales	order	1.0	Lachnospiraceae	family	1.0	Clostridium XlVa	genus	0.52
Consensus596		Bacteria	domain	1.0	Bacteroidetes	phylum	1.0	Bacteroidia	class	1.0	Bacteroidales	order	1.0	Prevotellaceae	family	0.92	Paraprevotella	genus	0.92
Consensus597		Bacteria	domain	1.0	Bacteroidetes	phylum	1.0	Bacteroidia	class	1.0	Bacteroidales	order	1.0	Prevotellaceae	family	1.0	Prevotella	genus	1.0
Consensus598		Bacteria	domain	1.0	Bacteroidetes	phylum	1.0	Bacteroidia	class	1.0	Bacteroidales	order	1.0	Prevotellaceae	family	1.0	Prevotella	genus	1.0
Consensus599		Bacteria	domain	1.0	Firmicutes	phylum	1.0	Clostridia	class	1.0	Clostridiales	order	1.0	Lachnospiraceae	family	1.0	Blautia	genus	0.73
Consensus600		Bacteria	domain	1.0	Firmicutes	phylum	1.0	Clostridia	class	0.98	Clostridiales	order	0.98	Lachnospiraceae	family	0.38	Lachnoanaerobaculum	genus	0.21
Consensus601		Bacteria	domain	1.0	Firmicutes	phylum	1.0	Clostridia	class	1.0	Clostridiales	order	1.0	Ruminococcaceae	family	1.0	Ruminococcus	genus	0.86
Consensus602		Bacteria	domain	1.0	Bacteroidetes	phylum	1.0	Bacteroidia	class	1.0	Bacteroidales	order	1.0	Rikenellaceae	family	0.99	Alistipes	genus	0.99
Consensus603		Bacteria	domain	1.0	Firmicutes	phylum	1.0	Clostridia	class	1.0	Clostridiales	order	1.0	Ruminococcaceae	family	1.0	Clostridium IV	genus	1.0
Consensus604		Bacteria	domain	1.0	Firmicutes	phylum	1.0	Clostridia	class	1.0	Clostridiales	order	1.0	Lachnospiraceae	family	0.95	Coprococcus	genus	0.93
Consensus605		Bacteria	domain	1.0	Firmicutes	phylum	1.0	Clostridia	class	1.0	Clostridiales	order	1.0	Ruminococcaceae	family	1.0	Faecalibacterium	genus	1.0
Consensus606		Bacteria	domain	1.0	Bacteroidetes	phylum	1.0	Bacteroidia	class	1.0	Bacteroidales	order	1.0	Bacteroidaceae	family	1.0	Bacteroides	genus	1.0
Consensus607		Bacteria	domain	1.0	Firmicutes	phylum	1.0	Clostridia	class	1.0	Clostridiales	order	1.0	Ruminococcaceae	family	1.0	Sporobacter	genus	0.44
Consensus608		Bacteria	domain	1.0	Firmicutes	phylum	1.0	Clostridia	class	1.0	Clostridiales	order	1.0	Lachnospiraceae	family	1.0	Coprococcus	genus	0.97
Consensus609		Bacteria	domain	1.0	Firmicutes	phylum	1.0	Clostridia	class	1.0	Clostridiales	order	1.0	Ruminococcaceae	family	1.0	Ruminococcus	genus	0.89
Consensus610		Bacteria	domain	1.0	Firmicutes	phylum	0.99	Clostridia	class	0.99	Clostridiales	order	0.99	Ruminococcaceae	family	0.96	Faecalibacterium	genus	0.36
Consensus611		Bacteria	domain	1.0	Firmicutes	phylum	1.0	Clostridia	class	1.0	Clostridiales	order	1.0	Ruminococcaceae	family	1.0	Flavonifractor	genus	0.47
Consensus612		Bacteria	domain	1.0	Bacteroidetes	phylum	1.0	Bacteroidia	class	1.0	Bacteroidales	order	1.0	Bacteroidaceae	family	1.0	Bacteroides	genus	1.0
Consensus613		Bacteria	domain	1.0	Firmicutes	phylum	1.0	Clostridia	class	1.0	Clostridiales	order	1.0	Ruminococcaceae	family	1.0	Faecalibacterium	genus	1.0
Consensus614		Bacteria	domain	1.0	Firmicutes	phylum	1.0	Clostridia	class	1.0	Clostridiales	order	1.0	Lachnospiraceae	family	0.99	Coprococcus	genus	0.82
Consensus615		Bacteria	domain	1.0	Bacteroidetes	phylum	1.0	Bacteroidia	class	1.0	Bacteroidales	order	1.0	Bacteroidaceae	family	1.0	Bacteroides	genus	1.0
Consensus616		Bacteria	domain	1.0	Bacteroidetes	phylum	1.0	Bacteroidia	class	1.0	Bacteroidales	order	1.0	Prevotellaceae	family	0.85	Prevotella	genus	0.74
Consensus617		Bacteria	domain	1.0	Bacteroidetes	phylum	1.0	Bacteroidia	class	1.0	Bacteroidales	order	1.0	Bacteroidaceae	family	1.0	Bacteroides	genus	1.0
Consensus618		Bacteria	domain	1.0	Proteobacteria	phylum	1.0	Gammaproteobacteria	class	1.0	Enterobacteriales	order	1.0	Enterobacteriaceae	family	1.0	Enterobacter	genus	0.68
Consensus619		Bacteria	domain	1.0	Firmicutes	phylum	1.0	Negativicutes	class	1.0	Selenomonadales	order	1.0	Veillonellaceae	family	1.0	Dialister	genus	1.0
Consensus620		Bacteria	domain	1.0	Fusobacteria	phylum	1.0	Fusobacteriia	class	1.0	Fusobacteriales	order	1.0	Fusobacteriaceae	family	1.0	Clostridium XIX	genus	0.83
Consensus621		Bacteria	domain	1.0	Firmicutes	phylum	1.0	Clostridia	class	1.0	Clostridiales	order	1.0	Ruminococcaceae	family	1.0	Oscillibacter	genus	0.59
Consensus622		Bacteria	domain	1.0	Firmicutes	phylum	0.97	Clostridia	class	0.97	Clostridiales	order	0.97	Ruminococcaceae	family	0.86	Anaerotruncus	genus	0.17
Consensus623		Bacteria	domain	1.0	Firmicutes	phylum	0.97	Clostridia	class	0.96	Clostridiales	order	0.96	Ruminococcaceae	family	0.93	Ethanoligenens	genus	0.26
Consensus624		Bacteria	domain	1.0	Bacteroidetes	phylum	1.0	Bacteroidia	class	1.0	Bacteroidales	order	1.0	Porphyromonadaceae	family	1.0	Parabacteroides	genus	1.0
Consensus625		Bacteria	domain	1.0	Firmicutes	phylum	1.0	Bacilli	class	0.99	Lactobacillales	order	0.99	Streptococcaceae	family	0.95	Streptococcus	genus	0.95
Consensus626		Bacteria	domain	1.0	Firmicutes	phylum	0.71	Erysipelotrichia	class	0.18	Erysipelotrichales	order	0.18	Erysipelotrichaceae	family	0.18	Bulleidia	genus	0.14
Consensus627		Bacteria	domain	1.0	Firmicutes	phylum	1.0	Clostridia	class	1.0	Clostridiales	order	1.0	Ruminococcaceae	family	0.99	Faecalibacterium	genus	0.99
Consensus628		Bacteria	domain	1.0	Bacteroidetes	phylum	1.0	Bacteroidia	class	1.0	Bacteroidales	order	1.0	Bacteroidaceae	family	1.0	Bacteroides	genus	1.0
Consensus629		Bacteria	domain	1.0	Bacteroidetes	phylum	1.0	Bacteroidia	class	1.0	Bacteroidales	order	1.0	Bacteroidaceae	family	1.0	Bacteroides	genus	1.0
Consensus630		Bacteria	domain	1.0	Firmicutes	phylum	1.0	Clostridia	class	0.98	Clostridiales	order	0.97	Ruminococcaceae	family	0.71	Oscillibacter	genus	0.51
Consensus631		Bacteria	domain	1.0	Firmicutes	phylum	1.0	Clostridia	class	1.0	Clostridiales	order	1.0	Lachnospiraceae	family	0.93	Clostridium XlVa	genus	0.34
Consensus632		Bacteria	domain	1.0	Firmicutes	phylum	1.0	Clostridia	class	1.0	Clostridiales	order	1.0	Lachnospiraceae	family	1.0	Roseburia	genus	0.97
Consensus633		Bacteria	domain	1.0	Proteobacteria	phylum	1.0	Gammaproteobacteria	class	1.0	Enterobacteriales	order	1.0	Enterobacteriaceae	family	1.0	Escherichia/Shigella	genus	0.96
Consensus634		Bacteria	domain	1.0	Bacteroidetes	phylum	1.0	Bacteroidia	class	1.0	Bacteroidales	order	1.0	Prevotellaceae	family	0.99	Prevotella	genus	0.99
Consensus635		Bacteria	domain	1.0	Firmicutes	phylum	0.99	Clostridia	class	0.97	Clostridiales	order	0.97	Ruminococcaceae	family	0.96	Clostridium IV	genus	0.44
Consensus636		Bacteria	domain	1.0	Firmicutes	phylum	1.0	Clostridia	class	1.0	Clostridiales	order	1.0	Ruminococcaceae	family	0.86	Flavonifractor	genus	0.51
Consensus637		Bacteria	domain	1.0	Proteobacteria	phylum	1.0	Betaproteobacteria	class	1.0	Burkholderiales	order	1.0	Sutterellaceae	family	1.0	Parasutterella	genus	1.0
Consensus638		Bacteria	domain	1.0	Firmicutes	phylum	1.0	Negativicutes	class	1.0	Selenomonadales	order	1.0	Veillonellaceae	family	1.0	Dialister	genus	1.0
Consensus639		Bacteria	domain	1.0	Firmicutes	phylum	1.0	Clostridia	class	1.0	Clostridiales	order	1.0	Lachnospiraceae	family	0.99	Lachnospiracea_incertae_sedis	genus	0.52
Consensus640		Bacteria	domain	1.0	Firmicutes	phylum	1.0	Clostridia	class	1.0	Clostridiales	order	1.0	Ruminococcaceae	family	1.0	Subdoligranulum	genus	0.57
Consensus641		Bacteria	domain	1.0	Proteobacteria	phylum	0.89	Gammaproteobacteria	class	0.89	Aeromonadales	order	0.89	Succinivibrionaceae	family	0.89	Succinivibrio	genus	0.89
Consensus642		Bacteria	domain	1.0	Firmicutes	phylum	1.0	Clostridia	class	1.0	Clostridiales	order	1.0	Lachnospiraceae	family	1.0	Roseburia	genus	0.85
Consensus643		Bacteria	domain	1.0	Firmicutes	phylum	1.0	Erysipelotrichia	class	0.84	Erysipelotrichales	order	0.84	Erysipelotrichaceae	family	0.84	Catenibacterium	genus	0.34
Consensus644		Bacteria	domain	1.0	Verrucomicrobia	phylum	1.0	Verrucomicrobiae	class	1.0	Verrucomicrobiales	order	1.0	Verrucomicrobiaceae	family	1.0	Akkermansia	genus	1.0
Consensus645		Bacteria	domain	1.0	Firmicutes	phylum	1.0	Negativicutes	class	1.0	Selenomonadales	order	1.0	Veillonellaceae	family	1.0	Megamonas	genus	0.99
Consensus646		Bacteria	domain	1.0	Bacteroidetes	phylum	1.0	Bacteroidia	class	1.0	Bacteroidales	order	1.0	Bacteroidaceae	family	1.0	Bacteroides	genus	1.0
Consensus647		Bacteria	domain	1.0	Firmicutes	phylum	1.0	Clostridia	class	1.0	Clostridiales	order	1.0	Ruminococcaceae	family	1.0	Gemmiger	genus	0.83
Consensus648		Bacteria	domain	1.0	Firmicutes	phylum	1.0	Bacilli	class	1.0	Lactobacillales	order	1.0	Enterococcaceae	family	0.85	Vagococcus	genus	0.63
Consensus649		Bacteria	domain	1.0	Bacteroidetes	phylum	1.0	Bacteroidia	class	1.0	Bacteroidales	order	1.0	Bacteroidaceae	family	1.0	Bacteroides	genus	1.0
Consensus650		Bacteria	domain	1.0	Firmicutes	phylum	1.0	Clostridia	class	1.0	Clostridiales	order	1.0	Lachnospiraceae	family	0.98	Anaerostipes	genus	0.47
Consensus651		Bacteria	domain	1.0	Firmicutes	phylum	1.0	Clostridia	class	1.0	Clostridiales	order	1.0	Lachnospiraceae	family	1.0	Ruminococcus2	genus	0.32
Consensus652		Bacteria	domain	1.0	Firmicutes	phylum	1.0	Clostridia	class	1.0	Clostridiales	order	1.0	Ruminococcaceae	family	1.0	Faecalibacterium	genus	1.0
Consensus653		Bacteria	domain	1.0	Firmicutes	phylum	1.0	Negativicutes	class	0.99	Selenomonadales	order	0.99	Veillonellaceae	family	0.99	Dialister	genus	0.98
Consensus654		Bacteria	domain	1.0	Bacteroidetes	phylum	1.0	Bacteroidia	class	1.0	Bacteroidales	order	1.0	Prevotellaceae	family	1.0	Prevotella	genus	1.0
Consensus655		Bacteria	domain	1.0	Bacteroidetes	phylum	1.0	Bacteroidia	class	1.0	Bacteroidales	order	1.0	Bacteroidaceae	family	1.0	Bacteroides	genus	1.0
Consensus656		Bacteria	domain	1.0	Firmicutes	phylum	1.0	Clostridia	class	1.0	Clostridiales	order	1.0	Lachnospiraceae	family	1.0	Blautia	genus	0.99
Consensus657		Bacteria	domain	1.0	Firmicutes	phylum	1.0	Clostridia	class	1.0	Clostridiales	order	1.0	Ruminococcaceae	family	0.69	Butyricicoccus	genus	0.64
Consensus658		Bacteria	domain	1.0	Firmicutes	phylum	0.98	Negativicutes	class	0.95	Selenomonadales	order	0.95	Acidaminococcaceae	family	0.87	Phascolarctobacterium	genus	0.45
Consensus659		Bacteria	domain	1.0	Firmicutes	phylum	1.0	Clostridia	class	1.0	Clostridiales	order	1.0	Lachnospiraceae	family	1.0	Roseburia	genus	1.0
Consensus660		Bacteria	domain	1.0	Firmicutes	phylum	0.96	Clostridia	class	0.94	Clostridiales	order	0.94	Ruminococcaceae	family	0.93	Faecalibacterium	genus	0.41
Consensus661		Bacteria	domain	1.0	Actinobacteria	phylum	1.0	Actinobacteria	class	1.0	Bifidobacteriales	order	1.0	Bifidobacteriaceae	family	1.0	Bifidobacterium	genus	1.0
Consensus662		Bacteria	domain	1.0	Firmicutes	phylum	1.0	Clostridia	class	1.0	Clostridiales	order	1.0	Ruminococcaceae	family	0.95	Faecalibacterium	genus	0.85
Consensus663		Bacteria	domain	1.0	Firmicutes	phylum	1.0	Clostridia	class	1.0	Clostridiales	order	1.0	Lachnospiraceae	family	1.0	Lachnospiracea_incertae_sedis	genus	0.65
Consensus664		Bacteria	domain	1.0	Firmicutes	phylum	1.0	Clostridia	class	1.0	Clostridiales	order	1.0	Ruminococcaceae	family	1.0	Ruminococcus	genus	0.98
Consensus665		Bacteria	domain	1.0	Firmicutes	phylum	1.0	Bacilli	class	1.0	Lactobacillales	order	1.0	Lactobacillaceae	family	0.96	Lactobacillus	genus	0.83
Consensus666		Bacteria	domain	1.0	Bacteroidetes	phylum	1.0	Bacteroidia	class	0.99	Bacteroidales	order	0.99	Prevotellaceae	family	0.96	Paraprevotella	genus	0.48
Consensus667		Bacteria	domain	1.0	Bacteroidetes	phylum	1.0	Bacteroidia	class	1.0	Bacteroidales	order	1.0	Rikenellaceae	family	0.99	Alistipes	genus	0.99
Consensus668		Bacteria	domain	1.0	Firmicutes	phylum	1.0	Clostridia	class	1.0	Clostridiales	order	1.0	Lachnospiraceae	family	0.84	Lachnospiracea_incertae_sedis	genus	0.31
Consensus669		Bacteria	domain	1.0	Firmicutes	phylum	0.99	Clostridia	class	0.91	Clostridiales	order	0.91	Ruminococcaceae	family	0.63	Ruminococcus	genus	0.29
Consensus670		Bacteria	domain	1.0	Firmicutes	phylum	1.0	Negativicutes	class	1.0	Selenomonadales	order	1.0	Veillonellaceae	family	1.0	Megamonas	genus	0.97
Consensus671		Bacteria	domain	1.0	Bacteroidetes	phylum	0.87	Bacteroidia	class	0.85	Bacteroidales	order	0.85	Prevotellaceae	family	0.84	Alloprevotella	genus	0.82
Consensus672		Bacteria	domain	1.0	Bacteroidetes	phylum	1.0	Bacteroidia	class	1.0	Bacteroidales	order	1.0	Prevotellaceae	family	1.0	Paraprevotella	genus	1.0
Consensus673		Bacteria	domain	1.0	Firmicutes	phylum	1.0	Clostridia	class	1.0	Clostridiales	order	1.0	Lachnospiraceae	family	1.0	Clostridium XlVa	genus	1.0
Consensus674		Bacteria	domain	1.0	Firmicutes	phylum	1.0	Clostridia	class	0.99	Clostridiales	order	0.99	Peptostreptococcaceae	family	0.73	Clostridium XI	genus	0.42
Consensus675		Bacteria	domain	1.0	Firmicutes	phylum	1.0	Clostridia	class	1.0	Clostridiales	order	1.0	Lachnospiraceae	family	0.99	Lachnospiracea_incertae_sedis	genus	0.79
Consensus676		Bacteria	domain	1.0	Firmicutes	phylum	0.99	Clostridia	class	0.99	Clostridiales	order	0.99	Ruminococcaceae	family	0.99	Faecalibacterium	genus	0.7
Consensus677		Bacteria	domain	1.0	Firmicutes	phylum	1.0	Negativicutes	class	1.0	Selenomonadales	order	1.0	Veillonellaceae	family	1.0	Veillonella	genus	1.0
Consensus678		Bacteria	domain	1.0	Firmicutes	phylum	0.97	Clostridia	class	0.97	Clostridiales	order	0.97	Lachnospiraceae	family	0.93	Clostridium XlVa	genus	0.37
Consensus679		Bacteria	domain	1.0	Firmicutes	phylum	1.0	Clostridia	class	1.0	Clostridiales	order	1.0	Ruminococcaceae	family	1.0	Faecalibacterium	genus	1.0
Consensus680		Bacteria	domain	1.0	Firmicutes	phylum	0.99	Clostridia	class	0.99	Clostridiales	order	0.99	Lachnospiraceae	family	0.99	Clostridium XlVa	genus	0.87
Consensus681		Bacteria	domain	1.0	Firmicutes	phylum	0.96	Clostridia	class	0.96	Clostridiales	order	0.96	Ruminococcaceae	family	0.95	Ruminococcus	genus	0.87
Consensus682		Bacteria	domain	1.0	Firmicutes	phylum	1.0	Clostridia	class	1.0	Clostridiales	order	1.0	Ruminococcaceae	family	1.0	Faecalibacterium	genus	0.99
Consensus683		Bacteria	domain	1.0	Bacteroidetes	phylum	1.0	Bacteroidia	class	1.0	Bacteroidales	order	1.0	Bacteroidaceae	family	1.0	Bacteroides	genus	1.0
Consensus684		Bacteria	domain	1.0	Bacteroidetes	phylum	1.0	Bacteroidia	class	1.0	Bacteroidales	order	1.0	Prevotellaceae	family	1.0	Prevotella	genus	1.0
Consensus685		Bacteria	domain	1.0	Firmicutes	phylum	1.0	Bacilli	class	0.92	Lactobacillales	order	0.92	Streptococcaceae	family	0.8	Streptococcus	genus	0.77
Consensus686		Bacteria	domain	1.0	Actinobacteria	phylum	1.0	Actinobacteria	class	1.0	Actinomycetales	order	1.0	Actinomycetaceae	family	1.0	Actinomyces	genus	1.0
Consensus687		Bacteria	domain	1.0	Firmicutes	phylum	1.0	Clostridia	class	1.0	Clostridiales	order	1.0	Lachnospiraceae	family	1.0	Roseburia	genus	1.0
Consensus688		Bacteria	domain	1.0	Firmicutes	phylum	0.91	Clostridia	class	0.89	Clostridiales	order	0.89	Lachnospiraceae	family	0.41	Oribacterium	genus	0.18
Consensus689		Bacteria	domain	1.0	Cyanobacteria/Chloroplast	phylum	1.0	Chloroplast	class	1.0	Chloroplast	order	1.0	Chloroplast	family	1.0	Streptophyta	genus	1.0
Consensus690		Bacteria	domain	1.0	Firmicutes	phylum	1.0	Bacilli	class	0.93	Lactobacillales	order	0.93	Streptococcaceae	family	0.92	Streptococcus	genus	0.92
Consensus691		Bacteria	domain	1.0	Firmicutes	phylum	1.0	Clostridia	class	0.98	Clostridiales	order	0.98	Ruminococcaceae	family	0.67	Ruminococcus	genus	0.55
Consensus692		Bacteria	domain	1.0	Firmicutes	phylum	1.0	Clostridia	class	0.99	Clostridiales	order	0.99	Ruminococcaceae	family	0.74	Sporobacter	genus	0.37
Consensus693		Bacteria	domain	1.0	Firmicutes	phylum	1.0	Clostridia	class	1.0	Clostridiales	order	1.0	Ruminococcaceae	family	1.0	Ruminococcus	genus	0.96
Consensus694		Bacteria	domain	1.0	Firmicutes	phylum	1.0	Clostridia	class	1.0	Clostridiales	order	1.0	Ruminococcaceae	family	1.0	Ruminococcus	genus	0.89
Consensus695		Bacteria	domain	1.0	Proteobacteria	phylum	1.0	Gammaproteobacteria	class	1.0	Oceanospirillales	order	1.0	Halomonadaceae	family	1.0	Halomonas	genus	1.0
Consensus696		Bacteria	domain	1.0	Bacteroidetes	phylum	1.0	Bacteroidia	class	1.0	Bacteroidales	order	1.0	Bacteroidaceae	family	1.0	Bacteroides	genus	1.0
Consensus697		Bacteria	domain	1.0	Bacteroidetes	phylum	0.94	Bacteroidia	class	0.74	Bacteroidales	order	0.74	Prevotellaceae	family	0.56	Hallella	genus	0.31
Consensus698		Bacteria	domain	1.0	Bacteroidetes	phylum	1.0	Bacteroidia	class	1.0	Bacteroidales	order	1.0	Rikenellaceae	family	1.0	Alistipes	genus	1.0
Consensus699		Bacteria	domain	1.0	Firmicutes	phylum	0.97	Clostridia	class	0.97	Clostridiales	order	0.97	Peptococcaceae 1	family	0.95	Peptococcus	genus	0.95
Consensus700		Bacteria	domain	1.0	Bacteroidetes	phylum	1.0	Bacteroidia	class	1.0	Bacteroidales	order	1.0	Rikenellaceae	family	1.0	Alistipes	genus	1.0
Consensus701		Bacteria	domain	1.0	Firmicutes	phylum	1.0	Bacilli	class	0.99	Lactobacillales	order	0.99	Streptococcaceae	family	0.96	Streptococcus	genus	0.96
Consensus702		Bacteria	domain	1.0	Firmicutes	phylum	1.0	Clostridia	class	1.0	Clostridiales	order	1.0	Lachnospiraceae	family	1.0	Roseburia	genus	1.0
Consensus703		Bacteria	domain	1.0	Actinobacteria	phylum	1.0	Actinobacteria	class	1.0	Coriobacteriales	order	1.0	Coriobacteriaceae	family	1.0	Adlercreutzia	genus	0.42
Consensus704		Bacteria	domain	1.0	Bacteroidetes	phylum	1.0	Bacteroidia	class	1.0	Bacteroidales	order	1.0	Bacteroidaceae	family	1.0	Bacteroides	genus	1.0
Consensus705		Bacteria	domain	1.0	Bacteroidetes	phylum	0.98	Bacteroidia	class	0.9	Bacteroidales	order	0.9	Bacteroidales_incertae_sedis	family	0.26	Phocaeicola	genus	0.26
Consensus706		Bacteria	domain	1.0	Firmicutes	phylum	0.82	Negativicutes	class	0.14	Selenomonadales	order	0.14	Veillonellaceae	family	0.12	Dendrosporobacter	genus	0.08
Consensus707		Bacteria	domain	1.0	Bacteroidetes	phylum	1.0	Bacteroidia	class	1.0	Bacteroidales	order	1.0	Bacteroidaceae	family	1.0	Bacteroides	genus	1.0
Consensus708		Bacteria	domain	1.0	Firmicutes	phylum	0.99	Clostridia	class	0.99	Clostridiales	order	0.99	Ruminococcaceae	family	0.97	Butyricicoccus	genus	0.9
Consensus709		Bacteria	domain	1.0	Firmicutes	phylum	1.0	Clostridia	class	1.0	Clostridiales	order	1.0	Lachnospiraceae	family	1.0	Blautia	genus	0.94
Consensus710		Bacteria	domain	1.0	Bacteroidetes	phylum	1.0	Bacteroidia	class	1.0	Bacteroidales	order	1.0	Bacteroidaceae	family	1.0	Bacteroides	genus	1.0
Consensus711		Bacteria	domain	1.0	Bacteroidetes	phylum	1.0	Bacteroidia	class	1.0	Bacteroidales	order	1.0	Bacteroidaceae	family	0.99	Bacteroides	genus	0.99
Consensus712		Bacteria	domain	1.0	Proteobacteria	phylum	1.0	Gammaproteobacteria	class	1.0	Pasteurellales	order	0.9	Pasteurellaceae	family	0.9	Haemophilus	genus	0.58
Consensus713		Bacteria	domain	1.0	Firmicutes	phylum	0.96	Clostridia	class	0.93	Clostridiales	order	0.93	Ruminococcaceae	family	0.87	Anaerotruncus	genus	0.2
Consensus714		Bacteria	domain	1.0	Bacteroidetes	phylum	1.0	Bacteroidia	class	1.0	Bacteroidales	order	1.0	Porphyromonadaceae	family	0.97	Parabacteroides	genus	0.97
Consensus715		Bacteria	domain	1.0	Firmicutes	phylum	1.0	Erysipelotrichia	class	0.99	Erysipelotrichales	order	0.99	Erysipelotrichaceae	family	0.99	Erysipelotrichaceae_incertae_sedis	genus	0.99
Consensus716		Bacteria	domain	1.0	Bacteroidetes	phylum	1.0	Bacteroidia	class	1.0	Bacteroidales	order	1.0	Prevotellaceae	family	1.0	Prevotella	genus	1.0
Consensus717		Bacteria	domain	1.0	Firmicutes	phylum	1.0	Clostridia	class	1.0	Clostridiales	order	1.0	Lachnospiraceae	family	1.0	Anaerostipes	genus	0.6
Consensus718		Bacteria	domain	1.0	Firmicutes	phylum	1.0	Clostridia	class	1.0	Clostridiales	order	1.0	Lachnospiraceae	family	0.99	Lachnospiracea_incertae_sedis	genus	0.59
Consensus719		Bacteria	domain	1.0	Firmicutes	phylum	1.0	Negativicutes	class	1.0	Selenomonadales	order	1.0	Veillonellaceae	family	1.0	Veillonella	genus	0.98
Consensus720		Bacteria	domain	1.0	Firmicutes	phylum	1.0	Clostridia	class	1.0	Clostridiales	order	1.0	Lachnospiraceae	family	1.0	Roseburia	genus	0.7
Consensus721		Bacteria	domain	1.0	Bacteroidetes	phylum	1.0	Bacteroidia	class	1.0	Bacteroidales	order	1.0	Bacteroidaceae	family	1.0	Bacteroides	genus	1.0
Consensus722		Bacteria	domain	1.0	Firmicutes	phylum	1.0	Clostridia	class	1.0	Clostridiales	order	1.0	Lachnospiraceae	family	0.92	Lachnospiracea_incertae_sedis	genus	0.5
Consensus723		Bacteria	domain	1.0	Firmicutes	phylum	1.0	Clostridia	class	1.0	Clostridiales	order	1.0	Ruminococcaceae	family	0.98	Oscillibacter	genus	0.64
Consensus724		Bacteria	domain	1.0	Firmicutes	phylum	1.0	Clostridia	class	1.0	Clostridiales	order	1.0	Lachnospiraceae	family	0.85	Anaerostipes	genus	0.6
Consensus725		Bacteria	domain	1.0	Firmicutes	phylum	0.98	Negativicutes	class	0.96	Selenomonadales	order	0.96	Acidaminococcaceae	family	0.79	Phascolarctobacterium	genus	0.45
Consensus726		Bacteria	domain	1.0	Firmicutes	phylum	0.95	Clostridia	class	0.77	Clostridiales	order	0.76	Gracilibacteraceae	family	0.1	Lutispora	genus	0.1
Consensus727		Bacteria	domain	1.0	Proteobacteria	phylum	1.0	Gammaproteobacteria	class	1.0	Enterobacteriales	order	1.0	Enterobacteriaceae	family	1.0	Escherichia/Shigella	genus	0.95
Consensus728		Bacteria	domain	1.0	Proteobacteria	phylum	1.0	Gammaproteobacteria	class	1.0	Aeromonadales	order	0.58	Succinivibrionaceae	family	0.58	Succinivibrio	genus	0.58
Consensus729		Bacteria	domain	1.0	Bacteroidetes	phylum	1.0	Bacteroidia	class	1.0	Bacteroidales	order	1.0	Prevotellaceae	family	1.0	Prevotella	genus	1.0
Consensus730		Bacteria	domain	1.0	Firmicutes	phylum	1.0	Erysipelotrichia	class	1.0	Erysipelotrichales	order	1.0	Erysipelotrichaceae	family	1.0	Erysipelotrichaceae_incertae_sedis	genus	1.0
Consensus731		Bacteria	domain	1.0	Firmicutes	phylum	1.0	Clostridia	class	1.0	Clostridiales	order	1.0	Lachnospiraceae	family	0.91	Lachnospiracea_incertae_sedis	genus	0.83
Consensus732		Bacteria	domain	1.0	Verrucomicrobia	phylum	1.0	Verrucomicrobiae	class	1.0	Verrucomicrobiales	order	1.0	Verrucomicrobiaceae	family	1.0	Akkermansia	genus	1.0
Consensus733		Bacteria	domain	1.0	Bacteroidetes	phylum	1.0	Bacteroidia	class	1.0	Bacteroidales	order	1.0	Bacteroidaceae	family	1.0	Bacteroides	genus	1.0
Consensus734		Bacteria	domain	1.0	Bacteroidetes	phylum	1.0	Bacteroidia	class	1.0	Bacteroidales	order	1.0	Bacteroidaceae	family	1.0	Bacteroides	genus	1.0
Consensus735		Bacteria	domain	1.0	Bacteroidetes	phylum	0.97	Bacteroidia	class	0.83	Bacteroidales	order	0.83	Porphyromonadaceae	family	0.36	Barnesiella	genus	0.36
Consensus736		Bacteria	domain	1.0	Firmicutes	phylum	1.0	Negativicutes	class	1.0	Selenomonadales	order	1.0	Veillonellaceae	family	1.0	Megamonas	genus	0.96
Consensus737		Bacteria	domain	1.0	Firmicutes	phylum	1.0	Bacilli	class	0.88	Lactobacillales	order	0.88	Lactobacillaceae	family	0.82	Lactobacillus	genus	0.76
Consensus738		Bacteria	domain	1.0	Firmicutes	phylum	1.0	Clostridia	class	0.97	Clostridiales	order	0.97	Ruminococcaceae	family	0.97	Clostridium IV	genus	0.59
Consensus739		Bacteria	domain	1.0	Firmicutes	phylum	1.0	Clostridia	class	1.0	Clostridiales	order	1.0	Ruminococcaceae	family	1.0	Ruminococcus	genus	1.0
Consensus740		Bacteria	domain	1.0	Proteobacteria	phylum	0.92	Betaproteobacteria	class	0.9	Burkholderiales	order	0.58	Sutterellaceae	family	0.31	Parasutterella	genus	0.26
Consensus741		Bacteria	domain	1.0	Firmicutes	phylum	1.0	Clostridia	class	1.0	Clostridiales	order	1.0	Lachnospiraceae	family	1.0	Lachnospiracea_incertae_sedis	genus	0.25
Consensus742		Bacteria	domain	1.0	Firmicutes	phylum	1.0	Negativicutes	class	1.0	Selenomonadales	order	1.0	Veillonellaceae	family	1.0	Dialister	genus	0.94
Consensus743		Bacteria	domain	1.0	Firmicutes	phylum	1.0	Clostridia	class	1.0	Clostridiales	order	1.0	Lachnospiraceae	family	1.0	Ruminococcus2	genus	0.97
Consensus744		Bacteria	domain	1.0	Firmicutes	phylum	1.0	Clostridia	class	1.0	Clostridiales	order	1.0	Clostridiaceae 1	family	1.0	Clostridium sensu stricto	genus	1.0
Consensus745		Bacteria	domain	1.0	Bacteroidetes	phylum	1.0	Bacteroidia	class	1.0	Bacteroidales	order	1.0	Bacteroidaceae	family	1.0	Bacteroides	genus	1.0
Consensus746		Bacteria	domain	1.0	Actinobacteria	phylum	1.0	Actinobacteria	class	1.0	Coriobacteriales	order	1.0	Coriobacteriaceae	family	1.0	Eggerthella	genus	1.0
Consensus747		Bacteria	domain	1.0	Firmicutes	phylum	0.88	Clostridia	class	0.75	Clostridiales	order	0.66	Eubacteriaceae	family	0.24	Alkalibacter	genus	0.2
Consensus748		Bacteria	domain	1.0	Firmicutes	phylum	1.0	Clostridia	class	1.0	Clostridiales	order	1.0	Ruminococcaceae	family	1.0	Ruminococcus	genus	0.98
Consensus749		Bacteria	domain	1.0	Proteobacteria	phylum	1.0	Betaproteobacteria	class	1.0	Burkholderiales	order	1.0	Sutterellaceae	family	1.0	Parasutterella	genus	1.0
Consensus750		Bacteria	domain	1.0	Proteobacteria	phylum	1.0	Betaproteobacteria	class	1.0	Burkholderiales	order	1.0	Sutterellaceae	family	1.0	Sutterella	genus	1.0
Consensus751		Bacteria	domain	1.0	Bacteroidetes	phylum	1.0	Bacteroidia	class	1.0	Bacteroidales	order	1.0	Rikenellaceae	family	1.0	Alistipes	genus	1.0
Consensus752		Bacteria	domain	1.0	Bacteroidetes	phylum	0.98	Bacteroidia	class	0.98	Bacteroidales	order	0.98	Bacteroidaceae	family	0.98	Bacteroides	genus	0.98
Consensus753		Bacteria	domain	1.0	Bacteroidetes	phylum	1.0	Bacteroidia	class	1.0	Bacteroidales	order	1.0	Prevotellaceae	family	1.0	Prevotella	genus	1.0
Consensus754		Bacteria	domain	1.0	Firmicutes	phylum	0.97	Clostridia	class	0.97	Clostridiales	order	0.97	Ruminococcaceae	family	0.94	Oscillibacter	genus	0.86
Consensus755		Bacteria	domain	1.0	Firmicutes	phylum	1.0	Clostridia	class	1.0	Clostridiales	order	1.0	Lachnospiraceae	family	1.0	Lachnospiracea_incertae_sedis	genus	0.78
Consensus756		Bacteria	domain	1.0	Firmicutes	phylum	1.0	Clostridia	class	1.0	Clostridiales	order	1.0	Ruminococcaceae	family	1.0	Clostridium IV	genus	0.8
Consensus757		Bacteria	domain	1.0	Firmicutes	phylum	1.0	Clostridia	class	1.0	Clostridiales	order	1.0	Lachnospiraceae	family	1.0	Ruminococcus2	genus	1.0
Consensus758		Bacteria	domain	1.0	Firmicutes	phylum	0.94	Clostridia	class	0.94	Clostridiales	order	0.94	Lachnospiraceae	family	0.94	Roseburia	genus	0.94
Consensus759		Bacteria	domain	1.0	Proteobacteria	phylum	1.0	Gammaproteobacteria	class	1.0	Pasteurellales	order	1.0	Pasteurellaceae	family	1.0	Haemophilus	genus	0.81
Consensus760		Bacteria	domain	1.0	Bacteroidetes	phylum	1.0	Bacteroidia	class	1.0	Bacteroidales	order	1.0	Prevotellaceae	family	0.93	Prevotella	genus	0.88
Consensus761		Archaea	domain	1.0	Euryarchaeota	phylum	1.0	Methanobacteria	class	1.0	Methanobacteriales	order	1.0	Methanobacteriaceae	family	1.0	Methanobrevibacter	genus	1.0
Consensus762		Bacteria	domain	1.0	Bacteroidetes	phylum	1.0	Bacteroidia	class	0.97	Bacteroidales	order	0.97	Prevotellaceae	family	0.62	Alloprevotella	genus	0.37
Consensus763		Bacteria	domain	1.0	Firmicutes	phylum	1.0	Clostridia	class	1.0	Clostridiales	order	1.0	Lachnospiraceae	family	1.0	Clostridium XlVa	genus	0.55
Consensus764		Bacteria	domain	1.0	Bacteroidetes	phylum	1.0	Bacteroidia	class	1.0	Bacteroidales	order	1.0	Bacteroidaceae	family	1.0	Bacteroides	genus	1.0
Consensus765		Bacteria	domain	1.0	Bacteroidetes	phylum	1.0	Bacteroidia	class	1.0	Bacteroidales	order	1.0	Porphyromonadaceae	family	1.0	Barnesiella	genus	0.95
Consensus766		Bacteria	domain	1.0	Bacteroidetes	phylum	1.0	Bacteroidia	class	1.0	Bacteroidales	order	1.0	Bacteroidaceae	family	1.0	Bacteroides	genus	1.0
Consensus767		Bacteria	domain	1.0	Firmicutes	phylum	0.99	Clostridia	class	0.99	Clostridiales	order	0.99	Lachnospiraceae	family	0.99	Roseburia	genus	0.98
Consensus768		Bacteria	domain	1.0	Bacteroidetes	phylum	1.0	Bacteroidia	class	1.0	Bacteroidales	order	1.0	Porphyromonadaceae	family	1.0	Parabacteroides	genus	1.0
Consensus769		Bacteria	domain	1.0	Firmicutes	phylum	1.0	Clostridia	class	1.0	Clostridiales	order	1.0	Lachnospiraceae	family	0.98	Lachnospiracea_incertae_sedis	genus	0.61
Consensus770		Bacteria	domain	1.0	Firmicutes	phylum	1.0	Clostridia	class	1.0	Clostridiales	order	1.0	Lachnospiraceae	family	0.99	Ruminococcus2	genus	0.3
Consensus771		Bacteria	domain	1.0	Bacteroidetes	phylum	1.0	Bacteroidia	class	1.0	Bacteroidales	order	1.0	Porphyromonadaceae	family	0.98	Parabacteroides	genus	0.96
Consensus772		Bacteria	domain	1.0	Firmicutes	phylum	1.0	Clostridia	class	1.0	Clostridiales	order	1.0	Lachnospiraceae	family	0.92	Clostridium XlVa	genus	0.3
Consensus773		Bacteria	domain	1.0	Firmicutes	phylum	1.0	Clostridia	class	1.0	Clostridiales	order	1.0	Lachnospiraceae	family	1.0	Lachnospiracea_incertae_sedis	genus	0.62
Consensus774		Bacteria	domain	1.0	Bacteroidetes	phylum	1.0	Bacteroidia	class	1.0	Bacteroidales	order	1.0	Bacteroidaceae	family	1.0	Bacteroides	genus	1.0
Consensus775		Bacteria	domain	1.0	Firmicutes	phylum	1.0	Clostridia	class	1.0	Clostridiales	order	1.0	Lachnospiraceae	family	1.0	Roseburia	genus	0.96
Consensus776		Bacteria	domain	0.97	Tenericutes	phylum	0.18	Mollicutes	class	0.18	Anaeroplasmatales	order	0.18	Anaeroplasmataceae	family	0.18	Asteroleplasma	genus	0.18
Consensus777		Bacteria	domain	1.0	Proteobacteria	phylum	1.0	Betaproteobacteria	class	1.0	Burkholderiales	order	1.0	Sutterellaceae	family	1.0	Parasutterella	genus	1.0
Consensus778		Bacteria	domain	1.0	Bacteroidetes	phylum	1.0	Bacteroidia	class	1.0	Bacteroidales	order	1.0	Rikenellaceae	family	0.89	Alistipes	genus	0.89
Consensus779		Bacteria	domain	1.0	Firmicutes	phylum	1.0	Negativicutes	class	1.0	Selenomonadales	order	1.0	Veillonellaceae	family	1.0	Dialister	genus	0.98
Consensus780		Bacteria	domain	1.0	Bacteroidetes	phylum	1.0	Bacteroidia	class	1.0	Bacteroidales	order	1.0	Prevotellaceae	family	1.0	Prevotella	genus	0.97
Consensus781		Bacteria	domain	1.0	Bacteroidetes	phylum	0.99	Bacteroidia	class	0.96	Bacteroidales	order	0.96	Prevotellaceae	family	0.96	Prevotella	genus	0.68
Consensus782		Bacteria	domain	1.0	Bacteroidetes	phylum	1.0	Bacteroidia	class	0.99	Bacteroidales	order	0.99	Porphyromonadaceae	family	0.9	Parabacteroides	genus	0.9
Consensus783		Bacteria	domain	1.0	Firmicutes	phylum	0.99	Clostridia	class	0.99	Clostridiales	order	0.99	Ruminococcaceae	family	0.97	Oscillibacter	genus	0.79
Consensus784		Bacteria	domain	1.0	Bacteroidetes	phylum	1.0	Bacteroidia	class	1.0	Bacteroidales	order	1.0	Prevotellaceae	family	0.99	Paraprevotella	genus	0.99
Consensus785		Bacteria	domain	1.0	Firmicutes	phylum	1.0	Negativicutes	class	1.0	Selenomonadales	order	1.0	Veillonellaceae	family	1.0	Veillonella	genus	0.96
Consensus786		Bacteria	domain	1.0	Verrucomicrobia	phylum	1.0	Verrucomicrobiae	class	1.0	Verrucomicrobiales	order	1.0	Verrucomicrobiaceae	family	1.0	Akkermansia	genus	1.0
Consensus787		Bacteria	domain	1.0	Firmicutes	phylum	1.0	Clostridia	class	1.0	Clostridiales	order	1.0	Lachnospiraceae	family	1.0	Blautia	genus	0.92
Consensus788		Bacteria	domain	1.0	Firmicutes	phylum	1.0	Clostridia	class	1.0	Clostridiales	order	1.0	Ruminococcaceae	family	1.0	Butyricicoccus	genus	1.0
Consensus789		Bacteria	domain	1.0	Firmicutes	phylum	0.93	Clostridia	class	0.92	Clostridiales	order	0.92	Ruminococcaceae	family	0.54	Flavonifractor	genus	0.18
Consensus790		Bacteria	domain	1.0	Firmicutes	phylum	1.0	Clostridia	class	1.0	Clostridiales	order	1.0	Lachnospiraceae	family	1.0	Roseburia	genus	0.99
Consensus791		Bacteria	domain	1.0	Actinobacteria	phylum	1.0	Actinobacteria	class	1.0	Bifidobacteriales	order	1.0	Bifidobacteriaceae	family	1.0	Bifidobacterium	genus	1.0
Consensus792		Bacteria	domain	1.0	Proteobacteria	phylum	1.0	Betaproteobacteria	class	1.0	Burkholderiales	order	1.0	Sutterellaceae	family	1.0	Parasutterella	genus	1.0
Consensus793		Bacteria	domain	1.0	Firmicutes	phylum	0.84	Clostridia	class	0.56	Clostridiales	order	0.51	Ruminococcaceae	family	0.31	Faecalibacterium	genus	0.26
Consensus794		Bacteria	domain	1.0	Firmicutes	phylum	1.0	Clostridia	class	1.0	Clostridiales	order	1.0	Lachnospiraceae	family	1.0	Dorea	genus	0.11
Consensus795		Bacteria	domain	1.0	Firmicutes	phylum	1.0	Clostridia	class	1.0	Clostridiales	order	1.0	Peptostreptococcaceae	family	0.86	Clostridium XI	genus	0.86
Consensus796		Bacteria	domain	1.0	Firmicutes	phylum	1.0	Clostridia	class	1.0	Clostridiales	order	1.0	Lachnospiraceae	family	1.0	Blautia	genus	0.95
Consensus797		Bacteria	domain	1.0	Firmicutes	phylum	1.0	Negativicutes	class	1.0	Selenomonadales	order	1.0	Acidaminococcaceae	family	0.99	Phascolarctobacterium	genus	0.99
Consensus798		Bacteria	domain	1.0	Bacteroidetes	phylum	1.0	Bacteroidia	class	1.0	Bacteroidales	order	1.0	Bacteroidaceae	family	1.0	Bacteroides	genus	1.0
Consensus799		Bacteria	domain	1.0	Proteobacteria	phylum	1.0	Gammaproteobacteria	class	1.0	Enterobacteriales	order	1.0	Enterobacteriaceae	family	1.0	Escherichia/Shigella	genus	0.88
Consensus800		Bacteria	domain	1.0	Bacteroidetes	phylum	1.0	Bacteroidia	class	1.0	Bacteroidales	order	1.0	Bacteroidaceae	family	1.0	Bacteroides	genus	1.0
Consensus801		Bacteria	domain	1.0	Firmicutes	phylum	1.0	Clostridia	class	1.0	Clostridiales	order	1.0	Lachnospiraceae	family	1.0	Clostridium XlVa	genus	0.58
Consensus802		Bacteria	domain	1.0	Firmicutes	phylum	1.0	Negativicutes	class	1.0	Selenomonadales	order	1.0	Veillonellaceae	family	1.0	Megasphaera	genus	0.99
Consensus803		Bacteria	domain	1.0	Firmicutes	phylum	1.0	Clostridia	class	0.99	Clostridiales	order	0.99	Lachnospiraceae	family	0.98	Lachnospiracea_incertae_sedis	genus	0.58
Consensus804		Bacteria	domain	1.0	Bacteroidetes	phylum	1.0	Bacteroidia	class	1.0	Bacteroidales	order	1.0	Bacteroidaceae	family	1.0	Bacteroides	genus	1.0
Consensus805		Bacteria	domain	1.0	Bacteroidetes	phylum	1.0	Bacteroidia	class	1.0	Bacteroidales	order	1.0	Prevotellaceae	family	0.99	Paraprevotella	genus	0.92
Consensus806		Bacteria	domain	1.0	Firmicutes	phylum	0.99	Clostridia	class	0.99	Clostridiales	order	0.99	Ruminococcaceae	family	0.98	Sporobacter	genus	0.41
Consensus807		Bacteria	domain	1.0	Fusobacteria	phylum	1.0	Fusobacteriia	class	1.0	Fusobacteriales	order	1.0	Fusobacteriaceae	family	1.0	Fusobacterium	genus	0.96
Consensus808		Bacteria	domain	1.0	Bacteroidetes	phylum	1.0	Bacteroidia	class	1.0	Bacteroidales	order	1.0	Prevotellaceae	family	0.99	Prevotella	genus	0.99
Consensus809		Bacteria	domain	1.0	Firmicutes	phylum	1.0	Clostridia	class	1.0	Clostridiales	order	1.0	Lachnospiraceae	family	1.0	Blautia	genus	0.51
Consensus810		Bacteria	domain	1.0	Firmicutes	phylum	1.0	Clostridia	class	1.0	Clostridiales	order	1.0	Ruminococcaceae	family	1.0	Faecalibacterium	genus	1.0
Consensus811		Bacteria	domain	1.0	Firmicutes	phylum	0.91	Clostridia	class	0.64	Clostridiales	order	0.64	Clostridiaceae 1	family	0.02	Anaerosporobacter	genus	0.02
Consensus812		Bacteria	domain	1.0	Firmicutes	phylum	1.0	Clostridia	class	1.0	Clostridiales	order	1.0	Ruminococcaceae	family	0.97	Ruminococcus	genus	0.87
Consensus813		Bacteria	domain	1.0	Firmicutes	phylum	1.0	Clostridia	class	1.0	Clostridiales	order	1.0	Ruminococcaceae	family	0.76	Sporobacter	genus	0.37
Consensus814		Bacteria	domain	1.0	Proteobacteria	phylum	1.0	Gammaproteobacteria	class	0.99	Aeromonadales	order	0.98	Succinivibrionaceae	family	0.98	Succinivibrio	genus	0.96
Consensus815		Bacteria	domain	1.0	Firmicutes	phylum	1.0	Negativicutes	class	1.0	Selenomonadales	order	1.0	Veillonellaceae	family	1.0	Megamonas	genus	0.99
Consensus816		Bacteria	domain	1.0	Firmicutes	phylum	0.99	Clostridia	class	0.99	Clostridiales	order	0.99	Ruminococcaceae	family	0.99	Faecalibacterium	genus	0.99
Consensus817		Bacteria	domain	1.0	Firmicutes	phylum	0.98	Clostridia	class	0.91	Clostridiales	order	0.91	Ruminococcaceae	family	0.55	Faecalibacterium	genus	0.2
Consensus818		Bacteria	domain	1.0	Bacteroidetes	phylum	1.0	Bacteroidia	class	1.0	Bacteroidales	order	1.0	Bacteroidaceae	family	1.0	Bacteroides	genus	1.0
Consensus819		Bacteria	domain	1.0	Bacteroidetes	phylum	1.0	Bacteroidia	class	1.0	Bacteroidales	order	1.0	Bacteroidaceae	family	1.0	Bacteroides	genus	1.0
Consensus820		Bacteria	domain	1.0	Bacteroidetes	phylum	1.0	Bacteroidia	class	1.0	Bacteroidales	order	1.0	Bacteroidaceae	family	1.0	Bacteroides	genus	1.0
Consensus821		Bacteria	domain	1.0	Firmicutes	phylum	1.0	Negativicutes	class	1.0	Selenomonadales	order	1.0	Acidaminococcaceae	family	0.99	Phascolarctobacterium	genus	0.99
Consensus822		Bacteria	domain	1.0	Firmicutes	phylum	0.75	Clostridia	class	0.74	Clostridiales	order	0.72	Ruminococcaceae	family	0.3	Pseudoflavonifractor	genus	0.26
Consensus823		Bacteria	domain	1.0	Bacteroidetes	phylum	1.0	Bacteroidia	class	1.0	Bacteroidales	order	1.0	Porphyromonadaceae	family	1.0	Butyricimonas	genus	1.0
Consensus824		Bacteria	domain	1.0	Firmicutes	phylum	0.92	Clostridia	class	0.91	Clostridiales	order	0.91	Ruminococcaceae	family	0.3	Saccharofermentans	genus	0.15
Consensus825		Bacteria	domain	0.96	Tenericutes	phylum	0.3	Mollicutes	class	0.3	Anaeroplasmatales	order	0.3	Anaeroplasmataceae	family	0.3	Asteroleplasma	genus	0.3
Consensus826		Bacteria	domain	1.0	Firmicutes	phylum	1.0	Clostridia	class	1.0	Clostridiales	order	1.0	Ruminococcaceae	family	1.0	Faecalibacterium	genus	1.0
Consensus827		Bacteria	domain	1.0	Firmicutes	phylum	1.0	Clostridia	class	1.0	Clostridiales	order	1.0	Ruminococcaceae	family	0.87	Ruminococcus	genus	0.82
Consensus828		Bacteria	domain	1.0	Proteobacteria	phylum	1.0	Gammaproteobacteria	class	0.92	Pasteurellales	order	0.92	Pasteurellaceae	family	0.92	Gallibacterium	genus	0.41
Consensus829		Bacteria	domain	1.0	Firmicutes	phylum	1.0	Clostridia	class	1.0	Clostridiales	order	1.0	Lachnospiraceae	family	0.88	Clostridium XlVb	genus	0.69
Consensus830		Bacteria	domain	1.0	Bacteroidetes	phylum	1.0	Bacteroidia	class	1.0	Bacteroidales	order	1.0	Bacteroidaceae	family	1.0	Bacteroides	genus	1.0
Consensus831		Bacteria	domain	1.0	Firmicutes	phylum	1.0	Bacilli	class	1.0	Lactobacillales	order	1.0	Streptococcaceae	family	1.0	Streptococcus	genus	1.0
Consensus832		Bacteria	domain	1.0	Proteobacteria	phylum	0.93	Alphaproteobacteria	class	0.88	Rhodospirillales	order	0.61	Rhodospirillaceae	family	0.57	Insolitispirillum	genus	0.43
Consensus833		Bacteria	domain	1.0	Firmicutes	phylum	1.0	Clostridia	class	1.0	Clostridiales	order	1.0	Lachnospiraceae	family	0.76	Lachnospiracea_incertae_sedis	genus	0.37
Consensus834		Bacteria	domain	1.0	Proteobacteria	phylum	1.0	Gammaproteobacteria	class	1.0	Pasteurellales	order	0.97	Pasteurellaceae	family	0.97	Haemophilus	genus	0.43
Consensus835		Bacteria	domain	1.0	Firmicutes	phylum	1.0	Clostridia	class	1.0	Clostridiales	order	1.0	Lachnospiraceae	family	1.0	Clostridium XlVa	genus	0.26
Consensus836		Bacteria	domain	1.0	Firmicutes	phylum	1.0	Clostridia	class	1.0	Clostridiales	order	1.0	Lachnospiraceae	family	1.0	Clostridium XlVa	genus	0.79
Consensus837		Bacteria	domain	1.0	Firmicutes	phylum	1.0	Clostridia	class	1.0	Clostridiales	order	1.0	Lachnospiraceae	family	1.0	Blautia	genus	1.0
Consensus838		Bacteria	domain	1.0	Proteobacteria	phylum	1.0	Gammaproteobacteria	class	1.0	Enterobacteriales	order	0.97	Enterobacteriaceae	family	0.97	Escherichia/Shigella	genus	0.66
Consensus839		Bacteria	domain	1.0	Firmicutes	phylum	1.0	Clostridia	class	1.0	Clostridiales	order	1.0	Lachnospiraceae	family	1.0	Roseburia	genus	1.0
Consensus840		Bacteria	domain	1.0	Bacteroidetes	phylum	1.0	Bacteroidia	class	1.0	Bacteroidales	order	1.0	Bacteroidaceae	family	1.0	Bacteroides	genus	1.0
Consensus841		Bacteria	domain	1.0	Fusobacteria	phylum	1.0	Fusobacteriia	class	1.0	Fusobacteriales	order	1.0	Fusobacteriaceae	family	1.0	Fusobacterium	genus	0.87
Consensus842		Bacteria	domain	1.0	Firmicutes	phylum	0.98	Clostridia	class	0.98	Clostridiales	order	0.98	Lachnospiraceae	family	0.98	Roseburia	genus	0.96
Consensus843		Bacteria	domain	1.0	Firmicutes	phylum	1.0	Clostridia	class	1.0	Clostridiales	order	1.0	Ruminococcaceae	family	1.0	Butyricicoccus	genus	0.53
Consensus844		Bacteria	domain	1.0	Firmicutes	phylum	1.0	Clostridia	class	1.0	Clostridiales	order	1.0	Ruminococcaceae	family	1.0	Faecalibacterium	genus	1.0
Consensus845		Bacteria	domain	1.0	Firmicutes	phylum	0.9	Clostridia	class	0.75	Clostridiales	order	0.75	Incertae Sedis XI	family	0.23	Dethiosulfatibacter	genus	0.23
Consensus846		Bacteria	domain	1.0	Firmicutes	phylum	1.0	Clostridia	class	0.98	Clostridiales	order	0.98	Lachnospiraceae	family	0.98	Coprococcus	genus	0.45
Consensus847		Bacteria	domain	1.0	Firmicutes	phylum	1.0	Clostridia	class	1.0	Clostridiales	order	1.0	Ruminococcaceae	family	1.0	Faecalibacterium	genus	1.0
Consensus848		Bacteria	domain	1.0	Firmicutes	phylum	0.95	Clostridia	class	0.92	Clostridiales	order	0.92	Clostridiaceae 1	family	0.37	Anaerosporobacter	genus	0.37
Consensus849		Bacteria	domain	1.0	Bacteroidetes	phylum	1.0	Bacteroidia	class	1.0	Bacteroidales	order	1.0	Porphyromonadaceae	family	1.0	Barnesiella	genus	1.0
Consensus850		Bacteria	domain	1.0	Bacteroidetes	phylum	1.0	Bacteroidia	class	1.0	Bacteroidales	order	1.0	Bacteroidaceae	family	1.0	Bacteroides	genus	1.0
Consensus851		Bacteria	domain	1.0	Firmicutes	phylum	0.95	Clostridia	class	0.92	Clostridiales	order	0.92	Ruminococcaceae	family	0.7	Clostridium IV	genus	0.49
Consensus852		Bacteria	domain	1.0	Bacteroidetes	phylum	1.0	Bacteroidia	class	1.0	Bacteroidales	order	1.0	Bacteroidaceae	family	1.0	Bacteroides	genus	1.0
Consensus853		Bacteria	domain	1.0	Firmicutes	phylum	0.92	Clostridia	class	0.92	Clostridiales	order	0.92	Ruminococcaceae	family	0.92	Ruminococcus	genus	0.91
Consensus854		Bacteria	domain	1.0	Firmicutes	phylum	1.0	Negativicutes	class	1.0	Selenomonadales	order	1.0	Veillonellaceae	family	1.0	Dialister	genus	0.99
Consensus855		Bacteria	domain	1.0	Firmicutes	phylum	1.0	Negativicutes	class	1.0	Selenomonadales	order	1.0	Acidaminococcaceae	family	1.0	Phascolarctobacterium	genus	1.0
Consensus856		Bacteria	domain	1.0	Firmicutes	phylum	1.0	Clostridia	class	1.0	Clostridiales	order	1.0	Lachnospiraceae	family	1.0	Roseburia	genus	0.99
Consensus857		Bacteria	domain	1.0	Firmicutes	phylum	1.0	Clostridia	class	1.0	Clostridiales	order	1.0	Clostridiales_Incertae Sedis XIII	family	0.96	Mogibacterium	genus	0.94
Consensus858		Bacteria	domain	1.0	Firmicutes	phylum	1.0	Clostridia	class	1.0	Clostridiales	order	1.0	Ruminococcaceae	family	1.0	Faecalibacterium	genus	1.0
Consensus859		Bacteria	domain	1.0	Firmicutes	phylum	1.0	Clostridia	class	1.0	Clostridiales	order	1.0	Lachnospiraceae	family	1.0	Clostridium XlVa	genus	0.72
Consensus860		Bacteria	domain	1.0	Firmicutes	phylum	1.0	Clostridia	class	1.0	Clostridiales	order	1.0	Lachnospiraceae	family	0.96	Lachnospiracea_incertae_sedis	genus	0.66
Consensus861		Bacteria	domain	1.0	Firmicutes	phylum	1.0	Clostridia	class	1.0	Clostridiales	order	1.0	Lachnospiraceae	family	1.0	Blautia	genus	0.49
Consensus862		Bacteria	domain	1.0	Firmicutes	phylum	0.99	Clostridia	class	0.99	Clostridiales	order	0.98	Ruminococcaceae	family	0.97	Clostridium IV	genus	0.31
Consensus863		Bacteria	domain	1.0	Firmicutes	phylum	1.0	Negativicutes	class	1.0	Selenomonadales	order	1.0	Veillonellaceae	family	1.0	Megamonas	genus	0.97
Consensus864		Bacteria	domain	1.0	Firmicutes	phylum	1.0	Clostridia	class	1.0	Clostridiales	order	1.0	Lachnospiraceae	family	1.0	Roseburia	genus	0.98
Consensus865		Bacteria	domain	1.0	Firmicutes	phylum	0.98	Clostridia	class	0.98	Clostridiales	order	0.98	Ruminococcaceae	family	0.42	Flavonifractor	genus	0.32
Consensus866		Bacteria	domain	1.0	Proteobacteria	phylum	1.0	Betaproteobacteria	class	1.0	Burkholderiales	order	0.97	Sutterellaceae	family	0.96	Sutterella	genus	0.96
Consensus867		Bacteria	domain	1.0	Firmicutes	phylum	1.0	Clostridia	class	1.0	Clostridiales	order	1.0	Lachnospiraceae	family	1.0	Clostridium XlVa	genus	0.22
