# Supplementary material for: Recent urbanization in China is correlated with a Westernized microbiome encoding increased virulence and antibiotic resistance genes
Source: Microbiome. 2017 Sep 15;5:121. doi: 10.1186/s40168-017-0338-7 (PMC5603068; doi:10.1186/s40168-017-0338-7)
Supplement: Supplementary file 24 — Supplementary zip file. Code and input tables used to generate the figures and tables in this paper. (ZIP 16846 kb) [file 40168_2017_338_MOESM24_ESM.zip › UrbanRuralChina/16SrRNA/inputData/abundantOTU/abundantOTUForwardTaxaAsColumns.txt]

sample	1	10	100	101	102	103	104	105	106	107	108	109	11	110	111	112	113	114	115	116	117	118	119	12	120	121	122	123	124	125	126	127	128	129	13	130	131	132	133	134	135	136	137	138	139	14	140	141	142
081A	67	0	18	21	424	114	4	112	91	10	10	84	20	74	3	32	66	100	98	6	45	0	21	7784	117	72	0	3	2	8	0	4	40	2	709	0	2	104	104	0	17	2	15	1	33	0	1	0	46
082A	33	0	119	0	16	84	0	970	16	3	18	114	1381	15	0	4	33	42	49	8	72	0	523	0	178	43	1	14	0	45	0	0	27	0	873	246	1	0	2	0	35	1	20	1	0	0	107	0	0
083A	2	0	0	0	1	8	3	5	26	5	28	90	119	80	1	4	34	56	69	1	61	0	87	0	0	23	0	1	0	41	2	0	1	0	1846	0	1	0	0	0	7	3	14	0	36	410	4	0	0
084A	64	25	113	46	12	63	206	4	120	5	309	216	1060	21	147	339	151	93	51	6	38	2	19	0	223	27	0	3	0	16	136	189	229	2	293	49	99	72	60	4	14	110	20	120	126	472	105	0	1
085A	22663	9	0	0	2	44	0	1	4	299	0	40	2	29	0	2	31	20	2	174	58	156	129	12	1	27	1	5	0	1	0	0	12	0	159	0	0	1	1	2	0	0	0	0	1	2	0	0	249
086A	206	0	49	2	2	299	1	3	23	3	0	166	2	0	2	16	76	112	0	621	215	0	202	1	1	2	1	174	0	0	0	0	110	0	381	1	1	0	0	1	20	5	0	2	0	10	0	0	2
091A	26	2	75	569	449	124	9	2	45	4	7	118	538	181	6	3	80	215	76	7	18	352	9	4	367	69	0	3	0	40	5	3	23	0	1	111	1	3	0	2	22	7	48	1	54	8	106	0	1
093A	2	5824	0	0	0	0	3	1	51	1	2	1	46	70	6	35	2	5	0	0	83	0	1	1	0	4	0	62	0	4	1	0	0	2	3773	0	2	42	326	0	0	3	0	1	1	2858	2	0	2
094A	28	4014	0	0	0	0	0	0	431	6	0	0	1	38	0	0	0	6	0	1	39	0	1	2	52	23	0	4	0	39	1	0	0	0	2309	0	0	844	226	0	0	1	0	0	0	479	0	1	0
098A	24	0	5	21	101	11	108	1	20	0	0	9	158	82	81	8	11	11	113	4	11	0	150	0	80	30	1	0	0	24	107	5	10	0	744	5	46	0	38	2	8	327	4	95	21	547	10	1	0
099A	20	3	1	0	1	128	10	0	32	5	119	79	418	0	2	39	254	42	1	0	153	2	0	1	0	0	0	2	0	1	3	0	148	0	3	0	2	0	0	0	0	0	180	3	2	9	49	0	0
100A	12668	20	52	0	1411	12	83	3	83	476	3	19	170	7	119	13	14	22	65	0	53	4	14	4	17	31	0	3	0	48	7	53	8	15	3817	106	84	31	2	451	74	57	44	34	34	2662	17	0	122
101A	175	0	94	0	151	99	3	2	79	1	114	105	337	99	8	8	43	160	0	8	302	191	45	52	6	128	0	99	0	5	1	3	10	3	1580	0	5	5	160	0	1	0	1	5	1	0	30	0	0
107A	427	0	43	1	25	53	241	2	114	8	47	23	255	71	195	494	8	29	22	21	44	0	4	33	59	58	0	3	0	33	0	86	9	0	80	0	124	48	46	5	26	108	23	54	22	7	12	0	2
108A	43	1	17	0	118	25	70	1	19	3	24	32	255	21	96	368	21	18	41	14	17	42	14	5	44	37	0	3	0	10	167	3	12	0	27	22	45	2	48	110	14	48	15	64	31	5	22	0	1
109A	5	906	111	0	0	59	370	102	138	0	0	92	0	23	297	26	76	88	1	15	34	1	3	1	1	25	0	196	0	41	1	178	51	3	12	0	203	25	9	1	132	388	19	70	0	653	0	0	0
10A	67	4	43	38	75	110	127	1	88	1	110	155	348	14	162	4	133	95	2	20	15	0	17	16	108	96	0	2	0	15	0	160	106	10	96	189	153	106	20	1	77	1	60	56	141	196	37	0	1
116A	2	0	2	0	0	0	4	2	3	0	0	0	15	172	2	71	2	1	151	4	205	0	0	19	0	27	0	10	0	1	3	3	1	0	0	0	2	2	9	0	37	1	0	4	4	3099	1	0	1
118A	237	0	123	1	0	137	3	1	56	4	160	85	499	486	3	30	366	67	298	49	131	0	17	14	13	21	0	129	0	116	2	2	325	0	0	0	2	27	54	2	0	1	71	1	60	1204	42	0	2
119A	2	0	67	0	169	2	0	493	14	1	12	15	89	78	0	198	7	9	0	0	48	0	34	0	4	21	0	7	0	0	7	2	1	12	0	66	0	43	57	0	24	1	7	4	0	334	1	0	0
11A	12338	709	118	0	7	33	22	103	13	381	0	63	1	4	60	1	65	48	56	0	6	0	33	3929	1	48	0	3	0	54	43	4	69	0	2	18	32	3	25	329	87	3	25	9	21	5	0	0	110
120A	42	6	30	0	11	69	191	506	99	0	13	89	38	20	148	19	52	10	40	22	26	277	86	8	2	76	0	0	0	112	253	138	43	2	503	0	113	64	161	4	30	65	25	121	8	681	4	0	1
13A	104	1	7	2	1	74	268	0	282	3	1	126	6	38	289	5	135	147	0	179	64	0	110	20	0	89	0	1011	1	59	0	456	40	491	1	0	234	240	57	3	2	23	0	110	1	0	0	0	1
15A	15	222	96	8	14	49	49	0	27	9	9	69	3145	63	40	14	63	32	4	29	5	20	35	0	77	20	1	5	0	26	64	28	100	0	157	130	30	26	26	7	28	113	22	14	7	6	208	0	0
18A	62	56	148	2	79	18	209	1	89	0	208	30	850	44	122	4	93	136	471	5	52	0	19	4	50	65	1	21	1	53	1	288	12	0	240	0	63	79	60	6	120	91	63	116	273	1436	75	0	2
1A	3023	643	293	88	28	6	0	4	1	6	199	47	665	2	2	12	68	60	103	19	10	0	12	223	6	8	0	11	184	19	0	1	82	0	1	116	0	0	5	20	247	10	118	2	138	130	59	0	14
20A	10601	500	429	0	0	40	16	2	49	317	0	51	1	71	30	55	57	113	4	6	99	0	68	371	0	26	0	162	0	29	2	36	5	0	0	0	10	40	72	107	2	1	120	28	0	1520	0	1	401
21A	30	90	46	67	22	16	0	268	74	6	3	18	1081	51	0	0	14	13	54	41	31	1	54	6513	38	8	0	1	0	13	63	21	5	0	151	7	0	102	50	0	65	0	16	25	8	42	96	0	13
24A	2	791	7	0	30	4	7	1	21	0	2	29	239	142	11	5	13	6	27	10	10	0	66	0	22	102	0	2	0	98	2	5	6	56	58	0	1	6	69	0	7	5	10	7	30	17	49	0	0
25A	8	0	1	0	0	84	2	172	67	0	0	47	3	8	0	24	126	155	91	194	229	0	177	0	0	50	0	44	0	135	541	15	15	0	2141	0	50	35	24	0	62	2	44	264	0	624	0	0	0
28A	20198	0	26	20	20	8	1	2	2	35	2	3	20	2	0	1	23	20	30	64	12	0	21	854	0	11	3	2	0	14	1	0	0	0	150	48	1	0	0	17	54	9	12	0	5	4	0	78	29
29A	16898	52	21	15	43	7	1	2	2	15	9	17	29	8	0	7	6	11	43	7	5	1	89	1153	0	11	600	5	102	2	0	0	1	0	7	5	0	2	0	11	9	2	7	0	2	30	0	462	20
31A	16074	384	0	875	54	19	13	224	8	300	0	26	26	6	26	3	6	18	54	61	13	12	63	1	8	17	0	2	0	24	0	1	10	0	0	44	21	0	1	328	16	47	20	2	26	197	1	1	198
34A	3	0	20	1	21	33	117	0	64	1	222	90	982	12	162	7	15	16	5	16	20	0	317	0	200	72	0	1	0	50	1	42	30	0	9	69	128	12	1	1	23	328	44	18	33	210	36	0	0
35A	27657	65	39	179	33	95	1	26	4	117	18	108	106	0	0	97	42	33	5	7	24	0	8	40	14	36	0	0	0	13	0	0	62	1	7	76	0	1	2	0	21	0	17	0	31	3	13	0	146
37A	16219	0	141	128	23	8	0	0	2	7	0	77	52	0	1	36	57	16	56	26	8	0	13	660	1	13	261	9	471	7	0	0	79	1	6	154	1	0	1	3	63	0	46	0	11	3	8	248	13
39A	55	12	156	0	6	202	290	2	153	33	13	60	105	8	255	15	151	170	21	205	68	1	17	1	4	410	0	231	0	93	0	144	87	1727	29	0	151	50	8	68	64	129	71	115	4	56	29	0	17
3A	14139	1227	199	14	26	23	0	17	1	16	12	42	109	0	0	1	133	63	19	29	10	0	15	3	9	15	286	5	0	13	1	1	121	0	8	3	0	0	5	31	167	11	30	2	15	247	4	214	46
6A	3	148	92	115	41	107	4	158	101	2	34	79	5677	34	2	87	86	70	65	30	32	0	14	3	14	30	0	3	0	52	370	24	89	1	1520	60	42	59	0	0	54	0	35	116	44	639	407	0	0
7A	50	0	96	0	3	19	104	0	90	3	262	24	1248	3	159	7	9	46	3	208	34	276	406	0	164	83	0	5	0	19	0	49	0	0	0	16	118	25	2	0	40	273	81	22	1	85	67	0	0
B001A	12913	1003	354	115	11	11	3	10	3	50	41	28	201	3	12	3	43	51	104	7	12	3	6	1763	8	37	0	9	462	17	0	2	18	0	8	104	2	3	8	155	93	14	71	2	119	498	20	0	73
B003A	33051	762	24	14	16	100	0	8	0	27	1	52	3	0	2	12	19	19	0	201	3	0	13	3	3	31	1182	1	0	2	0	2	35	0	2	2	0	0	0	91	5	9	9	1	15	148	0	958	43
B006A	116	101	93	132	97	63	5	77	48	7	31	108	3409	124	0	7	71	119	15	75	55	0	7	39	27	48	1	1	1	26	341	5	23	0	1771	141	27	15	1	0	47	0	37	129	75	2015	359	2	0
B007A	18	1019	256	0	4	53	188	1	167	3	442	62	1902	5	253	25	47	124	42	100	32	210	228	0	232	94	0	12	0	43	0	104	8	1	3	9	212	77	11	4	49	119	55	35	551	363	92	0	0
B010A	4	9	104	21	20	213	22	3	25	2	143	241	386	2	64	25	112	79	14	398	7	0	91	9	800	75	0	14	0	18	2	34	182	131	58	27	42	22	3	2	97	4	42	9	107	48	26	0	0
B011A	22327	4129	9	0	1	9	3	61	2	195	3	3	6	11	15	1	3	3	1	33	5	0	7	2497	1	25	0	0	0	52	12	0	24	1	6	8	2	3	0	127	37	4	11	0	7	17	0	3	77
B013A	128	1	0	0	0	67	207	3	217	3	1	57	3	82	224	20	76	60	0	34	50	0	96	2	0	180	2	74	2	82	0	424	37	278	3	12	208	290	61	3	138	36	178	129	105	7	0	0	0
B015A	206	30	79	3	65	26	108	1	85	10	34	37	4868	119	71	28	40	32	7	5	45	8	4	0	72	29	2	49	0	24	157	49	82	0	731	57	74	64	136	2	22	31	28	115	1	30	479	0	0
B018A	134	58	56	0	24	41	234	0	141	7	371	31	1690	241	151	23	22	47	130	4	30	1	53	7	25	19	0	2	1	9	1	159	6	0	54	2	106	90	38	6	30	51	66	69	193	775	63	0	4
B020A	31334	1128	49	2	94	25	1	0	20	189	1	59	4	0	4	7	32	36	36	2	75	0	23	684	8	20	3	4	0	96	0	5	14	0	1	213	8	9	5	68	21	1	27	3	1	70	0	2	139
B021A	208	101	31	2	18	108	3	238	84	12	59	232	253	41	1	7	123	107	63	36	15	6	5	10011	38	14	1	4	0	16	86	44	59	0	433	0	1	72	56	2	20	0	8	47	4	37	24	3	13
B024A	14	2096	11	0	15	60	169	0	110	1	46	36	155	88	144	6	35	25	22	41	14	1	111	0	101	77	0	2	0	99	2	227	49	127	151	1	140	129	34	1	14	6	10	82	77	4	18	0	1
B025A	8	3	1	0	0	61	9	194	82	2	0	43	1	5	1	17	56	78	112	103	173	0	65	8	2	202	0	18	0	472	728	35	12	0	941	0	61	42	94	0	24	0	35	549	0	1482	0	1	0
B028A	26608	9	38	112	16	46	4	1	3	26	2	41	99	8	6	0	32	56	78	4	8	0	15	2336	19	33	0	1	0	43	0	0	10	0	76	141	0	0	2	36	51	5	10	0	12	14	10	176	16
B029A	23364	423	10	64	41	14	0	1	2	5	1	7	4	1	2	6	3	10	45	12	4	47	16	1432	3	8	1172	6	1276	9	1	0	3	1	6	9	1	2	2	16	15	1	8	0	1	18	0	796	12
B031A	22224	683	0	931	73	34	21	125	37	446	2	17	29	5	59	4	19	9	139	303	21	53	20	2	37	45	0	5	0	29	3	0	45	0	5	50	74	1	2	682	18	50	31	17	22	151	1	0	249
B034A	122	1581	50	1	0	1	249	1	121	7	288	6	1191	49	203	3	1	41	0	6	72	4	16	5	0	22	0	16	0	141	0	116	0	0	46	942	156	47	29	5	185	106	90	96	1	1189	45	0	2
B035A	23365	29	77	935	29	77	0	70	3	389	32	67	276	1	0	5	88	35	33	38	66	0	14	2	28	40	2	14	0	19	0	0	103	0	11	39	0	4	3	2	11	2	10	0	120	0	27	1	335
B037A	20755	1	5	119	64	6	0	3	3	5	0	22	26	4	3	91	15	6	42	4	12	1	8	758	12	15	655	1	1416	4	0	0	29	0	14	11	2	1	1	5	6	2	7	5	0	10	5	424	55
B039A	6	32	46	0	11	91	264	1	130	91	71	57	477	8	189	11	52	21	44	16	110	0	12	0	24	80	0	54	0	68	0	168	60	830	12	0	158	47	53	196	17	197	37	169	3	26	47	0	54
B081A	7	3	143	14	494	32	0	143	45	2	51	29	181	176	2	34	39	54	82	27	39	0	76	1939	13	63	0	10	0	56	5	0	20	0	447	1	1	34	131	0	234	0	158	2	82	14	5	0	18
B082A	294	11	339	2	10	194	2	227	7	3	562	120	2067	6	2	99	56	181	15	0	23	1	89	14	184	133	0	13	0	38	1	0	14	0	949	1	1	0	1	1	245	1	64	4	42	22	111	0	1
B083A	78	0	0	1	1	17	5	2	35	4	59	47	235	388	4	4	49	135	98	23	43	0	22	3	1	93	0	1	4	225	0	0	5	2	1583	0	6	0	0	0	26	3	43	4	81	1560	9	0	0
B084A	159	0	33	219	39	203	154	1	77	3	86	103	312	30	125	415	98	93	30	34	29	1	17	1	224	35	0	2	0	22	77	93	154	0	333	110	85	28	35	3	37	125	30	85	130	409	39	0	1
B085A	18001	7	2	1	5	49	0	0	6	907	0	41	10	90	6	2	34	20	100	107	142	477	59	9	0	88	0	9	0	5	1	2	30	0	318	5	1	3	3	4	0	1	22	1	1	5	0	0	670
B086A	297	1	33	0	0	226	0	1	7	15	0	170	6	0	1	5	91	93	7	256	96	5	23	1	1	0	2	167	0	1	1	0	43	0	616	23	0	0	0	1	49	1	46	2	0	0	0	3	14
B091A	172	0	38	16	14	171	12	2	57	11	24	132	1907	129	4	53	107	155	212	2	19	491	27	41	170	72	0	37	8	81	2	0	88	0	2	33	4	2	1	0	44	2	41	3	95	10	276	0	0
B093A	18	7160	0	0	0	2	13	1	135	7	2	0	7	76	7	49	1	3	0	5	117	0	2	0	1	7	0	158	0	4	2	1	0	2	1461	0	4	111	160	3	0	10	0	3	3	779	0	0	0
B094A	2	3080	3	0	1	2	5	4	200	12	0	0	2	22	1	49	1	29	0	4	34	0	1	13	89	121	0	705	0	241	5	1	1	0	1383	0	3	200	237	0	6	0	1	5	1	1034	0	0	1
B098A	366	11	15	205	60	32	201	1	61	4	6	23	326	92	160	14	16	26	113	51	22	0	15	15	100	73	0	0	0	42	192	4	17	0	850	12	123	1	44	6	24	123	31	118	60	1053	32	1	0
B099A	93	2	1	1	0	67	5	0	30	5	214	70	855	1	2	60	202	60	0	1	163	0	4	1	0	2	0	1	6	2	3	3	262	0	7	0	7	1	1	0	0	0	696	3	1	8	62	1	1
B100A	20016	1	25	4	224	39	51	6	33	341	7	8	335	7	53	53	12	12	67	0	73	1	1	0	30	52	0	0	0	67	2	37	5	0	1574	150	49	19	1	557	75	48	40	31	16	1164	26	0	145
B101A	111	3	109	1	103	141	3	1	25	9	135	44	371	56	3	31	24	106	0	11	63	996	31	5	11	153	0	40	2	4	2	0	7	0	4097	2	2	0	295	0	0	2	0	1	1	2	19	0	1
B107A	115	0	15	1	37	14	21	0	9	1	7	11	1184	16	24	298	6	12	18	5	9	92	19	2	13	12	4	0	0	4	98	0	6	0	9	51	12	2	35	82	9	15	8	40	27	0	37	1	1
B108A	71	0	47	1	55	17	168	2	118	1	83	4	415	136	116	378	10	21	21	1	62	3	2	36	44	12	2	67	3	92	3	49	11	0	168	1	118	62	58	3	65	43	76	43	58	4	19	0	0
B109A	4	4729	38	0	0	95	192	73	79	0	1	94	2	17	208	5	66	78	25	395	7	1	22	1	1	158	0	112	0	122	0	104	131	2	3	0	126	15	2	0	6	244	15	16	1	149	1	0	0
B116A	5	2	4	0	1	0	1	1	2	0	0	2	4	11	0	398	1	6	188	25	93	0	1	13	3	4	0	1	0	3	3	0	0	0	12	0	3	1	1	0	64	1	0	7	2	2091	0	0	7
B118A	165	5	143	0	0	301	4	2	60	3	17	36	78	575	6	45	164	42	270	2	96	0	14	17	31	23	0	74	0	202	1	1	162	0	1	0	0	42	30	0	69	3	108	2	176	1794	4	0	1
B119A	64	0	44	0	38	84	2	301	85	2	35	76	157	41	1	285	14	41	0	0	16	0	130	4	24	23	2	22	1	1	75	23	4	32	2	25	5	92	221	0	22	1	9	25	2	612	4	2	1
B120A	162	1	70	2	29	26	211	289	79	1	39	13	186	18	163	13	17	6	131	1	46	588	24	0	8	57	0	2	0	14	224	166	24	0	347	0	105	36	67	10	40	136	59	175	77	597	12	0	0
[truncated: 818 more columns]
