# Supplementary material for: Recent urbanization in China is correlated with a Westernized microbiome encoding increased virulence and antibiotic resistance genes
Source: Microbiome. 2017 Sep 15;5:121. doi: 10.1186/s40168-017-0338-7 (PMC5603068; doi:10.1186/s40168-017-0338-7)
Supplement: Supplementary file 24 — Supplementary zip file. Code and input tables used to generate the figures and tables in this paper. (ZIP 16846 kb) [file 40168_2017_338_MOESM24_ESM.zip › UrbanRuralChina/16SrRNA/inputData/abundantOTU/abundantOTUForwardTaxaAsColumnsLogNormalWithMetadata.txt]

sampleID	patientID	ruralUrban	timepoint	shannonDiversity	shannonEveness	unRarifiedRichness	1	10	100	101	102	103	104	105	106	107	108	109	11	110	111	112	113	114	115	116	117	118	119	12	120	121	122	123	124	125	126	127	128	129	13	130	131	132	133	134	135	136	137
081A	81	urban	first_A	4.300436132497126	0.6868069701770176	524	1.838616674192757	0.0	1.2846278466793508	1.3483411265483836	2.634572723855366	2.066842596452821	0.7039356808235593	2.0592222522923773	1.9699192027784191	1.047031121549815	1.047031121549815	1.9355447913411856	1.3281244107752206	1.8811774735709788	0.6067169708885812	1.5245256819444684	1.8321812131018334	2.010458710949453	2.0017713006161317	0.8504162445186154	1.6688222975981104	0.0	1.3483411265483836	3.8974561010187214	2.078028124127971	1.8694368217400217	0.0	0.6067169708885812	0.481263251296288	0.959756439264818	0.0	0.7039356808235593	1.6188320016781883	0.481263251296288	2.8574479553126113	0.0	0.481263251296288	2.0273289578210556	2.0273289578210556	0.0	1.2611287421328103	0.481263251296288	1.209933446036906
082A	82	urban	first_A	3.8559723606252723	0.628684512825345	461	1.612992157042159	0.0	2.162305526022047	0.0	1.3097041642259437	2.0122813502785575	0.0	3.070900328057745	1.3097041642259437	0.6663449559351423	1.35848518821154	2.1437944784531866	3.2242124762424815	1.2830921486098508	0.0	0.7672203768175407	1.612992157042159	1.7154528175437487	1.7812033309963122	1.0294543169716566	1.9460376331733469	0.0	2.8029454434829755	0.0	2.3361868069565883	1.7254774645023478	0.3449259231329158	1.2547423813171328	0.0	1.7448581887458694	0.0	0.0	1.528188402134252	0.0	3.02518382212354	2.476147990226814	0.3449259231329158	0.0	0.5347156695355275	0.0	1.6379408414912975	0.3449259231329158	1.4023361118332804
083A	83	urban	first_A	2.807734513794855	0.4754551179145473	367	0.5072239298898779	0.0	0.0	0.0	0.32380034588856643	0.9939329354794085	0.6357829227953755	0.8154645091936918	1.4742036404539949	0.8154645091936918	1.5053460696154055	2.0029833620182007	2.1232354206673576	1.9523696568639541	0.32380034588856643	0.7348506920001651	1.5872664078594365	1.7995397525955976	1.8889006804996897	0.32380034588856643	1.8361164059899373	0.0	1.98840881123325	0.0	0.0	1.4228549450761208	0.0	0.32380034588856643	0.0	1.6666491730014203	0.5072239298898779	0.0	0.32380034588856643	0.0	3.310850118708334	0.0	0.32380034588856643	0.0	0.0	0.0	0.9421873399613166	0.6357829227953755	1.2176740946495939
084A	84	urban	first_A	4.362172401271512	0.6870494420100138	572	1.8044423322862486	1.4067027659187255	2.048376373239372	1.6636780191330114	1.1060066353187057	1.7977110380448342	2.307407622606855	0.692099934063198	2.074252482822508	0.7709925552041483	2.482785022867656	2.3278950764736903	3.0171188707203784	1.3342128206025181	2.161715727131629	2.522899772647843	2.1732960546328823	1.964615592048138	1.7075657327539946	0.8377330666859661	1.5826826795599003	0.47140376973609593	1.2928596000831052	0.0	2.3416821095590192	1.43886359196152	0.0	0.5956224990798034	0.0	1.2223551233898315	2.1281792929488828	2.2701946341107377	2.3531609152378263	0.47140376973609593	2.459772184999425	1.6905390758418963	1.991482192457997	1.8548371879502752	1.7768675750932523	0.692099934063198	1.1680655364764387	2.0367965606626997	1.3140282276466362
085A	85	urban	first_A	2.5153956867865035	0.42939986176887435	350	4.396905695102103	1.0375883501911631	0.0	0.0	0.5052724970301375	1.6939015400186637	0.0	0.32231264545754434	0.7325389633907304	2.5185599731084625	0.0	1.6533867522318213	0.5052724970301375	1.517368680295653	0.0	0.5052724970301375	1.5454802382317057	1.3618982874247545	0.5052724970301375	2.2843823393168856	1.8117504540719764	2.2372179567677297	2.155209179644909	1.1524539952577075	0.32231264545754434	1.4873107697557932	0.32231264545754434	0.8130641439938189	0.0	0.32231264545754434	0.0	0.0	1.1524539952577075	0.0	2.245443024211161	0.0	0.0	0.32231264545754434	0.32231264545754434	0.5052724970301375	0.0	0.0	0.0
086A	86	urban	first_A	3.6262265247426075	0.606505403737644	395	2.38779146707979	0.0	1.7697809341901667	0.526522150671894	0.526522150671894	2.549041981326478	0.3385974302782056	0.6572588616619263	1.4495751829577288	0.6572588616619263	0.0	2.294460617506529	0.526522150671894	0.0	0.526522150671894	1.298663627017678	1.9577689800838292	2.1246321707234097	0.0	2.865825854450566	2.406288261869423	0.0	2.379310827603261	0.3385974302782056	0.3385974302782056	0.526522150671894	0.3385974302782056	2.3148004064254533	0.0	0.0	0.0	0.0	2.1168660929622565	0.0	2.654031671811122	0.3385974302782056	0.3385974302782056	0.0	0.0	0.3385974302782056	1.3911848660097137	0.8390717088930384	0.0
091A	91	urban	first_A	4.003100009891425	0.642502516630919	508	1.4081243333064377	0.46116576779196655	1.8569817787998995	2.731759863938622	2.629109143243736	2.0729501386950973	0.9783186619127523	0.46116576779196655	1.6391389905177816	0.6797518520096295	0.8820257563110864	2.0515971031448075	2.707476279907303	2.2360492933233664	0.824474064093107	0.5840682126998786	1.8846330421126765	2.310410176472518	1.862654669623655	0.8820257563110864	1.2559005965344474	2.523686502855651	0.9783186619127523	0.6797518520096295	2.5417567479615393	1.8212942231425862	0.0	0.5840682126998786	0.0	1.589230790770181	0.7581135874282394	0.5840682126998786	1.3570865670970618	0.0	0.289118671148903	2.025281205827867	0.289118671148903	0.5840682126998786	0.0	0.46116576779196655	1.3386480577650135	0.8820257563110864	1.666544213266044
093A	93	urban	first_A	3.5276324285765495	0.6102385305522485	324	0.4636435806106596	3.744922836947049	0.0	0.0	0.0	0.0	0.5868678144230811	0.2909611542977726	1.6960276816157909	0.2909611542977726	0.4636435806106596	0.2909611542977726	1.652164835008462	1.8311754098511925	0.8276915098452426	1.536504947616114	0.4636435806106596	0.7612377753529402	0.0	0.0	1.904150901140075	0.0	0.2909611542977726	0.2909611542977726	0.0	0.682745867441961	0.0	1.7792948961040413	0.0	0.682745867441961	0.2909611542977726	0.0	0.0	0.4636435806106596	3.556430749445003	0.0	0.4636435806106596	1.6135766795108843	2.4942348727115315	0.0	0.0	0.5868678144230811	0.0
094A	94	urban	first_A	2.730646281401759	0.504172020203014	225	1.5191500561272906	3.6623198124038363	0.0	0.0	0.0	0.0	0.0	0.0	2.6940046635264503	0.8958371960157905	0.0	0.0	0.3313431982741696	1.6483035749635426	0.0	0.0	0.0	0.8958371960157905	0.0	0.3313431982741696	1.6593342390044235	0.0	0.3313431982741696	0.5170862346987979	1.7818874598373526	1.4365672834458472	0.0	0.7465048798477305	0.0	1.6593342390044235	0.3313431982741696	0.0	0.0	0.0	3.422236157023943	0.0	0.0	2.9854397074487258	2.414432041187101	0.0	0.0	0.3313431982741696	0.0
098A	98	urban	first_A	4.075065839544213	0.6550931226962464	503	1.4960672783726268	0.0	0.8645322356256843	1.4400506218871711	2.1094813602249958	1.173325699676944	2.13836492211713	0.3548901020891341	1.4196489302944497	0.0	0.0	1.0926028226806317	2.3025977181403663	2.0197552002395764	2.0144775960410666	1.0458145295227836	1.173325699676944	1.173325699676944	2.157879850777859	0.7822063224440811	1.173325699676944	0.0	2.2801472694700045	0.0	2.0091350679228315	1.5901967037876936	0.3548901020891341	0.0	0.0	1.4960672783726268	2.13435445782485	0.8645322356256843	1.1348370757685668	0.0	2.9738060508498183	0.8645322356256843	1.7719347806432901	0.0	1.690503610363745	0.5475461333842687	1.0458145295227836	2.6173687261912586	0.7822063224440811
099A	99	urban	first_A	3.1753852957403987	0.5336205741948883	384	1.2894256678351925	0.5764452000510061	0.28412241461308185	0.0	0.28412241461308185	2.0763678229153593	1.0101446462442993	0.0	1.48510053434596	0.7495948250755043	2.0449802212486934	1.8690384480643067	2.5877995616297564	0.0	0.45442830669472556	1.568456601540181	2.372180820374442	1.5998025611085556	0.28412241461308185	0.0	2.153253672909681	0.45442830669472556	0.0	0.28412241461308185	0.0	0.0	0.0	0.45442830669472556	0.0	0.28412241461308185	0.5764452000510061	0.0	2.138927040566683	0.0	0.5764452000510061	0.0	0.45442830669472556	0.0	0.0	0.0	0.0	0.0	2.2233767626008967
100A	100	urban	first_A	3.7216988397343793	0.5898172806099179	550	4.08005997866848	1.300642593929401	1.7020308305819818	0.0	3.127166993075354	1.0930467856532504	1.9018722290543506	0.5851588877573337	1.9018722290543506	2.655883000563092	0.5851588877573337	1.2795085955319614	2.2104480751547366	0.8833069633433579	2.056691066034271	1.1251040249782494	1.1549567665894467	1.340054943355028	1.7972124310999327	0.0	1.710140592309464	0.6809184265995979	1.1549567665894467	0.6809184265995979	1.2338801124960415	1.4831928946519592	0.0	0.5851588877573337	0.0	1.6679868709280612	0.8833069633433579	1.710140592309464	0.9341380887536599	1.1828887955832574	3.559157827713288	2.0069171637535246	1.9070086092807443	1.4831928946519592	0.4621308612746393	2.632505756235587	1.8526874511323328	1.741145113705439	1.631045500565855
101A	101	urban	first_A	3.9933244771176652	0.6494828118035647	468	2.2178130780055647	0.0	1.9501633473418807	0.0	2.154169803705509	1.9724246069285765	0.5813320688055982	0.45874589721565456	1.8755864810644811	0.2873218785378239	2.033084936221982	1.997714194206653	2.501138768194103	1.9724246069285765	0.929565102142469	0.929565102142469	1.6162431304830778	2.1791415132974445	0.0	0.929565102142469	2.4536745286821304	2.255588018670716	1.6355198924352867	1.6969554186981806	0.8213265438385823	2.082949664362245	0.0	1.9724246069285765	0.0	0.755057949601997	0.2873218785378239	0.5813320688055982	1.0161378035288864	0.5813320688055982	3.1710870101755693	0.0	0.755057949601997	0.755057949601997	2.1791415132974445	0.0	0.2873218785378239	0.0	0.2873218785378239
107A	107	urban	first_A	3.325405776445074	0.5347515055542633	502	2.6068570974722207	0.0	1.619382710778843	0.2888818437404994	1.3913016705918662	1.708217194136123	2.3592742244770237	0.46084701366193037	2.0362723777390297	0.9324051202396095	1.6571233049154281	1.3566206523779727	2.3836930945686006	1.8330386405378425	2.267739516286612	2.6700105088247663	0.9324051202396095	1.4533198049685148	1.3381830723611459	1.3189279032994488	1.6291297574519146	0.0	0.6793664330631985	1.5075782034233574	1.753927772415295	1.7466356901120839	0.0	0.5837079117513907	0.0	1.5075782034233574	0.0	1.915164716945085	0.977882573950476	0.0	1.884152059209386	0.0	2.0724669181847513	1.6660673787936202	1.647991152211725	0.7577113432670055	1.4076560427884195	2.0130131671640203	1.3566206523779727
108A	108	urban	first_A	3.6920329939981773	0.5901823073741884	521	1.6572892989472272	0.30816425647497436	1.2686514165424212	0.0	2.0895831451009452	1.4285906543376827	1.8652153934738707	0.30816425647497436	1.3144863998093326	0.6127179098882305	1.4115358648533523	1.532244979526077	2.42233878402724	1.3559424778076867	2.000781369958907	2.5811418441439886	1.3559424778076867	1.2921732997504245	1.6370708311714175	1.1893151435880873	1.2686514165424212	1.6472977126307564	1.1893151435880873	0.7899773968648094	1.667056174177996	1.593570209366173	0.0	0.6127179098882305	0.0	1.0542781369590837	2.239379603395078	0.6127179098882305	1.1270240859452727	0.0	1.4608136389769546	1.3752751922215534	1.6766082239216564	0.4866077944133445	1.704065018627882	2.0593507264464845	1.1893151435880873	1.704065018627882	1.217402008763557
109A	109	urban	first_A	3.812848102180538	0.61553092854657	490	0.7554493162764135	2.930250175078577	2.022082083084566	0.0	0.0	1.751233887213711	2.542061823364745	1.9857233273106447	2.115829856393827	0.0	0.0	1.9413985443365986	0.0	1.3539992976134414	2.446922840678458	1.4050212733159846	1.859469437284994	1.9223192547707584	0.287551721219587	1.1784950137795613	1.5174867379283536	0.287551721219587	0.581682402164246	0.287551721219587	0.287551721219587	1.3886710295367464	0.0	2.267221426751988	0.0	1.5965335924800195	0.287551721219587	2.2256226571547235	1.6891583838941602	0.581682402164246	1.0887242866572058	0.0	2.2823804454509515	1.3886710295367464	0.9754295914587103	0.287551721219587	2.096675867917964	2.5626339896995525	1.2750529368630041
10A	10	rural	first_A	4.389179185458439	0.6879459070062365	590	1.8173644832592692	0.6867142436359275	1.628433696318801	1.5760911870711374	1.8656449491518492	2.0300894319684604	2.0919577032671364	0.2934107695257146	1.9341912985826695	0.2934107695257146	2.0300894319684604	2.1778503926359227	2.527495752789498	1.161758819989935	2.196909091446004	0.6867142436359275	2.1118470589481224	1.9670597082031431	0.4669322895112732	1.3075893750445196	1.189722487113217	0.0	1.2407665604380091	1.2159940149676476	2.0221955372478786	1.971558529441689	0.0	0.4669322895112732	0.0	1.189722487113217	0.0	2.1915485554993768	2.0141554997792293	1.027438563329868	1.971558529441689	2.2634614470420176	2.1722478176698545	2.0141554997792293	1.3075893750445196	0.2934107695257146	1.8769206820414095	0.2934107695257146	1.7702118009086178
116A	116	urban	first_A	3.320339078222104	0.5835025194584156	296	0.4607821412538549	0.0	0.4607821412538549	0.0	0.0	0.0	0.6792879858748004	0.4607821412538549	0.5836345795689797	0.0	0.0	0.0	1.1809634296857556	2.2134481438210947	0.4607821412538549	1.832940891344223	0.4607821412538549	0.2888336504195367	2.157265956569235	0.6792879858748004	2.2892456896187183	0.0	0.0	1.2775561931656323	0.0	1.4233213739531378	0.0	1.0189562931290326	0.0	0.2888336504195367	0.5836345795689797	0.5836345795689797	0.2888336504195367	0.0	0.0	0.0	0.4607821412538549	0.4607821412538549	0.9777938074866154	0.0	1.5557080534630892	0.2888336504195367	0.0
118A	118	urban	first_A	3.7849825791831138	0.6220696761099929	439	2.3620211465852545	0.0	2.0789232917225067	0.29378236245597433	0.0	2.1253685328050587	0.59114267455768	0.29378236245597433	1.7415173306529421	0.6873150151736613	2.1922999356272874	1.9200530171724304	2.6843814647748085	2.672941215323405	0.59114267455768	1.4772227397739865	2.5500882994147585	1.8181092185265866	2.4611026354513483	1.684648971502797	2.106068273298019	0.0	1.2414793969162714	1.1624629958002066	1.1325704011009605	1.3284796592907406	0.0	2.099439426706279	0.0	2.053694639521145	0.46743061435802663	0.46743061435802663	2.4986449295108817	0.0	0.0	0.0	0.46743061435802663	1.433070401488724	1.726014643259441	0.46743061435802663	0.0	0.29378236245597433	1.842920661885852
119A	119	urban	first_A	3.32159477080259	0.5525614940134195	408	0.556314652932884	0.0	1.9449925434132642	0.0	2.343819082908856	0.556314652932884	0.0	2.807484175456904	1.2833171783511628	0.36173734643698524	1.2201239004298605	1.3117698662760284	2.0670875378515077	2.0103166183116064	0.0	2.412309270193164	1.0043365338575212	1.1038192220838012	0.0	0.0	1.8021058184776104	0.0	1.655154888547032	0.0	0.7924058016587151	1.4518026669625317	0.0	1.0043365338575212	0.0	0.0	1.0043365338575212	0.556314652932884	0.36173734643698524	1.2201239004298605	0.0	1.9385363573173529	0.0	1.7551287966740905	1.875656538945617	0.0	1.5078721751444255	0.36173734643698524	1.0043365338575212
11A	11	rural	first_A	3.848425307644932	0.6142442600877459	526	4.081955963790606	2.841946859672702	2.0663013964935164	0.0	0.8949418262520819	1.5224312875395005	1.3528126867663512	2.0077991962020083	1.1374760065384604	2.572763272208977	0.0	1.7970024595530598	0.29639263959708917	0.6915262786890802	1.7761595610900458	0.29639263959708917	1.8103619597265277	1.6810636321163035	1.7467154211202205	0.0	0.8371177055829245	0.0	1.5224312875395005	3.585070184414314	0.29639263959708917	1.6810636321163035	0.0	0.5950852550932662	0.0	1.73120926574787	1.634342077323982	0.6915262786890802	1.835907906120137	0.0	0.4709270437999882	1.2699246372469877	1.5094747056399342	0.5950852550932662	1.406010955154178	2.5092177370118263	1.9352650036087233	0.5950852550932662	1.406010955154178
120A	120	urban	first_A	4.412908171625926	0.7003742573447985	545	1.622360889600026	0.8353659460992106	1.4803578097533423	0.0	1.0687651445882007	1.833887137802499	2.2719857293342782	2.69365516659385	1.9887397173513865	0.0	1.135575003338614	1.9429950296653355	1.579984514729665	1.3113922710449266	2.1618880904799744	1.2902303788898426	1.7131177578724834	1.0310636990581952	1.6016893577084486	1.3508531440089058	1.4204149110296207	2.4327107281980664	1.9282761875414716	0.9441457455695398	0.4695707734805499	1.8752648597848902	0.0	0.0	0.0	2.041804904363367	2.3935035659665593	2.1317221863644162	1.632339022353056	0.4695707734805499	2.6910778790165724	0.0	2.045630417703099	1.8017151151772213	2.1982106302144895	0.6898935456889893	1.4803578097533423	1.8083430084942627	1.4040408969492069
13A	13	rural	first_A	3.9433929897382156	0.6523390443647712	422	1.9910730920208581	0.2860881357999014	0.8765943940124514	0.45708231071063704	0.2860881357999014	1.845064981992141	2.3994532229207604	0.0	2.4214815858042584	0.5794498951282518	0.2860881357999014	2.0736355673239073	0.8191596508462151	1.5614555515543618	2.432090461566964	0.7529546893087753	2.1033543465215065	2.140058379420804	0.0	2.225031340277988	1.7829816368789115	0.0	2.015190563028473	1.293300856554393	0.0	1.9241762754354725	0.0	2.9747954782393617	0.2860881357999014	1.7482598767686977	0.0	2.6295689706578007	1.5831354647762104	2.6616129696815736	0.2860881357999014	0.0	2.3407857460131156	2.3517315894770814	1.7335547049360776	0.5794498951282518	0.45708231071063704	1.3511058697623155	0.0
15A	15	rural	first_A	3.8179846912422213	0.6099424878740778	523	1.31762140719687	2.467943734533349	2.1057982874889727	1.062533755253032	1.2891485379591812	1.816975957052399	1.816975957052399	0.0	1.5635038831337595	1.1094876664908202	1.1094876664908202	1.9637060959166281	3.6178350349514603	1.9246469868290175	1.7303266502653498	1.2891485379591812	1.9246469868290175	1.6354321684065056	0.7975693443205558	1.593719045217773	0.8804104481067772	1.4373032560346912	1.6734875804996086	0.0	2.010856909658695	1.4373032560346912	0.3652238982264603	0.8804104481067772	0.0	1.5475695868244388	1.931405688281685	1.5788741810617697	2.1233908742068173	0.0	2.3181021264469064	2.2365792233239654	1.6080732152144148	1.5475695868244388	1.5475695868244388	1.0098810570493089	1.5788741810617697	2.1760930937354597	1.4772511317395536
18A	18	rural	first_A	4.582340691694399	0.7229269827282214	566	1.8108808408610706	1.7673958116524262	2.1848325649531	0.48497227099171825	1.9146693091709757	1.2898683139727256	2.3338881448427076	0.306931523464609	1.9658379020930208	0.0	2.331814872638746	1.502712336125607	2.941639902553305	1.6646793259780006	2.101534994811406	0.7083743350851008	1.9847287169176053	2.148360062582946	2.6856414264148385	0.7879430432322175	1.7357815025550276	0.0	1.31217519009074	0.7083743350851008	1.7190672459493923	1.8310925760724135	0.306931523464609	1.3536205199132416	0.306931523464609	1.7439034364059425	0.306931523464609	2.4725817513798796	1.124776597429417	0.0	2.3936929786897543	0.0	1.8177231354205308	1.9146693091709757	1.796864104000341	0.8551663800172981	2.0944136989441837	1.975386014803708	1.8177231354205308
1A	1	rural	first_A	4.524925610586442	0.7124873304958711	573	3.5607199984549878	2.888934607594596	2.548260700732987	2.028729183055299	1.5400289446124455	0.9146754881523997	0.0	0.7642401563072126	0.3429581404999311	0.9146754881523997	2.380826264050154	1.7598759900783827	2.9035267250137253	0.5321717393006659	0.5321717393006659	1.1884382479173339	1.9179493542827302	1.864290606683445	2.09649134887904	1.3775169482265024	1.1148491284782138	0.0	1.1884382479173339	2.4300835318438208	0.9146754881523997	1.0261945687935556	0.0	1.1532004925659427	2.3469382954192857	1.3775169482265024	0.0	0.3429581404999311	1.9983576967942664	0.0	0.3429581404999311	2.1477221954136416	0.0	0.0	0.8459391804994483	1.3988819766262461	2.4743188410459886	1.1148491284782138	2.1550938249525045
20A	20	rural	first_A	4.093520817770103	0.6608416077592381	490	4.013065921657468	2.687539617150614	2.6211744661278598	0.0	0.0	1.6007655597545443	1.2188605104165864	0.4689448565654078	1.6868968663069677	2.4901433677712554	0.0	1.7039205959883679	0.2949121737624355	1.845183009464747	1.4794416610229477	1.7360881187998485	1.751320392471675	2.0446914255076885	0.689139690612145	0.8345569726400154	1.987801920356681	0.0	1.8267071487297926	2.5582534823250453	0.0	1.419503406870612	0.0	2.199941224810779	0.0	1.4652146496159473	0.4689448565654078	1.556216361349369	0.7679064717375063	0.0	0.0	0.0	1.0302044671601878	1.6007655597545443	1.8511709959478975	2.0212164194792006	0.4689448565654078	0.2949121737624355	2.0705656029303734
21A	21	rural	first_A	4.1838920748857795	0.6657865614652718	536	1.5897149325197062	2.0593246560991965	1.7714486627928305	1.932455513020186	1.4590594501300709	1.326379411231912	0.0	2.5306934249925397	1.9751322156230031	0.9332745049451702	0.6801449465439039	1.3752500008445783	3.135420856721546	1.8155397402127036	0.0	0.0	1.2713038693037546	1.2409042108032726	1.8399942132604388	1.722370205090566	1.6035948860390867	0.3546140930045496	1.8399942132604388	3.9151109791120664	1.6900192176055702	1.0453645674583762	0.0	0.3546140930045496	0.0	1.2409042108032726	1.9060432830153788	1.4395741005044431	0.864105335106438	0.0	2.2825259643049396	0.9929258056181818	0.0	2.113236391519292	1.8070723715357122	0.0	1.9194501541986353	0.0	1.326379411231912
24A	24	rural	first_A	4.2447275689007125	0.6736822528542377	545	0.48300201718961544	2.9075057417206898	0.9107922760503694	0.0	1.4998724050138694	0.7060174235921152	0.9107922760503694	0.30544801607414923	1.3508184513940786	0.0	0.48300201718961544	1.485622601506535	2.3889665261348605	2.1640667210408946	1.0872469254289165	0.7854898448023728	1.1542974850423748	0.8526444972343846	1.4556386419694716	1.0493923161839043	1.0493923161839043	0.0	1.8347364344470192	0.0	1.3701408218540294	2.021544268880337	0.0	0.48300201718961544	0.0	2.0043388240862616	0.48300201718961544	0.7854898448023728	0.8526444972343846	1.764513690890831	1.7794960244820042	0.0	0.30544801607414923	0.8526444972343846	1.8537652404446825	0.0	0.9107922760503694	0.7854898448023728	1.0493923161839043
25A	25	rural	first_A	4.1400818487369815	0.6892837864717732	406	1.0388105964740655	0.0	0.350606400033013	0.0	0.0	2.022491611630107	0.5420405542147095	2.3316258036020123	1.9253321953791112	0.0	0.0	1.7735444694915783	0.6744521478246006	1.0388105964740655	0.0	1.4886124904342304	2.197206106229587	2.2866509586825794	2.0569363901764577	2.383669527672898	2.4554288165996714	0.0	2.344013450997511	0.0	0.0	1.7999774681564424	0.0	1.7453977811401475	0.0	2.2269854308083694	2.827912078644137	1.2928702590397787	1.2928702590397787	0.0	3.4248488480224504	0.0	1.7999774681564424	1.6480155884455712	1.4886124904342304	0.0	1.8920648228773704	0.5420405542147095	1.7453977811401475
28A	28	rural	first_A	2.692016051773965	0.44801127422231174	407	4.382719062604962	0.0	1.506122984386029	1.396223148904583	1.396223148904583	1.0236863676660903	0.34144802508085714	0.5302171810748209	0.5302171810748209	1.6317215902790605	0.5302171810748209	0.6613587293643082	1.396223148904583	0.5302171810748209	0.0	0.34144802508085714	1.4546401509367388	1.396223148904583	1.5664616169502912	1.8892140896755356	1.1858485407914665	0.0	1.4165811486051456	3.009275898789173	0.0	1.1506259964063938	0.6613587293643082	0.5302171810748209	0.0	1.2487321346827316	0.34144802508085714	0.0	0.0	0.0	2.2558999334936014	1.766139655996631	0.34144802508085714	0.0	0.0	1.3287089712961413	1.8164645872216845	1.0702453216455663	1.1858485407914665
29A	29	rural	first_A	2.8103541224681257	0.46188748353379205	439	4.30228215573011	1.7974086313006907	1.413727730333688	1.274249173228815	1.716320601890964	0.9688802502502302	0.3398349312289489	0.5281271209034977	0.5281271209034977	1.274249173228815	1.067531039526012	1.3258811336916128	1.549260537891315	1.021000731918928	0.0	0.9688802502502302	0.9096406057871006	1.1478689387261278	1.716320601890964	0.9688802502502302	0.8410246238921743	0.3398349312289489	2.0279070714009935	3.136571732262222	0.0	1.1478689387261278	2.8531858485431094	0.8410246238921743	2.086597862665632	0.5281271209034977	0.0	0.0	0.3398349312289489	0.0	0.9688802502502302	0.8410246238921743	0.0	0.5281271209034977	0.0	1.1478689387261278	1.067531039526012	0.5281271209034977	0.9688802502502302
31A	31	rural	first_A	3.235135204597394	0.5249018275814182	475	4.273213212835122	2.652365382845377	0.0	3.0094992565252663	1.8062974175798179	1.3649777081061416	1.2087324125106165	2.418972330431973	1.0143482021814882	2.5454260841288563	0.0	1.496122099223338	1.496122099223338	0.9031943828677006	1.496122099223338	0.6533053113485181	0.9031943828677006	1.3425365659878745	1.8062974175798179	1.8584543004955534	1.2087324125106165	1.176202613764313	1.8722739790459733	0.33585634850877816	1.0143482021814882	1.318872344136015	0.0	0.5229622639884244	0.0	1.4625131919159269	0.0	0.33585634850877816	1.1027722315975983	0.0	0.0	1.7188954257590556	1.4066548098488871	0.0	0.33585634850877816	2.5840730655100708	1.293843998753013	1.7470107276142133	1.386316010521561
34A	34	rural	first_A	3.4636659399011256	0.5686241558801958	442	0.6496553983463289	0.0	1.3818119214073739	0.333332589914588	1.4021418454846524	1.5921348039610532	2.133757365002345	0.0	1.8743866227588133	0.333332589914588	2.410412243112766	2.020770479451633	3.054862393642169	1.1718192109572203	2.2741990182933765	0.958134489397447	1.2628416611764246	1.2893859378342174	0.8307268902886162	1.2893859378342174	1.3818119214073739	0.0	2.5646123689612828	0.0	2.365274904484357	1.9248942671809903	0.0	0.333332589914588	0.0	1.7687975113715277	0.333332589914588	1.6944832467361695	1.5518515354566433	0.0	1.0565191111134413	1.9066352755125542	2.17250709644767	1.1718192109572203	0.333332589914588	0.333332589914588	1.4401517591782895	2.5793872577562853	1.7142875363266723
35A	35	rural	first_A	2.541146082791928	0.4131539913174809	469	4.387451312871977	1.7660490975360148	1.5491340708647008	2.2012226194079414	1.4788076095390776	1.928502611474599	0.2746945454499929	1.3791321767819484	0.6560309794426716	2.0180010381433626	1.2274199068975389	1.9835860109948367	1.9755532110393572	0.0	0.0	1.9374451577549727	1.5804418329914458	1.4788076095390776	0.733327581571247	0.8558989536959074	1.3458791639350494	0.0	0.9062594782400718	1.5598227341032016	1.1255640848476884	1.515392806473301	0.0	0.0	0.0	1.0958741621916916	0.0	0.0	1.7458874156973696	0.2746945454499929	0.8558989536959074	1.8328707503837673	0.0	0.2746945454499929	0.4416400698213815	0.0	1.290675982337884	0.0	1.2041069595750165
37A	37	rural	first_A	3.3783246794198165	0.5479473993966558	476	4.212488658799272	0.0	2.154709182229566	2.1130088227400297	1.3825478916749132	0.9564102587923651	0.0	0.0	0.47874808028062343	0.9052239483390832	0.0	1.8945013920638154	1.72666795563372	0.0	0.30225068578414616	1.5705739717230995	1.7658240343363643	1.2327438490646692	1.7582701610056748	1.4337116718277914	0.9564102587923651	0.0	1.1483923077088496	2.8226357403231495	0.30225068578414616	1.1483923077088496	2.420729970912143	1.0021947778652252	2.6763748067158883	0.9052239483390832	0.0	0.0	1.9054975556284295	0.30225068578414616	0.8471885557765887	2.192753971994407	0.30225068578414616	0.0	0.30225068578414616	0.6038897422722364	1.8085799447450066	0.0	1.6744840875208267
39A	39	rural	first_A	4.236531575516406	0.6810497813985517	503	1.7157838734897897	1.0835578263723167	2.163101804383213	0.0	0.8169548383490554	2.274648700803626	2.430994567134543	0.4553915938190457	2.1547271270435235	1.4994703912696794	1.1155551257440814	1.7528755389872388	1.9926130765752497	0.9250211152640424	2.375357655485736	1.1732424011787272	2.1490529235775777	2.200180382521579	1.3109628594850795	2.2810174232814626	1.8063296734836367	0.2848355250297268	1.2241578090133372	0.2848355250297268	0.6727608293412481	2.5809089898609034	0.0	2.3326195325157535	0.0	1.940476345353577	0.0	2.128588227077134	1.9118560240961753	3.2045473013810826	1.4452469207308012	0.0	2.1490529235775777	1.675225989350421	0.9250211152640424	1.8063296734836367	1.7804244974900998	2.081190858804257	1.824792387576016
3A	3	rural	first_A	3.3767628501560663	0.5484447580642379	472	4.242360101034116	3.1810474516545555	2.3925321429003232	1.262449655433234	1.5202012372165834	1.4686622906415896	0.0	1.342562214375591	0.34941546328608025	1.317464922347058	1.1994402990259003	1.7234541835111603	2.132555481023941	0.0	0.0	0.34941546328608025	2.2184026912207613	1.8968001997019197	1.388784613527973	1.5662676197122694	1.1257121672412689	0.0	1.2908278554497763	0.6727561840311842	1.0835524146020976	1.2908278554497763	2.5495097061654826	0.8560367202257922	0.0	1.2320866857782098	0.34941546328608025	0.34941546328608025	2.1775968243520976	0.0	1.0368555534966313	0.6727561840311842	0.0	0.0	0.8560367202257922	1.5944699985269934	2.3167324502034345	1.1641389177186812	1.5805976959952397
6A	6	rural	first_A	3.861361481616091	0.6229530919162725	492	0.5768731874424976	2.1395051559376337	1.934944301001171	2.0308441893566656	1.5901706089585002	1.9998324663707432	0.6720509850949421	2.167701129053636	1.975028082072761	0.4548062108390543	1.5111569940995364	1.8696129219694286	3.720283791844486	1.5111569940995364	0.4548062108390543	1.910965557943498	1.9060067419543092	1.817837120760785	1.786160304255767	1.45858037814575	1.4856638303844891	0.0	1.1445189340835913	0.5768731874424976	1.1445189340835913	1.45858037814575	0.0	0.5768731874424976	0.0	1.691023162828766	2.5355511773416097	1.36543100948212	1.920716494912385	0.28440212375104745	3.1482345977115105	1.7519899596873272	1.6003702779416085	1.7448210007803981	0.0	0.0	1.707085815013205	0.0	1.5233635164779924
7A	7	rural	first_A	3.8951610027903327	0.6451216089993133	419	1.806384720666042	0.0	2.086423706506502	0.0	0.6795923869263578	1.3970961070609351	2.120911936635143	0.0	2.058632202594327	0.6795923869263578	2.5201927812354885	1.494912364601913	3.1970690908009147	0.6795923869263578	2.30413702731508	0.9922983073530256	1.091506303839821	1.770761943787571	0.6795923869263578	2.420295038608904	1.6420737980068012	2.5427340685984663	2.709952301134086	0.0	2.3175180145830714	2.023787683952723	0.0	0.8635023692770617	0.0	1.3970961070609351	0.0	1.797749195790951	0.0	0.0	0.0	1.32571383178519	2.17537038107031	1.5120849584430547	0.5466915797283174	0.0	1.7111670691847696	2.5380013109256154	2.0132961162534
B001A	1	rural	second_B	3.937455238839737	0.622058270437216	561	4.112884620445217	3.0035558792220876	2.552047205148922	2.0662662772765996	1.080853519337033	1.080853519337033	0.6034286934841189	1.0430511643622027	0.6034286934841189	1.709358464648371	1.6250299305447318	1.464159208736696	2.3071663380073	0.6034286934841189	1.1156272971724888	0.6034286934841189	1.6452352866892503	1.7177923185738424	2.022995943239476	0.9046863873890705	1.1156272971724888	0.6034286934841189	0.8466619193993705	3.248321528280692	0.9558642022733831	1.5815596744938472	0.0	1.0016419257231108	2.6674010391007665	1.2569953529578566	0.0	0.47833809169869684	1.280481772103228	0.0	0.9558642022733831	2.022995943239476	0.47833809169869684	0.6034286934841189	0.9558642022733831	2.194936909860759	1.9749324691426102	1.1777938777909118	1.8591311950923946
B003A	3	rural	second_B	2.1198884512526224	0.3517981416216073	414	4.439249714001366	2.8026888865958557	1.3214865257248471	1.1019536968083135	1.1556314870402373	1.9252389583064975	0.0	0.8839375804369459	0.0	1.37033119224757	0.2628918583346425	1.6459783171372997	0.543518583536129	0.0	0.4254879920888737	1.0406932506672661	1.2254464308735937	1.2254464308735937	0.0	2.2258350357055274	0.543518583536129	0.0	1.072402734253005	0.543518583536129	0.543518583536129	1.4279338849622343	2.993108256062816	0.2628918583346425	0.0	0.4254879920888737	0.0	0.4254879920888737	1.4787834127050943	0.0	0.4254879920888737	0.4254879920888737	0.0	0.0	0.0	1.8847902582350295	0.7125900338035237	0.9287400789122787	0.9287400789122787
B006A	6	rural	second_B	4.34302752895877	0.6911099313988434	536	2.0620931112749425	2.0025151997312616	1.9670480450526502	2.1177525272769793	1.985143580034087	1.8001310240395385	0.7730359357498093	1.886028298348786	1.6841767270919759	0.8977173181971829	1.4991977044678695	2.0313376295709165	3.526610546481384	2.0908138773159957	0.0	0.8977173181971829	1.8512728033703343	2.073087173227655	1.1983609964507314	1.8747493757228415	1.7421528892498381	0.0	0.8977173181971829	1.5960690496214316	1.4412333752785456	1.6841767270919759	0.2979680425796965	0.2979680425796965	0.2979680425796965	1.4254472908064462	2.5278985555923343	0.7730359357498093	1.3743234066339722	0.0	3.2423215628285416	2.146186281511028	1.4412333752785456	1.1983609964507314	0.2979680425796965	0.0	1.6752245151865768	0.0	1.5738007957973383
B007A	7	rural	second_B	3.9796383516356997	0.6409890707725983	497	1.257798659430232	2.9864731607646435	2.3878722452074808	0.0	0.6813418660442631	1.710665079023203	2.25443273073944	0.29009653945636094	2.203295232859452	0.5855548245558588	2.624305729828282	1.7775518067467457	3.257301440489376	0.759772847988945	2.382773882607859	1.393697174416266	1.6595651039315114	2.074942476906846	1.611847306746695	1.9823970152326675	1.4970527067066133	2.3022408491257003	2.3377854130067295	0.0	2.3453041485475032	1.9558134489424905	0.0	1.0935385420779395	0.0	1.621819531604576	0.0	1.9992563738868723	0.9346107794071483	0.29009653945636094	0.5855548245558588	0.9801171698186382	2.3063369862874654	1.8702365474600164	1.058921493218176	0.6813418660442631	1.6772749545763228	2.057221281320457	1.7264443315083764
B010A	10	rural	second_B	4.210785214423915	0.6686854238173034	543	0.6890658897800717	0.988841837879407	2.008893393778489	1.330578963419204	1.3104028025354313	2.3180567832945616	1.3498592593285343	0.592781545240737	1.4030416605487963	0.46888359052267575	2.1460341074049523	2.3714515670986693	2.5753276677701287	0.46888359052267575	1.8006912416668481	1.4030416605487963	2.0407740482364223	1.8908315549118706	1.1645142750924686	2.5885886197050514	0.8922456764064779	0.0	1.9515088668632048	0.988841837879407	2.8912323986186634	1.8685634433163523	0.0	1.1645142750924686	0.0	1.2670001500445391	0.46888359052267575	1.532011911757685	2.2501040682227393	2.1082534962432726	1.7586495928083166	1.4351917793940374	1.621345422991137	1.3498592593285343	0.592781545240737	0.46888359052267575	1.9789387359915733	0.6890658897800717	1.621345422991137
B011A	11	rural	second_B	2.6888828014518023	0.4441175553453418	426	4.316215668037196	3.5833225847559573	0.9707404897050557	0.0	0.2850186435890547	0.9707404897050557	0.5778160188517011	1.7603023368659705	0.45563886540288334	2.259793288027751	0.5778160188517011	0.5778160188517011	0.8172774607666317	1.0493608613895575	1.1735974848932271	0.2850186435890547	0.5778160188517011	0.5778160188517011	0.2850186435890547	1.4998389601824673	0.7511280220105586	0.0	0.8746704324246667	3.3649703285520847	0.2850186435890547	1.3836393067183423	0.0	0.0	0.0	1.6922792201999488	1.0839070537193138	0.0	1.366657951649468	0.2850186435890547	0.8172774607666317	0.9253565133750612	0.45563886540288334	0.5778160188517011	0.0	2.0748390061877107	1.5480389349288617	0.6730606135218461	1.0493608613895575
B013A	13	rural	second_B	3.8406332089890887	0.6343499355321172	426	2.067806902410064	0.2799981838473896	0.0	0.0	0.0	1.7900410897153451	2.2751470960608864	0.570117572389848	2.2955302585099537	0.570117572389848	0.2799981838473896	1.7210749612800575	0.570117572389848	1.8764899140164653	2.3092498142466766	1.2812392102581336	1.843945065766286	1.7429384170808508	0.0	1.5022275921533668	1.6653242544418343	0.0	1.9441047898716035	0.44884624516847893	0.0	2.2147948413328957	0.44884624516847893	1.832531287704016	0.44884624516847893	1.8764899140164653	0.0	2.5853614123159674	1.5378411458039558	2.4026325058878313	0.570117572389848	1.0742835911995	2.277229004554843	2.420914591329956	1.749988301156482	0.570117572389848	2.100206721264853	1.5262914375658534	2.2099720952260373
B015A	15	rural	second_B	4.462143449442153	0.7024089036308843	574	2.3496374586545263	1.5241350661763107	1.9365073807041886	0.6276719993084146	1.852874957606004	1.4639812205964189	2.0709521998349025	0.31827137851076515	1.9679442491529666	1.0722486611694908	1.5769616564415128	1.6127507600375963	3.72125743438197	2.112734331939586	1.8907046499939626	1.4950987956627722	1.6458137980068288	1.5513510798692118	0.9328275737547936	0.8065179941585896	1.6958741914175395	0.9844360839831828	0.7262369497025939	0.0	1.8967012112424837	1.5098595508631902	0.4999609419783114	1.7321430452355342	0.0	1.4304607691302738	2.232275427404365	1.7321430452355342	1.9525102017476716	0.0	2.898290967397348	1.7966909273442149	1.9084515135797346	1.8462367847735752	2.170307321914425	0.4999609419783114	1.394135056326383	1.5379562320253415	1.4950987956627722
B018A	18	rural	second_B	4.448664229677974	0.7087648417872136	532	2.146150018434624	1.7865189302837914	1.7715324652616626	0.0	1.4132459623398166	1.63880881034235	2.3869334320984077	0.0	2.168110308075309	0.917062283366497	2.5864330283583334	1.5205929880290432	3.2440664992862844	2.3996828616146892	2.197672801120988	1.3954910845621118	1.3769792957643205	1.6968473526636796	2.1330840063957424	0.7117621335351647	1.5067889158811836	0.309069122023348	1.7480361124779713	0.917062283366497	1.430303402538191	1.316179260875262	0.0	0.48780735752681587	0.309069122023348	1.0143649738344416	0.309069122023348	2.2199543428922945	0.8587896349530487	0.0	1.756010312787102	0.48780735752681587	2.0451696954175245	1.9748015950630047	1.6065954504283135	0.8587896349530487	1.5067889158811836	1.731634546652793	1.8417733984143196
B020A	20	rural	second_B	2.4110463520717	0.39869323082607805	423	4.422554082482078	2.9792866768849975	1.6270900872469085	0.42954192057285184	1.905087353449723	1.3445635403183407	0.2658430291066508	0.0	1.2525368657324438	2.2056965932929704	0.2658430291066508	1.7060053656786633	0.6412157095170727	0.0	0.6412157095170727	0.8395057480767113	1.447455076226412	1.4968819624128007	1.4968819624128007	0.42954192057285184	1.808387565585996	0.0	1.3100561551862322	2.7623292600869482	0.8895700099891987	1.2525368657324438	0.5481492966675082	0.6412157095170727	0.0	1.914118139727576	0.0	0.7178155262575143	1.1079178865522543	0.0	0.2658430291066508	2.257309552688779	0.8895700099891987	0.9344549244247342	0.7178155262575143	1.7665296610971046	1.272568435870039	0.2658430291066508	1.3765297723231036
B021A	21	rural	second_B	3.9057201393512377	0.6213365134111447	537	2.311275925246375	1.9997750049919356	1.4965178630298355	0.4711993291172474	1.2703138711465876	2.0285956623074086	0.595392114881954	2.369522131958217	1.9206114129300524	1.1057220872635138	1.7693878694243765	2.358481122254082	2.395955722614056	1.6145502077849594	0.2965961389477061	0.8953007764087828	2.084580856997757	2.0245936847046795	1.7974072153870373	1.5595316015635916	1.1957690174139906	0.8374691973911993	0.7707361396326565	3.991608292945737	1.5823820096357524	1.1677777667388256	0.2965961389477061	0.6918539416050258	0.0	1.222064889105345	1.9307093048445272	1.6444991434636493	1.7693878694243765	0.0	2.6285970316583533	0.0	0.2965961389477061	1.8545327587836118	1.7471193715141364	0.4711993291172474	1.3137344712159391	0.0	0.9463285272670737
B024A	24	rural	second_B	4.307487475905455	0.6807096251310772	560	1.1670462463729019	3.3119047563378428	1.0702994144870628	0.0	1.1950341651105696	1.7757922321267803	2.2208082574306496	0.0	2.0357129742065907	0.29620789167462847	1.6626081259697765	1.5587683584250704	2.1834891110751355	1.9398018377351562	2.1517372835560815	0.836798498168086	1.5468764935222399	1.405652042864425	1.352455686685789	1.6137843873571387	1.1670462463729019	0.29620789167462847	2.0396072293623235	0.0	1.9989979615912379	1.8825219700315063	0.0	0.4706798108250459	0.0	1.990399712428794	0.4706798108250459	2.348279509003576	1.6894677580537698	2.0975882325940822	2.172209754850954	0.29620789167462847	2.1395903124702076	2.1043204366793486	1.5346498158463635	0.29620789167462847	1.1670462463729019	0.836798498168086	1.0325850065709814
B025A	25	rural	second_B	4.0249243048718455	0.6622509426704828	436	0.9262160079426128	0.5785336245261685	0.2854881981232336	0.0	0.0	1.7612606065651053	0.9716114652071927	2.258542517430071	1.8878131247106098	0.4562727550043459	0.0	1.6125379822348975	0.2854881981232336	0.7519304022250007	0.2854881981232336	1.2254328116027886	1.724790180953434	1.866382140362073	2.021708505699159	1.9856885360935195	2.2090774732826577	0.0	1.7883807858546787	0.9262160079426128	0.4562727550043459	2.275997309021403	0.0	1.2488182662723943	0.0	2.6432700835126752	2.831112090848055	1.525553364542375	1.0848019365066643	0.0	2.942425279286624	0.0	1.7612606065651053	1.6025710901253671	1.9464086971098047	0.0	1.3675912618919928	0.0	1.525553364542375
B028A	28	rural	second_B	2.6070114719293427	0.4241574706848844	467	4.3927130517445345	0.971025297996702	1.5596072378867154	2.0210584779206853	1.2001011900441905	1.6404943291005194	0.6733118407918827	0.2851721397885695	0.5780506474452441	1.400287802482222	0.455846108715481	1.5917305923756782	1.968018603159421	0.9256375649098486	0.8175478140366956	0.0	1.4872126415520093	1.7241462827974674	1.8657347987590869	0.6733118407918827	0.9256375649098486	0.0	1.1738950198648967	3.3363563053576355	1.2703874781534348	1.5001477859849717	0.0	0.2851721397885695	0.0	1.6118977345985597	0.0	0.0	1.0121152199805863	0.0	1.854609452311967	2.120207781818902	0.0	0.0	0.455846108715481	1.5367907602172273	1.6843312855058425	0.7513903857515815	1.0121152199805863
B029A	29	rural	second_B	2.6086805697875217	0.4260814427962444	456	4.330388458422871	2.589280932872998	1.0068265334346431	1.775347849364247	1.5860193956336641	1.1405646067599005	0.0	0.2823598853134414	0.45204505140868473	0.7465730440697566	0.2823598853134414	0.8698709552174531	0.6687000094812958	0.2823598853134414	0.45204505140868473	0.8125829783817268	0.5737449544252055	1.0068265334346431	1.6254454852852913	1.0788233249167707	0.6687000094812958	1.643892813467377	1.1946110635362366	3.118095003472065	0.5737449544252055	0.9204751553317742	3.0311529975682334	0.8125829783817268	3.068043112165451	0.9657934890317246	0.2823598853134414	0.0	0.5737449544252055	0.2823598853134414	0.8125829783817268	0.9657934890317246	0.2823598853134414	0.45204505140868473	0.45204505140868473	1.1946110635362366	1.168428030180573	0.2823598853134414	0.9204751553317742
B031A	31	rural	second_B	3.2034216132101094	0.5168077135905553	492	4.296075780755475	2.784366417737664	0.0	2.918705280666422	1.8191904671950787	1.4948356236629323	1.2940953444816834	2.0500293425413725	1.530430110766069	2.599659575086076	0.44394336902233633	1.2074857717474592	1.4281443052693825	0.7362671555640706	1.728279493356351	0.6588411698611267	1.2529460139456134	0.9545839576794044	2.0957441310608496	2.432282289641178	1.2940953444816834	1.6826215169521486	1.274007858553613	0.44394336902233633	1.530430110766069	1.6131586026149756	0.0	0.7362671555640706	0.0	1.4281443052693825	0.564550817144565	0.0	1.6131586026149756	0.0	0.7362671555640706	1.6578564603162291	1.8250103233998682	0.2763872120940642	0.44394336902233633	2.783731134956647	1.2308104464513205	1.6578564603162291	1.4560612786943787
B034A	34	rural	second_B	4.041966723178663	0.6590093606910018	461	2.0926948472750984	3.20201723570982	1.7103277318225034	0.30243853675159615	0.0	0.30243853675159615	2.4007413234010437	0.30243853675159615	2.0891493796792533	0.905551944027034	2.463700670798198	0.8475098922826027	3.0790864321561564	1.701726460531328	2.312428953488249	0.6041710935422779	0.30243853675159615	1.6259950653069768	0.0	0.8475098922826027	1.8660969837571115	0.7012214824940152	1.2330965103952092	0.7804962873029998	0.0	1.3644184588014663	0.0	1.2330965103952092	0.0	2.1550811300292967	0.0	2.0709744286879346	0.0	0.0	1.6748507347930979	2.9773212484693783	2.1986943243673975	1.6839953570619806	1.4798403252637806	0.7804962873029998	2.2723104003304653	2.032170105148521	1.9618231128209707
B035A	35	rural	second_B	2.980294342019815	0.47864398787213197	506	4.31687658013208	1.427237750030523	1.8410879227535353	2.9196243717423647	1.427237750030523	1.8410879227535353	0.0	1.8003209625686858	0.5638659596670738	2.539495248298019	1.4684646943221025	1.7816055870952836	2.390967828842122	0.27594409172911105	0.0	0.7354984243102297	1.8982964435957277	1.5061150894886637	1.4813809121327228	1.5407602519479329	1.7751835077862828	0.0	1.1280267414358367	0.443340704946502	1.4125773438924702	1.5624110321194646	0.443340704946502	1.1280267414358367	0.0	1.2520569368332226	0.0	0.0	1.96585090053901	0.0	1.0320233729436166	1.5517205469680175	0.0	0.6581061930474267	0.5638659596670738	0.443340704946502	1.0320233729436166	0.443340704946502	0.9946462983304304
B037A	37	rural	second_B	2.9765147955920574	0.4811533164420378	486	4.314845940653469	0.2998825991931936	0.7762372353551508	2.076902612603295	1.8106509677801772	0.8431292147004301	0.0	0.6003377578423251	0.6003377578423251	0.7762372353551508	0.0	1.3595301626178093	1.4291512538507698	0.6971327120877012	0.6003377578423251	1.9615150368839644	1.2019661215429343	0.8431292147004301	1.6312241994857226	0.6971327120877012	1.1118227085532553	0.2998825991931936	0.9522005929830691	2.8779469789854923	1.1118227085532553	1.2019661215429343	2.8146095190679365	0.2998825991931936	3.1490736437900146	0.6971327120877012	0.0	0.0	1.4749002129595694	0.0	1.1739469943297112	1.0770753647494116	0.4755907181248127	0.2998825991931936	0.2998825991931936	0.7762372353551508	0.8431292147004301	0.4755907181248127	0.9010800494241274
B039A	39	rural	second_B	4.023633989515613	0.646618669852431	504	0.8296983912402615	1.501050941512318	1.6544689609720664	0.0	1.0626916241915134	1.945967578855523	2.4052951050329527	0.29211335573069946	2.099391530852128	1.945967578855523	1.8395677721899761	1.7457249120682632	2.661446192531462	0.9382618821331193	2.2608302338677393	1.0626916241915134	1.7066026924861724	1.3252380127154406	1.6356009996368797	1.2135096907490581	2.027468511818869	0.0	1.0973361854053763	0.0	1.3806551622197938	1.8906919164637952	0.0	1.7226768984195011	0.0	1.8210954704939135	0.0	2.209975367840128	1.7676111632030385	2.9016029697621772	1.0973361854053763	0.0	2.183492633038134	1.6636041919731182	1.714714158978142	2.2765394188753807	1.238273291453976	2.2787379113727524	1.5622473237896342
B081A	81	urban	second_B	4.560743534944237	0.7225816154903258	551	0.9024029077025765	0.6014711327988617	2.1575826283531736	1.1753583358083692	2.693821464607155	1.5177524361300656	0.0	2.1575826283531736	1.661989596745131	0.47659786435859314	1.7152331371174379	1.4763621327520557	2.2592903845563503	2.2471923849335798	0.47659786435859314	1.5433051795793231	1.6012943194333322	1.7395916584949354	1.9183022402783012	1.4464007807641897	1.6012943194333322	0.0	1.8857156110014124	3.2870168128331207	1.1453988549762422	1.8054069333032752	0.0	1.0406788145330537	0.0	1.7551033232331046	0.7774969138159574	0.0	1.321471400982819	0.0	2.650494446263525	0.30063751203921235	0.30063751203921235	1.5433051795793231	2.11979456369004	0.0	2.370285884810574	0.0	2.20061674562599
B082A	82	urban	second_B	4.185528149148637	0.6763654662922952	487	2.472874092736211	1.081989288896279	2.534532362965619	0.4791652665427096	1.044177595288986	2.2930813830518	0.4791652665427096	2.3609838838224193	0.9057707846414308	0.6043588295352664	2.7535653959367243	2.0858225707962568	3.318611480222601	0.8477242925920491	0.4791652665427096	2.003031903888766	1.7588837361178822	2.2631170418123148	1.2069916341261653	0.0	1.3831464924884072	0.3025639057140165	1.957271022354937	1.178950189546894	2.270217654142907	2.1301444457198695	0.0	1.1489724274514301	0.0	1.5940487740098952	0.3025639057140165	0.0	1.178950189546894	0.0	2.980782814470114	0.3025639057140165	0.3025639057140165	0.0	0.3025639057140165	0.3025639057140165	2.3939851233027802	0.3025639057140165	1.815928827107274
B083A	83	urban	second_B	3.6308888993082653	0.5990125720386044	429	1.866198334525804	0.0	0.0	0.2853984321757556	0.2853984321757556	1.2252575613443455	0.7517770566643197	0.4561515912403814	1.5253725805371652	0.6736821105456584	1.7468547991307477	1.650082271509652	2.341205167058597	2.558187709463619	0.6736821105456584	0.6736821105456584	1.6677835448743907	2.1019349793705184	1.964122011338946	1.349739050677353	1.6123561895927616	0.0	1.331315313240686	0.5783964696851895	0.2853984321757556	1.941632410248339	0.0	0.2853984321757556	0.6736821105456584	2.322407796553788	0.0	0.0	0.7517770566643197	0.4561515912403814	3.1679292091348263	0.0	0.8179462508312331	0.0	0.0	0.0	1.4007390503229942	0.5783964696851895	1.6123561895927616
B084A	84	urban	second_B	4.377049554367807	0.690539495093931	566	2.193454522848792	0.0	1.521065046397862	2.3317387000363667	1.5915982101736705	2.298950060374132	2.1796684289643187	0.2956964666133552	1.8815005283263344	0.5940349322269435	1.9289107700269505	2.0064044442331617	2.4848456814306763	1.480978730391559	2.0897234095226223	2.608386078773641	1.9850115755752513	1.9625100718272384	1.480978730391559	1.5336450483019546	1.4667499667585127	0.2956964666133552	1.2451424401799467	0.2956964666133552	2.341497439761254	1.5458708861058592	0.0	0.4699952269870124	0.0	1.351466688238814	1.8815005283263344	1.9625100718272384	2.1796684289643187	0.0	2.5130456279213345	2.034687495706692	1.9238914206654794	1.4520391902779068	1.5458708861058592	0.5940349322269435	1.5693361051150736	2.0897234095226223	1.480978730391559
B085A	85	urban	second_B	3.2468064403668264	0.5360611230771107	427	4.216331643347802	0.8691683136348791	0.4515197566653001	0.2819717441882707	0.7459064127360174	1.6607937647464583	0.0	0.0	0.8118958034565062	2.919139394778458	0.0	1.585228142364545	1.0060942232740522	1.9204980809559173	0.8118958034565062	0.4515197566653001	1.5062406829094839	1.2851662161237714	1.9657337197835398	1.9948099454225605	2.1166298454726893	2.640521853881682	1.7398392602345352	0.9650691086999554	0.0	1.9108567589325642	0.0	0.9650691086999554	0.0	0.7459064127360174	0.2819717441882707	0.4515197566653001	1.453684301359761	0.0	2.464927169025302	0.7459064127360174	0.2819717441882707	0.5731495261281939	0.5731495261281939	0.6680619892611649	0.0	0.2819717441882707	1.324506552441546
B086A	86	urban	second_B	3.33541547485237	0.5620008318453538	378	2.4280766364502755	0.27849502047581265	1.4866101008838963	0.0	0.0	2.3099374919200506	0.0	0.27849502047581265	0.8628516324092144	1.1608596116762464	0.0	2.1869781961757275	0.8057192703293876	0.0	0.27849502047581265	0.7399159537393738	1.9180150489661936	1.9273437886745217	0.8628516324092144	2.36381964315498	1.9409716116879079	0.7399159537393738	1.3359388407875297	0.27849502047581265	0.27849502047581265	0.0	0.4468070633704707	2.179296466680008	0.0	0.27849502047581265	0.27849502047581265	0.0	1.5982581973749626	0.0	2.744060786434099	1.3359388407875297	0.0	0.0	0.0	0.27849502047581265	1.6536425845650273	0.27849502047581265	1.626832670773665
B091A	91	urban	second_B	3.7755845920954747	0.6091147142362153	492	2.2217648418958165	0.0	1.5751146295933869	1.2150518777413828	1.1608248060628656	2.2192477464602725	1.0988476124655242	0.4662716794521816	1.7473379376186846	1.0641921678596973	1.3822293871823441	2.107599387848958	3.2642093907500893	2.097693994315371	0.6859176052682235	1.7163250052785877	2.0172005421170867	2.176853848138217	2.3120802281748314	0.4662716794521816	1.2854859905995668	2.6756212979867775	1.4313759832404696	1.607268773381533	2.2167159772887404	1.8471737092070366	0.0	1.563844870067782	0.9397153292812684	1.8976396197112968	0.4662716794521816	0.0	1.9331997722432956	0.0	0.4662716794521816	1.5155918084603774	0.6859176052682235	0.4662716794521816	0.2929183302998548	0.0	1.63720552738292	0.4662716794521816	1.607268773381533
B093A	93	urban	second_B	3.278312775265308	0.5632759557717902	337	1.2615708758440898	3.83681871322978	0.0	0.0	0.0	0.46510095967840537	1.129292932663685	0.2920461081385849	2.1155176788270955	0.8872440831368567	0.46510095967840537	0.0	0.8872440831368567	1.8685739199108848	0.8872440831368567	1.6811831456880462	0.2920461081385849	0.588513494252987	0.0	0.7630731689602791	2.053881568626397	0.0	0.46510095967840537	0.0	0.2920461081385849	0.8872440831368567	0.0	2.1833561781334394	0.0	0.6845052049589481	0.46510095967840537	0.2920461081385849	0.0	0.46510095967840537	3.146802505528486	0.0	0.6845052049589481	2.031225999056965	2.1887834815440494	0.588513494252987	0.0	1.0249175516737445	0.0
B094A	94	urban	second_B	3.648143915271072	0.6192064191433145	362	0.4770936512559776	3.4886503059032	0.6020289373079534	0.0	0.3010092932306997	0.4770936512559776	0.7781167457798949	0.6989368799690558	2.3031548575760548	1.1139051316591693	0.0	0.0	0.4770936512559776	1.361688230500705	0.3010092932306997	1.6989294266383	0.3010092932306997	1.4770812291249047	0.0	0.6989368799690558	1.5440278215759693	0.0	0.3010092932306997	1.1460895875166446	1.9542015636725751	2.08631876422956	0.0	2.8487633538496366	0.0	2.3837741312336456	0.7781167457798949	0.3010092932306997	0.3010092932306997	0.0	3.141094714186212	0.0	0.6020289373079534	2.3031548575760548	2.376535725185468	0.0	0.845062549524404	0.0	0.3010092932306997
B098A	98	urban	second_B	4.346284960478783	0.6830529253926222	580	2.578191537750813	1.0916289843404736	1.2168465187616886	2.327364255865813	1.7986727470597748	1.531670993603629	2.318847121245615	0.3078638597357518	1.8057381337981406	0.7098531587430496	0.8567482255147361	1.3932163967692577	2.528068775332451	1.9819012090580899	2.2203047919043084	1.188762049915091	1.2432246385246517	1.4444308102725911	2.070349567448879	1.7293083501064503	1.3747087704348322	0.0	1.2168465187616886	1.2168465187616886	2.017751010021648	1.8826131031271351	0.0	0.0	0.0	1.6467196833465771	2.2990499779214773	0.7098531587430496	1.268091934055145	0.0	2.9434757269742087	1.1264768936062053	2.106875849315613	0.3078638597357518	1.6664775520180277	0.8567482255147361	1.4109674455259162	2.106875849315613	1.5182943758523046
B099A	99	urban	second_B	3.482621380737906	0.5837304265247478	390	1.963773979536537	0.4708404798820839	0.29632795060628564	0.29632795060628564	0.0	1.8231939108233601	0.7702859858869303	0.0	1.4822143908259662	0.7702859858869303	2.323027363010535	1.8419374088409615	2.9230293756538304	0.29632795060628564	0.4708404798820839	1.776030959404758	2.2980875690024005	1.776030959404758	0.0	0.29632795060628564	2.205446575976886	0.0	0.6914221005795992	0.29632795060628564	0.0	0.4708404798820839	0.0	0.29632795060628564	0.8370059472038613	0.4708404798820839	0.5949876942713354	0.5949876942713354	2.4105365376769776	0.0	0.8948276951661676	0.0	0.8948276951661676	0.29632795060628564	0.29632795060628564	0.0	0.0	0.0	2.83379093650069
B100A	100	urban	second_B	3.2768346195328966	0.5226964894524873	528	4.265500991998794	0.28345090325854344	1.3805105392557657	0.6704914457323758	2.316448954511591	1.5670947529845345	1.6808226002452704	0.814512016450616	1.4966784045502806	2.4982356564048653	0.8718432778245313	0.9224812379117399	2.4905507813666414	0.8718432778245313	1.6971864034546251	1.6971864034546251	1.0809128622548818	1.0809128622548818	1.797159070891767	0.0	1.8338373072333136	0.28345090325854344	0.28345090325854344	0.0	1.4566674229369474	1.6890815688597933	0.0	0.0	0.0	1.797159070891767	0.45352070463315863	1.5448674935747837	0.7484445803846317	0.0	3.1614044527808907	2.143324860054695	1.6638180011320052	1.2669973787688367	0.28345090325854344	2.7108013975112075	1.845405885886749	1.6550593259465525	1.5777958464734536
B101A	101	urban	second_B	3.7308146190841986	0.6127093321529202	441	2.024905692355206	0.583787934589657	2.017084450765882	0.2889344372896637	1.9927383376232515	2.127928417768383	0.583787934589657	0.2889344372896637	1.391405525500887	0.9779794356586767	2.1091868215049145	1.629235466140162	2.5460731294864836	1.7317798433339864	0.583787934589657	1.4814004751651277	1.3744109349136309	2.0050819741962576	0.0	1.0567421766357228	1.782036568417206	2.9741828120607514	1.4814004751651277	0.7578006850487654	1.0567421766357228	2.163146947046001	0.0	1.5888614647913502	0.4609178063177214	0.6794520365344542	0.4609178063177214	0.0	0.881696425058485	0.0	3.5880404485532473	0.4609178063177214	0.4609178063177214	0.0	2.4468393212277078	0.0	0.0	0.4609178063177214	0.0
B107A	107	urban	second_B	3.160246315658912	0.5191988298311869	440	2.0361958386998893	0.0	1.17744200568665	0.28700592538844377	1.5520423595666746	1.149535551128055	1.3152441535553772	0.0	0.9744212071510783	0.28700592538844377	0.878242441039132	1.0531142703470655	3.0452270661091636	1.203663031366493	1.3706011833889202	2.4472535942527744	0.8207720604767398	1.087688467755154	1.2517859020266817	0.7545197197988289	0.9744212071510783	1.9402835935322171	1.2739850048959886	0.4583200207712604	1.1197120216605916	1.087688467755154	0.6763088405105839	0.0	0.0	0.6763088405105839	1.967416646129272	0.0	0.8207720604767398	0.0	0.9744212071510783	1.688053610700987	1.087688467755154	0.4583200207712604	1.5286042742218569	1.8909168904820675	0.9744212071510783	1.17744200568665	0.9289888672256621
B108A	108	urban	second_B	3.570812182602411	0.570980161144329	520	1.8424478328763274	0.0	1.666463199289028	0.29354660494103185	1.733364295495775	1.241027202040769	2.2128796103101234	0.4671144685127681	2.0605780541674177	0.29354660494103185	1.909364153278568	0.6869338918229378	2.6040322674822884	2.1217347019380832	2.0532191607829775	2.563581751950368	1.027689132624229	1.3280224676877737	1.3280224676877737	0.29354660494103185	1.7844863529895034	0.5907859878333681	0.4671144685127681	1.5535187622902331	1.6384557976414527	1.1000255616671177	0.4671144685127681	1.8176367946828542	0.5907859878333681	1.953550122979583	0.5907859878333681	1.6841791725753699	1.0653616609919654	0.0	2.2128796103101234	0.29354660494103185	2.0605780541674177	1.7844863529895034	1.7560143388079723	0.5907859878333681	1.8046786603829548	1.628703713530097	1.871592212233279
B109A	109	urban	second_B	3.741121747080144	0.6179138204407566	426	0.7038813030697634	3.680990347800117	1.5970389851211386	0.0	0.0	1.988338311748953	2.2916562608317883	1.8752799434460974	1.9091443815225735	0.0	0.30410605984224603	1.9837900164191125	0.4812178509454139	1.2610646769637728	2.326247652731671	0.7832659861684457	1.832114430108893	1.9036805224505862	1.4208696470396591	2.6038103074075174	0.9084588851534151	0.30410605984224603	1.3675935786026316	0.30410605984224603	0.30410605984224603	2.2074893309693016	0.0	2.0591550631450795	0.0	2.095986111381969	0.0	2.027261813742528	2.126658305925628	0.4812178509454139	0.6066659556929834	0.0	2.1098862798539875	1.209869845705634	0.4812178509454139	0.0	0.850358029655861	2.3952717310559333	1.209869845705634
B116A	116	urban	second_B	3.1702658351739816	0.5504983345183097	317	0.7588823037726316	0.46177509930538885	0.680488455713811	0.0	0.2895715155473767	0.0	0.2895715155473767	0.2895715155473767	0.46177509930538885	0.0	0.0	0.46177509930538885	0.680488455713811	1.0579375360073984	0.0	2.5778051968431765	0.2895715155473767	0.8252657909472613	2.253360534594543	1.3926625727644375	1.9501541138620402	0.0	0.2895715155473767	1.1246014821359944	0.5847568694063807	0.680488455713811	0.0	0.2895715155473767	0.0	0.5847568694063807	0.5847568694063807	0.0	0.0	0.0	1.0925473648094832	0.0	0.5847568694063807	0.2895715155473767	0.2895715155473767	0.0	1.7900527824741248	0.2895715155473767	0.0
B118A	118	urban	second_B	3.953967883235691	0.6505759511532041	436	2.196368403495919	0.7583372856894315	2.134645400025709	0.0	0.0	2.4562006575011104	0.6799661997977704	0.4613430616225026	1.7618446266425645	0.5842686003210416	1.2327470391267128	1.5449773218289156	1.8740502334592186	2.7365775229893883	0.8247044627946502	1.6394037546678264	2.1937451559225543	1.6101515760664211	2.409172305149852	0.4613430616225026	1.963137231298339	0.0	1.1538377062888605	1.2327470391267128	1.4820291079977201	1.357345644639682	0.0	1.85150097178431	0.0	2.2837293986957037	0.28925041595425155	0.28925041595425155	2.188450641603354	0.0	0.28925041595425155	0.0	0.0	1.6101515760664211	1.4682655339337618	0.0	1.8215611175410131	0.5842686003210416	2.0137641392289924
B119A	119	urban	second_B	3.41905268806478	0.5574483612666858	461	1.777010241813736	0.0	1.6175692442836827	0.0	1.5555512019257045	1.8933781827396738	0.4531394374139456	2.4436446318527496	1.8984525063499602	0.4531394374139456	1.5208702411955537	1.8504964589164747	2.162409602045715	1.58766631991705	0.2831689223952962	2.4200107712827186	1.142133205233392	1.58766631991705	0.0	0.0	1.1961939513269164	0.0	2.081073435193071	0.6700287138248134	1.3629716103583838	1.3453060588368226	0.4531394374139456	1.326891355141406	0.2831689223952962	0.2831689223952962	1.8448258231960917	1.3453060588368226	0.6700287138248134	1.4831775600246855	0.4531394374139456	1.3799465887761577	0.7479611915084183	1.9324037210911147	2.3100360687242163	0.0	1.326891355141406	0.2831689223952962	0.9673015803886031
B120A	120	urban	second_B	4.355239378601457	0.6912216222761196	545	2.199646259295627	0.2947658850055724	1.8388187674451328	0.46874886692728013	1.4649279833071513	1.419217869679686	2.3137763613258224	2.4498222544265396	1.8906301239868317	0.2947658850055724	1.5897601029152715	1.1344218232262147	2.2592901807548174	1.266807131622923	2.202302024010231	1.1344218232262147	1.2433634177962165	0.8343035934508795	2.108051031723853	0.2947658850055724	1.6597503236786417	2.7575171380060324	1.385832012018464	0.0	0.9430430698919858	1.7510288175126096	0.0	0.46874886692728013	0.0	1.1643241940973967	2.3396195291358564	2.2101732447337414	1.385832012018464	0.0	2.5289961419401696	0.0	2.0128067542074386	1.5559277719283078	1.8200772847938178	1.029935326026606	1.6004761660353835	2.124194128016421	1.7657447187904354
[truncated: 824 more columns]
