# Supplementary material for: Recent urbanization in China is correlated with a Westernized microbiome encoding increased virulence and antibiotic resistance genes
Source: Microbiome. 2017 Sep 15;5:121. doi: 10.1186/s40168-017-0338-7 (PMC5603068; doi:10.1186/s40168-017-0338-7)
Supplement: Supplementary file 24 — Supplementary zip file. Code and input tables used to generate the figures and tables in this paper. (ZIP 16846 kb) [file 40168_2017_338_MOESM24_ESM.zip › UrbanRuralChina/16SrRNA/inputData/abundantOTU/abundantOTULogNormal.txt]

sampleID	ruralUrban	1	10	100	101	102	103	104	105	106	107	108	109	11	110	111	112	113	114	115	116	117	118	119	12	120	121	122	123	124	125	126	127	128	129	13	130	131	132	133	134	135	136	137	138	139	14	140	141
081A	urban	1.838616674	0	1.284627847	1.348341127	2.634572724	2.066842596	0.703935681	2.059222252	1.969919203	1.047031122	1.047031122	1.935544791	1.328124411	1.881177474	0.606716971	1.524525682	1.832181213	2.010458711	2.001771301	0.850416245	1.668822298	0	1.348341127	3.897456101	2.078028124	1.869436822	0	0.606716971	0.481263251	0.959756439	0	0.703935681	1.618832002	0.481263251	2.857447955	0	0.481263251	2.027328958	2.027328958	0	1.261128742	0.481263251	1.209933446	0.304140191	1.537496147	0	0.304140191	0
082A	urban	1.612992157	0	2.162305526	0	1.309704164	2.01228135	0	3.070900328	1.309704164	0.666344956	1.358485188	2.143794478	3.224212476	1.283092149	0	0.767220377	1.612992157	1.715452818	1.781203331	1.029454317	1.946037633	0	2.802945443	0	2.336186807	1.725477465	0.344925923	1.254742381	0	1.744858189	0	0	1.528188402	0	3.025183822	2.47614799	0.344925923	0	0.53471567	0	1.637940841	0.344925923	1.402336112	0.344925923	0	0	2.116477392	0
083A	urban	0.50722393	0	0	0	0.323800346	0.993932935	0.635782923	0.815464509	1.47420364	0.815464509	1.50534607	2.002983362	2.123235421	1.952369657	0.323800346	0.734850692	1.587266408	1.799539753	1.88890068	0.323800346	1.836116406	0	1.988408811	0	0	1.422854945	0	0.323800346	0	1.666649173	0.50722393	0	0.323800346	0	3.310850119	0	0.323800346	0	0	0	0.94218734	0.635782923	1.217674095	0	1.611465455	2.658145184	0.734850692	0
084A	urban	1.804442332	1.406702766	2.048376373	1.663678019	1.106006635	1.797711038	2.307407623	0.692099934	2.074252483	0.770992555	2.482785023	2.327895076	3.017118871	1.334212821	2.161715727	2.522899773	2.173296055	1.964615592	1.707565733	0.837733067	1.58268268	0.47140377	1.2928596	0	2.34168211	1.438863592	0	0.595622499	0	1.222355123	2.128179293	2.270194634	2.353160915	0.47140377	2.459772185	1.690539076	1.991482192	1.854837188	1.776867575	0.692099934	1.168065536	2.036796561	1.314028228	2.074252483	2.095267441	2.66627481	2.01678314	0
085A	urban	4.396905695	1.03758835	0	0	0.505272497	1.69390154	0	0.322312645	0.732538963	2.518559973	0	1.653386752	0.505272497	1.51736868	0	0.505272497	1.545480238	1.361898287	0.505272497	2.284382339	1.811750454	2.237217957	2.15520918	1.152453995	0.322312645	1.48731077	0.322312645	0.813064144	0	0.322312645	0	0	1.152453995	0	2.245443024	0	0	0.322312645	0.322312645	0.505272497	0	0	0	0	0.322312645	0.505272497	0	0
086A	urban	2.387791467	0	1.769780934	0.526522151	0.526522151	2.549041981	0.33859743	0.657258862	1.449575183	0.657258862	0	2.294460618	0.526522151	0	0.526522151	1.298663627	1.95776898	2.124632171	0	2.865825854	2.406288262	0	2.379310828	0.33859743	0.33859743	0.526522151	0.33859743	2.314800406	0	0	0	0	2.116866093	0	2.654031672	0.33859743	0.33859743	0	0	0.33859743	1.391184866	0.839071709	0	0.526522151	0	1.107449975	0	0
091A	urban	1.408124333	0.461165768	1.856981779	2.731759864	2.629109143	2.072950139	0.978318662	0.461165768	1.639138991	0.679751852	0.882025756	2.051597103	2.70747628	2.236049293	0.824474064	0.584068213	1.884633042	2.310410176	1.86265467	0.882025756	1.255900597	2.523686503	0.978318662	0.679751852	2.541756748	1.821294223	0	0.584068213	0	1.589230791	0.758113587	0.584068213	1.357086567	0	0.289118671	2.025281206	0.289118671	0.584068213	0	0.461165768	1.338648058	0.882025756	1.666544213	0.289118671	1.716655574	0.93283555	2.005457321	0
093A	urban	0.463643581	3.744922837	0	0	0	0	0.586867814	0.290961154	1.696027682	0.290961154	0.463643581	0.290961154	1.652164835	1.83117541	0.82769151	1.536504948	0.463643581	0.761237775	0	0	1.904150901	0	0.290961154	0.290961154	0	0.682745867	0	1.779294896	0	0.682745867	0.290961154	0	0	0.463643581	3.556430749	0	0.463643581	1.61357668	2.494234873	0	0	0.586867814	0	0.290961154	0.290961154	3.435844778	0.463643581	0
094A	urban	1.519150056	3.662319812	0	0	0	0	0	0	2.694004664	0.895837196	0	0	0.331343198	1.648303575	0	0	0	0.895837196	0	0.331343198	1.659334239	0	0.331343198	0.517086235	1.78188746	1.436567283	0	0.74650488	0	1.659334239	0.331343198	0	0	0	3.422236157	0	0	2.985439707	2.414432041	0	0	0.331343198	0	0	0	2.739774857	0	0.331343198
098A	urban	1.496067278	0	0.864532236	1.440050622	2.10948136	1.1733257	2.138364922	0.354890102	1.41964893	0	0	1.092602823	2.302597718	2.0197552	2.014477596	1.04581453	1.1733257	1.1733257	2.157879851	0.782206322	1.1733257	0	2.280147269	0	2.009135068	1.590196704	0.354890102	0	0	1.496067278	2.134354458	0.864532236	1.134837076	0	2.973806051	0.864532236	1.771934781	0	1.69050361	0.547546133	1.04581453	2.617368726	0.782206322	2.083096712	1.440050622	2.840386543	1.134837076	0.354890102
099A	urban	1.289425668	0.5764452	0.284122415	0	0.284122415	2.076367823	1.010144646	0	1.485100534	0.749594825	2.044980221	1.869038448	2.587799562	0	0.454428307	1.568456602	2.37218082	1.599802561	0.284122415	0	2.153253673	0.454428307	0	0.284122415	0	0	0	0.454428307	0	0.284122415	0.5764452	0	2.138927041	0	0.5764452	0	0.454428307	0	0	0	0	0	2.223376763	0.5764452	0.454428307	0.969075837	1.66518741	0
100A	urban	4.080059979	1.300642594	1.702030831	0	3.127166993	1.093046786	1.901872229	0.585158888	1.901872229	2.655883001	0.585158888	1.279508596	2.210448075	0.883306963	2.056691066	1.125104025	1.154956767	1.340054943	1.797212431	0	1.710140592	0.680918427	1.154956767	0.680918427	1.233880112	1.483192895	0	0.585158888	0	1.667986871	0.883306963	1.710140592	0.934138089	1.182888796	3.559157828	2.006917164	1.907008609	1.483192895	0.462130861	2.632505756	1.852687451	1.741145114	1.631045501	1.522048684	1.522048684	3.402695715	1.233880112	0
101A	urban	2.217813078	0	1.950163347	0	2.154169804	1.972424607	0.581332069	0.458745897	1.875586481	0.287321879	2.033084936	1.997714194	2.501138768	1.972424607	0.929565102	0.929565102	1.61624313	2.179141513	0	0.929565102	2.453674529	2.255588019	1.635519892	1.696955419	0.821326544	2.082949664	0	1.972424607	0	0.75505795	0.287321879	0.581332069	1.016137804	0.581332069	3.17108701	0	0.75505795	0.75505795	2.179141513	0	0.287321879	0	0.287321879	0.75505795	0.287321879	0	1.46442591	0
107A	urban	2.606857097	0	1.619382711	0.288881844	1.391301671	1.708217194	2.359274224	0.460847014	2.036272378	0.93240512	1.657123305	1.356620652	2.383693095	1.833038641	2.267739516	2.670010509	0.93240512	1.453319805	1.338183072	1.318927903	1.629129757	0	0.679366433	1.507578203	1.753927772	1.74663569	0	0.583707912	0	1.507578203	0	1.915164717	0.977882574	0	1.884152059	0	2.072466918	1.666067379	1.647991152	0.757711343	1.407656043	2.013013167	1.356620652	1.716177595	1.338183072	0.88160239	1.091243734	0
108A	urban	1.657289299	0.308164256	1.268651417	0	2.089583145	1.428590654	1.865215393	0.308164256	1.3144864	0.61271791	1.411535865	1.53224498	2.422338784	1.355942478	2.00078137	2.581141844	1.355942478	1.2921733	1.637070831	1.189315144	1.268651417	1.647297713	1.189315144	0.789977397	1.667056174	1.593570209	0	0.61271791	0	1.054278137	2.239379603	0.61271791	1.127024086	0	1.460813639	1.375275192	1.676608224	0.486607794	1.704065019	2.059350726	1.189315144	1.704065019	1.217402009	1.826852289	1.518867818	0.789977397	1.375275192	0
109A	urban	0.755449316	2.930250175	2.022082083	0	0	1.751233887	2.542061823	1.985723327	2.115829856	0	0	1.941398544	0	1.353999298	2.446922841	1.405021273	1.859469437	1.922319255	0.287551721	1.178495014	1.517486738	0.287551721	0.581682402	0.287551721	0.287551721	1.38867103	0	2.267221427	0	1.596533592	0.287551721	2.225622657	1.689158384	0.581682402	1.088724287	0	2.282380445	1.38867103	0.975429591	0.287551721	2.096675868	2.56263399	1.275052937	1.82426806	0	2.788232693	0	0
10A	rural	1.817364483	0.686714244	1.628433696	1.576091187	1.865644949	2.030089432	2.091957703	0.29341077	1.934191299	0.29341077	2.030089432	2.177850393	2.527495753	1.16175882	2.196909091	0.686714244	2.111847059	1.967059708	0.46693229	1.307589375	1.189722487	0	1.24076656	1.215994015	2.022195537	1.971558529	0	0.46693229	0	1.189722487	0	2.191548555	2.0141555	1.027438563	1.971558529	2.263461447	2.172247818	2.0141555	1.307589375	0.29341077	1.876920682	0.29341077	1.770211801	1.740774814	2.137024027	2.279171146	1.564820727	0
116A	urban	0.460782141	0	0.460782141	0	0	0	0.679287986	0.460782141	0.58363458	0	0	0	1.18096343	2.213448144	0.460782141	1.832940891	0.460782141	0.28883365	2.157265957	0.679287986	2.28924569	0	0	1.277556193	0	1.423321374	0	1.018956293	0	0.28883365	0.58363458	0.58363458	0.28883365	0	0	0	0.460782141	0.460782141	0.977793807	0	1.555708053	0.28883365	0	0.679287986	0.679287986	3.466624785	0.28883365	0
118A	urban	2.362021147	0	2.078923292	0.293782362	0	2.125368533	0.591142675	0.293782362	1.741517331	0.687315015	2.192299936	1.920053017	2.684381465	2.672941215	0.591142675	1.47722274	2.550088299	1.818109219	2.461102635	1.684648972	2.106068273	0	1.241479397	1.162462996	1.132570401	1.328479659	0	2.099439427	0	2.05369464	0.467430614	0.467430614	2.49864493	0	0	0	0.467430614	1.433070401	1.726014643	0.467430614	0	0.293782362	1.842920662	0.293782362	1.770955217	3.066381112	1.619195791	0
119A	urban	0.556314653	0	1.944992543	0	2.343819083	0.556314653	0	2.807484175	1.283317178	0.361737346	1.2201239	1.311769866	2.067087538	2.010316618	0	2.41230927	1.004336534	1.103819222	0	0	1.802105818	0	1.655154889	0	0.792405802	1.451802667	0	1.004336534	0	0	1.004336534	0.556314653	0.361737346	1.2201239	0	1.938536357	0	1.755128797	1.875656539	0	1.507872175	0.361737346	1.004336534	0.792405802	0	2.638705674	0.361737346	0
11A	rural	4.081955964	2.84194686	2.066301396	0	0.894941826	1.522431288	1.352812687	2.007799196	1.137476007	2.572763272	0	1.79700246	0.29639264	0.691526279	1.776159561	0.29639264	1.81036196	1.681063632	1.746715421	0	0.837117706	0	1.522431288	3.585070184	0.29639264	1.681063632	0	0.595085255	0	1.731209266	1.634342077	0.691526279	1.835907906	0	0.470927044	1.269924637	1.509474706	0.595085255	1.406010955	2.509217737	1.935265004	0.595085255	1.406010955	0.991616773	1.333526141	0.770394584	0	0
120A	urban	1.62236089	0.835365946	1.48035781	0	1.068765145	1.833887138	2.271985729	2.693655167	1.988739717	0	1.135575003	1.94299503	1.579984515	1.311392271	2.16188809	1.290230379	1.713117758	1.031063699	1.601689358	1.350853144	1.420414911	2.432710728	1.928276188	0.944145746	0.469570773	1.87526486	0	0	0	2.041804904	2.393503566	2.131722186	1.632339022	0.469570773	2.691077879	0	2.045630418	1.801715115	2.19821063	0.689893546	1.48035781	1.808343008	1.404040897	2.075078769	0.944145746	2.822425749	0.689893546	0
13A	rural	1.991073092	0.286088136	0.876594394	0.457082311	0.286088136	1.845064982	2.399453223	0	2.421481586	0.579449895	0.286088136	2.073635567	0.819159651	1.561455552	2.432090462	0.752954689	2.103354347	2.140058379	0	2.22503134	1.782981637	0	2.015190563	1.293300857	0	1.924176275	0	2.974795478	0.286088136	1.748259877	0	2.629568971	1.583135465	2.66161297	0.286088136	0	2.340785746	2.351731589	1.733554705	0.579449895	0.457082311	1.35110587	0	2.015190563	0.286088136	0	0	0
15A	rural	1.317621407	2.467943735	2.105798287	1.062533755	1.289148538	1.816975957	1.816975957	0	1.563503883	1.109487666	1.109487666	1.963706096	3.617835035	1.924646987	1.73032665	1.289148538	1.924646987	1.635432168	0.797569344	1.593719045	0.880410448	1.437303256	1.67348758	0	2.01085691	1.437303256	0.365223898	0.880410448	0	1.547569587	1.931405688	1.578874181	2.123390874	0	2.318102126	2.236579223	1.608073215	1.547569587	1.547569587	1.009881057	1.578874181	2.176093094	1.477251132	1.289148538	1.009881057	0.949952667	2.439753602	0
18A	rural	1.810880841	1.767395812	2.184832565	0.484972271	1.914669309	1.289868314	2.333888145	0.306931523	1.965837902	0	2.331814873	1.502712336	2.941639903	1.664679326	2.101534995	0.708374335	1.984728717	2.148360063	2.685641426	0.787943043	1.735781503	0	1.31217519	0.708374335	1.719067246	1.831092576	0.306931523	1.35362052	0.306931523	1.743903436	0.306931523	2.472581751	1.124776597	0	2.393692979	0	1.817723135	1.914669309	1.796864104	0.85516638	2.094413699	1.975386015	1.817723135	2.079810921	2.44943228	3.169172654	1.892385302	0
1A	rural	3.560719998	2.888934608	2.548260701	2.028729183	1.540028945	0.914675488	0	0.764240156	0.34295814	0.914675488	2.380826264	1.75987599	2.903526725	0.532171739	0.532171739	1.188438248	1.917949354	1.864290607	2.096491349	1.377516948	1.114849128	0	1.188438248	2.430083532	0.914675488	1.026194569	0	1.153200493	2.346938295	1.377516948	0	0.34295814	1.998357697	0	0.34295814	2.147722195	0	0	0.84593918	1.398881977	2.474318841	1.114849128	2.155093825	0.532171739	2.222650287	2.196874582	1.857091966	0
20A	rural	4.013065922	2.687539617	2.621174466	0	0	1.60076556	1.21886051	0.468944857	1.686896866	2.490143368	0	1.703920596	0.294912174	1.845183009	1.479441661	1.736088119	1.751320392	2.044691426	0.689139691	0.834556973	1.98780192	0	1.826707149	2.558253482	0	1.419503407	0	2.199941225	0	1.46521465	0.468944857	1.556216361	0.767906472	0	0	0	1.030204467	1.60076556	1.851170996	2.021216419	0.468944857	0.294912174	2.070565603	1.450505746	0	3.169814375	0	0.294912174
21A	rural	1.589714933	2.059324656	1.771448663	1.932455513	1.45905945	1.326379411	0	2.530693425	1.975132216	0.933274505	0.680144947	1.375250001	3.135420857	1.81553974	0	0	1.271303869	1.240904211	1.839994213	1.722370205	1.603594886	0.354614093	1.839994213	3.915110979	1.690019218	1.045364567	0	0.354614093	0	1.240904211	1.906043283	1.439574101	0.864105335	0	2.282525964	0.992925806	0	2.113236392	1.807072372	0	1.919450154	0	1.326379411	1.512762043	1.045364567	1.732639636	2.087116538	0
24A	rural	0.483002017	2.907505742	0.910792276	0	1.499872405	0.706017424	0.910792276	0.305448016	1.350818451	0	0.483002017	1.485622602	2.388966526	2.164066721	1.087246925	0.785489845	1.154297485	0.852644497	1.455638642	1.049392316	1.049392316	0	1.834736434	0	1.370140822	2.021544269	0	0.483002017	0	2.004338824	0.483002017	0.785489845	0.852644497	1.764513691	1.779496024	0	0.305448016	0.852644497	1.85376524	0	0.910792276	0.785489845	1.049392316	0.910792276	1.499872405	1.263580276	1.707587455	0
25A	rural	1.038810596	0	0.3506064	0	0	2.022491612	0.542040554	2.331625804	1.925332195	0	0	1.773544469	0.674452148	1.038810596	0	1.48861249	2.197206106	2.286650959	2.05693639	2.383669528	2.455428817	0	2.344013451	0	0	1.799977468	0	1.745397781	0	2.226985431	2.827912079	1.292870259	1.292870259	0	3.424848848	0	1.799977468	1.648015588	1.48861249	0	1.892064823	0.542040554	1.745397781	2.516995461	0	2.88981354	0	0
28A	rural	4.382719063	0	1.506122984	1.396223149	1.396223149	1.023686368	0.341448025	0.530217181	0.530217181	1.63172159	0.530217181	0.661358729	1.396223149	0.530217181	0	0.341448025	1.454640151	1.396223149	1.566461617	1.88921409	1.185848541	0	1.416581149	3.009275899	0	1.150625996	0.661358729	0.530217181	0	1.248732135	0.341448025	0	0	0	2.255899933	1.766139656	0.341448025	0	0	1.328708971	1.816464587	1.070245322	1.185848541	0	0.843565454	0.761948346	0	1.974121538
29A	rural	4.302282156	1.797408631	1.41372773	1.274249173	1.716320602	0.96888025	0.339834931	0.528127121	0.528127121	1.274249173	1.06753104	1.325881134	1.549260538	1.021000732	0	0.96888025	0.909640606	1.147868939	1.716320602	0.96888025	0.841024624	0.339834931	2.027907071	3.136571732	0	1.147868939	2.853185849	0.841024624	2.086597863	0.528127121	0	0	0.339834931	0	0.96888025	0.841024624	0	0.528127121	0	1.147868939	1.06753104	0.528127121	0.96888025	0	0.528127121	1.563574904	0	2.739858437
31A	rural	4.273213213	2.652365383	0	3.009499257	1.806297418	1.364977708	1.208732413	2.41897233	1.014348202	2.545426084	0	1.496122099	1.496122099	0.903194383	1.496122099	0.653305311	0.903194383	1.342536566	1.806297418	1.8584543	1.208732413	1.176202614	1.872273979	0.335856349	1.014348202	1.318872344	0	0.522962264	0	1.462513192	0	0.335856349	1.102772232	0	0	1.718895426	1.40665481	0	0.335856349	2.584073066	1.293843999	1.747010728	1.386316011	0.522962264	1.496122099	2.363417314	0.335856349	0.335856349
34A	rural	0.649655398	0	1.381811921	0.33333259	1.402141845	1.592134804	2.133757365	0	1.874386623	0.33333259	2.410412243	2.020770479	3.054862394	1.171819211	2.274199018	0.958134489	1.262841661	1.289385938	0.83072689	1.289385938	1.381811921	0	2.564612369	0	2.365274904	1.924894267	0	0.33333259	0	1.768797511	0.33333259	1.694483247	1.551851535	0	1.056519111	1.906635276	2.172507096	1.171819211	0.33333259	0.33333259	1.440151759	2.579387258	1.714287536	1.338053051	1.592134804	2.38637501	1.628996681	0
35A	rural	4.387451313	1.766049098	1.549134071	2.201222619	1.47880761	1.928502611	0.274694545	1.379132177	0.656030979	2.018001038	1.227419907	1.983586011	1.975553211	0	0	1.937445158	1.580441833	1.47880761	0.733327582	0.855898954	1.345879164	0	0.906259478	1.559822734	1.125564085	1.515392806	0	0	0	1.095874162	0	0	1.745887416	0.274694545	0.855898954	1.83287075	0	0.274694545	0.44164007	0	1.290675982	0	1.20410696	0	1.452584716	0.561932686	1.095874162	0
37A	rural	4.212488659	0	2.154709182	2.113008823	1.382547892	0.956410259	0	0	0.47874808	0.905223948	0	1.894501392	1.726667956	0	0.302250686	1.570573972	1.765824034	1.232743849	1.758270161	1.433711672	0.956410259	0	1.148392308	2.82263574	0.302250686	1.148392308	2.420729971	1.002194778	2.676374807	0.905223948	0	0	1.905497556	0.302250686	0.847188556	2.192753972	0.302250686	0	0.302250686	0.603889742	1.808579945	0	1.674484088	0	1.081416564	0.603889742	0.956410259	2.398627542
39A	rural	1.715783873	1.083557826	2.163101804	0	0.816954838	2.274648701	2.430994567	0.455391594	2.154727127	1.499470391	1.115555126	1.752875539	1.992613077	0.925021115	2.375357655	1.173242401	2.149052924	2.200180383	1.310962859	2.281017423	1.806329673	0.284835525	1.224157809	0.284835525	0.672760829	2.58090899	0	2.332619533	0	1.940476345	0	2.128588227	1.911856024	3.204547301	1.445246921	0	2.149052924	1.675225989	0.925021115	1.806329673	1.780424497	2.081190859	1.824792388	2.031737322	0.672760829	1.72345997	1.445246921	0
3A	rural	4.242360101	3.181047452	2.392532143	1.262449655	1.520201237	1.468662291	0	1.342562214	0.349415463	1.317464922	1.199440299	1.723454184	2.132555481	0	0	0.349415463	2.218402691	1.8968002	1.388784614	1.56626762	1.125712167	0	1.290827855	0.672756184	1.083552415	1.290827855	2.549509706	0.85603672	0	1.232086686	0.349415463	0.349415463	2.177596824	0	1.036855553	0.672756184	0	0	0.85603672	1.594469999	2.31673245	1.164138918	1.580597696	0.540507153	1.290827855	2.486034066	0.773994029	2.423969532
6A	rural	0.576873187	2.139505156	1.934944301	2.030844189	1.590170609	1.999832466	0.672050985	2.167701129	1.975028082	0.454806211	1.511156994	1.869612922	3.720283792	1.511156994	0.454806211	1.910965558	1.906006742	1.817837121	1.786160304	1.458580378	1.48566383	0	1.144518934	0.576873187	1.144518934	1.458580378	0	0.576873187	0	1.691023163	2.535551177	1.365431009	1.920716495	0.284402124	3.148234598	1.75198996	1.600370278	1.744821001	0	0	1.707085815	0	1.523363516	2.034569464	1.620077941	2.772317282	2.576828809	0
7A	rural	1.806384721	0	2.086423707	0	0.679592387	1.397096107	2.120911937	0	2.058632203	0.679592387	2.520192781	1.494912365	3.197069091	0.679592387	2.304137027	0.992298307	1.091506304	1.770761944	0.679592387	2.420295039	1.642073798	2.542734069	2.709952301	0	2.317518015	2.023787684	0	0.863502369	0	1.397096107	0	1.797749196	0	0	0	1.325713832	2.175370381	1.512084958	0.54669158	0	1.711167069	2.538001311	2.013296116	1.458385191	0.354224414	2.034031766	1.931765129	0
B001A	rural	4.11288462	3.003555879	2.552047205	2.066266277	1.080853519	1.080853519	0.603428693	1.043051164	0.603428693	1.709358465	1.625029931	1.464159209	2.307166338	0.603428693	1.115627297	0.603428693	1.645235287	1.717792319	2.022995943	0.904686387	1.115627297	0.603428693	0.846661919	3.248321528	0.955864202	1.581559674	0	1.001641926	2.667401039	1.256995353	0	0.478338092	1.280481772	0	0.955864202	2.022995943	0.478338092	0.603428693	0.955864202	2.19493691	1.974932469	1.177793878	1.859131195	0.478338092	2.080990057	2.699920877	1.323956591	0
B003A	rural	4.439249714	2.802688887	1.321486526	1.101953697	1.155631487	1.925238958	0	0.88393758	0	1.370331192	0.262891858	1.645978317	0.543518584	0	0.425487992	1.040693251	1.225446431	1.225446431	0	2.225835036	0.543518584	0	1.072402734	0.543518584	0.543518584	1.427933885	2.993108256	0.262891858	0	0.425487992	0	0.425487992	1.478783413	0	0.425487992	0.425487992	0	0	0	1.884790258	0.712590034	0.928740079	0.928740079	0.262891858	1.129621371	2.093824331	0	2.901959448
B006A	rural	2.062093111	2.0025152	1.967048045	2.117752527	1.98514358	1.800131024	0.773035936	1.886028298	1.684176727	0.897717318	1.499197704	2.03133763	3.526610546	2.090813877	0	0.897717318	1.851272803	2.073087173	1.198360996	1.874749376	1.742152889	0	0.897717318	1.59606905	1.441233375	1.684176727	0.297968043	0.297968043	0.297968043	1.425447291	2.527898556	0.773035936	1.374323407	0	3.242321563	2.146186282	1.441233375	1.198360996	0.297968043	0	1.675224515	0	1.573800796	2.107845312	1.874749376	3.29834795	2.550174045	0.473033834
B007A	rural	1.257798659	2.986473161	2.387872245	0	0.681341866	1.710665079	2.254432731	0.290096539	2.203295233	0.585554825	2.62430573	1.777551807	3.25730144	0.759772848	2.382773883	1.393697174	1.659565104	2.074942477	1.611847307	1.982397015	1.497052707	2.302240849	2.337785413	0	2.345304149	1.955813449	0	1.093538542	0	1.621819532	0	1.999256374	0.934610779	0.290096539	0.585554825	0.98011717	2.306336986	1.870236547	1.058921493	0.681341866	1.677274955	2.057221281	1.726444332	1.534783971	2.719830953	2.539014519	1.946577933	0
B010A	rural	0.68906589	0.988841838	2.008893394	1.330578963	1.310402803	2.318056783	1.349859259	0.592781545	1.403041661	0.468883591	2.146034107	2.371451567	2.575327668	0.468883591	1.800691242	1.403041661	2.040774048	1.890831555	1.164514275	2.58858862	0.892245676	0	1.951508867	0.988841838	2.891232399	1.868563443	0	1.164514275	0	1.26700015	0.468883591	1.532011912	2.250104068	2.108253496	1.758649593	1.435191779	1.621345423	1.349859259	0.592781545	0.468883591	1.978938736	0.68906589	1.621345423	0.988841838	2.021124519	1.678037204	1.419414155	0
B011A	rural	4.316215668	3.583322585	0.97074049	0	0.285018644	0.97074049	0.577816019	1.760302337	0.455638865	2.259793288	0.577816019	0.577816019	0.817277461	1.049360861	1.173597485	0.285018644	0.577816019	0.577816019	0.285018644	1.49983896	0.751128022	0	0.874670432	3.364970329	0.285018644	1.383639307	0	0	0	1.69227922	1.083907054	0	1.366657952	0.285018644	0.817277461	0.925356513	0.455638865	0.577816019	0	2.074839006	1.548038935	0.673060614	1.049360861	0	0.874670432	1.224515717	0	0.577816019
B013A	rural	2.067806902	0.279998184	0	0	0	1.79004109	2.275147096	0.570117572	2.295530259	0.570117572	0.279998184	1.721074961	0.570117572	1.876489914	2.309249814	1.28123921	1.843945066	1.742938417	0	1.502227592	1.665324254	0	1.94410479	0.448846245	0	2.214794841	0.448846245	1.832531288	0.448846245	1.876489914	0	2.585361412	1.537841146	2.402632506	0.570117572	1.074283591	2.277229005	2.420914591	1.749988301	0.570117572	2.100206721	1.526291438	2.209972095	2.071157842	1.982599267	0.865587724	0	0
B015A	rural	2.349637459	1.524135066	1.936507381	0.627671999	1.852874958	1.463981221	2.0709522	0.318271379	1.967944249	1.072248661	1.576961656	1.61275076	3.721257434	2.112734332	1.89070465	1.495098796	1.645813798	1.55135108	0.932827574	0.806517994	1.695874191	0.984436084	0.72623695	0	1.896701211	1.509859551	0.499960942	1.732143045	0	1.430460769	2.232275427	1.732143045	1.952510202	0	2.898290967	1.796690927	1.908451514	1.846236785	2.170307322	0.499960942	1.394135056	1.537956232	1.495098796	2.098001718	0.318271379	1.524135066	2.714997782	0
B018A	rural	2.146150018	1.78651893	1.771532465	0	1.413245962	1.63880881	2.386933432	0	2.168110308	0.917062283	2.586433028	1.520592988	3.244066499	2.399682862	2.197672801	1.395491085	1.376979296	1.696847353	2.133084006	0.711762134	1.506788916	0.309069122	1.748036112	0.917062283	1.430303403	1.316179261	0	0.487807358	0.309069122	1.014364974	0.309069122	2.219954343	0.858789635	0	1.756010313	0.487807358	2.045169695	1.974801595	1.60659545	0.858789635	1.506788916	1.731634547	1.841773398	1.860806647	2.303653229	2.905773704	1.821867619	0
B020A	rural	4.422554082	2.979286677	1.627090087	0.429541921	1.905087353	1.34456354	0.265843029	0	1.252536866	2.205696593	0.265843029	1.706005366	0.64121571	0	0.64121571	0.839505748	1.447455076	1.496881962	1.496881962	0.429541921	1.808387566	0	1.310056155	2.76232926	0.88957001	1.252536866	0.548149297	0.64121571	0	1.91411814	0	0.717815526	1.107917887	0	0.265843029	2.257309553	0.88957001	0.934454924	0.717815526	1.766529661	1.272568436	0.265843029	1.376529772	0.548149297	0.265843029	1.778906321	0	0.429541921
B021A	rural	2.311275925	1.999775005	1.496517863	0.471199329	1.270313871	2.028595662	0.595392115	2.369522132	1.920611413	1.105722087	1.769387869	2.358481122	2.395955723	1.614550208	0.296596139	0.895300776	2.084580857	2.024593685	1.797407215	1.559531602	1.195769017	0.837469197	0.77073614	3.991608293	1.58238201	1.167777767	0.296596139	0.691853942	0	1.222064889	1.930709305	1.644499143	1.769387869	0	2.628597032	0	0.296596139	1.854532759	1.747119372	0.471199329	1.313734471	0	0.946328527	1.672515365	0.691853942	1.571107073	1.389386634	0.595392115
B024A	rural	1.167046246	3.311904756	1.070299414	0	1.195034165	1.775792232	2.220808257	0	2.035712974	0.296207892	1.662608126	1.558768358	2.183489111	1.939801838	2.151737284	0.836798498	1.546876494	1.405652043	1.352455687	1.613784387	1.167046246	0.296207892	2.039607229	0	1.998997962	1.88252197	0	0.470679811	0	1.990399712	0.470679811	2.348279509	1.689467758	2.097588233	2.172209755	0.296207892	2.139590312	2.104320437	1.534649816	0.296207892	1.167046246	0.836798498	1.032585007	1.909497887	1.88252197	0.691228727	1.269571125	0
B025A	rural	0.926216008	0.578533625	0.285488198	0	0	1.761260607	0.971611465	2.258542517	1.887813125	0.456272755	0	1.612537982	0.285488198	0.751930402	0.285488198	1.225432812	1.724790181	1.86638214	2.021708506	1.985688536	2.209077473	0	1.788380786	0.926216008	0.456272755	2.275997309	0	1.248818266	0	2.643270084	2.831112091	1.525553365	1.084801937	0	2.942425279	0	1.761260607	1.60257109	1.946408697	0	1.367591262	0	1.525553365	2.708761913	0	3.139502809	0	0.285488198
B028A	rural	4.392713052	0.971025298	1.559607238	2.021058478	1.20010119	1.640494329	0.673311841	0.28517214	0.578050647	1.400287802	0.455846109	1.591730592	1.968018603	0.925637565	0.817547814	0	1.487212642	1.724146283	1.865734799	0.673311841	0.925637565	0	1.17389502	3.336356305	1.270387478	1.500147786	0	0.28517214	0	1.611897735	0	0	1.01211522	0	1.854609452	2.120207782	0	0	0.455846109	1.53679076	1.684331286	0.751390386	1.01211522	0	1.084199685	1.146005392	1.01211522	2.215846008
B029A	rural	4.330388458	2.589280933	1.006826533	1.775347849	1.586019396	1.140564607	0	0.282359885	0.452045051	0.746573044	0.282359885	0.869870955	0.668700009	0.282359885	0.452045051	0.812582978	0.573744954	1.006826533	1.625445485	1.078823325	0.668700009	1.643892813	1.194611064	3.118095003	0.573744954	0.920475155	3.031152998	0.812582978	3.068043112	0.965793489	0.282359885	0	0.573744954	0.282359885	0.812582978	0.965793489	0.282359885	0.452045051	0.452045051	1.194611064	1.16842803	0.282359885	0.920475155	0	0.282359885	1.242669897	0	2.863329356
B031A	rural	4.296075781	2.784366418	0	2.918705281	1.819190467	1.494835624	1.294095344	2.050029343	1.530430111	2.599659575	0.443943369	1.207485772	1.428144305	0.736267156	1.728279493	0.65884117	1.252946014	0.954583958	2.095744131	2.43228229	1.294095344	1.682621517	1.274007859	0.443943369	1.530430111	1.613158603	0	0.736267156	0	1.428144305	0.564550817	0	1.613158603	0	0.736267156	1.65785646	1.825010323	0.276387212	0.443943369	2.783731135	1.230810446	1.65785646	1.456061279	1.207485772	1.313294651	2.13142934	0.276387212	0
B034A	rural	2.092694847	3.202017236	1.710327732	0.302438537	0	0.302438537	2.400741323	0.302438537	2.08914938	0.905551944	2.463700671	0.847509892	3.079086432	1.701726461	2.312428953	0.604171094	0.302438537	1.625995065	0	0.847509892	1.866096984	0.701221482	1.23309651	0.780496287	0	1.364418459	0	1.23309651	0	2.15508113	0	2.070974429	0	0	1.674850735	2.977321248	2.198694324	1.683995357	1.479840325	0.780496287	2.2723104	2.032170105	1.961823113	1.98955536	0.302438537	3.078357134	1.665509412	0
B035A	rural	4.31687658	1.42723775	1.841087923	2.919624372	1.42723775	1.841087923	0	1.800320963	0.56386596	2.539495248	1.468464694	1.781605587	2.390967829	0.275944092	0	0.735498424	1.898296444	1.506115089	1.481380912	1.540760252	1.775183508	0	1.128026741	0.443340705	1.412577344	1.562411032	0.443340705	1.128026741	0	1.252056937	0	0	1.965850901	0	1.032023373	1.551720547	0	0.658106193	0.56386596	0.443340705	1.032023373	0.443340705	0.994646298	0	2.03152883	0	1.397404707	0.275944092
B037A	rural	4.314845941	0.299882599	0.776237235	2.076902613	1.810650968	0.843129215	0	0.600337758	0.600337758	0.776237235	0	1.359530163	1.429151254	0.697132712	0.600337758	1.961515037	1.201966122	0.843129215	1.631224199	0.697132712	1.111822709	0.299882599	0.952200593	2.877946979	1.111822709	1.201966122	2.814609519	0.299882599	3.149073644	0.697132712	0	0	1.474900213	0	1.173946994	1.077075365	0.475590718	0.299882599	0.299882599	0.776237235	0.843129215	0.475590718	0.901080049	0.776237235	0	1.03930425	0.776237235	2.626096519
B039A	rural	0.829698391	1.501050942	1.654468961	0	1.062691624	1.945967579	2.405295105	0.292113356	2.099391531	1.945967579	1.839567772	1.745724912	2.661446193	0.938261882	2.260830234	1.062691624	1.706602692	1.325238013	1.635601	1.213509691	2.027468512	0	1.097336185	0	1.380655162	1.890691916	0	1.722676898	0	1.82109547	0	2.209975368	1.767611163	2.90160297	1.097336185	0	2.183492633	1.663604192	1.714714159	2.276539419	1.238273291	2.278737911	1.562247324	2.212536944	0.588615427	1.41402449	1.663604192	0
B081A	urban	0.902402908	0.601471133	2.157582628	1.175358336	2.693821465	1.517752436	0	2.157582628	1.661989597	0.476597864	1.715233137	1.476362133	2.259290385	2.247192385	0.476597864	1.54330518	1.601294319	1.739591658	1.91830224	1.446400781	1.601294319	0	1.885715611	3.287016813	1.145398855	1.805406933	0	1.040678815	0	1.755103323	0.777496914	0	1.321471401	0	2.650494446	0.300637512	0.300637512	1.54330518	2.119794564	0	2.370285885	0	2.200616746	0.476597864	1.91830224	1.175358336	0.777496914	0
B082A	urban	2.472874093	1.081989289	2.534532363	0.479165267	1.044177595	2.293081383	0.479165267	2.360983884	0.905770785	0.60435883	2.753565396	2.085822571	3.31861148	0.847724293	0.479165267	2.003031904	1.758883736	2.263117042	1.206991634	0	1.383146492	0.302563906	1.957271022	1.17895019	2.270217654	2.130144446	0	1.148972427	0	1.594048774	0.302563906	0	1.17895019	0	2.980782814	0.302563906	0.302563906	0	0.302563906	0.302563906	2.393985123	0.302563906	1.815928827	0.701421667	1.636459903	1.364657557	2.052253196	0
B083A	urban	1.866198335	0	0	0.285398432	0.285398432	1.225257561	0.751777057	0.456151591	1.525372581	0.673682111	1.746854799	1.650082272	2.341205167	2.558187709	0.673682111	0.673682111	1.667783545	2.101934979	1.964122011	1.349739051	1.61235619	0	1.331315313	0.57839647	0.285398432	1.94163241	0	0.285398432	0.673682111	2.322407797	0	0	0.751777057	0.456151591	3.167929209	0	0.817946251	0	0	0	1.40073905	0.57839647	1.61235619	0.673682111	1.882369807	3.161577242	0.971445021	0
B084A	urban	2.193454523	0	1.521065046	2.3317387	1.59159821	2.29895006	2.179668429	0.295696467	1.881500528	0.594034932	1.92891077	2.006404444	2.484845681	1.48097873	2.08972341	2.608386079	1.985011576	1.962510072	1.48097873	1.533645048	1.466749967	0.295696467	1.24514244	0.295696467	2.34149744	1.545870886	0	0.469995227	0	1.351466688	1.881500528	1.962510072	2.179668429	0	2.513045628	2.034687496	1.923891421	1.45203919	1.545870886	0.594034932	1.569336105	2.08972341	1.48097873	1.923891421	2.106620869	2.602076987	1.59159821	0
B085A	urban	4.216331643	0.869168314	0.451519757	0.281971744	0.745906413	1.660793765	0	0	0.811895803	2.919139395	0	1.585228142	1.006094223	1.920498081	0.811895803	0.451519757	1.506240683	1.285166216	1.96573372	1.994809945	2.116629845	2.640521854	1.73983926	0.965069109	0	1.910856759	0	0.965069109	0	0.745906413	0.281971744	0.451519757	1.453684301	0	2.464927169	0.745906413	0.281971744	0.573149526	0.573149526	0.668061989	0	0.281971744	1.324506552	0.281971744	0.281971744	0.745906413	0	0
B086A	urban	2.428076636	0.27849502	1.486610101	0	0	2.309937492	0	0.27849502	0.862851632	1.160859612	0	2.186978196	0.80571927	0	0.27849502	0.739915954	1.918015049	1.927343789	0.862851632	2.363819643	1.940971612	0.739915954	1.335938841	0.27849502	0.27849502	0	0.446807063	2.179296467	0	0.27849502	0.27849502	0	1.598258197	0	2.744060786	1.335938841	0	0	0	0.27849502	1.653642585	0.27849502	1.626832671	0.446807063	0	0	0	0.567803306
B091A	urban	2.221764842	0	1.57511463	1.215051878	1.160824806	2.219247746	1.098847612	0.466271679	1.747337938	1.064192168	1.382229387	2.107599388	3.264209391	2.097693994	0.685917605	1.716325005	2.017200542	2.176853848	2.312080228	0.466271679	1.285485991	2.675621298	1.431375983	1.607268773	2.216715977	1.847173709	0	1.56384487	0.939715329	1.89763962	0.466271679	0	1.933199772	0	0.466271679	1.515591808	0.685917605	0.466271679	0.29291833	0	1.637205527	0.466271679	1.607268773	0.589834961	1.96606733	1.026529628	2.426162292	0
B093A	urban	1.261570876	3.836818713	0	0	0	0.46510096	1.129292933	0.292046108	2.115517679	0.887244083	0.46510096	0	0.887244083	1.86857392	0.887244083	1.681183146	0.292046108	0.588513494	0	0.763073169	2.053881569	0	0.46510096	0	0.292046108	0.887244083	0	2.183356178	0	0.684505205	0.46510096	0.292046108	0	0.46510096	3.146802506	0	0.684505205	2.031225999	2.188783482	0.588513494	0	1.024917552	0	0.588513494	0.588513494	2.873960825	0	0
B094A	urban	0.477093651	3.488650306	0.602028937	0	0.301009293	0.477093651	0.778116746	0.69893688	2.303154858	1.113905132	0	0	0.477093651	1.361688231	0.301009293	1.698929427	0.301009293	1.477081229	0	0.69893688	1.544027822	0	0.301009293	1.146089588	1.954201564	2.086318764	0	2.848763354	0	2.383774131	0.778116746	0.301009293	0.301009293	0	3.141094714	0	0.602028937	2.303154858	2.376535725	0	0.84506255	0	0.301009293	0.778116746	0.301009293	3.014898984	0	0
B098A	urban	2.578191538	1.091628984	1.216846519	2.327364256	1.798672747	1.531670994	2.318847121	0.30786386	1.805738134	0.709853159	0.856748226	1.393216397	2.528068775	1.981901209	2.220304792	1.18876205	1.243224639	1.44443081	2.070349567	1.72930835	1.37470877	0	1.216846519	1.216846519	2.01775101	1.882613103	0	0	0	1.646719683	2.299049978	0.709853159	1.268091934	0	2.943475727	1.126476894	2.106875849	0.30786386	1.666477552	0.856748226	1.410967446	2.106875849	1.518294376	2.0889966	1.798672747	3.0363898	1.531670994	0.30786386
B099A	urban	1.96377398	0.47084048	0.296327951	0.296327951	0	1.823193911	0.770285986	0	1.482214391	0.770285986	2.323027363	1.841937409	2.923029376	0.296327951	0.47084048	1.776030959	2.298087569	1.776030959	0	0.296327951	2.205446576	0	0.691422101	0.296327951	0	0.47084048	0	0.296327951	0.837005947	0.47084048	0.594987694	0.594987694	2.410536538	0	0.894827695	0	0.894827695	0.296327951	0.296327951	0	0	0	2.833790937	0.594987694	0.296327951	0.945847794	1.790036701	0.296327951
B100A	urban	4.265500992	0.283450903	1.380510539	0.670491446	2.316448955	1.567094753	1.6808226	0.814512016	1.496678405	2.498235656	0.871843278	0.922481238	2.490550781	0.871843278	1.697186403	1.697186403	1.080912862	1.080912862	1.797159071	0	1.833837307	0.283450903	0.283450903	0	1.456667423	1.689081569	0	0	0	1.797159071	0.453520705	1.544867494	0.74844458	0	3.161404453	2.14332486	1.663818001	1.266997379	0.283450903	2.710801398	1.845405886	1.655059326	1.577795846	1.470418083	1.196744987	3.030458182	1.396847816	0
B101A	urban	2.024905692	0.583787935	2.017084451	0.288934437	1.992738338	2.127928418	0.583787935	0.288934437	1.391405526	0.977979436	2.109186822	1.629235466	2.546073129	1.731779843	0.583787935	1.481400475	1.374410935	2.005081974	0	1.056742177	1.782036568	2.974182812	1.481400475	0.757800685	1.056742177	2.163146947	0	1.588861465	0.460917806	0.679452037	0.460917806	0	0.881696425	0	3.588040449	0.460917806	0.460917806	0	2.446839321	0	0	0.460917806	0	0.288934437	0.288934437	0.460917806	1.277752704	0
B107A	urban	2.036195839	0	1.177442006	0.287005925	1.55204236	1.149535551	1.315244154	0	0.974421207	0.287005925	0.878242441	1.05311427	3.045227066	1.203663031	1.370601183	2.447253594	0.82077206	1.087688468	1.251785902	0.75451972	0.974421207	1.940283594	1.273985005	0.458320021	1.119712022	1.087688468	0.676308841	0	0	0.676308841	1.967416646	0	0.82077206	0	0.974421207	1.688053611	1.087688468	0.458320021	1.528604274	1.89091689	0.974421207	1.177442006	0.928988867	1.584985965	1.419693216	0	1.55204236	0.287005925
B108A	urban	1.842447833	0	1.666463199	0.293546605	1.733364295	1.241027202	2.21287961	0.467114469	2.060578054	0.293546605	1.909364153	0.686933892	2.604032267	2.121734702	2.053219161	2.563581752	1.027689133	1.328022468	1.328022468	0.293546605	1.784486353	0.590785988	0.467114469	1.553518762	1.638455798	1.100025562	0.467114469	1.817636795	0.590785988	1.953550123	0.590785988	1.684179173	1.065361661	0	2.21287961	0.293546605	2.060578054	1.784486353	1.756014339	0.590785988	1.80467866	1.628703714	1.871592212	1.628703714	1.756014339	0.686933892	1.286699499	0
B109A	urban	0.703881303	3.680990348	1.597038985	0	0	1.988338312	2.291656261	1.875279943	1.909144382	0	0.30410606	1.983790016	0.481217851	1.261064677	2.326247653	0.783265986	1.83211443	1.903680522	1.420869647	2.603810307	0.908458885	0.30410606	1.367593579	0.30410606	0.30410606	2.207489331	0	2.059155063	0	2.095986111	0	2.027261814	2.126658306	0.481217851	0.606665956	0	2.10988628	1.209869846	0.481217851	0	0.85035803	2.395271731	1.209869846	1.236221184	0.30410606	2.182181168	0.30410606	0
B116A	urban	0.758882304	0.461775099	0.680488456	0	0.289571516	0	0.289571516	0.289571516	0.461775099	0	0	0.461775099	0.680488456	1.057937536	0	2.577805197	0.289571516	0.825265791	2.253360535	1.392662573	1.950154114	0	0.289571516	1.124601482	0.584756869	0.680488456	0	0.289571516	0	0.584756869	0.584756869	0	0	0	1.092547365	0	0.584756869	0.289571516	0.289571516	0	1.790052782	0.289571516	0	0.882834781	0.461775099	3.297345591	0	0
B118A	urban	2.196368403	0.758337286	2.1346454	0	0	2.456200658	0.6799662	0.461343062	1.761844627	0.5842686	1.232747039	1.544977322	1.874050233	2.736577523	0.824704463	1.639403755	2.193745156	1.610151576	2.409172305	0.461343062	1.963137231	0	1.153837706	1.232747039	1.482029108	1.357345645	0	1.851500972	0	2.283729399	0.289250416	0.289250416	2.188450642	0	0.289250416	0	0	1.610151576	1.468265534	0	1.821561118	0.5842686	2.013764139	0.461343062	2.224224391	3.230190542	0.6799662	0
B119A	urban	1.777010242	0	1.617569244	0	1.555551202	1.893378183	0.453139437	2.443644632	1.898452506	0.453139437	1.520870241	1.850496459	2.162409602	1.58766632	0.283168922	2.420010771	1.142133205	1.58766632	0	0	1.196193951	0	2.081073435	0.670028714	1.36297161	1.345306059	0.453139437	1.326891355	0.283168922	0.283168922	1.844825823	1.345306059	0.670028714	1.48317756	0.453139437	1.379946589	0.747961192	1.932403721	2.310036069	0	1.326891355	0.283168922	0.96730158	1.379946589	0.453139437	2.75103423	0.670028714	0.453139437
B120A	urban	2.199646259	0.294765885	1.838818767	0.468748867	1.464927983	1.41921787	2.313776361	2.449822254	1.890630124	0.294765885	1.589760103	1.134421823	2.259290181	1.266807132	2.202302024	1.134421823	1.243363418	0.834303593	2.108051032	0.294765885	1.659750324	2.757517138	1.385832012	0	0.94304307	1.751028818	0	0.468748867	0	1.164324194	2.339619529	2.210173245	1.385832012	0	2.528996142	0	2.012806754	1.555927772	1.820077285	1.029935326	1.600476166	2.124194128	1.765744719	2.232965521	1.879638842	2.7641027	1.102307344	0
[truncated: 819 more columns]
