# Supplementary material for: Recent urbanization in China is correlated with a Westernized microbiome encoding increased virulence and antibiotic resistance genes
Source: Microbiome. 2017 Sep 15;5:121. doi: 10.1186/s40168-017-0338-7 (PMC5603068; doi:10.1186/s40168-017-0338-7)
Supplement: Supplementary file 24 — Supplementary zip file. Code and input tables used to generate the figures and tables in this paper. (ZIP 16846 kb) [file 40168_2017_338_MOESM24_ESM.zip › UrbanRuralChina/16SrRNA/inputData/databaseResults/ncbiBlastResultsWithGeneStats.txt]

OTU	16Sgene	genome	numberGenes	totalGeneLength
Consensus1	ref|NC_014371|:962840-964317|16S	Prevotella_melaninogenica_ATCC_25845_uid51377	66	22498
Consensus10	ref|NC_017068|:2872430-2872509,2870852-2872338|16S	Selenomonas_ruminantium_lactilytica_TAM6421_uid157247	97	38935
Consensus100	ref|NC_021022|:3224206-3225524|16S	_Ruminococcus__obeum_uid197165	55	5797
Consensus101	ref|NC_021016|:44196-45716|16S	butyrate_producing_bacterium_SSC_2_uid197181	55	8707
Consensus102	ref|NC_011898|:4057389-4057468,4055812-4057250|16S	Clostridium_cellulolyticum_H10_uid58709	88	41569
Consensus103	ref|NC_021040|:348381-351031|16S	Roseburia_intestinalis_uid197164	56	11339
Consensus104	ref|NC_009614|:4743140-4744649|16S	Bacteroides_vulgatus_ATCC_8482_uid58253	106	37764
Consensus105	ref|NC_004663|:4983424-4984906|16S	Bacteroides_thetaiotaomicron_VPI_5482_uid62913	86	26205
Consensus106	ref|NC_009614|:4743140-4744649|16S	Bacteroides_vulgatus_ATCC_8482_uid58253	106	37764
Consensus107	ref|NC_009614|:4743140-4744649|16S	Bacteroides_vulgatus_ATCC_8482_uid58253	106	37764
Consensus108	ref|NC_021013|:297741-300852|16S	Ruminococcus_bromii_uid197158	41	9127
Consensus109	ref|NC_021040|:348381-351031|16S	Roseburia_intestinalis_uid197164	56	11339
Consensus11	ref|NC_021013|:297741-300852|16S	Ruminococcus_bromii_uid197158	41	9127
Consensus110	ref|NC_004663|:4983424-4984906|16S	Bacteroides_thetaiotaomicron_VPI_5482_uid62913	86	26205
Consensus111	ref|NC_009614|:4743140-4744649|16S	Bacteroides_vulgatus_ATCC_8482_uid58253	106	37764
Consensus112	ref|NC_007606|:3722468-3724009|16S	Shigella_dysenteriae_Sd197_uid58213	107	38718
Consensus113	ref|NC_021044|:489815-491335|16S	Eubacterium_rectale_uid197162	55	8680
Consensus114	ref|NC_021040|:348381-351031|16S	Roseburia_intestinalis_uid197164	56	11339
Consensus115	ref|NC_010001|:4184940-4186462|16S	Clostridium_phytofermentans_ISDg_uid58519	89	42061
Consensus116	ref|NC_014393|:4550979-4552481|16S	Clostridium_cellulovorans_743B_uid51503	112	48018
Consensus117	ref|NC_004663|:4983424-4984906|16S	Bacteroides_thetaiotaomicron_VPI_5482_uid62913	86	26205
Consensus118	ref|NC_014323|:5431893-5433419|16S	Herbaspirillum_seropedicae_SmR1_uid50427	64	16689
Consensus119	ref|NC_021020|:589522-591540|16S	Faecalibacterium_prausnitzii_uid197157	70	10418
Consensus12	ref|NC_019968|:947634-949058|16S	Prevotella_dentalis_DSM_3688_uid184818	86	27865
Consensus120	ref|NC_015977|:3095887-3097421|16S	Roseburia_hominis_A2_183_uid73419	70	22540
Consensus121	ref|NC_021047|:235702-238322|16S	Clostridium_cf__saccharolyticum_K10_uid197201	51	9209
Consensus122	ref|NC_004663|:4983424-4984906|16S	Bacteroides_thetaiotaomicron_VPI_5482_uid62913	86	26205
Consensus123	ref|NC_021044|:489815-491335|16S	Eubacterium_rectale_uid197162	55	8680
Consensus124	ref|NC_015968|:4749056-4750583|16S	Enterobacter_asburiae_LF7a_uid72793	109	39472
Consensus125	ref|NC_014376|:3681375-3682893|16S	Clostridium_saccharolyticum_WM1_uid51419	90	33365
Consensus126	ref|NC_009614|:4743140-4744649|16S	Bacteroides_vulgatus_ATCC_8482_uid58253	106	37764
Consensus127	ref|NC_014933|:3766053-3767565|16S	Bacteroides_helcogenes_P_36_108_uid62135	83	28010
Consensus128	ref|NC_021044|:489815-491335|16S	Eubacterium_rectale_uid197162	55	8680
Consensus129	ref|NC_018695|:3844718-3846238|16S	Burkholderia_phenoliruptrix_BR3459a_uid176370	80	31914
Consensus13	ref|NC_014323|:5431893-5433419|16S	Herbaspirillum_seropedicae_SmR1_uid50427	64	16689
Consensus130	ref|NC_021039|:65921-67414|16S	Ruminococcus_champanellensis_18P13_uid197169	48	8015
Consensus131	ref|NC_009614|:4743140-4744649|16S	Bacteroides_vulgatus_ATCC_8482_uid58253	106	37764
Consensus132	ref|NC_009614|:4743140-4744649|16S	Bacteroides_vulgatus_ATCC_8482_uid58253	106	37764
Consensus133	ref|NC_015164|:4225341-4226859|16S	Bacteroides_salanitronis_DSM_18170_uid63269	101	33719
Consensus134	ref|NC_004663|:4983424-4984906|16S	Bacteroides_thetaiotaomicron_VPI_5482_uid62913	86	26205
Consensus135	ref|NC_021040|:348381-351031|16S	Roseburia_intestinalis_uid197164	56	11339
Consensus136	ref|NC_014933|:3766053-3767565|16S	Bacteroides_helcogenes_P_36_108_uid62135	83	28010
Consensus137	ref|NC_021018|:3070260-3072809|16S	Coprococcus_ART55_1_uid197176	34	8292
Consensus138	ref|NC_004663|:4983424-4984906|16S	Bacteroides_thetaiotaomicron_VPI_5482_uid62913	86	26205
Consensus139	ref|NC_021047|:235702-238322|16S	Clostridium_cf__saccharolyticum_K10_uid197201	51	9209
Consensus14	ref|NC_016077|:391435-392923|16S	Acidaminococcus_intestini_RyC_MR95_uid74445	61	15538
Consensus140	ref|NC_021013|:297741-300852|16S	Ruminococcus_bromii_uid197158	41	9127
Consensus141	ref|NC_014371|:962840-964317|16S	Prevotella_melaninogenica_ATCC_25845_uid51377	66	22498
Consensus142	ref|NC_004663|:4983424-4984906|16S	Bacteroides_thetaiotaomicron_VPI_5482_uid62913	86	26205
Consensus143	ref|NC_014376|:3681375-3682893|16S	Clostridium_saccharolyticum_WM1_uid51419	90	33365
Consensus144	ref|NC_011898|:4057389-4057468,4055812-4057250|16S	Clostridium_cellulolyticum_H10_uid58709	88	41569
Consensus145	ref|NC_021047|:235702-238322|16S	Clostridium_cf__saccharolyticum_K10_uid197201	51	9209
Consensus146	ref|NC_014376|:3681375-3682893|16S	Clostridium_saccharolyticum_WM1_uid51419	90	33365
Consensus147	ref|NC_021044|:489815-491335|16S	Eubacterium_rectale_uid197162	55	8680
Consensus148	ref|NC_021020|:589522-591540|16S	Faecalibacterium_prausnitzii_uid197157	70	10418
Consensus149	ref|NC_021039|:65921-67414|16S	Ruminococcus_champanellensis_18P13_uid197169	48	8015
Consensus15	ref|NC_009614|:4743140-4744649|16S	Bacteroides_vulgatus_ATCC_8482_uid58253	106	37764
Consensus150	ref|NC_021039|:65921-67414|16S	Ruminococcus_champanellensis_18P13_uid197169	48	8015
Consensus151	ref|NC_016048|:1864519-1866052|16S	Oscillibacter_valericigenes_Sjm18_20_uid73895	72	20906
Consensus152	ref|NC_015160|:2531255-2532766|16S	Odoribacter_splanchnicus_DSM_20712_uid63397	74	23099
Consensus153	ref|NC_021047|:235702-238322|16S	Clostridium_cf__saccharolyticum_K10_uid197201	51	9209
Consensus154	ref|NC_022111|:1520371-1521887|16S	Prevotella_oral_taxon_299_F0039_uid45899	61	21878
Consensus155	ref|NC_021014|:2702614-2706143|16S	Ruminococcus_uid197156	53	13115
Consensus156	ref|NC_010001|:4184940-4186462|16S	Clostridium_phytofermentans_ISDg_uid58519	89	42061
Consensus157	ref|NC_021040|:348381-351031|16S	Roseburia_intestinalis_uid197164	56	11339
Consensus158	ref|NC_009614|:4743140-4744649|16S	Bacteroides_vulgatus_ATCC_8482_uid58253	106	37764
Consensus159	ref|NC_021040|:348381-351031|16S	Roseburia_intestinalis_uid197164	56	11339
Consensus16	ref|NC_004663|:4983424-4984906|16S	Bacteroides_thetaiotaomicron_VPI_5482_uid62913	86	26205
Consensus160	ref|NC_021015|:159-1677|16S	_Ruminococcus__torques_uid197166	50	8408
Consensus161	ref|NC_021044|:489815-491335|16S	Eubacterium_rectale_uid197162	55	8680
Consensus162	ref|NC_014933|:3766053-3767565|16S	Bacteroides_helcogenes_P_36_108_uid62135	83	28010
Consensus163	ref|NC_010001|:4184940-4186462|16S	Clostridium_phytofermentans_ISDg_uid58519	89	42061
Consensus164	ref|NC_014376|:3681375-3682893|16S	Clostridium_saccharolyticum_WM1_uid51419	90	33365
Consensus165	ref|NC_021014|:2702614-2706143|16S	Ruminococcus_uid197156	53	13115
Consensus166	ref|NC_012778|:2029863-2031381|16S	Eubacterium_eligens_ATCC_27750_uid59171	65	26868
Consensus167	ref|NC_021047|:235702-238322|16S	Clostridium_cf__saccharolyticum_K10_uid197201	51	9209
Consensus168	ref|NC_009614|:4743140-4744649|16S	Bacteroides_vulgatus_ATCC_8482_uid58253	106	37764
Consensus169	ref|NC_014376|:3681375-3682893|16S	Clostridium_saccharolyticum_WM1_uid51419	90	33365
Consensus17	ref|NC_021022|:3224206-3225524|16S	_Ruminococcus__obeum_uid197165	55	5797
Consensus170	ref|NC_021022|:3224206-3225524|16S	_Ruminococcus__obeum_uid197165	55	5797
Consensus171	ref|NC_016077|:391435-392923|16S	Acidaminococcus_intestini_RyC_MR95_uid74445	61	15538
Consensus172	ref|NC_021354|:1747947-1749490|16S	Erysipelothrix_rhusiopathiae_SY1027_uid206518	63	17846
Consensus173	ref|NC_014933|:3766053-3767565|16S	Bacteroides_helcogenes_P_36_108_uid62135	83	28010
Consensus174	ref|NC_021044|:489815-491335|16S	Eubacterium_rectale_uid197162	55	8680
Consensus175	ref|NC_021014|:2702614-2706143|16S	Ruminococcus_uid197156	53	13115
Consensus176	ref|NC_021040|:348381-351031|16S	Roseburia_intestinalis_uid197164	56	11339
Consensus177	ref|NC_021020|:589522-591540|16S	Faecalibacterium_prausnitzii_uid197157	70	10418
Consensus178	ref|NC_015873|:2473031-2474582|16S-rRNA|	Megasphaera_elsdenii_DSM_20460_uid71135	85	36872
Consensus179	ref|NC_013520|:103635-105185|16S	Veillonella_parvula_DSM_2008_uid41927	64	23068
Consensus18	ref|NC_013520|:722770-724320|16S	Veillonella_parvula_DSM_2008_uid41927	64	23068
Consensus180	ref|NC_016077|:391435-392923|16S	Acidaminococcus_intestini_RyC_MR95_uid74445	61	15538
Consensus181	ref|NC_021020|:589522-591540|16S	Faecalibacterium_prausnitzii_uid197157	70	10418
Consensus182	ref|NC_021019|:134513-136043|16S	Eubacterium_cylindroides_T2_87_uid197177	45	8149
Consensus183	ref|NC_019682|:6821504-6822983|16S	Calothrix_PCC_7507_uid182930	84	19447
Consensus184	ref|NC_012778|:2029863-2031381|16S	Eubacterium_eligens_ATCC_27750_uid59171	65	26868
Consensus185	ref|NC_015873|:2473031-2474582|16S-rRNA|	Megasphaera_elsdenii_DSM_20460_uid71135	85	36872
Consensus186	ref|NC_009614|:4743140-4744649|16S	Bacteroides_vulgatus_ATCC_8482_uid58253	106	37764
Consensus187	ref|NC_006347|:5195504-5197040|16S	Bacteroides_fragilis_YCH46_uid58195	92	32840
Consensus188	ref|NC_009614|:4743140-4744649|16S	Bacteroides_vulgatus_ATCC_8482_uid58253	106	37764
Consensus189	ref|NC_021044|:489815-491335|16S	Eubacterium_rectale_uid197162	55	8680
Consensus19	ref|NC_012778|:2029863-2031381|16S	Eubacterium_eligens_ATCC_27750_uid59171	65	26868
Consensus190	ref|NC_014376|:3681375-3682893|16S	Clostridium_saccharolyticum_WM1_uid51419	90	33365
Consensus191	ref|NC_016627|:4884776-4886142|16S	Clostridium_clariflavum_DSM_19732_uid82345	90	34255
Consensus192	ref|NC_014371|:962840-964317|16S	Prevotella_melaninogenica_ATCC_25845_uid51377	66	22498
Consensus193	ref|NC_009615|:4787729-4789225|16S	Parabacteroides_distasonis_ATCC_8503_uid58301	104	37085
Consensus194	ref|NC_022582|:327975-329522|16S	Streptococcus_I_P16_uid224252	95	20254
Consensus195	ref|NC_004663|:4983424-4984906|16S	Bacteroides_thetaiotaomicron_VPI_5482_uid62913	86	26205
Consensus196	ref|NC_021040|:348381-351031|16S	Roseburia_intestinalis_uid197164	56	11339
Consensus197	ref|NC_021044|:489815-491335|16S	Eubacterium_rectale_uid197162	55	8680
Consensus198	ref|NC_014933|:3766053-3767565|16S	Bacteroides_helcogenes_P_36_108_uid62135	83	28010
Consensus199	ref|NC_021044|:489815-491335|16S	Eubacterium_rectale_uid197162	55	8680
Consensus2	ref|NC_009614|:4743140-4744649|16S	Bacteroides_vulgatus_ATCC_8482_uid58253	106	37764
Consensus20	ref|NC_021281|:2155685-2157191|16S	Fusobacterium_4_8_uid205051	61	26223
Consensus200	ref|NC_004663|:4983424-4984906|16S	Bacteroides_thetaiotaomicron_VPI_5482_uid62913	86	26205
Consensus201	ref|NC_004663|:4983424-4984906|16S	Bacteroides_thetaiotaomicron_VPI_5482_uid62913	86	26205
Consensus202	ref|NC_014828|:2984437-2985928|16S	Ethanoligenens_harbinense_YUAN_3_uid46255	75	19151
Consensus203	ref|NC_014376|:3681375-3682893|16S	Clostridium_saccharolyticum_WM1_uid51419	90	33365
Consensus204	ref|NC_021018|:3070260-3072809|16S	Coprococcus_ART55_1_uid197176	34	8292
Consensus205	ref|NC_015160|:2531255-2532766|16S	Odoribacter_splanchnicus_DSM_20712_uid63397	74	23099
Consensus206	ref|NC_013194|:4569710-4571240|16S	Candidatus_Accumulibacter_phosphatis_clade_IIA_UW_1_uid59207	58	13494
Consensus207	ref|NC_012778|:872242-873760|16S	Eubacterium_eligens_ATCC_27750_uid59171	65	26868
Consensus208	ref|NC_016048|:1864519-1866052|16S	Oscillibacter_valericigenes_Sjm18_20_uid73895	72	20906
Consensus209	ref|NC_009614|:4743140-4744649|16S	Bacteroides_vulgatus_ATCC_8482_uid58253	106	37764
Consensus21	ref|NC_009614|:4743140-4744649|16S	Bacteroides_vulgatus_ATCC_8482_uid58253	106	37764
Consensus210	ref|NC_009614|:4743140-4744649|16S	Bacteroides_vulgatus_ATCC_8482_uid58253	106	37764
Consensus211	ref|NC_021020|:589522-591540|16S	Faecalibacterium_prausnitzii_uid197157	70	10418
Consensus212	ref|NC_021039|:65921-67414|16S	Ruminococcus_champanellensis_18P13_uid197169	48	8015
Consensus213	ref|NC_015968|:4749056-4750583|16S	Enterobacter_asburiae_LF7a_uid72793	109	39472
Consensus214	ref|NC_021281|:2155685-2157191|16S	Fusobacterium_4_8_uid205051	61	26223
Consensus215	ref|NC_021044|:489815-491335|16S	Eubacterium_rectale_uid197162	55	8680
Consensus216	ref|NC_004663|:4983424-4984906|16S	Bacteroides_thetaiotaomicron_VPI_5482_uid62913	86	26205
Consensus217	ref|NC_014323|:5431893-5433419|16S	Herbaspirillum_seropedicae_SmR1_uid50427	64	16689
Consensus218	ref|NC_014376|:3681375-3682893|16S	Clostridium_saccharolyticum_WM1_uid51419	90	33365
Consensus219	ref|NC_009615|:4787729-4789225|16S	Parabacteroides_distasonis_ATCC_8503_uid58301	104	37085
Consensus22	ref|NC_015968|:4749056-4750583|16S	Enterobacter_asburiae_LF7a_uid72793	109	39472
Consensus220	ref|NC_021044|:489815-491335|16S	Eubacterium_rectale_uid197162	55	8680
Consensus221	ref|NC_016791|:4601376-4602779|16S	Clostridium_BNL1100_uid84307	88	42333
Consensus222	ref|NC_015164|:4225341-4226859|16S	Bacteroides_salanitronis_DSM_18170_uid63269	101	33719
Consensus223	ref|NC_021020|:589522-591540|16S	Faecalibacterium_prausnitzii_uid197157	70	10418
Consensus224	ref|NC_004663|:4983424-4984906|16S	Bacteroides_thetaiotaomicron_VPI_5482_uid62913	86	26205
Consensus225	ref|NC_021047|:235702-238322|16S	Clostridium_cf__saccharolyticum_K10_uid197201	51	9209
Consensus226	ref|NC_014376|:3681375-3682893|16S	Clostridium_saccharolyticum_WM1_uid51419	90	33365
Consensus227	ref|NC_004663|:4983424-4984906|16S	Bacteroides_thetaiotaomicron_VPI_5482_uid62913	86	26205
Consensus228	ref|NC_020516|:1820861-1822382|16S	Azoarcus_KH32C_uid193704	79	27625
Consensus229	ref|NC_021013|:297741-300852|16S	Ruminococcus_bromii_uid197158	41	9127
Consensus23	ref|NC_012778|:872242-873760|16S	Eubacterium_eligens_ATCC_27750_uid59171	65	26868
Consensus230	ref|NC_014323|:5431893-5433419|16S	Herbaspirillum_seropedicae_SmR1_uid50427	64	16689
Consensus231	ref|NC_009615|:4787729-4789225|16S	Parabacteroides_distasonis_ATCC_8503_uid58301	104	37085
Consensus232	ref|NC_009614|:4743140-4744649|16S	Bacteroides_vulgatus_ATCC_8482_uid58253	106	37764
Consensus233	ref|NC_021020|:589522-591540|16S	Faecalibacterium_prausnitzii_uid197157	70	10418
Consensus234	ref|NC_021018|:3070260-3072809|16S	Coprococcus_ART55_1_uid197176	34	8292
Consensus235	ref|NC_022124|:39613-41129|16S	Prevotella_oral_taxon_299_F0039_uid45899	61	21878
Consensus236	ref|NC_004663|:4983424-4984906|16S	Bacteroides_thetaiotaomicron_VPI_5482_uid62913	86	26205
Consensus237	ref|NC_021020|:589522-591540|16S	Faecalibacterium_prausnitzii_uid197157	70	10418
Consensus238	ref|NC_007606|:3722468-3724009|16S	Shigella_dysenteriae_Sd197_uid58213	107	38718
Consensus239	ref|NC_014376|:3681375-3682893|16S	Clostridium_saccharolyticum_WM1_uid51419	90	33365
Consensus24	ref|NC_018011|:2181216-2182629|16S	Alistipes_finegoldii_DSM_17242_uid168180	68	13954
Consensus240	ref|NC_014371|:962840-964317|16S	Prevotella_melaninogenica_ATCC_25845_uid51377	66	22498
Consensus241	ref|NC_021047|:235702-238322|16S	Clostridium_cf__saccharolyticum_K10_uid197201	51	9209
Consensus242	ref|NC_014323|:5431893-5433419|16S	Herbaspirillum_seropedicae_SmR1_uid50427	64	16689
Consensus243	ref|NC_007606|:3722468-3724009|16S	Shigella_dysenteriae_Sd197_uid58213	107	38718
Consensus244	ref|NC_004663|:4983424-4984906|16S	Bacteroides_thetaiotaomicron_VPI_5482_uid62913	86	26205
Consensus245	ref|NC_009614|:4743140-4744649|16S	Bacteroides_vulgatus_ATCC_8482_uid58253	106	37764
Consensus246	ref|NC_012778|:872242-873760|16S	Eubacterium_eligens_ATCC_27750_uid59171	65	26868
Consensus247	ref|NC_016048|:1864519-1866052|16S	Oscillibacter_valericigenes_Sjm18_20_uid73895	72	20906
Consensus248	ref|NC_014376|:3681375-3682893|16S	Clostridium_saccharolyticum_WM1_uid51419	90	33365
Consensus249	ref|NC_009614|:4743140-4744649|16S	Bacteroides_vulgatus_ATCC_8482_uid58253	106	37764
Consensus25	ref|NC_021020|:589522-591540|16S	Faecalibacterium_prausnitzii_uid197157	70	10418
Consensus250	ref|NC_021040|:348381-351031|16S	Roseburia_intestinalis_uid197164	56	11339
Consensus251	ref|NC_014376|:3681375-3682893|16S	Clostridium_saccharolyticum_WM1_uid51419	90	33365
Consensus252	ref|NC_021047|:235702-238322|16S	Clostridium_cf__saccharolyticum_K10_uid197201	51	9209
Consensus253	ref|NC_021020|:589522-591540|16S	Faecalibacterium_prausnitzii_uid197157	70	10418
Consensus254	ref|NC_021013|:297741-300852|16S	Ruminococcus_bromii_uid197158	41	9127
Consensus255	ref|NC_015437|:2175435-2176977|16S	Selenomonas_sputigena_ATCC_35185_uid55329	68	23446
Consensus256	ref|NC_014323|:5431893-5433419|16S	Herbaspirillum_seropedicae_SmR1_uid50427	64	16689
Consensus257	ref|NC_009615|:4787729-4789225|16S	Parabacteroides_distasonis_ATCC_8503_uid58301	104	37085
Consensus258	ref|NC_011898|:4057389-4057468,4055812-4057250|16S	Clostridium_cellulolyticum_H10_uid58709	88	41569
Consensus259	ref|NC_021020|:589522-591540|16S	Faecalibacterium_prausnitzii_uid197157	70	10418
Consensus26	ref|NC_021044|:489815-491335|16S	Eubacterium_rectale_uid197162	55	8680
Consensus260	ref|NC_011898|:4057389-4057468,4055812-4057250|16S	Clostridium_cellulolyticum_H10_uid58709	88	41569
Consensus261	ref|NC_021047|:235702-238322|16S	Clostridium_cf__saccharolyticum_K10_uid197201	51	9209
Consensus262	ref|NC_019968|:947634-949058|16S	Prevotella_dentalis_DSM_3688_uid184818	86	27865
Consensus263	ref|NC_011898|:4057389-4057468,4055812-4057250|16S	Clostridium_cellulolyticum_H10_uid58709	88	41569
Consensus264	ref|NC_012778|:2029863-2031381|16S	Eubacterium_eligens_ATCC_27750_uid59171	65	26868
Consensus265	ref|NC_013315|:3947905-3949529|16S	Clostridium_difficile_CD196_uid41017	111	53056
Consensus266	ref|NC_021044|:489815-491335|16S	Eubacterium_rectale_uid197162	55	8680
Consensus267	ref|NC_016048|:1864519-1866052|16S	Oscillibacter_valericigenes_Sjm18_20_uid73895	72	20906
Consensus268	ref|NC_009614|:4743140-4744649|16S	Bacteroides_vulgatus_ATCC_8482_uid58253	106	37764
Consensus269	ref|NC_014933|:3766053-3767565|16S	Bacteroides_helcogenes_P_36_108_uid62135	83	28010
Consensus27	ref|NC_009614|:4743140-4744649|16S	Bacteroides_vulgatus_ATCC_8482_uid58253	106	37764
Consensus270	ref|NC_015311|:2480776-2482250|16S	Prevotella_denticola_F0289_uid65091	67	22859
Consensus271	ref|NC_021047|:235702-238322|16S	Clostridium_cf__saccharolyticum_K10_uid197201	51	9209
Consensus272	ref|NC_015873|:2473031-2474582|16S-rRNA|	Megasphaera_elsdenii_DSM_20460_uid71135	85	36872
Consensus273	ref|NC_014371|:962840-964317|16S	Prevotella_melaninogenica_ATCC_25845_uid51377	66	22498
Consensus274	ref|NC_022239|:1707688-1709231|16S	Streptococcus_anginosus_C238_uid218004	70	22649
Consensus275	ref|NC_021044|:489815-491335|16S	Eubacterium_rectale_uid197162	55	8680
Consensus276	ref|NC_015164|:4225341-4226859|16S	Bacteroides_salanitronis_DSM_18170_uid63269	101	33719
Consensus277	ref|NC_004663|:4983424-4984906|16S	Bacteroides_thetaiotaomicron_VPI_5482_uid62913	86	26205
Consensus278	ref|NC_006347|:5195504-5197040|16S	Bacteroides_fragilis_YCH46_uid58195	92	32840
Consensus279	ref|NC_011883|:2041424-2042961|16S	Desulfovibrio_desulfuricans_ATCC_27774_uid59213	68	19152
Consensus28	ref|NC_012778|:872242-873760|16S	Eubacterium_eligens_ATCC_27750_uid59171	65	26868
Consensus280	ref|NC_022111|:1520371-1521887|16S	Prevotella_oral_taxon_299_F0039_uid45899	61	21878
Consensus281	ref|NC_021013|:297741-300852|16S	Ruminococcus_bromii_uid197158	41	9127
Consensus282	ref|NC_021020|:589522-591540|16S	Faecalibacterium_prausnitzii_uid197157	70	10418
Consensus283	ref|NC_015977|:3095887-3097421|16S	Roseburia_hominis_A2_183_uid73419	70	22540
Consensus284	ref|NC_014376|:3681375-3682893|16S	Clostridium_saccharolyticum_WM1_uid51419	90	33365
Consensus285	ref|NC_014933|:3766053-3767565|16S	Bacteroides_helcogenes_P_36_108_uid62135	83	28010
Consensus286	ref|NC_021016|:44196-45716|16S	butyrate_producing_bacterium_SSC_2_uid197181	55	8707
Consensus287	ref|NC_021043|:2595678-2597174|16S	Eubacterium_siraeum_V10Sc8a_uid197178	43	7914
Consensus288	ref|NC_009614|:4743140-4744649|16S	Bacteroides_vulgatus_ATCC_8482_uid58253	106	37764
Consensus289	ref|NC_021020|:589522-591540|16S	Faecalibacterium_prausnitzii_uid197157	70	10418
Consensus29	ref|NC_014933|:3766053-3767565|16S	Bacteroides_helcogenes_P_36_108_uid62135	83	28010
Consensus290	ref|NC_014371|:962840-964317|16S	Prevotella_melaninogenica_ATCC_25845_uid51377	66	22498
Consensus291	ref|NC_004663|:4983424-4984906|16S	Bacteroides_thetaiotaomicron_VPI_5482_uid62913	86	26205
Consensus292	ref|NC_009614|:4743140-4744649|16S	Bacteroides_vulgatus_ATCC_8482_uid58253	106	37764
Consensus293	ref|NC_021047|:235702-238322|16S	Clostridium_cf__saccharolyticum_K10_uid197201	51	9209
Consensus294	ref|NC_014371|:962840-964317|16S	Prevotella_melaninogenica_ATCC_25845_uid51377	66	22498
Consensus295	ref|NC_009614|:4743140-4744649|16S	Bacteroides_vulgatus_ATCC_8482_uid58253	106	37764
Consensus296	ref|NC_004663|:4983424-4984906|16S	Bacteroides_thetaiotaomicron_VPI_5482_uid62913	86	26205
Consensus297	ref|NC_004663|:4983424-4984906|16S	Bacteroides_thetaiotaomicron_VPI_5482_uid62913	86	26205
Consensus298	ref|NC_021022|:3224206-3225524|16S	_Ruminococcus__obeum_uid197165	55	5797
Consensus299	ref|NC_021044|:489815-491335|16S	Eubacterium_rectale_uid197162	55	8680
Consensus3	ref|NC_021020|:589522-591540|16S	Faecalibacterium_prausnitzii_uid197157	70	10418
Consensus30	ref|NC_021047|:235702-238322|16S	Clostridium_cf__saccharolyticum_K10_uid197201	51	9209
Consensus300	ref|NC_009614|:4743140-4744649|16S	Bacteroides_vulgatus_ATCC_8482_uid58253	106	37764
Consensus301	ref|NC_021022|:3224206-3225524|16S	_Ruminococcus__obeum_uid197165	55	5797
Consensus302	ref|NC_021047|:235702-238322|16S	Clostridium_cf__saccharolyticum_K10_uid197201	51	9209
Consensus303	ref|NC_004663|:4983424-4984906|16S	Bacteroides_thetaiotaomicron_VPI_5482_uid62913	86	26205
Consensus304	ref|NC_017563|:72623-74177|16S	Streptococcus_thermophilus_ND03_uid162015	71	27113
Consensus305	ref|NC_022124|:39613-41129|16S	Prevotella_oral_taxon_299_F0039_uid45899	61	21878
Consensus306	ref|NC_014933|:3766053-3767565|16S	Bacteroides_helcogenes_P_36_108_uid62135	83	28010
Consensus307	ref|NC_021020|:589522-591540|16S	Faecalibacterium_prausnitzii_uid197157	70	10418
Consensus308	ref|NC_014933|:3766053-3767565|16S	Bacteroides_helcogenes_P_36_108_uid62135	83	28010
Consensus309	ref|NC_014371|:962840-964317|16S	Prevotella_melaninogenica_ATCC_25845_uid51377	66	22498
Consensus31	ref|NC_015052|:2303109-2304638|16S	Bifidobacterium_longum_infantis_157F_uid62693	71	23279
Consensus310	ref|NC_014371|:962840-964317|16S	Prevotella_melaninogenica_ATCC_25845_uid51377	66	22498
Consensus311	ref|NC_009614|:4743140-4744649|16S	Bacteroides_vulgatus_ATCC_8482_uid58253	106	37764
Consensus312	ref|NC_004663|:4983424-4984906|16S	Bacteroides_thetaiotaomicron_VPI_5482_uid62913	86	26205
Consensus313	ref|NC_009615|:4787729-4789225|16S	Parabacteroides_distasonis_ATCC_8503_uid58301	104	37085
Consensus314	ref|NC_011751|:4697139-4698680|ribosomal	Escherichia_coli_UMN026_uid62981	194	51046
Consensus315	ref|NC_004663|:4983424-4984906|16S	Bacteroides_thetaiotaomicron_VPI_5482_uid62913	86	26205
Consensus316	ref|NC_009614|:4743140-4744649|16S	Bacteroides_vulgatus_ATCC_8482_uid58253	106	37764
Consensus317	ref|NC_021044|:489815-491335|16S	Eubacterium_rectale_uid197162	55	8680
Consensus318	ref|NC_015164|:4225341-4226859|16S	Bacteroides_salanitronis_DSM_18170_uid63269	101	33719
Consensus319	ref|NC_009328|:1312223-1313773|16S	Geobacillus_thermodenitrificans_NG80_2_uid58829	117	52636
Consensus32	ref|NC_009614|:4743140-4744649|16S	Bacteroides_vulgatus_ATCC_8482_uid58253	106	37764
Consensus320	ref|NC_009614|:4743140-4744649|16S	Bacteroides_vulgatus_ATCC_8482_uid58253	106	37764
Consensus321	ref|NC_006347|:5195504-5197040|16S	Bacteroides_fragilis_YCH46_uid58195	92	32840
Consensus322	ref|NC_014371|:962840-964317|16S	Prevotella_melaninogenica_ATCC_25845_uid51377	66	22498
Consensus323	ref|NC_009614|:4743140-4744649|16S	Bacteroides_vulgatus_ATCC_8482_uid58253	106	37764
Consensus324	ref|NC_017068|:2872430-2872509,2870852-2872338|16S	Selenomonas_ruminantium_lactilytica_TAM6421_uid157247	97	38935
Consensus325	ref|NC_009614|:4743140-4744649|16S	Bacteroides_vulgatus_ATCC_8482_uid58253	106	37764
Consensus326	ref|NC_016077|:391435-392923|16S	Acidaminococcus_intestini_RyC_MR95_uid74445	61	15538
Consensus327	ref|NC_014371|:962840-964317|16S	Prevotella_melaninogenica_ATCC_25845_uid51377	66	22498
Consensus328	ref|NC_021039|:65921-67414|16S	Ruminococcus_champanellensis_18P13_uid197169	48	8015
Consensus329	ref|NC_021047|:235702-238322|16S	Clostridium_cf__saccharolyticum_K10_uid197201	51	9209
Consensus33	ref|NC_009615|:4787729-4789225|16S	Parabacteroides_distasonis_ATCC_8503_uid58301	104	37085
Consensus330	ref|NC_009614|:4743140-4744649|16S	Bacteroides_vulgatus_ATCC_8482_uid58253	106	37764
Consensus331	ref|NC_017584|:3810688-3812190|16S	Rhodospirillum_rubrum_F11_uid162149	67	21772
Consensus332	ref|NC_021044|:489815-491335|16S	Eubacterium_rectale_uid197162	55	8680
Consensus333	ref|NC_014371|:962840-964317|16S	Prevotella_melaninogenica_ATCC_25845_uid51377	66	22498
Consensus334	ref|NC_017068|:2872430-2872509,2870852-2872338|16S	Selenomonas_ruminantium_lactilytica_TAM6421_uid157247	97	38935
Consensus335	ref|NC_021039|:65921-67414|16S	Ruminococcus_champanellensis_18P13_uid197169	48	8015
Consensus336	ref|NC_012778|:872242-873760|16S	Eubacterium_eligens_ATCC_27750_uid59171	65	26868
Consensus337	ref|NC_021022|:3224206-3225524|16S	_Ruminococcus__obeum_uid197165	55	5797
Consensus338	ref|NC_021047|:235702-238322|16S	Clostridium_cf__saccharolyticum_K10_uid197201	51	9209
Consensus339	ref|NC_017576|:494657-496193|16S	Streptococcus_gallolyticus_ATCC_43143_uid162103	76	27763
Consensus34	ref|NC_009615|:4787729-4789225|16S	Parabacteroides_distasonis_ATCC_8503_uid58301	104	37085
Consensus340	ref|NC_010001|:4184940-4186462|16S	Clostridium_phytofermentans_ISDg_uid58519	89	42061
Consensus341	ref|NC_021022|:3224206-3225524|16S	_Ruminococcus__obeum_uid197165	55	5797
Consensus342	ref|NC_004663|:4983424-4984906|16S	Bacteroides_thetaiotaomicron_VPI_5482_uid62913	86	26205
Consensus343	ref|NC_018011|:2181216-2182629|16S	Alistipes_finegoldii_DSM_17242_uid168180	68	13954
Consensus344	ref|NC_014371|:962840-964317|16S	Prevotella_melaninogenica_ATCC_25845_uid51377	66	22498
Consensus345	ref|NC_016077|:391435-392923|16S	Acidaminococcus_intestini_RyC_MR95_uid74445	61	15538
Consensus346	ref|NC_006449|:1614460-1616014|16S	Streptococcus_thermophilus_CNRZ1066_uid58221	85	32536
Consensus347	ref|NC_013315|:3947905-3949529|16S	Clostridium_difficile_CD196_uid41017	111	53056
Consensus348	ref|NC_015052|:2303109-2304638|16S	Bifidobacterium_longum_infantis_157F_uid62693	71	23279
Consensus349	ref|NC_021020|:589522-591540|16S	Faecalibacterium_prausnitzii_uid197157	70	10418
Consensus35	ref|NC_021047|:235702-238322|16S	Clostridium_cf__saccharolyticum_K10_uid197201	51	9209
Consensus350	ref|NC_021030|:881290-882801|16S	Alistipes_shahii_WAL_8301_uid197175	53	8728
Consensus351	ref|NC_014371|:962840-964317|16S	Prevotella_melaninogenica_ATCC_25845_uid51377	66	22498
Consensus352	ref|NC_021015|:159-1677|16S	_Ruminococcus__torques_uid197166	50	8408
Consensus353	ref|NC_012778|:697435-698953|16S	Eubacterium_eligens_ATCC_27750_uid59171	65	26868
Consensus354	ref|NC_014376|:3681375-3682893|16S	Clostridium_saccharolyticum_WM1_uid51419	90	33365
Consensus355	ref|NC_011898|:4057389-4057468,4055812-4057250|16S	Clostridium_cellulolyticum_H10_uid58709	88	41569
Consensus356	ref|NC_021014|:2702614-2706143|16S	Ruminococcus_uid197156	53	13115
Consensus357	ref|NC_021044|:489815-491335|16S	Eubacterium_rectale_uid197162	55	8680
Consensus358	ref|NC_017481|:1818075-1819591|16S	Lactobacillus_salivarius_CECT_5713_uid162005	120	60114
Consensus359	ref|NC_021044|:489815-491335|16S	Eubacterium_rectale_uid197162	55	8680
Consensus36	ref|NC_004663|:4983424-4984906|16S	Bacteroides_thetaiotaomicron_VPI_5482_uid62913	86	26205
Consensus360	ref|NC_021044|:489815-491335|16S	Eubacterium_rectale_uid197162	55	8680
Consensus361	ref|NC_021047|:235702-238322|16S	Clostridium_cf__saccharolyticum_K10_uid197201	51	9209
Consensus362	ref|NC_004663|:4983424-4984906|16S	Bacteroides_thetaiotaomicron_VPI_5482_uid62913	86	26205
Consensus363	ref|NC_021009|:505857-508732|16S	Coprococcus_catus_GD_7_uid197174	55	10812
Consensus364	ref|NC_021013|:297741-300852|16S	Ruminococcus_bromii_uid197158	41	9127
Consensus365	ref|NC_014323|:5431893-5433419|16S	Herbaspirillum_seropedicae_SmR1_uid50427	64	16689
Consensus366	ref|NC_018011|:2181216-2182629|16S	Alistipes_finegoldii_DSM_17242_uid168180	68	13954
Consensus367	ref|NC_021013|:297741-300852|16S	Ruminococcus_bromii_uid197158	41	9127
Consensus368	ref|NC_021015|:159-1677|16S	_Ruminococcus__torques_uid197166	50	8408
Consensus369	ref|NC_020418|:1493895-1495425|16S	Morganella_morganii_KT_uid180867	98	35711
Consensus37	ref|NC_021022|:3224206-3225524|16S	_Ruminococcus__obeum_uid197165	55	5797
Consensus370	ref|NC_021022|:3224206-3225524|16S	_Ruminococcus__obeum_uid197165	55	5797
Consensus371	ref|NC_016077|:391435-392923|16S	Acidaminococcus_intestini_RyC_MR95_uid74445	61	15538
Consensus372	ref|NC_021020|:589522-591540|16S	Faecalibacterium_prausnitzii_uid197157	70	10418
Consensus373	ref|NC_004663|:4983424-4984906|16S	Bacteroides_thetaiotaomicron_VPI_5482_uid62913	86	26205
Consensus374	ref|NC_004663|:4983424-4984906|16S	Bacteroides_thetaiotaomicron_VPI_5482_uid62913	86	26205
Consensus375	ref|NC_009614|:4743140-4744649|16S	Bacteroides_vulgatus_ATCC_8482_uid58253	106	37764
Consensus376	ref|NC_016048|:1864519-1866052|16S	Oscillibacter_valericigenes_Sjm18_20_uid73895	72	20906
Consensus377	ref|NC_012778|:872242-873760|16S	Eubacterium_eligens_ATCC_27750_uid59171	65	26868
Consensus378	ref|NC_017297|:3856160-3857659|16S	Clostridium_botulinum_F_230613_uid159513	93	45825
Consensus379	ref|NC_018011|:2181216-2182629|16S	Alistipes_finegoldii_DSM_17242_uid168180	68	13954
Consensus38	ref|NC_009614|:4743140-4744649|16S	Bacteroides_vulgatus_ATCC_8482_uid58253	106	37764
Consensus380	ref|NC_014371|:962840-964317|16S	Prevotella_melaninogenica_ATCC_25845_uid51377	66	22498
Consensus381	ref|NC_014323|:5431893-5433419|16S	Herbaspirillum_seropedicae_SmR1_uid50427	64	16689
Consensus382	ref|NC_016791|:4601376-4602779|16S	Clostridium_BNL1100_uid84307	88	42333
Consensus383	ref|NC_004663|:4983424-4984906|16S	Bacteroides_thetaiotaomicron_VPI_5482_uid62913	86	26205
Consensus384	ref|NC_004663|:4983424-4984906|16S	Bacteroides_thetaiotaomicron_VPI_5482_uid62913	86	26205
Consensus385	ref|NC_021039|:65921-67414|16S	Ruminococcus_champanellensis_18P13_uid197169	48	8015
Consensus386	ref|NC_021020|:589522-591540|16S	Faecalibacterium_prausnitzii_uid197157	70	10418
Consensus387	ref|NC_015164|:4225341-4226859|16S	Bacteroides_salanitronis_DSM_18170_uid63269	101	33719
Consensus388	ref|NC_021047|:235702-238322|16S	Clostridium_cf__saccharolyticum_K10_uid197201	51	9209
Consensus389	ref|NC_009614|:4743140-4744649|16S	Bacteroides_vulgatus_ATCC_8482_uid58253	106	37764
Consensus39	ref|NC_021047|:235702-238322|16S	Clostridium_cf__saccharolyticum_K10_uid197201	51	9209
Consensus390	ref|NC_009615|:4787729-4789225|16S	Parabacteroides_distasonis_ATCC_8503_uid58301	104	37085
Consensus391	ref|NC_021047|:235702-238322|16S	Clostridium_cf__saccharolyticum_K10_uid197201	51	9209
Consensus392	ref|NC_021044|:489815-491335|16S	Eubacterium_rectale_uid197162	55	8680
Consensus393	ref|NC_009615|:4787729-4789225|16S	Parabacteroides_distasonis_ATCC_8503_uid58301	104	37085
Consensus394	ref|NC_010001|:4184940-4186462|16S	Clostridium_phytofermentans_ISDg_uid58519	89	42061
Consensus395	ref|NC_015389|:727868-729362|16S	Coriobacterium_glomerans_PW2_uid65787	54	13307
Consensus396	ref|NC_021013|:297741-300852|16S	Ruminococcus_bromii_uid197158	41	9127
Consensus397	ref|NC_021020|:589522-591540|16S	Faecalibacterium_prausnitzii_uid197157	70	10418
Consensus398	ref|NC_009614|:4743140-4744649|16S	Bacteroides_vulgatus_ATCC_8482_uid58253	106	37764
Consensus399	ref|NC_021047|:235702-238322|16S	Clostridium_cf__saccharolyticum_K10_uid197201	51	9209
Consensus4	ref|NC_021044|:489815-491335|16S	Eubacterium_rectale_uid197162	55	8680
Consensus40	ref|NC_006449|:1614460-1616014|16S	Streptococcus_thermophilus_CNRZ1066_uid58221	85	32536
Consensus400	ref|NC_009614|:4743140-4744649|16S	Bacteroides_vulgatus_ATCC_8482_uid58253	106	37764
Consensus401	ref|NC_021020|:589522-591540|16S	Faecalibacterium_prausnitzii_uid197157	70	10418
Consensus402	ref|NC_009614|:4743140-4744649|16S	Bacteroides_vulgatus_ATCC_8482_uid58253	106	37764
Consensus403	ref|NC_009614|:4743140-4744649|16S	Bacteroides_vulgatus_ATCC_8482_uid58253	106	37764
Consensus404	ref|NC_021044|:489815-491335|16S	Eubacterium_rectale_uid197162	55	8680
Consensus405	ref|NC_015873|:2473031-2474582|16S-rRNA|	Megasphaera_elsdenii_DSM_20460_uid71135	85	36872
Consensus406	ref|NC_015164|:4225341-4226859|16S	Bacteroides_salanitronis_DSM_18170_uid63269	101	33719
Consensus407	ref|NC_016077|:391435-392923|16S	Acidaminococcus_intestini_RyC_MR95_uid74445	61	15538
Consensus408	ref|NC_011898|:4057389-4057468,4055812-4057250|16S	Clostridium_cellulolyticum_H10_uid58709	88	41569
Consensus409	ref|NC_009614|:4743140-4744649|16S	Bacteroides_vulgatus_ATCC_8482_uid58253	106	37764
Consensus41	ref|NC_021047|:235702-238322|16S	Clostridium_cf__saccharolyticum_K10_uid197201	51	9209
Consensus410	ref|NC_021354|:1747947-1749490|16S	Erysipelothrix_rhusiopathiae_SY1027_uid206518	63	17846
Consensus411	ref|NC_021014|:2702614-2706143|16S	Ruminococcus_uid197156	53	13115
Consensus412	ref|NC_014376|:3681375-3682893|16S	Clostridium_saccharolyticum_WM1_uid51419	90	33365
Consensus413	ref|NC_009012|:3665491-3667011|16S	Clostridium_thermocellum_ATCC_27405_uid57917	71	23381
Consensus414	ref|NC_014933|:3766053-3767565|16S	Bacteroides_helcogenes_P_36_108_uid62135	83	28010
Consensus415	ref|NC_017068|:2193552-2195118|16S	Selenomonas_ruminantium_lactilytica_TAM6421_uid157247	97	38935
Consensus416	ref|NC_015968|:4749056-4750583|16S	Enterobacter_asburiae_LF7a_uid72793	109	39472
Consensus417	ref|NC_015565|:181844-183362|16S	Desulfotomaculum_carboxydivorans_CO_1_SRB_uid67317	95	43091
Consensus418	ref|NC_009614|:4743140-4744649|16S	Bacteroides_vulgatus_ATCC_8482_uid58253	106	37764
Consensus419	ref|NC_021039|:65921-67414|16S	Ruminococcus_champanellensis_18P13_uid197169	48	8015
Consensus42	ref|NC_014371|:962840-964317|16S	Prevotella_melaninogenica_ATCC_25845_uid51377	66	22498
Consensus420	ref|NC_004663|:4983424-4984906|16S	Bacteroides_thetaiotaomicron_VPI_5482_uid62913	86	26205
Consensus421	ref|NC_014376|:3681375-3682893|16S	Clostridium_saccharolyticum_WM1_uid51419	90	33365
Consensus422	ref|NC_021039|:65921-67414|16S	Ruminococcus_champanellensis_18P13_uid197169	48	8015
Consensus423	ref|NC_021020|:589522-591540|16S	Faecalibacterium_prausnitzii_uid197157	70	10418
Consensus424	ref|NC_021047|:235702-238322|16S	Clostridium_cf__saccharolyticum_K10_uid197201	51	9209
Consensus425	ref|NC_009615|:4787729-4789225|16S	Parabacteroides_distasonis_ATCC_8503_uid58301	104	37085
Consensus426	ref|NC_018011|:2181216-2182629|16S	Alistipes_finegoldii_DSM_17242_uid168180	68	13954
Consensus427	ref|NC_021018|:3070260-3072809|16S	Coprococcus_ART55_1_uid197176	34	8292
Consensus428	ref|NC_011898|:4057389-4057468,4055812-4057250|16S	Clostridium_cellulolyticum_H10_uid58709	88	41569
Consensus429	ref|NC_021020|:589522-591540|16S	Faecalibacterium_prausnitzii_uid197157	70	10418
Consensus43	ref|NC_004663|:4983424-4984906|16S	Bacteroides_thetaiotaomicron_VPI_5482_uid62913	86	26205
Consensus430	ref|NC_021039|:65921-67414|16S	Ruminococcus_champanellensis_18P13_uid197169	48	8015
Consensus431	ref|NC_021020|:589522-591540|16S	Faecalibacterium_prausnitzii_uid197157	70	10418
Consensus432	ref|NC_021846|:862688-864196|16S	Spiroplasma_taiwanense_CT_1_uid212975	32	6798
Consensus433	ref|NC_004663|:4983424-4984906|16S	Bacteroides_thetaiotaomicron_VPI_5482_uid62913	86	26205
Consensus434	ref|NC_008497|:1504667-1506229|16S	Lactobacillus_brevis_ATCC_367_uid57989	82	28623
Consensus435	ref|NC_014933|:3766053-3767565|16S	Bacteroides_helcogenes_P_36_108_uid62135	83	28010
Consensus436	ref|NC_016627|:4884776-4886142|16S	Clostridium_clariflavum_DSM_19732_uid82345	90	34255
Consensus437	ref|NC_004663|:4983424-4984906|16S	Bacteroides_thetaiotaomicron_VPI_5482_uid62913	86	26205
Consensus438	ref|NC_004663|:4983424-4984906|16S	Bacteroides_thetaiotaomicron_VPI_5482_uid62913	86	26205
Consensus439	ref|NC_010723|:3579829-3581335|16S	Clostridium_botulinum_E3_Alaska_E43_uid59157	117	57165
Consensus44	ref|NC_021020|:589522-591540|16S	Faecalibacterium_prausnitzii_uid197157	70	10418
Consensus440	ref|NC_004663|:4983424-4984906|16S	Bacteroides_thetaiotaomicron_VPI_5482_uid62913	86	26205
Consensus441	ref|NC_021020|:589522-591540|16S	Faecalibacterium_prausnitzii_uid197157	70	10418
Consensus442	ref|NC_021039|:65921-67414|16S	Ruminococcus_champanellensis_18P13_uid197169	48	8015
Consensus443	ref|NC_015968|:4749056-4750583|16S	Enterobacter_asburiae_LF7a_uid72793	109	39472
Consensus444	ref|NC_021013|:297741-300852|16S	Ruminococcus_bromii_uid197158	41	9127
Consensus445	ref|NC_011751|:4697139-4698680|ribosomal	Escherichia_coli_UMN026_uid62981	194	51046
Consensus446	ref|NC_016627|:4884776-4886142|16S	Clostridium_clariflavum_DSM_19732_uid82345	90	34255
Consensus447	ref|NC_021019|:134513-136043|16S	Eubacterium_cylindroides_T2_87_uid197177	45	8149
Consensus448	ref|NC_009012|:3665491-3667011|16S	Clostridium_thermocellum_ATCC_27405_uid57917	71	23381
Consensus449	ref|NC_014376|:3681375-3682893|16S	Clostridium_saccharolyticum_WM1_uid51419	90	33365
Consensus45	ref|NC_015311|:2480776-2482250|16S	Prevotella_denticola_F0289_uid65091	67	22859
Consensus450	ref|NC_010001|:4184940-4186462|16S	Clostridium_phytofermentans_ISDg_uid58519	89	42061
Consensus451	ref|NC_015437|:2175435-2176977|16S	Selenomonas_sputigena_ATCC_35185_uid55329	68	23446
Consensus452	ref|NC_013520|:103635-105185|16S	Veillonella_parvula_DSM_2008_uid41927	64	23068
Consensus453	ref|NC_021044|:489815-491335|16S	Eubacterium_rectale_uid197162	55	8680
Consensus454	ref|NC_010001|:4184940-4186462|16S	Clostridium_phytofermentans_ISDg_uid58519	89	42061
Consensus455	ref|NC_009614|:4743140-4744649|16S	Bacteroides_vulgatus_ATCC_8482_uid58253	106	37764
Consensus456	ref|NC_021015|:159-1677|16S	_Ruminococcus__torques_uid197166	50	8408
Consensus457	ref|NC_014393|:4550979-4552481|16S	Clostridium_cellulovorans_743B_uid51503	112	48018
Consensus458	ref|NC_021020|:589522-591540|16S	Faecalibacterium_prausnitzii_uid197157	70	10418
Consensus459	ref|NC_010655|:1459761-1461265|16S	Akkermansia_muciniphila_ATCC_BAA_835_uid58985	63	17607
Consensus46	ref|NC_021047|:235702-238322|16S	Clostridium_cf__saccharolyticum_K10_uid197201	51	9209
Consensus460	ref|NC_021015|:159-1677|16S	_Ruminococcus__torques_uid197166	50	8408
Consensus461	ref|NC_014376|:3681375-3682893|16S	Clostridium_saccharolyticum_WM1_uid51419	90	33365
Consensus462	ref|NC_019678|:8136367-8137732|16S	Rivularia_PCC_7116_uid182929	66	17753
Consensus463	ref|NC_004663|:4983424-4984906|16S	Bacteroides_thetaiotaomicron_VPI_5482_uid62913	86	26205
Consensus464	ref|NC_009614|:4743140-4744649|16S	Bacteroides_vulgatus_ATCC_8482_uid58253	106	37764
Consensus465	ref|NC_017297|:3856160-3857659|16S	Clostridium_botulinum_F_230613_uid159513	93	45825
Consensus466	ref|NC_021044|:489815-491335|16S	Eubacterium_rectale_uid197162	55	8680
Consensus467	ref|NC_004663|:4983424-4984906|16S	Bacteroides_thetaiotaomicron_VPI_5482_uid62913	86	26205
Consensus468	ref|NC_014371|:962840-964317|16S	Prevotella_melaninogenica_ATCC_25845_uid51377	66	22498
Consensus469	ref|NC_021020|:589522-591540|16S	Faecalibacterium_prausnitzii_uid197157	70	10418
Consensus47	ref|NC_004663|:4983424-4984906|16S	Bacteroides_thetaiotaomicron_VPI_5482_uid62913	86	26205
Consensus470	ref|NC_010001|:4184940-4186462|16S	Clostridium_phytofermentans_ISDg_uid58519	89	42061
Consensus471	ref|NC_021047|:235702-238322|16S	Clostridium_cf__saccharolyticum_K10_uid197201	51	9209
Consensus472	ref|NC_021040|:348381-351031|16S	Roseburia_intestinalis_uid197164	56	11339
Consensus473	ref|NC_021014|:2702614-2706143|16S	Ruminococcus_uid197156	53	13115
Consensus474	ref|NC_022124|:39613-41129|16S	Prevotella_oral_taxon_299_F0039_uid45899	61	21878
Consensus475	ref|NC_021040|:348381-351031|16S	Roseburia_intestinalis_uid197164	56	11339
Consensus476	ref|NC_021043|:2595678-2597174|16S	Eubacterium_siraeum_V10Sc8a_uid197178	43	7914
Consensus477	ref|NC_014371|:962840-964317|16S	Prevotella_melaninogenica_ATCC_25845_uid51377	66	22498
Consensus478	ref|NC_016077|:391435-392923|16S	Acidaminococcus_intestini_RyC_MR95_uid74445	61	15538
Consensus479	ref|NC_004663|:4983424-4984906|16S	Bacteroides_thetaiotaomicron_VPI_5482_uid62913	86	26205
Consensus48	ref|NC_016077|:391435-392923|16S	Acidaminococcus_intestini_RyC_MR95_uid74445	61	15538
Consensus480	ref|NC_014376|:3681375-3682893|16S	Clostridium_saccharolyticum_WM1_uid51419	90	33365
Consensus481	ref|NC_021047|:235702-238322|16S	Clostridium_cf__saccharolyticum_K10_uid197201	51	9209
Consensus482	ref|NC_004663|:4983424-4984906|16S	Bacteroides_thetaiotaomicron_VPI_5482_uid62913	86	26205
Consensus483	ref|NC_021020|:589522-591540|16S	Faecalibacterium_prausnitzii_uid197157	70	10418
Consensus484	ref|NC_021047|:235702-238322|16S	Clostridium_cf__saccharolyticum_K10_uid197201	51	9209
Consensus485	ref|NC_011883|:2041424-2042961|16S	Desulfovibrio_desulfuricans_ATCC_27774_uid59213	68	19152
Consensus486	ref|NC_014833|:3675459-3676957|16S	Ruminococcus_albus_7_uid51721	90	24529
Consensus487	ref|NC_021019|:134513-136043|16S	Eubacterium_cylindroides_T2_87_uid197177	45	8149
Consensus488	ref|NC_022124|:39613-41129|16S	Prevotella_oral_taxon_299_F0039_uid45899	61	21878
Consensus489	ref|NC_021020|:589522-591540|16S	Faecalibacterium_prausnitzii_uid197157	70	10418
Consensus49	ref|NC_021015|:159-1677|16S	_Ruminococcus__torques_uid197166	50	8408
Consensus490	ref|NC_015873|:2473031-2474582|16S-rRNA|	Megasphaera_elsdenii_DSM_20460_uid71135	85	36872
Consensus491	ref|NC_021022|:3224206-3225524|16S	_Ruminococcus__obeum_uid197165	55	5797
Consensus492	ref|NC_016048|:1864519-1866052|16S	Oscillibacter_valericigenes_Sjm18_20_uid73895	72	20906
Consensus493	ref|NC_014933|:3766053-3767565|16S	Bacteroides_helcogenes_P_36_108_uid62135	83	28010
Consensus494	ref|NC_014833|:3675459-3676957|16S	Ruminococcus_albus_7_uid51721	90	24529
Consensus495	ref|NC_021047|:235702-238322|16S	Clostridium_cf__saccharolyticum_K10_uid197201	51	9209
Consensus496	ref|NC_009615|:4787729-4789225|16S	Parabacteroides_distasonis_ATCC_8503_uid58301	104	37085
Consensus497	ref|NC_011898|:4057389-4057468,4055812-4057250|16S	Clostridium_cellulolyticum_H10_uid58709	88	41569
Consensus498	ref|NC_014323|:5431893-5433419|16S	Herbaspirillum_seropedicae_SmR1_uid50427	64	16689
Consensus499	ref|NC_016048|:1864519-1866052|16S	Oscillibacter_valericigenes_Sjm18_20_uid73895	72	20906
Consensus5	ref|NC_015164|:4225341-4226859|16S	Bacteroides_salanitronis_DSM_18170_uid63269	101	33719
Consensus50	ref|NC_021014|:2702614-2706143|16S	Ruminococcus_uid197156	53	13115
Consensus500	ref|NC_021039|:65921-67414|16S	Ruminococcus_champanellensis_18P13_uid197169	48	8015
Consensus501	ref|NC_011883|:2041424-2042961|16S	Desulfovibrio_desulfuricans_ATCC_27774_uid59213	68	19152
Consensus502	ref|NC_004663|:4983424-4984906|16S	Bacteroides_thetaiotaomicron_VPI_5482_uid62913	86	26205
Consensus503	ref|NC_016791|:4601376-4602779|16S	Clostridium_BNL1100_uid84307	88	42333
Consensus504	ref|NC_021281|:2155685-2157191|16S	Fusobacterium_4_8_uid205051	61	26223
Consensus505	ref|NC_022111|:1520371-1521887|16S	Prevotella_oral_taxon_299_F0039_uid45899	61	21878
Consensus506	ref|NC_021047|:235702-238322|16S	Clostridium_cf__saccharolyticum_K10_uid197201	51	9209
Consensus507	ref|NC_014376|:3681375-3682893|16S	Clostridium_saccharolyticum_WM1_uid51419	90	33365
Consensus508	ref|NC_021014|:2702614-2706143|16S	Ruminococcus_uid197156	53	13115
Consensus509	ref|NC_014376|:3681375-3682893|16S	Clostridium_saccharolyticum_WM1_uid51419	90	33365
Consensus51	ref|NC_014376|:3681375-3682893|16S	Clostridium_saccharolyticum_WM1_uid51419	90	33365
Consensus510	ref|NC_014376|:3681375-3682893|16S	Clostridium_saccharolyticum_WM1_uid51419	90	33365
Consensus511	ref|NC_016048|:1864519-1866052|16S	Oscillibacter_valericigenes_Sjm18_20_uid73895	72	20906
Consensus512	ref|NC_015873|:2473031-2474582|16S-rRNA|	Megasphaera_elsdenii_DSM_20460_uid71135	85	36872
Consensus513	ref|NC_017068|:2872430-2872509,2870852-2872338|16S	Selenomonas_ruminantium_lactilytica_TAM6421_uid157247	97	38935
Consensus514	ref|NC_004663|:4983424-4984906|16S	Bacteroides_thetaiotaomicron_VPI_5482_uid62913	86	26205
Consensus515	ref|NC_021013|:297741-300852|16S	Ruminococcus_bromii_uid197158	41	9127
Consensus516	ref|NC_021020|:589522-591540|16S	Faecalibacterium_prausnitzii_uid197157	70	10418
Consensus517	ref|NC_021020|:589522-591540|16S	Faecalibacterium_prausnitzii_uid197157	70	10418
Consensus518	ref|NC_013520|:1572261-1573812|16S	Veillonella_parvula_DSM_2008_uid41927	64	23068
Consensus519	ref|NC_021047|:235702-238322|16S	Clostridium_cf__saccharolyticum_K10_uid197201	51	9209
Consensus52	ref|NC_021039|:65921-67414|16S	Ruminococcus_champanellensis_18P13_uid197169	48	8015
Consensus520	ref|NC_015873|:2473031-2474582|16S-rRNA|	Megasphaera_elsdenii_DSM_20460_uid71135	85	36872
Consensus521	ref|NC_021013|:297741-300852|16S	Ruminococcus_bromii_uid197158	41	9127
Consensus522	ref|NC_009614|:4743140-4744649|16S	Bacteroides_vulgatus_ATCC_8482_uid58253	106	37764
Consensus523	ref|NC_019745|:4840136-4841614|16S	Gloeocapsa_PCC_7428_uid183112	50	12818
Consensus524	ref|NC_021020|:589522-591540|16S	Faecalibacterium_prausnitzii_uid197157	70	10418
Consensus525	ref|NC_004663|:4983424-4984906|16S	Bacteroides_thetaiotaomicron_VPI_5482_uid62913	86	26205
Consensus526	ref|NC_010471|:1775919-1777444|16S	Leuconostoc_citreum_KM20_uid58481	82	23370
Consensus527	ref|NC_021040|:348381-351031|16S	Roseburia_intestinalis_uid197164	56	11339
Consensus528	ref|NC_010001|:4184940-4186462|16S	Clostridium_phytofermentans_ISDg_uid58519	89	42061
Consensus529	ref|NC_015164|:4225341-4226859|16S	Bacteroides_salanitronis_DSM_18170_uid63269	101	33719
Consensus53	ref|NC_021013|:297741-300852|16S	Ruminococcus_bromii_uid197158	41	9127
Consensus530	ref|NC_009614|:4743140-4744649|16S	Bacteroides_vulgatus_ATCC_8482_uid58253	106	37764
Consensus531	ref|NC_003454|:2047107-2048608|16S	Fusobacterium_nucleatum_ATCC_25586_uid57885	62	26216
Consensus532	ref|NC_021044|:489815-491335|16S	Eubacterium_rectale_uid197162	55	8680
Consensus533	ref|NC_012778|:872242-873760|16S	Eubacterium_eligens_ATCC_27750_uid59171	65	26868
Consensus534	ref|NC_021044|:489815-491335|16S	Eubacterium_rectale_uid197162	55	8680
Consensus535	ref|NC_014933|:3766053-3767565|16S	Bacteroides_helcogenes_P_36_108_uid62135	83	28010
Consensus536	ref|NC_021044|:489815-491335|16S	Eubacterium_rectale_uid197162	55	8680
Consensus537	ref|NC_014933|:3766053-3767565|16S	Bacteroides_helcogenes_P_36_108_uid62135	83	28010
Consensus538	ref|NC_011751|:4697139-4698680|ribosomal	Escherichia_coli_UMN026_uid62981	194	51046
Consensus539	ref|NC_015873|:2473031-2474582|16S-rRNA|	Megasphaera_elsdenii_DSM_20460_uid71135	85	36872
Consensus54	ref|NC_021047|:235702-238322|16S	Clostridium_cf__saccharolyticum_K10_uid197201	51	9209
Consensus540	ref|NC_009614|:4743140-4744649|16S	Bacteroides_vulgatus_ATCC_8482_uid58253	106	37764
Consensus541	ref|NC_016048|:1864519-1866052|16S	Oscillibacter_valericigenes_Sjm18_20_uid73895	72	20906
Consensus542	ref|NC_016077|:391435-392923|16S	Acidaminococcus_intestini_RyC_MR95_uid74445	61	15538
Consensus543	ref|NC_014371|:962840-964317|16S	Prevotella_melaninogenica_ATCC_25845_uid51377	66	22498
Consensus544	ref|NC_021846|:862688-864196|16S	Spiroplasma_taiwanense_CT_1_uid212975	32	6798
Consensus545	ref|NC_015052|:2303109-2304638|16S	Bifidobacterium_longum_infantis_157F_uid62693	71	23279
Consensus546	ref|NC_010655|:1459761-1461265|16S	Akkermansia_muciniphila_ATCC_BAA_835_uid58985	63	17607
Consensus547	ref|NC_021020|:589522-591540|16S	Faecalibacterium_prausnitzii_uid197157	70	10418
Consensus548	ref|NC_015873|:2473031-2474582|16S-rRNA|	Megasphaera_elsdenii_DSM_20460_uid71135	85	36872
Consensus549	ref|NC_021020|:589522-591540|16S	Faecalibacterium_prausnitzii_uid197157	70	10418
Consensus55	ref|NC_016048|:1864519-1866052|16S	Oscillibacter_valericigenes_Sjm18_20_uid73895	72	20906
Consensus550	ref|NC_021013|:297741-300852|16S	Ruminococcus_bromii_uid197158	41	9127
Consensus551	ref|NC_015164|:4225341-4226859|16S	Bacteroides_salanitronis_DSM_18170_uid63269	101	33719
Consensus552	ref|NC_015311|:2480776-2482250|16S	Prevotella_denticola_F0289_uid65091	67	22859
Consensus553	ref|NC_021013|:297741-300852|16S	Ruminococcus_bromii_uid197158	41	9127
Consensus554	ref|NC_021022|:3224206-3225524|16S	_Ruminococcus__obeum_uid197165	55	5797
Consensus555	ref|NC_010001|:4184940-4186462|16S	Clostridium_phytofermentans_ISDg_uid58519	89	42061
Consensus556	ref|NC_009614|:4743140-4744649|16S	Bacteroides_vulgatus_ATCC_8482_uid58253	106	37764
Consensus557	ref|NC_004663|:4983424-4984906|16S	Bacteroides_thetaiotaomicron_VPI_5482_uid62913	86	26205
Consensus558	ref|NC_018011|:2181216-2182629|16S	Alistipes_finegoldii_DSM_17242_uid168180	68	13954
Consensus559	ref|NC_019968|:947634-949058|16S	Prevotella_dentalis_DSM_3688_uid184818	86	27865
Consensus56	ref|NC_016077|:391435-392923|16S	Acidaminococcus_intestini_RyC_MR95_uid74445	61	15538
Consensus560	ref|NC_018695|:3844718-3846238|16S	Burkholderia_phenoliruptrix_BR3459a_uid176370	80	31914
Consensus561	ref|NC_021281|:2155685-2157191|16S	Fusobacterium_4_8_uid205051	61	26223
Consensus562	ref|NC_009614|:4743140-4744649|16S	Bacteroides_vulgatus_ATCC_8482_uid58253	106	37764
Consensus563	ref|NC_009615|:4787729-4789225|16S	Parabacteroides_distasonis_ATCC_8503_uid58301	104	37085
Consensus564	ref|NC_014323|:5431893-5433419|16S	Herbaspirillum_seropedicae_SmR1_uid50427	64	16689
Consensus565	ref|NC_021044|:489815-491335|16S	Eubacterium_rectale_uid197162	55	8680
Consensus566	ref|NC_009801|:4360914-4362454|16S	Escherichia_coli_E24377A_uid58395	114	39718
Consensus567	ref|NC_016630|:924199-925721|16S	Filifactor_alocis_ATCC_35896_uid46625	59	21866
Consensus568	ref|NC_009615|:4787729-4789225|16S	Parabacteroides_distasonis_ATCC_8503_uid58301	104	37085
Consensus569	ref|NC_013520|:103635-105185|16S	Veillonella_parvula_DSM_2008_uid41927	64	23068
Consensus57	ref|NC_021354|:1747947-1749490|16S	Erysipelothrix_rhusiopathiae_SY1027_uid206518	63	17846
Consensus570	ref|NC_021013|:297741-300852|16S	Ruminococcus_bromii_uid197158	41	9127
Consensus571	ref|NC_004663|:4983424-4984906|16S	Bacteroides_thetaiotaomicron_VPI_5482_uid62913	86	26205
Consensus572	ref|NC_021020|:589522-591540|16S	Faecalibacterium_prausnitzii_uid197157	70	10418
Consensus573	ref|NC_021047|:235702-238322|16S	Clostridium_cf__saccharolyticum_K10_uid197201	51	9209
Consensus574	ref|NC_012778|:872242-873760|16S	Eubacterium_eligens_ATCC_27750_uid59171	65	26868
Consensus575	ref|NC_014323|:5431893-5433419|16S	Herbaspirillum_seropedicae_SmR1_uid50427	64	16689
Consensus576	ref|NC_021044|:489815-491335|16S	Eubacterium_rectale_uid197162	55	8680
Consensus577	ref|NC_007606|:3722468-3724009|16S	Shigella_dysenteriae_Sd197_uid58213	107	38718
Consensus578	ref|NC_015160|:2531255-2532766|16S	Odoribacter_splanchnicus_DSM_20712_uid63397	74	23099
Consensus579	ref|NC_021044|:489815-491335|16S	Eubacterium_rectale_uid197162	55	8680
Consensus58	ref|NC_021020|:589522-591540|16S	Faecalibacterium_prausnitzii_uid197157	70	10418
Consensus580	ref|NC_015977|:3095887-3097421|16S	Roseburia_hominis_A2_183_uid73419	70	22540
Consensus581	ref|NC_004663|:4983424-4984906|16S	Bacteroides_thetaiotaomicron_VPI_5482_uid62913	86	26205
Consensus582	ref|NC_021354|:1747947-1749490|16S	Erysipelothrix_rhusiopathiae_SY1027_uid206518	63	17846
Consensus583	ref|NC_004663|:4983424-4984906|16S	Bacteroides_thetaiotaomicron_VPI_5482_uid62913	86	26205
Consensus584	ref|NC_015160|:2531255-2532766|16S	Odoribacter_splanchnicus_DSM_20712_uid63397	74	23099
Consensus585	ref|NC_021014|:2702614-2706143|16S	Ruminococcus_uid197156	53	13115
Consensus586	ref|NC_021020|:589522-591540|16S	Faecalibacterium_prausnitzii_uid197157	70	10418
Consensus587	ref|NC_021020|:589522-591540|16S	Faecalibacterium_prausnitzii_uid197157	70	10418
Consensus588	ref|NC_004663|:4983424-4984906|16S	Bacteroides_thetaiotaomicron_VPI_5482_uid62913	86	26205
Consensus589	ref|NC_007606|:3722468-3724009|16S	Shigella_dysenteriae_Sd197_uid58213	107	38718
Consensus59	ref|NC_015164|:4225341-4226859|16S	Bacteroides_salanitronis_DSM_18170_uid63269	101	33719
Consensus590	ref|NC_021020|:589522-591540|16S	Faecalibacterium_prausnitzii_uid197157	70	10418
Consensus591	ref|NC_021044|:489815-491335|16S	Eubacterium_rectale_uid197162	55	8680
Consensus592	ref|NC_009614|:4743140-4744649|16S	Bacteroides_vulgatus_ATCC_8482_uid58253	106	37764
Consensus593	ref|NC_014376|:3681375-3682893|16S	Clostridium_saccharolyticum_WM1_uid51419	90	33365
Consensus594	ref|NC_022124|:39613-41129|16S	Prevotella_oral_taxon_299_F0039_uid45899	61	21878
Consensus595	ref|NC_021015|:159-1677|16S	_Ruminococcus__torques_uid197166	50	8408
Consensus596	ref|NC_006347|:5195504-5197040|16S	Bacteroides_fragilis_YCH46_uid58195	92	32840
Consensus597	ref|NC_014371|:962840-964317|16S	Prevotella_melaninogenica_ATCC_25845_uid51377	66	22498
Consensus598	ref|NC_014371|:962840-964317|16S	Prevotella_melaninogenica_ATCC_25845_uid51377	66	22498
Consensus599	ref|NC_021014|:2702614-2706143|16S	Ruminococcus_uid197156	53	13115
Consensus6	ref|NC_011751|:4697139-4698680|ribosomal	Escherichia_coli_UMN026_uid62981	194	51046
Consensus60	ref|NC_014933|:3766053-3767565|16S	Bacteroides_helcogenes_P_36_108_uid62135	83	28010
Consensus600	ref|NC_009012|:3665491-3667011|16S	Clostridium_thermocellum_ATCC_27405_uid57917	71	23381
Consensus601	ref|NC_021013|:297741-300852|16S	Ruminococcus_bromii_uid197158	41	9127
Consensus602	ref|NC_021030|:881290-882801|16S	Alistipes_shahii_WAL_8301_uid197175	53	8728
Consensus603	ref|NC_021013|:297741-300852|16S	Ruminococcus_bromii_uid197158	41	9127
Consensus604	ref|NC_021018|:3070260-3072809|16S	Coprococcus_ART55_1_uid197176	34	8292
Consensus605	ref|NC_021020|:589522-591540|16S	Faecalibacterium_prausnitzii_uid197157	70	10418
Consensus606	ref|NC_009614|:4743140-4744649|16S	Bacteroides_vulgatus_ATCC_8482_uid58253	106	37764
Consensus607	ref|NC_011898|:4057389-4057468,4055812-4057250|16S	Clostridium_cellulolyticum_H10_uid58709	88	41569
Consensus608	ref|NC_021018|:3070260-3072809|16S	Coprococcus_ART55_1_uid197176	34	8292
Consensus609	ref|NC_021013|:297741-300852|16S	Ruminococcus_bromii_uid197158	41	9127
Consensus61	ref|NC_021020|:589522-591540|16S	Faecalibacterium_prausnitzii_uid197157	70	10418
Consensus610	ref|NC_016048|:1864519-1866052|16S	Oscillibacter_valericigenes_Sjm18_20_uid73895	72	20906
Consensus611	ref|NC_021013|:297741-300852|16S	Ruminococcus_bromii_uid197158	41	9127
Consensus612	ref|NC_009614|:4743140-4744649|16S	Bacteroides_vulgatus_ATCC_8482_uid58253	106	37764
Consensus613	ref|NC_021020|:589522-591540|16S	Faecalibacterium_prausnitzii_uid197157	70	10418
Consensus614	ref|NC_021018|:3070260-3072809|16S	Coprococcus_ART55_1_uid197176	34	8292
Consensus615	ref|NC_009614|:4743140-4744649|16S	Bacteroides_vulgatus_ATCC_8482_uid58253	106	37764
Consensus616	ref|NC_009614|:4743140-4744649|16S	Bacteroides_vulgatus_ATCC_8482_uid58253	106	37764
Consensus617	ref|NC_009614|:4743140-4744649|16S	Bacteroides_vulgatus_ATCC_8482_uid58253	106	37764
Consensus618	ref|NC_015968|:4749056-4750583|16S	Enterobacter_asburiae_LF7a_uid72793	109	39472
Consensus619	ref|NC_013520|:722770-724320|16S	Veillonella_parvula_DSM_2008_uid41927	64	23068
Consensus62	ref|NC_015873|:2473031-2474582|16S-rRNA|	Megasphaera_elsdenii_DSM_20460_uid71135	85	36872
Consensus620	ref|NC_021281|:2155685-2157191|16S	Fusobacterium_4_8_uid205051	61	26223
Consensus621	ref|NC_016048|:1864519-1866052|16S	Oscillibacter_valericigenes_Sjm18_20_uid73895	72	20906
Consensus622	ref|NC_021039|:65921-67414|16S	Ruminococcus_champanellensis_18P13_uid197169	48	8015
Consensus623	ref|NC_014828|:2984437-2985928|16S	Ethanoligenens_harbinense_YUAN_3_uid46255	75	19151
Consensus624	ref|NC_009615|:4787729-4789225|16S	Parabacteroides_distasonis_ATCC_8503_uid58301	104	37085
Consensus625	ref|NC_017576|:494657-496193|16S	Streptococcus_gallolyticus_ATCC_43143_uid162103	76	27763
Consensus626	ref|NC_011047|:450385-451906|16S	Candidatus_Phytoplasma_mali_uid59087	39	12036
Consensus627	ref|NC_021020|:589522-591540|16S	Faecalibacterium_prausnitzii_uid197157	70	10418
Consensus628	ref|NC_009614|:4743140-4744649|16S	Bacteroides_vulgatus_ATCC_8482_uid58253	106	37764
Consensus629	ref|NC_009614|:4743140-4744649|16S	Bacteroides_vulgatus_ATCC_8482_uid58253	106	37764
Consensus63	ref|NC_015164|:4225341-4226859|16S	Bacteroides_salanitronis_DSM_18170_uid63269	101	33719
Consensus630	ref|NC_016048|:1864519-1866052|16S	Oscillibacter_valericigenes_Sjm18_20_uid73895	72	20906
Consensus631	ref|NC_014376|:3681375-3682893|16S	Clostridium_saccharolyticum_WM1_uid51419	90	33365
Consensus632	ref|NC_021040|:348381-351031|16S	Roseburia_intestinalis_uid197164	56	11339
Consensus633	ref|NC_009801|:4360914-4362454|16S	Escherichia_coli_E24377A_uid58395	114	39718
Consensus634	ref|NC_014371|:962840-964317|16S	Prevotella_melaninogenica_ATCC_25845_uid51377	66	22498
Consensus635	ref|NC_021039|:65921-67414|16S	Ruminococcus_champanellensis_18P13_uid197169	48	8015
Consensus636	ref|NC_016627|:4884776-4886142|16S	Clostridium_clariflavum_DSM_19732_uid82345	90	34255
Consensus637	ref|NC_014323|:5431893-5433419|16S	Herbaspirillum_seropedicae_SmR1_uid50427	64	16689
Consensus638	ref|NC_015873|:2473031-2474582|16S-rRNA|	Megasphaera_elsdenii_DSM_20460_uid71135	85	36872
Consensus639	ref|NC_012778|:2029863-2031381|16S	Eubacterium_eligens_ATCC_27750_uid59171	65	26868
Consensus64	ref|NC_013520|:103635-105185|16S	Veillonella_parvula_DSM_2008_uid41927	64	23068
Consensus640	ref|NC_021020|:589522-591540|16S	Faecalibacterium_prausnitzii_uid197157	70	10418
Consensus641	ref|NC_015968|:4749056-4750583|16S	Enterobacter_asburiae_LF7a_uid72793	109	39472
Consensus642	ref|NC_021044|:489815-491335|16S	Eubacterium_rectale_uid197162	55	8680
Consensus643	ref|NC_021354|:1747947-1749490|16S	Erysipelothrix_rhusiopathiae_SY1027_uid206518	63	17846
Consensus644	ref|NC_010655|:1459761-1461265|16S	Akkermansia_muciniphila_ATCC_BAA_835_uid58985	63	17607
Consensus645	ref|NC_017068|:2872430-2872509,2870852-2872338|16S	Selenomonas_ruminantium_lactilytica_TAM6421_uid157247	97	38935
Consensus646	ref|NC_006347|:5195504-5197040|16S	Bacteroides_fragilis_YCH46_uid58195	92	32840
Consensus647	ref|NC_021020|:589522-591540|16S	Faecalibacterium_prausnitzii_uid197157	70	10418
Consensus648	ref|NC_017312|:2986840-2988388|16S	Enterococcus_faecalis_62_uid159663	67	22471
Consensus649	ref|NC_004663|:4983424-4984906|16S	Bacteroides_thetaiotaomicron_VPI_5482_uid62913	86	26205
Consensus65	ref|NC_021040|:348381-351031|16S	Roseburia_intestinalis_uid197164	56	11339
Consensus650	ref|NC_021016|:44196-45716|16S	butyrate_producing_bacterium_SSC_2_uid197181	55	8707
Consensus651	ref|NC_021044|:489815-491335|16S	Eubacterium_rectale_uid197162	55	8680
Consensus652	ref|NC_021020|:589522-591540|16S	Faecalibacterium_prausnitzii_uid197157	70	10418
Consensus653	ref|NC_015873|:2473031-2474582|16S-rRNA|	Megasphaera_elsdenii_DSM_20460_uid71135	85	36872
Consensus654	ref|NC_019968|:947634-949058|16S	Prevotella_dentalis_DSM_3688_uid184818	86	27865
Consensus655	ref|NC_009614|:4743140-4744649|16S	Bacteroides_vulgatus_ATCC_8482_uid58253	106	37764
Consensus656	ref|NC_021022|:3224206-3225524|16S	_Ruminococcus__obeum_uid197165	55	5797
Consensus657	ref|NC_021044|:489815-491335|16S	Eubacterium_rectale_uid197162	55	8680
Consensus658	ref|NC_016077|:391435-392923|16S	Acidaminococcus_intestini_RyC_MR95_uid74445	61	15538
Consensus659	ref|NC_021044|:489815-491335|16S	Eubacterium_rectale_uid197162	55	8680
Consensus66	ref|NC_021014|:2702614-2706143|16S	Ruminococcus_uid197156	53	13115
Consensus660	ref|NC_014828|:2984437-2985928|16S	Ethanoligenens_harbinense_YUAN_3_uid46255	75	19151
Consensus661	ref|NC_015052|:2303109-2304638|16S	Bifidobacterium_longum_infantis_157F_uid62693	71	23279
Consensus662	ref|NC_021020|:589522-591540|16S	Faecalibacterium_prausnitzii_uid197157	70	10418
Consensus663	ref|NC_021014|:2702614-2706143|16S	Ruminococcus_uid197156	53	13115
Consensus664	ref|NC_021039|:65921-67414|16S	Ruminococcus_champanellensis_18P13_uid197169	48	8015
Consensus665	ref|NC_017481|:1818075-1819591|16S	Lactobacillus_salivarius_CECT_5713_uid162005	120	60114
Consensus666	ref|NC_004663|:4983424-4984906|16S	Bacteroides_thetaiotaomicron_VPI_5482_uid62913	86	26205
Consensus667	ref|NC_018011|:2181216-2182629|16S	Alistipes_finegoldii_DSM_17242_uid168180	68	13954
Consensus668	ref|NC_012778|:2029863-2031381|16S	Eubacterium_eligens_ATCC_27750_uid59171	65	26868
Consensus669	ref|NC_021039|:65921-67414|16S	Ruminococcus_champanellensis_18P13_uid197169	48	8015
Consensus67	ref|NC_016048|:1864519-1866052|16S	Oscillibacter_valericigenes_Sjm18_20_uid73895	72	20906
Consensus670	ref|NC_017068|:2872430-2872509,2870852-2872338|16S	Selenomonas_ruminantium_lactilytica_TAM6421_uid157247	97	38935
Consensus671	ref|NC_017861|:855790-857247|16S	Prevotella_intermedia_17_uid163151	64	22227
Consensus672	ref|NC_004663|:4983424-4984906|16S	Bacteroides_thetaiotaomicron_VPI_5482_uid62913	86	26205
Consensus673	ref|NC_021047|:235702-238322|16S	Clostridium_cf__saccharolyticum_K10_uid197201	51	9209
Consensus674	ref|NC_013315|:3947905-3949529|16S	Clostridium_difficile_CD196_uid41017	111	53056
Consensus675	ref|NC_010001|:4184940-4186462|16S	Clostridium_phytofermentans_ISDg_uid58519	89	42061
Consensus676	ref|NC_021020|:589522-591540|16S	Faecalibacterium_prausnitzii_uid197157	70	10418
Consensus677	ref|NC_013520|:103635-105185|16S	Veillonella_parvula_DSM_2008_uid41927	64	23068
Consensus678	ref|NC_014376|:3681375-3682893|16S	Clostridium_saccharolyticum_WM1_uid51419	90	33365
Consensus679	ref|NC_021020|:589522-591540|16S	Faecalibacterium_prausnitzii_uid197157	70	10418
Consensus68	ref|NC_015172|:2254576-2256128|16S	Syntrophobotulus_glycolicus_DSM_8271_uid63343	69	23440
Consensus680	ref|NC_021047|:235702-238322|16S	Clostridium_cf__saccharolyticum_K10_uid197201	51	9209
Consensus681	ref|NC_021039|:65921-67414|16S	Ruminococcus_champanellensis_18P13_uid197169	48	8015
Consensus682	ref|NC_021020|:589522-591540|16S	Faecalibacterium_prausnitzii_uid197157	70	10418
Consensus683	ref|NC_004663|:4983424-4984906|16S	Bacteroides_thetaiotaomicron_VPI_5482_uid62913	86	26205
Consensus684	ref|NC_014371|:962840-964317|16S	Prevotella_melaninogenica_ATCC_25845_uid51377	66	22498
Consensus685	ref|NC_017576|:494657-496193|16S	Streptococcus_gallolyticus_ATCC_43143_uid162103	76	27763
Consensus686	ref|NC_013159|:2748393-2749919|16S	Saccharomonospora_viridis_DSM_43017_uid59055	58	18405
Consensus687	ref|NC_021044|:489815-491335|16S	Eubacterium_rectale_uid197162	55	8680
Consensus688	ref|NC_021047|:235702-238322|16S	Clostridium_cf__saccharolyticum_K10_uid197201	51	9209
Consensus689	ref|NC_016640|:3508130-3509612|16S	Arthrospira_platensis_NIES_39_uid197171	46	11997
Consensus69	ref|NC_021018|:3070260-3072809|16S	Coprococcus_ART55_1_uid197176	34	8292
Consensus690	ref|NC_006449|:1614460-1616014|16S	Streptococcus_thermophilus_CNRZ1066_uid58221	85	32536
Consensus691	ref|NC_021013|:297741-300852|16S	Ruminococcus_bromii_uid197158	41	9127
Consensus692	ref|NC_011898|:4057389-4057468,4055812-4057250|16S	Clostridium_cellulolyticum_H10_uid58709	88	41569
Consensus693	ref|NC_021013|:297741-300852|16S	Ruminococcus_bromii_uid197158	41	9127
Consensus694	ref|NC_021013|:297741-300852|16S	Ruminococcus_bromii_uid197158	41	9127
Consensus695	ref|NC_014532|:3655884-3657416|16S	Halomonas_elongata_DSM_2581_uid52781	81	23771
Consensus696	ref|NC_004663|:4983424-4984906|16S	Bacteroides_thetaiotaomicron_VPI_5482_uid62913	86	26205
Consensus697	ref|NC_015311|:2480776-2482250|16S	Prevotella_denticola_F0289_uid65091	67	22859
Consensus698	ref|NC_018011|:2181216-2182629|16S	Alistipes_finegoldii_DSM_17242_uid168180	68	13954
Consensus699	ref|NC_013216|:3994264-3995822|16S	Desulfotomaculum_acetoxidans_DSM_771_uid59109	101	52581
Consensus7	ref|NC_004663|:4983424-4984906|16S	Bacteroides_thetaiotaomicron_VPI_5482_uid62913	86	26205
Consensus70	ref|NC_010655|:1459761-1461265|16S	Akkermansia_muciniphila_ATCC_BAA_835_uid58985	63	17607
Consensus700	ref|NC_018011|:2181216-2182629|16S	Alistipes_finegoldii_DSM_17242_uid168180	68	13954
Consensus701	ref|NC_022582|:327975-329522|16S	Streptococcus_I_P16_uid224252	95	20254
Consensus702	ref|NC_015977|:3095887-3097421|16S	Roseburia_hominis_A2_183_uid73419	70	22540
Consensus703	ref|NC_022567|:1824508-1825965|16S	Adlercreutzia_equolifaciens_DSM_19450_uid223286	54	12763
Consensus704	ref|NC_009614|:4743140-4744649|16S	Bacteroides_vulgatus_ATCC_8482_uid58253	106	37764
Consensus705	ref|NC_009614|:4743140-4744649|16S	Bacteroides_vulgatus_ATCC_8482_uid58253	106	37764
Consensus706	ref|NC_014376|:3681375-3682893|16S	Clostridium_saccharolyticum_WM1_uid51419	90	33365
Consensus707	ref|NC_009614|:4743140-4744649|16S	Bacteroides_vulgatus_ATCC_8482_uid58253	106	37764
Consensus708	ref|NC_014376|:3681375-3682893|16S	Clostridium_saccharolyticum_WM1_uid51419	90	33365
Consensus709	ref|NC_021014|:2702614-2706143|16S	Ruminococcus_uid197156	53	13115
Consensus71	ref|NC_016791|:4601376-4602779|16S	Clostridium_BNL1100_uid84307	88	42333
Consensus710	ref|NC_009614|:4743140-4744649|16S	Bacteroides_vulgatus_ATCC_8482_uid58253	106	37764
Consensus711	ref|NC_009614|:4743140-4744649|16S	Bacteroides_vulgatus_ATCC_8482_uid58253	106	37764
Consensus712	ref|NC_015964|:2078736-2080288|16S	Haemophilus_parainfluenzae_T3T1_uid72801	69	31563
Consensus713	ref|NC_014833|:3675459-3676957|16S	Ruminococcus_albus_7_uid51721	90	24529
Consensus714	ref|NC_004663|:4983424-4984906|16S	Bacteroides_thetaiotaomicron_VPI_5482_uid62913	86	26205
Consensus715	ref|NC_021019|:134513-136043|16S	Eubacterium_cylindroides_T2_87_uid197177	45	8149
Consensus716	ref|NC_014371|:962840-964317|16S	Prevotella_melaninogenica_ATCC_25845_uid51377	66	22498
Consensus717	ref|NC_021016|:44196-45716|16S	butyrate_producing_bacterium_SSC_2_uid197181	55	8707
Consensus718	ref|NC_012778|:872242-873760|16S	Eubacterium_eligens_ATCC_27750_uid59171	65	26868
Consensus719	ref|NC_013520|:103635-105185|16S	Veillonella_parvula_DSM_2008_uid41927	64	23068
Consensus72	ref|NC_019745|:4840136-4841614|16S	Gloeocapsa_PCC_7428_uid183112	50	12818
Consensus720	ref|NC_021044|:489815-491335|16S	Eubacterium_rectale_uid197162	55	8680
Consensus721	ref|NC_009614|:2587720-2589229|16S	Bacteroides_vulgatus_ATCC_8482_uid58253	106	37764
Consensus722	ref|NC_012778|:2029863-2031381|16S	Eubacterium_eligens_ATCC_27750_uid59171	65	26868
Consensus723	ref|NC_016048|:1864519-1866052|16S	Oscillibacter_valericigenes_Sjm18_20_uid73895	72	20906
Consensus724	ref|NC_021016|:44196-45716|16S	butyrate_producing_bacterium_SSC_2_uid197181	55	8707
Consensus725	ref|NC_016077|:391435-392923|16S	Acidaminococcus_intestini_RyC_MR95_uid74445	61	15538
Consensus726	ref|NC_017297|:3856160-3857659|16S	Clostridium_botulinum_F_230613_uid159513	93	45825
Consensus727	ref|NC_011751|:4697139-4698680|ribosomal	Escherichia_coli_UMN026_uid62981	194	51046
Consensus728	ref|NC_015968|:4749056-4750583|16S	Enterobacter_asburiae_LF7a_uid72793	109	39472
Consensus729	ref|NC_014371|:962840-964317|16S	Prevotella_melaninogenica_ATCC_25845_uid51377	66	22498
Consensus73	ref|NC_021016|:44196-45716|16S	butyrate_producing_bacterium_SSC_2_uid197181	55	8707
Consensus730	ref|NC_021019|:134513-136043|16S	Eubacterium_cylindroides_T2_87_uid197177	45	8149
Consensus731	ref|NC_010001|:4184940-4186462|16S	Clostridium_phytofermentans_ISDg_uid58519	89	42061
Consensus732	ref|NC_010655|:1459761-1461265|16S	Akkermansia_muciniphila_ATCC_BAA_835_uid58985	63	17607
Consensus733	ref|NC_009614|:4743140-4744649|16S	Bacteroides_vulgatus_ATCC_8482_uid58253	106	37764
Consensus734	ref|NC_004663|:4983424-4984906|16S	Bacteroides_thetaiotaomicron_VPI_5482_uid62913	86	26205
Consensus735	ref|NC_015311|:2480776-2482250|16S	Prevotella_denticola_F0289_uid65091	67	22859
Consensus736	ref|NC_017068|:2872430-2872509,2870852-2872338|16S	Selenomonas_ruminantium_lactilytica_TAM6421_uid157247	97	38935
Consensus737	ref|NC_017481|:1818075-1819591|16S	Lactobacillus_salivarius_CECT_5713_uid162005	120	60114
Consensus738	ref|NC_014833|:3675459-3676957|16S	Ruminococcus_albus_7_uid51721	90	24529
Consensus739	ref|NC_021039|:65921-67414|16S	Ruminococcus_champanellensis_18P13_uid197169	48	8015
Consensus74	ref|NC_021020|:589522-591540|16S	Faecalibacterium_prausnitzii_uid197157	70	10418
Consensus740	ref|NC_006513|:2621003-2622527|16S	Aromatoleum_aromaticum_EbN1_uid58231	70	22632
Consensus741	ref|NC_021044|:489815-491335|16S	Eubacterium_rectale_uid197162	55	8680
Consensus742	ref|NC_015873|:2473031-2474582|16S-rRNA|	Megasphaera_elsdenii_DSM_20460_uid71135	85	36872
Consensus743	ref|NC_021015|:159-1677|16S	_Ruminococcus__torques_uid197166	50	8408
Consensus744	ref|NC_017297|:3856160-3857659|16S	Clostridium_botulinum_F_230613_uid159513	93	45825
Consensus745	ref|NC_004663|:4983424-4984906|16S	Bacteroides_thetaiotaomicron_VPI_5482_uid62913	86	26205
Consensus746	ref|NC_013204|:3272238-3273734|16S	Eggerthella_lenta_DSM_2243_uid59079	61	18460
Consensus747	ref|NC_022524|:3784345-3785898|16S	Bacillus_infantis_NRRL_B_14911_uid222804	112	48206
Consensus748	ref|NC_021039|:65921-67414|16S	Ruminococcus_champanellensis_18P13_uid197169	48	8015
Consensus749	ref|NC_014323|:5431893-5433419|16S	Herbaspirillum_seropedicae_SmR1_uid50427	64	16689
Consensus75	ref|NC_016048|:1864519-1866052|16S	Oscillibacter_valericigenes_Sjm18_20_uid73895	72	20906
Consensus750	ref|NC_014323|:5431893-5433419|16S	Herbaspirillum_seropedicae_SmR1_uid50427	64	16689
Consensus751	ref|NC_018011|:2181216-2182629|16S	Alistipes_finegoldii_DSM_17242_uid168180	68	13954
Consensus752	ref|NC_009614|:4743140-4744649|16S	Bacteroides_vulgatus_ATCC_8482_uid58253	106	37764
Consensus753	ref|NC_014371|:962840-964317|16S	Prevotella_melaninogenica_ATCC_25845_uid51377	66	22498
Consensus754	ref|NC_016048|:1864519-1866052|16S	Oscillibacter_valericigenes_Sjm18_20_uid73895	72	20906
Consensus755	ref|NC_015977|:3095887-3097421|16S	Roseburia_hominis_A2_183_uid73419	70	22540
Consensus756	ref|NC_021013|:297741-300852|16S	Ruminococcus_bromii_uid197158	41	9127
Consensus757	ref|NC_021015|:159-1677|16S	_Ruminococcus__torques_uid197166	50	8408
Consensus758	ref|NC_021044|:489815-491335|16S	Eubacterium_rectale_uid197162	55	8680
Consensus759	ref|NC_015964|:2078736-2080288|16S	Haemophilus_parainfluenzae_T3T1_uid72801	69	31563
Consensus76	ref|NC_017068|:2872430-2872509,2870852-2872338|16S	Selenomonas_ruminantium_lactilytica_TAM6421_uid157247	97	38935
Consensus760	ref|NC_022124|:39613-41129|16S	Prevotella_oral_taxon_299_F0039_uid45899	61	21878
Consensus761	ref|NC_009515|:520016-521491|16S	Methanobrevibacter_smithii_ATCC_35061_uid58827	44	12442
Consensus762	ref|NC_004663|:4983424-4984906|16S	Bacteroides_thetaiotaomicron_VPI_5482_uid62913	86	26205
Consensus763	ref|NC_014376|:3681375-3682893|16S	Clostridium_saccharolyticum_WM1_uid51419	90	33365
Consensus764	ref|NC_009614|:4743140-4744649|16S	Bacteroides_vulgatus_ATCC_8482_uid58253	106	37764
Consensus765	ref|NC_009615|:4787729-4789225|16S	Parabacteroides_distasonis_ATCC_8503_uid58301	104	37085
Consensus766	ref|NC_009614|:4743140-4744649|16S	Bacteroides_vulgatus_ATCC_8482_uid58253	106	37764
Consensus767	ref|NC_021040|:348381-351031|16S	Roseburia_intestinalis_uid197164	56	11339
Consensus768	ref|NC_009615|:4787729-4789225|16S	Parabacteroides_distasonis_ATCC_8503_uid58301	104	37085
Consensus769	ref|NC_021015|:159-1677|16S	_Ruminococcus__torques_uid197166	50	8408
Consensus77	ref|NC_021013|:297741-300852|16S	Ruminococcus_bromii_uid197158	41	9127
Consensus770	ref|NC_021014|:2702614-2706143|16S	Ruminococcus_uid197156	53	13115
Consensus771	ref|NC_009615|:4787729-4789225|16S	Parabacteroides_distasonis_ATCC_8503_uid58301	104	37085
Consensus772	ref|NC_012778|:872242-873760|16S	Eubacterium_eligens_ATCC_27750_uid59171	65	26868
Consensus773	ref|NC_021015|:159-1677|16S	_Ruminococcus__torques_uid197166	50	8408
Consensus774	ref|NC_004663|:4983424-4984906|16S	Bacteroides_thetaiotaomicron_VPI_5482_uid62913	86	26205
Consensus775	ref|NC_021044|:489815-491335|16S	Eubacterium_rectale_uid197162	55	8680
Consensus776	ref|NC_009792|:4325568-4327114|16S	Citrobacter_koseri_ATCC_BAA_895_uid58143	144	43798
Consensus777	ref|NC_014323|:5431893-5433419|16S	Herbaspirillum_seropedicae_SmR1_uid50427	64	16689
Consensus778	ref|NC_018011|:2181216-2182629|16S	Alistipes_finegoldii_DSM_17242_uid168180	68	13954
Consensus779	ref|NC_015873|:2473031-2474582|16S-rRNA|	Megasphaera_elsdenii_DSM_20460_uid71135	85	36872
Consensus78	ref|NC_021014|:2702614-2706143|16S	Ruminococcus_uid197156	53	13115
Consensus780	ref|NC_019968|:947634-949058|16S	Prevotella_dentalis_DSM_3688_uid184818	86	27865
Consensus781	ref|NC_014371|:962840-964317|16S	Prevotella_melaninogenica_ATCC_25845_uid51377	66	22498
Consensus782	ref|NC_009615|:4787729-4789225|16S	Parabacteroides_distasonis_ATCC_8503_uid58301	104	37085
Consensus783	ref|NC_011898|:4057389-4057468,4055812-4057250|16S	Clostridium_cellulolyticum_H10_uid58709	88	41569
Consensus784	ref|NC_015164|:4225341-4226859|16S	Bacteroides_salanitronis_DSM_18170_uid63269	101	33719
Consensus785	ref|NC_013520|:103635-105185|16S	Veillonella_parvula_DSM_2008_uid41927	64	23068
Consensus786	ref|NC_010655|:1459761-1461265|16S	Akkermansia_muciniphila_ATCC_BAA_835_uid58985	63	17607
Consensus787	ref|NC_021022|:3224206-3225524|16S	_Ruminococcus__obeum_uid197165	55	5797
Consensus788	ref|NC_021013|:297741-300852|16S	Ruminococcus_bromii_uid197158	41	9127
Consensus789	ref|NC_016627|:4884776-4886142|16S	Clostridium_clariflavum_DSM_19732_uid82345	90	34255
Consensus79	ref|NC_007519|:3537225-3538754|16S	Desulfovibrio_alaskensis_G20_uid57941	81	24326
Consensus790	ref|NC_021044|:489815-491335|16S	Eubacterium_rectale_uid197162	55	8680
Consensus791	ref|NC_014616|:2128161-2129693|16S	Bifidobacterium_bifidum_S17_uid59545	62	18162
Consensus792	ref|NC_014323|:5431893-5433419|16S	Herbaspirillum_seropedicae_SmR1_uid50427	64	16689
Consensus793	ref|NC_009328|:1312223-1313773|16S	Geobacillus_thermodenitrificans_NG80_2_uid58829	117	52636
Consensus794	ref|NC_021047|:235702-238322|16S	Clostridium_cf__saccharolyticum_K10_uid197201	51	9209
Consensus795	ref|NC_013315|:3947905-3949529|16S	Clostridium_difficile_CD196_uid41017	111	53056
Consensus796	ref|NC_021014|:2702614-2706143|16S	Ruminococcus_uid197156	53	13115
Consensus797	ref|NC_016077|:391435-392923|16S	Acidaminococcus_intestini_RyC_MR95_uid74445	61	15538
Consensus798	ref|NC_004663|:4983424-4984906|16S	Bacteroides_thetaiotaomicron_VPI_5482_uid62913	86	26205
Consensus799	ref|NC_011751|:4697139-4698680|ribosomal	Escherichia_coli_UMN026_uid62981	194	51046
Consensus8	ref|NC_004663|:4983424-4984906|16S	Bacteroides_thetaiotaomicron_VPI_5482_uid62913	86	26205
Consensus80	ref|NC_015964|:2078736-2080288|16S	Haemophilus_parainfluenzae_T3T1_uid72801	69	31563
Consensus800	ref|NC_009614|:4743140-4744649|16S	Bacteroides_vulgatus_ATCC_8482_uid58253	106	37764
Consensus801	ref|NC_021047|:235702-238322|16S	Clostridium_cf__saccharolyticum_K10_uid197201	51	9209
Consensus802	ref|NC_015873|:2473031-2474582|16S-rRNA|	Megasphaera_elsdenii_DSM_20460_uid71135	85	36872
Consensus803	ref|NC_021044|:489815-491335|16S	Eubacterium_rectale_uid197162	55	8680
Consensus804	ref|NC_004663|:4983424-4984906|16S	Bacteroides_thetaiotaomicron_VPI_5482_uid62913	86	26205
Consensus805	ref|NC_004663|:4983424-4984906|16S	Bacteroides_thetaiotaomicron_VPI_5482_uid62913	86	26205
Consensus806	ref|NC_016048|:1864519-1866052|16S	Oscillibacter_valericigenes_Sjm18_20_uid73895	72	20906
Consensus807	ref|NC_021281|:2155685-2157191|16S	Fusobacterium_4_8_uid205051	61	26223
Consensus808	ref|NC_014371|:962840-964317|16S	Prevotella_melaninogenica_ATCC_25845_uid51377	66	22498
Consensus809	ref|NC_021015|:159-1677|16S	_Ruminococcus__torques_uid197166	50	8408
Consensus81	ref|NC_021020|:589522-591540|16S	Faecalibacterium_prausnitzii_uid197157	70	10418
Consensus810	ref|NC_021020|:589522-591540|16S	Faecalibacterium_prausnitzii_uid197157	70	10418
Consensus811	ref|NC_013315|:3947905-3949529|16S	Clostridium_difficile_CD196_uid41017	111	53056
Consensus812	ref|NC_021039|:65921-67414|16S	Ruminococcus_champanellensis_18P13_uid197169	48	8015
Consensus813	ref|NC_011898|:4057389-4057468,4055812-4057250|16S	Clostridium_cellulolyticum_H10_uid58709	88	41569
Consensus814	ref|NC_021500|:4001483-4002948|16S	Enterobacter_R4_368_uid208672	114	42383
Consensus815	ref|NC_017068|:2872430-2872509,2870852-2872338|16S	Selenomonas_ruminantium_lactilytica_TAM6421_uid157247	97	38935
Consensus816	ref|NC_021020|:589522-591540|16S	Faecalibacterium_prausnitzii_uid197157	70	10418
Consensus817	ref|NC_021047|:235702-238322|16S	Clostridium_cf__saccharolyticum_K10_uid197201	51	9209
Consensus818	ref|NC_009614|:4743140-4744649|16S	Bacteroides_vulgatus_ATCC_8482_uid58253	106	37764
Consensus819	ref|NC_015164|:4225341-4226859|16S	Bacteroides_salanitronis_DSM_18170_uid63269	101	33719
Consensus82	ref|NC_004663|:4983424-4984906|16S	Bacteroides_thetaiotaomicron_VPI_5482_uid62913	86	26205
Consensus820	ref|NC_009614|:4743140-4744649|16S	Bacteroides_vulgatus_ATCC_8482_uid58253	106	37764
Consensus821	ref|NC_016077|:391435-392923|16S	Acidaminococcus_intestini_RyC_MR95_uid74445	61	15538
Consensus822	ref|NC_015977|:3095887-3097421|16S	Roseburia_hominis_A2_183_uid73419	70	22540
Consensus823	ref|NC_015160|:2531255-2532766|16S	Odoribacter_splanchnicus_DSM_20712_uid63397	74	23099
Consensus824	ref|NC_009012|:3665491-3667011|16S	Clostridium_thermocellum_ATCC_27405_uid57917	71	23381
Consensus825	ref|NC_019745|:4840136-4841614|16S	Gloeocapsa_PCC_7428_uid183112	50	12818
Consensus826	ref|NC_021020|:589522-591540|16S	Faecalibacterium_prausnitzii_uid197157	70	10418
Consensus827	ref|NC_021039|:65921-67414|16S	Ruminococcus_champanellensis_18P13_uid197169	48	8015
Consensus828	ref|NC_015964|:2078736-2080288|16S	Haemophilus_parainfluenzae_T3T1_uid72801	69	31563
Consensus829	ref|NC_010001|:4184940-4186462|16S	Clostridium_phytofermentans_ISDg_uid58519	89	42061
Consensus83	ref|NC_004663|:4983424-4984906|16S	Bacteroides_thetaiotaomicron_VPI_5482_uid62913	86	26205
Consensus830	ref|NC_004663|:4983424-4984906|16S	Bacteroides_thetaiotaomicron_VPI_5482_uid62913	86	26205
Consensus831	ref|NC_006449|:1614460-1616014|16S	Streptococcus_thermophilus_CNRZ1066_uid58221	85	32536
Consensus832	ref|NC_017584|:3810688-3812190|16S	Rhodospirillum_rubrum_F11_uid162149	67	21772
Consensus833	ref|NC_012778|:2029863-2031381|16S	Eubacterium_eligens_ATCC_27750_uid59171	65	26868
Consensus834	ref|NC_015964|:2078736-2080288|16S	Haemophilus_parainfluenzae_T3T1_uid72801	69	31563
Consensus835	ref|NC_021047|:235702-238322|16S	Clostridium_cf__saccharolyticum_K10_uid197201	51	9209
Consensus836	ref|NC_021047|:235702-238322|16S	Clostridium_cf__saccharolyticum_K10_uid197201	51	9209
Consensus837	ref|NC_021022|:3224206-3225524|16S	_Ruminococcus__obeum_uid197165	55	5797
Consensus838	ref|NC_011751|:4697139-4698680|ribosomal	Escherichia_coli_UMN026_uid62981	194	51046
Consensus839	ref|NC_021040|:348381-351031|16S	Roseburia_intestinalis_uid197164	56	11339
Consensus84	ref|NC_013315|:3947905-3949529|16S	Clostridium_difficile_CD196_uid41017	111	53056
Consensus840	ref|NC_009614|:4743140-4744649|16S	Bacteroides_vulgatus_ATCC_8482_uid58253	106	37764
Consensus841	ref|NC_021281|:2155685-2157191|16S	Fusobacterium_4_8_uid205051	61	26223
Consensus842	ref|NC_015977|:3095887-3097421|16S	Roseburia_hominis_A2_183_uid73419	70	22540
Consensus843	ref|NC_021013|:297741-300852|16S	Ruminococcus_bromii_uid197158	41	9127
Consensus844	ref|NC_021020|:589522-591540|16S	Faecalibacterium_prausnitzii_uid197157	70	10418
Consensus845	ref|NC_017297|:3856160-3857659|16S	Clostridium_botulinum_F_230613_uid159513	93	45825
Consensus846	ref|NC_021047|:235702-238322|16S	Clostridium_cf__saccharolyticum_K10_uid197201	51	9209
Consensus847	ref|NC_021020|:589522-591540|16S	Faecalibacterium_prausnitzii_uid197157	70	10418
Consensus848	ref|NC_011898|:4057389-4057468,4055812-4057250|16S	Clostridium_cellulolyticum_H10_uid58709	88	41569
Consensus849	ref|NC_015164|:4225341-4226859|16S	Bacteroides_salanitronis_DSM_18170_uid63269	101	33719
Consensus85	ref|NC_017481|:1818075-1819591|16S	Lactobacillus_salivarius_CECT_5713_uid162005	120	60114
Consensus850	ref|NC_004663|:4983424-4984906|16S	Bacteroides_thetaiotaomicron_VPI_5482_uid62913	86	26205
Consensus851	ref|NC_014833|:3675459-3676957|16S	Ruminococcus_albus_7_uid51721	90	24529
Consensus852	ref|NC_009614|:4743140-4744649|16S	Bacteroides_vulgatus_ATCC_8482_uid58253	106	37764
Consensus853	ref|NC_021039|:65921-67414|16S	Ruminococcus_champanellensis_18P13_uid197169	48	8015
Consensus854	ref|NC_015873|:2473031-2474582|16S-rRNA|	Megasphaera_elsdenii_DSM_20460_uid71135	85	36872
Consensus855	ref|NC_016077|:391435-392923|16S	Acidaminococcus_intestini_RyC_MR95_uid74445	61	15538
Consensus856	ref|NC_021044|:489815-491335|16S	Eubacterium_rectale_uid197162	55	8680
Consensus857	ref|NC_016630|:924199-925721|16S	Filifactor_alocis_ATCC_35896_uid46625	59	21866
Consensus858	ref|NC_021020|:589522-591540|16S	Faecalibacterium_prausnitzii_uid197157	70	10418
Consensus859	ref|NC_021047|:235702-238322|16S	Clostridium_cf__saccharolyticum_K10_uid197201	51	9209
Consensus86	ref|NC_009614|:4743140-4744649|16S	Bacteroides_vulgatus_ATCC_8482_uid58253	106	37764
Consensus860	ref|NC_012778|:2029863-2031381|16S	Eubacterium_eligens_ATCC_27750_uid59171	65	26868
Consensus861	ref|NC_021014|:2702614-2706143|16S	Ruminococcus_uid197156	53	13115
Consensus862	ref|NC_016627|:4884776-4886142|16S	Clostridium_clariflavum_DSM_19732_uid82345	90	34255
Consensus863	ref|NC_017068|:2872430-2872509,2870852-2872338|16S	Selenomonas_ruminantium_lactilytica_TAM6421_uid157247	97	38935
Consensus864	ref|NC_021044|:489815-491335|16S	Eubacterium_rectale_uid197162	55	8680
Consensus865	ref|NC_021044|:489815-491335|16S	Eubacterium_rectale_uid197162	55	8680
Consensus866	ref|NC_014323|:5431893-5433419|16S	Herbaspirillum_seropedicae_SmR1_uid50427	64	16689
Consensus867	ref|NC_021047|:235702-238322|16S	Clostridium_cf__saccharolyticum_K10_uid197201	51	9209
Consensus87	ref|NC_014371|:962840-964317|16S	Prevotella_melaninogenica_ATCC_25845_uid51377	66	22498
Consensus88	ref|NC_015311|:2480776-2482250|16S	Prevotella_denticola_F0289_uid65091	67	22859
Consensus89	ref|NC_021022|:3224206-3225524|16S	_Ruminococcus__obeum_uid197165	55	5797
Consensus9	ref|NC_004663|:4983424-4984906|16S	Bacteroides_thetaiotaomicron_VPI_5482_uid62913	86	26205
Consensus90	ref|NC_004663|:4983424-4984906|16S	Bacteroides_thetaiotaomicron_VPI_5482_uid62913	86	26205
Consensus91	ref|NC_012778|:872242-873760|16S	Eubacterium_eligens_ATCC_27750_uid59171	65	26868
Consensus92	ref|NC_009615|:4787729-4789225|16S	Parabacteroides_distasonis_ATCC_8503_uid58301	104	37085
Consensus93	ref|NC_013520|:722770-724320|16S	Veillonella_parvula_DSM_2008_uid41927	64	23068
Consensus94	ref|NC_021044|:489815-491335|16S	Eubacterium_rectale_uid197162	55	8680
Consensus95	ref|NC_014833|:3675459-3676957|16S	Ruminococcus_albus_7_uid51721	90	24529
Consensus96	ref|NC_018011|:2181216-2182629|16S	Alistipes_finegoldii_DSM_17242_uid168180	68	13954
Consensus97	ref|NC_015571|:1277510-1279031|16S	Porphyromonas_gingivalis_TDC60_uid67407	67	23005
Consensus98	ref|NC_021044|:489815-491335|16S	Eubacterium_rectale_uid197162	55	8680
Consensus99	ref|NC_020134|:2961708-2963228|16S	Clostridium_stercorarium_DSM_8532_uid186819	57	17417
