# Supplementary material for: Recent urbanization in China is correlated with a Westernized microbiome encoding increased virulence and antibiotic resistance genes
Source: Microbiome. 2017 Sep 15;5:121. doi: 10.1186/s40168-017-0338-7 (PMC5603068; doi:10.1186/s40168-017-0338-7)
Supplement: Supplementary file 24 — Supplementary zip file. Code and input tables used to generate the figures and tables in this paper. (ZIP 16846 kb) [file 40168_2017_338_MOESM24_ESM.zip › UrbanRuralChina/16SrRNA/inputData/databaseResults/ncbiRuralVsUrban.txt]

key	target	meanRural	meanUrban	percentIdentity	pValue	alignmentLength	higherInRural
Consensus456	ref|NC_021015|:159-1677|16S	0.864495705187562	0.292775301471058	98.8	1.85448972640501E-5	250	true
Consensus146	ref|NC_014376|:3681375-3682893|16S	1.63335830757268	0.7846033317733361	94.4	1.29851405207271E-4	250	true
Consensus216	ref|NC_004663|:4983424-4984906|16S	0.86780599620163	1.35480525508027	92.0	6.24278987828353E-4	250	false
Consensus224	ref|NC_004663|:4983424-4984906|16S	0.7774127696669395	1.33049135153369	98.0	2.04257021507726E-4	250	false
Consensus243	ref|NC_007606|:3722468-3724009|16S	0.5474141146565406	1.114583837783595	96.0	6.85887668309904E-4	250	false
Consensus314	ref|NC_011751|:4697139-4698680|ribosomal	0.494130851385173	1.012620746841668	94.8	0.00101030849533101	250	false
Consensus387	ref|NC_015164|:4225341-4226859|16S	0.701068167577173	0.04917633146994965	89.24	2.37669228174919E-4	251	true
Consensus389	ref|NC_009614|:4743140-4744649|16S	0.4985304771244825	0.972841317060807	98.0	0.00101692996104497	250	false
Consensus395	ref|NC_015389|:727868-729362|16S	0.834146498297966	0.208912555101433	92.0	6.03886409485277E-4	250	true
Consensus400	ref|NC_009614|:4743140-4744649|16S	0.4148660671810745	0.9354778472935315	98.4	5.61947658669348E-4	250	false
Consensus421	ref|NC_014376|:3681375-3682893|16S	0.248539559885318	0.775197593343543	98.41	4.24014619162083E-4	251	false
Consensus43	ref|NC_004663|:4983424-4984906|16S	1.38112727642154	2.08458976184685	95.6	6.07718468691676E-4	250	false
Consensus598	ref|NC_014371|:962840-964317|16S	0.5589662781509185	0.0375433385397929	90.8	9.14197132850569E-4	250	true
Consensus612	ref|NC_009614|:4743140-4744649|16S	0.2271592282995365	0.6091504560338565	96.8	0.00105243364873564	250	false
Consensus633	ref|NC_009801|:4360914-4362454|16S	0.2230765723975085	0.6126065909132475	96.8	7.12899909995679E-4	250	false
Consensus7	ref|NC_004663|:4983424-4984906|16S	2.5763394971438096	3.109755042890005	98.4	9.0126752212405E-4	250	false
Consensus8	ref|NC_004663|:4983424-4984906|16S	2.241184549287175	2.844073634293265	96.8	7.91023395778079E-4	250	false
Consensus816	ref|NC_021020|:589522-591540|16S	0.350402993082778	0.0750799974218423	94.84	0.00109499975691452	252	true
Consensus820	ref|NC_009614|:4743140-4744649|16S	0.157484050440446	0.3745376359990915	97.2	6.12483125378649E-4	250	false
Consensus90	ref|NC_004663|:4983424-4984906|16S	1.136506786363125	1.8266994849152551	96.0	5.04621500120317E-4	250	false
Consensus330	ref|NC_009614|:4743140-4744649|16S	0.5687525659272366	1.0609318672899049	99.2	0.00117896465408118	250	false
Consensus406	ref|NC_015164|:4225341-4226859|16S	0.7376160303871445	0.1357408517975855	89.64	0.00131261453800557	251	true
Consensus538	ref|NC_011751|:4697139-4698680|ribosomal	0.232009446509572	0.6635925484797836	94.4	0.00154199988655568	250	false
Consensus209	ref|NC_009614|:4743140-4744649|16S	0.5174508228458485	1.1434620244503049	99.6	0.00161440407240709	250	false
Consensus793	ref|NC_009328|:1312223-1313773|16S	0.3892743731218565	0.10577403881341021	84.65	0.00174246244408727	254	true
Consensus325	ref|NC_009614|:4743140-4744649|16S	0.519763626091605	1.0482739952402707	98.4	0.00204254325830444	250	false
Consensus528	ref|NC_010001|:4184940-4186462|16S	0.17538628669875186	0.6041088886177151	93.6	0.00197864056216579	250	false
Consensus752	ref|NC_009614|:4743140-4744649|16S	0.06972721701001396	0.39757019209274	92.8	0.00190342531527699	250	false
Consensus294	ref|NC_014371|:962840-964317|16S	0.7045786435472614	0.064691964140303	89.6	0.00223388494017585	250	true
Consensus792	ref|NC_014323|:5431893-5433419|16S	0.08332876600214009	0.351457909934638	90.84	0.00232549929382142	251	false
Consensus187	ref|NC_006347|:5195504-5197040|16S	0.7892017950340895	1.344462900707545	100.0	0.00243551908894024	250	false
Consensus112	ref|NC_007606|:3722468-3724009|16S	0.9803921518917305	1.51593060748929	96.8	0.002989735856473	250	false
Consensus21	ref|NC_009614|:4743140-4744649|16S	1.764520505099345	2.424366199709945	96.8	0.00298860249979871	250	false
Consensus599	ref|NC_021014|:2702614-2706143|16S	0.573698717060952	0.17585911161307	96.4	0.00282231986920334	250	true
Consensus6	ref|NC_011751|:4697139-4698680|ribosomal	2.0327275613963547	2.674049184665215	100.0	0.00298310106582633	250	false
Consensus64	ref|NC_013520|:103635-105185|16S	1.54859683685289	0.9733190782015755	98.4	0.00299000944475525	250	true
Consensus370	ref|NC_021022|:3224206-3225524|16S	0.9735149463617445	0.55577753809032	99.2	0.0033351586344883	250	true
Consensus852	ref|NC_009614|:4743140-4744649|16S	0.0988346704748701	0.26204605263584047	96.0	0.00338813531577853	250	false
Consensus86	ref|NC_009614|:4743140-4744649|16S	1.029667175065104	1.682495681394915	97.2	0.00334161644090347	250	false
Consensus403	ref|NC_009614|:4743140-4744649|16S	0.39674251648178105	0.8691468572360319	95.78	0.00362410617374809	237	false
Consensus567	ref|NC_016630|:924199-925721|16S	0.634074490356595	0.18928347503416	88.89	0.00456115860297945	252	true
Consensus151	ref|NC_016048|:1864519-1866052|16S	1.03224757183684	1.4706064499564548	90.4	0.00475457837886384	250	false
Consensus337	ref|NC_021022|:3224206-3225524|16S	1.022506546164072	0.570508624624424	94.8	0.00505214968436918	250	true
Consensus440	ref|NC_004663|:4983424-4984906|16S	0.5188976046723005	0.8577983761306756	100.0	0.00489659765664796	250	false
Consensus589	ref|NC_007606|:3722468-3724009|16S	0.19368133797231551	0.5740348600157275	97.6	0.00502275532967111	250	false
Consensus2	ref|NC_009614|:4743140-4744649|16S	2.986743002273885	3.50218408144924	100.0	0.00554699744804266	250	false
Consensus497	ref|NC_011898|:4057389-4057468,4055812-4057250|16S	0.6191608933189146	0.1386622572926455	91.2	0.0054857848016181	250	true
Consensus179	ref|NC_013520|:103635-105185|16S	1.0333275080406854	0.5351991670631115	94.78	0.00594071174316735	249	true
Consensus27	ref|NC_009614|:4743140-4744649|16S	1.72029747286812	2.29039981499719	96.8	0.00612761606551815	250	false
Consensus432	ref|NC_021846|:862688-864196|16S	0.5305773465588315	0.10842609480183615	84.8	0.00610015731187219	250	true
Consensus433	ref|NC_004663|:4983424-4984906|16S	0.5026342199783125	0.8751283391290285	95.2	0.00619604186363609	250	false
Consensus605	ref|NC_021020|:589522-591540|16S	0.639003449406645	0.3229132519586295	97.59	0.00657035704056708	249	true
Consensus743	ref|NC_021015|:159-1677|16S	0.4311611421864785	0.2054190609430775	98.8	0.00652526459433167	250	true
Consensus54	ref|NC_021047|:235702-238322|16S	1.186686497949545	1.718472409291155	96.8	0.00687774571834621	250	false
Consensus557	ref|NC_004663|:4983424-4984906|16S	0.42602978429544247	0.692654018096604	98.8	0.00710877394050335	250	false
Consensus292	ref|NC_009614|:4743140-4744649|16S	0.7785806381669895	1.190040022894895	96.0	0.00772916193271578	250	false
Consensus408	ref|NC_011898|:4057389-4057468,4055812-4057250|16S	0.66562713778542	0.205113221027063	90.84	0.00767816809161026	251	true
Consensus501	ref|NC_011883|:2041424-2042961|16S	0.4627224399267805	0.04555908413708975	96.8	0.00776899271733933	250	true
Consensus217	ref|NC_014323|:5431893-5433419|16S	0.6070976844549985	0.05054227667513065	94.0	0.00811225521834502	250	true
Consensus262	ref|NC_019968|:947634-949058|16S	0.6363291076179555	0.08624353701552326	89.29	0.0082819888415766	252	true
Consensus117	ref|NC_004663|:4983424-4984906|16S	1.3768891177151552	1.7057938915156101	98.8	0.00850369706701315	250	false
Consensus47	ref|NC_004663|:4983424-4984906|16S	1.59333565871396	2.0886807425441702	97.2	0.00903407998170014	250	false
Consensus10	ref|NC_017068|:2872430-2872509,2870852-2872338|16S	1.79539344801392	0.8511434349923994	92.0	0.01019741055095	250	true
Consensus338	ref|NC_021047|:235702-238322|16S	0.17484277331930048	0.6223417258752004	98.0	0.00987258392197932	250	false
Consensus346	ref|NC_006449|:1614460-1616014|16S	0.6871693540786915	0.234487685406718	99.6	0.0100829553728459	250	true
Consensus415	ref|NC_017068|:2193552-2195118|16S	0.526099085833831	0.0847513689385706	92.37	0.00976371176484836	249	true
Consensus472	ref|NC_021040|:348381-351031|16S	0.8426320565116775	0.5637311793454605	95.22	0.00951329324075934	251	true
Consensus704	ref|NC_009614|:4743140-4744649|16S	0.318908647979881	0.5436750066244925	97.6	0.0101956733004059	250	false
Consensus273	ref|NC_014371|:962840-964317|16S	0.7744811831929634	0.1927242892375265	91.6	0.010796790533372	250	true
Consensus564	ref|NC_014323|:5431893-5433419|16S	0.2011414898874205	0.603029890243186	88.8	0.0116590447865972	250	false
Consensus646	ref|NC_006347|:5195504-5197040|16S	0.320011460166091	0.6119253532741435	97.2	0.0114078806951716	250	false
Consensus719	ref|NC_013520|:103635-105185|16S	0.37719028197149695	0.1180970320355505	97.6	0.0114413984132692	250	true
Consensus766	ref|NC_009614|:4743140-4744649|16S	0.14718981728881136	0.4002673571691215	98.4	0.0111519159005278	250	false
Consensus799	ref|NC_011751|:4697139-4698680|ribosomal	0.0388824747492067	0.2929410405832425	99.6	0.011679697622285	250	false
Consensus398	ref|NC_009614|:4743140-4744649|16S	0.598429470749335	0.115041121852698	94.42	0.0124513553753749	251	true
Consensus319	ref|NC_009328|:1312223-1313773|16S	0.9694836217251195	0.4660350069045855	85.71	0.0127012542555649	252	true
Consensus116	ref|NC_014393|:4550979-4552481|16S	1.436799349972575	0.9504500883662139	95.2	0.0133868502382301	250	true
Consensus168	ref|NC_009614|:4743140-4744649|16S	1.05499696670068	1.472012313997615	93.2	0.0132264197857662	250	false
Consensus291	ref|NC_004663|:4983424-4984906|16S	0.7757725464988099	1.15801372891294	97.6	0.0132550652385766	250	false
Consensus361	ref|NC_021047|:235702-238322|16S	0.37920224491705945	0.793059820442079	96.4	0.0135168643417565	250	false
Consensus590	ref|NC_021020|:589522-591540|16S	0.6509085469282815	0.35529406827382204	95.62	0.0141765382920512	251	true
Consensus679	ref|NC_021020|:589522-591540|16S	0.512704591256614	0.2272119835217325	98.0	0.0140841247876404	250	true
Consensus309	ref|NC_014371|:962840-964317|16S	0.7690419056261044	0.19227437068922748	88.89	0.0145016788709118	252	true
Consensus297	ref|NC_004663|:4983424-4984906|16S	0.721586118758482	1.0948661714500751	98.31	0.0147287311525059	237	false
Consensus411	ref|NC_021014|:2702614-2706143|16S	0.782771228332472	0.3872297308639885	96.41	0.0148884091161861	251	true
Consensus76	ref|NC_017068|:2872430-2872509,2870852-2872338|16S	1.24927347386227	0.4772426417651575	92.43	0.0150963013284504	251	true
Consensus317	ref|NC_021044|:489815-491335|16S	1.006918160247601	0.5654312180648495	93.67	0.0154065530329835	237	true
Consensus188	ref|NC_009614|:4743140-4744649|16S	0.680283483168557	1.149076561301585	94.4	0.0160455485367476	250	false
Consensus441	ref|NC_021020|:589522-591540|16S	0.584337663848741	0.8659364761380695	92.4	0.0158877739615951	250	false
Consensus30	ref|NC_021047|:235702-238322|16S	1.6586050292622398	2.041526455133295	98.4	0.0166205769504433	250	false
Consensus587	ref|NC_021020|:589522-591540|16S	0.5607572601944044	0.19927017236731148	96.0	0.0165249543743029	250	true
Consensus716	ref|NC_014371|:962840-964317|16S	0.391426394988063	0.08204077898451345	92.24	0.0171567267434412	245	true
Consensus63	ref|NC_015164|:4225341-4226859|16S	0.9968118170943101	0.2559003488751345	81.89	0.0175232291514426	254	true
Consensus840	ref|NC_009614|:4743140-4744649|16S	0.10814277749728751	0.289425099518051	98.73	0.017665409670242	237	false
Consensus223	ref|NC_021020|:589522-591540|16S	1.34634651700386	1.0108218315006599	97.2	0.0182414416983488	250	true
Consensus577	ref|NC_007606|:3722468-3724009|16S	0.1603029984850425	0.48599391962536853	99.6	0.0183153458133354	250	false
Consensus274	ref|NC_022239|:1707688-1709231|16S	0.5184918082509415	0.1170807205056875	99.6	0.0186461562988935	250	true
Consensus83	ref|NC_004663|:4983424-4984906|16S	1.369554052665165	1.7845003240386599	96.0	0.0192726706562072	250	false
Consensus186	ref|NC_009614|:4743140-4744649|16S	0.95734012187974	1.3840555834824348	98.73	0.0195312488874029	237	false
Consensus192	ref|NC_014371|:962840-964317|16S	0.9190673017578019	0.285975166448712	92.37	0.020051630127105	236	true
Consensus222	ref|NC_015164|:4225341-4226859|16S	1.0828909865968654	0.5940261712428315	91.2	0.0207924988530996	250	true
Consensus482	ref|NC_004663|:4983424-4984906|16S	0.33079370971413047	0.64848191871826	96.4	0.0209767928761972	250	false
Consensus600	ref|NC_009012|:3665491-3667011|16S	0.543245957178629	0.1819788121923035	88.8	0.020610573563361	250	true
Consensus80	ref|NC_015964|:2078736-2080288|16S	1.509833625079855	0.9730494636507455	100.0	0.0204357733804705	250	true
Consensus796	ref|NC_021014|:2702614-2706143|16S	0.1563201893021645	0.352719531483658	95.2	0.0213195410705738	250	false
Consensus498	ref|NC_014323|:5431893-5433419|16S	0.30791880299374996	0.6982032328404685	90.8	0.0217112362361566	250	false
Consensus573	ref|NC_021047|:235702-238322|16S	0.21553364585691348	0.5025747988062805	96.8	0.0220160836216856	250	false
Consensus110	ref|NC_004663|:4983424-4984906|16S	1.059165498773195	1.545253875943605	96.0	0.0227540060798654	250	false
Consensus240	ref|NC_014371|:962840-964317|16S	0.8428935005678385	0.26000435941555	87.7	0.0228295642269536	252	true
Consensus365	ref|NC_014323|:5431893-5433419|16S	0.37753755227316554	0.837719814737234	89.96	0.0230652611986497	249	false
Consensus479	ref|NC_004663|:4983424-4984906|16S	0.347013434824705	0.6767411080076605	97.6	0.0229587397874935	250	false
Consensus757	ref|NC_021015|:159-1677|16S	0.07604731988046005	0.282666698480731	94.8	0.0224006470897906	250	false
Consensus135	ref|NC_021040|:348381-351031|16S	1.52497901911942	1.136440845262575	92.83	0.0242775215651216	251	true
Consensus328	ref|NC_021039|:65921-67414|16S	0.683324661628523	0.23220396220538397	90.44	0.0239303189127555	251	true
Consensus40	ref|NC_006449|:1614460-1616014|16S	1.627473270454775	1.0984935620455771	99.2	0.024041576061721	250	true
Consensus445	ref|NC_011751|:4697139-4698680|ribosomal	0.421673831550066	0.739034386750717	98.74	0.0243221265303708	239	false
Consensus749	ref|NC_014323|:5431893-5433419|16S	0.09556526856834704	0.340859488910994	91.6	0.024070466369572	250	false
Consensus543	ref|NC_014371|:962840-964317|16S	0.5654753220079545	0.206746498464382	92.8	0.024712423525571	250	true
Consensus829	ref|NC_010001|:4184940-4186462|16S	0.09922622493661445	0.26879296939804354	89.64	0.0248771094745823	251	false
Consensus141	ref|NC_014371|:962840-964317|16S	0.5852948269909575	0.0649593444934343	91.24	0.0270146745567958	251	true
Consensus155	ref|NC_021014|:2702614-2706143|16S	0.880055212198266	1.29269645836147	95.6	0.0258321630716278	250	false
Consensus237	ref|NC_021020|:589522-591540|16S	1.3408681478250601	1.07190806514084	97.47	0.0263144844228531	237	true
Consensus42	ref|NC_014371|:962840-964317|16S	1.406494514778175	0.6995304698954	93.6	0.0265786800696155	250	true
Consensus439	ref|NC_010723|:3579829-3581335|16S	0.619855175017021	0.3065387358740145	94.44	0.0262342015003117	252	true
Consensus506	ref|NC_021047|:235702-238322|16S	0.4155013697916415	0.0996405650414495	93.6	0.0268900993710022	250	true
Consensus673	ref|NC_021047|:235702-238322|16S	0.1238684444286015	0.3910921709169775	96.4	0.0265449330263512	250	false
Consensus798	ref|NC_004663|:4983424-4984906|16S	0.212240914267087	0.366712288407131	97.2	0.0269645677644877	250	false
Consensus85	ref|NC_017481|:1818075-1819591|16S	0.8714337401746755	0.317637715931415	100.0	0.0267911143253275	250	true
Consensus215	ref|NC_021044|:489815-491335|16S	1.160614424166015	0.6904665423332059	94.0	0.0273378959321653	250	true
Consensus16	ref|NC_004663|:4983424-4984906|16S	0.97245910361649	0.2742497663191815	84.06	0.0277321309907981	251	true
Consensus156	ref|NC_010001|:4184940-4186462|16S	0.641536443188994	1.1363107054506165	88.84	0.029743377303586	251	false
Consensus194	ref|NC_022582|:327975-329522|16S	0.896513253397984	0.5055235076642235	100.0	0.0284991999689724	250	true
Consensus206	ref|NC_013194|:4569710-4571240|16S	0.653798150248343	0.165156605099641	94.0	0.0296376775919815	250	true
Consensus315	ref|NC_004663|:4983424-4984906|16S	0.5606537341678131	0.9475570413601364	94.51	0.0291998468466822	237	false
Consensus322	ref|NC_014371|:962840-964317|16S	0.7518964762239465	0.2448539512235695	90.87	0.0297011856108311	252	true
Consensus437	ref|NC_004663|:4983424-4984906|16S	0.343699420473361	0.6704404643799455	95.6	0.0294419378859276	250	false
Consensus592	ref|NC_009614|:4743140-4744649|16S	0.3814923970906665	0.648098183856535	98.31	0.0288832979592841	237	false
Consensus470	ref|NC_010001|:4184940-4186462|16S	0.2736249536823385	0.597553366835443	90.84	0.0300908960172532	251	false
Consensus466	ref|NC_021044|:489815-491335|16S	0.7078007584478081	0.3457848327459835	100.0	0.030566326749657	236	true
Consensus764	ref|NC_009614|:4743140-4744649|16S	0.17713618331492748	0.4029219575584615	95.6	0.0310320917684694	250	false
Consensus304	ref|NC_017563|:72623-74177|16S	0.7487008550114105	0.371350899605635	97.6	0.0320999010640786	250	true
Consensus49	ref|NC_021015|:159-1677|16S	2.01948911279752	1.68435220135556	99.2	0.0318663065052751	250	true
Consensus637	ref|NC_014323|:5431893-5433419|16S	0.195806823582965	0.47055519043205996	92.0	0.0321789786181428	250	false
Consensus154	ref|NC_022111|:1520371-1521887|16S	0.8045227572148794	0.232081657373997	87.7	0.033130444503213	252	true
Consensus130	ref|NC_021039|:65921-67414|16S	1.177925071972545	0.6510854747733386	96.4	0.0347020412520062	250	true
Consensus256	ref|NC_014323|:5431893-5433419|16S	0.509757167266784	0.9927392580554015	88.0	0.0346879949018033	250	false
Consensus397	ref|NC_021020|:589522-591540|16S	0.6125505561457925	0.2517058945438335	97.61	0.0350883177286401	251	true
Consensus721	ref|NC_009614|:2587720-2589229|16S	0.142854521427569	0.3532023500839545	96.02	0.0351338167861917	251	false
Consensus833	ref|NC_012778|:2029863-2031381|16S	0.14680977255750566	0.276907291155999	94.8	0.0348129442058029	250	false
Consensus753	ref|NC_014371|:962840-964317|16S	0.2994565218013915	0.0679120269047611	93.2	0.035743295011917	250	true
Consensus134	ref|NC_004663|:4983424-4984906|16S	0.9906310120454611	0.473749565976559	91.27	0.0363038476346831	252	true
Consensus193	ref|NC_009615|:4787729-4789225|16S	0.8176047261372246	1.236497189680915	94.4	0.0363764740476311	250	false
Consensus1	ref|NC_014371|:962840-964317|16S	2.72736770729952	1.88574756657149	92.8	0.0369540206035048	250	true
Consensus171	ref|NC_016077|:391435-392923|16S	0.6561002707321726	0.142014458056555	92.37	0.0387244087811445	249	true
Consensus3	ref|NC_021020|:589522-591540|16S	3.39500979263067	2.99712362966654	100.0	0.0389720891453209	250	true
Consensus312	ref|NC_004663|:4983424-4984906|16S	0.4652285024761735	0.839738824408904	92.46	0.0393102919879755	252	false
Consensus463	ref|NC_004663|:4983424-4984906|16S	0.39069271959388296	0.718117992798875	92.8	0.0382852240535262	250	false
Consensus61	ref|NC_021020|:589522-591540|16S	2.0896057896300197	1.72107017546863	97.6	0.0392742352378709	250	true
Consensus777	ref|NC_014323|:5431893-5433419|16S	0.147780228127922	0.3723613053568235	92.0	0.0387532407902286	250	false
Consensus785	ref|NC_013520|:103635-105185|16S	0.322133773214251	0.141267196264999	94.78	0.0383735945664946	249	true
Consensus323	ref|NC_009614|:4743140-4744649|16S	0.72177088122005	1.039694886443203	97.2	0.040424324592585	250	false
Consensus260	ref|NC_011898|:4057389-4057468,4055812-4057250|16S	0.8696789274975735	0.407379714405161	90.8	0.0407766824119014	250	true
Consensus101	ref|NC_021016|:44196-45716|16S	1.033043387961035	0.4673529957904825	93.6	0.0411466856236435	250	true
Consensus35	ref|NC_021047|:235702-238322|16S	2.09271790474487	2.2451787384055253	96.8	0.0436618577614794	250	false
Consensus238	ref|NC_007606|:3722468-3724009|16S	0.578442061216075	0.951620074188462	94.4	0.0449956575167731	250	false
Consensus158	ref|NC_009614|:4743140-4744649|16S	0.969460979935248	1.3475970526971501	95.6	0.0456028956294388	250	false
Consensus800	ref|NC_009614|:4743140-4744649|16S	0.157482037496033	0.34103479215876653	95.78	0.0457139821320001	237	false
Consensus290	ref|NC_014371|:962840-964317|16S	0.7205069089334439	0.2666804624907245	91.2	0.0479110427401513	250	true
Consensus200	ref|NC_004663|:4983424-4984906|16S	0.9718213397978346	1.314104389501005	95.6	0.048253626923483	250	false
Consensus682	ref|NC_021020|:589522-591540|16S	0.4360922128271405	0.24183915627063748	95.6	0.0495455894625755	250	true
Consensus718	ref|NC_012778|:872242-873760|16S	0.24780510615429102	0.439415112233352	94.4	0.0494469764491974	250	false
Consensus204	ref|NC_021018|:3070260-3072809|16S	0.7817251276080185	0.37914959310256946	96.8	0.0508963311669133	250	true
Consensus396	ref|NC_021013|:297741-300852|16S	0.45875124882985296	0.8267457872527164	93.2	0.0509644053340349	250	false
Consensus340	ref|NC_010001|:4184940-4186462|16S	0.6830927926641225	0.9224249256268915	90.0	0.05309212809485	250	false
Consensus595	ref|NC_021015|:159-1677|16S	0.1529603813445899	0.421423196590278	95.62	0.0529414591923882	251	false
Consensus44	ref|NC_021020|:589522-591540|16S	2.21266665458631	1.866142471273365	98.8	0.0534153813851164	250	true
Consensus142	ref|NC_004663|:4983424-4984906|16S	1.0077044834953126	0.5033987992736499	96.4	0.054310925292735	250	true
Consensus13	ref|NC_014323|:5431893-5433419|16S	1.407129703107105	2.08117089291491	92.0	0.0559984817970567	250	false
Consensus575	ref|NC_014323|:5431893-5433419|16S	0.28651888554940597	0.588312930204441	90.04	0.0560933523321339	251	false
Consensus334	ref|NC_017068|:2872430-2872509,2870852-2872338|16S	0.707758489890036	0.3151278106396625	93.63	0.0565531220661235	251	true
Consensus32	ref|NC_009614|:4743140-4744649|16S	1.78404477950487	2.19054380439085	98.0	0.0573439807400077	250	false
Consensus583	ref|NC_004663|:4983424-4984906|16S	0.387922569767846	0.63373479356977	96.62	0.0577912645762101	237	false
Consensus144	ref|NC_011898|:4057389-4057468,4055812-4057250|16S	1.10258584880634	0.5955922238517565	88.84	0.0585866957950663	251	true
Consensus189	ref|NC_021044|:489815-491335|16S	1.275834524644605	0.9650570627237814	96.03	0.0589045449276004	252	true
Consensus502	ref|NC_004663|:4983424-4984906|16S	0.415377035397524	0.11504287666364349	92.0	0.0605465399169867	250	true
Consensus614	ref|NC_021018|:3070260-3072809|16S	0.354839177910365	0.12461903263923049	94.4	0.0604845610471516	250	true
Consensus662	ref|NC_021020|:589522-591540|16S	0.451999527046344	0.1951551390541305	91.2	0.0604381610497324	250	true
Consensus122	ref|NC_004663|:4983424-4984906|16S	0.5132667954915825	0.085102397769139	86.85	0.0615812313312633	251	true
Consensus211	ref|NC_021020|:589522-591540|16S	1.3344167014196948	1.0653947986592152	97.2	0.0625665074259725	250	true
Consensus452	ref|NC_013520|:103635-105185|16S	0.6282508928153935	0.3923344404124495	98.8	0.06184207583669	249	true
Consensus640	ref|NC_021020|:589522-591540|16S	0.5377861800655195	0.29694796979023697	92.4	0.0622221839131121	250	true
Consensus741	ref|NC_021044|:489815-491335|16S	0.2955017456730275	0.10367012847615376	96.4	0.0623509849425339	250	true
Consensus636	ref|NC_016627|:4884776-4886142|16S	0.184257341770299	0.4374528520513135	90.51	0.0629422445516117	253	false
Consensus87	ref|NC_014371|:962840-964317|16S	1.021929962329156	0.461409186440851	90.48	0.0655275561868939	252	true
Consensus182	ref|NC_021019|:134513-136043|16S	0.5683819354435745	0.1679809709597035	85.66	0.0667191505282498	251	true
Consensus191	ref|NC_016627|:4884776-4886142|16S	0.517840085769668	0.951209221037122	90.12	0.0666932849590591	253	false
Consensus517	ref|NC_021020|:589522-591540|16S	0.7114186889246514	0.48116713756131146	95.18	0.0667638766234577	249	true
Consensus26	ref|NC_021044|:489815-491335|16S	2.1867642664329052	1.813522613579345	96.43	0.0673078593757287	252	true
Consensus56	ref|NC_016077|:391435-392923|16S	0.871065445396251	0.311203921422391	95.6	0.067510134817631	250	true
Consensus477	ref|NC_014371|:962840-964317|16S	0.5570379008675745	0.24490061139847152	93.6	0.0678915459298339	250	true
Consensus153	ref|NC_021047|:235702-238322|16S	1.508684845133145	1.171574303528205	96.0	0.069386673642885	250	true
Consensus375	ref|NC_009614|:4743140-4744649|16S	0.5881237824302095	0.891317237254214	92.77	0.0695581272369266	249	false
Consensus143	ref|NC_014376|:3681375-3682893|16S	1.354260565146225	0.9661346901388435	93.2	0.070802599635954	250	true
Consensus499	ref|NC_016048|:1864519-1866052|16S	0.359250264612198	0.610653432244504	90.04	0.0704589482223474	251	false
Consensus484	ref|NC_021047|:235702-238322|16S	0.301899677629726	0.5435674930450121	98.0	0.0718702771869122	250	false
Consensus690	ref|NC_006449|:1614460-1616014|16S	0.39266118236721503	0.1710880514218375	96.81	0.0723030982692263	251	true
Consensus12	ref|NC_019968|:947634-949058|16S	1.447319420031485	0.811471373616883	87.75	0.0748276228322848	253	true
Consensus25	ref|NC_021020|:589522-591540|16S	1.99040980465634	1.44074389491169	93.6	0.0745027133123894	250	true
Consensus205	ref|NC_015160|:2531255-2532766|16S	1.02237438259139	0.6025912003125555	83.73	0.0758902290851633	252	true
Consensus150	ref|NC_021039|:65921-67414|16S	0.7855557821287424	0.35042668008442046	91.2	0.078370376899541	250	true
Consensus729	ref|NC_014371|:962840-964317|16S	0.396392865586146	0.1829753262413215	93.6	0.0787500923986925	250	true
Consensus727	ref|NC_011751|:4697139-4698680|ribosomal	0.09706868060537714	0.2933145927512685	99.6	0.0792483878450674	250	false
Consensus617	ref|NC_009614|:4743140-4744649|16S	0.462017494055344	0.648729642964442	99.6	0.0797798703271007	250	false
Consensus685	ref|NC_017576|:494657-496193|16S	0.31282719467583997	0.11725850240134905	96.02	0.0812289303970832	251	true
Consensus454	ref|NC_010001|:4184940-4186462|16S	0.49281239717021896	0.20476602124514248	92.8	0.0841431145161695	250	true
Consensus559	ref|NC_019968|:947634-949058|16S	0.3903311924392575	0.111340990143317	85.42	0.0846391251386225	240	true
Consensus843	ref|NC_021013|:297741-300852|16S	0.24273868873968352	0.12317164678519954	88.4	0.0851038901488408	250	true
Consensus169	ref|NC_014376|:3681375-3682893|16S	0.8935340271531296	1.174864146539865	96.4	0.0856372412074256	250	false
Consensus782	ref|NC_009615|:4787729-4789225|16S	0.3089457473148	0.1186837113942393	94.05	0.0872955207806667	252	true
Consensus491	ref|NC_021022|:3224206-3225524|16S	0.6974110822043136	0.446657659812278	95.2	0.0891514390240629	250	true
Consensus480	ref|NC_014376|:3681375-3682893|16S	0.44068669260431403	0.6763168038411225	96.0	0.0896168411036674	250	false
Consensus199	ref|NC_021044|:489815-491335|16S	0.7408105687599655	0.353442503518004	97.2	0.0917534586088757	250	true
Consensus566	ref|NC_009801|:4360914-4362454|16S	0.20927310842254448	0.4576697598166465	94.67	0.0920357793126748	244	false
Consensus84	ref|NC_013315|:3947905-3949529|16S	1.532678653291295	1.21666228081144	95.6	0.0920938580642077	250	true
Consensus20	ref|NC_021281|:2155685-2157191|16S	0.634087448141134	1.1850954446053699	94.4	0.0940593988642627	250	false
Consensus468	ref|NC_014371|:962840-964317|16S	0.547260974572208	0.23444318805006598	92.4	0.0946004981459014	250	true
Consensus410	ref|NC_021354|:1747947-1749490|16S	0.2774901808527565	0.5541546837911935	85.83	0.0961952100254854	254	false
Consensus627	ref|NC_021020|:589522-591540|16S	0.4139732232756535	0.1968732944196835	94.82	0.0968883020973805	251	true
Consensus333	ref|NC_014371|:962840-964317|16S	0.5098776068396965	0.1737877385049755	90.84	0.0989710506576725	251	true
Consensus282	ref|NC_021020|:589522-591540|16S	1.07822238567208	0.781377562637936	96.0	0.100115631604796	250	true
Consensus376	ref|NC_016048|:1864519-1866052|16S	0.822484938640371	0.5076311302120255	89.68	0.100019701257051	252	true
Consensus847	ref|NC_021020|:589522-591540|16S	0.2446626495130365	0.134393759366716	99.6	0.100654008003291	250	true
Consensus457	ref|NC_014393|:4550979-4552481|16S	0.5967570257843705	0.3446087999704695	94.0	0.101316728561083	250	true
Consensus137	ref|NC_021018|:3070260-3072809|16S	1.447227778625495	1.1622870138305559	92.0	0.102314091996426	250	true
Consensus107	ref|NC_009614|:4743140-4744649|16S	1.159530806254325	0.774806802260793	95.62	0.103989272628431	251	true
Consensus571	ref|NC_004663|:4983424-4984906|16S	0.25595985524417153	0.4738581524989735	96.0	0.10441734896613	250	false
Consensus759	ref|NC_015964|:2078736-2080288|16S	0.3353618068248255	0.164926663454842	96.4	0.105362059057856	250	true
Consensus307	ref|NC_021020|:589522-591540|16S	0.9587912513016085	0.6462624341830869	95.6	0.107124729077925	250	true
Consensus92	ref|NC_009615|:4787729-4789225|16S	1.0607895018631348	0.6057407935790531	86.11	0.108117959559283	252	true
Consensus299	ref|NC_021044|:489815-491335|16S	1.0305165125407378	0.788364078459476	98.01	0.110541805421023	251	true
Consensus500	ref|NC_021039|:65921-67414|16S	0.5716606892592505	0.323644297840358	95.6	0.111127170627255	250	true
Consensus648	ref|NC_017312|:2986840-2988388|16S	0.48575742391253196	0.311098484389863	98.4	0.111140581010345	250	true
Consensus303	ref|NC_004663|:4983424-4984906|16S	0.588221338545333	0.891469017668994	94.4	0.11168911517526	250	false
Consensus160	ref|NC_021015|:159-1677|16S	0.4594926366575325	0.8363746912671185	96.02	0.11250028349078	251	false
Consensus363	ref|NC_021009|:505857-508732|16S	0.8654391707218535	0.6023602360696595	100.0	0.113482890912252	250	true
Consensus51	ref|NC_014376|:3681375-3682893|16S	1.918062222549805	1.601039111272955	95.6	0.113796682572219	250	true
Consensus148	ref|NC_021020|:589522-591540|16S	1.56882088763586	1.330079921848065	96.0	0.117830940222241	250	true
Consensus248	ref|NC_014376|:3681375-3682893|16S	0.796356312358528	1.072887960716045	94.8	0.118349050635018	250	false
Consensus287	ref|NC_021043|:2595678-2597174|16S	0.55534585668754	0.233180939422039	99.6	0.118922858967157	250	true
Consensus386	ref|NC_021020|:589522-591540|16S	0.9527665547903874	0.75882751755814	98.8	0.118075711502077	249	true
Consensus58	ref|NC_021020|:589522-591540|16S	2.076576936676945	1.8072521585895451	97.99	0.118718007618265	249	true
Consensus347	ref|NC_013315|:3947905-3949529|16S	0.767259860920823	0.54956488899617	94.0	0.119885232833553	250	true
Consensus844	ref|NC_021020|:589522-591540|16S	0.23851664483037652	0.124620137102053	99.6	0.119828920233975	250	true
Consensus686	ref|NC_013159|:2748393-2749919|16S	0.5077460772102285	0.3449994972807665	92.0	0.120684102478336	250	true
Consensus531	ref|NC_003454|:2047107-2048608|16S	0.1477335354334215	0.3882829998742585	89.2	0.121369984409464	250	false
Consensus537	ref|NC_014933|:3766053-3767565|16S	0.5343925688798385	0.28439729798437297	92.86	0.122522478038851	238	true
Consensus127	ref|NC_014933|:3766053-3767565|16S	1.12288545949465	0.715494375597024	92.8	0.123791844166598	250	true
Consensus349	ref|NC_021020|:589522-591540|16S	0.8694980537527945	0.5776034110995241	91.6	0.124405343757775	250	true
Consensus569	ref|NC_013520|:103635-105185|16S	0.3572314322872595	0.17499986609366597	94.8	0.127612598284511	250	true
Consensus59	ref|NC_015164|:4225341-4226859|16S	0.557580200651524	0.152088191923869	80.48	0.127323655438716	251	true
Consensus707	ref|NC_009614|:4743140-4744649|16S	0.362648114208887	0.5110727739411025	97.6	0.127011494289505	250	false
Consensus808	ref|NC_014371|:962840-964317|16S	0.27794888955862396	0.12015139718701051	91.6	0.130246580308179	250	true
Consensus372	ref|NC_021020|:589522-591540|16S	1.014669625014097	0.84301601877096	94.0	0.132586427875782	250	true
Consensus427	ref|NC_021018|:3070260-3072809|16S	0.6056070577716285	0.31590701089679296	96.0	0.132232665519698	250	true
Consensus527	ref|NC_021040|:348381-351031|16S	0.3968123805151845	0.593060273462773	96.4	0.131793434901302	250	false
Consensus255	ref|NC_015437|:2175435-2176977|16S	0.632103628142113	0.311254204339905	92.0	0.134174748405063	250	true
Consensus436	ref|NC_016627|:4884776-4886142|16S	0.6100177081033695	0.3637865948659305	89.24	0.138004738907056	251	true
Consensus580	ref|NC_015977|:3095887-3097421|16S	0.6046955262767475	0.426066671577477	96.4	0.137568248362998	250	true
Consensus568	ref|NC_009615|:4787729-4789225|16S	0.3498091991570365	0.5365582750369176	95.6	0.139828508762357	250	false
Consensus88	ref|NC_015311|:2480776-2482250|16S	0.473214504362798	0.1400403318374815	92.43	0.139732963608048	251	true
Consensus119	ref|NC_021020|:589522-591540|16S	1.4866125687249498	1.23246082065421	99.2	0.142791226233057	250	true
Consensus265	ref|NC_013315|:3947905-3949529|16S	1.11433799357581	0.9004621804531541	98.4	0.142956497494255	250	true
Consensus487	ref|NC_021019|:134513-136043|16S	0.143164686986853	0.3771991240180695	90.4	0.142290613536531	250	false
Consensus492	ref|NC_016048|:1864519-1866052|16S	0.37311383780317897	0.6062200282773705	91.6	0.141381057456403	250	false
Consensus503	ref|NC_016791|:4601376-4602779|16S	0.4423138773531025	0.2322698610892375	87.25	0.142569166406712	251	true
Consensus608	ref|NC_021018|:3070260-3072809|16S	0.46588481471119303	0.2388940056112685	95.6	0.144592820422229	250	true
Consensus306	ref|NC_014933|:3766053-3767565|16S	0.8347538181316715	0.5139368031410055	89.08	0.14613772368243	238	true
Consensus541	ref|NC_016048|:1864519-1866052|16S	0.5347286863980225	0.312714564953391	92.03	0.145732091358817	251	true
Consensus221	ref|NC_016791|:4601376-4602779|16S	0.6789522457242145	0.37032028684387197	89.24	0.147823352033751	251	true
Consensus638	ref|NC_015873|:2473031-2474582|16S-rRNA|	0.140593598696896	0.3441292476380815	91.16	0.147985364443332	249	false
Consensus524	ref|NC_021020|:589522-591540|16S	0.4194136598428715	0.6130143157327265	97.49	0.149988357326897	239	false
Consensus687	ref|NC_021044|:489815-491335|16S	0.531636735398423	0.40081193713155705	98.8	0.151139638916117	250	true
Consensus746	ref|NC_013204|:3272238-3273734|16S	0.1769369517608822	0.32079412815396646	99.6	0.150622671097467	250	false
Consensus701	ref|NC_022582|:327975-329522|16S	0.27611204589779	0.11237985620898286	98.0	0.153522125599498	250	true
Consensus275	ref|NC_021044|:489815-491335|16S	0.705700224074407	0.9542566110499955	94.4	0.156436933083579	250	false
Consensus649	ref|NC_004663|:4983424-4984906|16S	0.282286506427685	0.468076090957187	94.0	0.156958219846836	250	false
Consensus554	ref|NC_021022|:3224206-3225524|16S	0.5446717055667141	0.37041853135512	95.6	0.158080475346284	250	true
Consensus810	ref|NC_021020|:589522-591540|16S	0.275002963969201	0.1778199825041485	99.6	0.15831091914506	250	true
Consensus661	ref|NC_015052|:2303109-2304638|16S	0.19459451715167186	0.3559363663788655	100.0	0.159637876983181	250	false
Consensus320	ref|NC_009614|:4743140-4744649|16S	0.8743692364214165	1.058136847427225	99.2	0.162706494415305	250	false
Consensus125	ref|NC_014376|:3681375-3682893|16S	1.4814243721157	1.23106357022579	95.2	0.163473758339028	250	true
Consensus489	ref|NC_021020|:589522-591540|16S	0.1785144392289365	0.384084290491854	88.8	0.164256301246175	250	false
Consensus473	ref|NC_021014|:2702614-2706143|16S	0.16550542344312902	0.319438983827313	97.2	0.165976329576768	250	false
Consensus455	ref|NC_009614|:4743140-4744649|16S	0.445474555520122	0.666091063770474	90.8	0.168142710618301	250	false
Consensus449	ref|NC_014376|:3681375-3682893|16S	0.797249595334661	0.6102121002287035	93.6	0.170013742044521	250	true
Consensus469	ref|NC_021020|:589522-591540|16S	0.7891403582590646	0.610516381522066	96.8	0.169948025629618	250	true
Consensus692	ref|NC_011898|:4057389-4057468,4055812-4057250|16S	0.166887990412875	0.328261197568627	90.4	0.169214268837711	250	false
Consensus460	ref|NC_021015|:159-1677|16S	0.44752643536161096	0.646691374368169	96.0	0.170986227881164	250	false
Consensus174	ref|NC_021044|:489815-491335|16S	0.5792378342827644	0.9008618511455625	95.6	0.172177470803101	250	false
Consensus378	ref|NC_017297|:3856160-3857659|16S	0.44035227255981246	0.195115613845458	91.67	0.177351196322284	252	true
Consensus82	ref|NC_004663|:4983424-4984906|16S	1.4544373950199452	1.092339539833095	94.8	0.181503604223185	250	true
Consensus28	ref|NC_012778|:872242-873760|16S	1.848687139349325	1.45456005353064	99.6	0.182414831157255	250	true
Consensus271	ref|NC_021047|:235702-238322|16S	0.8175784091079085	1.016732776935421	94.0	0.183608843780818	250	false
Consensus755	ref|NC_015977|:3095887-3097421|16S	0.38488428141547903	0.2637450788790675	95.6	0.184033598381646	250	true
Consensus176	ref|NC_021040|:348381-351031|16S	1.308031704438955	1.07089110618546	96.4	0.187342592809329	250	true
Consensus514	ref|NC_004663|:4983424-4984906|16S	0.6145474364334635	0.416066861437419	94.02	0.189159530664191	251	true
Consensus71	ref|NC_016791|:4601376-4602779|16S	1.1993227302826601	0.8421874781205241	88.0	0.189212361609123	250	true
Consensus147	ref|NC_021044|:489815-491335|16S	1.3850059473421599	1.1651342522691701	95.62	0.195165841181621	251	true
Consensus354	ref|NC_014376|:3681375-3682893|16S	0.469575971262828	0.22380505858962602	96.02	0.194969858524104	251	true
Consensus431	ref|NC_021020|:589522-591540|16S	0.729042613186615	0.5448598162166216	89.6	0.194775053000252	250	true
Consensus62	ref|NC_015873|:2473031-2474582|16S-rRNA|	0.5135964923955315	0.2083044326755405	100.0	0.192253588845366	250	true
Consensus645	ref|NC_017068|:2872430-2872509,2870852-2872338|16S	0.3890199065081335	0.1997127568013785	92.83	0.192807500042829	251	true
Consensus733	ref|NC_009614|:4743140-4744649|16S	0.2038029251974105	0.3430607672110515	92.0	0.195560030100438	250	false
Consensus860	ref|NC_012778|:2029863-2031381|16S	0.09310377649428875	0.151881695184027	94.4	0.195890373086628	250	false
Consensus767	ref|NC_021040|:348381-351031|16S	0.35570524958356453	0.2370782160633915	97.21	0.197603315559097	251	true
Consensus197	ref|NC_021044|:489815-491335|16S	1.31611150756863	1.13053780744282	97.6	0.200223748665676	250	true
Consensus505	ref|NC_022111|:1520371-1521887|16S	0.3057987529630525	0.1219348605977435	87.6	0.200173076334959	250	true
Consensus585	ref|NC_021014|:2702614-2706143|16S	0.3117536455182105	0.48672625671584646	92.83	0.202029337031019	251	false
Consensus804	ref|NC_004663|:4983424-4984906|16S	0.2334188480340885	0.332523655141465	98.0	0.20218934596522	250	false
Consensus178	ref|NC_015873|:2473031-2474582|16S-rRNA|	0.62662678099127	0.9407993466740916	91.57	0.203572953472569	249	false
Consensus236	ref|NC_004663|:4983424-4984906|16S	0.8981985249241615	0.5916672918854611	88.45	0.20425846482666	251	true
Consensus259	ref|NC_021020|:589522-591540|16S	0.783745576122467	0.993277018980663	94.0	0.203935439683262	250	false
Consensus203	ref|NC_014376|:3681375-3682893|16S	1.210828633330705	0.9980908230151235	96.0	0.205684179795971	250	true
Consensus536	ref|NC_021044|:489815-491335|16S	0.17500450683659552	0.3340115701836895	93.6	0.205544879028973	250	false
Consensus695	ref|NC_014532|:3655884-3657416|16S	0.5096102051827089	0.4140720726860715	98.0	0.206202526197221	250	true
Consensus129	ref|NC_018695|:3844718-3846238|16S	0.497175303827869	0.208438912599886	94.05	0.20685594398309	252	true
Consensus251	ref|NC_014376|:3681375-3682893|16S	0.8766663522247315	1.073241344921045	96.8	0.208445585360217	250	false
Consensus9	ref|NC_004663|:4983424-4984906|16S	2.361512566897745	1.9982597363136398	94.0	0.211116754540373	250	true
Consensus623	ref|NC_014828|:2984437-2985928|16S	0.415710532778372	0.233554967423578	90.87	0.213013619673732	252	true
Consensus855	ref|NC_016077|:391435-392923|16S	0.11523706177361655	0.1921198398363695	94.05	0.214276935950103	252	false
Consensus703	ref|NC_022567|:1824508-1825965|16S	0.1934157764616895	0.3308207847502965	99.6	0.217908653831537	250	false
Consensus450	ref|NC_010001|:4184940-4186462|16S	0.79338279412087	0.631734093800409	89.52	0.221644121542878	248	true
Consensus295	ref|NC_009614|:4743140-4744649|16S	0.3485272815010545	0.589279825654731	92.8	0.224117113048847	250	false
Consensus758	ref|NC_021044|:489815-491335|16S	0.2940103344637725	0.168207299350638	91.24	0.225855460365785	251	true
Consensus789	ref|NC_016627|:4884776-4886142|16S	0.326813825130008	0.210871659896888	90.48	0.225510915990525	252	true
Consensus166	ref|NC_012778|:2029863-2031381|16S	1.0775926172969852	1.29241777898373	95.6	0.228294917075968	250	false
Consensus813	ref|NC_011898|:4057389-4057468,4055812-4057250|16S	0.241576053351029	0.12363545007922469	88.8	0.228675335631672	250	true
Consensus591	ref|NC_021044|:489815-491335|16S	0.580414707370153	0.4498597554633275	96.03	0.229907998674054	252	true
Consensus100	ref|NC_021022|:3224206-3225524|16S	1.539770740617785	1.268744556569105	93.23	0.233460619795229	251	true
Consensus164	ref|NC_014376|:3681375-3682893|16S	1.308105262176885	1.0874792696446325	97.2	0.234045083582902	250	true
Consensus190	ref|NC_014376|:3681375-3682893|16S	0.22551226806735705	0.458713970634127	95.2	0.234873742413261	250	false
Consensus41	ref|NC_021047|:235702-238322|16S	2.0355464568979698	1.80241052612303	96.0	0.232925977731347	250	true
Consensus483	ref|NC_021020|:589522-591540|16S	0.7859759548189991	0.642013361608168	96.0	0.234200815938699	250	true
Consensus826	ref|NC_021020|:589522-591540|16S	0.22327216538678046	0.138390771698017	99.2	0.232292874090881	250	true
Consensus69	ref|NC_021018|:3070260-3072809|16S	1.173500851840545	0.796227646096985	99.6	0.236088655153303	250	true
Consensus475	ref|NC_021040|:348381-351031|16S	0.474221201512113	0.6564638404669845	94.82	0.238242981321646	251	false
Consensus118	ref|NC_014323|:5431893-5433419|16S	0.3948998684362405	0.712386227896032	93.2	0.240168207576408	250	false
Consensus245	ref|NC_009614|:4743140-4744649|16S	0.92765210179375	1.1288487069174749	98.0	0.241912320261039	250	false
Consensus357	ref|NC_021044|:489815-491335|16S	0.878383496873496	0.7007273243880545	98.4	0.241643317401061	250	true
Consensus77	ref|NC_021013|:297741-300852|16S	0.33243694907006804	0.629389213547211	95.2	0.241548437190014	250	false
Consensus31	ref|NC_015052|:2303109-2304638|16S	1.41760265912343	1.6836025179801	99.2	0.24772251518875	250	false
Consensus4	ref|NC_021044|:489815-491335|16S	3.16523471253899	2.93952487580618	99.6	0.247289951759859	250	true
Consensus324	ref|NC_017068|:2872430-2872509,2870852-2872338|16S	0.5766447699529504	0.3377589192166155	92.4	0.250549205397119	250	true
Consensus94	ref|NC_021044|:489815-491335|16S	1.45345927403178	1.656388722684865	94.0	0.250481467934201	250	false
Consensus388	ref|NC_021047|:235702-238322|16S	0.1478361835032255	0.325803894321446	95.6	0.253412841545274	250	false
Consensus98	ref|NC_021044|:489815-491335|16S	1.6599619366001401	1.4440105622644999	99.2	0.254096309036708	250	true
Consensus181	ref|NC_021020|:589522-591540|16S	1.22320088090482	1.0009371601230619	98.8	0.25800291457655	250	true
Consensus830	ref|NC_004663|:4983424-4984906|16S	0.20605618551590799	0.2815650804743165	95.6	0.260467727950729	250	false
Consensus241	ref|NC_021047|:235702-238322|16S	0.680601710756484	0.8879122689005545	93.63	0.26298805380728	251	false
Consensus394	ref|NC_010001|:4184940-4186462|16S	0.7755501859971645	0.619219253501874	92.03	0.264296469765501	251	true
Consensus770	ref|NC_021014|:2702614-2706143|16S	0.2689914169207115	0.3613481782222855	93.23	0.265111989352564	251	false
Consensus846	ref|NC_021047|:235702-238322|16S	0.164104603565464	0.23578037782661448	92.8	0.265148114676385	250	false
Consensus848	ref|NC_011898|:4057389-4057468,4055812-4057250|16S	0.1105068489813663	0.18487974428411402	90.04	0.264070872824494	251	false
Consensus302	ref|NC_021047|:235702-238322|16S	1.05703970286832	1.151886702571165	96.8	0.268368604641574	250	false
Consensus301	ref|NC_021022|:3224206-3225524|16S	0.977882957609996	0.8297040687196999	97.6	0.272600491085943	250	true
Consensus68	ref|NC_015172|:2254576-2256128|16S	0.9861582734057106	0.6459986680404055	85.6	0.273143415853254	250	true
Consensus579	ref|NC_021044|:489815-491335|16S	0.6073351676889001	0.482054422436081	98.01	0.274002797711728	251	true
Consensus283	ref|NC_015977|:3095887-3097421|16S	0.586146653317384	0.3721994423246115	95.6	0.274920992166656	250	true
Consensus711	ref|NC_009614|:4743140-4744649|16S	0.2845833024846095	0.41534049734881695	95.78	0.275997750149449	237	false
Consensus67	ref|NC_016048|:1864519-1866052|16S	1.868363089791355	1.629419644916305	92.8	0.277636086967078	250	true
Consensus461	ref|NC_014376|:3681375-3682893|16S	0.7134467468312096	0.5670686000078056	94.0	0.278405786864513	250	true
Consensus669	ref|NC_021039|:65921-67414|16S	0.305935231479302	0.1644506305551815	91.6	0.28026818877045	250	true
Consensus624	ref|NC_009615|:4787729-4789225|16S	0.4289239249032775	0.28362323074984297	95.2	0.281088905314467	250	true
Consensus353	ref|NC_012778|:697435-698953|16S	0.7699623860010281	0.918552792007097	94.4	0.283164217166124	250	false
Consensus768	ref|NC_009615|:4787729-4789225|16S	0.25439984947669547	0.3548811544552895	90.04	0.282412766080829	251	false
Consensus451	ref|NC_015437|:2175435-2176977|16S	0.46149672212893544	0.27261090521249753	90.04	0.285300268531056	251	true
Consensus655	ref|NC_009614|:4743140-4744649|16S	0.365767304825763	0.49632206894589903	99.6	0.284407128899844	250	false
Consensus722	ref|NC_012778|:2029863-2031381|16S	0.3128040105625635	0.41833488895182647	95.6	0.285719003607751	250	false
Consensus106	ref|NC_009614|:4743140-4744649|16S	1.392860010433995	1.59334111102135	97.6	0.288749863793177	250	false
Consensus226	ref|NC_014376|:3681375-3682893|16S	0.428851542056305	0.6628631395721395	95.6	0.289441621096942	250	false
Consensus712	ref|NC_015964|:2078736-2080288|16S	0.3351765117098595	0.20974018922849552	96.41	0.290560358575608	251	true
Consensus234	ref|NC_021018|:3070260-3072809|16S	0.7004911225077004	0.435158345981246	97.6	0.29341117577275	250	true
Consensus412	ref|NC_014376|:3681375-3682893|16S	0.796253855836625	0.6402320122145735	95.6	0.293593534328349	250	true
Consensus667	ref|NC_018011|:2181216-2182629|16S	0.46360773633756247	0.331130673258494	92.83	0.297634982291631	251	true
Consensus555	ref|NC_010001|:4184940-4186462|16S	0.6015988183627285	0.475051299486563	89.24	0.299925252581752	251	true
Consensus232	ref|NC_009614|:4743140-4744649|16S	0.696324986569018	0.9065621669945201	92.43	0.307263416569997	251	false
Consensus603	ref|NC_021013|:297741-300852|16S	0.287515202312574	0.4186236973331595	92.8	0.307470864358419	250	false
Consensus264	ref|NC_012778|:2029863-2031381|16S	0.859207411209512	1.03438418297783	94.8	0.310360820362184	250	false
Consensus280	ref|NC_022111|:1520371-1521887|16S	0.3685732460971695	0.1702917397910675	90.1	0.310364762914252	202	true
Consensus34	ref|NC_009615|:4787729-4789225|16S	1.66478434607368	1.8813268146292002	99.2	0.309599498869017	250	false
Consensus18	ref|NC_013520|:722770-724320|16S	1.284183042873535	1.6419586366954548	91.97	0.311980209532912	249	false
Consensus109	ref|NC_021040|:348381-351031|16S	1.6299539830702452	1.463635650562845	96.8	0.3150739210746	250	true
Consensus207	ref|NC_012778|:872242-873760|16S	0.927814846910055	0.712236095609564	94.8	0.314460877979109	250	true
Consensus507	ref|NC_014376|:3681375-3682893|16S	0.6441596469589446	0.5212813878113756	94.02	0.318371037953208	251	true
Consensus858	ref|NC_021020|:589522-591540|16S	0.16230072427521	0.1072877433986125	99.6	0.319832910495786	250	true
Consensus288	ref|NC_009614|:4743140-4744649|16S	0.446270907350362	0.267939309990827	91.63	0.321824656331262	251	true
Consensus731	ref|NC_010001|:4184940-4186462|16S	0.373290634695157	0.285684025880213	91.63	0.322211874468513	251	true
Consensus133	ref|NC_015164|:4225341-4226859|16S	0.9791883863464075	1.21883320354247	90.04	0.323037194750879	251	false
Consensus610	ref|NC_016048|:1864519-1866052|16S	0.534062647044523	0.40699801562225846	90.04	0.325957847331425	251	true
Consensus37	ref|NC_021022|:3224206-3225524|16S	2.09134287475335	1.97605477615304	98.4	0.327477949984127	250	true
Consensus819	ref|NC_015164|:4225341-4226859|16S	0.24945910873237848	0.16252722865616098	91.2	0.327685322091635	250	true
Consensus5	ref|NC_015164|:4225341-4226859|16S	2.638139724309585	2.337749831326575	91.2	0.329386472623775	250	true
Consensus693	ref|NC_021013|:297741-300852|16S	0.3805710485746475	0.25550554404097403	99.6	0.329975208625241	250	true
Consensus426	ref|NC_018011|:2181216-2182629|16S	0.4933373488364235	0.6652118524181825	90.84	0.332323534141191	251	false
Consensus533	ref|NC_012778|:872242-873760|16S	0.583522050799009	0.435867271488985	98.4	0.332595248018761	250	true
Consensus131	ref|NC_009614|:4743140-4744649|16S	1.18293741696316	0.9364034837927571	96.8	0.340309302383611	250	true
Consensus177	ref|NC_021020|:589522-591540|16S	1.014698713969107	0.7936852779220995	93.2	0.339987838211487	250	true
Consensus257	ref|NC_009615|:4787729-4789225|16S	0.8912310739186831	1.04663780466208	94.02	0.338819868560226	251	false
Consensus392	ref|NC_021044|:489815-491335|16S	0.555209917381446	0.7210274514878475	96.4	0.337926411399591	250	false
Consensus53	ref|NC_021013|:297741-300852|16S	1.9515432024501251	1.7889723317170652	88.4	0.337294422878762	250	true
Consensus702	ref|NC_015977|:3095887-3097421|16S	0.25068827867749754	0.357887434637279	99.6	0.339558077390255	250	false
Consensus138	ref|NC_004663|:4983424-4984906|16S	1.184834759385005	0.9571399170349439	96.81	0.341839925679131	251	true
Consensus165	ref|NC_021014|:2702614-2706143|16S	0.9755072419144166	1.15434631943209	96.4	0.345012807463037	250	false
Consensus823	ref|NC_015160|:2531255-2532766|16S	0.224443656537598	0.150116995212409	83.27	0.346657219635642	251	true
Consensus316	ref|NC_009614|:4743140-4744649|16S	0.409152353264712	0.236722738638456	93.23	0.349114415711932	251	true
Consensus276	ref|NC_015164|:4225341-4226859|16S	0.5518027873320365	0.3404541181650045	87.25	0.354421958793862	251	true
Consensus284	ref|NC_014376|:3681375-3682893|16S	0.5340402831640155	0.32629358084403204	88.4	0.353578213178886	250	true
Consensus630	ref|NC_016048|:1864519-1866052|16S	0.3775430205244135	0.4904926286169195	91.6	0.354433912164655	250	false
Consensus75	ref|NC_016048|:1864519-1866052|16S	1.5669367359271802	1.31496099458402	94.02	0.353331945348087	251	true
Consensus91	ref|NC_012778|:872242-873760|16S	0.8980857822876009	0.6510832751711245	94.8	0.356874141510265	250	true
Consensus438	ref|NC_004663|:4983424-4984906|16S	0.6662030650343544	0.4987627866522315	91.98	0.363573897981491	237	true
Consensus57	ref|NC_021354|:1747947-1749490|16S	1.75716668341137	1.53251686555936	83.73	0.36725046986421	252	true
Consensus650	ref|NC_021016|:44196-45716|16S	0.4055561383268205	0.506302747843079	97.2	0.366922591257724	250	false
Consensus771	ref|NC_009615|:4787729-4789225|16S	0.290485187651916	0.1942732804207715	95.63	0.367596382026937	252	true
Consensus795	ref|NC_013315|:3947905-3949529|16S	0.324225361595667	0.2586164094835395	96.8	0.366732058775037	250	true
Consensus208	ref|NC_016048|:1864519-1866052|16S	0.943431761370353	1.10510368814918	94.0	0.369535896997969	250	false
Consensus356	ref|NC_021014|:2702614-2706143|16S	0.5230392054873816	0.6777395893059079	93.23	0.368719763990813	251	false
Consensus121	ref|NC_021047|:235702-238322|16S	1.582313831007025	1.456621507410975	97.2	0.371029395261554	250	true
Consensus513	ref|NC_017068|:2872430-2872509,2870852-2872338|16S	0.39135612986802404	0.250604649740092	91.6	0.37331695725891	250	true
Consensus308	ref|NC_014933|:3766053-3767565|16S	0.7676687189186759	0.5875426866141871	95.62	0.376027106932058	251	true
Consensus393	ref|NC_009615|:4787729-4789225|16S	0.6523424501787904	0.48191502454225355	90.0	0.375521534366592	250	true
Consensus434	ref|NC_008497|:1504667-1506229|16S	0.2985738159246295	0.17098220127725	96.0	0.377688258047703	250	true
Consensus542	ref|NC_016077|:391435-392923|16S	0.6093261155191625	0.4888901247873585	88.84	0.377642052843579	251	true
Consensus311	ref|NC_009614|:4743140-4744649|16S	0.7550490009944719	0.5556847268713665	92.83	0.381341112359625	237	true
Consensus572	ref|NC_021020|:589522-591540|16S	0.61404923288337	0.513118912996994	98.8	0.381181028250866	250	true
Consensus74	ref|NC_021020|:589522-591540|16S	1.64866583547544	1.423502112376635	98.8	0.380757071356502	250	true
Consensus677	ref|NC_013520|:103635-105185|16S	0.2678600809790665	0.18863289373880546	97.2	0.382470843670717	250	true
Consensus576	ref|NC_021044|:489815-491335|16S	0.634152154610963	0.5328641958222176	98.4	0.38370119413045	250	true
Consensus113	ref|NC_021044|:489815-491335|16S	1.5640581367112651	1.4210904908074449	98.8	0.390170888508147	250	true
Consensus55	ref|NC_016048|:1864519-1866052|16S	1.49053541116845	1.21083898066203	89.64	0.391398794340192	251	true
Consensus643	ref|NC_021354|:1747947-1749490|16S	0.5162086951934175	0.417854560941934	85.2	0.397152161834772	250	true
Consensus289	ref|NC_021020|:589522-591540|16S	1.088356028424104	0.9735178895211954	96.8	0.405100562279521	250	true
Consensus50	ref|NC_021014|:2702614-2706143|16S	1.71855529112278	1.855426399480805	94.42	0.404157367947591	251	false
Consensus618	ref|NC_015968|:4749056-4750583|16S	0.350158969150726	0.2399634693275415	98.74	0.404945774304891	239	true
Consensus350	ref|NC_021030|:881290-882801|16S	0.5348095643984975	0.37299557272413597	94.02	0.408042425446354	251	true
Consensus604	ref|NC_021018|:3070260-3072809|16S	0.38624525283954203	0.253429933036956	95.6	0.409727386801416	250	true
Consensus797	ref|NC_016077|:391435-392923|16S	0.2170747057669355	0.3007249277298	90.84	0.409991372625004	251	false
Consensus157	ref|NC_021040|:348381-351031|16S	1.21375321531657	1.0485574426061999	94.0	0.41434588293194	250	true
Consensus229	ref|NC_021013|:297741-300852|16S	0.890387472307389	0.711110686167257	97.2	0.414798889810793	250	true
Consensus78	ref|NC_021014|:2702614-2706143|16S	1.1872138634058849	1.332973380637305	96.02	0.41424963398699	251	false
Consensus218	ref|NC_014376|:3681375-3682893|16S	1.103564382419465	0.9675420457234716	96.0	0.416559811019859	250	true
Consensus839	ref|NC_021040|:348381-351031|16S	0.1614786557291335	0.223341259294221	99.6	0.416859351004217	250	false
Consensus23	ref|NC_012778|:872242-873760|16S	1.848760691154775	2.00958083565498	95.22	0.423351430812955	251	false
Consensus332	ref|NC_021044|:489815-491335|16S	0.8637778206194785	0.7354854541927685	97.6	0.430692345378599	250	true
Consensus391	ref|NC_021047|:235702-238322|16S	0.8903490165364161	0.7926527669431715	95.2	0.431211563426814	250	true
Consensus29	ref|NC_014933|:3766053-3767565|16S	1.6591810969514151	1.4193804569903299	91.63	0.434063440436489	251	true
Consensus443	ref|NC_015968|:4749056-4750583|16S	0.4576613757874715	0.3344721655538385	94.0	0.435716487686395	250	true
Consensus496	ref|NC_009615|:4787729-4789225|16S	0.3175610670280245	0.43111020369793496	94.4	0.438225952107931	250	false
Consensus632	ref|NC_021040|:348381-351031|16S	0.4868988815127575	0.40388107065451	98.0	0.438055265739844	250	true
Consensus250	ref|NC_021040|:348381-351031|16S	1.080482601696515	0.9593894832748344	98.8	0.443105399580727	250	true
Consensus79	ref|NC_007519|:3537225-3538754|16S	1.354876545706295	1.148742011620755	93.2	0.445654390267226	250	true
Consensus172	ref|NC_021354|:1747947-1749490|16S	1.206817323046755	1.047224967673586	86.0	0.44773818537556	250	true
Consensus15	ref|NC_009614|:4743140-4744649|16S	1.314048012535825	1.55317351422706	94.4	0.449270632152875	250	false
Consensus827	ref|NC_021039|:65921-67414|16S	0.1377740092347785	0.19805721971343648	94.8	0.451325722494104	250	false
Consensus201	ref|NC_004663|:4983424-4984906|16S	0.959031247682435	0.7835948880257575	93.23	0.456271504782107	251	true
Consensus246	ref|NC_012778|:872242-873760|16S	0.9048920942074226	0.7421530815539019	98.4	0.454948021066203	250	true
Consensus352	ref|NC_021015|:159-1677|16S	0.7159074647194785	0.828655781320873	96.0	0.453291862612502	250	false
Consensus36	ref|NC_004663|:4983424-4984906|16S	1.4011054515483101	1.595257253933985	95.6	0.453448038768132	250	false
Consensus467	ref|NC_004663|:4983424-4984906|16S	0.6163410327757319	0.4861320252840565	94.8	0.455447114919836	250	true
Consensus509	ref|NC_014376|:3681375-3682893|16S	0.6688287527021315	0.5728505589347745	95.6	0.463067383044181	250	true
Consensus772	ref|NC_012778|:872242-873760|16S	0.25033208988974853	0.32002028032198404	94.42	0.465979331861616	251	false
Consensus159	ref|NC_021040|:348381-351031|16S	1.296751095847595	1.1672689699945	96.0	0.469423500115091	250	true
Consensus128	ref|NC_021044|:489815-491335|16S	1.35515806231699	1.21334849584418	99.2	0.478871964766418	250	true
Consensus139	ref|NC_021047|:235702-238322|16S	1.1665961809025451	1.00725084838496	95.6	0.477178731853824	250	true
Consensus263	ref|NC_011898|:4057389-4057468,4055812-4057250|16S	0.8505717867655245	0.683209412695999	90.4	0.474207711754132	250	true
Consensus553	ref|NC_021013|:297741-300852|16S	0.4873450302211425	0.3787072176271975	97.2	0.474040353785183	250	true
Consensus642	ref|NC_021044|:489815-491335|16S	0.36196163136048454	0.44975068290288744	97.89	0.478625393863895	237	false
Consensus745	ref|NC_004663|:4983424-4984906|16S	0.3154877337308445	0.386370346408405	97.05	0.475362216641417	237	false
Consensus850	ref|NC_004663|:4983424-4984906|16S	0.149286915266359	0.1905900059434375	95.6	0.478044209558296	250	false
Consensus184	ref|NC_012778|:2029863-2031381|16S	1.169191728931305	1.0349119413814964	93.6	0.483732111312238	250	true
Consensus227	ref|NC_004663|:4983424-4984906|16S	0.9013726712612404	0.743988735811159	92.46	0.48459102057169	252	true
Consensus17	ref|NC_021022|:3224206-3225524|16S	2.32783883623528	2.41200729782346	96.0	0.487118390853746	250	false
Consensus678	ref|NC_014376|:3681375-3682893|16S	0.43572150875322146	0.36056368626172797	95.34	0.490430593426231	236	true
Consensus683	ref|NC_004663|:4983424-4984906|16S	0.4123054706364975	0.31833675795887495	90.87	0.48992452237716	252	true
Consensus213	ref|NC_015968|:4749056-4750583|16S	0.714309895639055	0.587292440910365	96.4	0.491978012301617	250	true
Consensus359	ref|NC_021044|:489815-491335|16S	0.9216049793654351	0.8276294623624005	96.0	0.493807967810037	250	true
Consensus629	ref|NC_009614|:4743140-4744649|16S	0.46779296275891546	0.370724930956036	94.8	0.494746418562768	250	true
Consensus24	ref|NC_018011|:2181216-2182629|16S	1.956017697251585	1.78467878402877	97.21	0.504166770667072	251	true
Consensus253	ref|NC_021020|:589522-591540|16S	1.008605733795084	0.8819088772997505	93.98	0.503638860387023	249	true
Consensus81	ref|NC_021020|:589522-591540|16S	1.42256869038006	1.230663676584065	96.4	0.508660061295129	250	true
Consensus19	ref|NC_012778|:2029863-2031381|16S	1.9805273296533001	2.13125674428652	96.4	0.51204257091117	250	false
Consensus341	ref|NC_021022|:3224206-3225524|16S	0.8590280120703779	0.9349890240887335	94.8	0.517524356374235	250	false
Consensus485	ref|NC_011883|:2041424-2042961|16S	0.586111827499419	0.484667353854472	91.2	0.516637279685661	250	true
Consensus281	ref|NC_021013|:297741-300852|16S	0.8380871673587025	0.702938073427552	94.38	0.519009445258872	249	true
Consensus803	ref|NC_021044|:489815-491335|16S	0.23926676739063102	0.2938775854577395	93.2	0.526027437394253	250	false
Consensus428	ref|NC_011898|:4057389-4057468,4055812-4057250|16S	0.47415402777737803	0.5737363031059405	92.0	0.52901771642974	250	false
Consensus60	ref|NC_014933|:3766053-3767565|16S	1.4444130098204648	1.25672440505544	91.2	0.527313500678197	250	true
Consensus606	ref|NC_009614|:4743140-4744649|16S	0.348710259646059	0.435884716956386	92.8	0.529376266032475	250	false
Consensus545	ref|NC_015052|:2303109-2304638|16S	0.33950349379836753	0.42473952789866354	95.22	0.531417015197079	251	false
Consensus371	ref|NC_016077|:391435-392923|16S	0.576214312942398	0.6993254832390274	90.44	0.536776048779278	251	false
Consensus416	ref|NC_015968|:4749056-4750583|16S	0.47393154380113944	0.3811867949618785	94.0	0.538034581896678	250	true
Consensus444	ref|NC_021013|:297741-300852|16S	0.5639897967684895	0.4571595410193345	98.0	0.537578979737954	250	true
Consensus653	ref|NC_015873|:2473031-2474582|16S-rRNA|	0.25100780020744395	0.340712753490757	89.96	0.539143910316108	249	false
Consensus787	ref|NC_021022|:3224206-3225524|16S	0.3030362776228305	0.2527441103261565	96.4	0.539398096226523	250	true
Consensus399	ref|NC_021047|:235702-238322|16S	0.9139118963614334	0.852329803533212	94.0	0.54350286725556	250	true
Consensus516	ref|NC_021020|:589522-591540|16S	0.6653967726279305	0.5813737426713714	96.4	0.543414763205045	250	true
Consensus336	ref|NC_012778|:872242-873760|16S	0.68061248265427	0.7860301784562991	93.63	0.54601342975157	251	false
Consensus534	ref|NC_021044|:489815-491335|16S	0.5987006419422589	0.5178081009677065	96.03	0.545415414903012	252	true
Consensus773	ref|NC_021015|:159-1677|16S	0.19525505884953748	0.24805353530089502	95.2	0.549962089320442	250	false
Consensus329	ref|NC_021047|:235702-238322|16S	1.007101979874053	1.060078154745947	97.2	0.55320246101007	250	false
Consensus668	ref|NC_012778|:2029863-2031381|16S	0.403974771443703	0.4646632200305315	95.2	0.553579500872393	250	false
Consensus212	ref|NC_021039|:65921-67414|16S	0.662678471432508	0.530292423740258	94.4	0.555522983094769	250	true
Consensus123	ref|NC_021044|:489815-491335|16S	0.9302267982860766	1.050026872522852	94.82	0.5610290281198	251	false
Consensus170	ref|NC_021022|:3224206-3225524|16S	1.2819865236586998	1.35524336774305	94.8	0.559182187127877	250	false
Consensus355	ref|NC_011898|:4057389-4057468,4055812-4057250|16S	0.8724273725220479	0.7753153184789435	92.8	0.558569481395173	250	true
Consensus417	ref|NC_015565|:181844-183362|16S	0.385384265955118	0.28022372580152655	84.06	0.560172063238915	251	true
Consensus675	ref|NC_010001|:4184940-4186462|16S	0.2608469569906655	0.34196701055838497	94.8	0.56023234060161	250	false
Consensus709	ref|NC_021014|:2702614-2706143|16S	0.4044444141484905	0.339771784706298	99.2	0.564604760865218	250	true
Consensus163	ref|NC_010001|:4184940-4186462|16S	0.6813814084348935	0.8284436239843845	95.2	0.569454625382489	250	false
Consensus195	ref|NC_004663|:4983424-4984906|16S	0.9165579831411754	0.7807575439672929	94.02	0.570072022152258	251	true
Consensus486	ref|NC_014833|:3675459-3676957|16S	0.5971350402666675	0.4987459620354465	90.8	0.571921483771983	250	true
Consensus700	ref|NC_018011|:2181216-2182629|16S	0.4227093041210025	0.353084103997349	94.84	0.571181587355531	252	true
Consensus285	ref|NC_014933|:3766053-3767565|16S	0.523835585204651	0.647044136266165	95.2	0.575666575668636	250	false
Consensus602	ref|NC_021030|:881290-882801|16S	0.348202856762793	0.43515407083305246	96.0	0.575669798653446	250	false
Consensus111	ref|NC_009614|:4743140-4744649|16S	1.1846266394952	1.03428582362798	93.2	0.582621190840696	250	true
Consensus663	ref|NC_021014|:2702614-2706143|16S	0.37208044332429946	0.43209426013805396	92.03	0.582749124171042	251	false
Consensus126	ref|NC_009614|:4743140-4744649|16S	0.645494360958641	0.788243380829788	96.4	0.589917915692927	250	false
Consensus140	ref|NC_021013|:297741-300852|16S	1.0880232948078299	0.9494069026678965	96.0	0.588744823591252	250	true
Consensus196	ref|NC_021040|:348381-351031|16S	1.25840135625041	1.1728748505534452	98.73	0.590944005967905	237	true
Consensus563	ref|NC_009615|:4787729-4789225|16S	0.404139729703767	0.473762637631171	96.8	0.594697174517031	250	false
Consensus132	ref|NC_009614|:4743140-4744649|16S	1.122905010117915	0.992473082944028	95.2	0.599021462282447	250	true
Consensus367	ref|NC_021013|:297741-300852|16S	0.6623727932357365	0.562712701335581	96.4	0.60012183214589	250	true
Consensus778	ref|NC_018011|:2181216-2182629|16S	0.196813949265073	0.25562626215771	92.83	0.599548989854401	251	false
Consensus515	ref|NC_021013|:297741-300852|16S	0.328902782463314	0.2464054289416105	98.8	0.601328763196666	250	true
Consensus175	ref|NC_021014|:2702614-2706143|16S	1.22025790129787	1.123964725829675	100.0	0.606347290407512	250	true
Consensus233	ref|NC_021020|:589522-591540|16S	0.935582581795497	0.8203932662338249	94.4	0.605492250053447	250	true
Consensus651	ref|NC_021044|:489815-491335|16S	0.49679231684179803	0.436388248809199	96.81	0.604204060740606	251	true
Consensus89	ref|NC_021022|:3224206-3225524|16S	1.668857860755915	1.75072803113398	96.41	0.605256849375061	251	false
Consensus373	ref|NC_004663|:4983424-4984906|16S	0.7396895958471386	0.6437863921970326	92.8	0.61051149533362	250	true
Consensus464	ref|NC_009614|:4743140-4744649|16S	0.3319368572018935	0.247514438529372	92.0	0.614824984378394	250	true
Consensus383	ref|NC_004663|:4983424-4984906|16S	0.5977621744468485	0.4982190845368565	89.29	0.619211078800198	252	true
Consensus562	ref|NC_009614|:4743140-4744649|16S	0.5663264681822959	0.6290905281259904	96.2	0.618658415103001	237	false
Consensus114	ref|NC_021040|:348381-351031|16S	1.59412245389739	1.5287848254591299	96.8	0.623190039744939	250	true
Consensus202	ref|NC_014828|:2984437-2985928|16S	1.0560700689446656	0.948378225583438	87.25	0.621426412568834	251	true
Consensus335	ref|NC_021039|:65921-67414|16S	0.6723714602707785	0.5836457107377511	96.4	0.623332988846324	250	true
Consensus95	ref|NC_014833|:3675459-3676957|16S	0.782660331661591	0.6381573089056285	89.6	0.627707217971884	250	true
Consensus266	ref|NC_021044|:489815-491335|16S	0.891641910863372	0.962444578713229	96.0	0.631199130860716	250	false
Consensus521	ref|NC_021013|:297741-300852|16S	0.462553505921252	0.3833476227788985	91.2	0.634384772379025	250	true
Consensus429	ref|NC_021020|:589522-591540|16S	0.6558363283824584	0.5758529403759804	94.78	0.635973054526021	249	true
Consensus588	ref|NC_004663|:4983424-4984906|16S	0.259240522474172	0.34025626207055204	94.8	0.636816967132275	250	false
Consensus401	ref|NC_021020|:589522-591540|16S	0.668530448945384	0.5863093390905335	91.6	0.639015527487731	250	true
Consensus783	ref|NC_011898|:4057389-4057468,4055812-4057250|16S	0.2507309139759355	0.299445599644094	92.4	0.640184023656865	250	false
Consensus149	ref|NC_021039|:65921-67414|16S	1.0670537992833504	0.9492632536303716	92.03	0.642556524812581	251	true
Consensus664	ref|NC_021039|:65921-67414|16S	0.383647040975841	0.320023882550739	95.6	0.645018140633034	250	true
Consensus239	ref|NC_014376|:3681375-3682893|16S	0.9448398967814255	1.02504526860509	95.2	0.646735695109949	250	false
Consensus377	ref|NC_012778|:872242-873760|16S	0.5628823627202545	0.6378093842551815	94.42	0.64945609883177	251	false
Consensus384	ref|NC_004663|:4983424-4984906|16S	0.624669919318433	0.7001186834233755	96.8	0.651445962615648	250	false
Consensus296	ref|NC_004663|:4983424-4984906|16S	0.815165127155398	0.725833686928933	94.0	0.654564476142247	250	true
Consensus362	ref|NC_004663|:4983424-4984906|16S	0.6665847611958715	0.7435387482274964	96.0	0.655261571278437	250	false
Consensus522	ref|NC_009614|:4743140-4744649|16S	0.374144468199198	0.3015283829879435	95.6	0.664499491825944	250	true
Consensus258	ref|NC_011898|:4057389-4057468,4055812-4057250|16S	0.8258064939179479	0.7330925840809865	91.6	0.669289573343697	250	true
Consensus385	ref|NC_021039|:65921-67414|16S	0.6290946114643985	0.5561938448071365	94.4	0.667066278980709	250	true
Consensus46	ref|NC_021047|:235702-238322|16S	1.89106298055604	1.9473202261309401	96.4	0.668318872290223	250	false
Consensus526	ref|NC_010471|:1775919-1777444|16S	0.5180892041191785	0.5779078566841425	82.35	0.66602040658341	255	false
Consensus407	ref|NC_016077|:391435-392923|16S	0.5375683198147665	0.6118174676133821	90.84	0.671477505764513	251	false
Consensus115	ref|NC_010001|:4184940-4186462|16S	1.34410489603901	1.24548193013894	90.4	0.676690440357382	250	true
Consensus267	ref|NC_016048|:1864519-1866052|16S	0.8939231733985324	0.8121598421322871	92.4	0.679612030266152	250	true
Consensus621	ref|NC_016048|:1864519-1866052|16S	0.40410466779027	0.459881866758712	94.02	0.680199282065401	251	false
Consensus66	ref|NC_021014|:2702614-2706143|16S	1.756378401760595	1.829020948006165	94.42	0.675957362385909	251	false
Consensus674	ref|NC_013315|:3947905-3949529|16S	0.247794085595186	0.208295882166569	92.77	0.673261028610075	249	true
Consensus837	ref|NC_021022|:3224206-3225524|16S	0.2492053171120845	0.225011279936054	95.2	0.679029382900977	250	true
Consensus549	ref|NC_021020|:589522-591540|16S	0.5249832270201585	0.46500296415785647	92.41	0.686797301369113	237	true
Consensus321	ref|NC_006347|:5195504-5197040|16S	0.4198234892236815	0.49582605013876746	96.4	0.689894655109127	250	false
Consensus38	ref|NC_009614|:4743140-4744649|16S	1.527912150666645	1.42273201219831	93.6	0.691188426569685	250	true
Consensus694	ref|NC_021013|:297741-300852|16S	0.26357594554000796	0.2127819855386105	98.4	0.694170769375872	250	true
Consensus242	ref|NC_014323|:5431893-5433419|16S	0.299383714018072	0.231657660415461	93.2	0.703494018553322	250	true
Consensus343	ref|NC_018011|:2181216-2182629|16S	0.7707472463647576	0.6985684180876245	90.84	0.708052479820699	251	true
Consensus453	ref|NC_021044|:489815-491335|16S	0.720835775831859	0.6690418693228846	95.2	0.705526717226822	250	true
Consensus490	ref|NC_015873|:2473031-2474582|16S-rRNA|	0.2176040276066035	0.268471436336239	95.6	0.70965466519734	250	false
Consensus601	ref|NC_021013|:297741-300852|16S	0.3011489657434745	0.24519071028620548	98.8	0.707217220340047	250	true
Consensus65	ref|NC_021040|:348381-351031|16S	1.7982899559828098	1.731992447532645	99.6	0.707228183029263	250	true
Consensus657	ref|NC_021044|:489815-491335|16S	0.4388217893952885	0.3940462339828345	88.84	0.709978154939503	251	true
Consensus659	ref|NC_021044|:489815-491335|16S	0.5078460588849755	0.4694618425079675	99.2	0.704361272482253	250	true
Consensus754	ref|NC_016048|:1864519-1866052|16S	0.30676055505849753	0.345658321521416	90.0	0.704891702071436	250	false
Consensus806	ref|NC_016048|:1864519-1866052|16S	0.248475429551273	0.21520318157805252	92.83	0.704242157394293	251	true
Consensus821	ref|NC_016077|:391435-392923|16S	0.215678373726837	0.248327862605389	92.03	0.702709824769077	251	false
Consensus293	ref|NC_021047|:235702-238322|16S	0.9525824017228499	0.897376141192302	93.2	0.711557039884871	250	true
Consensus22	ref|NC_015968|:4749056-4750583|16S	1.492685625475365	1.4015569097656702	100.0	0.713897681311628	250	true
Consensus102	ref|NC_011898|:4057389-4057468,4055812-4057250|16S	1.18948876869307	1.10323627210889	91.2	0.723375517357137	250	true
Consensus379	ref|NC_018011|:2181216-2182629|16S	0.554942445097597	0.6234412187324481	94.82	0.723540885210669	251	false
Consensus511	ref|NC_016048|:1864519-1866052|16S	0.6922704075067405	0.648291331462894	88.8	0.720856827628989	250	true
Consensus698	ref|NC_018011|:2181216-2182629|16S	0.3333362574970975	0.2938766575515215	97.49	0.721233068235377	239	true
Consensus96	ref|NC_018011|:2181216-2182629|16S	1.3957482679046849	1.317515566612205	99.2	0.728575194890404	250	true
Consensus495	ref|NC_021047|:235702-238322|16S	0.4289302201295545	0.4762022550527155	93.2	0.739016722971546	250	false
Consensus635	ref|NC_021039|:65921-67414|16S	0.383386183914866	0.337055882168381	92.43	0.73891883409321	251	true
Consensus809	ref|NC_021015|:159-1677|16S	0.2588748263652955	0.2849812454738735	95.2	0.73676362157266	250	false
Consensus14	ref|NC_016077|:391435-392923|16S	1.79350217676547	1.90155183056554	94.84	0.746304311266142	252	false
Consensus162	ref|NC_014933|:3766053-3767565|16S	0.6555825377822975	0.7368804661436614	94.0	0.745991310119003	250	false
Consensus348	ref|NC_015052|:2303109-2304638|16S	0.605178921366617	0.6601212254482309	93.63	0.743409438336142	251	false
Consensus586	ref|NC_021020|:589522-591540|16S	0.605513340370744	0.5689919272272059	96.4	0.744987752104097	250	true
Consensus639	ref|NC_012778|:2029863-2031381|16S	0.4616156401910525	0.422889355713547	93.2	0.74601461550937	250	true
Consensus404	ref|NC_021044|:489815-491335|16S	0.663624008778603	0.612501518740732	100.0	0.74875211939229	250	true
Consensus342	ref|NC_004663|:4983424-4984906|16S	0.666375618566502	0.6140771723091065	95.2	0.75205941292643	250	true
Consensus582	ref|NC_021354|:1747947-1749490|16S	0.5199500289729835	0.5586223382866531	90.04	0.75363530822427	251	false
Consensus835	ref|NC_021047|:235702-238322|16S	0.122382612543697	0.1461585563511665	94.4	0.753847764417664	250	false
Consensus481	ref|NC_021047|:235702-238322|16S	0.7304155265663685	0.6931126924955695	94.0	0.756817046956583	250	true
Consensus11	ref|NC_021013|:297741-300852|16S	2.0383829776625753	1.94436635346046	99.2	0.764214165136795	250	true
Consensus494	ref|NC_014833|:3675459-3676957|16S	0.3605986985409785	0.30929168327309	90.0	0.764626339766468	250	true
Consensus628	ref|NC_009614|:4743140-4744649|16S	0.27963545554089997	0.23586670226899048	94.0	0.764175207853678	250	true
Consensus652	ref|NC_021020|:589522-591540|16S	0.5048725996558915	0.4734222331048935	96.0	0.765590027968022	250	true
Consensus48	ref|NC_016077|:391435-392923|16S	1.36977567039016	1.46966082522283	91.24	0.767397111294245	251	false
Consensus167	ref|NC_021047|:235702-238322|16S	0.743820797908828	0.6703754136234434	86.45	0.772571446821105	251	true
Consensus508	ref|NC_021014|:2702614-2706143|16S	0.6277975728378685	0.663625826891937	94.02	0.771773884482118	251	false
Consensus801	ref|NC_021047|:235702-238322|16S	0.284709707232775	0.305827248877069	96.0	0.773002551806078	250	false
Consensus136	ref|NC_014933|:3766053-3767565|16S	1.0045581468841132	0.9314203224457025	90.84	0.777557230413706	251	true
Consensus254	ref|NC_021013|:297741-300852|16S	0.773186357715947	0.7174387953273575	100.0	0.78511318680582	250	true
Consensus261	ref|NC_021047|:235702-238322|16S	1.0072985137683634	1.0419191411642856	96.0	0.779732187997201	250	false
Consensus326	ref|NC_016077|:391435-392923|16S	0.685845841300859	0.6244905349129495	88.84	0.776140476915268	251	true
Consensus39	ref|NC_021047|:235702-238322|16S	2.08051218403049	2.0410487822373	95.6	0.786288155342473	250	true
Consensus550	ref|NC_021013|:297741-300852|16S	0.4612212415900765	0.41998484538733905	97.89	0.782076802238184	237	true
Consensus613	ref|NC_021020|:589522-591540|16S	0.50281737662543	0.5364248166563085	97.6	0.783495943421923	250	false
Consensus647	ref|NC_021020|:589522-591540|16S	0.41793118884595604	0.38243658307677453	90.4	0.779332112444472	250	true
Consensus70	ref|NC_010655|:1459761-1461265|16S	0.5969697516792956	0.6743169106852316	100.0	0.775618812009869	250	false
Consensus736	ref|NC_017068|:2872430-2872509,2870852-2872338|16S	0.212783168758262	0.1805507559601655	92.4	0.782248960364209	250	true
Consensus763	ref|NC_014376|:3681375-3682893|16S	0.30679167972356003	0.2835624751373995	95.6	0.786989381153396	250	true
Consensus313	ref|NC_009615|:4787729-4789225|16S	0.81469688349854	0.865383353840972	90.0	0.794048233814058	250	false
Consensus423	ref|NC_021020|:589522-591540|16S	0.2532957471059055	0.2232448516329455	92.4	0.795616085438461	250	true
Consensus33	ref|NC_009615|:4787729-4789225|16S	1.84703644444992	1.788857664727985	92.0	0.799381894709123	250	true
Consensus419	ref|NC_021039|:65921-67414|16S	0.6720869969030685	0.636786788044204	86.8	0.806813832506022	250	true
Consensus774	ref|NC_004663|:4983424-4984906|16S	0.27354660374923845	0.29808967054615454	95.78	0.811854040328455	237	false
Consensus220	ref|NC_021044|:489815-491335|16S	1.128021521964365	1.160009702156985	95.2	0.816816461891732	250	false
Consensus104	ref|NC_009614|:4743140-4744649|16S	1.132697741753755	1.070460926349345	94.8	0.82104567773544	250	true
Consensus611	ref|NC_021013|:297741-300852|16S	0.28732223261830847	0.321599078230546	89.2	0.819873724013294	250	false
Consensus228	ref|NC_020516|:1820861-1822382|16S	0.34259292333249247	0.3008742796685535	93.2	0.835441466078055	250	true
Consensus298	ref|NC_021022|:3224206-3225524|16S	0.936017749703989	0.9040099745456256	93.2	0.833833304046645	250	true
Consensus368	ref|NC_021015|:159-1677|16S	0.664136148389716	0.6285426216379545	96.8	0.836472047312017	250	true
Consensus446	ref|NC_016627|:4884776-4886142|16S	0.4603667035040485	0.427745698221782	90.04	0.834677742197816	251	true
Consensus478	ref|NC_016077|:391435-392923|16S	0.36913263498870197	0.4039744585646555	91.63	0.83001148772928	251	false
Consensus656	ref|NC_021022|:3224206-3225524|16S	0.522670734381208	0.5017263315252111	95.62	0.82938995172813	251	true
Consensus756	ref|NC_021013|:297741-300852|16S	0.25471306533259697	0.2337156016702845	92.4	0.832631739701795	250	true
Consensus442	ref|NC_021039|:65921-67414|16S	0.3768876751676305	0.41516978252919046	87.65	0.839415457608576	251	false
Consensus565	ref|NC_021044|:489815-491335|16S	0.467918328853694	0.4388654479226045	96.0	0.840357464344078	250	true
Consensus622	ref|NC_021039|:65921-67414|16S	0.38200803818266604	0.40990798365040504	92.03	0.84212331627417	251	false
Consensus680	ref|NC_021047|:235702-238322|16S	0.337666756008805	0.359893402696421	96.0	0.849332226742011	250	false
Consensus286	ref|NC_021016|:44196-45716|16S	0.937483409196227	0.9689025646120545	98.0	0.856066117626167	250	false
Consensus519	ref|NC_021047|:235702-238322|16S	0.350583743329488	0.381825003662569	88.05	0.855414793340839	251	false
Consensus615	ref|NC_009614|:4743140-4744649|16S	0.3003349924592795	0.327675875761295	94.0	0.859047120835646	250	false
Consensus836	ref|NC_021047|:235702-238322|16S	0.16882899911134902	0.18328335622493602	95.6	0.862679774077039	250	false
Consensus413	ref|NC_009012|:3665491-3667011|16S	0.7528436320574146	0.7297810316279705	90.91	0.86446671971263	253	true
Consensus52	ref|NC_021039|:65921-67414|16S	1.243772210029665	1.19969482073579	98.0	0.86935287423552	250	true
Consensus558	ref|NC_018011|:2181216-2182629|16S	0.360025223192329	0.33746681751503804	96.8	0.871254403763045	250	true
Consensus720	ref|NC_021044|:489815-491335|16S	0.363688448222569	0.3799988139348305	98.4	0.870885336963059	250	false
Consensus547	ref|NC_021020|:589522-591540|16S	0.6160546689782656	0.596879355420856	94.14	0.873136870999382	239	true
Consensus152	ref|NC_015160|:2531255-2532766|16S	1.0030355287845276	0.9641159339759655	100.0	0.875226881386546	250	true
Consensus272	ref|NC_015873|:2473031-2474582|16S-rRNA|	0.3847577914038805	0.41924048824702254	91.97	0.883392865072517	249	false
Consensus681	ref|NC_021039|:65921-67414|16S	0.24441859189643	0.2585925072110825	96.19	0.885912181644929	236	false
Consensus775	ref|NC_021044|:489815-491335|16S	0.2645540236012635	0.2793680916281115	99.6	0.882508152882	250	false
Consensus93	ref|NC_013520|:722770-724320|16S	0.628521666506964	0.672007078126629	92.4	0.885929756238796	250	false
Consensus717	ref|NC_021016|:44196-45716|16S	0.356565379343069	0.3697980565519205	94.8	0.887709564957715	250	false
Consensus818	ref|NC_009614|:4743140-4744649|16S	0.19167681730313002	0.178590598852776	94.4	0.899330213333017	250	true
Consensus769	ref|NC_021015|:159-1677|16S	0.26353687169962947	0.274700595137018	91.6	0.905053190347452	250	false
Consensus161	ref|NC_021044|:489815-491335|16S	1.3185399391419002	1.30199640486523	97.2	0.912462229162312	250	true
Consensus458	ref|NC_021020|:589522-591540|16S	0.480581498846645	0.46411978853798397	94.42	0.911967114569859	251	true
Consensus535	ref|NC_014933|:3766053-3767565|16S	0.293463416255422	0.31243582315381146	92.41	0.91333090462634	237	false
Consensus812	ref|NC_021039|:65921-67414|16S	0.18533319728742598	0.19443043837073998	96.8	0.911814508083448	250	false
Consensus108	ref|NC_021013|:297741-300852|16S	1.11784421620849	1.09017472419709	98.8	0.916898395976154	250	true
Consensus374	ref|NC_004663|:4983424-4984906|16S	0.5661135283390505	0.585854771387065	91.2	0.917142448867152	250	false
Consensus225	ref|NC_021047|:235702-238322|16S	1.09315814923036	1.107743449809225	95.2	0.918656577961281	250	false
Consensus247	ref|NC_016048|:1864519-1866052|16S	0.9149751668349531	0.895067710923806	92.43	0.922431901034028	251	true
Consensus578	ref|NC_015160|:2531255-2532766|16S	0.24077380490181652	0.229301200040964	82.8	0.933122412556289	250	true
Consensus689	ref|NC_016640|:3508130-3509612|16S	0.235566920155946	0.2438054793194445	87.55	0.933283037171356	249	false
Consensus696	ref|NC_004663|:4983424-4984906|16S	0.3845037970289855	0.37362008900451205	94.0	0.931054248885679	250	true
Consensus210	ref|NC_009614|:4743140-4744649|16S	0.547286996538829	0.5664516746368304	96.0	0.937327455216223	250	false
Consensus532	ref|NC_021044|:489815-491335|16S	0.5742591779985335	0.5848077934320235	95.2	0.936637527872449	250	false
Consensus593	ref|NC_014376|:3681375-3682893|16S	0.4789809150293905	0.4877483702531835	96.0	0.939981979828223	250	false
Consensus120	ref|NC_015977|:3095887-3097421|16S	1.10112880974569	1.116452047237845	96.4	0.949665951778896	250	false
Consensus300	ref|NC_009614|:4743140-4744649|16S	0.7185161460665055	0.705502533537301	92.8	0.949843359177358	250	true
Consensus424	ref|NC_021047|:235702-238322|16S	0.5073221434202839	0.497400630793294	95.2	0.949261108700535	250	true
Consensus607	ref|NC_011898|:4057389-4057468,4055812-4057250|16S	0.41270619690160903	0.40329772339869396	91.6	0.947294315637375	250	true
Consensus670	ref|NC_017068|:2872430-2872509,2870852-2872338|16S	0.20500510941850497	0.21426748660655148	87.75	0.943228633152386	253	false
Consensus676	ref|NC_021020|:589522-591540|16S	0.404282477537589	0.395654796020035	95.36	0.946099257999173	237	true
Consensus252	ref|NC_021047|:235702-238322|16S	0.8071908032849695	0.81756198292055	95.2	0.954269902149469	250	false
Consensus73	ref|NC_021016|:44196-45716|16S	1.71112629487479	1.7008788800026649	100.0	0.955838339406934	250	true
Consensus198	ref|NC_014933|:3766053-3767565|16S	0.6713100728715905	0.6588686387645585	94.0	0.958527747623703	250	true
Consensus609	ref|NC_021013|:297741-300852|16S	0.417550215054534	0.424356726503844	98.0	0.96024669913679	250	false
Consensus710	ref|NC_009614|:4743140-4744649|16S	0.235541043734246	0.2423521356243405	93.67	0.960553591201459	237	false
Consensus145	ref|NC_021047|:235702-238322|16S	0.910516153042069	0.9220450726711905	95.22	0.964240673198631	251	false
Consensus723	ref|NC_016048|:1864519-1866052|16S	0.228416568382933	0.22351939011736502	93.23	0.965352367707375	251	true
Consensus751	ref|NC_018011|:2181216-2182629|16S	0.27709165984678896	0.2718086428980705	92.43	0.963955410939757	251	true
Consensus103	ref|NC_021040|:348381-351031|16S	1.52167094650689	1.51425598649194	96.4	0.966822389926781	250	true
Consensus268	ref|NC_009614|:4743140-4744649|16S	0.244037472330632	0.24980014184723698	92.43	0.969319805201017	251	false
Consensus817	ref|NC_021047|:235702-238322|16S	0.19135886177039751	0.19490413837374349	86.06	0.970199470637603	251	false
Consensus418	ref|NC_009614|:4743140-4744649|16S	0.27442650487255005	0.279958107730139	96.41	0.972403915326369	251	false
Consensus420	ref|NC_004663|:4983424-4984906|16S	0.3556295082114065	0.3607048123051445	93.63	0.977822349209033	251	false
Consensus724	ref|NC_021016|:44196-45716|16S	0.371554509899265	0.3742708394346715	98.4	0.977640907513557	250	false
Consensus794	ref|NC_021047|:235702-238322|16S	0.235032490326396	0.238052486601329	94.02	0.975537570274416	251	false
Consensus574	ref|NC_012778|:872242-873760|16S	0.407171899504206	0.410813282838022	94.82	0.979774889929251	251	false
Consensus105	ref|NC_004663|:4983424-4984906|16S	0.885415513467769	0.8795717307508875	94.4	0.983504019761883	250	true
Consensus471	ref|NC_021047|:235702-238322|16S	0.6958624513936025	0.6975414939596105	98.4	0.989049269178644	250	false
Consensus360	ref|NC_021044|:489815-491335|16S	0.825860362854523	0.825495326343104	97.2	0.997982887369709	250	true
