# Supplementary material for: Recent urbanization in China is correlated with a Westernized microbiome encoding increased virulence and antibiotic resistance genes
Source: Microbiome. 2017 Sep 15;5:121. doi: 10.1186/s40168-017-0338-7 (PMC5603068; doi:10.1186/s40168-017-0338-7)
Supplement: Supplementary file 24 — Supplementary zip file. Code and input tables used to generate the figures and tables in this paper. (ZIP 16846 kb) [file 40168_2017_338_MOESM24_ESM.zip › UrbanRuralChina/16SrRNA/inputData/databaseResults/otusToMostWanted.txt]

consensusID	target	meanRural	meanUrban	stoolPrevelance	maxFraction	pValue	percentIdentity	alignmentLength	targetName	higherInRural	rdpSummary
Consensus456	otu_256_V3V5	0.864495705187562	0.292775301471058	0.80465114	0.80465114	1.85448972640501E-5	99.2	250	otu_256_V3V5	true	Root(100);Bacteria(100);Firmicutes(100);Clostridia(100);Clostridiales(100);Lachnospiraceae(58);Coprococcus(52)
Consensus146	otu_608_V3V5	1.63335830757268	0.7846033317733361	0.40930232	0.40930232	1.29851405207271E-4	96.0	250	otu_608_V3V5	true	Root(100);Bacteria(100);Firmicutes(100);Clostridia(100);Clostridiales(100);Lachnospiraceae(92);Coprococcus(9)
Consensus216	otu_507_V3V5	0.86780599620163	1.35480525508027	0.7767442	0.7767442	6.24278987828353E-4	93.2	250	otu_507_V3V5	false	Root(100);Bacteria(100);Bacteroidetes(100);Bacteroidia(100);Bacteroidales(100);Bacteroidaceae(100);Bacteroides(100)
Consensus224	otu_888_V3V5	0.7774127696669395	1.33049135153369	0.41860464	0.41860464	2.04257021507726E-4	99.6	250	otu_888_V3V5	false	Root(100);Bacteria(100);Bacteroidetes(100);Bacteroidia(100);Bacteroidales(100);Bacteroidaceae(100);Bacteroides(100)
Consensus243	otu_167_V3V5	0.5474141146565406	1.114583837783595	0.34418604	0.40298507	6.85887668309904E-4	95.6	250	otu_167_V3V5	false	Root(100);Bacteria(100);Proteobacteria(100);Gammaproteobacteria(100);Enterobacteriales(100);Enterobacteriaceae(100);Escherichia/Shigella(92)
Consensus314	otu_167_V3V5	0.494130851385173	1.012620746841668	0.34418604	0.40298507	0.00101030849533101	94.8	250	otu_167_V3V5	false	Root(100);Bacteria(100);Proteobacteria(100);Gammaproteobacteria(100);Enterobacteriales(100);Enterobacteriaceae(100);Escherichia/Shigella(92)
Consensus387	otu_1092_V3V5	0.701068167577173	0.04917633146994965	0.09767442	0.09767442	2.37669228174919E-4	94.42	251	otu_1092_V3V5	true	Root(100);Bacteria(100);Bacteroidetes(100);Bacteroidia(100);Bacteroidales(100);Bacteroidaceae(100);Bacteroides(100)
Consensus389	otu_555_V3V5	0.4985304771244825	0.972841317060807	0.7255814	0.7255814	0.00101692996104497	98.8	250	otu_555_V3V5	false	Root(100);Bacteria(100);Bacteroidetes(100);Bacteroidia(100);Bacteroidales(100);Bacteroidaceae(100);Bacteroides(100)
Consensus395	otu_430_V3V5	0.834146498297966	0.208912555101433	0.5069767	0.5069767	6.03886409485277E-4	100.0	250	otu_430_V3V5	true	Root(100);Bacteria(100);Actinobacteria(100);Actinobacteria(100);Coriobacteridae(100);Coriobacteriales(100);Coriobacterineae(100);Coriobacteriaceae(100);Collinsella(100)
Consensus400	otu_12_V3V5	0.4148660671810745	0.9354778472935315	0.95813954	0.95813954	5.61947658669348E-4	98.4	250	otu_12_V3V5	false	Root(100);Bacteria(100);Bacteroidetes(100);Bacteroidia(100);Bacteroidales(100);Bacteroidaceae(100);Bacteroides(100)
Consensus421	otu_546_V3V5	0.248539559885318	0.775197593343543	0.32093024	0.32093024	4.24014619162083E-4	96.4	250	otu_546_V3V5	false	Root(100);Bacteria(100);Firmicutes(100);Clostridia(100);Clostridiales(100);Lachnospiraceae(91);Coprococcus(87)
Consensus43	otu_294_V3V5	1.38112727642154	2.08458976184685	0.81860465	0.81860465	6.07718468691676E-4	98.4	250	otu_294_V3V5	false	Root(100);Bacteria(100);Bacteroidetes(100);Bacteroidia(100);Bacteroidales(100);Bacteroidaceae(100);Bacteroides(100)
Consensus598	otu_46_V3V5	0.5589662781509185	0.0375433385397929	0.19069767	0.20930232	9.14197132850569E-4	96.8	250	otu_46_V3V5	true	Root(100);Bacteria(100);Bacteroidetes(100);Bacteroidia(100);Bacteroidales(100);Prevotellaceae(100);Prevotella(100)
Consensus612	otu_438_V3V5	0.2271592282995365	0.6091504560338565	0.7953488	0.7953488	0.00105243364873564	98.0	250	otu_438_V3V5	false	Root(100);Bacteria(100);Bacteroidetes(100);Bacteroidia(100);Bacteroidales(100);Bacteroidaceae(100);Bacteroides(100)
Consensus633	otu_167_V3V5	0.2230765723975085	0.6126065909132475	0.34418604	0.40298507	7.12899909995679E-4	96.4	250	otu_167_V3V5	false	Root(100);Bacteria(100);Proteobacteria(100);Gammaproteobacteria(100);Enterobacteriales(100);Enterobacteriaceae(100);Escherichia/Shigella(92)
Consensus7	otu_507_V3V5	2.5763394971438096	3.109755042890005	0.7767442	0.7767442	9.0126752212405E-4	99.6	250	otu_507_V3V5	false	Root(100);Bacteria(100);Bacteroidetes(100);Bacteroidia(100);Bacteroidales(100);Bacteroidaceae(100);Bacteroides(100)
Consensus8	otu_26_V3V5	2.241184549287175	2.844073634293265	0.9209302	0.9209302	7.91023395778079E-4	98.8	250	otu_26_V3V5	false	Root(100);Bacteria(100);Bacteroidetes(100);Bacteroidia(100);Bacteroidales(100);Bacteroidaceae(100);Bacteroides(100)
Consensus816	otu_1151_V3V5	0.350402993082778	0.0750799974218423	0.2744186	0.2744186	0.00109499975691452	94.84	252	otu_1151_V3V5	true	Root(100);Bacteria(100);Firmicutes(100);Clostridia(100);Clostridiales(100);Ruminococcaceae(100);Faecalibacterium(100)
Consensus820	otu_218_V3V5	0.157484050440446	0.3745376359990915	0.9302326	0.9302326	6.12483125378649E-4	98.0	250	otu_218_V3V5	false	Root(100);Bacteria(100);Bacteroidetes(100);Bacteroidia(100);Bacteroidales(100);Bacteroidaceae(100);Bacteroides(100)
Consensus90	otu_218_V3V5	1.136506786363125	1.8266994849152551	0.9302326	0.9302326	5.04621500120317E-4	99.2	250	otu_218_V3V5	false	Root(100);Bacteria(100);Bacteroidetes(100);Bacteroidia(100);Bacteroidales(100);Bacteroidaceae(100);Bacteroides(100)
Consensus330	otu_12_V3V5	0.5687525659272366	1.0609318672899049	0.95813954	0.95813954	0.00117896465408118	99.2	250	otu_12_V3V5	false	Root(100);Bacteria(100);Bacteroidetes(100);Bacteroidia(100);Bacteroidales(100);Bacteroidaceae(100);Bacteroides(100)
Consensus406	otu_675_V3V5	0.7376160303871445	0.1357408517975855	0.4744186	0.4744186	0.00131261453800557	95.6	250	otu_675_V3V5	true	Root(100);Bacteria(100);Bacteroidetes(100);Bacteroidia(100);Bacteroidales(100);Porphyromonadaceae(100);Parabacteroides(100)
Consensus538	otu_167_V3V5	0.232009446509572	0.6635925484797836	0.34418604	0.40298507	0.00154199988655568	94.4	250	otu_167_V3V5	false	Root(100);Bacteria(100);Proteobacteria(100);Gammaproteobacteria(100);Enterobacteriales(100);Enterobacteriaceae(100);Escherichia/Shigella(92)
Consensus209	otu_12_V3V5	0.5174508228458485	1.1434620244503049	0.95813954	0.95813954	0.00161440407240709	99.6	250	otu_12_V3V5	false	Root(100);Bacteria(100);Bacteroidetes(100);Bacteroidia(100);Bacteroidales(100);Bacteroidaceae(100);Bacteroides(100)
Consensus793	otu_312_V3V5	0.3892743731218565	0.10577403881341021	0.6465116	0.6465116	0.00174246244408727	95.6	250	otu_312_V3V5	true	Root(100);Bacteria(100);Firmicutes(96);Clostridia(91);Clostridiales(87);Veillonellaceae(39);Anaerovibrio(33)
Consensus325	otu_438_V3V5	0.519763626091605	1.0482739952402707	0.7953488	0.7953488	0.00204254325830444	99.6	250	otu_438_V3V5	false	Root(100);Bacteria(100);Bacteroidetes(100);Bacteroidia(100);Bacteroidales(100);Bacteroidaceae(100);Bacteroides(100)
Consensus528	otu_1023_V3V5	0.17538628669875186	0.6041088886177151	0.28372094	0.28372094	0.00197864056216579	100.0	250	otu_1023_V3V5	false	Root(100);Bacteria(100);Firmicutes(100);Clostridia(100);Clostridiales(100);Lachnospiraceae(99);Robinsoniella(44)
Consensus752	otu_438_V3V5	0.06972721701001396	0.39757019209274	0.7953488	0.7953488	0.00190342531527699	94.0	250	otu_438_V3V5	false	Root(100);Bacteria(100);Bacteroidetes(100);Bacteroidia(100);Bacteroidales(100);Bacteroidaceae(100);Bacteroides(100)
Consensus294	otu_46_V3V5	0.7045786435472614	0.064691964140303	0.19069767	0.20930232	0.00223388494017585	95.2	250	otu_46_V3V5	true	Root(100);Bacteria(100);Bacteroidetes(100);Bacteroidia(100);Bacteroidales(100);Prevotellaceae(100);Prevotella(100)
Consensus792	otu_1188_V3V5	0.08332876600214009	0.351457909934638	0.2372093	0.2372093	0.00232549929382142	96.4	250	otu_1188_V3V5	false	Root(100);Bacteria(100);Proteobacteria(100);Betaproteobacteria(100);Burkholderiales(100);Alcaligenaceae(100);Parasutterella(100)
Consensus187	otu_507_V3V5	0.7892017950340895	1.344462900707545	0.7767442	0.7767442	0.00243551908894024	98.8	250	otu_507_V3V5	false	Root(100);Bacteria(100);Bacteroidetes(100);Bacteroidia(100);Bacteroidales(100);Bacteroidaceae(100);Bacteroides(100)
Consensus112	otu_167_V3V5	0.9803921518917305	1.51593060748929	0.34418604	0.40298507	0.002989735856473	96.4	250	otu_167_V3V5	false	Root(100);Bacteria(100);Proteobacteria(100);Gammaproteobacteria(100);Enterobacteriales(100);Enterobacteriaceae(100);Escherichia/Shigella(92)
Consensus21	otu_438_V3V5	1.764520505099345	2.424366199709945	0.7953488	0.7953488	0.00298860249979871	98.0	250	otu_438_V3V5	false	Root(100);Bacteria(100);Bacteroidetes(100);Bacteroidia(100);Bacteroidales(100);Bacteroidaceae(100);Bacteroides(100)
Consensus599	otu_899_V3V5	0.573698717060952	0.17585911161307	0.4	0.4	0.00282231986920334	97.6	250	otu_899_V3V5	true	Root(100);Bacteria(100);Firmicutes(100);Clostridia(100);Clostridiales(100);Incertae Sedis XIV(91);Blautia(91)
Consensus6	otu_167_V3V5	2.0327275613963547	2.674049184665215	0.34418604	0.40298507	0.00298310106582633	100.0	250	otu_167_V3V5	false	Root(100);Bacteria(100);Proteobacteria(100);Gammaproteobacteria(100);Enterobacteriales(100);Enterobacteriaceae(100);Escherichia/Shigella(92)
Consensus64	otu_610_V3V5	1.54859683685289	0.9733190782015755	0.0	0.47115386	0.00299000944475525	100.0	250	otu_610_V3V5	true	Root(100);Bacteria(100);Firmicutes(100);Clostridia(100);Clostridiales(100);Veillonellaceae(100);Veillonella(98)
Consensus370	otu_556_V3V5	0.9735149463617445	0.55577753809032	0.60930234	0.60930234	0.0033351586344883	97.6	250	otu_556_V3V5	true	Root(100);Bacteria(100);Firmicutes(100);Clostridia(100);Clostridiales(100);Incertae Sedis XIV(100);Blautia(100)
Consensus852	otu_294_V3V5	0.0988346704748701	0.26204605263584047	0.81860465	0.81860465	0.00338813531577853	96.8	250	otu_294_V3V5	false	Root(100);Bacteria(100);Bacteroidetes(100);Bacteroidia(100);Bacteroidales(100);Bacteroidaceae(100);Bacteroides(100)
Consensus86	otu_555_V3V5	1.029667175065104	1.682495681394915	0.7255814	0.7255814	0.00334161644090347	99.6	250	otu_555_V3V5	false	Root(100);Bacteria(100);Bacteroidetes(100);Bacteroidia(100);Bacteroidales(100);Bacteroidaceae(100);Bacteroides(100)
Consensus403	otu_433_V3V5	0.39674251648178105	0.8691468572360319	0.74883723	0.74883723	0.00362410617374809	97.47	237	otu_433_V3V5	false	Root(100);Bacteria(100);Bacteroidetes(100);Bacteroidia(100);Bacteroidales(100);Bacteroidaceae(100);Bacteroides(100)
Consensus567	otu_965_V3V5	0.634074490356595	0.18928347503416	0.28372094	0.28372094	0.00456115860297945	99.2	250	otu_965_V3V5	true	Root(100);Bacteria(100);Firmicutes(100);Clostridia(100);Clostridiales(100);Incertae Sedis XIII(85);Anaerovorax(84)
Consensus151	otu_323_V3V5	1.03224757183684	1.4706064499564548	0.772093	0.772093	0.00475457837886384	100.0	250	otu_323_V3V5	false	Root(100);Bacteria(100);Firmicutes(100);Clostridia(100);Clostridiales(100);Eubacteriaceae(92);Eubacterium(92)
Consensus337	otu_812_V3V5	1.022506546164072	0.570508624624424	0.4976744	0.4976744	0.00505214968436918	98.8	250	otu_812_V3V5	true	Root(100);Bacteria(100);Firmicutes(100);Clostridia(100);Clostridiales(100);Lachnospiraceae(81);Coprococcus(7)
Consensus440	otu_1066_V3V5	0.5188976046723005	0.8577983761306756	0.41860464	0.41860464	0.00489659765664796	100.0	250	otu_1066_V3V5	false	Root(100);Bacteria(100);Bacteroidetes(100);Bacteroidia(100);Bacteroidales(100);Bacteroidaceae(100);Bacteroides(100)
Consensus589	otu_167_V3V5	0.19368133797231551	0.5740348600157275	0.34418604	0.40298507	0.00502275532967111	97.2	250	otu_167_V3V5	false	Root(100);Bacteria(100);Proteobacteria(100);Gammaproteobacteria(100);Enterobacteriales(100);Enterobacteriaceae(100);Escherichia/Shigella(92)
Consensus2	otu_12_V3V5	2.986743002273885	3.50218408144924	0.95813954	0.95813954	0.00554699744804266	100.0	250	otu_12_V3V5	false	Root(100);Bacteria(100);Bacteroidetes(100);Bacteroidia(100);Bacteroidales(100);Bacteroidaceae(100);Bacteroides(100)
Consensus497	otu_250_V3V5	0.6191608933189146	0.1386622572926455	0.4651163	0.4651163	0.0054857848016181	100.0	250	otu_250_V3V5	true	Root(100);Bacteria(100);Firmicutes(100);Clostridia(100);Clostridiales(100);Ruminococcaceae(100);Oscillibacter(64)
Consensus179	otu_822_V3V5	1.0333275080406854	0.5351991670631115	0.0	0.41904762	0.00594071174316735	97.6	250	otu_822_V3V5	true	Root(100);Bacteria(100);Firmicutes(100);Clostridia(99);Clostridiales(99);Veillonellaceae(99);Veillonella(99)
Consensus27	otu_572_V3V5	1.72029747286812	2.29039981499719	0.3116279	0.3116279	0.00612761606551815	97.6	250	otu_572_V3V5	false	Root(100);Bacteria(100);Bacteroidetes(100);Bacteroidia(100);Bacteroidales(100);Bacteroidaceae(100);Bacteroides(100)
Consensus432	otu_232_V3V5	0.5305773465588315	0.10842609480183615	0.24186046	0.24186046	0.00610015731187219	99.2	250	otu_232_V3V5	true	Root(100);Bacteria(100);Firmicutes(68);Erysipelotrichi(38);Erysipelotrichales(38);Erysipelotrichaceae(38);Coprobacillus(26)
Consensus433	otu_793_V3V5	0.5026342199783125	0.8751283391290285	0.4744186	0.4744186	0.00619604186363609	97.2	250	otu_793_V3V5	false	Root(100);Bacteria(100);Bacteroidetes(100);Bacteroidia(57);Bacteroidales(57);Bacteroidaceae(57);Bacteroides(57)
Consensus605	otu_1151_V3V5	0.639003449406645	0.3229132519586295	0.2744186	0.2744186	0.00657035704056708	97.59	249	otu_1151_V3V5	true	Root(100);Bacteria(100);Firmicutes(100);Clostridia(100);Clostridiales(100);Ruminococcaceae(100);Faecalibacterium(100)
Consensus743	otu_256_V3V5	0.4311611421864785	0.2054190609430775	0.80465114	0.80465114	0.00652526459433167	99.2	250	otu_256_V3V5	true	Root(100);Bacteria(100);Firmicutes(100);Clostridia(100);Clostridiales(100);Lachnospiraceae(58);Coprococcus(52)
Consensus54	otu_472_V3V5	1.186686497949545	1.718472409291155	0.3534884	0.3534884	0.00687774571834621	99.2	250	otu_472_V3V5	false	Root(100);Bacteria(100);Firmicutes(100);Clostridia(100);Clostridiales(100);Lachnospiraceae(96);Coprococcus(69)
Consensus557	otu_507_V3V5	0.42602978429544247	0.692654018096604	0.7767442	0.7767442	0.00710877394050335	99.2	250	otu_507_V3V5	false	Root(100);Bacteria(100);Bacteroidetes(100);Bacteroidia(100);Bacteroidales(100);Bacteroidaceae(100);Bacteroides(100)
Consensus292	otu_218_V3V5	0.7785806381669895	1.190040022894895	0.9302326	0.9302326	0.00772916193271578	96.8	250	otu_218_V3V5	false	Root(100);Bacteria(100);Bacteroidetes(100);Bacteroidia(100);Bacteroidales(100);Bacteroidaceae(100);Bacteroides(100)
Consensus408	otu_243_V3V5	0.66562713778542	0.205113221027063	0.61860466	0.61860466	0.00767816809161026	99.6	250	otu_243_V3V5	true	Root(100);Bacteria(100);Firmicutes(100);Clostridia(100);Clostridiales(100);Ruminococcaceae(99);Sporobacter(63)
Consensus501	otu_923_V3V5	0.4627224399267805	0.04555908413708975	0.27906978	0.27906978	0.00776899271733933	92.03	251	otu_923_V3V5	true	Root(100);Bacteria(100);Proteobacteria(100);Deltaproteobacteria(100);Desulfovibrionales(100);Desulfovibrionaceae(97);Lawsonia(66)
Consensus217	otu_241_V3V5	0.6070976844549985	0.05054227667513065	0.1767442	0.1767442	0.00811225521834502	100.0	219	otu_241_V3V5	true	Root(100);Bacteria(100);Proteobacteria(100);Betaproteobacteria(100);Burkholderiales(100);Alcaligenaceae(100);Sutterella(100)
Consensus262	otu_1091_V3V5	0.6363291076179555	0.08624353701552326	0.018604651	0.018604651	0.0082819888415766	96.4	250	otu_1091_V3V5	true	Root(100);Bacteria(100);Bacteroidetes(100);Bacteroidia(100);Bacteroidales(100);Prevotellaceae(100);Prevotella(100)
Consensus117	otu_507_V3V5	1.3768891177151552	1.7057938915156101	0.7767442	0.7767442	0.00850369706701315	100.0	250	otu_507_V3V5	false	Root(100);Bacteria(100);Bacteroidetes(100);Bacteroidia(100);Bacteroidales(100);Bacteroidaceae(100);Bacteroides(100)
Consensus47	otu_997_V3V5	1.59333565871396	2.0886807425441702	0.30232558	0.30232558	0.00903407998170014	98.8	250	otu_997_V3V5	false	Root(100);Bacteria(100);Bacteroidetes(100);Bacteroidia(100);Bacteroidales(100);Bacteroidaceae(100);Bacteroides(100)
Consensus10	otu_630_V3V5	1.79539344801392	0.8511434349923994	0.027906977	0.027906977	0.01019741055095	100.0	250	otu_630_V3V5	true	Root(100);Bacteria(100);Firmicutes(100);Clostridia(100);Clostridiales(100);Veillonellaceae(100);Megamonas(100)
Consensus338	otu_222_V3V5	0.17484277331930048	0.6223417258752004	0.9255814	0.9255814	0.00987258392197932	98.8	250	otu_222_V3V5	false	Root(100);Bacteria(100);Firmicutes(100);Clostridia(100);Clostridiales(100);Lachnospiraceae(97);Coprococcus(91)
Consensus346	otu_842_V3V5	0.6871693540786915	0.234487685406718	0.0	0.3904762	0.0100829553728459	99.6	250	otu_842_V3V5	true	Root(100);Bacteria(100);Firmicutes(98);Bacilli(98);Lactobacillales(97);Streptococcaceae(84);Streptococcus(83)
Consensus415	otu_630_V3V5	0.526099085833831	0.0847513689385706	0.027906977	0.027906977	0.00976371176484836	96.41	251	otu_630_V3V5	true	Root(100);Bacteria(100);Firmicutes(100);Clostridia(100);Clostridiales(100);Veillonellaceae(100);Megamonas(100)
Consensus472	otu_350_V3V5	0.8426320565116775	0.5637311793454605	0.75348836	0.75348836	0.00951329324075934	96.8	250	otu_350_V3V5	true	Root(100);Bacteria(100);Firmicutes(100);Clostridia(100);Clostridiales(100);Lachnospiraceae(100);Dorea(100)
Consensus704	otu_12_V3V5	0.318908647979881	0.5436750066244925	0.95813954	0.95813954	0.0101956733004059	97.6	250	otu_12_V3V5	false	Root(100);Bacteria(100);Bacteroidetes(100);Bacteroidia(100);Bacteroidales(100);Bacteroidaceae(100);Bacteroides(100)
Consensus273	otu_46_V3V5	0.7744811831929634	0.1927242892375265	0.19069767	0.20930232	0.010796790533372	97.6	250	otu_46_V3V5	true	Root(100);Bacteria(100);Bacteroidetes(100);Bacteroidia(100);Bacteroidales(100);Prevotellaceae(100);Prevotella(100)
Consensus564	otu_127_V3V5	0.2011414898874205	0.603029890243186	0.6418605	0.6418605	0.0116590447865972	96.02	251	otu_127_V3V5	false	Root(100);Bacteria(100);Proteobacteria(100);Betaproteobacteria(100);Burkholderiales(100);Alcaligenaceae(100);Parasutterella(100)
Consensus646	otu_997_V3V5	0.320011460166091	0.6119253532741435	0.30232558	0.30232558	0.0114078806951716	96.4	250	otu_997_V3V5	false	Root(100);Bacteria(100);Bacteroidetes(100);Bacteroidia(100);Bacteroidales(100);Bacteroidaceae(100);Bacteroides(100)
Consensus719	otu_731_V3V5	0.37719028197149695	0.1180970320355505	0.0	0.37619048	0.0114413984132692	97.6	250	otu_731_V3V5	true	Root(100);Bacteria(100);Firmicutes(99);Clostridia(99);Clostridiales(99);Veillonellaceae(98);Veillonella(95)
Consensus766	otu_12_V3V5	0.14718981728881136	0.4002673571691215	0.95813954	0.95813954	0.0111519159005278	98.4	250	otu_12_V3V5	false	Root(100);Bacteria(100);Bacteroidetes(100);Bacteroidia(100);Bacteroidales(100);Bacteroidaceae(100);Bacteroides(100)
Consensus799	otu_167_V3V5	0.0388824747492067	0.2929410405832425	0.34418604	0.40298507	0.011679697622285	99.6	250	otu_167_V3V5	false	Root(100);Bacteria(100);Proteobacteria(100);Gammaproteobacteria(100);Enterobacteriales(100);Enterobacteriaceae(100);Escherichia/Shigella(92)
Consensus398	otu_12_V3V5	0.598429470749335	0.115041121852698	0.95813954	0.95813954	0.0124513553753749	94.42	251	otu_12_V3V5	true	Root(100);Bacteria(100);Bacteroidetes(100);Bacteroidia(100);Bacteroidales(100);Bacteroidaceae(100);Bacteroides(100)
Consensus319	otu_312_V3V5	0.9694836217251195	0.4660350069045855	0.6465116	0.6465116	0.0127012542555649	100.0	250	otu_312_V3V5	true	Root(100);Bacteria(100);Firmicutes(96);Clostridia(91);Clostridiales(87);Veillonellaceae(39);Anaerovibrio(33)
Consensus116	otu_112_V3V5	1.436799349972575	0.9504500883662139	0.074418604	0.10465116	0.0133868502382301	93.2	250	otu_112_V3V5	true	Root(100);Bacteria(100);Firmicutes(100);Clostridia(100);Clostridiales(100);Clostridiaceae(100);Clostridiaceae 1(100);Clostridium(99)
Consensus168	otu_218_V3V5	1.05499696670068	1.472012313997615	0.9302326	0.9302326	0.0132264197857662	94.8	250	otu_218_V3V5	false	Root(100);Bacteria(100);Bacteroidetes(100);Bacteroidia(100);Bacteroidales(100);Bacteroidaceae(100);Bacteroides(100)
Consensus291	otu_507_V3V5	0.7757725464988099	1.15801372891294	0.7767442	0.7767442	0.0132550652385766	98.4	250	otu_507_V3V5	false	Root(100);Bacteria(100);Bacteroidetes(100);Bacteroidia(100);Bacteroidales(100);Bacteroidaceae(100);Bacteroides(100)
Consensus361	otu_472_V3V5	0.37920224491705945	0.793059820442079	0.3534884	0.3534884	0.0135168643417565	99.6	250	otu_472_V3V5	false	Root(100);Bacteria(100);Firmicutes(100);Clostridia(100);Clostridiales(100);Lachnospiraceae(96);Coprococcus(69)
Consensus590	otu_1151_V3V5	0.6509085469282815	0.35529406827382204	0.2744186	0.2744186	0.0141765382920512	95.62	251	otu_1151_V3V5	true	Root(100);Bacteria(100);Firmicutes(100);Clostridia(100);Clostridiales(100);Ruminococcaceae(100);Faecalibacterium(100)
Consensus679	otu_1151_V3V5	0.512704591256614	0.2272119835217325	0.2744186	0.2744186	0.0140841247876404	98.0	250	otu_1151_V3V5	true	Root(100);Bacteria(100);Firmicutes(100);Clostridia(100);Clostridiales(100);Ruminococcaceae(100);Faecalibacterium(100)
Consensus309	otu_542_V3V5	0.7690419056261044	0.19227437068922748	0.1767442	0.1767442	0.0145016788709118	94.8	250	otu_542_V3V5	true	Root(100);Bacteria(100);Bacteroidetes(100);Bacteroidia(100);Bacteroidales(100);Prevotellaceae(100);Prevotella(100)
Consensus297	otu_507_V3V5	0.721586118758482	1.0948661714500751	0.7767442	0.7767442	0.0147287311525059	99.58	237	otu_507_V3V5	false	Root(100);Bacteria(100);Bacteroidetes(100);Bacteroidia(100);Bacteroidales(100);Bacteroidaceae(100);Bacteroides(100)
Consensus411	otu_561_V3V5	0.782771228332472	0.3872297308639885	0.53953487	0.53953487	0.0148884091161861	99.6	250	otu_561_V3V5	true	Root(100);Bacteria(100);Firmicutes(100);Clostridia(100);Clostridiales(100);Lachnospiraceae(62);Coprococcus(29)
Consensus76	otu_630_V3V5	1.24927347386227	0.4772426417651575	0.027906977	0.027906977	0.0150963013284504	97.99	249	otu_630_V3V5	true	Root(100);Bacteria(100);Firmicutes(100);Clostridia(100);Clostridiales(100);Veillonellaceae(100);Megamonas(100)
Consensus317	otu_768_V3V5	1.006918160247601	0.5654312180648495	0.53488374	0.53488374	0.0154065530329835	93.67	237	otu_768_V3V5	true	Root(100);Bacteria(100);Firmicutes(100);Clostridia(100);Clostridiales(100);Lachnospiraceae(100);Roseburia(100)
Consensus188	otu_605_V3V5	0.680283483168557	1.149076561301585	0.5255814	0.5255814	0.0160455485367476	98.8	250	otu_605_V3V5	false	Root(100);Bacteria(100);Bacteroidetes(100);Bacteroidia(99);Bacteroidales(99);Bacteroidaceae(9);Bacteroides(9)
Consensus441	otu_381_V3V5	0.584337663848741	0.8659364761380695	0.7627907	0.7627907	0.0158877739615951	100.0	250	otu_381_V3V5	false	Root(100);Bacteria(100);Firmicutes(100);Clostridia(100);Clostridiales(100);Ruminococcaceae(100);Subdoligranulum(89)
Consensus30	otu_222_V3V5	1.6586050292622398	2.041526455133295	0.9255814	0.9255814	0.0166205769504433	99.2	250	otu_222_V3V5	false	Root(100);Bacteria(100);Firmicutes(100);Clostridia(100);Clostridiales(100);Lachnospiraceae(97);Coprococcus(91)
Consensus587	otu_1151_V3V5	0.5607572601944044	0.19927017236731148	0.2744186	0.2744186	0.0165249543743029	96.0	250	otu_1151_V3V5	true	Root(100);Bacteria(100);Firmicutes(100);Clostridia(100);Clostridiales(100);Ruminococcaceae(100);Faecalibacterium(100)
Consensus716	otu_46_V3V5	0.391426394988063	0.08204077898451345	0.19069767	0.20930232	0.0171567267434412	98.31	236	otu_46_V3V5	true	Root(100);Bacteria(100);Bacteroidetes(100);Bacteroidia(100);Bacteroidales(100);Prevotellaceae(100);Prevotella(100)
Consensus63	otu_149_V3V5	0.9968118170943101	0.2559003488751345	0.18604651	0.18604651	0.0175232291514426	99.2	250	otu_149_V3V5	true	Root(100);Bacteria(100);Bacteroidetes(100);Bacteroidia(100);Bacteroidales(100);Prevotellaceae(100);Paraprevotella(100)
Consensus840	otu_12_V3V5	0.10814277749728751	0.289425099518051	0.95813954	0.95813954	0.017665409670242	98.73	237	otu_12_V3V5	false	Root(100);Bacteria(100);Bacteroidetes(100);Bacteroidia(100);Bacteroidales(100);Bacteroidaceae(100);Bacteroides(100)
Consensus223	otu_1151_V3V5	1.34634651700386	1.0108218315006599	0.2744186	0.2744186	0.0182414416983488	97.2	250	otu_1151_V3V5	true	Root(100);Bacteria(100);Firmicutes(100);Clostridia(100);Clostridiales(100);Ruminococcaceae(100);Faecalibacterium(100)
Consensus577	otu_167_V3V5	0.1603029984850425	0.48599391962536853	0.34418604	0.40298507	0.0183153458133354	99.2	250	otu_167_V3V5	false	Root(100);Bacteria(100);Proteobacteria(100);Gammaproteobacteria(100);Enterobacteriales(100);Enterobacteriaceae(100);Escherichia/Shigella(92)
Consensus274	otu_117_V3V5	0.5184918082509415	0.1170807205056875	0.041860465	0.9182692	0.0186461562988935	98.8	250	otu_117_V3V5	true	Root(100);Bacteria(100);Firmicutes(100);Bacilli(100);Lactobacillales(100);Streptococcaceae(100);Streptococcus(100)
Consensus83	otu_294_V3V5	1.369554052665165	1.7845003240386599	0.81860465	0.81860465	0.0192726706562072	99.2	250	otu_294_V3V5	false	Root(100);Bacteria(100);Bacteroidetes(100);Bacteroidia(100);Bacteroidales(100);Bacteroidaceae(100);Bacteroides(100)
Consensus186	otu_12_V3V5	0.95734012187974	1.3840555834824348	0.95813954	0.95813954	0.0195312488874029	98.73	237	otu_12_V3V5	false	Root(100);Bacteria(100);Bacteroidetes(100);Bacteroidia(100);Bacteroidales(100);Bacteroidaceae(100);Bacteroides(100)
Consensus192	otu_46_V3V5	0.9190673017578019	0.285975166448712	0.19069767	0.20930232	0.020051630127105	98.73	236	otu_46_V3V5	true	Root(100);Bacteria(100);Bacteroidetes(100);Bacteroidia(100);Bacteroidales(100);Prevotellaceae(100);Prevotella(100)
Consensus222	otu_823_V3V5	1.0828909865968654	0.5940261712428315	0.10232558	0.10232558	0.0207924988530996	98.4	250	otu_823_V3V5	true	Root(100);Bacteria(100);Bacteroidetes(100);Bacteroidia(100);Bacteroidales(100);Bacteroidaceae(100);Bacteroides(100)
Consensus482	otu_507_V3V5	0.33079370971413047	0.64848191871826	0.7767442	0.7767442	0.0209767928761972	97.6	250	otu_507_V3V5	false	Root(100);Bacteria(100);Bacteroidetes(100);Bacteroidia(100);Bacteroidales(100);Bacteroidaceae(100);Bacteroides(100)
Consensus600	otu_268_V3V5	0.543245957178629	0.1819788121923035	0.3906977	0.3906977	0.020610573563361	97.2	250	otu_268_V3V5	true	Root(100);Bacteria(100);Firmicutes(100);Clostridia(100);Clostridiales(100);Ruminococcaceae(100);Sporobacter(63)
Consensus80	otu_3_V3V5	1.509833625079855	0.9730494636507455	0.427907	1.0	0.0204357733804705	100.0	250	otu_3_V3V5	true	Root(100);Bacteria(100);Proteobacteria(100);Gammaproteobacteria(100);Pasteurellales(100);Pasteurellaceae(100);Haemophilus(79)
Consensus796	otu_899_V3V5	0.1563201893021645	0.352719531483658	0.4	0.4	0.0213195410705738	95.62	251	otu_899_V3V5	false	Root(100);Bacteria(100);Firmicutes(100);Clostridia(100);Clostridiales(100);Incertae Sedis XIV(91);Blautia(91)
Consensus498	otu_1188_V3V5	0.30791880299374996	0.6982032328404685	0.2372093	0.2372093	0.0217112362361566	98.0	250	otu_1188_V3V5	false	Root(100);Bacteria(100);Proteobacteria(100);Betaproteobacteria(100);Burkholderiales(100);Alcaligenaceae(100);Parasutterella(100)
Consensus573	otu_546_V3V5	0.21553364585691348	0.5025747988062805	0.32093024	0.32093024	0.0220160836216856	96.8	250	otu_546_V3V5	false	Root(100);Bacteria(100);Firmicutes(100);Clostridia(100);Clostridiales(100);Lachnospiraceae(91);Coprococcus(87)
Consensus110	otu_294_V3V5	1.059165498773195	1.545253875943605	0.81860465	0.81860465	0.0227540060798654	100.0	250	otu_294_V3V5	false	Root(100);Bacteria(100);Bacteroidetes(100);Bacteroidia(100);Bacteroidales(100);Bacteroidaceae(100);Bacteroides(100)
Consensus240	otu_542_V3V5	0.8428935005678385	0.26000435941555	0.1767442	0.1767442	0.0228295642269536	93.2	250	otu_542_V3V5	true	Root(100);Bacteria(100);Bacteroidetes(100);Bacteroidia(100);Bacteroidales(100);Prevotellaceae(100);Prevotella(100)
Consensus365	otu_1188_V3V5	0.37753755227316554	0.837719814737234	0.2372093	0.2372093	0.0230652611986497	100.0	228	otu_1188_V3V5	false	Root(100);Bacteria(100);Proteobacteria(100);Betaproteobacteria(100);Burkholderiales(100);Alcaligenaceae(100);Parasutterella(100)
Consensus479	otu_520_V3V5	0.347013434824705	0.6767411080076605	0.40465117	0.40465117	0.0229587397874935	99.2	250	otu_520_V3V5	false	Root(100);Bacteria(100);Bacteroidetes(100);Bacteroidia(100);Bacteroidales(100);Bacteroidaceae(100);Bacteroides(100)
Consensus757	otu_216_V3V5	0.07604731988046005	0.282666698480731	0.81395346	0.81395346	0.0224006470897906	97.6	250	otu_216_V3V5	false	Root(100);Bacteria(100);Firmicutes(100);Clostridia(100);Clostridiales(100);Lachnospiraceae(56);Coprococcus(41)
Consensus135	otu_350_V3V5	1.52497901911942	1.136440845262575	0.75348836	0.75348836	0.0242775215651216	100.0	250	otu_350_V3V5	true	Root(100);Bacteria(100);Firmicutes(100);Clostridia(100);Clostridiales(100);Lachnospiraceae(100);Dorea(100)
Consensus328	otu_766_V3V5	0.683324661628523	0.23220396220538397	0.17209302	0.17209302	0.0239303189127555	100.0	250	otu_766_V3V5	true	Root(100);Bacteria(100);Firmicutes(100);Clostridia(100);Clostridiales(100);Ruminococcaceae(98);Ethanoligenens(59)
Consensus40	otu_9_V3V5	1.627473270454775	1.0984935620455771	0.427907	0.9904762	0.024041576061721	99.6	250	otu_9_V3V5	true	Root(100);Bacteria(100);Firmicutes(100);Bacilli(100);Lactobacillales(100);Streptococcaceae(100);Streptococcus(100)
Consensus445	otu_167_V3V5	0.421673831550066	0.739034386750717	0.34418604	0.40298507	0.0243221265303708	98.74	239	otu_167_V3V5	false	Root(100);Bacteria(100);Proteobacteria(100);Gammaproteobacteria(100);Enterobacteriales(100);Enterobacteriaceae(100);Escherichia/Shigella(92)
Consensus749	otu_1188_V3V5	0.09556526856834704	0.340859488910994	0.2372093	0.2372093	0.024070466369572	99.6	250	otu_1188_V3V5	false	Root(100);Bacteria(100);Proteobacteria(100);Betaproteobacteria(100);Burkholderiales(100);Alcaligenaceae(100);Parasutterella(100)
Consensus543	otu_46_V3V5	0.5654753220079545	0.206746498464382	0.19069767	0.20930232	0.024712423525571	98.8	250	otu_46_V3V5	true	Root(100);Bacteria(100);Bacteroidetes(100);Bacteroidia(100);Bacteroidales(100);Prevotellaceae(100);Prevotella(100)
Consensus829	otu_195_V3V5	0.09922622493661445	0.26879296939804354	0.9488372	0.9488372	0.0248771094745823	90.12	253	otu_195_V3V5	false	Root(100);Bacteria(100);Firmicutes(100);Clostridia(100);Clostridiales(100);Incertae Sedis XIV(100);Blautia(100)
Consensus141	otu_46_V3V5	0.5852948269909575	0.0649593444934343	0.19069767	0.20930232	0.0270146745567958	96.03	252	otu_46_V3V5	true	Root(100);Bacteria(100);Bacteroidetes(100);Bacteroidia(100);Bacteroidales(100);Prevotellaceae(100);Prevotella(100)
Consensus155	otu_216_V3V5	0.880055212198266	1.29269645836147	0.81395346	0.81395346	0.0258321630716278	99.2	250	otu_216_V3V5	false	Root(100);Bacteria(100);Firmicutes(100);Clostridia(100);Clostridiales(100);Lachnospiraceae(56);Coprococcus(41)
Consensus237	otu_1151_V3V5	1.3408681478250601	1.07190806514084	0.2744186	0.2744186	0.0263144844228531	97.47	237	otu_1151_V3V5	true	Root(100);Bacteria(100);Firmicutes(100);Clostridia(100);Clostridiales(100);Ruminococcaceae(100);Faecalibacterium(100)
Consensus42	otu_46_V3V5	1.406494514778175	0.6995304698954	0.19069767	0.20930232	0.0265786800696155	100.0	250	otu_46_V3V5	true	Root(100);Bacteria(100);Bacteroidetes(100);Bacteroidia(100);Bacteroidales(100);Prevotellaceae(100);Prevotella(100)
Consensus439	otu_112_V3V5	0.619855175017021	0.3065387358740145	0.074418604	0.10465116	0.0262342015003117	94.05	252	otu_112_V3V5	true	Root(100);Bacteria(100);Firmicutes(100);Clostridia(100);Clostridiales(100);Clostridiaceae(100);Clostridiaceae 1(100);Clostridium(99)
Consensus506	otu_262_V3V5	0.4155013697916415	0.0996405650414495	0.6372093	0.6372093	0.0268900993710022	95.2	250	otu_262_V3V5	true	Root(100);Bacteria(100);Firmicutes(100);Clostridia(100);Clostridiales(100);Lachnospiraceae(100);Coprococcus(92)
Consensus673	otu_472_V3V5	0.1238684444286015	0.3910921709169775	0.3534884	0.3534884	0.0265449330263512	98.4	250	otu_472_V3V5	false	Root(100);Bacteria(100);Firmicutes(100);Clostridia(100);Clostridiales(100);Lachnospiraceae(96);Coprococcus(69)
Consensus798	otu_888_V3V5	0.212240914267087	0.366712288407131	0.41860464	0.41860464	0.0269645677644877	99.6	250	otu_888_V3V5	false	Root(100);Bacteria(100);Bacteroidetes(100);Bacteroidia(100);Bacteroidales(100);Bacteroidaceae(100);Bacteroides(100)
Consensus85	otu_451_V3V5	0.8714337401746755	0.317637715931415	0.013953488	0.023255814	0.0267911143253275	100.0	250	otu_451_V3V5	true	Root(100);Bacteria(100);Firmicutes(100);Bacilli(100);Lactobacillales(100);Lactobacillaceae(100);Lactobacillus(100)
Consensus215	otu_65_V3V5	1.160614424166015	0.6904665423332059	0.97209305	0.97209305	0.0273378959321653	94.0	250	otu_65_V3V5	true	Root(100);Bacteria(100);Firmicutes(100);Clostridia(100);Clostridiales(100);Lachnospiraceae(100);Roseburia(97)
Consensus16	otu_306_V3V5	0.97245910361649	0.2742497663191815	0.046511628	0.04761905	0.0277321309907981	98.8	250	otu_306_V3V5	true	Root(100);Bacteria(100);Bacteroidetes(100);Bacteroidia(85);Bacteroidales(85);Prevotellaceae(82);Prevotella(45)
Consensus156	otu_313_V3V5	0.641536443188994	1.1363107054506165	0.66976744	0.66976744	0.029743377303586	89.2	250	otu_313_V3V5	false	Root(100);Bacteria(100);Firmicutes(100);Clostridia(100);Clostridiales(100);Lachnospiraceae(100);Coprococcus(47)
Consensus194	otu_1148_V3V5	0.896513253397984	0.5055235076642235	0.0	0.2	0.0284991999689724	100.0	250	otu_1148_V3V5	true	Root(100);Bacteria(100);Firmicutes(100);Bacilli(100);Lactobacillales(100);Streptococcaceae(100);Streptococcus(100)
Consensus206	otu_828_V3V5	0.653798150248343	0.165156605099641	0.05116279	0.05116279	0.0296376775919815	99.6	250	otu_828_V3V5	true	Root(100);Bacteria(100);Proteobacteria(100);Betaproteobacteria(100);Burkholderiales(100);Alcaligenaceae(82);Sutterella(82)
Consensus315	otu_294_V3V5	0.5606537341678131	0.9475570413601364	0.81860465	0.81860465	0.0291998468466822	98.73	237	otu_294_V3V5	false	Root(100);Bacteria(100);Bacteroidetes(100);Bacteroidia(100);Bacteroidales(100);Bacteroidaceae(100);Bacteroides(100)
Consensus322	otu_542_V3V5	0.7518964762239465	0.2448539512235695	0.1767442	0.1767442	0.0297011856108311	96.8	250	otu_542_V3V5	true	Root(100);Bacteria(100);Bacteroidetes(100);Bacteroidia(100);Bacteroidales(100);Prevotellaceae(100);Prevotella(100)
Consensus437	otu_150_V3V5	0.343699420473361	0.6704404643799455	0.8651163	0.8651163	0.0294419378859276	100.0	244	otu_150_V3V5	false	Root(100);Bacteria(100);Bacteroidetes(100);Bacteroidia(100);Bacteroidales(100);Bacteroidaceae(100);Bacteroides(100)
Consensus592	otu_12_V3V5	0.3814923970906665	0.648098183856535	0.95813954	0.95813954	0.0288832979592841	98.31	237	otu_12_V3V5	false	Root(100);Bacteria(100);Bacteroidetes(100);Bacteroidia(100);Bacteroidales(100);Bacteroidaceae(100);Bacteroides(100)
Consensus470	otu_195_V3V5	0.2736249536823385	0.597553366835443	0.9488372	0.9488372	0.0300908960172532	91.3	253	otu_195_V3V5	false	Root(100);Bacteria(100);Firmicutes(100);Clostridia(100);Clostridiales(100);Incertae Sedis XIV(100);Blautia(100)
Consensus466	otu_591_V3V5	0.7078007584478081	0.3457848327459835	0.59069765	0.59069765	0.030566326749657	100.0	236	otu_591_V3V5	true	Root(100);Bacteria(100);Firmicutes(100);Clostridia(100);Clostridiales(100);Lachnospiraceae(97);Roseburia(97)
Consensus764	otu_218_V3V5	0.17713618331492748	0.4029219575584615	0.9302326	0.9302326	0.0310320917684694	96.4	250	otu_218_V3V5	false	Root(100);Bacteria(100);Bacteroidetes(100);Bacteroidia(100);Bacteroidales(100);Bacteroidaceae(100);Bacteroides(100)
Consensus304	otu_9_V3V5	0.7487008550114105	0.371350899605635	0.427907	0.9904762	0.0320999010640786	97.6	250	otu_9_V3V5	true	Root(100);Bacteria(100);Firmicutes(100);Bacilli(100);Lactobacillales(100);Streptococcaceae(100);Streptococcus(100)
Consensus49	otu_256_V3V5	2.01948911279752	1.68435220135556	0.80465114	0.80465114	0.0318663065052751	99.6	250	otu_256_V3V5	true	Root(100);Bacteria(100);Firmicutes(100);Clostridia(100);Clostridiales(100);Lachnospiraceae(58);Coprococcus(52)
Consensus637	otu_1188_V3V5	0.195806823582965	0.47055519043205996	0.2372093	0.2372093	0.0321789786181428	99.2	250	otu_1188_V3V5	false	Root(100);Bacteria(100);Proteobacteria(100);Betaproteobacteria(100);Burkholderiales(100);Alcaligenaceae(100);Parasutterella(100)
Consensus154	otu_1091_V3V5	0.8045227572148794	0.232081657373997	0.018604651	0.018604651	0.033130444503213	97.2	250	otu_1091_V3V5	true	Root(100);Bacteria(100);Bacteroidetes(100);Bacteroidia(100);Bacteroidales(100);Prevotellaceae(100);Prevotella(100)
Consensus130	otu_725_V3V5	1.177925071972545	0.6510854747733386	0.3534884	0.3534884	0.0347020412520062	99.6	250	otu_725_V3V5	true	Root(100);Bacteria(100);Firmicutes(100);Clostridia(100);Clostridiales(100);Ruminococcaceae(100);Ruminococcus(100)
Consensus256	otu_127_V3V5	0.509757167266784	0.9927392580554015	0.6418605	0.6418605	0.0346879949018033	95.22	251	otu_127_V3V5	false	Root(100);Bacteria(100);Proteobacteria(100);Betaproteobacteria(100);Burkholderiales(100);Alcaligenaceae(100);Parasutterella(100)
Consensus397	otu_1082_V3V5	0.6125505561457925	0.2517058945438335	0.29302326	0.29302326	0.0350883177286401	100.0	250	otu_1082_V3V5	true	Root(100);Bacteria(100);Firmicutes(100);Clostridia(100);Clostridiales(100);Ruminococcaceae(100);Faecalibacterium(100)
Consensus721	otu_555_V3V5	0.142854521427569	0.3532023500839545	0.7255814	0.7255814	0.0351338167861917	97.2	250	otu_555_V3V5	false	Root(100);Bacteria(100);Bacteroidetes(100);Bacteroidia(100);Bacteroidales(100);Bacteroidaceae(100);Bacteroides(100)
Consensus833	otu_239_V3V5	0.14680977255750566	0.276907291155999	0.80465114	0.80465114	0.0348129442058029	98.4	250	otu_239_V3V5	false	Root(100);Bacteria(100);Firmicutes(100);Clostridia(100);Clostridiales(100);Lachnospiraceae(91);Coprococcus(6)
Consensus753	otu_46_V3V5	0.2994565218013915	0.0679120269047611	0.19069767	0.20930232	0.035743295011917	99.6	250	otu_46_V3V5	true	Root(100);Bacteria(100);Bacteroidetes(100);Bacteroidia(100);Bacteroidales(100);Prevotellaceae(100);Prevotella(100)
Consensus134	otu_1020_V3V5	0.9906310120454611	0.473749565976559	0.093023255	0.093023255	0.0363038476346831	97.2	250	otu_1020_V3V5	true	Root(100);Bacteria(100);Bacteroidetes(100);Bacteroidia(100);Bacteroidales(100);Bacteroidaceae(100);Bacteroides(100)
Consensus193	otu_620_V3V5	0.8176047261372246	1.236497189680915	0.53953487	0.53953487	0.0363764740476311	97.2	250	otu_620_V3V5	false	Root(100);Bacteria(100);Bacteroidetes(100);Bacteroidia(99);Bacteroidales(99);Porphyromonadaceae(89);Parabacteroides(89)
Consensus1	otu_46_V3V5	2.72736770729952	1.88574756657149	0.19069767	0.20930232	0.0369540206035048	99.2	250	otu_46_V3V5	true	Root(100);Bacteria(100);Bacteroidetes(100);Bacteroidia(100);Bacteroidales(100);Prevotellaceae(100);Prevotella(100)
Consensus171	otu_551_V3V5	0.6561002707321726	0.142014458056555	0.093023255	0.093023255	0.0387244087811445	95.58	249	otu_551_V3V5	true	Root(100);Bacteria(100);Firmicutes(100);Clostridia(100);Clostridiales(100);Veillonellaceae(100);Acidaminococcus(46)
Consensus3	otu_1151_V3V5	3.39500979263067	2.99712362966654	0.2744186	0.2744186	0.0389720891453209	100.0	250	otu_1151_V3V5	true	Root(100);Bacteria(100);Firmicutes(100);Clostridia(100);Clostridiales(100);Ruminococcaceae(100);Faecalibacterium(100)
Consensus312	otu_849_V3V5	0.4652285024761735	0.839738824408904	0.3906977	0.3906977	0.0393102919879755	96.4	250	otu_849_V3V5	false	Root(100);Bacteria(100);Bacteroidetes(100);Bacteroidia(99);Bacteroidales(99);Bacteroidaceae(84);Bacteroides(84)
Consensus463	otu_623_V3V5	0.39069271959388296	0.718117992798875	0.51627904	0.51627904	0.0382852240535262	96.0	250	otu_623_V3V5	false	Root(100);Bacteria(100);Bacteroidetes(100);Bacteroidia(99);Bacteroidales(99);Bacteroidaceae(58);Bacteroides(58)
Consensus61	otu_1151_V3V5	2.0896057896300197	1.72107017546863	0.2744186	0.2744186	0.0392742352378709	97.6	250	otu_1151_V3V5	true	Root(100);Bacteria(100);Firmicutes(100);Clostridia(100);Clostridiales(100);Ruminococcaceae(100);Faecalibacterium(100)
Consensus777	otu_1188_V3V5	0.147780228127922	0.3723613053568235	0.2372093	0.2372093	0.0387532407902286	99.2	250	otu_1188_V3V5	false	Root(100);Bacteria(100);Proteobacteria(100);Betaproteobacteria(100);Burkholderiales(100);Alcaligenaceae(100);Parasutterella(100)
Consensus785	otu_840_V3V5	0.322133773214251	0.141267196264999	0.0	0.42857143	0.0383735945664946	98.0	250	otu_840_V3V5	true	Root(100);Bacteria(100);Firmicutes(100);Clostridia(100);Clostridiales(100);Veillonellaceae(100);Veillonella(100)
Consensus323	otu_218_V3V5	0.72177088122005	1.039694886443203	0.9302326	0.9302326	0.040424324592585	98.0	250	otu_218_V3V5	false	Root(100);Bacteria(100);Bacteroidetes(100);Bacteroidia(100);Bacteroidales(100);Bacteroidaceae(100);Bacteroides(100)
Consensus260	otu_243_V3V5	0.8696789274975735	0.407379714405161	0.61860466	0.61860466	0.0407766824119014	98.01	251	otu_243_V3V5	true	Root(100);Bacteria(100);Firmicutes(100);Clostridia(100);Clostridiales(100);Ruminococcaceae(99);Sporobacter(63)
Consensus101	otu_327_V3V5	1.033043387961035	0.4673529957904825	0.22790697	0.22790697	0.0411466856236435	100.0	250	otu_327_V3V5	true	Root(100);Bacteria(100);Firmicutes(100);Clostridia(100);Clostridiales(100);Lachnospiraceae(98);Coprococcus(77)
Consensus35	otu_1054_V3V5	2.09271790474487	2.2451787384055253	0.3116279	0.3116279	0.0436618577614794	99.2	250	otu_1054_V3V5	false	Root(100);Bacteria(100);Firmicutes(100);Clostridia(100);Clostridiales(100);Lachnospiraceae(98);Coprococcus(92)
Consensus238	otu_167_V3V5	0.578442061216075	0.951620074188462	0.34418604	0.40298507	0.0449956575167731	94.0	250	otu_167_V3V5	false	Root(100);Bacteria(100);Proteobacteria(100);Gammaproteobacteria(100);Enterobacteriales(100);Enterobacteriaceae(100);Escherichia/Shigella(92)
Consensus158	otu_623_V3V5	0.969460979935248	1.3475970526971501	0.51627904	0.51627904	0.0456028956294388	100.0	250	otu_623_V3V5	false	Root(100);Bacteria(100);Bacteroidetes(100);Bacteroidia(99);Bacteroidales(99);Bacteroidaceae(58);Bacteroides(58)
Consensus800	otu_555_V3V5	0.157482037496033	0.34103479215876653	0.7255814	0.7255814	0.0457139821320001	97.05	237	otu_555_V3V5	false	Root(100);Bacteria(100);Bacteroidetes(100);Bacteroidia(100);Bacteroidales(100);Bacteroidaceae(100);Bacteroides(100)
Consensus290	otu_542_V3V5	0.7205069089334439	0.2666804624907245	0.1767442	0.1767442	0.0479110427401513	98.0	250	otu_542_V3V5	true	Root(100);Bacteria(100);Bacteroidetes(100);Bacteroidia(100);Bacteroidales(100);Prevotellaceae(100);Prevotella(100)
Consensus200	otu_218_V3V5	0.9718213397978346	1.314104389501005	0.9302326	0.9302326	0.048253626923483	97.6	250	otu_218_V3V5	false	Root(100);Bacteria(100);Bacteroidetes(100);Bacteroidia(100);Bacteroidales(100);Bacteroidaceae(100);Bacteroides(100)
Consensus682	otu_1151_V3V5	0.4360922128271405	0.24183915627063748	0.2744186	0.2744186	0.0495455894625755	95.6	250	otu_1151_V3V5	true	Root(100);Bacteria(100);Firmicutes(100);Clostridia(100);Clostridiales(100);Ruminococcaceae(100);Faecalibacterium(100)
Consensus718	otu_239_V3V5	0.24780510615429102	0.439415112233352	0.80465114	0.80465114	0.0494469764491974	96.0	250	otu_239_V3V5	false	Root(100);Bacteria(100);Firmicutes(100);Clostridia(100);Clostridiales(100);Lachnospiraceae(91);Coprococcus(6)
Consensus204	otu_441_V3V5	0.7817251276080185	0.37914959310256946	0.11627907	0.11627907	0.0508963311669133	100.0	250	otu_441_V3V5	true	Root(100);Bacteria(100);Firmicutes(100);Clostridia(100);Clostridiales(100);Lachnospiraceae(100);Coprococcus(100)
Consensus396	otu_730_V3V5	0.45875124882985296	0.8267457872527164	0.5023256	0.5023256	0.0509644053340349	100.0	250	otu_730_V3V5	false	Root(100);Bacteria(100);Firmicutes(100);Clostridia(100);Clostridiales(100);Ruminococcaceae(99);Ethanoligenens(38)
Consensus340	otu_514_V3V5	0.6830927926641225	0.9224249256268915	0.60930234	0.60930234	0.05309212809485	95.6	250	otu_514_V3V5	false	Root(100);Bacteria(100);Firmicutes(100);Clostridia(96);Clostridiales(96);Lachnospiraceae(69);Acetitomaculum(38)
Consensus595	otu_256_V3V5	0.1529603813445899	0.421423196590278	0.80465114	0.80465114	0.0529414591923882	95.22	251	otu_256_V3V5	false	Root(100);Bacteria(100);Firmicutes(100);Clostridia(100);Clostridiales(100);Lachnospiraceae(58);Coprococcus(52)
Consensus44	otu_1151_V3V5	2.21266665458631	1.866142471273365	0.2744186	0.2744186	0.0534153813851164	98.8	250	otu_1151_V3V5	true	Root(100);Bacteria(100);Firmicutes(100);Clostridia(100);Clostridiales(100);Ruminococcaceae(100);Faecalibacterium(100)
Consensus142	otu_592_V3V5	1.0077044834953126	0.5033987992736499	0.15813954	0.15813954	0.054310925292735	100.0	250	otu_592_V3V5	true	Root(100);Bacteria(100);Bacteroidetes(100);Bacteroidia(100);Bacteroidales(100);Bacteroidaceae(97);Bacteroides(97)
Consensus13	otu_1188_V3V5	1.407129703107105	2.08117089291491	0.2372093	0.2372093	0.0559984817970567	100.0	250	otu_1188_V3V5	false	Root(100);Bacteria(100);Proteobacteria(100);Betaproteobacteria(100);Burkholderiales(100);Alcaligenaceae(100);Parasutterella(100)
Consensus575	otu_127_V3V5	0.28651888554940597	0.588312930204441	0.6418605	0.6418605	0.0560933523321339	98.01	251	otu_127_V3V5	false	Root(100);Bacteria(100);Proteobacteria(100);Betaproteobacteria(100);Burkholderiales(100);Alcaligenaceae(100);Parasutterella(100)
Consensus334	otu_630_V3V5	0.707758489890036	0.3151278106396625	0.027906977	0.027906977	0.0565531220661235	97.59	249	otu_630_V3V5	true	Root(100);Bacteria(100);Firmicutes(100);Clostridia(100);Clostridiales(100);Veillonellaceae(100);Megamonas(100)
Consensus32	otu_907_V3V5	1.78404477950487	2.19054380439085	0.10232558	0.10232558	0.0573439807400077	98.4	250	otu_907_V3V5	false	Root(100);Bacteria(100);Bacteroidetes(100);Bacteroidia(100);Bacteroidales(100);Bacteroidaceae(100);Bacteroides(100)
Consensus583	otu_888_V3V5	0.387922569767846	0.63373479356977	0.41860464	0.41860464	0.0577912645762101	98.31	237	otu_888_V3V5	false	Root(100);Bacteria(100);Bacteroidetes(100);Bacteroidia(100);Bacteroidales(100);Bacteroidaceae(100);Bacteroides(100)
Consensus144	otu_268_V3V5	1.10258584880634	0.5955922238517565	0.3906977	0.3906977	0.0585866957950663	100.0	250	otu_268_V3V5	true	Root(100);Bacteria(100);Firmicutes(100);Clostridia(100);Clostridiales(100);Ruminococcaceae(100);Sporobacter(63)
Consensus189	otu_224_V3V5	1.275834524644605	0.9650570627237814	0.7627907	0.7627907	0.0589045449276004	99.17	240	otu_224_V3V5	true	Root(100);Bacteria(100);Firmicutes(100);Clostridia(100);Clostridiales(100);Lachnospiraceae(100);Roseburia(100)
Consensus502	otu_33_V3V5	0.415377035397524	0.11504287666364349	0.59069765	0.59069765	0.0605465399169867	96.0	250	otu_33_V3V5	true	Root(100);Bacteria(100);Bacteroidetes(100);Bacteroidia(100);Bacteroidales(100);Bacteroidaceae(100);Bacteroides(100)
Consensus614	otu_441_V3V5	0.354839177910365	0.12461903263923049	0.11627907	0.11627907	0.0604845610471516	97.6	250	otu_441_V3V5	true	Root(100);Bacteria(100);Firmicutes(100);Clostridia(100);Clostridiales(100);Lachnospiraceae(100);Coprococcus(100)
Consensus662	otu_268_V3V5	0.451999527046344	0.1951551390541305	0.3906977	0.3906977	0.0604381610497324	96.0	250	otu_268_V3V5	true	Root(100);Bacteria(100);Firmicutes(100);Clostridia(100);Clostridiales(100);Ruminococcaceae(100);Sporobacter(63)
Consensus122	otu_306_V3V5	0.5132667954915825	0.085102397769139	0.046511628	0.04761905	0.0615812313312633	96.03	252	otu_306_V3V5	true	Root(100);Bacteria(100);Bacteroidetes(100);Bacteroidia(85);Bacteroidales(85);Prevotellaceae(82);Prevotella(45)
Consensus211	otu_1151_V3V5	1.3344167014196948	1.0653947986592152	0.2744186	0.2744186	0.0625665074259725	97.2	250	otu_1151_V3V5	true	Root(100);Bacteria(100);Firmicutes(100);Clostridia(100);Clostridiales(100);Ruminococcaceae(100);Faecalibacterium(100)
Consensus452	otu_731_V3V5	0.6282508928153935	0.3923344404124495	0.0	0.37619048	0.06184207583669	98.8	249	otu_731_V3V5	true	Root(100);Bacteria(100);Firmicutes(99);Clostridia(99);Clostridiales(99);Veillonellaceae(98);Veillonella(95)
Consensus640	otu_343_V3V5	0.5377861800655195	0.29694796979023697	0.7209302	0.7209302	0.0622221839131121	97.19	249	otu_343_V3V5	true	Root(100);Bacteria(100);Firmicutes(100);Clostridia(100);Clostridiales(100);Ruminococcaceae(100);Subdoligranulum(100)
Consensus741	otu_346_V3V5	0.2955017456730275	0.10367012847615376	0.41395348	0.41395348	0.0623509849425339	99.2	250	otu_346_V3V5	true	Root(100);Bacteria(100);Firmicutes(100);Clostridia(100);Clostridiales(100);Lachnospiraceae(89);Roseburia(73)
Consensus636	otu_394_V3V5	0.184257341770299	0.4374528520513135	0.7906977	0.7906977	0.0629422445516117	97.6	250	otu_394_V3V5	false	Root(100);Bacteria(100);Firmicutes(100);Clostridia(100);Clostridiales(100);Ruminococcaceae(100);Papillibacter(39)
Consensus87	otu_542_V3V5	1.021929962329156	0.461409186440851	0.1767442	0.1767442	0.0655275561868939	96.41	251	otu_542_V3V5	true	Root(100);Bacteria(100);Bacteroidetes(100);Bacteroidia(100);Bacteroidales(100);Prevotellaceae(100);Prevotella(100)
Consensus182	otu_406_V3V5	0.5683819354435745	0.1679809709597035	0.1627907	0.1627907	0.0667191505282498	98.0	250	otu_406_V3V5	true	Root(100);Bacteria(100);Firmicutes(100);Clostridia(100);Clostridiales(100);Eubacteriaceae(100);Eubacterium(100)
Consensus191	otu_394_V3V5	0.517840085769668	0.951209221037122	0.7906977	0.7906977	0.0666932849590591	100.0	250	otu_394_V3V5	false	Root(100);Bacteria(100);Firmicutes(100);Clostridia(100);Clostridiales(100);Ruminococcaceae(100);Papillibacter(39)
Consensus517	otu_928_V3V5	0.7114186889246514	0.48116713756131146	0.3906977	0.3906977	0.0667638766234577	95.98	249	otu_928_V3V5	true	Root(100);Bacteria(100);Firmicutes(100);Clostridia(100);Clostridiales(100);Ruminococcaceae(100);Faecalibacterium(94)
Consensus26	otu_224_V3V5	2.1867642664329052	1.813522613579345	0.7627907	0.7627907	0.0673078593757287	99.58	240	otu_224_V3V5	true	Root(100);Bacteria(100);Firmicutes(100);Clostridia(100);Clostridiales(100);Lachnospiraceae(100);Roseburia(100)
Consensus56	otu_551_V3V5	0.871065445396251	0.311203921422391	0.093023255	0.093023255	0.067510134817631	99.6	250	otu_551_V3V5	true	Root(100);Bacteria(100);Firmicutes(100);Clostridia(100);Clostridiales(100);Veillonellaceae(100);Acidaminococcus(46)
Consensus477	otu_46_V3V5	0.5570379008675745	0.24490061139847152	0.19069767	0.20930232	0.0678915459298339	99.6	250	otu_46_V3V5	true	Root(100);Bacteria(100);Bacteroidetes(100);Bacteroidia(100);Bacteroidales(100);Prevotellaceae(100);Prevotella(100)
Consensus153	otu_716_V3V5	1.508684845133145	1.171574303528205	0.49302325	0.49302325	0.069386673642885	99.6	250	otu_716_V3V5	true	Root(100);Bacteria(100);Firmicutes(100);Clostridia(100);Clostridiales(100);Lachnospiraceae(9);Coprococcus(84)
Consensus375	otu_623_V3V5	0.5881237824302095	0.891317237254214	0.51627904	0.51627904	0.0695581272369266	94.78	249	otu_623_V3V5	false	Root(100);Bacteria(100);Bacteroidetes(100);Bacteroidia(99);Bacteroidales(99);Bacteroidaceae(58);Bacteroides(58)
Consensus143	otu_608_V3V5	1.354260565146225	0.9661346901388435	0.40930232	0.40930232	0.070802599635954	97.2	250	otu_608_V3V5	true	Root(100);Bacteria(100);Firmicutes(100);Clostridia(100);Clostridiales(100);Lachnospiraceae(92);Coprococcus(9)
Consensus499	otu_854_V3V5	0.359250264612198	0.610653432244504	0.47906977	0.47906977	0.0704589482223474	100.0	250	otu_854_V3V5	false	Root(100);Bacteria(100);Firmicutes(100);Clostridia(100);Clostridiales(100);Ruminococcaceae(91);Oscillibacter(54)
Consensus484	otu_1054_V3V5	0.301899677629726	0.5435674930450121	0.3116279	0.3116279	0.0718702771869122	98.4	250	otu_1054_V3V5	false	Root(100);Bacteria(100);Firmicutes(100);Clostridia(100);Clostridiales(100);Lachnospiraceae(98);Coprococcus(92)
Consensus690	otu_705_V3V5	0.39266118236721503	0.1710880514218375	0.0	0.54285717	0.0723030982692263	97.61	251	otu_705_V3V5	true	Root(100);Bacteria(100);Firmicutes(100);Bacilli(100);Lactobacillales(100);Streptococcaceae(7);Streptococcus(7)
Consensus12	otu_1091_V3V5	1.447319420031485	0.811471373616883	0.018604651	0.018604651	0.0748276228322848	98.4	250	otu_1091_V3V5	true	Root(100);Bacteria(100);Bacteroidetes(100);Bacteroidia(100);Bacteroidales(100);Prevotellaceae(100);Prevotella(100)
Consensus25	otu_343_V3V5	1.99040980465634	1.44074389491169	0.7209302	0.7209302	0.0745027133123894	98.8	250	otu_343_V3V5	true	Root(100);Bacteria(100);Firmicutes(100);Clostridia(100);Clostridiales(100);Ruminococcaceae(100);Subdoligranulum(100)
Consensus205	otu_213_V3V5	1.02237438259139	0.6025912003125555	0.4604651	0.4604651	0.0758902290851633	98.4	250	otu_213_V3V5	true	Root(100);Bacteria(100);Bacteroidetes(100);Bacteroidia(100);Bacteroidales(100);Porphyromonadaceae(100);Butyricimonas(100)
Consensus150	otu_271_V3V5	0.7855557821287424	0.35042668008442046	0.29767442	0.29767442	0.078370376899541	100.0	246	otu_271_V3V5	true	Root(100);Bacteria(100);Firmicutes(99);Clostridia(99);Clostridiales(99);Ruminococcaceae(92);Ethanoligenens(6)
Consensus729	otu_46_V3V5	0.396392865586146	0.1829753262413215	0.19069767	0.20930232	0.0787500923986925	98.8	250	otu_46_V3V5	true	Root(100);Bacteria(100);Bacteroidetes(100);Bacteroidia(100);Bacteroidales(100);Prevotellaceae(100);Prevotella(100)
Consensus727	otu_167_V3V5	0.09706868060537714	0.2933145927512685	0.34418604	0.40298507	0.0792483878450674	99.6	250	otu_167_V3V5	false	Root(100);Bacteria(100);Proteobacteria(100);Gammaproteobacteria(100);Enterobacteriales(100);Enterobacteriaceae(100);Escherichia/Shigella(92)
Consensus617	otu_12_V3V5	0.462017494055344	0.648729642964442	0.95813954	0.95813954	0.0797798703271007	99.6	250	otu_12_V3V5	false	Root(100);Bacteria(100);Bacteroidetes(100);Bacteroidia(100);Bacteroidales(100);Bacteroidaceae(100);Bacteroides(100)
Consensus685	otu_9_V3V5	0.31282719467583997	0.11725850240134905	0.427907	0.9904762	0.0812289303970832	94.02	251	otu_9_V3V5	true	Root(100);Bacteria(100);Firmicutes(100);Bacilli(100);Lactobacillales(100);Streptococcaceae(100);Streptococcus(100)
Consensus454	otu_327_V3V5	0.49281239717021896	0.20476602124514248	0.22790697	0.22790697	0.0841431145161695	98.4	250	otu_327_V3V5	true	Root(100);Bacteria(100);Firmicutes(100);Clostridia(100);Clostridiales(100);Lachnospiraceae(98);Coprococcus(77)
Consensus559	otu_1091_V3V5	0.3903311924392575	0.111340990143317	0.018604651	0.018604651	0.0846391251386225	96.33	245	otu_1091_V3V5	true	Root(100);Bacteria(100);Bacteroidetes(100);Bacteroidia(100);Bacteroidales(100);Prevotellaceae(100);Prevotella(100)
Consensus843	otu_387_V3V5	0.24273868873968352	0.12317164678519954	0.7767442	0.7767442	0.0851038901488408	99.6	250	otu_387_V3V5	true	Root(100);Bacteria(100);Firmicutes(100);Clostridia(100);Clostridiales(100);Ruminococcaceae(100);Butyricicoccus(100)
Consensus169	otu_1174_V3V5	0.8935340271531296	1.174864146539865	0.1767442	0.1767442	0.0856372412074256	95.6	250	otu_1174_V3V5	false	Root(100);Bacteria(100);Firmicutes(100);Clostridia(100);Clostridiales(100);Lachnospiraceae(98);Coprococcus(93)
Consensus782	otu_620_V3V5	0.3089457473148	0.1186837113942393	0.53953487	0.53953487	0.0872955207806667	96.0	250	otu_620_V3V5	true	Root(100);Bacteria(100);Bacteroidetes(100);Bacteroidia(99);Bacteroidales(99);Porphyromonadaceae(89);Parabacteroides(89)
Consensus491	otu_324_V3V5	0.6974110822043136	0.446657659812278	0.75348836	0.75348836	0.0891514390240629	97.6	250	otu_324_V3V5	true	Root(100);Bacteria(100);Firmicutes(100);Clostridia(100);Clostridiales(100);Incertae Sedis XIV(92);Blautia(92)
Consensus480	otu_1174_V3V5	0.44068669260431403	0.6763168038411225	0.1767442	0.1767442	0.0896168411036674	98.0	250	otu_1174_V3V5	false	Root(100);Bacteria(100);Firmicutes(100);Clostridia(100);Clostridiales(100);Lachnospiraceae(98);Coprococcus(93)
Consensus199	otu_346_V3V5	0.7408105687599655	0.353442503518004	0.41395348	0.41395348	0.0917534586088757	100.0	250	otu_346_V3V5	true	Root(100);Bacteria(100);Firmicutes(100);Clostridia(100);Clostridiales(100);Lachnospiraceae(89);Roseburia(73)
Consensus566	otu_167_V3V5	0.20927310842254448	0.4576697598166465	0.34418604	0.40298507	0.0920357793126748	94.29	245	otu_167_V3V5	false	Root(100);Bacteria(100);Proteobacteria(100);Gammaproteobacteria(100);Enterobacteriales(100);Enterobacteriaceae(100);Escherichia/Shigella(92)
Consensus84	otu_582_V3V5	1.532678653291295	1.21666228081144	0.41395348	0.41395348	0.0920938580642077	100.0	250	otu_582_V3V5	true	Root(100);Bacteria(100);Firmicutes(100);Clostridia(100);Clostridiales(100);Peptostreptococcaceae(100);Sporacetigenium(96)
Consensus20	otu_374_V3V5	0.634087448141134	1.1850954446053699	0.013953488	0.16666667	0.0940593988642627	96.0	250	otu_374_V3V5	false	Root(100);Bacteria(100);Fusobacteria(100);Fusobacteria(100);Fusobacteriales(100);Fusobacteriaceae(100);Fusobacterium(100)
Consensus468	otu_46_V3V5	0.547260974572208	0.23444318805006598	0.19069767	0.20930232	0.0946004981459014	98.8	250	otu_46_V3V5	true	Root(100);Bacteria(100);Bacteroidetes(100);Bacteroidia(100);Bacteroidales(100);Prevotellaceae(100);Prevotella(100)
Consensus410	otu_417_V3V5	0.2774901808527565	0.5541546837911935	0.53488374	0.53488374	0.0961952100254854	96.0	250	otu_417_V3V5	false	Root(100);Bacteria(100);Firmicutes(100);Erysipelotrichi(96);Erysipelotrichales(96);Erysipelotrichaceae(96);Coprobacillus(52)
Consensus627	otu_1082_V3V5	0.4139732232756535	0.1968732944196835	0.29302326	0.29302326	0.0968883020973805	96.8	250	otu_1082_V3V5	true	Root(100);Bacteria(100);Firmicutes(100);Clostridia(100);Clostridiales(100);Ruminococcaceae(100);Faecalibacterium(100)
Consensus333	otu_542_V3V5	0.5098776068396965	0.1737877385049755	0.1767442	0.1767442	0.0989710506576725	97.21	251	otu_542_V3V5	true	Root(100);Bacteria(100);Bacteroidetes(100);Bacteroidia(100);Bacteroidales(100);Prevotellaceae(100);Prevotella(100)
Consensus282	otu_928_V3V5	1.07822238567208	0.781377562637936	0.3906977	0.3906977	0.100115631604796	96.8	250	otu_928_V3V5	true	Root(100);Bacteria(100);Firmicutes(100);Clostridia(100);Clostridiales(100);Ruminococcaceae(100);Faecalibacterium(94)
Consensus376	otu_394_V3V5	0.822484938640371	0.5076311302120255	0.7906977	0.7906977	0.100019701257051	96.0	250	otu_394_V3V5	true	Root(100);Bacteria(100);Firmicutes(100);Clostridia(100);Clostridiales(100);Ruminococcaceae(100);Papillibacter(39)
Consensus847	otu_1151_V3V5	0.2446626495130365	0.134393759366716	0.2744186	0.2744186	0.100654008003291	99.6	250	otu_1151_V3V5	true	Root(100);Bacteria(100);Firmicutes(100);Clostridia(100);Clostridiales(100);Ruminococcaceae(100);Faecalibacterium(100)
Consensus457	otu_112_V3V5	0.5967570257843705	0.3446087999704695	0.074418604	0.10465116	0.101316728561083	92.0	250	otu_112_V3V5	true	Root(100);Bacteria(100);Firmicutes(100);Clostridia(100);Clostridiales(100);Clostridiaceae(100);Clostridiaceae 1(100);Clostridium(99)
Consensus137	otu_398_V3V5	1.447227778625495	1.1622870138305559	0.68372095	0.68372095	0.102314091996426	100.0	250	otu_398_V3V5	true	Root(100);Bacteria(100);Firmicutes(100);Clostridia(100);Clostridiales(100);Lachnospiraceae(98);Coprococcus(53)
Consensus107	otu_218_V3V5	1.159530806254325	0.774806802260793	0.9302326	0.9302326	0.103989272628431	96.8	250	otu_218_V3V5	true	Root(100);Bacteria(100);Bacteroidetes(100);Bacteroidia(100);Bacteroidales(100);Bacteroidaceae(100);Bacteroides(100)
Consensus571	otu_294_V3V5	0.25595985524417153	0.4738581524989735	0.81860465	0.81860465	0.10441734896613	99.2	250	otu_294_V3V5	false	Root(100);Bacteria(100);Bacteroidetes(100);Bacteroidia(100);Bacteroidales(100);Bacteroidaceae(100);Bacteroides(100)
Consensus759	otu_3_V3V5	0.3353618068248255	0.164926663454842	0.427907	1.0	0.105362059057856	96.4	250	otu_3_V3V5	true	Root(100);Bacteria(100);Proteobacteria(100);Gammaproteobacteria(100);Pasteurellales(100);Pasteurellaceae(100);Haemophilus(79)
Consensus307	otu_343_V3V5	0.9587912513016085	0.6462624341830869	0.7209302	0.7209302	0.107124729077925	96.8	250	otu_343_V3V5	true	Root(100);Bacteria(100);Firmicutes(100);Clostridia(100);Clostridiales(100);Ruminococcaceae(100);Subdoligranulum(100)
Consensus92	otu_684_V3V5	1.0607895018631348	0.6057407935790531	0.28372094	0.28372094	0.108117959559283	100.0	250	otu_684_V3V5	true	Root(100);Bacteria(100);Bacteroidetes(100);Bacteroidia(100);Bacteroidales(100);Porphyromonadaceae(99);Barnesiella(98)
Consensus299	otu_1047_V3V5	1.0305165125407378	0.788364078459476	0.37209302	0.37209302	0.110541805421023	98.41	251	otu_1047_V3V5	true	Root(100);Bacteria(100);Firmicutes(100);Clostridia(100);Clostridiales(100);Lachnospiraceae(100);Roseburia(100)
Consensus500	otu_114_V3V5	0.5716606892592505	0.323644297840358	0.66511625	0.66511625	0.111127170627255	96.81	251	otu_114_V3V5	true	Root(100);Bacteria(100);Firmicutes(100);Clostridia(100);Clostridiales(100);Ruminococcaceae(99);Ruminococcus(92)
Consensus648	otu_21_V3V5	0.48575742391253196	0.311098484389863	0.12093023	1.0	0.111140581010345	99.6	250	otu_21_V3V5	true	Root(100);Bacteria(100);Firmicutes(100);Bacilli(100);Lactobacillales(100);Carnobacteriaceae(96);Granulicatella(96)
Consensus303	otu_849_V3V5	0.588221338545333	0.891469017668994	0.3906977	0.3906977	0.11168911517526	99.2	250	otu_849_V3V5	false	Root(100);Bacteria(100);Bacteroidetes(100);Bacteroidia(99);Bacteroidales(99);Bacteroidaceae(84);Bacteroides(84)
Consensus160	otu_1174_V3V5	0.4594926366575325	0.8363746912671185	0.1767442	0.1767442	0.11250028349078	96.4	250	otu_1174_V3V5	false	Root(100);Bacteria(100);Firmicutes(100);Clostridia(100);Clostridiales(100);Lachnospiraceae(98);Coprococcus(93)
Consensus363	otu_903_V3V5	0.8654391707218535	0.6023602360696595	0.4	0.4	0.113482890912252	94.82	251	otu_903_V3V5	true	Root(100);Bacteria(100);Firmicutes(100);Clostridia(100);Clostridiales(100);Lachnospiraceae(97);Coprococcus(89)
Consensus51	otu_1033_V3V5	1.918062222549805	1.601039111272955	0.26046512	0.26046512	0.113796682572219	99.2	250	otu_1033_V3V5	true	Root(100);Bacteria(100);Firmicutes(100);Clostridia(100);Clostridiales(100);Lachnospiraceae(97);Coprococcus(88)
Consensus148	otu_1151_V3V5	1.56882088763586	1.330079921848065	0.2744186	0.2744186	0.117830940222241	96.0	250	otu_1151_V3V5	true	Root(100);Bacteria(100);Firmicutes(100);Clostridia(100);Clostridiales(100);Ruminococcaceae(100);Faecalibacterium(100)
Consensus248	otu_239_V3V5	0.796356312358528	1.072887960716045	0.80465114	0.80465114	0.118349050635018	97.2	250	otu_239_V3V5	false	Root(100);Bacteria(100);Firmicutes(100);Clostridia(100);Clostridiales(100);Lachnospiraceae(91);Coprococcus(6)
Consensus287	otu_332_V3V5	0.55534585668754	0.233180939422039	0.41860464	0.41860464	0.118922858967157	100.0	250	otu_332_V3V5	true	Root(100);Bacteria(100);Firmicutes(100);Clostridia(100);Clostridiales(100);Ruminococcaceae(96);Anaerotruncus(41)
Consensus386	otu_1151_V3V5	0.9527665547903874	0.75882751755814	0.2744186	0.2744186	0.118075711502077	98.8	249	otu_1151_V3V5	true	Root(100);Bacteria(100);Firmicutes(100);Clostridia(100);Clostridiales(100);Ruminococcaceae(100);Faecalibacterium(100)
Consensus58	otu_1151_V3V5	2.076576936676945	1.8072521585895451	0.2744186	0.2744186	0.118718007618265	97.99	249	otu_1151_V3V5	true	Root(100);Bacteria(100);Firmicutes(100);Clostridia(100);Clostridiales(100);Ruminococcaceae(100);Faecalibacterium(100)
Consensus347	otu_582_V3V5	0.767259860920823	0.54956488899617	0.41395348	0.41395348	0.119885232833553	97.6	250	otu_582_V3V5	true	Root(100);Bacteria(100);Firmicutes(100);Clostridia(100);Clostridiales(100);Peptostreptococcaceae(100);Sporacetigenium(96)
Consensus844	otu_1151_V3V5	0.23851664483037652	0.124620137102053	0.2744186	0.2744186	0.119828920233975	99.6	250	otu_1151_V3V5	true	Root(100);Bacteria(100);Firmicutes(100);Clostridia(100);Clostridiales(100);Ruminococcaceae(100);Faecalibacterium(100)
Consensus686	otu_18_V3V5	0.5077460772102285	0.3449994972807665	0.09767442	0.98571426	0.120684102478336	100.0	250	otu_18_V3V5	true	Root(100);Bacteria(100);Actinobacteria(100);Actinobacteria(100);Actinobacteridae(100);Actinomycetales(100);Actinomycineae(100);Actinomycetaceae(100);Actinomyces(100)
Consensus531	otu_374_V3V5	0.1477335354334215	0.3882829998742585	0.013953488	0.16666667	0.121369984409464	89.6	250	otu_374_V3V5	false	Root(100);Bacteria(100);Fusobacteria(100);Fusobacteria(100);Fusobacteriales(100);Fusobacteriaceae(100);Fusobacterium(100)
Consensus537	otu_33_V3V5	0.5343925688798385	0.28439729798437297	0.59069765	0.59069765	0.122522478038851	97.89	237	otu_33_V3V5	true	Root(100);Bacteria(100);Bacteroidetes(100);Bacteroidia(100);Bacteroidales(100);Bacteroidaceae(100);Bacteroides(100)
Consensus127	otu_736_V3V5	1.12288545949465	0.715494375597024	0.3488372	0.3488372	0.123791844166598	97.2	250	otu_736_V3V5	true	Root(100);Bacteria(100);Bacteroidetes(100);Bacteroidia(100);Bacteroidales(100);Bacteroidaceae(100);Bacteroides(100)
Consensus349	otu_343_V3V5	0.8694980537527945	0.5776034110995241	0.7209302	0.7209302	0.124405343757775	95.2	250	otu_343_V3V5	true	Root(100);Bacteria(100);Firmicutes(100);Clostridia(100);Clostridiales(100);Ruminococcaceae(100);Subdoligranulum(100)
Consensus569	otu_7_V3V5	0.3572314322872595	0.17499986609366597	0.46976745	1.0	0.127612598284511	96.4	250	otu_7_V3V5	true	Root(100);Bacteria(100);Firmicutes(100);Clostridia(100);Clostridiales(100);Veillonellaceae(100);Veillonella(100)
Consensus59	otu_149_V3V5	0.557580200651524	0.152088191923869	0.18604651	0.18604651	0.127323655438716	92.8	250	otu_149_V3V5	true	Root(100);Bacteria(100);Bacteroidetes(100);Bacteroidia(100);Bacteroidales(100);Prevotellaceae(100);Paraprevotella(100)
Consensus707	otu_12_V3V5	0.362648114208887	0.5110727739411025	0.95813954	0.95813954	0.127011494289505	97.6	250	otu_12_V3V5	false	Root(100);Bacteria(100);Bacteroidetes(100);Bacteroidia(100);Bacteroidales(100);Bacteroidaceae(100);Bacteroides(100)
Consensus808	otu_46_V3V5	0.27794888955862396	0.12015139718701051	0.19069767	0.20930232	0.130246580308179	97.6	250	otu_46_V3V5	true	Root(100);Bacteria(100);Bacteroidetes(100);Bacteroidia(100);Bacteroidales(100);Prevotellaceae(100);Prevotella(100)
Consensus372	otu_1151_V3V5	1.014669625014097	0.84301601877096	0.2744186	0.2744186	0.132586427875782	94.0	250	otu_1151_V3V5	true	Root(100);Bacteria(100);Firmicutes(100);Clostridia(100);Clostridiales(100);Ruminococcaceae(100);Faecalibacterium(100)
Consensus427	otu_339_V3V5	0.6056070577716285	0.31590701089679296	0.2883721	0.2883721	0.132232665519698	96.4	250	otu_339_V3V5	true	Root(100);Bacteria(100);Firmicutes(100);Clostridia(100);Clostridiales(100);Lachnospiraceae(100);Coprococcus(100)
Consensus527	otu_1058_V3V5	0.3968123805151845	0.593060273462773	0.3534884	0.3534884	0.131793434901302	96.4	250	otu_1058_V3V5	false	Root(100);Bacteria(100);Firmicutes(100);Clostridia(100);Clostridiales(100);Lachnospiraceae(100);Roseburia(99)
Consensus255	otu_630_V3V5	0.632103628142113	0.311254204339905	0.027906977	0.027906977	0.134174748405063	98.8	250	otu_630_V3V5	true	Root(100);Bacteria(100);Firmicutes(100);Clostridia(100);Clostridiales(100);Veillonellaceae(100);Megamonas(100)
Consensus436	otu_694_V3V5	0.6100177081033695	0.3637865948659305	0.39534885	0.39534885	0.138004738907056	99.6	250	otu_694_V3V5	true	Root(100);Bacteria(100);Firmicutes(100);Clostridia(100);Clostridiales(100);Ruminococcaceae(100);Papillibacter(74)
Consensus580	otu_650_V3V5	0.6046955262767475	0.426066671577477	0.55813956	0.55813956	0.137568248362998	98.8	250	otu_650_V3V5	true	Root(100);Bacteria(100);Firmicutes(100);Clostridia(100);Clostridiales(100);Lachnospiraceae(98);Roseburia(58)
Consensus568	otu_64_V3V5	0.3498091991570365	0.5365582750369176	0.8	0.8	0.139828508762357	96.0	250	otu_64_V3V5	false	Root(100);Bacteria(100);Bacteroidetes(100);Bacteroidia(100);Bacteroidales(100);Porphyromonadaceae(100);Parabacteroides(100)
Consensus88	otu_307_V3V5	0.473214504362798	0.1400403318374815	0.0883721	0.0883721	0.139732963608048	100.0	250	otu_307_V3V5	true	Root(100);Bacteria(100);Bacteroidetes(100);Bacteroidia(100);Bacteroidales(100);Prevotellaceae(100);Prevotella(100)
Consensus119	otu_1151_V3V5	1.4866125687249498	1.23246082065421	0.2744186	0.2744186	0.142791226233057	99.2	250	otu_1151_V3V5	true	Root(100);Bacteria(100);Firmicutes(100);Clostridia(100);Clostridiales(100);Ruminococcaceae(100);Faecalibacterium(100)
Consensus265	otu_582_V3V5	1.11433799357581	0.9004621804531541	0.41395348	0.41395348	0.142956497494255	94.8	250	otu_582_V3V5	true	Root(100);Bacteria(100);Firmicutes(100);Clostridia(100);Clostridiales(100);Peptostreptococcaceae(100);Sporacetigenium(96)
Consensus487	otu_844_V3V5	0.143164686986853	0.3771991240180695	0.2139535	0.2139535	0.142290613536531	92.8	250	otu_844_V3V5	false	Root(100);Bacteria(100);Firmicutes(100);Erysipelotrichi(57);Erysipelotrichales(57);Erysipelotrichaceae(57);Holdemania(57)
Consensus492	otu_916_V3V5	0.37311383780317897	0.6062200282773705	0.47906977	0.47906977	0.141381057456403	100.0	250	otu_916_V3V5	false	Root(100);Bacteria(100);Firmicutes(100);Clostridia(100);Clostridiales(100);Ruminococcaceae(100);Oscillibacter(100)
Consensus503	otu_366_V3V5	0.4423138773531025	0.2322698610892375	0.34418604	0.34418604	0.142569166406712	95.6	250	otu_366_V3V5	true	Root(100);Bacteria(100);Firmicutes(97);Clostridia(96);Clostridiales(96);Ruminococcaceae(69);Acetivibrio(56)
Consensus608	otu_977_V3V5	0.46588481471119303	0.2388940056112685	0.38139534	0.38139534	0.144592820422229	95.2	250	otu_977_V3V5	true	Root(100);Bacteria(100);Firmicutes(100);Clostridia(100);Clostridiales(100);Lachnospiraceae(98);Coprococcus(95)
Consensus306	otu_83_V3V5	0.8347538181316715	0.5139368031410055	0.13488372	0.21428572	0.14613772368243	98.31	237	otu_83_V3V5	true	Root(100);Bacteria(100);Bacteroidetes(100);Bacteroidia(100);Bacteroidales(100);Bacteroidaceae(100);Bacteroides(100)
Consensus541	otu_1145_V3V5	0.5347286863980225	0.312714564953391	0.25581396	0.25581396	0.145732091358817	97.2	250	otu_1145_V3V5	true	Root(100);Bacteria(100);Firmicutes(100);Clostridia(100);Clostridiales(100);Ruminococcaceae(94);Oscillibacter(74)
Consensus221	otu_366_V3V5	0.6789522457242145	0.37032028684387197	0.34418604	0.34418604	0.147823352033751	97.2	250	otu_366_V3V5	true	Root(100);Bacteria(100);Firmicutes(97);Clostridia(96);Clostridiales(96);Ruminococcaceae(69);Acetivibrio(56)
Consensus638	otu_77_V3V5	0.140593598696896	0.3441292476380815	0.55813956	0.8469388	0.147985364443332	98.8	250	otu_77_V3V5	false	Root(100);Bacteria(100);Firmicutes(100);Clostridia(100);Clostridiales(100);Veillonellaceae(100);Dialister(100)
Consensus524	otu_1151_V3V5	0.4194136598428715	0.6130143157327265	0.2744186	0.2744186	0.149988357326897	97.49	239	otu_1151_V3V5	false	Root(100);Bacteria(100);Firmicutes(100);Clostridia(100);Clostridiales(100);Ruminococcaceae(100);Faecalibacterium(100)
Consensus687	otu_768_V3V5	0.531636735398423	0.40081193713155705	0.53488374	0.53488374	0.151139638916117	98.8	250	otu_768_V3V5	true	Root(100);Bacteria(100);Firmicutes(100);Clostridia(100);Clostridiales(100);Lachnospiraceae(100);Roseburia(100)
Consensus746	otu_338_V3V5	0.1769369517608822	0.32079412815396646	0.0	0.10989011	0.150622671097467	88.45	251	otu_338_V3V5	false	Root(100);Bacteria(100);Actinobacteria(100);Actinobacteria(100);Coriobacteridae(100);Coriobacteriales(100);Coriobacterineae(100);Coriobacteriaceae(100);Asaccharobacter(28)
Consensus701	otu_1148_V3V5	0.27611204589779	0.11237985620898286	0.0	0.2	0.153522125599498	98.0	250	otu_1148_V3V5	true	Root(100);Bacteria(100);Firmicutes(100);Bacilli(100);Lactobacillales(100);Streptococcaceae(100);Streptococcus(100)
Consensus275	otu_65_V3V5	0.705700224074407	0.9542566110499955	0.97209305	0.97209305	0.156436933083579	94.4	250	otu_65_V3V5	false	Root(100);Bacteria(100);Firmicutes(100);Clostridia(100);Clostridiales(100);Lachnospiraceae(100);Roseburia(97)
Consensus649	otu_150_V3V5	0.282286506427685	0.468076090957187	0.8651163	0.8651163	0.156958219846836	97.54	244	otu_150_V3V5	false	Root(100);Bacteria(100);Bacteroidetes(100);Bacteroidia(100);Bacteroidales(100);Bacteroidaceae(100);Bacteroides(100)
Consensus554	otu_556_V3V5	0.5446717055667141	0.37041853135512	0.60930234	0.60930234	0.158080475346284	98.0	250	otu_556_V3V5	true	Root(100);Bacteria(100);Firmicutes(100);Clostridia(100);Clostridiales(100);Incertae Sedis XIV(100);Blautia(100)
Consensus810	otu_1151_V3V5	0.275002963969201	0.1778199825041485	0.2744186	0.2744186	0.15831091914506	99.6	250	otu_1151_V3V5	true	Root(100);Bacteria(100);Firmicutes(100);Clostridia(100);Clostridiales(100);Ruminococcaceae(100);Faecalibacterium(100)
Consensus661	otu_154_V3V5	0.19459451715167186	0.3559363663788655	0.33023256	0.33023256	0.159637876983181	100.0	250	otu_154_V3V5	false	Root(100);Bacteria(100);Actinobacteria(100);Actinobacteria(100);Actinobacteridae(100);Bifidobacteriales(100);Bifidobacteriaceae(100);Bifidobacterium(100)
Consensus320	otu_12_V3V5	0.8743692364214165	1.058136847427225	0.95813954	0.95813954	0.162706494415305	99.2	250	otu_12_V3V5	false	Root(100);Bacteria(100);Bacteroidetes(100);Bacteroidia(100);Bacteroidales(100);Bacteroidaceae(100);Bacteroides(100)
Consensus125	otu_359_V3V5	1.4814243721157	1.23106357022579	0.74418604	0.74418604	0.163473758339028	98.0	250	otu_359_V3V5	true	Root(100);Bacteria(100);Firmicutes(100);Clostridia(100);Clostridiales(100);Lachnospiraceae(86);Coprococcus(73)
Consensus489	otu_343_V3V5	0.1785144392289365	0.384084290491854	0.7209302	0.7209302	0.164256301246175	94.8	250	otu_343_V3V5	false	Root(100);Bacteria(100);Firmicutes(100);Clostridia(100);Clostridiales(100);Ruminococcaceae(100);Subdoligranulum(100)
Consensus473	otu_249_V3V5	0.16550542344312902	0.319438983827313	0.82790697	0.82790697	0.165976329576768	97.2	250	otu_249_V3V5	false	Root(100);Bacteria(100);Firmicutes(100);Clostridia(100);Clostridiales(100);Incertae Sedis XIV(99);Blautia(99)
Consensus455	otu_791_V3V5	0.445474555520122	0.666091063770474	0.44186047	0.44186047	0.168142710618301	96.8	250	otu_791_V3V5	false	Root(100);Bacteria(100);Bacteroidetes(100);Bacteroidia(100);Bacteroidales(100);Porphyromonadaceae(100);Parabacteroides(100)
Consensus449	otu_359_V3V5	0.797249595334661	0.6102121002287035	0.74418604	0.74418604	0.170013742044521	96.4	250	otu_359_V3V5	true	Root(100);Bacteria(100);Firmicutes(100);Clostridia(100);Clostridiales(100);Lachnospiraceae(86);Coprococcus(73)
Consensus469	otu_1151_V3V5	0.7891403582590646	0.610516381522066	0.2744186	0.2744186	0.169948025629618	96.8	250	otu_1151_V3V5	true	Root(100);Bacteria(100);Firmicutes(100);Clostridia(100);Clostridiales(100);Ruminococcaceae(100);Faecalibacterium(100)
Consensus692	otu_553_V3V5	0.166887990412875	0.328261197568627	0.4976744	0.4976744	0.169214268837711	96.8	250	otu_553_V3V5	false	Root(100);Bacteria(100);Firmicutes(100);Clostridia(100);Clostridiales(100);Ruminococcaceae(94);Sporobacter(8)
Consensus460	otu_216_V3V5	0.44752643536161096	0.646691374368169	0.81395346	0.81395346	0.170986227881164	99.2	250	otu_216_V3V5	false	Root(100);Bacteria(100);Firmicutes(100);Clostridia(100);Clostridiales(100);Lachnospiraceae(56);Coprococcus(41)
Consensus174	otu_492_V3V5	0.5792378342827644	0.9008618511455625	0.5116279	0.5116279	0.172177470803101	100.0	250	otu_492_V3V5	false	Root(100);Bacteria(100);Firmicutes(100);Clostridia(100);Clostridiales(100);Lachnospiraceae(85);Roseburia(38)
Consensus378	otu_547_V3V5	0.44035227255981246	0.195115613845458	0.2511628	0.2511628	0.177351196322284	100.0	250	otu_547_V3V5	true	Root(100);Bacteria(100);Firmicutes(100);Clostridia(100);Clostridiales(100);Incertae Sedis XII(49);Acidaminobacter(34)
Consensus82	otu_888_V3V5	1.4544373950199452	1.092339539833095	0.41860464	0.41860464	0.181503604223185	97.2	250	otu_888_V3V5	true	Root(100);Bacteria(100);Bacteroidetes(100);Bacteroidia(100);Bacteroidales(100);Bacteroidaceae(100);Bacteroides(100)
Consensus28	otu_223_V3V5	1.848687139349325	1.45456005353064	0.7023256	0.7023256	0.182414831157255	99.6	250	otu_223_V3V5	true	Root(100);Bacteria(100);Firmicutes(100);Clostridia(100);Clostridiales(100);Lachnospiraceae(100);Coprococcus(75)
Consensus271	otu_262_V3V5	0.8175784091079085	1.016732776935421	0.6372093	0.6372093	0.183608843780818	94.8	250	otu_262_V3V5	false	Root(100);Bacteria(100);Firmicutes(100);Clostridia(100);Clostridiales(100);Lachnospiraceae(100);Coprococcus(92)
Consensus755	otu_650_V3V5	0.38488428141547903	0.2637450788790675	0.55813956	0.55813956	0.184033598381646	97.2	250	otu_650_V3V5	true	Root(100);Bacteria(100);Firmicutes(100);Clostridia(100);Clostridiales(100);Lachnospiraceae(98);Roseburia(58)
Consensus176	otu_650_V3V5	1.308031704438955	1.07089110618546	0.55813956	0.55813956	0.187342592809329	98.0	250	otu_650_V3V5	true	Root(100);Bacteria(100);Firmicutes(100);Clostridia(100);Clostridiales(100);Lachnospiraceae(98);Roseburia(58)
Consensus514	otu_218_V3V5	0.6145474364334635	0.416066861437419	0.9302326	0.9302326	0.189159530664191	96.0	250	otu_218_V3V5	true	Root(100);Bacteria(100);Bacteroidetes(100);Bacteroidia(100);Bacteroidales(100);Bacteroidaceae(100);Bacteroides(100)
Consensus71	otu_366_V3V5	1.1993227302826601	0.8421874781205241	0.34418604	0.34418604	0.189212361609123	99.6	250	otu_366_V3V5	true	Root(100);Bacteria(100);Firmicutes(97);Clostridia(96);Clostridiales(96);Ruminococcaceae(69);Acetivibrio(56)
Consensus147	otu_224_V3V5	1.3850059473421599	1.1651342522691701	0.7627907	0.7627907	0.195165841181621	97.51	241	otu_224_V3V5	true	Root(100);Bacteria(100);Firmicutes(100);Clostridia(100);Clostridiales(100);Lachnospiraceae(100);Roseburia(100)
Consensus354	otu_698_V3V5	0.469575971262828	0.22380505858962602	0.19534884	0.19534884	0.194969858524104	100.0	250	otu_698_V3V5	true	Root(100);Bacteria(100);Firmicutes(100);Clostridia(100);Clostridiales(100);Incertae Sedis XIV(2);Blautia(2)
Consensus431	otu_387_V3V5	0.729042613186615	0.5448598162166216	0.7767442	0.7767442	0.194775053000252	97.59	249	otu_387_V3V5	true	Root(100);Bacteria(100);Firmicutes(100);Clostridia(100);Clostridiales(100);Ruminococcaceae(100);Butyricicoccus(100)
Consensus62	otu_941_V3V5	0.5135964923955315	0.2083044326755405	0.08372093	0.08372093	0.192253588845366	97.6	250	otu_941_V3V5	true	Root(100);Bacteria(100);Firmicutes(100);Clostridia(100);Clostridiales(100);Veillonellaceae(100);Megasphaera(100)
Consensus645	otu_630_V3V5	0.3890199065081335	0.1997127568013785	0.027906977	0.027906977	0.192807500042829	98.39	249	otu_630_V3V5	true	Root(100);Bacteria(100);Firmicutes(100);Clostridia(100);Clostridiales(100);Veillonellaceae(100);Megamonas(100)
Consensus733	otu_97_V3V5	0.2038029251974105	0.3430607672110515	0.33953488	0.33953488	0.195560030100438	96.0	250	otu_97_V3V5	false	Root(100);Bacteria(100);Bacteroidetes(100);Bacteroidia(100);Bacteroidales(100);Bacteroidaceae(100);Bacteroides(100)
Consensus860	otu_239_V3V5	0.09310377649428875	0.151881695184027	0.80465114	0.80465114	0.195890373086628	98.8	250	otu_239_V3V5	false	Root(100);Bacteria(100);Firmicutes(100);Clostridia(100);Clostridiales(100);Lachnospiraceae(91);Coprococcus(6)
Consensus767	otu_1058_V3V5	0.35570524958356453	0.2370782160633915	0.3534884	0.3534884	0.197603315559097	97.21	251	otu_1058_V3V5	true	Root(100);Bacteria(100);Firmicutes(100);Clostridia(100);Clostridiales(100);Lachnospiraceae(100);Roseburia(99)
Consensus197	otu_768_V3V5	1.31611150756863	1.13053780744282	0.53488374	0.53488374	0.200223748665676	97.6	250	otu_768_V3V5	true	Root(100);Bacteria(100);Firmicutes(100);Clostridia(100);Clostridiales(100);Lachnospiraceae(100);Roseburia(100)
Consensus505	otu_1091_V3V5	0.3057987529630525	0.1219348605977435	0.018604651	0.018604651	0.200173076334959	98.8	250	otu_1091_V3V5	true	Root(100);Bacteria(100);Bacteroidetes(100);Bacteroidia(100);Bacteroidales(100);Prevotellaceae(100);Prevotella(100)
Consensus585	otu_1205_V3V5	0.3117536455182105	0.48672625671584646	0.13488372	0.13488372	0.202029337031019	99.6	250	otu_1205_V3V5	false	Root(100);Bacteria(100);Firmicutes(100);Clostridia(100);Clostridiales(100);Lachnospiraceae(92);Coprococcus(56)
Consensus804	otu_507_V3V5	0.2334188480340885	0.332523655141465	0.7767442	0.7767442	0.20218934596522	99.2	250	otu_507_V3V5	false	Root(100);Bacteria(100);Bacteroidetes(100);Bacteroidia(100);Bacteroidales(100);Bacteroidaceae(100);Bacteroides(100)
Consensus178	otu_77_V3V5	0.62662678099127	0.9407993466740916	0.55813956	0.8469388	0.203572953472569	96.8	250	otu_77_V3V5	false	Root(100);Bacteria(100);Firmicutes(100);Clostridia(100);Clostridiales(100);Veillonellaceae(100);Dialister(100)
Consensus236	otu_1020_V3V5	0.8981985249241615	0.5916672918854611	0.093023255	0.093023255	0.20425846482666	95.6	250	otu_1020_V3V5	true	Root(100);Bacteria(100);Bacteroidetes(100);Bacteroidia(100);Bacteroidales(100);Bacteroidaceae(100);Bacteroides(100)
Consensus259	otu_1151_V3V5	0.783745576122467	0.993277018980663	0.2744186	0.2744186	0.203935439683262	94.0	250	otu_1151_V3V5	false	Root(100);Bacteria(100);Firmicutes(100);Clostridia(100);Clostridiales(100);Ruminococcaceae(100);Faecalibacterium(100)
Consensus203	otu_1033_V3V5	1.210828633330705	0.9980908230151235	0.26046512	0.26046512	0.205684179795971	99.6	250	otu_1033_V3V5	true	Root(100);Bacteria(100);Firmicutes(100);Clostridia(100);Clostridiales(100);Lachnospiraceae(97);Coprococcus(88)
Consensus536	otu_715_V3V5	0.17500450683659552	0.3340115701836895	0.36744186	0.36744186	0.205544879028973	96.8	250	otu_715_V3V5	false	Root(100);Bacteria(100);Firmicutes(100);Clostridia(100);Clostridiales(100);Lachnospiraceae(67);Coprococcus(42)
Consensus695	otu_974_V3V5	0.5096102051827089	0.4140720726860715	0.0	0.05952381	0.206202526197221	88.0	250	otu_974_V3V5	true	Root(100);Bacteria(100);Proteobacteria(100);Gammaproteobacteria(100);Pseudomonadales(100);Pseudomonadaceae(100);Pseudomonas(99)
Consensus129	otu_828_V3V5	0.497175303827869	0.208438912599886	0.05116279	0.05116279	0.20685594398309	94.8	250	otu_828_V3V5	true	Root(100);Bacteria(100);Proteobacteria(100);Betaproteobacteria(100);Burkholderiales(100);Alcaligenaceae(82);Sutterella(82)
Consensus251	otu_1153_V3V5	0.8766663522247315	1.073241344921045	0.29302326	0.29302326	0.208445585360217	96.8	250	otu_1153_V3V5	false	Root(100);Bacteria(100);Firmicutes(100);Clostridia(100);Clostridiales(100);Lachnospiraceae(74);Coprococcus(61)
Consensus9	otu_33_V3V5	2.361512566897745	1.9982597363136398	0.59069765	0.59069765	0.211116754540373	100.0	250	otu_33_V3V5	true	Root(100);Bacteria(100);Bacteroidetes(100);Bacteroidia(100);Bacteroidales(100);Bacteroidaceae(100);Bacteroides(100)
Consensus623	otu_635_V3V5	0.415710532778372	0.233554967423578	0.15348837	0.15348837	0.213013619673732	93.2	250	otu_635_V3V5	true	Root(100);Bacteria(100);Firmicutes(95);Clostridia(93);Clostridiales(93);Ruminococcaceae(89);Ethanoligenens(45)
Consensus855	otu_92_V3V5	0.11523706177361655	0.1921198398363695	0.627907	0.627907	0.214276935950103	99.2	250	otu_92_V3V5	false	Root(100);Bacteria(100);Firmicutes(100);Clostridia(100);Clostridiales(100);Veillonellaceae(100);Phascolarctobacterium(100)
Consensus703	otu_338_V3V5	0.1934157764616895	0.3308207847502965	0.0	0.10989011	0.217908653831537	92.8	250	otu_338_V3V5	false	Root(100);Bacteria(100);Actinobacteria(100);Actinobacteria(100);Coriobacteridae(100);Coriobacteriales(100);Coriobacterineae(100);Coriobacteriaceae(100);Asaccharobacter(28)
Consensus450	otu_514_V3V5	0.79338279412087	0.631734093800409	0.60930234	0.60930234	0.221644121542878	95.55	247	otu_514_V3V5	true	Root(100);Bacteria(100);Firmicutes(100);Clostridia(96);Clostridiales(96);Lachnospiraceae(69);Acetitomaculum(38)
Consensus295	otu_184_V3V5	0.3485272815010545	0.589279825654731	0.10232558	0.10232558	0.224117113048847	97.6	250	otu_184_V3V5	false	Root(100);Bacteria(100);Bacteroidetes(100);Bacteroidia(100);Bacteroidales(100);Bacteroidaceae(100);Bacteroides(100)
Consensus758	otu_65_V3V5	0.2940103344637725	0.168207299350638	0.97209305	0.97209305	0.225855460365785	91.24	251	otu_65_V3V5	true	Root(100);Bacteria(100);Firmicutes(100);Clostridia(100);Clostridiales(100);Lachnospiraceae(100);Roseburia(97)
Consensus789	otu_854_V3V5	0.326813825130008	0.210871659896888	0.47906977	0.47906977	0.225510915990525	94.42	251	otu_854_V3V5	true	Root(100);Bacteria(100);Firmicutes(100);Clostridia(100);Clostridiales(100);Ruminococcaceae(91);Oscillibacter(54)
Consensus166	otu_239_V3V5	1.0775926172969852	1.29241777898373	0.80465114	0.80465114	0.228294917075968	100.0	250	otu_239_V3V5	false	Root(100);Bacteria(100);Firmicutes(100);Clostridia(100);Clostridiales(100);Lachnospiraceae(91);Coprococcus(6)
Consensus813	otu_268_V3V5	0.241576053351029	0.12363545007922469	0.3906977	0.3906977	0.228675335631672	99.2	250	otu_268_V3V5	true	Root(100);Bacteria(100);Firmicutes(100);Clostridia(100);Clostridiales(100);Ruminococcaceae(100);Sporobacter(63)
Consensus591	otu_224_V3V5	0.580414707370153	0.4498597554633275	0.7627907	0.7627907	0.229907998674054	99.17	240	otu_224_V3V5	true	Root(100);Bacteria(100);Firmicutes(100);Clostridia(100);Clostridiales(100);Lachnospiraceae(100);Roseburia(100)
Consensus100	otu_395_V3V5	1.539770740617785	1.268744556569105	0.7813954	0.7813954	0.233460619795229	100.0	250	otu_395_V3V5	true	Root(100);Bacteria(100);Firmicutes(100);Clostridia(100);Clostridiales(100);Lachnospiraceae(100);Dorea(100)
Consensus164	otu_359_V3V5	1.308105262176885	1.0874792696446325	0.74418604	0.74418604	0.234045083582902	99.2	250	otu_359_V3V5	true	Root(100);Bacteria(100);Firmicutes(100);Clostridia(100);Clostridiales(100);Lachnospiraceae(86);Coprococcus(73)
Consensus190	otu_448_V3V5	0.22551226806735705	0.458713970634127	0.1767442	0.1767442	0.234873742413261	99.6	250	otu_448_V3V5	false	Root(100);Bacteria(100);Firmicutes(100);Clostridia(100);Clostridiales(100);Lachnospiraceae(96);Coprococcus(87)
Consensus41	otu_359_V3V5	2.0355464568979698	1.80241052612303	0.74418604	0.74418604	0.232925977731347	96.81	251	otu_359_V3V5	true	Root(100);Bacteria(100);Firmicutes(100);Clostridia(100);Clostridiales(100);Lachnospiraceae(86);Coprococcus(73)
Consensus483	otu_1151_V3V5	0.7859759548189991	0.642013361608168	0.2744186	0.2744186	0.234200815938699	96.0	250	otu_1151_V3V5	true	Root(100);Bacteria(100);Firmicutes(100);Clostridia(100);Clostridiales(100);Ruminococcaceae(100);Faecalibacterium(100)
Consensus826	otu_1151_V3V5	0.22327216538678046	0.138390771698017	0.2744186	0.2744186	0.232292874090881	99.2	250	otu_1151_V3V5	true	Root(100);Bacteria(100);Firmicutes(100);Clostridia(100);Clostridiales(100);Ruminococcaceae(100);Faecalibacterium(100)
Consensus69	otu_339_V3V5	1.173500851840545	0.796227646096985	0.2883721	0.2883721	0.236088655153303	100.0	250	otu_339_V3V5	true	Root(100);Bacteria(100);Firmicutes(100);Clostridia(100);Clostridiales(100);Lachnospiraceae(100);Coprococcus(100)
Consensus475	otu_1047_V3V5	0.474221201512113	0.6564638404669845	0.37209302	0.37209302	0.238242981321646	95.22	251	otu_1047_V3V5	false	Root(100);Bacteria(100);Firmicutes(100);Clostridia(100);Clostridiales(100);Lachnospiraceae(100);Roseburia(100)
Consensus118	otu_616_V3V5	0.3948998684362405	0.712386227896032	0.11162791	0.11162791	0.240168207576408	100.0	250	otu_616_V3V5	false	Root(100);Bacteria(100);Proteobacteria(100);Betaproteobacteria(100);Burkholderiales(94);Alcaligenaceae(43);Sutterella(37)
Consensus245	otu_131_V3V5	0.92765210179375	1.1288487069174749	0.89767444	0.89767444	0.241912320261039	98.8	251	otu_131_V3V5	false	Root(100);Bacteria(100);Bacteroidetes(100);Bacteroidia(100);Bacteroidales(100);Bacteroidaceae(100);Bacteroides(100)
Consensus357	otu_591_V3V5	0.878383496873496	0.7007273243880545	0.59069765	0.59069765	0.241643317401061	98.4	250	otu_591_V3V5	true	Root(100);Bacteria(100);Firmicutes(100);Clostridia(100);Clostridiales(100);Lachnospiraceae(97);Roseburia(97)
Consensus77	otu_133_V3V5	0.33243694907006804	0.629389213547211	0.6465116	0.6465116	0.241548437190014	95.2	250	otu_133_V3V5	false	Root(100);Bacteria(100);Firmicutes(100);Clostridia(100);Clostridiales(100);Ruminococcaceae(100);Ruminococcus(100)
Consensus31	otu_818_V3V5	1.41760265912343	1.6836025179801	0.12093023	0.12093023	0.24772251518875	99.6	250	otu_818_V3V5	false	Root(100);Bacteria(100);Actinobacteria(100);Actinobacteria(100);Actinobacteridae(100);Bifidobacteriales(100);Bifidobacteriaceae(100);Bifidobacterium(100)
Consensus4	otu_768_V3V5	3.16523471253899	2.93952487580618	0.53488374	0.53488374	0.247289951759859	99.6	250	otu_768_V3V5	true	Root(100);Bacteria(100);Firmicutes(100);Clostridia(100);Clostridiales(100);Lachnospiraceae(100);Roseburia(100)
Consensus324	otu_630_V3V5	0.5766447699529504	0.3377589192166155	0.027906977	0.027906977	0.250549205397119	99.6	250	otu_630_V3V5	true	Root(100);Bacteria(100);Firmicutes(100);Clostridia(100);Clostridiales(100);Veillonellaceae(100);Megamonas(100)
Consensus94	otu_239_V3V5	1.45345927403178	1.656388722684865	0.80465114	0.80465114	0.250481467934201	96.4	250	otu_239_V3V5	false	Root(100);Bacteria(100);Firmicutes(100);Clostridia(100);Clostridiales(100);Lachnospiraceae(91);Coprococcus(6)
Consensus388	otu_222_V3V5	0.1478361835032255	0.325803894321446	0.9255814	0.9255814	0.253412841545274	96.4	250	otu_222_V3V5	false	Root(100);Bacteria(100);Firmicutes(100);Clostridia(100);Clostridiales(100);Lachnospiraceae(97);Coprococcus(91)
Consensus98	otu_591_V3V5	1.6599619366001401	1.4440105622644999	0.59069765	0.59069765	0.254096309036708	99.2	250	otu_591_V3V5	true	Root(100);Bacteria(100);Firmicutes(100);Clostridia(100);Clostridiales(100);Lachnospiraceae(97);Roseburia(97)
Consensus181	otu_928_V3V5	1.22320088090482	1.0009371601230619	0.3906977	0.3906977	0.25800291457655	99.6	250	otu_928_V3V5	true	Root(100);Bacteria(100);Firmicutes(100);Clostridia(100);Clostridiales(100);Ruminococcaceae(100);Faecalibacterium(94)
Consensus830	otu_1017_V3V5	0.20605618551590799	0.2815650804743165	0.33953488	0.33953488	0.260467727950729	98.4	250	otu_1017_V3V5	false	Root(100);Bacteria(100);Bacteroidetes(100);Bacteroidia(100);Bacteroidales(100);Bacteroidaceae(100);Bacteroides(100)
Consensus241	otu_1205_V3V5	0.680601710756484	0.8879122689005545	0.13488372	0.13488372	0.26298805380728	98.0	250	otu_1205_V3V5	false	Root(100);Bacteria(100);Firmicutes(100);Clostridia(100);Clostridiales(100);Lachnospiraceae(92);Coprococcus(56)
Consensus394	otu_398_V3V5	0.7755501859971645	0.619219253501874	0.68372095	0.68372095	0.264296469765501	96.4	250	otu_398_V3V5	true	Root(100);Bacteria(100);Firmicutes(100);Clostridia(100);Clostridiales(100);Lachnospiraceae(98);Coprococcus(53)
Consensus770	otu_272_V3V5	0.2689914169207115	0.3613481782222855	0.80465114	0.80465114	0.265111989352564	98.8	250	otu_272_V3V5	false	Root(100);Bacteria(100);Firmicutes(100);Clostridia(100);Clostridiales(100);Incertae Sedis XIV(75);Blautia(75)
Consensus846	otu_1054_V3V5	0.164104603565464	0.23578037782661448	0.3116279	0.3116279	0.265148114676385	94.4	250	otu_1054_V3V5	false	Root(100);Bacteria(100);Firmicutes(100);Clostridia(100);Clostridiales(100);Lachnospiraceae(98);Coprococcus(92)
Consensus848	otu_916_V3V5	0.1105068489813663	0.18487974428411402	0.47906977	0.47906977	0.264070872824494	96.8	250	otu_916_V3V5	false	Root(100);Bacteria(100);Firmicutes(100);Clostridia(100);Clostridiales(100);Ruminococcaceae(100);Oscillibacter(100)
Consensus302	otu_1054_V3V5	1.05703970286832	1.151886702571165	0.3116279	0.3116279	0.268368604641574	99.2	250	otu_1054_V3V5	false	Root(100);Bacteria(100);Firmicutes(100);Clostridia(100);Clostridiales(100);Lachnospiraceae(98);Coprococcus(92)
Consensus301	otu_556_V3V5	0.977882957609996	0.8297040687196999	0.60930234	0.60930234	0.272600491085943	100.0	250	otu_556_V3V5	true	Root(100);Bacteria(100);Firmicutes(100);Clostridia(100);Clostridiales(100);Incertae Sedis XIV(100);Blautia(100)
Consensus68	otu_171_V3V5	0.9861582734057106	0.6459986680404055	0.35813954	0.35813954	0.273143415853254	100.0	250	otu_171_V3V5	true	Root(100);Bacteria(100);Firmicutes(98);Clostridia(96);Clostridiales(94);Peptococcaceae(5);Peptococcaceae 1(5);Dehalobacter(5)
Consensus579	otu_1047_V3V5	0.6073351676889001	0.482054422436081	0.37209302	0.37209302	0.274002797711728	98.41	251	otu_1047_V3V5	true	Root(100);Bacteria(100);Firmicutes(100);Clostridia(100);Clostridiales(100);Lachnospiraceae(100);Roseburia(100)
Consensus283	otu_492_V3V5	0.586146653317384	0.3721994423246115	0.5116279	0.5116279	0.274920992166656	96.8	250	otu_492_V3V5	true	Root(100);Bacteria(100);Firmicutes(100);Clostridia(100);Clostridiales(100);Lachnospiraceae(85);Roseburia(38)
Consensus711	otu_438_V3V5	0.2845833024846095	0.41534049734881695	0.7953488	0.7953488	0.275997750149449	96.2	237	otu_438_V3V5	false	Root(100);Bacteria(100);Bacteroidetes(100);Bacteroidia(100);Bacteroidales(100);Bacteroidaceae(100);Bacteroides(100)
Consensus67	otu_190_V3V5	1.868363089791355	1.629419644916305	0.82325584	0.82325584	0.277636086967078	99.6	250	otu_190_V3V5	true	Root(100);Bacteria(100);Firmicutes(100);Clostridia(100);Clostridiales(100);Ruminococcaceae(100);Oscillibacter(100)
Consensus461	otu_395_V3V5	0.7134467468312096	0.5670686000078056	0.7813954	0.7813954	0.278405786864513	98.4	250	otu_395_V3V5	true	Root(100);Bacteria(100);Firmicutes(100);Clostridia(100);Clostridiales(100);Lachnospiraceae(100);Dorea(100)
Consensus669	otu_271_V3V5	0.305935231479302	0.1644506305551815	0.29767442	0.29767442	0.28026818877045	97.56	246	otu_271_V3V5	true	Root(100);Bacteria(100);Firmicutes(99);Clostridia(99);Clostridiales(99);Ruminococcaceae(92);Ethanoligenens(6)
Consensus624	otu_64_V3V5	0.4289239249032775	0.28362323074984297	0.8	0.8	0.281088905314467	95.2	250	otu_64_V3V5	true	Root(100);Bacteria(100);Bacteroidetes(100);Bacteroidia(100);Bacteroidales(100);Porphyromonadaceae(100);Parabacteroides(100)
Consensus353	otu_1153_V3V5	0.7699623860010281	0.918552792007097	0.29302326	0.29302326	0.283164217166124	96.0	250	otu_1153_V3V5	false	Root(100);Bacteria(100);Firmicutes(100);Clostridia(100);Clostridiales(100);Lachnospiraceae(74);Coprococcus(61)
Consensus768	otu_50_V3V5	0.25439984947669547	0.3548811544552895	0.67906976	0.67906976	0.282412766080829	97.2	250	otu_50_V3V5	false	Root(100);Bacteria(100);Bacteroidetes(100);Bacteroidia(100);Bacteroidales(100);Porphyromonadaceae(100);Parabacteroides(100)
Consensus451	otu_630_V3V5	0.46149672212893544	0.27261090521249753	0.027906977	0.027906977	0.285300268531056	93.2	250	otu_630_V3V5	true	Root(100);Bacteria(100);Firmicutes(100);Clostridia(100);Clostridiales(100);Veillonellaceae(100);Megamonas(100)
Consensus655	otu_12_V3V5	0.365767304825763	0.49632206894589903	0.95813954	0.95813954	0.284407128899844	99.6	250	otu_12_V3V5	false	Root(100);Bacteria(100);Bacteroidetes(100);Bacteroidia(100);Bacteroidales(100);Bacteroidaceae(100);Bacteroides(100)
Consensus722	otu_262_V3V5	0.3128040105625635	0.41833488895182647	0.6372093	0.6372093	0.285719003607751	96.81	251	otu_262_V3V5	false	Root(100);Bacteria(100);Firmicutes(100);Clostridia(100);Clostridiales(100);Lachnospiraceae(100);Coprococcus(92)
Consensus106	otu_438_V3V5	1.392860010433995	1.59334111102135	0.7953488	0.7953488	0.288749863793177	98.8	250	otu_438_V3V5	false	Root(100);Bacteria(100);Bacteroidetes(100);Bacteroidia(100);Bacteroidales(100);Bacteroidaceae(100);Bacteroides(100)
Consensus226	otu_608_V3V5	0.428851542056305	0.6628631395721395	0.40930232	0.40930232	0.289441621096942	97.2	250	otu_608_V3V5	false	Root(100);Bacteria(100);Firmicutes(100);Clostridia(100);Clostridiales(100);Lachnospiraceae(92);Coprococcus(9)
Consensus712	otu_3_V3V5	0.3351765117098595	0.20974018922849552	0.427907	1.0	0.290560358575608	96.41	251	otu_3_V3V5	true	Root(100);Bacteria(100);Proteobacteria(100);Gammaproteobacteria(100);Pasteurellales(100);Pasteurellaceae(100);Haemophilus(79)
Consensus234	otu_339_V3V5	0.7004911225077004	0.435158345981246	0.2883721	0.2883721	0.29341117577275	97.2	250	otu_339_V3V5	true	Root(100);Bacteria(100);Firmicutes(100);Clostridia(100);Clostridiales(100);Lachnospiraceae(100);Coprococcus(100)
Consensus412	otu_359_V3V5	0.796253855836625	0.6402320122145735	0.74418604	0.74418604	0.293593534328349	97.6	250	otu_359_V3V5	true	Root(100);Bacteria(100);Firmicutes(100);Clostridia(100);Clostridiales(100);Lachnospiraceae(86);Coprococcus(73)
Consensus667	otu_55_V3V5	0.46360773633756247	0.331130673258494	0.88372093	0.88372093	0.297634982291631	95.6	250	otu_55_V3V5	true	Root(100);Bacteria(100);Bacteroidetes(100);Bacteroidia(100);Bacteroidales(100);Rikenellaceae(100);Alistipes(100)
Consensus555	otu_514_V3V5	0.6015988183627285	0.475051299486563	0.60930234	0.60930234	0.299925252581752	96.0	250	otu_514_V3V5	true	Root(100);Bacteria(100);Firmicutes(100);Clostridia(96);Clostridiales(96);Lachnospiraceae(69);Acetitomaculum(38)
Consensus232	otu_675_V3V5	0.696324986569018	0.9065621669945201	0.4744186	0.4744186	0.307263416569997	95.6	250	otu_675_V3V5	false	Root(100);Bacteria(100);Bacteroidetes(100);Bacteroidia(100);Bacteroidales(100);Porphyromonadaceae(100);Parabacteroides(100)
Consensus603	otu_508_V3V5	0.287515202312574	0.4186236973331595	0.60465115	0.60465115	0.307470864358419	100.0	250	otu_508_V3V5	false	Root(100);Bacteria(100);Firmicutes(99);Clostridia(99);Clostridiales(99);Ruminococcaceae(99);Ruminococcus(28)
Consensus264	otu_239_V3V5	0.859207411209512	1.03438418297783	0.80465114	0.80465114	0.310360820362184	98.4	250	otu_239_V3V5	false	Root(100);Bacteria(100);Firmicutes(100);Clostridia(100);Clostridiales(100);Lachnospiraceae(91);Coprococcus(6)
Consensus280	otu_1091_V3V5	0.3685732460971695	0.1702917397910675	0.018604651	0.018604651	0.310364762914252	97.21	251	otu_1091_V3V5	true	Root(100);Bacteria(100);Bacteroidetes(100);Bacteroidia(100);Bacteroidales(100);Prevotellaceae(100);Prevotella(100)
Consensus34	otu_64_V3V5	1.66478434607368	1.8813268146292002	0.8	0.8	0.309599498869017	99.6	250	otu_64_V3V5	false	Root(100);Bacteria(100);Bacteroidetes(100);Bacteroidia(100);Bacteroidales(100);Porphyromonadaceae(100);Parabacteroides(100)
Consensus18	otu_1195_V3V5	1.284183042873535	1.6419586366954548	0.18139535	0.18139535	0.311980209532912	100.0	250	otu_1195_V3V5	false	Root(100);Bacteria(100);Firmicutes(100);Clostridia(100);Clostridiales(100);Veillonellaceae(100);Dialister(100)
Consensus109	otu_1047_V3V5	1.6299539830702452	1.463635650562845	0.37209302	0.37209302	0.3150739210746	97.2	250	otu_1047_V3V5	true	Root(100);Bacteria(100);Firmicutes(100);Clostridia(100);Clostridiales(100);Lachnospiraceae(100);Roseburia(100)
Consensus207	otu_223_V3V5	0.927814846910055	0.712236095609564	0.7023256	0.7023256	0.314460877979109	94.8	250	otu_223_V3V5	true	Root(100);Bacteria(100);Firmicutes(100);Clostridia(100);Clostridiales(100);Lachnospiraceae(100);Coprococcus(75)
Consensus507	otu_350_V3V5	0.6441596469589446	0.5212813878113756	0.75348836	0.75348836	0.318371037953208	98.0	250	otu_350_V3V5	true	Root(100);Bacteria(100);Firmicutes(100);Clostridia(100);Clostridiales(100);Lachnospiraceae(100);Dorea(100)
Consensus858	otu_1151_V3V5	0.16230072427521	0.1072877433986125	0.2744186	0.2744186	0.319832910495786	99.6	250	otu_1151_V3V5	true	Root(100);Bacteria(100);Firmicutes(100);Clostridia(100);Clostridiales(100);Ruminococcaceae(100);Faecalibacterium(100)
Consensus288	otu_33_V3V5	0.446270907350362	0.267939309990827	0.59069765	0.59069765	0.321824656331262	96.0	250	otu_33_V3V5	true	Root(100);Bacteria(100);Bacteroidetes(100);Bacteroidia(100);Bacteroidales(100);Bacteroidaceae(100);Bacteroides(100)
Consensus731	otu_398_V3V5	0.373290634695157	0.285684025880213	0.68372095	0.68372095	0.322211874468513	98.4	250	otu_398_V3V5	true	Root(100);Bacteria(100);Firmicutes(100);Clostridia(100);Clostridiales(100);Lachnospiraceae(98);Coprococcus(53)
Consensus133	otu_675_V3V5	0.9791883863464075	1.21883320354247	0.4744186	0.4744186	0.323037194750879	97.6	250	otu_675_V3V5	false	Root(100);Bacteria(100);Bacteroidetes(100);Bacteroidia(100);Bacteroidales(100);Porphyromonadaceae(100);Parabacteroides(100)
Consensus610	otu_1145_V3V5	0.534062647044523	0.40699801562225846	0.25581396	0.25581396	0.325957847331425	94.8	250	otu_1145_V3V5	true	Root(100);Bacteria(100);Firmicutes(100);Clostridia(100);Clostridiales(100);Ruminococcaceae(94);Oscillibacter(74)
Consensus37	otu_556_V3V5	2.09134287475335	1.97605477615304	0.60930234	0.60930234	0.327477949984127	99.2	250	otu_556_V3V5	true	Root(100);Bacteria(100);Firmicutes(100);Clostridia(100);Clostridiales(100);Incertae Sedis XIV(100);Blautia(100)
Consensus819	otu_823_V3V5	0.24945910873237848	0.16252722865616098	0.10232558	0.10232558	0.327685322091635	99.2	250	otu_823_V3V5	true	Root(100);Bacteria(100);Bacteroidetes(100);Bacteroidia(100);Bacteroidales(100);Bacteroidaceae(100);Bacteroides(100)
Consensus5	otu_823_V3V5	2.638139724309585	2.337749831326575	0.10232558	0.10232558	0.329386472623775	99.6	250	otu_823_V3V5	true	Root(100);Bacteria(100);Bacteroidetes(100);Bacteroidia(100);Bacteroidales(100);Bacteroidaceae(100);Bacteroides(100)
Consensus693	otu_133_V3V5	0.3805710485746475	0.25550554404097403	0.6465116	0.6465116	0.329975208625241	99.6	250	otu_133_V3V5	true	Root(100);Bacteria(100);Firmicutes(100);Clostridia(100);Clostridiales(100);Ruminococcaceae(100);Ruminococcus(100)
Consensus426	otu_55_V3V5	0.4933373488364235	0.6652118524181825	0.88372093	0.88372093	0.332323534141191	93.6	250	otu_55_V3V5	false	Root(100);Bacteria(100);Bacteroidetes(100);Bacteroidia(100);Bacteroidales(100);Rikenellaceae(100);Alistipes(100)
Consensus533	otu_223_V3V5	0.583522050799009	0.435867271488985	0.7023256	0.7023256	0.332595248018761	98.4	250	otu_223_V3V5	true	Root(100);Bacteria(100);Firmicutes(100);Clostridia(100);Clostridiales(100);Lachnospiraceae(100);Coprococcus(75)
Consensus131	otu_12_V3V5	1.18293741696316	0.9364034837927571	0.95813954	0.95813954	0.340309302383611	96.8	250	otu_12_V3V5	true	Root(100);Bacteria(100);Bacteroidetes(100);Bacteroidia(100);Bacteroidales(100);Bacteroidaceae(100);Bacteroides(100)
Consensus177	otu_343_V3V5	1.014698713969107	0.7936852779220995	0.7209302	0.7209302	0.339987838211487	99.2	250	otu_343_V3V5	true	Root(100);Bacteria(100);Firmicutes(100);Clostridia(100);Clostridiales(100);Ruminococcaceae(100);Subdoligranulum(100)
Consensus257	otu_620_V3V5	0.8912310739186831	1.04663780466208	0.53953487	0.53953487	0.338819868560226	99.2	250	otu_620_V3V5	false	Root(100);Bacteria(100);Bacteroidetes(100);Bacteroidia(99);Bacteroidales(99);Porphyromonadaceae(89);Parabacteroides(89)
Consensus392	otu_65_V3V5	0.555209917381446	0.7210274514878475	0.97209305	0.97209305	0.337926411399591	97.2	250	otu_65_V3V5	false	Root(100);Bacteria(100);Firmicutes(100);Clostridia(100);Clostridiales(100);Lachnospiraceae(100);Roseburia(97)
Consensus53	otu_387_V3V5	1.9515432024501251	1.7889723317170652	0.7767442	0.7767442	0.337294422878762	99.6	250	otu_387_V3V5	true	Root(100);Bacteria(100);Firmicutes(100);Clostridia(100);Clostridiales(100);Ruminococcaceae(100);Butyricicoccus(100)
Consensus702	otu_1047_V3V5	0.25068827867749754	0.357887434637279	0.37209302	0.37209302	0.339558077390255	99.6	250	otu_1047_V3V5	false	Root(100);Bacteria(100);Firmicutes(100);Clostridia(100);Clostridiales(100);Lachnospiraceae(100);Roseburia(100)
Consensus138	otu_507_V3V5	1.184834759385005	0.9571399170349439	0.7767442	0.7767442	0.341839925679131	97.21	251	otu_507_V3V5	true	Root(100);Bacteria(100);Bacteroidetes(100);Bacteroidia(100);Bacteroidales(100);Bacteroidaceae(100);Bacteroides(100)
Consensus165	otu_899_V3V5	0.9755072419144166	1.15434631943209	0.4	0.4	0.345012807463037	96.81	251	otu_899_V3V5	false	Root(100);Bacteria(100);Firmicutes(100);Clostridia(100);Clostridiales(100);Incertae Sedis XIV(91);Blautia(91)
Consensus823	otu_213_V3V5	0.224443656537598	0.150116995212409	0.4604651	0.4604651	0.346657219635642	94.0	250	otu_213_V3V5	true	Root(100);Bacteria(100);Bacteroidetes(100);Bacteroidia(100);Bacteroidales(100);Porphyromonadaceae(100);Butyricimonas(100)
Consensus316	otu_816_V3V5	0.409152353264712	0.236722738638456	0.22790697	0.22790697	0.349114415711932	96.4	250	otu_816_V3V5	true	Root(100);Bacteria(100);Bacteroidetes(100);Bacteroidia(100);Bacteroidales(100);Bacteroidaceae(100);Bacteroides(100)
Consensus276	otu_942_V3V5	0.5518027873320365	0.3404541181650045	0.23255815	0.23255815	0.354421958793862	94.8	250	otu_942_V3V5	true	Root(100);Bacteria(100);Bacteroidetes(100);Bacteroidia(100);Bacteroidales(100);Porphyromonadaceae(100);Barnesiella(100)
Consensus284	otu_171_V3V5	0.5340402831640155	0.32629358084403204	0.35813954	0.35813954	0.353578213178886	97.6	250	otu_171_V3V5	true	Root(100);Bacteria(100);Firmicutes(98);Clostridia(96);Clostridiales(94);Peptococcaceae(5);Peptococcaceae 1(5);Dehalobacter(5)
Consensus630	otu_246_V3V5	0.3775430205244135	0.4904926286169195	0.8651163	0.8651163	0.354433912164655	96.79	249	otu_246_V3V5	false	Root(100);Bacteria(100);Firmicutes(100);Clostridia(100);Clostridiales(100);Ruminococcaceae(100);Oscillibacter(100)
Consensus75	otu_1145_V3V5	1.5669367359271802	1.31496099458402	0.25581396	0.25581396	0.353331945348087	100.0	250	otu_1145_V3V5	true	Root(100);Bacteria(100);Firmicutes(100);Clostridia(100);Clostridiales(100);Ruminococcaceae(94);Oscillibacter(74)
Consensus91	otu_262_V3V5	0.8980857822876009	0.6510832751711245	0.6372093	0.6372093	0.356874141510265	95.62	251	otu_262_V3V5	true	Root(100);Bacteria(100);Firmicutes(100);Clostridia(100);Clostridiales(100);Lachnospiraceae(100);Coprococcus(92)
Consensus438	otu_33_V3V5	0.6662030650343544	0.4987627866522315	0.59069765	0.59069765	0.363573897981491	98.31	237	otu_33_V3V5	true	Root(100);Bacteria(100);Bacteroidetes(100);Bacteroidia(100);Bacteroidales(100);Bacteroidaceae(100);Bacteroides(100)
Consensus57	otu_291_V3V5	1.75716668341137	1.53251686555936	0.7023256	0.7023256	0.36725046986421	100.0	250	otu_291_V3V5	true	Root(100);Bacteria(100);Firmicutes(100);Erysipelotrichi(100);Erysipelotrichales(100);Erysipelotrichaceae(100);Coprobacillus(82)
Consensus650	otu_308_V3V5	0.4055561383268205	0.506302747843079	0.7627907	0.7627907	0.366922591257724	97.2	250	otu_308_V3V5	false	Root(100);Bacteria(100);Firmicutes(100);Clostridia(100);Clostridiales(100);Lachnospiraceae(100);Anaerostipes(98)
Consensus771	otu_620_V3V5	0.290485187651916	0.1942732804207715	0.53953487	0.53953487	0.367596382026937	96.4	250	otu_620_V3V5	true	Root(100);Bacteria(100);Bacteroidetes(100);Bacteroidia(99);Bacteroidales(99);Porphyromonadaceae(89);Parabacteroides(89)
Consensus795	otu_582_V3V5	0.324225361595667	0.2586164094835395	0.41395348	0.41395348	0.366732058775037	93.2	250	otu_582_V3V5	true	Root(100);Bacteria(100);Firmicutes(100);Clostridia(100);Clostridiales(100);Peptostreptococcaceae(100);Sporacetigenium(96)
Consensus208	otu_246_V3V5	0.943431761370353	1.10510368814918	0.8651163	0.8651163	0.369535896997969	100.0	249	otu_246_V3V5	false	Root(100);Bacteria(100);Firmicutes(100);Clostridia(100);Clostridiales(100);Ruminococcaceae(100);Oscillibacter(100)
Consensus356	otu_1205_V3V5	0.5230392054873816	0.6777395893059079	0.13488372	0.13488372	0.368719763990813	98.4	250	otu_1205_V3V5	false	Root(100);Bacteria(100);Firmicutes(100);Clostridia(100);Clostridiales(100);Lachnospiraceae(92);Coprococcus(56)
Consensus121	otu_222_V3V5	1.582313831007025	1.456621507410975	0.9255814	0.9255814	0.371029395261554	97.61	251	otu_222_V3V5	true	Root(100);Bacteria(100);Firmicutes(100);Clostridia(100);Clostridiales(100);Lachnospiraceae(97);Coprococcus(91)
Consensus513	otu_630_V3V5	0.39135612986802404	0.250604649740092	0.027906977	0.027906977	0.37331695725891	98.8	250	otu_630_V3V5	true	Root(100);Bacteria(100);Firmicutes(100);Clostridia(100);Clostridiales(100);Veillonellaceae(100);Megamonas(100)
Consensus308	otu_1201_V3V5	0.7676687189186759	0.5875426866141871	0.074418604	0.074418604	0.376027106932058	99.6	250	otu_1201_V3V5	true	Root(100);Bacteria(100);Bacteroidetes(100);Bacteroidia(100);Bacteroidales(100);Bacteroidaceae(100);Bacteroides(100)
Consensus393	otu_675_V3V5	0.6523424501787904	0.48191502454225355	0.4744186	0.4744186	0.375521534366592	96.8	250	otu_675_V3V5	true	Root(100);Bacteria(100);Bacteroidetes(100);Bacteroidia(100);Bacteroidales(100);Porphyromonadaceae(100);Parabacteroides(100)
Consensus434	otu_683_V3V5	0.2985738159246295	0.17098220127725	0.009302326	0.040697675	0.377688258047703	95.6	250	otu_683_V3V5	true	Root(100);Bacteria(100);Firmicutes(100);Bacilli(100);Lactobacillales(100);Lactobacillaceae(100);Lactobacillus(100)
Consensus542	otu_92_V3V5	0.6093261155191625	0.4888901247873585	0.627907	0.627907	0.377642052843579	90.48	252	otu_92_V3V5	true	Root(100);Bacteria(100);Firmicutes(100);Clostridia(100);Clostridiales(100);Veillonellaceae(100);Phascolarctobacterium(100)
Consensus311	otu_83_V3V5	0.7550490009944719	0.5556847268713665	0.13488372	0.21428572	0.381341112359625	95.2	250	otu_83_V3V5	true	Root(100);Bacteria(100);Bacteroidetes(100);Bacteroidia(100);Bacteroidales(100);Bacteroidaceae(100);Bacteroides(100)
Consensus572	otu_1151_V3V5	0.61404923288337	0.513118912996994	0.2744186	0.2744186	0.381181028250866	98.8	250	otu_1151_V3V5	true	Root(100);Bacteria(100);Firmicutes(100);Clostridia(100);Clostridiales(100);Ruminococcaceae(100);Faecalibacterium(100)
Consensus74	otu_1151_V3V5	1.64866583547544	1.423502112376635	0.2744186	0.2744186	0.380757071356502	98.8	250	otu_1151_V3V5	true	Root(100);Bacteria(100);Firmicutes(100);Clostridia(100);Clostridiales(100);Ruminococcaceae(100);Faecalibacterium(100)
Consensus677	otu_731_V3V5	0.2678600809790665	0.18863289373880546	0.0	0.37619048	0.382470843670717	97.2	250	otu_731_V3V5	true	Root(100);Bacteria(100);Firmicutes(99);Clostridia(99);Clostridiales(99);Veillonellaceae(98);Veillonella(95)
Consensus576	otu_180_V3V5	0.634152154610963	0.5328641958222176	0.89767444	0.89767444	0.38370119413045	99.2	250	otu_180_V3V5	true	Root(100);Bacteria(100);Firmicutes(100);Clostridia(100);Clostridiales(100);Lachnospiraceae(100);Roseburia(95)
Consensus113	otu_180_V3V5	1.5640581367112651	1.4210904908074449	0.89767444	0.89767444	0.390170888508147	99.6	250	otu_180_V3V5	true	Root(100);Bacteria(100);Firmicutes(100);Clostridia(100);Clostridiales(100);Lachnospiraceae(100);Roseburia(95)
Consensus55	otu_138_V3V5	1.49053541116845	1.21083898066203	0.60465115	0.60465115	0.391398794340192	99.2	250	otu_138_V3V5	true	Root(100);Bacteria(100);Firmicutes(100);Clostridia(100);Clostridiales(100);Ruminococcaceae(99);Oscillibacter(88)
Consensus643	otu_291_V3V5	0.5162086951934175	0.417854560941934	0.7023256	0.7023256	0.397152161834772	95.16	248	otu_291_V3V5	true	Root(100);Bacteria(100);Firmicutes(100);Erysipelotrichi(100);Erysipelotrichales(100);Erysipelotrichaceae(100);Coprobacillus(82)
Consensus289	otu_1151_V3V5	1.088356028424104	0.9735178895211954	0.2744186	0.2744186	0.405100562279521	96.8	250	otu_1151_V3V5	true	Root(100);Bacteria(100);Firmicutes(100);Clostridia(100);Clostridiales(100);Ruminococcaceae(100);Faecalibacterium(100)
Consensus50	otu_1205_V3V5	1.71855529112278	1.855426399480805	0.13488372	0.13488372	0.404157367947591	98.8	250	otu_1205_V3V5	false	Root(100);Bacteria(100);Firmicutes(100);Clostridia(100);Clostridiales(100);Lachnospiraceae(92);Coprococcus(56)
Consensus618	otu_108_V3V5	0.350158969150726	0.2399634693275415	0.33488372	0.60199004	0.404945774304891	98.74	239	otu_108_V3V5	true	Root(100);Bacteria(100);Proteobacteria(100);Gammaproteobacteria(100);Enterobacteriales(100);Enterobacteriaceae(100);Enterobacter(93)
Consensus350	otu_248_V3V5	0.5348095643984975	0.37299557272413597	0.53023255	0.53023255	0.408042425446354	100.0	249	otu_248_V3V5	true	Root(100);Bacteria(100);Bacteroidetes(100);Bacteroidia(100);Bacteroidales(100);Rikenellaceae(100);Alistipes(100)
Consensus604	otu_339_V3V5	0.38624525283954203	0.253429933036956	0.2883721	0.2883721	0.409727386801416	96.0	250	otu_339_V3V5	true	Root(100);Bacteria(100);Firmicutes(100);Clostridia(100);Clostridiales(100);Lachnospiraceae(100);Coprococcus(100)
Consensus797	otu_92_V3V5	0.2170747057669355	0.3007249277298	0.627907	0.627907	0.409991372625004	95.18	249	otu_92_V3V5	false	Root(100);Bacteria(100);Firmicutes(100);Clostridia(100);Clostridiales(100);Veillonellaceae(100);Phascolarctobacterium(100)
Consensus157	otu_422_V3V5	1.21375321531657	1.0485574426061999	0.74418604	0.74418604	0.41434588293194	100.0	250	otu_422_V3V5	true	Root(100);Bacteria(100);Firmicutes(100);Clostridia(100);Clostridiales(100);Lachnospiraceae(98);Coprococcus(51)
Consensus229	otu_983_V3V5	0.890387472307389	0.711110686167257	0.13953489	0.13953489	0.414798889810793	97.6	250	otu_983_V3V5	true	Root(100);Bacteria(100);Firmicutes(100);Clostridia(100);Clostridiales(100);Ruminococcaceae(100);Ruminococcus(100)
Consensus78	otu_619_V3V5	1.1872138634058849	1.332973380637305	0.4651163	0.4651163	0.41424963398699	97.6	250	otu_619_V3V5	false	Root(100);Bacteria(100);Firmicutes(100);Clostridia(100);Clostridiales(100);Incertae Sedis XIV(68);Blautia(68)
Consensus218	otu_359_V3V5	1.103564382419465	0.9675420457234716	0.74418604	0.74418604	0.416559811019859	97.6	250	otu_359_V3V5	true	Root(100);Bacteria(100);Firmicutes(100);Clostridia(100);Clostridiales(100);Lachnospiraceae(86);Coprococcus(73)
Consensus839	otu_1058_V3V5	0.1614786557291335	0.223341259294221	0.3534884	0.3534884	0.416859351004217	99.6	250	otu_1058_V3V5	false	Root(100);Bacteria(100);Firmicutes(100);Clostridia(100);Clostridiales(100);Lachnospiraceae(100);Roseburia(99)
Consensus23	otu_262_V3V5	1.848760691154775	2.00958083565498	0.6372093	0.6372093	0.423351430812955	98.8	250	otu_262_V3V5	false	Root(100);Bacteria(100);Firmicutes(100);Clostridia(100);Clostridiales(100);Lachnospiraceae(100);Coprococcus(92)
Consensus332	otu_591_V3V5	0.8637778206194785	0.7354854541927685	0.59069765	0.59069765	0.430692345378599	97.6	250	otu_591_V3V5	true	Root(100);Bacteria(100);Firmicutes(100);Clostridia(100);Clostridiales(100);Lachnospiraceae(97);Roseburia(97)
Consensus391	otu_618_V3V5	0.8903490165364161	0.7926527669431715	0.6	0.6	0.431211563426814	99.2	250	otu_618_V3V5	true	Root(100);Bacteria(100);Firmicutes(100);Clostridia(100);Clostridiales(100);Lachnospiraceae(97);Coprococcus(28)
Consensus29	otu_1020_V3V5	1.6591810969514151	1.4193804569903299	0.093023255	0.093023255	0.434063440436489	98.4	250	otu_1020_V3V5	true	Root(100);Bacteria(100);Bacteroidetes(100);Bacteroidia(100);Bacteroidales(100);Bacteroidaceae(100);Bacteroides(100)
Consensus443	otu_108_V3V5	0.4576613757874715	0.3344721655538385	0.33488372	0.60199004	0.435716487686395	94.0	250	otu_108_V3V5	true	Root(100);Bacteria(100);Proteobacteria(100);Gammaproteobacteria(100);Enterobacteriales(100);Enterobacteriaceae(100);Enterobacter(93)
Consensus496	otu_50_V3V5	0.3175610670280245	0.43111020369793496	0.67906976	0.67906976	0.438225952107931	96.8	250	otu_50_V3V5	false	Root(100);Bacteria(100);Bacteroidetes(100);Bacteroidia(100);Bacteroidales(100);Porphyromonadaceae(100);Parabacteroides(100)
Consensus632	otu_1058_V3V5	0.4868988815127575	0.40388107065451	0.3534884	0.3534884	0.438055265739844	98.0	250	otu_1058_V3V5	true	Root(100);Bacteria(100);Firmicutes(100);Clostridia(100);Clostridiales(100);Lachnospiraceae(100);Roseburia(99)
Consensus250	otu_1047_V3V5	1.080482601696515	0.9593894832748344	0.37209302	0.37209302	0.443105399580727	99.2	250	otu_1047_V3V5	true	Root(100);Bacteria(100);Firmicutes(100);Clostridia(100);Clostridiales(100);Lachnospiraceae(100);Roseburia(100)
Consensus79	otu_923_V3V5	1.354876545706295	1.148742011620755	0.27906978	0.27906978	0.445654390267226	100.0	250	otu_923_V3V5	true	Root(100);Bacteria(100);Proteobacteria(100);Deltaproteobacteria(100);Desulfovibrionales(100);Desulfovibrionaceae(97);Lawsonia(66)
Consensus172	otu_291_V3V5	1.206817323046755	1.047224967673586	0.7023256	0.7023256	0.44773818537556	95.98	249	otu_291_V3V5	true	Root(100);Bacteria(100);Firmicutes(100);Erysipelotrichi(100);Erysipelotrichales(100);Erysipelotrichaceae(100);Coprobacillus(82)
Consensus15	otu_184_V3V5	1.314048012535825	1.55317351422706	0.10232558	0.10232558	0.449270632152875	99.2	250	otu_184_V3V5	false	Root(100);Bacteria(100);Bacteroidetes(100);Bacteroidia(100);Bacteroidales(100);Bacteroidaceae(100);Bacteroides(100)
Consensus827	otu_869_V3V5	0.1377740092347785	0.19805721971343648	0.33023256	0.33023256	0.451325722494104	96.4	250	otu_869_V3V5	false	Root(100);Bacteria(100);Firmicutes(100);Clostridia(100);Clostridiales(100);Ruminococcaceae(100);Ruminococcus(96)
Consensus201	otu_83_V3V5	0.959031247682435	0.7835948880257575	0.13488372	0.21428572	0.456271504782107	96.4	250	otu_83_V3V5	true	Root(100);Bacteria(100);Bacteroidetes(100);Bacteroidia(100);Bacteroidales(100);Bacteroidaceae(100);Bacteroides(100)
Consensus246	otu_223_V3V5	0.9048920942074226	0.7421530815539019	0.7023256	0.7023256	0.454948021066203	97.6	250	otu_223_V3V5	true	Root(100);Bacteria(100);Firmicutes(100);Clostridia(100);Clostridiales(100);Lachnospiraceae(100);Coprococcus(75)
Consensus352	otu_256_V3V5	0.7159074647194785	0.828655781320873	0.80465114	0.80465114	0.453291862612502	96.4	250	otu_256_V3V5	false	Root(100);Bacteria(100);Firmicutes(100);Clostridia(100);Clostridiales(100);Lachnospiraceae(58);Coprococcus(52)
Consensus36	otu_62_V3V5	1.4011054515483101	1.595257253933985	0.4372093	0.4372093	0.453448038768132	98.4	250	otu_62_V3V5	false	Root(100);Bacteria(100);Bacteroidetes(100);Bacteroidia(100);Bacteroidales(100);Bacteroidaceae(100);Bacteroides(100)
Consensus467	otu_736_V3V5	0.6163410327757319	0.4861320252840565	0.3488372	0.3488372	0.455447114919836	99.6	250	otu_736_V3V5	true	Root(100);Bacteria(100);Bacteroidetes(100);Bacteroidia(100);Bacteroidales(100);Bacteroidaceae(100);Bacteroides(100)
Consensus509	otu_359_V3V5	0.6688287527021315	0.5728505589347745	0.74418604	0.74418604	0.463067383044181	98.0	250	otu_359_V3V5	true	Root(100);Bacteria(100);Firmicutes(100);Clostridia(100);Clostridiales(100);Lachnospiraceae(86);Coprococcus(73)
Consensus772	otu_262_V3V5	0.25033208988974853	0.32002028032198404	0.6372093	0.6372093	0.465979331861616	98.0	250	otu_262_V3V5	false	Root(100);Bacteria(100);Firmicutes(100);Clostridia(100);Clostridiales(100);Lachnospiraceae(100);Coprococcus(92)
Consensus159	otu_1047_V3V5	1.296751095847595	1.1672689699945	0.37209302	0.37209302	0.469423500115091	96.4	250	otu_1047_V3V5	true	Root(100);Bacteria(100);Firmicutes(100);Clostridia(100);Clostridiales(100);Lachnospiraceae(100);Roseburia(100)
Consensus128	otu_591_V3V5	1.35515806231699	1.21334849584418	0.59069765	0.59069765	0.478871964766418	99.2	250	otu_591_V3V5	true	Root(100);Bacteria(100);Firmicutes(100);Clostridia(100);Clostridiales(100);Lachnospiraceae(97);Roseburia(97)
Consensus139	otu_757_V3V5	1.1665961809025451	1.00725084838496	0.44186047	0.44186047	0.477178731853824	98.8	250	otu_757_V3V5	true	Root(100);Bacteria(100);Firmicutes(100);Clostridia(100);Clostridiales(100);Incertae Sedis XIV(46);Blautia(46)
Consensus263	otu_1003_V3V5	0.8505717867655245	0.683209412695999	0.36744186	0.36744186	0.474207711754132	98.4	250	otu_1003_V3V5	true	Root(100);Bacteria(100);Firmicutes(100);Clostridia(100);Clostridiales(100);Ruminococcaceae(58);Lactonifactor(21)
Consensus553	otu_133_V3V5	0.4873450302211425	0.3787072176271975	0.6465116	0.6465116	0.474040353785183	97.2	250	otu_133_V3V5	true	Root(100);Bacteria(100);Firmicutes(100);Clostridia(100);Clostridiales(100);Ruminococcaceae(100);Ruminococcus(100)
Consensus642	otu_591_V3V5	0.36196163136048454	0.44975068290288744	0.59069765	0.59069765	0.478625393863895	97.89	237	otu_591_V3V5	false	Root(100);Bacteria(100);Firmicutes(100);Clostridia(100);Clostridiales(100);Lachnospiraceae(97);Roseburia(97)
Consensus745	otu_507_V3V5	0.3154877337308445	0.386370346408405	0.7767442	0.7767442	0.475362216641417	98.31	237	otu_507_V3V5	false	Root(100);Bacteria(100);Bacteroidetes(100);Bacteroidia(100);Bacteroidales(100);Bacteroidaceae(100);Bacteroides(100)
Consensus850	otu_1017_V3V5	0.149286915266359	0.1905900059434375	0.33953488	0.33953488	0.478044209558296	98.4	250	otu_1017_V3V5	false	Root(100);Bacteria(100);Bacteroidetes(100);Bacteroidia(100);Bacteroidales(100);Bacteroidaceae(100);Bacteroides(100)
Consensus184	otu_391_V3V5	1.169191728931305	1.0349119413814964	0.60930234	0.60930234	0.483732111312238	100.0	250	otu_391_V3V5	true	Root(100);Bacteria(100);Firmicutes(99);Clostridia(99);Clostridiales(99);Lachnospiraceae(99);Coprococcus(42)
Consensus227	otu_1020_V3V5	0.9013726712612404	0.743988735811159	0.093023255	0.093023255	0.48459102057169	99.6	250	otu_1020_V3V5	true	Root(100);Bacteria(100);Bacteroidetes(100);Bacteroidia(100);Bacteroidales(100);Bacteroidaceae(100);Bacteroides(100)
Consensus17	otu_195_V3V5	2.32783883623528	2.41200729782346	0.9488372	0.9488372	0.487118390853746	98.8	250	otu_195_V3V5	false	Root(100);Bacteria(100);Firmicutes(100);Clostridia(100);Clostridiales(100);Incertae Sedis XIV(100);Blautia(100)
Consensus678	otu_153_V3V5	0.43572150875322146	0.36056368626172797	0.8697674	0.8697674	0.490430593426231	99.15	236	otu_153_V3V5	true	Root(100);Bacteria(100);Firmicutes(100);Clostridia(100);Clostridiales(100);Lachnospiraceae(84);Coprococcus(57)
Consensus683	otu_1020_V3V5	0.4123054706364975	0.31833675795887495	0.093023255	0.093023255	0.48992452237716	98.0	250	otu_1020_V3V5	true	Root(100);Bacteria(100);Bacteroidetes(100);Bacteroidia(100);Bacteroidales(100);Bacteroidaceae(100);Bacteroides(100)
Consensus213	otu_108_V3V5	0.714309895639055	0.587292440910365	0.33488372	0.60199004	0.491978012301617	96.4	250	otu_108_V3V5	true	Root(100);Bacteria(100);Proteobacteria(100);Gammaproteobacteria(100);Enterobacteriales(100);Enterobacteriaceae(100);Enterobacter(93)
Consensus359	otu_1251_V3V5	0.9216049793654351	0.8276294623624005	0.023255814	0.023255814	0.493807967810037	97.6	250	otu_1251_V3V5	true	Root(100);Bacteria(100);Firmicutes(100);Clostridia(100);Clostridiales(100);Lachnospiraceae(98);Roseburia(7)
Consensus629	otu_1092_V3V5	0.46779296275891546	0.370724930956036	0.09767442	0.09767442	0.494746418562768	98.0	250	otu_1092_V3V5	true	Root(100);Bacteria(100);Bacteroidetes(100);Bacteroidia(100);Bacteroidales(100);Bacteroidaceae(100);Bacteroides(100)
Consensus24	otu_55_V3V5	1.956017697251585	1.78467878402877	0.88372093	0.88372093	0.504166770667072	100.0	250	otu_55_V3V5	true	Root(100);Bacteria(100);Bacteroidetes(100);Bacteroidia(100);Bacteroidales(100);Rikenellaceae(100);Alistipes(100)
Consensus253	otu_1151_V3V5	1.008605733795084	0.8819088772997505	0.2744186	0.2744186	0.503638860387023	93.98	249	otu_1151_V3V5	true	Root(100);Bacteria(100);Firmicutes(100);Clostridia(100);Clostridiales(100);Ruminococcaceae(100);Faecalibacterium(100)
Consensus81	otu_955_V3V5	1.42256869038006	1.230663676584065	0.30697674	0.30697674	0.508660061295129	99.6	250	otu_955_V3V5	true	Root(100);Bacteria(100);Firmicutes(100);Clostridia(100);Clostridiales(100);Ruminococcaceae(99);Subdoligranulum(6)
Consensus19	otu_239_V3V5	1.9805273296533001	2.13125674428652	0.80465114	0.80465114	0.51204257091117	99.2	250	otu_239_V3V5	false	Root(100);Bacteria(100);Firmicutes(100);Clostridia(100);Clostridiales(100);Lachnospiraceae(91);Coprococcus(6)
Consensus341	otu_195_V3V5	0.8590280120703779	0.9349890240887335	0.9488372	0.9488372	0.517524356374235	98.4	250	otu_195_V3V5	false	Root(100);Bacteria(100);Firmicutes(100);Clostridia(100);Clostridiales(100);Incertae Sedis XIV(100);Blautia(100)
Consensus485	otu_923_V3V5	0.586111827499419	0.484667353854472	0.27906978	0.27906978	0.516637279685661	96.8	250	otu_923_V3V5	true	Root(100);Bacteria(100);Proteobacteria(100);Deltaproteobacteria(100);Desulfovibrionales(100);Desulfovibrionaceae(97);Lawsonia(66)
Consensus281	otu_133_V3V5	0.8380871673587025	0.702938073427552	0.6465116	0.6465116	0.519009445258872	94.38	249	otu_133_V3V5	true	Root(100);Bacteria(100);Firmicutes(100);Clostridia(100);Clostridiales(100);Ruminococcaceae(100);Ruminococcus(100)
Consensus803	otu_391_V3V5	0.23926676739063102	0.2938775854577395	0.60930234	0.60930234	0.526027437394253	96.4	250	otu_391_V3V5	false	Root(100);Bacteria(100);Firmicutes(99);Clostridia(99);Clostridiales(99);Lachnospiraceae(99);Coprococcus(42)
Consensus428	otu_1248_V3V5	0.47415402777737803	0.5737363031059405	0.08372093	0.08372093	0.52901771642974	98.8	250	otu_1248_V3V5	false	Root(100);Bacteria(100);Firmicutes(100);Clostridia(100);Clostridiales(100);Ruminococcaceae(57);Lactonifactor(34)
Consensus60	otu_83_V3V5	1.4444130098204648	1.25672440505544	0.13488372	0.21428572	0.527313500678197	98.8	250	otu_83_V3V5	true	Root(100);Bacteria(100);Bacteroidetes(100);Bacteroidia(100);Bacteroidales(100);Bacteroidaceae(100);Bacteroides(100)
Consensus606	otu_184_V3V5	0.348710259646059	0.435884716956386	0.10232558	0.10232558	0.529376266032475	96.4	250	otu_184_V3V5	false	Root(100);Bacteria(100);Bacteroidetes(100);Bacteroidia(100);Bacteroidales(100);Bacteroidaceae(100);Bacteroides(100)
Consensus545	otu_818_V3V5	0.33950349379836753	0.42473952789866354	0.12093023	0.12093023	0.531417015197079	95.62	251	otu_818_V3V5	false	Root(100);Bacteria(100);Actinobacteria(100);Actinobacteria(100);Actinobacteridae(100);Bifidobacteriales(100);Bifidobacteriaceae(100);Bifidobacterium(100)
Consensus371	otu_92_V3V5	0.576214312942398	0.6993254832390274	0.627907	0.627907	0.536776048779278	94.78	249	otu_92_V3V5	false	Root(100);Bacteria(100);Firmicutes(100);Clostridia(100);Clostridiales(100);Veillonellaceae(100);Phascolarctobacterium(100)
Consensus416	otu_108_V3V5	0.47393154380113944	0.3811867949618785	0.33488372	0.60199004	0.538034581896678	94.0	250	otu_108_V3V5	true	Root(100);Bacteria(100);Proteobacteria(100);Gammaproteobacteria(100);Enterobacteriales(100);Enterobacteriaceae(100);Enterobacter(93)
Consensus444	otu_133_V3V5	0.5639897967684895	0.4571595410193345	0.6465116	0.6465116	0.537578979737954	98.0	250	otu_133_V3V5	true	Root(100);Bacteria(100);Firmicutes(100);Clostridia(100);Clostridiales(100);Ruminococcaceae(100);Ruminococcus(100)
Consensus653	otu_925_V3V5	0.25100780020744395	0.340712753490757	0.10697675	0.10697675	0.539143910316108	96.8	250	otu_925_V3V5	false	Root(100);Bacteria(100);Firmicutes(100);Clostridia(100);Clostridiales(100);Veillonellaceae(100);Dialister(100)
Consensus787	otu_556_V3V5	0.3030362776228305	0.2527441103261565	0.60930234	0.60930234	0.539398096226523	98.8	250	otu_556_V3V5	true	Root(100);Bacteria(100);Firmicutes(100);Clostridia(100);Clostridiales(100);Incertae Sedis XIV(100);Blautia(100)
Consensus399	otu_1054_V3V5	0.9139118963614334	0.852329803533212	0.3116279	0.3116279	0.54350286725556	96.4	250	otu_1054_V3V5	true	Root(100);Bacteria(100);Firmicutes(100);Clostridia(100);Clostridiales(100);Lachnospiraceae(98);Coprococcus(92)
Consensus516	otu_1221_V3V5	0.6653967726279305	0.5813737426713714	0.1767442	0.1767442	0.543414763205045	98.0	250	otu_1221_V3V5	true	Root(100);Bacteria(100);Firmicutes(100);Clostridia(100);Clostridiales(100);Ruminococcaceae(100);Faecalibacterium(100)
Consensus336	otu_262_V3V5	0.68061248265427	0.7860301784562991	0.6372093	0.6372093	0.54601342975157	98.8	250	otu_262_V3V5	false	Root(100);Bacteria(100);Firmicutes(100);Clostridia(100);Clostridiales(100);Lachnospiraceae(100);Coprococcus(92)
Consensus534	otu_65_V3V5	0.5987006419422589	0.5178081009677065	0.97209305	0.97209305	0.545415414903012	96.43	252	otu_65_V3V5	true	Root(100);Bacteria(100);Firmicutes(100);Clostridia(100);Clostridiales(100);Lachnospiraceae(100);Roseburia(97)
Consensus773	otu_1205_V3V5	0.19525505884953748	0.24805353530089502	0.13488372	0.13488372	0.549962089320442	97.2	250	otu_1205_V3V5	false	Root(100);Bacteria(100);Firmicutes(100);Clostridia(100);Clostridiales(100);Lachnospiraceae(92);Coprococcus(56)
Consensus329	otu_1054_V3V5	1.007101979874053	1.060078154745947	0.3116279	0.3116279	0.55320246101007	98.8	250	otu_1054_V3V5	false	Root(100);Bacteria(100);Firmicutes(100);Clostridia(100);Clostridiales(100);Lachnospiraceae(98);Coprococcus(92)
Consensus668	otu_239_V3V5	0.403974771443703	0.4646632200305315	0.80465114	0.80465114	0.553579500872393	98.8	250	otu_239_V3V5	false	Root(100);Bacteria(100);Firmicutes(100);Clostridia(100);Clostridiales(100);Lachnospiraceae(91);Coprococcus(6)
Consensus212	otu_725_V3V5	0.662678471432508	0.530292423740258	0.3534884	0.3534884	0.555522983094769	96.0	250	otu_725_V3V5	true	Root(100);Bacteria(100);Firmicutes(100);Clostridia(100);Clostridiales(100);Ruminococcaceae(100);Ruminococcus(100)
Consensus123	otu_260_V3V5	0.9302267982860766	1.050026872522852	0.75348836	0.75348836	0.5610290281198	100.0	250	otu_260_V3V5	false	Root(100);Bacteria(100);Firmicutes(100);Clostridia(100);Clostridiales(100);Lachnospiraceae(100);Coprococcus(98)
Consensus170	otu_195_V3V5	1.2819865236586998	1.35524336774305	0.9488372	0.9488372	0.559182187127877	99.2	250	otu_195_V3V5	false	Root(100);Bacteria(100);Firmicutes(100);Clostridia(100);Clostridiales(100);Incertae Sedis XIV(100);Blautia(100)
Consensus355	otu_190_V3V5	0.8724273725220479	0.7753153184789435	0.82325584	0.82325584	0.558569481395173	97.2	250	otu_190_V3V5	true	Root(100);Bacteria(100);Firmicutes(100);Clostridia(100);Clostridiales(100);Ruminococcaceae(100);Oscillibacter(100)
Consensus417	otu_171_V3V5	0.385384265955118	0.28022372580152655	0.35813954	0.35813954	0.560172063238915	96.4	250	otu_171_V3V5	true	Root(100);Bacteria(100);Firmicutes(98);Clostridia(96);Clostridiales(94);Peptococcaceae(5);Peptococcaceae 1(5);Dehalobacter(5)
Consensus675	otu_313_V3V5	0.2608469569906655	0.34196701055838497	0.66976744	0.66976744	0.56023234060161	98.8	250	otu_313_V3V5	false	Root(100);Bacteria(100);Firmicutes(100);Clostridia(100);Clostridiales(100);Lachnospiraceae(100);Coprococcus(47)
Consensus709	otu_249_V3V5	0.4044444141484905	0.339771784706298	0.82790697	0.82790697	0.564604760865218	99.2	250	otu_249_V3V5	true	Root(100);Bacteria(100);Firmicutes(100);Clostridia(100);Clostridiales(100);Incertae Sedis XIV(99);Blautia(99)
Consensus163	otu_313_V3V5	0.6813814084348935	0.8284436239843845	0.66976744	0.66976744	0.569454625382489	100.0	250	otu_313_V3V5	false	Root(100);Bacteria(100);Firmicutes(100);Clostridia(100);Clostridiales(100);Lachnospiraceae(100);Coprococcus(47)
Consensus195	otu_1020_V3V5	0.9165579831411754	0.7807575439672929	0.093023255	0.093023255	0.570072022152258	97.61	251	otu_1020_V3V5	true	Root(100);Bacteria(100);Bacteroidetes(100);Bacteroidia(100);Bacteroidales(100);Bacteroidaceae(100);Bacteroides(100)
Consensus486	otu_712_V3V5	0.5971350402666675	0.4987459620354465	0.5116279	0.5116279	0.571921483771983	100.0	250	otu_712_V3V5	true	Root(100);Bacteria(100);Firmicutes(100);Clostridia(100);Clostridiales(100);Ruminococcaceae(100);Anaerotruncus(68)
Consensus700	otu_55_V3V5	0.4227093041210025	0.353084103997349	0.88372093	0.88372093	0.571181587355531	98.33	239	otu_55_V3V5	true	Root(100);Bacteria(100);Bacteroidetes(100);Bacteroidia(100);Bacteroidales(100);Rikenellaceae(100);Alistipes(100)
Consensus285	otu_667_V3V5	0.523835585204651	0.647044136266165	0.5860465	0.5860465	0.575666575668636	96.4	250	otu_667_V3V5	false	Root(100);Bacteria(100);Bacteroidetes(100);Bacteroidia(100);Bacteroidales(100);Bacteroidaceae(100);Bacteroides(100)
Consensus602	otu_909_V3V5	0.348202856762793	0.43515407083305246	0.46976745	0.46976745	0.575669798653446	96.4	250	otu_909_V3V5	false	Root(100);Bacteria(100);Bacteroidetes(100);Bacteroidia(100);Bacteroidales(100);Rikenellaceae(100);Alistipes(100)
Consensus111	otu_1092_V3V5	1.1846266394952	1.03428582362798	0.09767442	0.09767442	0.582621190840696	99.6	250	otu_1092_V3V5	true	Root(100);Bacteria(100);Bacteroidetes(100);Bacteroidia(100);Bacteroidales(100);Bacteroidaceae(100);Bacteroides(100)
Consensus663	otu_1205_V3V5	0.37208044332429946	0.43209426013805396	0.13488372	0.13488372	0.582749124171042	96.8	250	otu_1205_V3V5	false	Root(100);Bacteria(100);Firmicutes(100);Clostridia(100);Clostridiales(100);Lachnospiraceae(92);Coprococcus(56)
Consensus126	otu_853_V3V5	0.645494360958641	0.788243380829788	0.093023255	0.093023255	0.589917915692927	99.6	250	otu_853_V3V5	false	Root(100);Bacteria(100);Bacteroidetes(100);Bacteroidia(100);Bacteroidales(100);Bacteroidaceae(100);Bacteroides(100)
Consensus140	otu_983_V3V5	1.0880232948078299	0.9494069026678965	0.13953489	0.13953489	0.588744823591252	96.4	250	otu_983_V3V5	true	Root(100);Bacteria(100);Firmicutes(100);Clostridia(100);Clostridiales(100);Ruminococcaceae(100);Ruminococcus(100)
Consensus196	otu_1047_V3V5	1.25840135625041	1.1728748505534452	0.37209302	0.37209302	0.590944005967905	99.16	237	otu_1047_V3V5	true	Root(100);Bacteria(100);Firmicutes(100);Clostridia(100);Clostridiales(100);Lachnospiraceae(100);Roseburia(100)
Consensus563	otu_64_V3V5	0.404139729703767	0.473762637631171	0.8	0.8	0.594697174517031	96.8	250	otu_64_V3V5	false	Root(100);Bacteria(100);Bacteroidetes(100);Bacteroidia(100);Bacteroidales(100);Porphyromonadaceae(100);Parabacteroides(100)
Consensus132	otu_736_V3V5	1.122905010117915	0.992473082944028	0.3488372	0.3488372	0.599021462282447	97.2	250	otu_736_V3V5	true	Root(100);Bacteria(100);Bacteroidetes(100);Bacteroidia(100);Bacteroidales(100);Bacteroidaceae(100);Bacteroides(100)
Consensus367	otu_133_V3V5	0.6623727932357365	0.562712701335581	0.6465116	0.6465116	0.60012183214589	96.4	250	otu_133_V3V5	true	Root(100);Bacteria(100);Firmicutes(100);Clostridia(100);Clostridiales(100);Ruminococcaceae(100);Ruminococcus(100)
Consensus778	otu_55_V3V5	0.196813949265073	0.25562626215771	0.88372093	0.88372093	0.599548989854401	95.6	250	otu_55_V3V5	false	Root(100);Bacteria(100);Bacteroidetes(100);Bacteroidia(100);Bacteroidales(100);Rikenellaceae(100);Alistipes(100)
Consensus515	otu_983_V3V5	0.328902782463314	0.2464054289416105	0.13953489	0.13953489	0.601328763196666	99.2	250	otu_983_V3V5	true	Root(100);Bacteria(100);Firmicutes(100);Clostridia(100);Clostridiales(100);Ruminococcaceae(100);Ruminococcus(100)
Consensus175	otu_249_V3V5	1.22025790129787	1.123964725829675	0.82790697	0.82790697	0.606347290407512	100.0	250	otu_249_V3V5	true	Root(100);Bacteria(100);Firmicutes(100);Clostridia(100);Clostridiales(100);Incertae Sedis XIV(99);Blautia(99)
Consensus233	otu_99_V3V5	0.935582581795497	0.8203932662338249	0.88837206	0.88837206	0.605492250053447	96.8	250	otu_99_V3V5	true	Root(100);Bacteria(100);Firmicutes(100);Clostridia(100);Clostridiales(100);Ruminococcaceae(100);Subdoligranulum(9)
Consensus651	otu_65_V3V5	0.49679231684179803	0.436388248809199	0.97209305	0.97209305	0.604204060740606	96.81	251	otu_65_V3V5	true	Root(100);Bacteria(100);Firmicutes(100);Clostridia(100);Clostridiales(100);Lachnospiraceae(100);Roseburia(97)
Consensus89	otu_324_V3V5	1.668857860755915	1.75072803113398	0.75348836	0.75348836	0.605256849375061	100.0	250	otu_324_V3V5	false	Root(100);Bacteria(100);Firmicutes(100);Clostridia(100);Clostridiales(100);Incertae Sedis XIV(92);Blautia(92)
Consensus373	otu_33_V3V5	0.7396895958471386	0.6437863921970326	0.59069765	0.59069765	0.61051149533362	98.0	250	otu_33_V3V5	true	Root(100);Bacteria(100);Bacteroidetes(100);Bacteroidia(100);Bacteroidales(100);Bacteroidaceae(100);Bacteroides(100)
Consensus464	otu_555_V3V5	0.3319368572018935	0.247514438529372	0.7255814	0.7255814	0.614824984378394	95.2	250	otu_555_V3V5	true	Root(100);Bacteria(100);Bacteroidetes(100);Bacteroidia(100);Bacteroidales(100);Bacteroidaceae(100);Bacteroides(100)
Consensus383	otu_1020_V3V5	0.5977621744468485	0.4982190845368565	0.093023255	0.093023255	0.619211078800198	95.6	250	otu_1020_V3V5	true	Root(100);Bacteria(100);Bacteroidetes(100);Bacteroidia(100);Bacteroidales(100);Bacteroidaceae(100);Bacteroides(100)
Consensus562	otu_438_V3V5	0.5663264681822959	0.6290905281259904	0.7953488	0.7953488	0.618658415103001	97.47	237	otu_438_V3V5	false	Root(100);Bacteria(100);Bacteroidetes(100);Bacteroidia(100);Bacteroidales(100);Bacteroidaceae(100);Bacteroides(100)
Consensus114	otu_1047_V3V5	1.59412245389739	1.5287848254591299	0.37209302	0.37209302	0.623190039744939	97.2	250	otu_1047_V3V5	true	Root(100);Bacteria(100);Firmicutes(100);Clostridia(100);Clostridiales(100);Lachnospiraceae(100);Roseburia(100)
Consensus202	otu_387_V3V5	1.0560700689446656	0.948378225583438	0.7767442	0.7767442	0.621426412568834	97.2	250	otu_387_V3V5	true	Root(100);Bacteria(100);Firmicutes(100);Clostridia(100);Clostridiales(100);Ruminococcaceae(100);Butyricicoccus(100)
Consensus335	otu_114_V3V5	0.6723714602707785	0.5836457107377511	0.66511625	0.66511625	0.623332988846324	98.8	250	otu_114_V3V5	true	Root(100);Bacteria(100);Firmicutes(100);Clostridia(100);Clostridiales(100);Ruminococcaceae(99);Ruminococcus(92)
Consensus95	otu_635_V3V5	0.782660331661591	0.6381573089056285	0.15348837	0.15348837	0.627707217971884	100.0	250	otu_635_V3V5	true	Root(100);Bacteria(100);Firmicutes(95);Clostridia(93);Clostridiales(93);Ruminococcaceae(89);Ethanoligenens(45)
Consensus266	otu_1047_V3V5	0.891641910863372	0.962444578713229	0.37209302	0.37209302	0.631199130860716	96.4	250	otu_1047_V3V5	false	Root(100);Bacteria(100);Firmicutes(100);Clostridia(100);Clostridiales(100);Lachnospiraceae(100);Roseburia(100)
Consensus521	otu_138_V3V5	0.462553505921252	0.3833476227788985	0.60465115	0.60465115	0.634384772379025	95.6	250	otu_138_V3V5	true	Root(100);Bacteria(100);Firmicutes(100);Clostridia(100);Clostridiales(100);Ruminococcaceae(99);Oscillibacter(88)
Consensus429	otu_1151_V3V5	0.6558363283824584	0.5758529403759804	0.2744186	0.2744186	0.635973054526021	94.78	249	otu_1151_V3V5	true	Root(100);Bacteria(100);Firmicutes(100);Clostridia(100);Clostridiales(100);Ruminococcaceae(100);Faecalibacterium(100)
Consensus588	otu_816_V3V5	0.259240522474172	0.34025626207055204	0.22790697	0.22790697	0.636816967132275	98.4	250	otu_816_V3V5	false	Root(100);Bacteria(100);Bacteroidetes(100);Bacteroidia(100);Bacteroidales(100);Bacteroidaceae(100);Bacteroides(100)
Consensus401	otu_343_V3V5	0.668530448945384	0.5863093390905335	0.7209302	0.7209302	0.639015527487731	97.6	250	otu_343_V3V5	true	Root(100);Bacteria(100);Firmicutes(100);Clostridia(100);Clostridiales(100);Ruminococcaceae(100);Subdoligranulum(100)
Consensus783	otu_190_V3V5	0.2507309139759355	0.299445599644094	0.82325584	0.82325584	0.640184023656865	97.6	250	otu_190_V3V5	false	Root(100);Bacteria(100);Firmicutes(100);Clostridia(100);Clostridiales(100);Ruminococcaceae(100);Oscillibacter(100)
Consensus149	otu_523_V3V5	1.0670537992833504	0.9492632536303716	0.29302326	0.29302326	0.642556524812581	99.6	250	otu_523_V3V5	true	Root(100);Bacteria(100);Firmicutes(100);Clostridia(100);Clostridiales(100);Ruminococcaceae(9);Anaerotruncus(56)
Consensus664	otu_869_V3V5	0.383647040975841	0.320023882550739	0.33023256	0.33023256	0.645018140633034	96.8	250	otu_869_V3V5	true	Root(100);Bacteria(100);Firmicutes(100);Clostridia(100);Clostridiales(100);Ruminococcaceae(100);Ruminococcus(96)
Consensus239	otu_262_V3V5	0.9448398967814255	1.02504526860509	0.6372093	0.6372093	0.646735695109949	96.0	250	otu_262_V3V5	false	Root(100);Bacteria(100);Firmicutes(100);Clostridia(100);Clostridiales(100);Lachnospiraceae(100);Coprococcus(92)
Consensus377	otu_262_V3V5	0.5628823627202545	0.6378093842551815	0.6372093	0.6372093	0.64945609883177	98.0	250	otu_262_V3V5	false	Root(100);Bacteria(100);Firmicutes(100);Clostridia(100);Clostridiales(100);Lachnospiraceae(100);Coprococcus(92)
Consensus384	otu_1017_V3V5	0.624669919318433	0.7001186834233755	0.33953488	0.33953488	0.651445962615648	99.6	250	otu_1017_V3V5	false	Root(100);Bacteria(100);Bacteroidetes(100);Bacteroidia(100);Bacteroidales(100);Bacteroidaceae(100);Bacteroides(100)
Consensus296	otu_33_V3V5	0.815165127155398	0.725833686928933	0.59069765	0.59069765	0.654564476142247	98.0	250	otu_33_V3V5	true	Root(100);Bacteria(100);Bacteroidetes(100);Bacteroidia(100);Bacteroidales(100);Bacteroidaceae(100);Bacteroides(100)
Consensus362	otu_294_V3V5	0.6665847611958715	0.7435387482274964	0.81860465	0.81860465	0.655261571278437	98.4	250	otu_294_V3V5	false	Root(100);Bacteria(100);Bacteroidetes(100);Bacteroidia(100);Bacteroidales(100);Bacteroidaceae(100);Bacteroides(100)
Consensus522	otu_12_V3V5	0.374144468199198	0.3015283829879435	0.95813954	0.95813954	0.664499491825944	95.6	250	otu_12_V3V5	true	Root(100);Bacteria(100);Bacteroidetes(100);Bacteroidia(100);Bacteroidales(100);Bacteroidaceae(100);Bacteroides(100)
Consensus258	otu_717_V3V5	0.8258064939179479	0.7330925840809865	0.41395348	0.41395348	0.669289573343697	99.6	250	otu_717_V3V5	true	Root(100);Bacteria(100);Firmicutes(100);Clostridia(100);Clostridiales(100);Ruminococcaceae(100);Sporobacter(87)
Consensus385	otu_869_V3V5	0.6290946114643985	0.5561938448071365	0.33023256	0.33023256	0.667066278980709	96.4	250	otu_869_V3V5	true	Root(100);Bacteria(100);Firmicutes(100);Clostridia(100);Clostridiales(100);Ruminococcaceae(100);Ruminococcus(96)
Consensus46	otu_371_V3V5	1.89106298055604	1.9473202261309401	0.74418604	0.74418604	0.668318872290223	98.8	250	otu_371_V3V5	false	Root(100);Bacteria(100);Firmicutes(100);Clostridia(100);Clostridiales(100);Lachnospiraceae(74);Coprococcus(65)
Consensus526	otu_291_V3V5	0.5180892041191785	0.5779078566841425	0.7023256	0.7023256	0.66602040658341	94.38	249	otu_291_V3V5	false	Root(100);Bacteria(100);Firmicutes(100);Erysipelotrichi(100);Erysipelotrichales(100);Erysipelotrichaceae(100);Coprobacillus(82)
Consensus407	otu_92_V3V5	0.5375683198147665	0.6118174676133821	0.627907	0.627907	0.671477505764513	95.18	249	otu_92_V3V5	false	Root(100);Bacteria(100);Firmicutes(100);Clostridia(100);Clostridiales(100);Veillonellaceae(100);Phascolarctobacterium(100)
Consensus115	otu_514_V3V5	1.34410489603901	1.24548193013894	0.60930234	0.60930234	0.676690440357382	100.0	250	otu_514_V3V5	true	Root(100);Bacteria(100);Firmicutes(100);Clostridia(96);Clostridiales(96);Lachnospiraceae(69);Acetitomaculum(38)
Consensus267	otu_640_V3V5	0.8939231733985324	0.8121598421322871	0.3906977	0.3906977	0.679612030266152	100.0	250	otu_640_V3V5	true	Root(100);Bacteria(100);Firmicutes(100);Clostridia(100);Clostridiales(100);Ruminococcaceae(100);Oscillibacter(100)
Consensus621	otu_1145_V3V5	0.40410466779027	0.459881866758712	0.25581396	0.25581396	0.680199282065401	98.4	250	otu_1145_V3V5	false	Root(100);Bacteria(100);Firmicutes(100);Clostridia(100);Clostridiales(100);Ruminococcaceae(94);Oscillibacter(74)
Consensus66	otu_272_V3V5	1.756378401760595	1.829020948006165	0.80465114	0.80465114	0.675957362385909	100.0	250	otu_272_V3V5	false	Root(100);Bacteria(100);Firmicutes(100);Clostridia(100);Clostridiales(100);Incertae Sedis XIV(75);Blautia(75)
Consensus674	otu_582_V3V5	0.247794085595186	0.208295882166569	0.41395348	0.41395348	0.673261028610075	96.39	249	otu_582_V3V5	true	Root(100);Bacteria(100);Firmicutes(100);Clostridia(100);Clostridiales(100);Peptostreptococcaceae(100);Sporacetigenium(96)
Consensus837	otu_195_V3V5	0.2492053171120845	0.225011279936054	0.9488372	0.9488372	0.679029382900977	98.8	250	otu_195_V3V5	true	Root(100);Bacteria(100);Firmicutes(100);Clostridia(100);Clostridiales(100);Incertae Sedis XIV(100);Blautia(100)
Consensus549	otu_343_V3V5	0.5249832270201585	0.46500296415785647	0.7209302	0.7209302	0.686797301369113	97.99	249	otu_343_V3V5	true	Root(100);Bacteria(100);Firmicutes(100);Clostridia(100);Clostridiales(100);Ruminococcaceae(100);Subdoligranulum(100)
Consensus321	otu_748_V3V5	0.4198234892236815	0.49582605013876746	0.21860465	0.21860465	0.689894655109127	96.0	250	otu_748_V3V5	false	Root(100);Bacteria(100);Bacteroidetes(100);Bacteroidia(100);Bacteroidales(100);Bacteroidaceae(100);Bacteroides(100)
Consensus38	otu_184_V3V5	1.527912150666645	1.42273201219831	0.10232558	0.10232558	0.691188426569685	96.8	250	otu_184_V3V5	true	Root(100);Bacteria(100);Bacteroidetes(100);Bacteroidia(100);Bacteroidales(100);Bacteroidaceae(100);Bacteroides(100)
Consensus694	otu_983_V3V5	0.26357594554000796	0.2127819855386105	0.13953489	0.13953489	0.694170769375872	99.6	250	otu_983_V3V5	true	Root(100);Bacteria(100);Firmicutes(100);Clostridia(100);Clostridiales(100);Ruminococcaceae(100);Ruminococcus(100)
Consensus242	otu_179_V3V5	0.299383714018072	0.231657660415461	0.2883721	0.2883721	0.703494018553322	96.8	250	otu_179_V3V5	true	Root(100);Bacteria(100);Proteobacteria(100);Betaproteobacteria(100);Burkholderiales(100);Alcaligenaceae(99);Sutterella(98)
Consensus343	otu_55_V3V5	0.7707472463647576	0.6985684180876245	0.88372093	0.88372093	0.708052479820699	93.6	250	otu_55_V3V5	true	Root(100);Bacteria(100);Bacteroidetes(100);Bacteroidia(100);Bacteroidales(100);Rikenellaceae(100);Alistipes(100)
Consensus453	otu_768_V3V5	0.720835775831859	0.6690418693228846	0.53488374	0.53488374	0.705526717226822	95.2	250	otu_768_V3V5	true	Root(100);Bacteria(100);Firmicutes(100);Clostridia(100);Clostridiales(100);Lachnospiraceae(100);Roseburia(100)
Consensus490	otu_93_V3V5	0.2176040276066035	0.268471436336239	0.03255814	0.86341465	0.70965466519734	100.0	250	otu_93_V3V5	false	Root(100);Bacteria(100);Firmicutes(100);Clostridia(100);Clostridiales(100);Veillonellaceae(100);Megasphaera(100)
Consensus601	otu_983_V3V5	0.3011489657434745	0.24519071028620548	0.13953489	0.13953489	0.707217220340047	100.0	250	otu_983_V3V5	true	Root(100);Bacteria(100);Firmicutes(100);Clostridia(100);Clostridiales(100);Ruminococcaceae(100);Ruminococcus(100)
Consensus65	otu_1047_V3V5	1.7982899559828098	1.731992447532645	0.37209302	0.37209302	0.707228183029263	100.0	250	otu_1047_V3V5	true	Root(100);Bacteria(100);Firmicutes(100);Clostridia(100);Clostridiales(100);Lachnospiraceae(100);Roseburia(100)
Consensus657	otu_387_V3V5	0.4388217893952885	0.3940462339828345	0.7767442	0.7767442	0.709978154939503	94.4	250	otu_387_V3V5	true	Root(100);Bacteria(100);Firmicutes(100);Clostridia(100);Clostridiales(100);Ruminococcaceae(100);Butyricicoccus(100)
Consensus659	otu_768_V3V5	0.5078460588849755	0.4694618425079675	0.53488374	0.53488374	0.704361272482253	100.0	250	otu_768_V3V5	true	Root(100);Bacteria(100);Firmicutes(100);Clostridia(100);Clostridiales(100);Lachnospiraceae(100);Roseburia(100)
Consensus754	otu_190_V3V5	0.30676055505849753	0.345658321521416	0.82325584	0.82325584	0.704891702071436	96.4	250	otu_190_V3V5	false	Root(100);Bacteria(100);Firmicutes(100);Clostridia(100);Clostridiales(100);Ruminococcaceae(100);Oscillibacter(100)
Consensus806	otu_1145_V3V5	0.248475429551273	0.21520318157805252	0.25581396	0.25581396	0.704242157394293	98.4	250	otu_1145_V3V5	true	Root(100);Bacteria(100);Firmicutes(100);Clostridia(100);Clostridiales(100);Ruminococcaceae(94);Oscillibacter(74)
Consensus821	otu_92_V3V5	0.215678373726837	0.248327862605389	0.627907	0.627907	0.702709824769077	96.39	249	otu_92_V3V5	false	Root(100);Bacteria(100);Firmicutes(100);Clostridia(100);Clostridiales(100);Veillonellaceae(100);Phascolarctobacterium(100)
Consensus293	otu_239_V3V5	0.9525824017228499	0.897376141192302	0.80465114	0.80465114	0.711557039884871	95.6	250	otu_239_V3V5	true	Root(100);Bacteria(100);Firmicutes(100);Clostridia(100);Clostridiales(100);Lachnospiraceae(91);Coprococcus(6)
Consensus22	otu_108_V3V5	1.492685625475365	1.4015569097656702	0.33488372	0.60199004	0.713897681311628	100.0	250	otu_108_V3V5	true	Root(100);Bacteria(100);Proteobacteria(100);Gammaproteobacteria(100);Enterobacteriales(100);Enterobacteriaceae(100);Enterobacter(93)
Consensus102	otu_553_V3V5	1.18948876869307	1.10323627210889	0.4976744	0.4976744	0.723375517357137	100.0	250	otu_553_V3V5	true	Root(100);Bacteria(100);Firmicutes(100);Clostridia(100);Clostridiales(100);Ruminococcaceae(94);Sporobacter(8)
Consensus379	otu_55_V3V5	0.554942445097597	0.6234412187324481	0.88372093	0.88372093	0.723540885210669	97.6	250	otu_55_V3V5	false	Root(100);Bacteria(100);Bacteroidetes(100);Bacteroidia(100);Bacteroidales(100);Rikenellaceae(100);Alistipes(100)
Consensus511	otu_190_V3V5	0.6922704075067405	0.648291331462894	0.82325584	0.82325584	0.720856827628989	94.4	250	otu_190_V3V5	true	Root(100);Bacteria(100);Firmicutes(100);Clostridia(100);Clostridiales(100);Ruminococcaceae(100);Oscillibacter(100)
Consensus698	otu_558_V3V5	0.3333362574970975	0.2938766575515215	0.6976744	0.6976744	0.721233068235377	97.91	239	otu_558_V3V5	true	Root(100);Bacteria(100);Bacteroidetes(100);Bacteroidia(100);Bacteroidales(100);Rikenellaceae(100);Alistipes(100)
Consensus96	otu_909_V3V5	1.3957482679046849	1.317515566612205	0.46976745	0.46976745	0.728575194890404	99.6	250	otu_909_V3V5	true	Root(100);Bacteria(100);Bacteroidetes(100);Bacteroidia(100);Bacteroidales(100);Rikenellaceae(100);Alistipes(100)
Consensus495	otu_371_V3V5	0.4289302201295545	0.4762022550527155	0.74418604	0.74418604	0.739016722971546	96.4	250	otu_371_V3V5	false	Root(100);Bacteria(100);Firmicutes(100);Clostridia(100);Clostridiales(100);Lachnospiraceae(74);Coprococcus(65)
Consensus635	otu_523_V3V5	0.383386183914866	0.337055882168381	0.29302326	0.29302326	0.73891883409321	99.2	250	otu_523_V3V5	true	Root(100);Bacteria(100);Firmicutes(100);Clostridia(100);Clostridiales(100);Ruminococcaceae(9);Anaerotruncus(56)
Consensus809	otu_272_V3V5	0.2588748263652955	0.2849812454738735	0.80465114	0.80465114	0.73676362157266	98.4	250	otu_272_V3V5	false	Root(100);Bacteria(100);Firmicutes(100);Clostridia(100);Clostridiales(100);Incertae Sedis XIV(75);Blautia(75)
Consensus14	otu_92_V3V5	1.79350217676547	1.90155183056554	0.627907	0.627907	0.746304311266142	100.0	250	otu_92_V3V5	false	Root(100);Bacteria(100);Firmicutes(100);Clostridia(100);Clostridiales(100);Veillonellaceae(100);Phascolarctobacterium(100)
Consensus162	otu_184_V3V5	0.6555825377822975	0.7368804661436614	0.10232558	0.10232558	0.745991310119003	100.0	250	otu_184_V3V5	false	Root(100);Bacteria(100);Bacteroidetes(100);Bacteroidia(100);Bacteroidales(100);Bacteroidaceae(100);Bacteroides(100)
Consensus348	otu_818_V3V5	0.605178921366617	0.6601212254482309	0.12093023	0.12093023	0.743409438336142	94.02	251	otu_818_V3V5	false	Root(100);Bacteria(100);Actinobacteria(100);Actinobacteria(100);Actinobacteridae(100);Bifidobacteriales(100);Bifidobacteriaceae(100);Bifidobacterium(100)
Consensus586	otu_1151_V3V5	0.605513340370744	0.5689919272272059	0.2744186	0.2744186	0.744987752104097	96.4	250	otu_1151_V3V5	true	Root(100);Bacteria(100);Firmicutes(100);Clostridia(100);Clostridiales(100);Ruminococcaceae(100);Faecalibacterium(100)
Consensus639	otu_391_V3V5	0.4616156401910525	0.422889355713547	0.60930234	0.60930234	0.74601461550937	98.0	250	otu_391_V3V5	true	Root(100);Bacteria(100);Firmicutes(99);Clostridia(99);Clostridiales(99);Lachnospiraceae(99);Coprococcus(42)
Consensus404	otu_591_V3V5	0.663624008778603	0.612501518740732	0.59069765	0.59069765	0.74875211939229	100.0	250	otu_591_V3V5	true	Root(100);Bacteria(100);Firmicutes(100);Clostridia(100);Clostridiales(100);Lachnospiraceae(97);Roseburia(97)
Consensus342	otu_592_V3V5	0.666375618566502	0.6140771723091065	0.15813954	0.15813954	0.75205941292643	96.8	250	otu_592_V3V5	true	Root(100);Bacteria(100);Bacteroidetes(100);Bacteroidia(100);Bacteroidales(100);Bacteroidaceae(97);Bacteroides(97)
Consensus582	otu_567_V3V5	0.5199500289729835	0.5586223382866531	0.5069767	0.5069767	0.75363530822427	100.0	250	otu_567_V3V5	false	Root(100);Bacteria(100);Firmicutes(100);Erysipelotrichi(100);Erysipelotrichales(100);Erysipelotrichaceae(100);Holdemania(100)
Consensus835	otu_371_V3V5	0.122382612543697	0.1461585563511665	0.74418604	0.74418604	0.753847764417664	97.6	250	otu_371_V3V5	false	Root(100);Bacteria(100);Firmicutes(100);Clostridia(100);Clostridiales(100);Lachnospiraceae(74);Coprococcus(65)
Consensus481	otu_618_V3V5	0.7304155265663685	0.6931126924955695	0.6	0.6	0.756817046956583	97.2	250	otu_618_V3V5	true	Root(100);Bacteria(100);Firmicutes(100);Clostridia(100);Clostridiales(100);Lachnospiraceae(97);Coprococcus(28)
Consensus11	otu_983_V3V5	2.0383829776625753	1.94436635346046	0.13953489	0.13953489	0.764214165136795	99.6	250	otu_983_V3V5	true	Root(100);Bacteria(100);Firmicutes(100);Clostridia(100);Clostridiales(100);Ruminococcaceae(100);Ruminococcus(100)
Consensus494	otu_635_V3V5	0.3605986985409785	0.30929168327309	0.15348837	0.15348837	0.764626339766468	98.0	250	otu_635_V3V5	true	Root(100);Bacteria(100);Firmicutes(95);Clostridia(93);Clostridiales(93);Ruminococcaceae(89);Ethanoligenens(45)
Consensus628	otu_97_V3V5	0.27963545554089997	0.23586670226899048	0.33953488	0.33953488	0.764175207853678	98.0	250	otu_97_V3V5	true	Root(100);Bacteria(100);Bacteroidetes(100);Bacteroidia(100);Bacteroidales(100);Bacteroidaceae(100);Bacteroides(100)
Consensus652	otu_1151_V3V5	0.5048725996558915	0.4734222331048935	0.2744186	0.2744186	0.765590027968022	96.0	250	otu_1151_V3V5	true	Root(100);Bacteria(100);Firmicutes(100);Clostridia(100);Clostridiales(100);Ruminococcaceae(100);Faecalibacterium(100)
Consensus48	otu_92_V3V5	1.36977567039016	1.46966082522283	0.627907	0.627907	0.767397111294245	95.58	249	otu_92_V3V5	false	Root(100);Bacteria(100);Firmicutes(100);Clostridia(100);Clostridiales(100);Veillonellaceae(100);Phascolarctobacterium(100)
Consensus167	otu_320_V3V5	0.743820797908828	0.6703754136234434	0.26511627	0.26511627	0.772571446821105	100.0	250	otu_320_V3V5	true	Root(100);Bacteria(100);Firmicutes(97);Clostridia(96);Clostridiales(95);Ruminococcaceae(39);Acetivibrio(22)
Consensus508	otu_272_V3V5	0.6277975728378685	0.663625826891937	0.80465114	0.80465114	0.771773884482118	98.8	250	otu_272_V3V5	false	Root(100);Bacteria(100);Firmicutes(100);Clostridia(100);Clostridiales(100);Incertae Sedis XIV(75);Blautia(75)
Consensus801	otu_899_V3V5	0.284709707232775	0.305827248877069	0.4	0.4	0.773002551806078	96.8	250	otu_899_V3V5	false	Root(100);Bacteria(100);Firmicutes(100);Clostridia(100);Clostridiales(100);Incertae Sedis XIV(91);Blautia(91)
Consensus136	otu_83_V3V5	1.0045581468841132	0.9314203224457025	0.13488372	0.21428572	0.777557230413706	100.0	250	otu_83_V3V5	true	Root(100);Bacteria(100);Bacteroidetes(100);Bacteroidia(100);Bacteroidales(100);Bacteroidaceae(100);Bacteroides(100)
Consensus254	otu_133_V3V5	0.773186357715947	0.7174387953273575	0.6465116	0.6465116	0.78511318680582	100.0	250	otu_133_V3V5	true	Root(100);Bacteria(100);Firmicutes(100);Clostridia(100);Clostridiales(100);Ruminococcaceae(100);Ruminococcus(100)
Consensus261	otu_1253_V3V5	1.0072985137683634	1.0419191411642856	0.027906977	0.027906977	0.779732187997201	98.0	250	otu_1253_V3V5	false	Root(100);Bacteria(100);Firmicutes(100);Clostridia(100);Clostridiales(100);Lachnospiraceae(79);Coprococcus(74)
Consensus326	otu_92_V3V5	0.685845841300859	0.6244905349129495	0.627907	0.627907	0.776140476915268	93.17	249	otu_92_V3V5	true	Root(100);Bacteria(100);Firmicutes(100);Clostridia(100);Clostridiales(100);Veillonellaceae(100);Phascolarctobacterium(100)
Consensus39	otu_618_V3V5	2.08051218403049	2.0410487822373	0.6	0.6	0.786288155342473	99.6	250	otu_618_V3V5	true	Root(100);Bacteria(100);Firmicutes(100);Clostridia(100);Clostridiales(100);Lachnospiraceae(97);Coprococcus(28)
Consensus550	otu_983_V3V5	0.4612212415900765	0.41998484538733905	0.13953489	0.13953489	0.782076802238184	98.31	237	otu_983_V3V5	true	Root(100);Bacteria(100);Firmicutes(100);Clostridia(100);Clostridiales(100);Ruminococcaceae(100);Ruminococcus(100)
Consensus613	otu_1151_V3V5	0.50281737662543	0.5364248166563085	0.2744186	0.2744186	0.783495943421923	97.6	250	otu_1151_V3V5	false	Root(100);Bacteria(100);Firmicutes(100);Clostridia(100);Clostridiales(100);Ruminococcaceae(100);Faecalibacterium(100)
Consensus647	otu_343_V3V5	0.41793118884595604	0.38243658307677453	0.7209302	0.7209302	0.779332112444472	96.4	250	otu_343_V3V5	true	Root(100);Bacteria(100);Firmicutes(100);Clostridia(100);Clostridiales(100);Ruminococcaceae(100);Subdoligranulum(100)
Consensus70	otu_292_V3V5	0.5969697516792956	0.6743169106852316	0.35813954	0.35813954	0.775618812009869	100.0	250	otu_292_V3V5	false	Root(100);Bacteria(100);Verrucomicrobia(100);Verrucomicrobiae(100);Verrucomicrobiales(100);Verrucomicrobiaceae(100);Akkermansia(100)
Consensus736	otu_630_V3V5	0.212783168758262	0.1805507559601655	0.027906977	0.027906977	0.782248960364209	99.2	250	otu_630_V3V5	true	Root(100);Bacteria(100);Firmicutes(100);Clostridia(100);Clostridiales(100);Veillonellaceae(100);Megamonas(100)
Consensus763	otu_1253_V3V5	0.30679167972356003	0.2835624751373995	0.027906977	0.027906977	0.786989381153396	96.02	251	otu_1253_V3V5	true	Root(100);Bacteria(100);Firmicutes(100);Clostridia(100);Clostridiales(100);Lachnospiraceae(79);Coprococcus(74)
Consensus313	otu_1181_V3V5	0.81469688349854	0.865383353840972	0.2883721	0.2883721	0.794048233814058	96.02	251	otu_1181_V3V5	false	Root(100);Bacteria(100);Bacteroidetes(100);Bacteroidia(99);Bacteroidales(99);Porphyromonadaceae(96);Parabacteroides(96)
Consensus423	otu_343_V3V5	0.2532957471059055	0.2232448516329455	0.7209302	0.7209302	0.795616085438461	100.0	250	otu_343_V3V5	true	Root(100);Bacteria(100);Firmicutes(100);Clostridia(100);Clostridiales(100);Ruminococcaceae(100);Subdoligranulum(100)
Consensus33	otu_1181_V3V5	1.84703644444992	1.788857664727985	0.2883721	0.2883721	0.799381894709123	100.0	250	otu_1181_V3V5	true	Root(100);Bacteria(100);Bacteroidetes(100);Bacteroidia(99);Bacteroidales(99);Porphyromonadaceae(96);Parabacteroides(96)
Consensus419	otu_387_V3V5	0.6720869969030685	0.636786788044204	0.7767442	0.7767442	0.806813832506022	98.0	250	otu_387_V3V5	true	Root(100);Bacteria(100);Firmicutes(100);Clostridia(100);Clostridiales(100);Ruminococcaceae(100);Butyricicoccus(100)
Consensus774	otu_1017_V3V5	0.27354660374923845	0.29808967054615454	0.33953488	0.33953488	0.811854040328455	98.73	237	otu_1017_V3V5	false	Root(100);Bacteria(100);Bacteroidetes(100);Bacteroidia(100);Bacteroidales(100);Bacteroidaceae(100);Bacteroides(100)
Consensus220	otu_359_V3V5	1.128021521964365	1.160009702156985	0.74418604	0.74418604	0.816816461891732	96.0	250	otu_359_V3V5	false	Root(100);Bacteria(100);Firmicutes(100);Clostridia(100);Clostridiales(100);Lachnospiraceae(86);Coprococcus(73)
Consensus104	otu_907_V3V5	1.132697741753755	1.070460926349345	0.10232558	0.10232558	0.82104567773544	98.0	250	otu_907_V3V5	true	Root(100);Bacteria(100);Bacteroidetes(100);Bacteroidia(100);Bacteroidales(100);Bacteroidaceae(100);Bacteroides(100)
Consensus611	otu_957_V3V5	0.28732223261830847	0.321599078230546	0.3627907	0.3627907	0.819873724013294	96.8	250	otu_957_V3V5	false	Root(100);Bacteria(100);Firmicutes(100);Clostridia(100);Clostridiales(100);Ruminococcaceae(100);Papillibacter(72)
Consensus228	otu_828_V3V5	0.34259292333249247	0.3008742796685535	0.05116279	0.05116279	0.835441466078055	94.4	250	otu_828_V3V5	true	Root(100);Bacteria(100);Proteobacteria(100);Betaproteobacteria(100);Burkholderiales(100);Alcaligenaceae(82);Sutterella(82)
Consensus298	otu_195_V3V5	0.936017749703989	0.9040099745456256	0.9488372	0.9488372	0.833833304046645	96.4	250	otu_195_V3V5	true	Root(100);Bacteria(100);Firmicutes(100);Clostridia(100);Clostridiales(100);Incertae Sedis XIV(100);Blautia(100)
Consensus368	otu_619_V3V5	0.664136148389716	0.6285426216379545	0.4651163	0.4651163	0.836472047312017	99.2	250	otu_619_V3V5	true	Root(100);Bacteria(100);Firmicutes(100);Clostridia(100);Clostridiales(100);Incertae Sedis XIV(68);Blautia(68)
Consensus446	otu_394_V3V5	0.4603667035040485	0.427745698221782	0.7906977	0.7906977	0.834677742197816	96.4	250	otu_394_V3V5	true	Root(100);Bacteria(100);Firmicutes(100);Clostridia(100);Clostridiales(100);Ruminococcaceae(100);Papillibacter(39)
Consensus478	otu_92_V3V5	0.36913263498870197	0.4039744585646555	0.627907	0.627907	0.83001148772928	96.79	249	otu_92_V3V5	false	Root(100);Bacteria(100);Firmicutes(100);Clostridia(100);Clostridiales(100);Veillonellaceae(100);Phascolarctobacterium(100)
Consensus656	otu_324_V3V5	0.522670734381208	0.5017263315252111	0.75348836	0.75348836	0.82938995172813	99.2	250	otu_324_V3V5	true	Root(100);Bacteria(100);Firmicutes(100);Clostridia(100);Clostridiales(100);Incertae Sedis XIV(92);Blautia(92)
Consensus756	otu_387_V3V5	0.25471306533259697	0.2337156016702845	0.7767442	0.7767442	0.832631739701795	95.6	250	otu_387_V3V5	true	Root(100);Bacteria(100);Firmicutes(100);Clostridia(100);Clostridiales(100);Ruminococcaceae(100);Butyricicoccus(100)
Consensus442	otu_805_V3V5	0.3768876751676305	0.41516978252919046	0.32093024	0.32093024	0.839415457608576	98.0	250	otu_805_V3V5	false	Root(100);Bacteria(100);Firmicutes(100);Clostridia(100);Clostridiales(100);Ruminococcaceae(100);Acetanaerobacterium(81)
Consensus565	otu_591_V3V5	0.467918328853694	0.4388654479226045	0.59069765	0.59069765	0.840357464344078	96.0	250	otu_591_V3V5	true	Root(100);Bacteria(100);Firmicutes(100);Clostridia(100);Clostridiales(100);Lachnospiraceae(97);Roseburia(97)
Consensus622	otu_523_V3V5	0.38200803818266604	0.40990798365040504	0.29302326	0.29302326	0.84212331627417	96.4	250	otu_523_V3V5	false	Root(100);Bacteria(100);Firmicutes(100);Clostridia(100);Clostridiales(100);Ruminococcaceae(9);Anaerotruncus(56)
Consensus680	otu_359_V3V5	0.337666756008805	0.359893402696421	0.74418604	0.74418604	0.849332226742011	96.81	251	otu_359_V3V5	false	Root(100);Bacteria(100);Firmicutes(100);Clostridia(100);Clostridiales(100);Lachnospiraceae(86);Coprococcus(73)
Consensus286	otu_308_V3V5	0.937483409196227	0.9689025646120545	0.7627907	0.7627907	0.856066117626167	98.0	250	otu_308_V3V5	false	Root(100);Bacteria(100);Firmicutes(100);Clostridia(100);Clostridiales(100);Lachnospiraceae(100);Anaerostipes(98)
Consensus519	otu_320_V3V5	0.350583743329488	0.381825003662569	0.26511627	0.26511627	0.855414793340839	96.8	250	otu_320_V3V5	false	Root(100);Bacteria(100);Firmicutes(97);Clostridia(96);Clostridiales(95);Ruminococcaceae(39);Acetivibrio(22)
Consensus615	otu_184_V3V5	0.3003349924592795	0.327675875761295	0.10232558	0.10232558	0.859047120835646	97.6	250	otu_184_V3V5	false	Root(100);Bacteria(100);Bacteroidetes(100);Bacteroidia(100);Bacteroidales(100);Bacteroidaceae(100);Bacteroides(100)
Consensus836	otu_359_V3V5	0.16882899911134902	0.18328335622493602	0.74418604	0.74418604	0.862679774077039	96.41	251	otu_359_V3V5	false	Root(100);Bacteria(100);Firmicutes(100);Clostridia(100);Clostridiales(100);Lachnospiraceae(86);Coprococcus(73)
Consensus413	otu_352_V3V5	0.7528436320574146	0.7297810316279705	0.76744187	0.76744187	0.86446671971263	97.6	250	otu_352_V3V5	true	Root(100);Bacteria(100);Firmicutes(100);Clostridia(100);Clostridiales(100);Ruminococcaceae(88);Acetivibrio(73)
Consensus52	otu_869_V3V5	1.243772210029665	1.19969482073579	0.33023256	0.33023256	0.86935287423552	100.0	250	otu_869_V3V5	true	Root(100);Bacteria(100);Firmicutes(100);Clostridia(100);Clostridiales(100);Ruminococcaceae(100);Ruminococcus(96)
Consensus558	otu_90_V3V5	0.360025223192329	0.33746681751503804	0.8651163	0.8651163	0.871254403763045	97.6	250	otu_90_V3V5	true	Root(100);Bacteria(100);Bacteroidetes(100);Bacteroidia(100);Bacteroidales(100);Rikenellaceae(100);Alistipes(100)
Consensus720	otu_591_V3V5	0.363688448222569	0.3799988139348305	0.59069765	0.59069765	0.870885336963059	98.4	250	otu_591_V3V5	false	Root(100);Bacteria(100);Firmicutes(100);Clostridia(100);Clostridiales(100);Lachnospiraceae(97);Roseburia(97)
Consensus547	otu_1151_V3V5	0.6160546689782656	0.596879355420856	0.2744186	0.2744186	0.873136870999382	94.14	239	otu_1151_V3V5	true	Root(100);Bacteria(100);Firmicutes(100);Clostridia(100);Clostridiales(100);Ruminococcaceae(100);Faecalibacterium(100)
Consensus152	otu_182_V3V5	1.0030355287845276	0.9641159339759655	0.69302326	0.69302326	0.875226881386546	100.0	250	otu_182_V3V5	true	Root(100);Bacteria(100);Bacteroidetes(100);Bacteroidia(100);Bacteroidales(100);Porphyromonadaceae(100);Odoribacter(100)
Consensus272	otu_925_V3V5	0.3847577914038805	0.41924048824702254	0.10697675	0.10697675	0.883392865072517	96.4	250	otu_925_V3V5	false	Root(100);Bacteria(100);Firmicutes(100);Clostridia(100);Clostridiales(100);Veillonellaceae(100);Dialister(100)
Consensus681	otu_869_V3V5	0.24441859189643	0.2585925072110825	0.33023256	0.33023256	0.885912181644929	98.31	236	otu_869_V3V5	false	Root(100);Bacteria(100);Firmicutes(100);Clostridia(100);Clostridiales(100);Ruminococcaceae(100);Ruminococcus(96)
Consensus775	otu_591_V3V5	0.2645540236012635	0.2793680916281115	0.59069765	0.59069765	0.882508152882	99.6	250	otu_591_V3V5	false	Root(100);Bacteria(100);Firmicutes(100);Clostridia(100);Clostridiales(100);Lachnospiraceae(97);Roseburia(97)
Consensus93	otu_925_V3V5	0.628521666506964	0.672007078126629	0.10697675	0.10697675	0.885929756238796	100.0	250	otu_925_V3V5	false	Root(100);Bacteria(100);Firmicutes(100);Clostridia(100);Clostridiales(100);Veillonellaceae(100);Dialister(100)
Consensus717	otu_239_V3V5	0.356565379343069	0.3697980565519205	0.80465114	0.80465114	0.887709564957715	95.62	251	otu_239_V3V5	false	Root(100);Bacteria(100);Firmicutes(100);Clostridia(100);Clostridiales(100);Lachnospiraceae(91);Coprococcus(6)
Consensus818	otu_184_V3V5	0.19167681730313002	0.178590598852776	0.10232558	0.10232558	0.899330213333017	99.2	250	otu_184_V3V5	true	Root(100);Bacteria(100);Bacteroidetes(100);Bacteroidia(100);Bacteroidales(100);Bacteroidaceae(100);Bacteroides(100)
Consensus769	otu_1205_V3V5	0.26353687169962947	0.274700595137018	0.13488372	0.13488372	0.905053190347452	97.99	249	otu_1205_V3V5	false	Root(100);Bacteria(100);Firmicutes(100);Clostridia(100);Clostridiales(100);Lachnospiraceae(92);Coprococcus(56)
Consensus161	otu_65_V3V5	1.3185399391419002	1.30199640486523	0.97209305	0.97209305	0.912462229162312	97.2	250	otu_65_V3V5	true	Root(100);Bacteria(100);Firmicutes(100);Clostridia(100);Clostridiales(100);Lachnospiraceae(100);Roseburia(97)
Consensus458	otu_1151_V3V5	0.480581498846645	0.46411978853798397	0.2744186	0.2744186	0.911967114569859	94.42	251	otu_1151_V3V5	true	Root(100);Bacteria(100);Firmicutes(100);Clostridia(100);Clostridiales(100);Ruminococcaceae(100);Faecalibacterium(100)
Consensus535	otu_184_V3V5	0.293463416255422	0.31243582315381146	0.10232558	0.10232558	0.91333090462634	98.31	237	otu_184_V3V5	false	Root(100);Bacteria(100);Bacteroidetes(100);Bacteroidia(100);Bacteroidales(100);Bacteroidaceae(100);Bacteroides(100)
Consensus812	otu_114_V3V5	0.18533319728742598	0.19443043837073998	0.66511625	0.66511625	0.911814508083448	99.2	250	otu_114_V3V5	false	Root(100);Bacteria(100);Firmicutes(100);Clostridia(100);Clostridiales(100);Ruminococcaceae(99);Ruminococcus(92)
Consensus108	otu_133_V3V5	1.11784421620849	1.09017472419709	0.6465116	0.6465116	0.916898395976154	98.8	250	otu_133_V3V5	true	Root(100);Bacteria(100);Firmicutes(100);Clostridia(100);Clostridiales(100);Ruminococcaceae(100);Ruminococcus(100)
Consensus374	otu_736_V3V5	0.5661135283390505	0.585854771387065	0.3488372	0.3488372	0.917142448867152	96.8	250	otu_736_V3V5	false	Root(100);Bacteria(100);Bacteroidetes(100);Bacteroidia(100);Bacteroidales(100);Bacteroidaceae(100);Bacteroides(100)
Consensus225	otu_618_V3V5	1.09315814923036	1.107743449809225	0.6	0.6	0.918656577961281	97.6	250	otu_618_V3V5	false	Root(100);Bacteria(100);Firmicutes(100);Clostridia(100);Clostridiales(100);Lachnospiraceae(97);Coprococcus(28)
Consensus247	otu_1145_V3V5	0.9149751668349531	0.895067710923806	0.25581396	0.25581396	0.922431901034028	96.0	250	otu_1145_V3V5	true	Root(100);Bacteria(100);Firmicutes(100);Clostridia(100);Clostridiales(100);Ruminococcaceae(94);Oscillibacter(74)
Consensus578	otu_213_V3V5	0.24077380490181652	0.229301200040964	0.4604651	0.4604651	0.933122412556289	96.39	249	otu_213_V3V5	true	Root(100);Bacteria(100);Bacteroidetes(100);Bacteroidia(100);Bacteroidales(100);Porphyromonadaceae(100);Butyricimonas(100)
Consensus689	otu_88_V3V5	0.235566920155946	0.2438054793194445	0.023255814	0.5771144	0.933283037171356	98.8	249	otu_88_V3V5	false	Root(100);Bacteria(100);Cyanobacteria(100);Cyanobacteria(100);Chloroplast(100);Streptophyta(100)
Consensus696	otu_33_V3V5	0.3845037970289855	0.37362008900451205	0.59069765	0.59069765	0.931054248885679	99.2	250	otu_33_V3V5	true	Root(100);Bacteria(100);Bacteroidetes(100);Bacteroidia(100);Bacteroidales(100);Bacteroidaceae(100);Bacteroides(100)
Consensus210	otu_184_V3V5	0.547286996538829	0.5664516746368304	0.10232558	0.10232558	0.937327455216223	97.6	250	otu_184_V3V5	false	Root(100);Bacteria(100);Bacteroidetes(100);Bacteroidia(100);Bacteroidales(100);Bacteroidaceae(100);Bacteroides(100)
Consensus532	otu_195_V3V5	0.5742591779985335	0.5848077934320235	0.9488372	0.9488372	0.936637527872449	96.4	250	otu_195_V3V5	false	Root(100);Bacteria(100);Firmicutes(100);Clostridia(100);Clostridiales(100);Incertae Sedis XIV(100);Blautia(100)
Consensus593	otu_1153_V3V5	0.4789809150293905	0.4877483702531835	0.29302326	0.29302326	0.939981979828223	99.6	250	otu_1153_V3V5	false	Root(100);Bacteria(100);Firmicutes(100);Clostridia(100);Clostridiales(100);Lachnospiraceae(74);Coprococcus(61)
Consensus120	otu_768_V3V5	1.10112880974569	1.116452047237845	0.53488374	0.53488374	0.949665951778896	96.8	250	otu_768_V3V5	false	Root(100);Bacteria(100);Firmicutes(100);Clostridia(100);Clostridiales(100);Lachnospiraceae(100);Roseburia(100)
Consensus300	otu_83_V3V5	0.7185161460665055	0.705502533537301	0.13488372	0.21428572	0.949843359177358	96.8	250	otu_83_V3V5	true	Root(100);Bacteria(100);Bacteroidetes(100);Bacteroidia(100);Bacteroidales(100);Bacteroidaceae(100);Bacteroides(100)
Consensus424	otu_371_V3V5	0.5073221434202839	0.497400630793294	0.74418604	0.74418604	0.949261108700535	98.8	250	otu_371_V3V5	true	Root(100);Bacteria(100);Firmicutes(100);Clostridia(100);Clostridiales(100);Lachnospiraceae(74);Coprococcus(65)
Consensus607	otu_717_V3V5	0.41270619690160903	0.40329772339869396	0.41395348	0.41395348	0.947294315637375	94.82	251	otu_717_V3V5	true	Root(100);Bacteria(100);Firmicutes(100);Clostridia(100);Clostridiales(100);Ruminococcaceae(100);Sporobacter(87)
Consensus670	otu_630_V3V5	0.20500510941850497	0.21426748660655148	0.027906977	0.027906977	0.943228633152386	92.83	251	otu_630_V3V5	false	Root(100);Bacteria(100);Firmicutes(100);Clostridia(100);Clostridiales(100);Veillonellaceae(100);Megamonas(100)
Consensus676	otu_955_V3V5	0.404282477537589	0.395654796020035	0.30697674	0.30697674	0.946099257999173	98.31	237	otu_955_V3V5	true	Root(100);Bacteria(100);Firmicutes(100);Clostridia(100);Clostridiales(100);Ruminococcaceae(99);Subdoligranulum(6)
Consensus252	otu_278_V3V5	0.8071908032849695	0.81756198292055	0.7255814	0.7255814	0.954269902149469	99.6	250	otu_278_V3V5	false	Root(100);Bacteria(100);Firmicutes(100);Clostridia(100);Clostridiales(100);Lachnospiraceae(88);Coprococcus(46)
Consensus73	otu_308_V3V5	1.71112629487479	1.7008788800026649	0.7627907	0.7627907	0.955838339406934	100.0	250	otu_308_V3V5	true	Root(100);Bacteria(100);Firmicutes(100);Clostridia(100);Clostridiales(100);Lachnospiraceae(100);Anaerostipes(98)
Consensus198	otu_184_V3V5	0.6713100728715905	0.6588686387645585	0.10232558	0.10232558	0.958527747623703	97.6	250	otu_184_V3V5	true	Root(100);Bacteria(100);Bacteroidetes(100);Bacteroidia(100);Bacteroidales(100);Bacteroidaceae(100);Bacteroides(100)
Consensus609	otu_133_V3V5	0.417550215054534	0.424356726503844	0.6465116	0.6465116	0.96024669913679	98.0	250	otu_133_V3V5	false	Root(100);Bacteria(100);Firmicutes(100);Clostridia(100);Clostridiales(100);Ruminococcaceae(100);Ruminococcus(100)
Consensus710	otu_184_V3V5	0.235541043734246	0.2423521356243405	0.10232558	0.10232558	0.960553591201459	96.4	250	otu_184_V3V5	false	Root(100);Bacteria(100);Bacteroidetes(100);Bacteroidia(100);Bacteroidales(100);Bacteroidaceae(100);Bacteroides(100)
Consensus145	otu_410_V3V5	0.910516153042069	0.9220450726711905	0.427907	0.427907	0.964240673198631	100.0	250	otu_410_V3V5	false	Root(100);Bacteria(100);Firmicutes(100);Clostridia(100);Clostridiales(100);Lachnospiraceae(7);Dorea(36)
Consensus723	otu_1145_V3V5	0.228416568382933	0.22351939011736502	0.25581396	0.25581396	0.965352367707375	97.6	250	otu_1145_V3V5	true	Root(100);Bacteria(100);Firmicutes(100);Clostridia(100);Clostridiales(100);Ruminococcaceae(94);Oscillibacter(74)
Consensus751	otu_55_V3V5	0.27709165984678896	0.2718086428980705	0.88372093	0.88372093	0.963955410939757	94.8	250	otu_55_V3V5	true	Root(100);Bacteria(100);Bacteroidetes(100);Bacteroidia(100);Bacteroidales(100);Rikenellaceae(100);Alistipes(100)
Consensus103	otu_1058_V3V5	1.52167094650689	1.51425598649194	0.3534884	0.3534884	0.966822389926781	96.4	250	otu_1058_V3V5	true	Root(100);Bacteria(100);Firmicutes(100);Clostridia(100);Clostridiales(100);Lachnospiraceae(100);Roseburia(99)
Consensus268	otu_853_V3V5	0.244037472330632	0.24980014184723698	0.093023255	0.093023255	0.969319805201017	95.62	251	otu_853_V3V5	false	Root(100);Bacteria(100);Bacteroidetes(100);Bacteroidia(100);Bacteroidales(100);Bacteroidaceae(100);Bacteroides(100)
Consensus817	otu_320_V3V5	0.19135886177039751	0.19490413837374349	0.26511627	0.26511627	0.970199470637603	96.0	250	otu_320_V3V5	false	Root(100);Bacteria(100);Firmicutes(97);Clostridia(96);Clostridiales(95);Ruminococcaceae(39);Acetivibrio(22)
Consensus418	otu_12_V3V5	0.27442650487255005	0.279958107730139	0.95813954	0.95813954	0.972403915326369	96.41	251	otu_12_V3V5	false	Root(100);Bacteria(100);Bacteroidetes(100);Bacteroidia(100);Bacteroidales(100);Bacteroidaceae(100);Bacteroides(100)
Consensus420	otu_572_V3V5	0.3556295082114065	0.3607048123051445	0.3116279	0.3116279	0.977822349209033	97.2	250	otu_572_V3V5	false	Root(100);Bacteria(100);Bacteroidetes(100);Bacteroidia(100);Bacteroidales(100);Bacteroidaceae(100);Bacteroides(100)
Consensus724	otu_308_V3V5	0.371554509899265	0.3742708394346715	0.7627907	0.7627907	0.977640907513557	98.4	250	otu_308_V3V5	false	Root(100);Bacteria(100);Firmicutes(100);Clostridia(100);Clostridiales(100);Lachnospiraceae(100);Anaerostipes(98)
Consensus794	otu_410_V3V5	0.235032490326396	0.238052486601329	0.427907	0.427907	0.975537570274416	98.0	250	otu_410_V3V5	false	Root(100);Bacteria(100);Firmicutes(100);Clostridia(100);Clostridiales(100);Lachnospiraceae(7);Dorea(36)
Consensus574	otu_262_V3V5	0.407171899504206	0.410813282838022	0.6372093	0.6372093	0.979774889929251	100.0	250	otu_262_V3V5	false	Root(100);Bacteria(100);Firmicutes(100);Clostridia(100);Clostridiales(100);Lachnospiraceae(100);Coprococcus(92)
Consensus105	otu_97_V3V5	0.885415513467769	0.8795717307508875	0.33953488	0.33953488	0.983504019761883	99.6	250	otu_97_V3V5	true	Root(100);Bacteria(100);Bacteroidetes(100);Bacteroidia(100);Bacteroidales(100);Bacteroidaceae(100);Bacteroides(100)
Consensus471	otu_222_V3V5	0.6958624513936025	0.6975414939596105	0.9255814	0.9255814	0.989049269178644	98.4	250	otu_222_V3V5	false	Root(100);Bacteria(100);Firmicutes(100);Clostridia(100);Clostridiales(100);Lachnospiraceae(97);Coprococcus(91)
Consensus360	otu_591_V3V5	0.825860362854523	0.825495326343104	0.59069765	0.59069765	0.997982887369709	97.2	250	otu_591_V3V5	true	Root(100);Bacteria(100);Firmicutes(100);Clostridia(100);Clostridiales(100);Lachnospiraceae(97);Roseburia(97)
