# Supplementary material for: Recent urbanization in China is correlated with a Westernized microbiome encoding increased virulence and antibiotic resistance genes
Source: Microbiome. 2017 Sep 15;5:121. doi: 10.1186/s40168-017-0338-7 (PMC5603068; doi:10.1186/s40168-017-0338-7)
Supplement: Supplementary file 24 — Supplementary zip file. Code and input tables used to generate the figures and tables in this paper. (ZIP 16846 kb) [file 40168_2017_338_MOESM24_ESM.zip › UrbanRuralChina/16SrRNA/inputData/databaseResults/rollingWindownPrevelance.txt]

rank	pValue	rollingPrevelance	higherInRural
1.0	1.85448972640501E-5	0.3618604611200001	true
2.0	1.29851405207271E-4	0.32967441552000004	true
3.0	2.37669228174919E-4	0.3144186018	true
4.0	6.03886409485277E-4	0.31813953179999993	true
5.0	9.14197132850569E-4	0.2978604638	true
6.0	0.00109499975691452	0.3285581386	true
7.0	0.00131261453800557	0.34344185860000004	true
8.0	0.00174246244408727	0.32744185876000004	true
9.0	0.00223388494017585	0.31255813876	true
10.0	0.00282231986920334	0.31590697596	true
11.0	0.00299000944475525	0.30697674395999996	true
12.0	0.0033351586344883	0.32855813876	true
13.0	0.00456115860297945	0.3053023242399999	true
14.0	0.00505214968436918	0.31534883623999993	true
15.0	0.0054857848016181	0.30641860423999995	true
16.0	0.00594071174316735	0.2954418590399999	true
17.0	0.00610015731187219	0.3028837194399999	true
18.0	0.00652526459433167	0.30418604503999985	true
19.0	0.00657035704056708	0.27367441803999987	true
20.0	0.00767816809161026	0.27032558083999986	true
21.0	0.00776899271733933	0.2626976744399999	true
22.0	0.00811225521834502	0.26716279123999986	true
23.0	0.0082819888415766	0.2641860464399999	true
24.0	0.00951329324075934	0.27051162839999987	true
25.0	0.00976371176484836	0.24725581479999995	true
26.0	0.0100829553728459	0.26325581571999995	true
27.0	0.01019741055095	0.2933953501199999	true
28.0	0.010796790533372	0.2999069778399999	true
29.0	0.0114413984132692	0.29525581519999994	true
30.0	0.0124513553753749	0.3062325591999999	true
31.0	0.0127012542555649	0.2755348844	true
32.0	0.0133868502382301	0.25023255992	true
33.0	0.0140841247876404	0.27274418776000003	true
34.0	0.0141765382920512	0.26939535055999997	true
35.0	0.0145016788709118	0.29730232855999994	true
36.0	0.0148884091161861	0.29209302567999995	true
37.0	0.0150963013284504	0.27051163087999996	true
38.0	0.0154065530329835	0.2714418634	true
39.0	0.0165249543743029	0.25711628179999996	true
40.0	0.0171567267434412	0.2697674438	true
41.0	0.0175232291514426	0.29432558259999997	true
42.0	0.0182414416983488	0.3040000022	true
43.0	0.0186461562988935	0.29376744424	true
44.0	0.020051630127105	0.30623256164	true
45.0	0.0204357733804705	0.31032558524000003	true
46.0	0.020610573563361	0.30083721204	true
47.0	0.0207924988530996	0.28893023424000003	true
48.0	0.0228295642269536	0.29246511784	true
49.0	0.0239303189127555	0.28539534984	true
50.0	0.024041576061721	0.28223255924	true
51.0	0.0242775215651216	0.27609302323999996	true
52.0	0.024712423525571	0.25693023284	true
53.0	0.0262342015003117	0.27404651244	true
54.0	0.0263144844228531	0.28018604708	true
55.0	0.0265786800696155	0.27627907108	true
56.0	0.0267911143253275	0.27962790827999995	true
57.0	0.0268900993710022	0.28372093155999994	true
58.0	0.0270146745567958	0.26920930355999995	true
59.0	0.0273378959321653	0.26790697835999994	true
60.0	0.0277321309907981	0.23013953543999996	true
61.0	0.0284991999689724	0.24390697831999994	true
62.0	0.0296376775919815	0.2744186063199999	true
63.0	0.0297011856108311	0.2880000027199999	true
64.0	0.030566326749657	0.28558139751999995	true
65.0	0.0318663065052751	0.2855813975199999	true
66.0	0.0320999010640786	0.25525581703999994	true
67.0	0.033130444503213	0.23813953704	true
68.0	0.0347020412520062	0.266232559	true
69.0	0.0350883177286401	0.26865116219999996	true
70.0	0.035743295011917	0.26790697580000006	true
71.0	0.0363038476346831	0.267348837	true
72.0	0.0369540206035048	0.2701395348	true
73.0	0.0383735945664946	0.278139536	true
74.0	0.0387244087811445	0.30865116400000003	true
75.0	0.0389720891453209	0.30865116400000003	true
76.0	0.0392742352378709	0.30530232679999997	true
77.0	0.0407766824119014	0.3140465128	true
78.0	0.0411466856236435	0.3056744192	true
79.0	0.0479110427401513	0.2965581404	true
80.0	0.0495455894625755	0.3183255804	true
81.0	0.0508963311669133	0.30809302244000003	true
82.0	0.0534153813851164	0.32186046364	true
83.0	0.054310925292735	0.3227906964400001	true
84.0	0.0565531220661235	0.32409302164000003	true
85.0	0.0585866957950663	0.34009302255999996	true
86.0	0.0589045449276004	0.33358139336000003	true
87.0	0.0604381610497324	0.3038139514	true
88.0	0.0604845610471516	0.31925581140000003	true
89.0	0.0605465399169867	0.3361860434	true
90.0	0.0615812313312633	0.34269767180000005	true
91.0	0.06184207583669	0.35739534588	true
92.0	0.0622221839131121	0.37395348508	true
93.0	0.0623509849425339	0.35274418388	true
94.0	0.0625665074259725	0.34790697508	true
95.0	0.0655275561868939	0.34399999908	true
96.0	0.0667191505282498	0.36855813908	true
97.0	0.0667638766234577	0.3776744190800001	true
98.0	0.0673078593757287	0.37302325508	true
99.0	0.067510134817631	0.3454883712399999	true
100.0	0.0678915459298339	0.36911627904	true
101.0	0.069386673642885	0.39869767623999997	true
102.0	0.070802599635954	0.39609302623999987	true
103.0	0.0723030982692263	0.40855814143999986	true
104.0	0.0745027133123894	0.41990697903999985	true
105.0	0.0748276228322848	0.40595349183999985	true
106.0	0.0758902290851633	0.4318139557999999	true
107.0	0.078370376899541	0.41823256099999995	true
108.0	0.0787500923986925	0.42232558420000005	true
109.0	0.0812289303970832	0.4251162822	true
110.0	0.0841431145161695	0.4189767462	true
111.0	0.0846391251386225	0.4208372114	true
112.0	0.0851038901488408	0.43106976936	true
113.0	0.0872955207806667	0.4167441869600001	true
114.0	0.0891514390240629	0.40613953616000004	true
115.0	0.0917534586088757	0.3925581409600001	true
116.0	0.0920938580642077	0.3799069785600001	true
117.0	0.0946004981459014	0.38697674536	true
118.0	0.0968883020973805	0.39330232655999997	true
119.0	0.0989710506576725	0.41041860416	true
120.0	0.100019701257051	0.41079069656	true
121.0	0.100115631604796	0.39795348655999985	true
122.0	0.100654008003291	0.38995348535999985	true
123.0	0.101316728561083	0.39051162536	true
124.0	0.102314091996426	0.39851162519999994	true
125.0	0.103989272628431	0.37227906628000007	true
126.0	0.105362059057856	0.35739534468	true
127.0	0.107124729077925	0.35609301868	true
128.0	0.108117959559283	0.33079069468	true
129.0	0.110541805421023	0.33320929867999993	true
130.0	0.111127170627255	0.32930232187999997	true
131.0	0.111140581010345	0.31925581107999995	true
132.0	0.113482890912252	0.32967441548	true
133.0	0.113796682572219	0.32390697388	true
134.0	0.117830940222241	0.31888371788	true
135.0	0.118075711502077	0.3216744154799999	true
136.0	0.118718007618265	0.33209302108000005	true
137.0	0.118922858967157	0.32111627708000007	true
138.0	0.119828920233975	0.32874418508000003	true
139.0	0.119885232833553	0.32874418508000003	true
140.0	0.120684102478336	0.34195348748	true
141.0	0.122522478038851	0.34902325468	true
142.0	0.123791844166598	0.35516279028	true
143.0	0.124405343757775	0.35125581427999997	true
144.0	0.127323655438716	0.33916279188	true
145.0	0.127612598284511	0.35981395548	true
146.0	0.130246580308179	0.36334883988	true
147.0	0.132232665519698	0.37804651548	true
148.0	0.132586427875782	0.40372093548000004	true
149.0	0.134174748405063	0.40651163308	true
150.0	0.137568248362998	0.40874419120000005	true
151.0	0.138004738907056	0.38753488788000007	true
152.0	0.139732963608048	0.40279070188	true
153.0	0.142569166406712	0.40706977148	true
154.0	0.142791226233057	0.42381395788	true
155.0	0.142956497494255	0.42697674988	true
156.0	0.144592820422229	0.41116279672000006	true
157.0	0.145732091358817	0.41730233272	true
158.0	0.14613772368243	0.41079070452000005	true
159.0	0.147823352033751	0.41581396051999997	true
160.0	0.151139638916117	0.40204651892	true
161.0	0.153522125599498	0.38269768091999995	true
162.0	0.158080475346284	0.40632558691999987	true
163.0	0.15831091914506	0.38809302811999996	true
164.0	0.163473758339028	0.40148837771999996	true
165.0	0.169948025629618	0.39088372692	true
166.0	0.170013742044521	0.41879070492000003	true
167.0	0.177351196322284	0.40465117132000006	true
168.0	0.181503604223185	0.42511628732000006	true
169.0	0.182414831157255	0.4193488457200001	true
170.0	0.184033598381646	0.4210232633200001	true
171.0	0.187342592809329	0.42995349692000007	true
172.0	0.189159530664191	0.43739535612	true
173.0	0.189212361609123	0.41116279612	true
174.0	0.192253588845366	0.40893023852	true
175.0	0.192807500042829	0.42920930731999996	true
176.0	0.194775053000252	0.4494883778399999	true
177.0	0.194969858524104	0.41953488891999996	true
178.0	0.195165841181621	0.43534884131999996	true
179.0	0.197603315559097	0.42046512131999997	true
180.0	0.200173076334959	0.4336744233199999	true
181.0	0.200223748665676	0.45730233087999983	true
182.0	0.20425846482666	0.4502325628799999	true
183.0	0.205684179795971	0.4613953534799999	true
184.0	0.206202526197221	0.47144186467999993	true
185.0	0.20685594398309	0.50437209828	true
186.0	0.211116754540373	0.5335814026799999	true
187.0	0.213013619673732	0.5218604734799999	true
188.0	0.221644121542878	0.5477209386799999	true
189.0	0.225510915990525	0.52446512416	true
190.0	0.225855460365785	0.52241861336	true
191.0	0.228675335631672	0.49506977535999996	true
192.0	0.229907998674054	0.50920930896	true
193.0	0.232292874090881	0.51404651816	true
194.0	0.232925977731347	0.5274418677599999	true
195.0	0.233460619795229	0.4984186122	true
196.0	0.234045083582902	0.4952558202000001	true
197.0	0.234200815938699	0.4803720994	true
198.0	0.236088655153303	0.49953488979999994	true
199.0	0.241643317401061	0.49897674979999995	true
200.0	0.247289951759859	0.49897674979999995	true
201.0	0.250549205397119	0.5049302381999999	true
202.0	0.254096309036708	0.51404651752	true
203.0	0.25800291457655	0.5147907051199998	true
204.0	0.264296469765501	0.5032558203199999	true
205.0	0.272600491085943	0.48000000551999994	true
206.0	0.273143415853254	0.48148837592	true
207.0	0.274002797711728	0.49525581832	true
208.0	0.274920992166656	0.51144186552	true
209.0	0.277636086967078	0.5198139575199999	true
210.0	0.278405786864513	0.52520930552	true
211.0	0.28026818877045	0.52502325752	true
212.0	0.281088905314467	0.53153488472	true
213.0	0.285300268531056	0.5086511635199998	true
214.0	0.290560358575608	0.5177674428399999	true
215.0	0.29341117577275	0.5149767444399999	true
216.0	0.293593534328349	0.5127441864399997	true
217.0	0.297634982291631	0.5084651168399998	true
218.0	0.299925252581752	0.49674418563999984	true
219.0	0.310364762914252	0.4889302312399998	true
220.0	0.314460877979109	0.5162790691999999	true
221.0	0.3150739210746	0.50976744	true
222.0	0.318371037953208	0.5319069752	true
223.0	0.319832910495786	0.5028837198800001	true
224.0	0.321824656331262	0.51088371988	true
225.0	0.322211874468513	0.4902325580400001	true
226.0	0.325957847331425	0.4880000000400001	true
227.0	0.327477949984127	0.47813953468000014	true
228.0	0.327685322091635	0.46474418508000015	true
229.0	0.329386472623775	0.4716279058800002	true
230.0	0.329975208625241	0.47293023148000013	true
231.0	0.332595248018761	0.44706976748000016	true
232.0	0.337294422878762	0.4548837210800001	true
233.0	0.339987838211487	0.45972093068	true
234.0	0.340309302383611	0.45506976867999993	true
235.0	0.341839925679131	0.4448372110799999	true
236.0	0.346657219635642	0.42716279188	true
237.0	0.349114415711932	0.41972093188000004	true
238.0	0.353331945348087	0.4318139550800001	true
239.0	0.353578213178886	0.43311628068	true
240.0	0.354421958793862	0.4485581406800001	true
241.0	0.356874141510265	0.4448372102800001	true
242.0	0.363573897981491	0.4491162798800001	true
243.0	0.366732058775037	0.4491162798800001	true
244.0	0.36725046986421	0.45655814068000006	true
245.0	0.367596382026937	0.43218604688	true
246.0	0.371029395261554	0.42400000088	true
247.0	0.37331695725891	0.40111628087999995	true
248.0	0.375521534366592	0.4148837225999999	true
249.0	0.376027106932058	0.4070697697999999	true
250.0	0.377642052843579	0.43218604963999996	true
251.0	0.377688258047703	0.43516279364	true
252.0	0.380757071356502	0.4487441886	true
253.0	0.381181028250866	0.4431627933999999	true
254.0	0.381341112359625	0.461953491	true
255.0	0.382470843670717	0.471441863	true
256.0	0.38370119413045	0.49730232700000004	true
257.0	0.390170888508147	0.47609302379999996	true
258.0	0.391398794340192	0.457860465	true
259.0	0.397152161834772	0.4573023249999999	true
260.0	0.404945774304891	0.45358139459999997	true
261.0	0.405100562279521	0.44390697599999995	true
262.0	0.408042425446354	0.43665116219999994	true
263.0	0.409727386801416	0.4502325562	true
264.0	0.41434588293194	0.45209302100000004	true
265.0	0.414798889810793	0.42325581196000006	true
266.0	0.416559811019859	0.4215813931600001	true
267.0	0.430692345378599	0.4027906955600002	true
268.0	0.431211563426814	0.41451162676000025	true
269.0	0.434063440436489	0.40279069636000014	true
270.0	0.435716487686395	0.4102325573600001	true
271.0	0.438055265739844	0.42269767256000007	true
272.0	0.443105399580727	0.41395348535999993	true
273.0	0.445654390267226	0.42493022855999996	true
274.0	0.44773818537556	0.42716278616	true
275.0	0.454948021066203	0.42344185575999993	true
276.0	0.455447114919836	0.40241859975999994	true
277.0	0.456271504782107	0.4009302277599999	true
278.0	0.463067383044181	0.4344186009599999	true
279.0	0.469423500115091	0.4187906953599999	true
280.0	0.474040353785183	0.4368372081599999	true
281.0	0.474207711754132	0.42530232576000004	true
282.0	0.477178731853824	0.4437209301600001	true
283.0	0.478871964766418	0.4297674415600001	true
284.0	0.483732111312238	0.4414883727600001	true
285.0	0.48459102057169	0.43758139516000016	true
286.0	0.48992452237716	0.4377674417600001	true
287.0	0.490430593426231	0.43962790716	true
288.0	0.491978012301617	0.41972093195999993	true
289.0	0.493807967810037	0.4202790711600001	true
290.0	0.494746418562768	0.4452093026	true
291.0	0.503638860387023	0.4468837214	true
292.0	0.504166770667072	0.47479069940000007	true
293.0	0.508660061295129	0.4749767446	true
294.0	0.516637279685661	0.49581395380000004	true
295.0	0.519009445258872	0.5082790685999999	true
296.0	0.527313500678197	0.5114418606	true
297.0	0.537578979737954	0.509767442	true
298.0	0.538034581896678	0.514976746	true
299.0	0.539398096226523	0.516465118	true
300.0	0.543414763205045	0.5186976743999999	true
301.0	0.54350286725556	0.5177674412	true
302.0	0.545415414903012	0.5294883711999999	true
303.0	0.555522983094769	0.5015813932000001	true
304.0	0.558569481395173	0.5162790652	true
305.0	0.560172063238915	0.495069762	true
306.0	0.564604760865218	0.49395348280000007	true
307.0	0.570072022152258	0.48446511000000003	true
308.0	0.571181587355531	0.5190697614	true
309.0	0.571921483771983	0.4969302266	true
310.0	0.582621190840696	0.4930232498	true
311.0	0.588744823591252	0.5056744122000001	true
312.0	0.590944005967905	0.5244651102	true
313.0	0.599021462282447	0.5475348774	true
314.0	0.60012183214589	0.5492092974	true
315.0	0.601328763196666	0.5521860413999999	true
316.0	0.604204060740606	0.550697669	true
317.0	0.605492250053447	0.5173953426	true
318.0	0.606347290407512	0.4933953442	true
319.0	0.61051149533362	0.4705116238	true
320.0	0.614824984378394	0.46827906739999997	true
321.0	0.619211078800198	0.460651161	true
322.0	0.621426412568834	0.46251162640000004	true
323.0	0.623190039744939	0.4463255792	true
324.0	0.623332988846324	0.4667906956	true
325.0	0.627707217971884	0.47125581359999985	true
326.0	0.634384772379025	0.49730232439999994	true
327.0	0.635973054526021	0.4865116272	true
328.0	0.639015527487731	0.5084651168	true
329.0	0.642556524812581	0.5075348848	true
330.0	0.645018140633034	0.5157209304	true
331.0	0.654564476142247	0.521302326	true
332.0	0.664499491825944	0.5093953504000001	true
333.0	0.667066278980709	0.4820465128	true
334.0	0.669289573343697	0.493209304	true
335.0	0.673261028610075	0.5002790708	true
336.0	0.676690440357382	0.49004651320000003	true
337.0	0.679029382900977	0.4896744196	true
338.0	0.679612030266152	0.4653023267999999	true
339.0	0.686797301369113	0.4552558144	true
340.0	0.691188426569685	0.43255814119999997	true
341.0	0.694170769375872	0.43944186199999996	true
342.0	0.703494018553322	0.44446511720000004	true
343.0	0.704242157394293	0.45804651320000006	true
344.0	0.704361272482253	0.4532093036	true
345.0	0.705526717226822	0.46065116200000006	true
346.0	0.707217220340047	0.4448372080000001	true
347.0	0.707228183029263	0.44037209148	true
348.0	0.708052479820699	0.45134883468000003	true
349.0	0.709978154939503	0.43999999747999996	true
350.0	0.711557039884871	0.41004650855999997	true
351.0	0.713897681311628	0.40669767096000004	true
352.0	0.720856827628989	0.40483720616	true
353.0	0.721233068235377	0.40297674056	true
354.0	0.723375517357137	0.37916278776000006	true
355.0	0.728575194890404	0.38939534615999993	true
356.0	0.73891883409321	0.40167441616000005	true
357.0	0.744987752104097	0.42790697376000003	true
358.0	0.74601461550937	0.4485581377599999	true
359.0	0.74875211939229	0.4262325557599999	true
360.0	0.75205941292643	0.42120930175999993	true
361.0	0.756817046956583	0.4385116261599999	true
362.0	0.764175207853678	0.4452093009599999	true
363.0	0.764214165136795	0.44483720815999994	true
364.0	0.764626339766468	0.47386046455999997	true
365.0	0.765590027968022	0.47869767376000005	true
366.0	0.772571446821105	0.49544186016	true
367.0	0.776140476915268	0.48893023256000007	true
368.0	0.777557230413706	0.47479069656000006	true
369.0	0.779332112444472	0.50827906976	true
370.0	0.782076802238184	0.5053023257600001	true
371.0	0.782248960364209	0.5099534885600001	true
372.0	0.78511318680582	0.5324651154800001	true
373.0	0.786288155342473	0.5250232554800001	true
374.0	0.786989381153396	0.5133023250800001	true
375.0	0.795616085438461	0.5287441852	true
376.0	0.799381894709123	0.5296744188	true
377.0	0.806813832506022	0.5235348835999999	true
378.0	0.82104567773544	0.5229767435999999	true
379.0	0.82938995172813	0.5229767435999999	true
380.0	0.832631739701795	0.5281860463999999	true
381.0	0.833833304046645	0.5073488367999999	true
382.0	0.834677742197816	0.4835348848	true
383.0	0.835441466078055	0.4654883720000001	true
1.0	2.04257021507726E-4	0.6414883691999997	false
2.0	4.24014619162083E-4	0.6537674395999998	false
3.0	5.04621500120317E-4	0.6736744160000001	false
4.0	5.61947658669348E-4	0.6664186011999998	false
5.0	6.07718468691676E-4	0.6589767395999999	false
6.0	6.12483125378649E-4	0.6429767392	false
7.0	6.24278987828353E-4	0.6195348768	false
8.0	6.85887668309904E-4	0.6267906903999999	false
9.0	7.12899909995679E-4	0.6254883647999999	false
10.0	7.91023395778079E-4	0.6306976672	false
11.0	9.0126752212405E-4	0.6079999951999999	false
12.0	0.00101030849533101	0.6079999951999998	false
13.0	0.00101692996104497	0.6314418575999998	false
14.0	0.00105243364873564	0.6334883695999999	false
15.0	0.00117896465408118	0.6137674407999999	false
16.0	0.00154199988655568	0.6124651152	false
17.0	0.00161440407240709	0.6370232551999999	false
18.0	0.00190342531527699	0.6370232551999999	false
19.0	0.00197864056216579	0.6173023263999999	false
20.0	0.00204254325830444	0.6316279087999999	false
21.0	0.00232549929382142	0.6135813984	false
22.0	0.00243551908894024	0.6413023304	false
23.0	0.00298310106582633	0.6413023304000001	false
24.0	0.00298860249979871	0.6416744248	false
25.0	0.002989735856473	0.6409302407999999	false
26.0	0.00334161644090347	0.6576744271999999	false
27.0	0.00338813531577853	0.6496744271999999	false
28.0	0.00362410617374809	0.6539534971999998	false
29.0	0.00475457837886384	0.6623255895999999	false
30.0	0.00489659765664796	0.6452093112	false
31.0	0.00502275532967111	0.6612093116	false
32.0	0.00554699744804266	0.6857674516	false
33.0	0.00612761606551815	0.6785116379999999	false
34.0	0.00619604186363609	0.6820465219999998	false
35.0	0.00687774571834621	0.6725581499999999	false
36.0	0.00710877394050335	0.6712558235999998	false
37.0	0.00772916193271578	0.672744194	false
38.0	0.00850369706701315	0.6682790759999999	false
39.0	0.00903407998170014	0.6533953548	false
40.0	0.00987258392197932	0.6507907035999999	false
41.0	0.0101956733004059	0.6232558195999999	false
42.0	0.0111519159005278	0.5986976795999999	false
43.0	0.0114078806951716	0.598325586	false
44.0	0.0116590447865972	0.6187907011999999	false
45.0	0.011679697622285	0.6072558172	false
46.0	0.0132264197857662	0.6102325611999999	false
47.0	0.0132550652385766	0.6113488388	false
48.0	0.0135168643417565	0.6130232567999999	false
49.0	0.0147287311525059	0.6334883727999999	false
50.0	0.0158877739615951	0.6292093024	false
51.0	0.0160455485367476	0.6366511624	false
52.0	0.0166205769504433	0.6528372103999999	false
53.0	0.017665409670242	0.6253023263999999	false
54.0	0.0183153458133354	0.6126511647999999	false
55.0	0.0192726706562072	0.6310697688	false
56.0	0.0195312488874029	0.6273488387999999	false
57.0	0.0209767928761972	0.6106046519999999	false
58.0	0.0213195410705738	0.6001860456000001	false
59.0	0.0217112362361566	0.5936744176000001	false
60.0	0.0220160836216856	0.5998139536000001	false
61.0	0.0224006470897906	0.624186048	false
62.0	0.0227540060798654	0.6040930256000001	false
63.0	0.0229587397874935	0.5851162812000001	false
64.0	0.0230652611986497	0.589581396	false
65.0	0.024070466369572	0.60911628	false
66.0	0.0243221265303708	0.636837212	false
67.0	0.0248771094745823	0.6552558159999999	false
68.0	0.0258321630716278	0.6373953520000001	false
69.0	0.0265449330263512	0.6370232592000001	false
70.0	0.0269645677644877	0.6472558168000002	false
71.0	0.0288832979592841	0.6400000032000002	false
72.0	0.0291998468466822	0.6273488416	false
73.0	0.0294419378859276	0.5986976788	false
74.0	0.029743377303586	0.5808372124000001	false
75.0	0.0300908960172532	0.5856744228	false
76.0	0.0310320917684694	0.5793488428000001	false
77.0	0.0321789786181428	0.5627907004000001	false
78.0	0.0346879949018033	0.5724651192000001	false
79.0	0.0348129442058029	0.5592558152000001	false
80.0	0.0351338167861917	0.5408372112	false
81.0	0.0363764740476311	0.5501395367999999	false
82.0	0.0382852240535262	0.5356279099999999	false
83.0	0.0387532407902286	0.5220465164	false
84.0	0.0393102919879755	0.526325586	false
85.0	0.040424324592585	0.51125581752	false
86.0	0.0436618577614794	0.49544186312	false
87.0	0.0449956575167731	0.5157209331199999	false
88.0	0.0456028956294388	0.5175813995199999	false
89.0	0.0457139821320001	0.5040000059199999	false
90.0	0.048253626923483	0.50716279552	false
91.0	0.0494469764491974	0.47051163104000004	false
92.0	0.0509644053340349	0.47665116704	false
93.0	0.0529414591923882	0.47069767904000004	false
94.0	0.05309212809485	0.4705116334400001	false
95.0	0.0559984817970567	0.4653023306400001	false
96.0	0.0560933523321339	0.4643720986400001	false
97.0	0.0573439807400077	0.4610232610400001	false
98.0	0.0577912645762101	0.4679069818400001	false
99.0	0.0629422445516117	0.45116279624000016	false
100.0	0.0666932849590591	0.4584186102400001	false
101.0	0.0695581272369266	0.4613953542400001	false
102.0	0.0704589482223474	0.4539534950400001	false
103.0	0.0718702771869122	0.47311628584000004	false
104.0	0.0792483878450674	0.48948837784000004	false
105.0	0.0797798703271007	0.50883721504	false
106.0	0.0856372412074256	0.48818605224	false
107.0	0.0896168411036674	0.5010232602399999	false
108.0	0.0920357793126748	0.52651163064	false
109.0	0.0940593988642627	0.53320930504	false
110.0	0.0961952100254854	0.55813953752	false
111.0	0.10441734896613	0.55032558312	false
112.0	0.11168911517526	0.54976744272	false
113.0	0.11250028349078	0.5395348835200001	false
114.0	0.118349050635018	0.56353488352	false
115.0	0.121369984409464	0.5536744203200001	false
116.0	0.127011494289505	0.5640930248000001	false
117.0	0.131793434901302	0.5404651176	false
118.0	0.139828508762357	0.5380465120000001	false
119.0	0.141381057456403	0.531162792	false
120.0	0.142290613536531	0.5120000012000001	false
121.0	0.147985364443332	0.5075348844	false
122.0	0.149988357326897	0.5173953476	false
123.0	0.150622671097467	0.5134883716	false
124.0	0.156436933083579	0.5283720924	false
125.0	0.156958219846836	0.49395348680000006	false
126.0	0.159637876983181	0.4852092988	false
127.0	0.162706494415305	0.507906974	false
128.0	0.164256301246175	0.4744186016	false
129.0	0.165976329576768	0.47776743920000003	false
130.0	0.168142710618301	0.48167441639999997	false
131.0	0.169214268837711	0.4775813928	false
132.0	0.170986227881164	0.4630697656	false
133.0	0.172177470803101	0.4496744180000001	false
134.0	0.183608843780818	0.4613953476000001	false
135.0	0.195560030100438	0.4483720916000001	false
136.0	0.195890373086628	0.44725581240000006	false
137.0	0.202029337031019	0.4468837188	false
138.0	0.20218934596522	0.46865116040000004	false
139.0	0.203572953472569	0.44930232279999993	false
140.0	0.203935439683262	0.465302322	false
141.0	0.205544879028973	0.47981395	false
142.0	0.208445585360217	0.4969302276	false
143.0	0.214276935950103	0.50158139	false
144.0	0.217908653831537	0.495441854	false
145.0	0.224117113048847	0.5196279	false
146.0	0.228294917075968	0.5475348768	false
147.0	0.234873742413261	0.5475348768	false
148.0	0.238242981321646	0.5477209228000001	false
149.0	0.240168207576408	0.5518139460000001	false
150.0	0.241548437190014	0.5826976668000001	false
151.0	0.241912320261039	0.5957209248000002	false
152.0	0.24772251518875	0.5813953420000002	false
153.0	0.250481467934201	0.5914418536000001	false
154.0	0.253412841545274	0.5752558080000002	false
155.0	0.260467727950729	0.5728372040000002	false
156.0	0.26298805380728	0.5897674368000002	false
157.0	0.264070872824494	0.5897674368000001	false
158.0	0.265111989352564	0.605209298	false
159.0	0.265148114676385	0.5784186012	false
160.0	0.268368604641574	0.5910697652	false
161.0	0.275997750149449	0.5972093011999999	false
162.0	0.282412766080829	0.5795348852	false
163.0	0.283164217166124	0.5778604668	false
164.0	0.284407128899844	0.5933023268	false
165.0	0.285719003607751	0.5590697684000001	false
166.0	0.288749863793177	0.5467906988	false
167.0	0.289441621096942	0.5471627924000001	false
168.0	0.307263416569997	0.5482790716000001	false
169.0	0.307470864358419	0.5547906996000002	false
170.0	0.309599498869017	0.5616744216	false
171.0	0.310360820362184	0.5432558168000001	false
172.0	0.311980209532912	0.5346976772	false
173.0	0.323037194750879	0.5653953512	false
174.0	0.332323534141191	0.5786046528	false
175.0	0.337926411399591	0.5812093036	false
176.0	0.338819868560226	0.5666976751999999	false
177.0	0.339558077390255	0.5484651175999999	false
178.0	0.345012807463037	0.53767442	false
179.0	0.354433912164655	0.5265116292	false
180.0	0.366922591257724	0.5170232572	false
181.0	0.368719763990813	0.49079069920000007	false
182.0	0.369535896997969	0.5108837224000001	false
183.0	0.404157367947591	0.48167441920000004	false
184.0	0.409991372625004	0.4887441864	false
185.0	0.41424963398699	0.495813952	false
186.0	0.416859351004217	0.515162788	false
187.0	0.423351430812955	0.5278139496	false
188.0	0.438225952107931	0.532465112	false
189.0	0.449270632152875	0.5320930191999999	false
190.0	0.451325722494104	0.551441856	false
191.0	0.453291862612502	0.5570232515999999	false
192.0	0.453448038768132	0.5302325548	false
193.0	0.465979331861616	0.516465113	false
194.0	0.475362216641417	0.5229767409999999	false
195.0	0.478044209558296	0.5272558101999999	false
196.0	0.478625393863895	0.5438139494	false
197.0	0.487118390853746	0.5519999954	false
198.0	0.51204257091117	0.5289302282	false
199.0	0.517524356374235	0.5058604614	false
200.0	0.526027437394253	0.5008372069999999	false
201.0	0.52901771642974	0.5019534854	false
202.0	0.529376266032475	0.5240930202	false
203.0	0.531417015197079	0.5335813922	false
204.0	0.536776048779278	0.561488369	false
205.0	0.539143910316108	0.564465113	false
206.0	0.54601342975157	0.5899534846	false
207.0	0.549962089320442	0.5895813926	false
208.0	0.55320246101007	0.6163720894	false
209.0	0.553579500872393	0.6141395318	false
210.0	0.559182187127877	0.5906976722	false
211.0	0.56023234060161	0.5778604642000001	false
212.0	0.5610290281198	0.5840000002	false
213.0	0.569454625382489	0.5551627914000001	false
214.0	0.575666575668636	0.5637209310000002	false
215.0	0.575669798653446	0.5724651166000001	false
216.0	0.582749124171042	0.5834418602000002	false
217.0	0.589917915692927	0.5828837206000002	false
218.0	0.594697174517031	0.5832558136000002	false
219.0	0.599548989854401	0.5763720936000002	false
220.0	0.605256849375061	0.5613023244	false
221.0	0.618658415103001	0.5609302316000001	false
222.0	0.631199130860716	0.5542325596000002	false
223.0	0.636816967132275	0.5715348844000002	false
224.0	0.640184023656865	0.5784186056000002	false
225.0	0.646735695109949	0.5598139536000002	false
226.0	0.64945609883177	0.5354418606800002	false
227.0	0.651445962615648	0.5209302326800002	false
228.0	0.655261571278437	0.5188837214800002	false
229.0	0.66602040658341	0.49972093068000006	false
230.0	0.668318872290223	0.5013953482800001	false
231.0	0.671477505764513	0.48613953468000015	false
232.0	0.675957362385909	0.48613953468000015	false
233.0	0.680199282065401	0.46679069868	false
234.0	0.689894655109127	0.46827907068	false
235.0	0.702709824769077	0.48930232628000014	false
236.0	0.704891702071436	0.47479069708	false
237.0	0.70965466519734	0.47237209148	false
238.0	0.723540885210669	0.47516278908000004	false
239.0	0.73676362157266	0.46958139347999994	false
240.0	0.739016722971546	0.46102325388	false
241.0	0.743409438336142	0.4548837182799999	false
242.0	0.745991310119003	0.45432557907999993	false
243.0	0.746304311266142	0.46344185827999995	false
244.0	0.75363530822427	0.4426046482799999	false
245.0	0.753847764417664	0.45451162587999994	false
246.0	0.767397111294245	0.4301395330799999	false
247.0	0.771773884482118	0.43162790307999993	false
248.0	0.773002551806078	0.40353488068000004	false
249.0	0.775618812009869	0.40148836868000004	false
250.0	0.779732187997201	0.41116278708000004	false
251.0	0.783495943421923	0.41097674056	false
252.0	0.794048233814058	0.43795348456000005	false
253.0	0.811854040328455	0.4305116237600001	false
254.0	0.816816461891732	0.42865115896000006	false
255.0	0.819873724013294	0.39999999644000006	false
256.0	0.83001148772928	0.40688371804000006	false
257.0	0.839415457608576	0.41079069404	false
258.0	0.84212331627417	0.42381394844	false
259.0	0.849332226742011	0.41618604124	false
260.0	0.855414793340839	0.4035348796399999	false
261.0	0.856066117626167	0.3966511590399999	false
262.0	0.859047120835646	0.3767441818399999	false
263.0	0.862679774077039	0.4109767402399999	false
264.0	0.870885336963059	0.39832557863999996	false
265.0	0.882508152882	0.40520930064	false
266.0	0.883392865072517	0.39404651064	false
267.0	0.885912181644929	0.41525581263999994	false
