# Supplementary material for: Recent urbanization in China is correlated with a Westernized microbiome encoding increased virulence and antibiotic resistance genes
Source: Microbiome. 2017 Sep 15;5:121. doi: 10.1186/s40168-017-0338-7 (PMC5603068; doi:10.1186/s40168-017-0338-7)
Supplement: Supplementary file 24 — Supplementary zip file. Code and input tables used to generate the figures and tables in this paper. (ZIP 16846 kb) [file 40168_2017_338_MOESM24_ESM.zip › UrbanRuralChina/16SrRNA/inputData/databaseResults/silvaRuralVsUrban.txt]

meanRural	meanUrban	percentIdentity	pValue	alignmentLength	higherInRural
0.864495705187562	0.292775301471058	99.2	1.85448972640501E-5	250	true
1.63335830757268	0.7846033317733361	100.0	1.29851405207271E-4	250	true
0.86780599620163	1.35480525508027	98.8	6.24278987828353E-4	250	false
0.7774127696669395	1.33049135153369	100.0	2.04257021507726E-4	250	false
0.5474141146565406	1.114583837783595	97.21	6.85887668309904E-4	251	false
0.494130851385173	1.012620746841668	95.6	0.00101030849533101	250	false
0.701068167577173	0.04917633146994965	95.24	2.37669228174919E-4	252	true
0.4985304771244825	0.972841317060807	99.6	0.00101692996104497	250	false
0.834146498297966	0.208912555101433	100.0	6.03886409485277E-4	250	true
0.4148660671810745	0.9354778472935315	99.2	5.61947658669348E-4	250	false
0.248539559885318	0.775197593343543	100.0	4.24014619162083E-4	250	false
1.38112727642154	2.08458976184685	100.0	6.07718468691676E-4	250	false
0.5589662781509185	0.0375433385397929	97.2	9.14197132850569E-4	250	true
0.2271592282995365	0.6091504560338565	98.8	0.00105243364873564	250	false
0.2230765723975085	0.6126065909132475	98.0	7.12899909995679E-4	250	false
2.5763394971438096	3.109755042890005	99.6	9.0126752212405E-4	250	false
2.241184549287175	2.844073634293265	98.8	7.91023395778079E-4	250	false
0.350402993082778	0.0750799974218423	99.2	0.00109499975691452	250	true
0.157484050440446	0.3745376359990915	98.8	6.12483125378649E-4	250	false
1.136506786363125	1.8266994849152551	98.8	5.04621500120317E-4	250	false
0.5687525659272366	1.0609318672899049	99.6	0.00117896465408118	250	false
0.7376160303871445	0.1357408517975855	100.0	0.00131261453800557	250	true
0.232009446509572	0.6635925484797836	97.05	0.00154199988655568	237	false
0.5174508228458485	1.1434620244503049	100.0	0.00161440407240709	250	false
0.3892743731218565	0.10577403881341021	98.8	0.00174246244408727	250	true
0.519763626091605	1.0482739952402707	99.2	0.00204254325830444	250	false
0.17538628669875186	0.6041088886177151	100.0	0.00197864056216579	250	false
0.06972721701001396	0.39757019209274	93.6	0.00190342531527699	250	false
0.7045786435472614	0.064691964140303	96.0	0.00223388494017585	250	true
0.08332876600214009	0.351457909934638	98.8	0.00232549929382142	250	false
0.7892017950340895	1.344462900707545	100.0	0.00243551908894024	250	false
0.9803921518917305	1.51593060748929	98.4	0.002989735856473	250	false
1.764520505099345	2.424366199709945	98.8	0.00298860249979871	250	false
0.573698717060952	0.17585911161307	100.0	0.00282231986920334	250	true
2.0327275613963547	2.674049184665215	100.0	0.00298310106582633	250	false
1.54859683685289	0.9733190782015755	100.0	0.00299000944475525	250	true
0.9735149463617445	0.55577753809032	99.6	0.0033351586344883	250	true
0.0988346704748701	0.26204605263584047	97.2	0.00338813531577853	250	false
1.029667175065104	1.682495681394915	99.6	0.00334161644090347	250	false
0.39674251648178105	0.8691468572360319	99.58	0.00362410617374809	237	false
0.634074490356595	0.18928347503416	99.2	0.00456115860297945	250	true
1.03224757183684	1.4706064499564548	100.0	0.00475457837886384	250	false
1.022506546164072	0.570508624624424	100.0	0.00505214968436918	250	true
0.5188976046723005	0.8577983761306756	100.0	0.00489659765664796	250	false
0.19368133797231551	0.5740348600157275	97.6	0.00502275532967111	250	false
2.986743002273885	3.50218408144924	100.0	0.00554699744804266	250	false
0.6191608933189146	0.1386622572926455	100.0	0.0054857848016181	250	true
1.0333275080406854	0.5351991670631115	98.8	0.00594071174316735	250	true
1.72029747286812	2.29039981499719	97.6	0.00612761606551815	250	false
0.5305773465588315	0.10842609480183615	100.0	0.00610015731187219	250	true
0.5026342199783125	0.8751283391290285	97.6	0.00619604186363609	250	false
0.639003449406645	0.3229132519586295	98.0	0.00657035704056708	250	true
0.4311611421864785	0.2054190609430775	100.0	0.00652526459433167	250	true
1.186686497949545	1.718472409291155	99.2	0.00687774571834621	250	false
0.42602978429544247	0.692654018096604	99.6	0.00710877394050335	250	false
0.7785806381669895	1.190040022894895	97.6	0.00772916193271578	250	false
0.66562713778542	0.205113221027063	99.6	0.00767816809161026	250	true
0.4627224399267805	0.04555908413708975	100.0	0.00776899271733933	250	true
0.6070976844549985	0.05054227667513065	100.0	0.00811225521834502	250	true
0.6363291076179555	0.08624353701552326	97.2	0.0082819888415766	250	true
1.3768891177151552	1.7057938915156101	100.0	0.00850369706701315	250	false
1.59333565871396	2.0886807425441702	98.8	0.00903407998170014	250	false
1.79539344801392	0.8511434349923994	100.0	0.01019741055095	250	true
0.17484277331930048	0.6223417258752004	99.2	0.00987258392197932	250	false
0.6871693540786915	0.234487685406718	100.0	0.0100829553728459	250	true
0.526099085833831	0.0847513689385706	96.81	0.00976371176484836	251	true
0.8426320565116775	0.5637311793454605	98.8	0.00951329324075934	250	true
0.318908647979881	0.5436750066244925	98.0	0.0101956733004059	250	false
0.7744811831929634	0.1927242892375265	98.8	0.010796790533372	250	true
0.2011414898874205	0.603029890243186	96.0	0.0116590447865972	250	false
0.320011460166091	0.6119253532741435	97.6	0.0114078806951716	250	false
0.37719028197149695	0.1180970320355505	98.0	0.0114413984132692	250	true
0.14718981728881136	0.4002673571691215	99.2	0.0111519159005278	250	false
0.0388824747492067	0.2929410405832425	100.0	0.011679697622285	250	false
0.598429470749335	0.115041121852698	95.22	0.0124513553753749	251	true
0.9694836217251195	0.4660350069045855	100.0	0.0127012542555649	250	true
1.436799349972575	0.9504500883662139	100.0	0.0133868502382301	250	true
1.05499696670068	1.472012313997615	96.8	0.0132264197857662	250	false
0.7757725464988099	1.15801372891294	99.2	0.0132550652385766	250	false
0.37920224491705945	0.793059820442079	100.0	0.0135168643417565	250	false
0.6509085469282815	0.35529406827382204	98.0	0.0141765382920512	250	true
0.512704591256614	0.2272119835217325	98.4	0.0140841247876404	250	true
0.7690419056261044	0.19227437068922748	97.2	0.0145016788709118	250	true
0.721586118758482	1.0948661714500751	99.58	0.0147287311525059	237	false
0.782771228332472	0.3872297308639885	100.0	0.0148884091161861	250	true
1.24927347386227	0.4772426417651575	97.99	0.0150963013284504	249	true
1.006918160247601	0.5654312180648495	94.51	0.0154065530329835	237	true
0.680283483168557	1.149076561301585	96.4	0.0160455485367476	250	false
0.584337663848741	0.8659364761380695	100.0	0.0158877739615951	250	false
1.6586050292622398	2.041526455133295	99.6	0.0166205769504433	250	false
0.5607572601944044	0.19927017236731148	98.0	0.0165249543743029	250	true
0.391426394988063	0.08204077898451345	98.78	0.0171567267434412	245	true
0.9968118170943101	0.2559003488751345	100.0	0.0175232291514426	250	true
0.10814277749728751	0.289425099518051	98.4	0.017665409670242	250	false
1.34634651700386	1.0108218315006599	98.8	0.0182414416983488	250	true
0.1603029984850425	0.48599391962536853	99.6	0.0183153458133354	250	false
0.5184918082509415	0.1170807205056875	99.6	0.0186461562988935	250	true
1.369554052665165	1.7845003240386599	99.6	0.0192726706562072	250	false
0.95734012187974	1.3840555834824348	98.4	0.0195312488874029	250	false
0.9190673017578019	0.285975166448712	99.15	0.020051630127105	236	true
1.0828909865968654	0.5940261712428315	98.8	0.0207924988530996	250	true
0.33079370971413047	0.64848191871826	100.0	0.0209767928761972	250	false
0.543245957178629	0.1819788121923035	98.0	0.020610573563361	250	true
1.509833625079855	0.9730494636507455	100.0	0.0204357733804705	250	true
0.1563201893021645	0.352719531483658	99.6	0.0213195410705738	249	false
0.30791880299374996	0.6982032328404685	98.4	0.0217112362361566	250	false
0.21553364585691348	0.5025747988062805	99.2	0.0220160836216856	250	false
1.059165498773195	1.545253875943605	100.0	0.0227540060798654	250	false
0.8428935005678385	0.26000435941555	96.4	0.0228295642269536	250	true
0.37753755227316554	0.837719814737234	99.16	0.0230652611986497	237	false
0.347013434824705	0.6767411080076605	99.6	0.0229587397874935	250	false
0.07604731988046005	0.282666698480731	98.0	0.0224006470897906	250	false
1.52497901911942	1.136440845262575	100.0	0.0242775215651216	250	true
0.683324661628523	0.23220396220538397	100.0	0.0239303189127555	250	true
1.627473270454775	1.0984935620455771	99.6	0.024041576061721	250	true
0.421673831550066	0.739034386750717	98.39	0.0243221265303708	249	false
0.09556526856834704	0.340859488910994	99.6	0.024070466369572	250	false
0.5654753220079545	0.206746498464382	100.0	0.024712423525571	250	true
0.09922622493661445	0.26879296939804354	98.4	0.0248771094745823	250	false
0.5852948269909575	0.0649593444934343	97.6	0.0270146745567958	250	true
0.880055212198266	1.29269645836147	100.0	0.0258321630716278	250	false
1.3408681478250601	1.07190806514084	98.73	0.0263144844228531	237	true
1.406494514778175	0.6995304698954	100.0	0.0265786800696155	250	true
0.619855175017021	0.3065387358740145	100.0	0.0262342015003117	250	true
0.4155013697916415	0.0996405650414495	97.2	0.0268900993710022	250	true
0.1238684444286015	0.3910921709169775	99.2	0.0265449330263512	250	false
0.212240914267087	0.366712288407131	99.6	0.0269645677644877	250	false
0.8714337401746755	0.317637715931415	100.0	0.0267911143253275	250	true
1.160614424166015	0.6904665423332059	96.0	0.0273378959321653	250	true
0.97245910361649	0.2742497663191815	99.6	0.0277321309907981	250	true
0.641536443188994	1.1363107054506165	100.0	0.029743377303586	250	false
0.896513253397984	0.5055235076642235	100.0	0.0284991999689724	250	true
0.653798150248343	0.165156605099641	100.0	0.0296376775919815	250	true
0.5606537341678131	0.9475570413601364	98.4	0.0291998468466822	250	false
0.7518964762239465	0.2448539512235695	98.4	0.0297011856108311	250	true
0.343699420473361	0.6704404643799455	100.0	0.0294419378859276	250	false
0.3814923970906665	0.648098183856535	99.16	0.0288832979592841	237	false
0.2736249536823385	0.597553366835443	99.2	0.0300908960172532	250	false
0.7078007584478081	0.3457848327459835	98.4	0.030566326749657	250	true
0.17713618331492748	0.4029219575584615	97.6	0.0310320917684694	250	false
0.7487008550114105	0.371350899605635	98.0	0.0320999010640786	250	true
2.01948911279752	1.68435220135556	99.6	0.0318663065052751	250	true
0.195806823582965	0.47055519043205996	99.2	0.0321789786181428	250	false
0.8045227572148794	0.232081657373997	96.8	0.033130444503213	250	true
1.177925071972545	0.6510854747733386	100.0	0.0347020412520062	250	true
0.509757167266784	0.9927392580554015	95.6	0.0346879949018033	250	false
0.6125505561457925	0.2517058945438335	100.0	0.0350883177286401	250	true
0.142854521427569	0.3532023500839545	97.2	0.0351338167861917	250	false
0.14680977255750566	0.276907291155999	98.4	0.0348129442058029	250	false
0.2994565218013915	0.0679120269047611	100.0	0.035743295011917	250	true
0.9906310120454611	0.473749565976559	100.0	0.0363038476346831	250	true
0.8176047261372246	1.236497189680915	94.8	0.0363764740476311	250	false
2.72736770729952	1.88574756657149	100.0	0.0369540206035048	250	true
0.6561002707321726	0.142014458056555	99.2	0.0387244087811445	250	true
3.39500979263067	2.99712362966654	100.0	0.0389720891453209	250	true
0.4652285024761735	0.839738824408904	94.84	0.0393102919879755	252	false
0.39069271959388296	0.718117992798875	97.2	0.0382852240535262	250	false
2.0896057896300197	1.72107017546863	98.8	0.0392742352378709	250	true
0.147780228127922	0.3723613053568235	99.2	0.0387532407902286	250	false
0.322133773214251	0.141267196264999	98.0	0.0383735945664946	250	true
0.72177088122005	1.039694886443203	98.8	0.040424324592585	250	false
0.8696789274975735	0.407379714405161	100.0	0.0407766824119014	250	true
1.033043387961035	0.4673529957904825	100.0	0.0411466856236435	250	true
2.09271790474487	2.2451787384055253	99.2	0.0436618577614794	250	false
0.578442061216075	0.951620074188462	96.41	0.0449956575167731	251	false
0.969460979935248	1.3475970526971501	99.2	0.0456028956294388	250	false
0.157482037496033	0.34103479215876653	96.0	0.0457139821320001	250	false
0.7205069089334439	0.2666804624907245	99.2	0.0479110427401513	250	true
0.9718213397978346	1.314104389501005	98.8	0.048253626923483	250	false
0.4360922128271405	0.24183915627063748	96.8	0.0495455894625755	250	true
0.24780510615429102	0.439415112233352	96.8	0.0494469764491974	250	false
0.7817251276080185	0.37914959310256946	100.0	0.0508963311669133	250	true
0.45875124882985296	0.8267457872527164	100.0	0.0509644053340349	250	false
0.6830927926641225	0.9224249256268915	100.0	0.05309212809485	249	false
0.1529603813445899	0.421423196590278	100.0	0.0529414591923882	250	false
2.21266665458631	1.866142471273365	99.2	0.0534153813851164	250	true
1.0077044834953126	0.5033987992736499	97.6	0.054310925292735	250	true
1.407129703107105	2.08117089291491	100.0	0.0559984817970567	250	false
0.28651888554940597	0.588312930204441	98.01	0.0560933523321339	251	false
0.707758489890036	0.3151278106396625	97.6	0.0565531220661235	250	true
1.78404477950487	2.19054380439085	99.2	0.0573439807400077	250	false
0.387922569767846	0.63373479356977	99.16	0.0577912645762101	237	false
1.10258584880634	0.5955922238517565	100.0	0.0585866957950663	250	true
1.275834524644605	0.9650570627237814	99.2	0.0589045449276004	250	true
0.415377035397524	0.11504287666364349	96.8	0.0605465399169867	250	true
0.354839177910365	0.12461903263923049	98.8	0.0604845610471516	250	true
0.451999527046344	0.1951551390541305	96.4	0.0604381610497324	250	true
0.5132667954915825	0.085102397769139	96.43	0.0615812313312633	252	true
1.3344167014196948	1.0653947986592152	99.2	0.0625665074259725	250	true
0.6282508928153935	0.3923344404124495	98.8	0.06184207583669	249	true
0.5377861800655195	0.29694796979023697	99.2	0.0622221839131121	249	true
0.2955017456730275	0.10367012847615376	99.2	0.0623509849425339	250	true
0.184257341770299	0.4374528520513135	98.0	0.0629422445516117	250	false
1.021929962329156	0.461409186440851	98.4	0.0655275561868939	250	true
0.5683819354435745	0.1679809709597035	100.0	0.0667191505282498	249	true
0.517840085769668	0.951209221037122	100.0	0.0666932849590591	250	false
0.7114186889246514	0.48116713756131146	97.59	0.0667638766234577	249	true
2.1867642664329052	1.813522613579345	100.0	0.0673078593757287	250	true
0.871065445396251	0.311203921422391	99.6	0.067510134817631	250	true
0.5570379008675745	0.24490061139847152	100.0	0.0678915459298339	250	true
1.508684845133145	1.171574303528205	100.0	0.069386673642885	250	true
0.5881237824302095	0.891317237254214	95.58	0.0695581272369266	249	false
1.354260565146225	0.9661346901388435	100.0	0.070802599635954	250	true
0.359250264612198	0.610653432244504	100.0	0.0704589482223474	250	false
0.301899677629726	0.5435674930450121	99.6	0.0718702771869122	250	false
0.39266118236721503	0.1710880514218375	98.4	0.0723030982692263	250	true
1.447319420031485	0.811471373616883	100.0	0.0748276228322848	250	true
1.99040980465634	1.44074389491169	99.6	0.0745027133123894	250	true
1.02237438259139	0.6025912003125555	100.0	0.0758902290851633	250	true
0.7855557821287424	0.35042668008442046	100.0	0.078370376899541	250	true
0.396392865586146	0.1829753262413215	98.8	0.0787500923986925	250	true
0.09706868060537714	0.2933145927512685	100.0	0.0792483878450674	250	false
0.462017494055344	0.648729642964442	100.0	0.0797798703271007	250	false
0.31282719467583997	0.11725850240134905	96.8	0.0812289303970832	250	true
0.49281239717021896	0.20476602124514248	99.2	0.0841431145161695	250	true
0.3903311924392575	0.111340990143317	97.55	0.0846391251386225	245	true
0.24273868873968352	0.12317164678519954	99.6	0.0851038901488408	250	true
0.8935340271531296	1.174864146539865	97.6	0.0856372412074256	250	false
0.3089457473148	0.1186837113942393	94.44	0.0872955207806667	252	true
0.6974110822043136	0.446657659812278	99.6	0.0891514390240629	250	true
0.44068669260431403	0.6763168038411225	100.0	0.0896168411036674	250	false
0.7408105687599655	0.353442503518004	100.0	0.0917534586088757	250	true
0.20927310842254448	0.4576697598166465	96.0	0.0920357793126748	250	false
1.532678653291295	1.21666228081144	100.0	0.0920938580642077	250	true
0.634087448141134	1.1850954446053699	100.0	0.0940593988642627	250	false
0.547260974572208	0.23444318805006598	99.2	0.0946004981459014	250	true
0.2774901808527565	0.5541546837911935	100.0	0.0961952100254854	250	false
0.4139732232756535	0.1968732944196835	97.2	0.0968883020973805	250	true
0.5098776068396965	0.1737877385049755	96.4	0.0989710506576725	250	true
1.07822238567208	0.781377562637936	100.0	0.100115631604796	250	true
0.822484938640371	0.5076311302120255	100.0	0.100019701257051	250	true
0.2446626495130365	0.134393759366716	99.6	0.100654008003291	250	true
0.5967570257843705	0.3446087999704695	98.8	0.101316728561083	250	true
1.447227778625495	1.1622870138305559	100.0	0.102314091996426	250	true
1.159530806254325	0.774806802260793	100.0	0.103989272628431	250	true
0.25595985524417153	0.4738581524989735	100.0	0.10441734896613	250	false
0.3353618068248255	0.164926663454842	98.4	0.105362059057856	250	true
0.9587912513016085	0.6462624341830869	99.6	0.107124729077925	250	true
1.0607895018631348	0.6057407935790531	100.0	0.108117959559283	250	true
1.0305165125407378	0.788364078459476	99.6	0.110541805421023	250	true
0.5716606892592505	0.323644297840358	98.8	0.111127170627255	250	true
0.48575742391253196	0.311098484389863	100.0	0.111140581010345	250	true
0.588221338545333	0.891469017668994	96.0	0.11168911517526	250	false
0.4594926366575325	0.8363746912671185	100.0	0.11250028349078	250	false
0.8654391707218535	0.6023602360696595	100.0	0.113482890912252	250	true
1.918062222549805	1.601039111272955	99.6	0.113796682572219	250	true
1.56882088763586	1.330079921848065	99.2	0.117830940222241	250	true
0.796356312358528	1.072887960716045	97.6	0.118349050635018	250	false
0.55534585668754	0.233180939422039	100.0	0.118922858967157	250	true
0.9527665547903874	0.75882751755814	99.2	0.118075711502077	250	true
2.076576936676945	1.8072521585895451	99.6	0.118718007618265	250	true
0.767259860920823	0.54956488899617	99.6	0.119885232833553	250	true
0.23851664483037652	0.124620137102053	100.0	0.119828920233975	250	true
0.5077460772102285	0.3449994972807665	100.0	0.120684102478336	250	true
0.1477335354334215	0.3882829998742585	97.2	0.121369984409464	250	false
0.5343925688798385	0.28439729798437297	98.31	0.122522478038851	237	true
1.12288545949465	0.715494375597024	97.2	0.123791844166598	250	true
0.8694980537527945	0.5776034110995241	97.2	0.124405343757775	250	true
0.3572314322872595	0.17499986609366597	96.8	0.127612598284511	250	true
0.557580200651524	0.152088191923869	100.0	0.127323655438716	250	true
0.362648114208887	0.5110727739411025	98.4	0.127011494289505	250	false
0.27794888955862396	0.12015139718701051	98.0	0.130246580308179	250	true
1.014669625014097	0.84301601877096	96.8	0.132586427875782	250	true
0.6056070577716285	0.31590701089679296	96.8	0.132232665519698	250	true
0.3968123805151845	0.593060273462773	96.8	0.131793434901302	250	false
0.632103628142113	0.311254204339905	98.8	0.134174748405063	250	true
0.6100177081033695	0.3637865948659305	99.6	0.138004738907056	250	true
0.6046955262767475	0.426066671577477	99.6	0.137568248362998	250	true
0.3498091991570365	0.5365582750369176	96.8	0.139828508762357	250	false
0.473214504362798	0.1400403318374815	100.0	0.139732963608048	250	true
1.4866125687249498	1.23246082065421	100.0	0.142791226233057	250	true
1.11433799357581	0.9004621804531541	100.0	0.142956497494255	250	true
0.143164686986853	0.3771991240180695	100.0	0.142290613536531	250	false
0.37311383780317897	0.6062200282773705	100.0	0.141381057456403	250	false
0.4423138773531025	0.2322698610892375	96.0	0.142569166406712	250	true
0.46588481471119303	0.2388940056112685	97.6	0.144592820422229	250	true
0.8347538181316715	0.5139368031410055	98.31	0.14613772368243	237	true
0.5347286863980225	0.312714564953391	99.6	0.145732091358817	250	true
0.6789522457242145	0.37032028684387197	97.6	0.147823352033751	250	true
0.140593598696896	0.3441292476380815	98.8	0.147985364443332	250	false
0.4194136598428715	0.6130143157327265	96.8	0.149988357326897	250	false
0.531636735398423	0.40081193713155705	99.6	0.151139638916117	250	true
0.1769369517608822	0.32079412815396646	99.6	0.150622671097467	250	false
0.27611204589779	0.11237985620898286	98.4	0.153522125599498	250	true
0.705700224074407	0.9542566110499955	95.2	0.156436933083579	250	false
0.282286506427685	0.468076090957187	98.0	0.156958219846836	250	false
0.5446717055667141	0.37041853135512	98.8	0.158080475346284	250	true
0.275002963969201	0.1778199825041485	99.6	0.15831091914506	250	true
0.19459451715167186	0.3559363663788655	100.0	0.159637876983181	250	false
0.8743692364214165	1.058136847427225	99.6	0.162706494415305	250	false
1.4814243721157	1.23106357022579	100.0	0.163473758339028	250	true
0.1785144392289365	0.384084290491854	96.02	0.164256301246175	251	false
0.16550542344312902	0.319438983827313	100.0	0.165976329576768	250	false
0.445474555520122	0.666091063770474	97.2	0.168142710618301	250	false
0.797249595334661	0.6102121002287035	96.8	0.170013742044521	250	true
0.7891403582590646	0.610516381522066	98.4	0.169948025629618	250	true
0.166887990412875	0.328261197568627	96.8	0.169214268837711	250	false
0.44752643536161096	0.646691374368169	99.6	0.170986227881164	250	false
0.5792378342827644	0.9008618511455625	100.0	0.172177470803101	250	false
0.44035227255981246	0.195115613845458	100.0	0.177351196322284	250	true
1.4544373950199452	1.092339539833095	97.2	0.181503604223185	250	true
1.848687139349325	1.45456005353064	100.0	0.182414831157255	250	true
0.8175784091079085	1.016732776935421	96.4	0.183608843780818	250	false
0.38488428141547903	0.2637450788790675	98.8	0.184033598381646	250	true
1.308031704438955	1.07089110618546	99.6	0.187342592809329	250	true
0.6145474364334635	0.416066861437419	96.8	0.189159530664191	250	true
1.1993227302826601	0.8421874781205241	100.0	0.189212361609123	250	true
1.3850059473421599	1.1651342522691701	98.4	0.195165841181621	250	true
0.469575971262828	0.22380505858962602	100.0	0.194969858524104	250	true
0.729042613186615	0.5448598162166216	97.99	0.194775053000252	249	true
0.5135964923955315	0.2083044326755405	100.0	0.192253588845366	250	true
0.3890199065081335	0.1997127568013785	98.39	0.192807500042829	249	true
0.2038029251974105	0.3430607672110515	96.8	0.195560030100438	250	false
0.09310377649428875	0.151881695184027	98.8	0.195890373086628	250	false
0.35570524958356453	0.2370782160633915	97.99	0.197603315559097	249	true
1.31611150756863	1.13053780744282	99.6	0.200223748665676	250	true
0.3057987529630525	0.1219348605977435	100.0	0.200173076334959	250	true
0.3117536455182105	0.48672625671584646	100.0	0.202029337031019	250	false
0.2334188480340885	0.332523655141465	99.6	0.20218934596522	250	false
0.62662678099127	0.9407993466740916	98.4	0.203572953472569	250	false
0.8981985249241615	0.5916672918854611	95.34	0.20425846482666	236	true
0.783745576122467	0.993277018980663	95.2	0.203935439683262	250	false
1.210828633330705	0.9980908230151235	99.6	0.205684179795971	250	true
0.17500450683659552	0.3340115701836895	99.6	0.205544879028973	250	false
0.5096102051827089	0.4140720726860715	100.0	0.206202526197221	250	true
0.497175303827869	0.208438912599886	100.0	0.20685594398309	250	true
0.8766663522247315	1.073241344921045	98.0	0.208445585360217	250	false
2.361512566897745	1.9982597363136398	100.0	0.211116754540373	250	true
0.415710532778372	0.233554967423578	100.0	0.213013619673732	250	true
0.11523706177361655	0.1921198398363695	99.2	0.214276935950103	250	false
0.1934157764616895	0.3308207847502965	99.6	0.217908653831537	250	false
0.79338279412087	0.631734093800409	100.0	0.221644121542878	250	true
0.3485272815010545	0.589279825654731	98.0	0.224117113048847	250	false
0.2940103344637725	0.168207299350638	92.83	0.225855460365785	251	true
0.326813825130008	0.210871659896888	97.2	0.225510915990525	250	true
1.0775926172969852	1.29241777898373	100.0	0.228294917075968	250	false
0.241576053351029	0.12363545007922469	99.6	0.228675335631672	250	true
0.580414707370153	0.4498597554633275	99.6	0.229907998674054	250	true
1.539770740617785	1.268744556569105	100.0	0.233460619795229	250	true
1.308105262176885	1.0874792696446325	99.2	0.234045083582902	250	true
0.22551226806735705	0.458713970634127	100.0	0.234873742413261	250	false
2.0355464568979698	1.80241052612303	99.6	0.232925977731347	250	true
0.7859759548189991	0.642013361608168	98.8	0.234200815938699	250	true
0.22327216538678046	0.138390771698017	99.2	0.232292874090881	250	true
1.173500851840545	0.796227646096985	100.0	0.236088655153303	250	true
0.474221201512113	0.6564638404669845	95.62	0.238242981321646	251	false
0.3948998684362405	0.712386227896032	100.0	0.240168207576408	250	false
0.92765210179375	1.1288487069174749	98.8	0.241912320261039	251	false
0.878383496873496	0.7007273243880545	99.2	0.241643317401061	250	true
0.33243694907006804	0.629389213547211	100.0	0.241548437190014	250	false
1.41760265912343	1.6836025179801	100.0	0.24772251518875	250	false
3.16523471253899	2.93952487580618	100.0	0.247289951759859	250	true
0.5766447699529504	0.3377589192166155	99.6	0.250549205397119	250	true
1.45345927403178	1.656388722684865	96.8	0.250481467934201	250	false
0.1478361835032255	0.325803894321446	97.2	0.253412841545274	250	false
1.6599619366001401	1.4440105622644999	100.0	0.254096309036708	250	true
1.22320088090482	1.0009371601230619	100.0	0.25800291457655	250	true
0.20605618551590799	0.2815650804743165	98.8	0.260467727950729	250	false
0.680601710756484	0.8879122689005545	99.2	0.26298805380728	250	false
0.7755501859971645	0.619219253501874	99.6	0.264296469765501	250	true
0.2689914169207115	0.3613481782222855	99.2	0.265111989352564	250	false
0.164104603565464	0.23578037782661448	94.8	0.265148114676385	250	false
0.1105068489813663	0.18487974428411402	96.8	0.264070872824494	250	false
1.05703970286832	1.151886702571165	99.6	0.268368604641574	250	false
0.977882957609996	0.8297040687196999	100.0	0.272600491085943	250	true
0.9861582734057106	0.6459986680404055	100.0	0.273143415853254	250	true
0.6073351676889001	0.482054422436081	99.6	0.274002797711728	250	true
0.586146653317384	0.3721994423246115	100.0	0.274920992166656	250	true
0.2845833024846095	0.41534049734881695	95.6	0.275997750149449	250	false
1.868363089791355	1.629419644916305	100.0	0.277636086967078	250	true
0.7134467468312096	0.5670686000078056	99.2	0.278405786864513	250	true
0.305935231479302	0.1644506305551815	98.0	0.28026818877045	250	true
0.4289239249032775	0.28362323074984297	95.6	0.281088905314467	250	true
0.7699623860010281	0.918552792007097	96.8	0.283164217166124	250	false
0.25439984947669547	0.3548811544552895	97.2	0.282412766080829	250	false
0.46149672212893544	0.27261090521249753	93.6	0.285300268531056	250	true
0.365767304825763	0.49632206894589903	100.0	0.284407128899844	250	false
0.3128040105625635	0.41833488895182647	97.2	0.285719003607751	250	false
1.392860010433995	1.59334111102135	98.8	0.288749863793177	250	false
0.428851542056305	0.6628631395721395	99.2	0.289441621096942	250	false
0.3351765117098595	0.20974018922849552	99.2	0.290560358575608	250	true
0.7004911225077004	0.435158345981246	99.6	0.29341117577275	250	true
0.796253855836625	0.6402320122145735	99.2	0.293593534328349	250	true
0.46360773633756247	0.331130673258494	98.0	0.297634982291631	250	true
0.6015988183627285	0.475051299486563	99.6	0.299925252581752	250	true
0.696324986569018	0.9065621669945201	99.6	0.307263416569997	250	false
0.287515202312574	0.4186236973331595	100.0	0.307470864358419	250	false
0.859207411209512	1.03438418297783	99.2	0.310360820362184	250	false
0.3685732460971695	0.1702917397910675	96.81	0.310364762914252	251	true
1.66478434607368	1.8813268146292002	100.0	0.309599498869017	250	false
1.284183042873535	1.6419586366954548	100.0	0.311980209532912	250	false
1.6299539830702452	1.463635650562845	98.8	0.3150739210746	250	true
0.927814846910055	0.712236095609564	96.0	0.314460877979109	250	true
0.6441596469589446	0.5212813878113756	99.2	0.318371037953208	250	true
0.16230072427521	0.1072877433986125	100.0	0.319832910495786	250	true
0.446270907350362	0.267939309990827	96.4	0.321824656331262	250	true
0.373290634695157	0.285684025880213	99.2	0.322211874468513	250	true
0.9791883863464075	1.21883320354247	97.6	0.323037194750879	250	false
0.534062647044523	0.40699801562225846	98.8	0.325957847331425	250	true
2.09134287475335	1.97605477615304	99.6	0.327477949984127	250	true
0.24945910873237848	0.16252722865616098	99.6	0.327685322091635	250	true
2.638139724309585	2.337749831326575	99.6	0.329386472623775	250	true
0.3805710485746475	0.25550554404097403	99.6	0.329975208625241	250	true
0.4933373488364235	0.6652118524181825	94.86	0.332323534141191	253	false
0.583522050799009	0.435867271488985	98.8	0.332595248018761	250	true
1.18293741696316	0.9364034837927571	99.2	0.340309302383611	250	true
1.014698713969107	0.7936852779220995	99.6	0.339987838211487	250	true
0.8912310739186831	1.04663780466208	94.44	0.338819868560226	252	false
0.555209917381446	0.7210274514878475	99.2	0.337926411399591	250	false
1.9515432024501251	1.7889723317170652	100.0	0.337294422878762	250	true
0.25068827867749754	0.357887434637279	100.0	0.339558077390255	250	false
1.184834759385005	0.9571399170349439	97.6	0.341839925679131	250	true
0.9755072419144166	1.15434631943209	100.0	0.345012807463037	250	false
0.224443656537598	0.150116995212409	96.0	0.346657219635642	250	true
0.409152353264712	0.236722738638456	96.81	0.349114415711932	251	true
0.5518027873320365	0.3404541181650045	98.0	0.354421958793862	250	true
0.5340402831640155	0.32629358084403204	99.2	0.353578213178886	250	true
0.3775430205244135	0.4904926286169195	96.8	0.354433912164655	250	false
1.5669367359271802	1.31496099458402	100.0	0.353331945348087	250	true
0.8980857822876009	0.6510832751711245	100.0	0.356874141510265	250	true
0.6662030650343544	0.4987627866522315	96.8	0.363573897981491	250	true
1.75716668341137	1.53251686555936	100.0	0.36725046986421	250	true
0.4055561383268205	0.506302747843079	99.2	0.366922591257724	250	false
0.290485187651916	0.1942732804207715	96.03	0.367596382026937	252	true
0.324225361595667	0.2586164094835395	98.8	0.366732058775037	250	true
0.943431761370353	1.10510368814918	100.0	0.369535896997969	250	false
0.5230392054873816	0.6777395893059079	99.2	0.368719763990813	250	false
1.582313831007025	1.456621507410975	99.2	0.371029395261554	250	true
0.39135612986802404	0.250604649740092	98.8	0.37331695725891	250	true
0.7676687189186759	0.5875426866141871	97.61	0.376027106932058	251	true
0.6523424501787904	0.48191502454225355	96.4	0.375521534366592	250	true
0.2985738159246295	0.17098220127725	100.0	0.377688258047703	250	true
0.6093261155191625	0.4888901247873585	92.03	0.377642052843579	251	true
0.7550490009944719	0.5556847268713665	98.73	0.381341112359625	237	true
0.61404923288337	0.513118912996994	100.0	0.381181028250866	250	true
1.64866583547544	1.423502112376635	99.2	0.380757071356502	250	true
0.2678600809790665	0.18863289373880546	97.6	0.382470843670717	250	true
0.634152154610963	0.5328641958222176	99.6	0.38370119413045	250	true
1.5640581367112651	1.4210904908074449	99.6	0.390170888508147	250	true
1.49053541116845	1.21083898066203	100.0	0.391398794340192	250	true
0.5162086951934175	0.417854560941934	96.8	0.397152161834772	250	true
1.088356028424104	0.9735178895211954	99.2	0.405100562279521	250	true
1.71855529112278	1.855426399480805	99.6	0.404157367947591	250	false
0.350158969150726	0.2399634693275415	98.0	0.404945774304891	250	true
0.5348095643984975	0.37299557272413597	100.0	0.408042425446354	250	true
0.38624525283954203	0.253429933036956	97.6	0.409727386801416	250	true
0.2170747057669355	0.3007249277298	95.6	0.409991372625004	250	false
1.21375321531657	1.0485574426061999	100.0	0.41434588293194	250	true
0.890387472307389	0.711110686167257	98.8	0.414798889810793	250	true
1.1872138634058849	1.332973380637305	100.0	0.41424963398699	250	false
1.103564382419465	0.9675420457234716	97.2	0.416559811019859	250	true
0.1614786557291335	0.223341259294221	99.6	0.416859351004217	250	false
1.848760691154775	2.00958083565498	99.6	0.423351430812955	250	false
0.8637778206194785	0.7354854541927685	98.4	0.430692345378599	250	true
0.8903490165364161	0.7926527669431715	99.2	0.431211563426814	250	true
1.6591810969514151	1.4193804569903299	98.4	0.434063440436489	250	true
0.4576613757874715	0.3344721655538385	98.0	0.435716487686395	250	true
0.3175610670280245	0.43111020369793496	96.8	0.438225952107931	250	false
0.4868988815127575	0.40388107065451	98.4	0.438055265739844	250	true
1.080482601696515	0.9593894832748344	99.6	0.443105399580727	250	true
1.354876545706295	1.148742011620755	100.0	0.445654390267226	250	true
1.206817323046755	1.047224967673586	97.6	0.44773818537556	250	true
1.314048012535825	1.55317351422706	99.2	0.449270632152875	250	false
0.1377740092347785	0.19805721971343648	97.2	0.451325722494104	250	false
0.959031247682435	0.7835948880257575	97.6	0.456271504782107	250	true
0.9048920942074226	0.7421530815539019	99.2	0.454948021066203	250	true
0.7159074647194785	0.828655781320873	99.2	0.453291862612502	250	false
1.4011054515483101	1.595257253933985	98.4	0.453448038768132	250	false
0.6163410327757319	0.4861320252840565	99.6	0.455447114919836	250	true
0.6688287527021315	0.5728505589347745	99.2	0.463067383044181	250	true
0.25033208988974853	0.32002028032198404	99.6	0.465979331861616	250	false
1.296751095847595	1.1672689699945	98.8	0.469423500115091	250	true
1.35515806231699	1.21334849584418	99.6	0.478871964766418	250	true
1.1665961809025451	1.00725084838496	100.0	0.477178731853824	250	true
0.8505717867655245	0.683209412695999	99.6	0.474207711754132	250	true
0.4873450302211425	0.3787072176271975	97.2	0.474040353785183	250	true
0.36196163136048454	0.44975068290288744	99.58	0.478625393863895	237	false
0.3154877337308445	0.386370346408405	98.31	0.475362216641417	237	false
0.149286915266359	0.1905900059434375	98.4	0.478044209558296	250	false
1.169191728931305	1.0349119413814964	100.0	0.483732111312238	250	true
0.9013726712612404	0.743988735811159	97.2	0.48459102057169	250	true
2.32783883623528	2.41200729782346	100.0	0.487118390853746	250	false
0.43572150875322146	0.36056368626172797	99.16	0.490430593426231	237	true
0.4123054706364975	0.31833675795887495	97.88	0.48992452237716	236	true
0.714309895639055	0.587292440910365	97.2	0.491978012301617	250	true
0.9216049793654351	0.8276294623624005	98.8	0.493807967810037	250	true
0.46779296275891546	0.370724930956036	98.4	0.494746418562768	250	true
1.956017697251585	1.78467878402877	100.0	0.504166770667072	250	true
1.008605733795084	0.8819088772997505	96.8	0.503638860387023	250	true
1.42256869038006	1.230663676584065	99.6	0.508660061295129	250	true
1.9805273296533001	2.13125674428652	99.2	0.51204257091117	250	false
0.8590280120703779	0.9349890240887335	100.0	0.517524356374235	250	false
0.586111827499419	0.484667353854472	97.2	0.516637279685661	250	true
0.8380871673587025	0.702938073427552	99.6	0.519009445258872	251	true
0.23926676739063102	0.2938775854577395	96.8	0.526027437394253	250	false
0.47415402777737803	0.5737363031059405	97.6	0.52901771642974	250	false
1.4444130098204648	1.25672440505544	98.8	0.527313500678197	250	true
0.348710259646059	0.435884716956386	96.8	0.529376266032475	250	false
0.33950349379836753	0.42473952789866354	96.02	0.531417015197079	251	false
0.576214312942398	0.6993254832390274	95.2	0.536776048779278	250	false
0.47393154380113944	0.3811867949618785	95.62	0.538034581896678	251	true
0.5639897967684895	0.4571595410193345	98.4	0.537578979737954	250	true
0.25100780020744395	0.340712753490757	96.8	0.539143910316108	250	false
0.3030362776228305	0.2527441103261565	98.8	0.539398096226523	250	true
0.9139118963614334	0.852329803533212	97.6	0.54350286725556	250	true
0.6653967726279305	0.5813737426713714	99.6	0.543414763205045	250	true
0.68061248265427	0.7860301784562991	99.6	0.54601342975157	250	false
0.5987006419422589	0.5178081009677065	98.8	0.545415414903012	250	true
0.19525505884953748	0.24805353530089502	98.4	0.549962089320442	250	false
1.007101979874053	1.060078154745947	98.8	0.55320246101007	250	false
0.403974771443703	0.4646632200305315	98.8	0.553579500872393	250	false
0.662678471432508	0.530292423740258	100.0	0.555522983094769	250	true
0.9302267982860766	1.050026872522852	100.0	0.5610290281198	250	false
1.2819865236586998	1.35524336774305	99.6	0.559182187127877	250	false
0.8724273725220479	0.7753153184789435	98.8	0.558569481395173	250	true
0.385384265955118	0.28022372580152655	100.0	0.560172063238915	250	true
0.2608469569906655	0.34196701055838497	98.8	0.56023234060161	250	false
0.4044444141484905	0.339771784706298	99.6	0.564604760865218	250	true
0.6813814084348935	0.8284436239843845	100.0	0.569454625382489	250	false
0.9165579831411754	0.7807575439672929	96.4	0.570072022152258	250	true
0.5971350402666675	0.4987459620354465	100.0	0.571921483771983	250	true
0.4227093041210025	0.353084103997349	99.2	0.571181587355531	249	true
0.523835585204651	0.647044136266165	97.6	0.575666575668636	250	false
0.348202856762793	0.43515407083305246	96.4	0.575669798653446	250	false
1.1846266394952	1.03428582362798	100.0	0.582621190840696	250	true
0.37208044332429946	0.43209426013805396	97.6	0.582749124171042	250	false
0.645494360958641	0.788243380829788	100.0	0.589917915692927	250	false
1.0880232948078299	0.9494069026678965	97.6	0.588744823591252	250	true
1.25840135625041	1.1728748505534452	99.16	0.590944005967905	237	true
0.404139729703767	0.473762637631171	97.2	0.594697174517031	250	false
1.122905010117915	0.992473082944028	99.6	0.599021462282447	250	true
0.6623727932357365	0.562712701335581	98.0	0.60012183214589	250	true
0.196813949265073	0.25562626215771	96.0	0.599548989854401	250	false
0.328902782463314	0.2464054289416105	99.6	0.601328763196666	250	true
1.22025790129787	1.123964725829675	100.0	0.606347290407512	250	true
0.935582581795497	0.8203932662338249	98.0	0.605492250053447	250	true
0.49679231684179803	0.436388248809199	98.8	0.604204060740606	250	true
1.668857860755915	1.75072803113398	100.0	0.605256849375061	250	false
0.7396895958471386	0.6437863921970326	98.8	0.61051149533362	250	true
0.3319368572018935	0.247514438529372	95.2	0.614824984378394	250	true
0.5977621744468485	0.4982190845368565	95.6	0.619211078800198	250	true
0.5663264681822959	0.6290905281259904	97.47	0.618658415103001	237	false
1.59412245389739	1.5287848254591299	98.8	0.623190039744939	250	true
1.0560700689446656	0.948378225583438	100.0	0.621426412568834	250	true
0.6723714602707785	0.5836457107377511	98.8	0.623332988846324	250	true
0.782660331661591	0.6381573089056285	100.0	0.627707217971884	250	true
0.891641910863372	0.962444578713229	98.8	0.631199130860716	250	false
0.462553505921252	0.3833476227788985	96.8	0.634384772379025	250	true
0.6558363283824584	0.5758529403759804	96.0	0.635973054526021	250	true
0.259240522474172	0.34025626207055204	98.8	0.636816967132275	250	false
0.668530448945384	0.5863093390905335	98.8	0.639015527487731	251	true
0.2507309139759355	0.299445599644094	98.0	0.640184023656865	250	false
1.0670537992833504	0.9492632536303716	100.0	0.642556524812581	250	true
0.383647040975841	0.320023882550739	97.2	0.645018140633034	250	true
0.9448398967814255	1.02504526860509	98.0	0.646735695109949	250	false
0.5628823627202545	0.6378093842551815	99.2	0.64945609883177	250	false
0.624669919318433	0.7001186834233755	100.0	0.651445962615648	250	false
0.815165127155398	0.725833686928933	100.0	0.654564476142247	250	true
0.6665847611958715	0.7435387482274964	98.8	0.655261571278437	250	false
0.374144468199198	0.3015283829879435	96.0	0.664499491825944	250	true
0.8258064939179479	0.7330925840809865	100.0	0.669289573343697	250	true
0.6290946114643985	0.5561938448071365	96.8	0.667066278980709	250	true
1.89106298055604	1.9473202261309401	99.2	0.668318872290223	250	false
0.5180892041191785	0.5779078566841425	94.8	0.66602040658341	250	false
0.5375683198147665	0.6118174676133821	95.6	0.671477505764513	250	false
1.34410489603901	1.24548193013894	100.0	0.676690440357382	250	true
0.8939231733985324	0.8121598421322871	100.0	0.679612030266152	250	true
0.40410466779027	0.459881866758712	100.0	0.680199282065401	250	false
1.756378401760595	1.829020948006165	100.0	0.675957362385909	250	false
0.247794085595186	0.208295882166569	97.19	0.673261028610075	249	true
0.2492053171120845	0.225011279936054	100.0	0.679029382900977	250	true
0.5249832270201585	0.46500296415785647	98.8	0.686797301369113	250	true
0.4198234892236815	0.49582605013876746	96.8	0.689894655109127	250	false
1.527912150666645	1.42273201219831	97.2	0.691188426569685	250	true
0.26357594554000796	0.2127819855386105	99.6	0.694170769375872	250	true
0.299383714018072	0.231657660415461	100.0	0.703494018553322	250	true
0.7707472463647576	0.6985684180876245	97.23	0.708052479820699	253	true
0.720835775831859	0.6690418693228846	96.0	0.705526717226822	250	true
0.2176040276066035	0.268471436336239	100.0	0.70965466519734	250	false
0.3011489657434745	0.24519071028620548	100.0	0.707217220340047	250	true
1.7982899559828098	1.731992447532645	100.0	0.707228183029263	250	true
0.4388217893952885	0.3940462339828345	97.2	0.709978154939503	250	true
0.5078460588849755	0.4694618425079675	99.6	0.704361272482253	250	true
0.30676055505849753	0.345658321521416	96.8	0.704891702071436	250	false
0.248475429551273	0.21520318157805252	98.8	0.704242157394293	250	true
0.215678373726837	0.248327862605389	96.8	0.702709824769077	250	false
0.9525824017228499	0.897376141192302	96.8	0.711557039884871	250	true
1.492685625475365	1.4015569097656702	100.0	0.713897681311628	250	true
1.18948876869307	1.10323627210889	100.0	0.723375517357137	250	true
0.554942445097597	0.6234412187324481	97.6	0.723540885210669	250	false
0.6922704075067405	0.648291331462894	98.4	0.720856827628989	250	true
0.3333362574970975	0.2938766575515215	99.16	0.721233068235377	239	true
1.3957482679046849	1.317515566612205	99.6	0.728575194890404	250	true
0.4289302201295545	0.4762022550527155	96.8	0.739016722971546	250	false
0.383386183914866	0.337055882168381	99.2	0.73891883409321	250	true
0.2588748263652955	0.2849812454738735	98.8	0.73676362157266	250	false
1.79350217676547	1.90155183056554	100.0	0.746304311266142	250	false
0.6555825377822975	0.7368804661436614	100.0	0.745991310119003	250	false
0.605178921366617	0.6601212254482309	94.82	0.743409438336142	251	false
0.605513340370744	0.5689919272272059	98.8	0.744987752104097	250	true
0.4616156401910525	0.422889355713547	99.6	0.74601461550937	250	true
0.663624008778603	0.612501518740732	100.0	0.74875211939229	250	true
0.666375618566502	0.6140771723091065	97.6	0.75205941292643	250	true
0.5199500289729835	0.5586223382866531	100.0	0.75363530822427	250	false
0.122382612543697	0.1461585563511665	98.0	0.753847764417664	250	false
0.7304155265663685	0.6931126924955695	97.2	0.756817046956583	250	true
2.0383829776625753	1.94436635346046	100.0	0.764214165136795	250	true
0.3605986985409785	0.30929168327309	98.0	0.764626339766468	250	true
0.27963545554089997	0.23586670226899048	98.4	0.764175207853678	250	true
0.5048725996558915	0.4734222331048935	98.8	0.765590027968022	250	true
1.36977567039016	1.46966082522283	96.0	0.767397111294245	250	false
0.743820797908828	0.6703754136234434	100.0	0.772571446821105	250	true
0.6277975728378685	0.663625826891937	99.6	0.771773884482118	250	false
0.284709707232775	0.305827248877069	97.6	0.773002551806078	250	false
1.0045581468841132	0.9314203224457025	100.0	0.777557230413706	250	true
0.773186357715947	0.7174387953273575	100.0	0.78511318680582	250	true
1.0072985137683634	1.0419191411642856	98.41	0.779732187997201	251	false
0.685845841300859	0.6244905349129495	93.6	0.776140476915268	250	true
2.08051218403049	2.0410487822373	99.6	0.786288155342473	250	true
0.4612212415900765	0.41998484538733905	98.73	0.782076802238184	237	true
0.50281737662543	0.5364248166563085	98.8	0.783495943421923	250	false
0.41793118884595604	0.38243658307677453	98.8	0.779332112444472	250	true
0.5969697516792956	0.6743169106852316	100.0	0.775618812009869	250	false
0.212783168758262	0.1805507559601655	99.2	0.782248960364209	250	true
0.30679167972356003	0.2835624751373995	97.21	0.786989381153396	251	true
0.81469688349854	0.865383353840972	97.6	0.794048233814058	250	false
0.2532957471059055	0.2232448516329455	100.0	0.795616085438461	250	true
1.84703644444992	1.788857664727985	100.0	0.799381894709123	250	true
0.6720869969030685	0.636786788044204	98.8	0.806813832506022	250	true
0.27354660374923845	0.29808967054615454	98.4	0.811854040328455	250	false
1.128021521964365	1.160009702156985	97.2	0.816816461891732	250	false
1.132697741753755	1.070460926349345	96.0	0.82104567773544	250	true
0.28732223261830847	0.321599078230546	100.0	0.819873724013294	250	false
0.34259292333249247	0.3008742796685535	100.0	0.835441466078055	250	true
0.936017749703989	0.9040099745456256	99.2	0.833833304046645	250	true
0.664136148389716	0.6285426216379545	100.0	0.836472047312017	250	true
0.4603667035040485	0.427745698221782	100.0	0.834677742197816	250	true
0.36913263498870197	0.4039744585646555	96.79	0.83001148772928	249	false
0.522670734381208	0.5017263315252111	99.6	0.82938995172813	250	true
0.25471306533259697	0.2337156016702845	96.4	0.832631739701795	250	true
0.3768876751676305	0.41516978252919046	99.6	0.839415457608576	250	false
0.467918328853694	0.4388654479226045	98.0	0.840357464344078	250	true
0.38200803818266604	0.40990798365040504	96.8	0.84212331627417	250	false
0.337666756008805	0.359893402696421	99.2	0.849332226742011	250	false
0.937483409196227	0.9689025646120545	99.6	0.856066117626167	250	false
0.350583743329488	0.381825003662569	96.8	0.855414793340839	250	false
0.3003349924592795	0.327675875761295	98.0	0.859047120835646	250	false
0.16882899911134902	0.18328335622493602	98.4	0.862679774077039	250	false
0.7528436320574146	0.7297810316279705	98.4	0.86446671971263	250	true
1.243772210029665	1.19969482073579	100.0	0.86935287423552	250	true
0.360025223192329	0.33746681751503804	98.8	0.871254403763045	250	true
0.363688448222569	0.3799988139348305	98.8	0.870885336963059	250	false
0.6160546689782656	0.596879355420856	94.8	0.873136870999382	250	true
1.0030355287845276	0.9641159339759655	100.0	0.875226881386546	250	true
0.3847577914038805	0.41924048824702254	98.0	0.883392865072517	250	false
0.24441859189643	0.2585925072110825	98.73	0.885912181644929	236	false
0.2645540236012635	0.2793680916281115	100.0	0.882508152882	250	false
0.628521666506964	0.672007078126629	100.0	0.885929756238796	250	false
0.356565379343069	0.3697980565519205	98.4	0.887709564957715	250	false
0.19167681730313002	0.178590598852776	99.2	0.899330213333017	250	true
0.26353687169962947	0.274700595137018	99.2	0.905053190347452	250	false
1.3185399391419002	1.30199640486523	97.6	0.912462229162312	250	true
0.480581498846645	0.46411978853798397	95.62	0.911967114569859	251	true
0.293463416255422	0.31243582315381146	98.31	0.91333090462634	237	false
0.18533319728742598	0.19443043837073998	98.8	0.911814508083448	250	false
1.11784421620849	1.09017472419709	99.2	0.916898395976154	250	true
0.5661135283390505	0.585854771387065	96.0	0.917142448867152	250	false
1.09315814923036	1.107743449809225	98.8	0.918656577961281	250	false
0.9149751668349531	0.895067710923806	99.2	0.922431901034028	250	true
0.24077380490181652	0.229301200040964	100.0	0.933122412556289	250	true
0.235566920155946	0.2438054793194445	100.0	0.933283037171356	250	false
0.3845037970289855	0.37362008900451205	100.0	0.931054248885679	250	true
0.547286996538829	0.5664516746368304	100.0	0.937327455216223	250	false
0.5742591779985335	0.5848077934320235	99.6	0.936637527872449	250	false
0.4789809150293905	0.4877483702531835	100.0	0.939981979828223	250	false
1.10112880974569	1.116452047237845	100.0	0.949665951778896	250	false
0.7185161460665055	0.705502533537301	97.2	0.949843359177358	250	true
0.5073221434202839	0.497400630793294	99.2	0.949261108700535	250	true
0.41270619690160903	0.40329772339869396	99.6	0.947294315637375	250	true
0.20500510941850497	0.21426748660655148	94.05	0.943228633152386	252	false
0.404282477537589	0.395654796020035	99.16	0.946099257999173	237	true
0.8071908032849695	0.81756198292055	100.0	0.954269902149469	250	false
1.71112629487479	1.7008788800026649	100.0	0.955838339406934	250	true
0.6713100728715905	0.6588686387645585	97.6	0.958527747623703	250	true
0.417550215054534	0.424356726503844	98.4	0.96024669913679	250	false
0.235541043734246	0.2423521356243405	96.8	0.960553591201459	250	false
0.910516153042069	0.9220450726711905	100.0	0.964240673198631	250	false
0.228416568382933	0.22351939011736502	98.8	0.965352367707375	250	true
0.27709165984678896	0.2718086428980705	95.2	0.963955410939757	250	true
1.52167094650689	1.51425598649194	97.2	0.966822389926781	250	true
0.244037472330632	0.24980014184723698	96.02	0.969319805201017	251	false
0.19135886177039751	0.19490413837374349	96.4	0.970199470637603	250	false
0.27442650487255005	0.279958107730139	98.8	0.972403915326369	250	false
0.3556295082114065	0.3607048123051445	97.6	0.977822349209033	250	false
0.371554509899265	0.3742708394346715	99.2	0.977640907513557	250	false
0.235032490326396	0.238052486601329	99.2	0.975537570274416	250	false
0.407171899504206	0.410813282838022	100.0	0.979774889929251	250	false
0.885415513467769	0.8795717307508875	100.0	0.983504019761883	250	true
0.6958624513936025	0.6975414939596105	100.0	0.989049269178644	250	false
0.825860362854523	0.825495326343104	99.2	0.997982887369709	250	true
