# Supplementary material for: Recent urbanization in China is correlated with a Westernized microbiome encoding increased virulence and antibiotic resistance genes
Source: Microbiome. 2017 Sep 15;5:121. doi: 10.1186/s40168-017-0338-7 (PMC5603068; doi:10.1186/s40168-017-0338-7)
Supplement: Supplementary file 24 — Supplementary zip file. Code and input tables used to generate the figures and tables in this paper. (ZIP 16846 kb) [file 40168_2017_338_MOESM24_ESM.zip › UrbanRuralChina/16SrRNA/inputData/qiime/otu_table_L2_taxa_as_col.txt]

Taxon	k__Archaea;p__Euryarchaeota	k__Bacteria;p__Actinobacteria	k__Bacteria;p__Bacteroidetes	k__Bacteria;p__Cyanobacteria	k__Bacteria;p__Firmicutes	k__Bacteria;p__Fusobacteria	k__Bacteria;p__Lentisphaerae	k__Bacteria;p__Planctomycetes	k__Bacteria;p__Proteobacteria	k__Bacteria;p__Synergistetes	k__Bacteria;p__TM7	k__Bacteria;p__Tenericutes	k__Bacteria;p__Verrucomicrobia	k__Bacteria;p__[Thermi]
086A	0.0	25.0	23353.0	3.0	30967.0	6.0	0.0	0.0	1624.0	0.0	0.0	1.0	7.0	0.0
116A	0.0	285.0	36844.0	2.0	37913.0	684.0	0.0	0.0	2565.0	5.0	0.0	0.0	0.0	0.0
099A	0.0	207.0	21992.0	0.0	19434.0	11885.0	0.0	0.0	461.0	5.0	4.0	1.0	0.0	0.0
120A	0.0	82.0	30815.0	0.0	29524.0	1028.0	0.0	0.0	2580.0	1.0	0.0	0.0	1.0	0.0
15A	0.0	271.0	37277.0	5.0	40695.0	0.0	1.0	0.0	2983.0	0.0	0.0	143.0	0.0	0.0
25A	0.0	160.0	19655.0	6.0	19954.0	0.0	0.0	0.0	3140.0	0.0	0.0	0.0	0.0	0.0
7A	0.0	69.0	21394.0	0.0	67323.0	0.0	0.0	0.0	991.0	0.0	2.0	0.0	0.0	0.0
21A	34.0	327.0	43412.0	2.0	42528.0	3.0	6.0	0.0	2279.0	8.0	0.0	681.0	1.0	0.0
1A	0.0	711.0	9638.0	1.0	47058.0	22.0	0.0	0.0	3374.0	6.0	1.0	417.0	31.0	0.0
081A	0.0	29.0	27475.0	5.0	33011.0	1.0	0.0	0.0	1469.0	12.0	0.0	0.0	0.0	0.0
3A	0.0	386.0	46960.0	1.0	46171.0	2.0	0.0	0.0	321.0	0.0	0.0	59.0	0.0	0.0
6A	0.0	26.0	36121.0	0.0	40214.0	1.0	0.0	0.0	4857.0	0.0	0.0	0.0	0.0	0.0
18A	0.0	107.0	28556.0	4.0	29537.0	248.0	0.0	2.0	2406.0	1.0	0.0	0.0	124.0	1.0
082A	0.0	29.0	24512.0	1.0	31199.0	0.0	0.0	0.0	1610.0	0.0	0.0	0.0	38.0	0.0
37A	108.0	104.0	23418.0	1.0	24091.0	25.0	0.0	0.0	4317.0	0.0	0.0	39.0	0.0	0.0
28A	0.0	25.0	30421.0	0.0	12349.0	0.0	0.0	0.0	606.0	0.0	0.0	110.0	0.0	0.0
108A	0.0	23.0	15327.0	0.0	17766.0	31.0	0.0	0.0	14052.0	11.0	0.0	0.0	1.0	0.0
20A	0.0	966.0	34485.0	1.0	24428.0	35.0	0.0	0.0	2229.0	0.0	0.0	4.0	0.0	0.0
39A	0.0	92.0	19555.0	1.0	27152.0	8.0	0.0	0.0	2411.0	4.0	0.0	0.0	11.0	0.0
118A	0.0	9.0	27417.0	0.0	29152.0	0.0	0.0	0.0	236.0	0.0	1.0	0.0	0.0	0.0
24A	0.0	95.0	14770.0	1077.0	32178.0	4.0	0.0	0.0	432.0	2.0	0.0	306.0	3779.0	0.0
119A	0.0	450.0	14788.0	0.0	22040.0	6.0	0.0	0.0	17969.0	1.0	0.0	0.0	0.0	0.0
34A	0.0	7397.0	27915.0	5.0	69426.0	0.0	0.0	0.0	731.0	0.0	0.0	6.0	0.0	0.0
091A	0.0	32.0	25658.0	5.0	30316.0	82.0	0.0	0.0	522.0	0.0	0.0	5.0	70.0	0.0
098A	0.0	112.0	39645.0	0.0	54595.0	0.0	16.0	0.0	3238.0	0.0	0.0	412.0	907.0	0.0
100A	0.0	105.0	23634.0	5.0	17512.0	799.0	0.0	0.0	4574.0	1.0	0.0	1.0	11.0	0.0
084A	0.0	24.0	17721.0	0.0	32517.0	24.0	0.0	0.0	5798.0	7.0	0.0	0.0	6.0	0.0
107A	0.0	11.0	15739.0	1.0	13207.0	0.0	0.0	0.0	21272.0	0.0	0.0	0.0	0.0	0.0
35A	1.0	10.0	27260.0	0.0	11482.0	56.0	3.0	0.0	4822.0	0.0	0.0	1.0	0.0	0.0
11A	0.0	70.0	29300.0	0.0	19898.0	3.0	0.0	0.0	1719.0	0.0	0.0	0.0	0.0	0.0
10A	0.0	1160.0	15442.0	1.0	35474.0	15.0	0.0	0.0	450.0	0.0	0.0	14.0	63.0	0.0
109A	0.0	208.0	22873.0	2.0	19581.0	873.0	0.0	0.0	2384.0	0.0	0.0	0.0	7.0	0.0
31A	9.0	15.0	23286.0	0.0	13847.0	0.0	0.0	0.0	443.0	6.0	0.0	41.0	1.0	0.0
29A	2.0	19.0	26464.0	19.0	9245.0	5.0	91.0	0.0	1624.0	2.0	0.0	19.0	0.0	0.0
101A	0.0	588.0	32068.0	90.0	22414.0	41.0	0.0	0.0	2487.0	0.0	0.0	0.0	0.0	0.0
083A	0.0	332.0	25284.0	1.0	16723.0	12.0	0.0	0.0	2421.0	1.0	0.0	0.0	0.0	0.0
13A	0.0	107.0	24624.0	0.0	22762.0	807.0	0.0	0.0	743.0	0.0	1.0	0.0	0.0	0.0
093A	0.0	23.0	20471.0	2.0	22461.0	2279.0	0.0	0.0	5497.0	0.0	1.0	0.0	7.0	0.0
094A	0.0	409.0	30280.0	0.0	8202.0	6.0	0.0	0.0	2804.0	0.0	0.0	0.0	0.0	0.0
085A	0.0	66.0	49946.0	0.0	20745.0	0.0	0.0	1.0	1504.0	13.0	0.0	0.0	1752.0	0.0
