# Supplementary material for: Recent urbanization in China is correlated with a Westernized microbiome encoding increased virulence and antibiotic resistance genes
Source: Microbiome. 2017 Sep 15;5:121. doi: 10.1186/s40168-017-0338-7 (PMC5603068; doi:10.1186/s40168-017-0338-7)
Supplement: Supplementary file 24 — Supplementary zip file. Code and input tables used to generate the figures and tables in this paper. (ZIP 16846 kb) [file 40168_2017_338_MOESM24_ESM.zip › UrbanRuralChina/16SrRNA/inputData/qiime/otu_table_L3_taxa_as_col.txt]

Taxon	k__Archaea;p__Euryarchaeota;c__Methanobacteria	k__Archaea;p__Euryarchaeota;c__Thermoplasmata	k__Bacteria;p__Actinobacteria;c__Actinobacteria	k__Bacteria;p__Actinobacteria;c__Coriobacteriia	k__Bacteria;p__Bacteroidetes;c__Bacteroidia	k__Bacteria;p__Bacteroidetes;c__Cytophagia	k__Bacteria;p__Bacteroidetes;c__Flavobacteriia	k__Bacteria;p__Bacteroidetes;c__Sphingobacteriia	k__Bacteria;p__Cyanobacteria;c__4C0d-2	k__Bacteria;p__Cyanobacteria;c__Chloroplast	k__Bacteria;p__Firmicutes;c__Bacilli	k__Bacteria;p__Firmicutes;c__Clostridia	k__Bacteria;p__Firmicutes;c__Erysipelotrichi	k__Bacteria;p__Fusobacteria;c__Fusobacteriia	k__Bacteria;p__Lentisphaerae;c__[Lentisphaeria]	k__Bacteria;p__Planctomycetes;c__Phycisphaerae	k__Bacteria;p__Planctomycetes;c__Planctomycetia	k__Bacteria;p__Proteobacteria;c__Alphaproteobacteria	k__Bacteria;p__Proteobacteria;c__Betaproteobacteria	k__Bacteria;p__Proteobacteria;c__Deltaproteobacteria	k__Bacteria;p__Proteobacteria;c__Epsilonproteobacteria	k__Bacteria;p__Proteobacteria;c__Gammaproteobacteria	k__Bacteria;p__Synergistetes;c__Synergistia	k__Bacteria;p__TM7;c__TM7-3	k__Bacteria;p__Tenericutes;c__Mollicutes	k__Bacteria;p__Tenericutes;c__RF3	k__Bacteria;p__Verrucomicrobia;c__Verrucomicrobiae	k__Bacteria;p__[Thermi];c__Deinococci
086A	0.0	0.0	24.0	1.0	23352.0	0.0	1.0	0.0	0.0	3.0	75.0	30686.0	206.0	6.0	0.0	0.0	0.0	0.0	636.0	0.0	1.0	987.0	0.0	0.0	1.0	0.0	7.0	0.0
116A	0.0	0.0	227.0	58.0	36844.0	0.0	0.0	0.0	0.0	2.0	57.0	37510.0	346.0	684.0	0.0	0.0	0.0	0.0	3.0	1178.0	1.0	1383.0	5.0	0.0	0.0	0.0	0.0	0.0
099A	0.0	0.0	203.0	4.0	21992.0	0.0	0.0	0.0	0.0	0.0	59.0	19287.0	88.0	11885.0	0.0	0.0	0.0	0.0	15.0	3.0	3.0	440.0	5.0	4.0	1.0	0.0	0.0	0.0
120A	0.0	0.0	41.0	41.0	30815.0	0.0	0.0	0.0	0.0	0.0	22.0	29360.0	142.0	1028.0	0.0	0.0	0.0	1.0	1940.0	280.0	0.0	359.0	1.0	0.0	0.0	0.0	1.0	0.0
15A	0.0	0.0	242.0	29.0	37277.0	0.0	0.0	0.0	0.0	5.0	131.0	40440.0	124.0	0.0	1.0	0.0	0.0	198.0	1377.0	94.0	2.0	1312.0	0.0	0.0	143.0	0.0	0.0	0.0
25A	0.0	0.0	155.0	5.0	19654.0	0.0	0.0	1.0	0.0	6.0	15.0	19773.0	166.0	0.0	0.0	0.0	0.0	0.0	2835.0	56.0	1.0	248.0	0.0	0.0	0.0	0.0	0.0	0.0
7A	0.0	0.0	60.0	9.0	21394.0	0.0	0.0	0.0	0.0	0.0	3357.0	63334.0	632.0	0.0	0.0	0.0	0.0	0.0	771.0	19.0	0.0	201.0	0.0	2.0	0.0	0.0	0.0	0.0
21A	34.0	0.0	173.0	154.0	43412.0	0.0	0.0	0.0	2.0	0.0	40.0	42240.0	248.0	3.0	6.0	0.0	0.0	0.0	1830.0	193.0	0.0	256.0	8.0	0.0	681.0	0.0	1.0	0.0
1A	0.0	0.0	562.0	149.0	9638.0	0.0	0.0	0.0	0.0	1.0	13993.0	32961.0	104.0	22.0	0.0	0.0	0.0	0.0	99.0	204.0	1.0	3070.0	6.0	1.0	417.0	0.0	31.0	0.0
081A	0.0	0.0	18.0	11.0	27475.0	0.0	0.0	0.0	0.0	5.0	47.0	32737.0	227.0	1.0	0.0	0.0	0.0	1.0	1145.0	0.0	1.0	322.0	12.0	0.0	0.0	0.0	0.0	0.0
3A	0.0	0.0	79.0	307.0	46960.0	0.0	0.0	0.0	0.0	1.0	188.0	42840.0	3143.0	2.0	0.0	0.0	0.0	0.0	105.0	18.0	0.0	198.0	0.0	0.0	59.0	0.0	0.0	0.0
6A	0.0	0.0	14.0	12.0	36121.0	0.0	0.0	0.0	0.0	0.0	46.0	39870.0	298.0	1.0	0.0	0.0	0.0	0.0	2725.0	505.0	0.0	1627.0	0.0	0.0	0.0	0.0	0.0	0.0
18A	0.0	0.0	31.0	76.0	28528.0	12.0	16.0	0.0	2.0	2.0	104.0	29199.0	234.0	248.0	0.0	2.0	0.0	14.0	1736.0	498.0	2.0	156.0	1.0	0.0	0.0	0.0	124.0	1.0
082A	0.0	0.0	11.0	18.0	24512.0	0.0	0.0	0.0	0.0	1.0	58.0	30571.0	570.0	0.0	0.0	0.0	0.0	2.0	1529.0	0.0	0.0	79.0	0.0	0.0	0.0	0.0	38.0	0.0
37A	108.0	0.0	45.0	59.0	23418.0	0.0	0.0	0.0	0.0	1.0	4706.0	18789.0	596.0	25.0	0.0	0.0	0.0	0.0	86.0	43.0	1.0	4187.0	0.0	0.0	36.0	3.0	0.0	0.0
28A	0.0	0.0	15.0	10.0	30421.0	0.0	0.0	0.0	0.0	0.0	6.0	12022.0	321.0	0.0	0.0	0.0	0.0	0.0	512.0	56.0	0.0	38.0	0.0	0.0	110.0	0.0	0.0	0.0
108A	0.0	0.0	9.0	14.0	15327.0	0.0	0.0	0.0	0.0	0.0	32.0	13159.0	4575.0	31.0	0.0	0.0	0.0	0.0	358.0	74.0	0.0	13620.0	11.0	0.0	0.0	0.0	1.0	0.0
20A	0.0	0.0	859.0	107.0	34480.0	0.0	5.0	0.0	0.0	1.0	273.0	24011.0	144.0	35.0	0.0	0.0	0.0	3.0	113.0	1137.0	1.0	975.0	0.0	0.0	4.0	0.0	0.0	0.0
39A	0.0	0.0	33.0	59.0	19555.0	0.0	0.0	0.0	1.0	0.0	40.0	26616.0	496.0	8.0	0.0	0.0	0.0	0.0	2247.0	34.0	0.0	130.0	4.0	0.0	0.0	0.0	11.0	0.0
118A	0.0	0.0	4.0	5.0	27417.0	0.0	0.0	0.0	0.0	0.0	7.0	28869.0	276.0	0.0	0.0	0.0	0.0	0.0	0.0	1.0	0.0	235.0	0.0	1.0	0.0	0.0	0.0	0.0
24A	0.0	0.0	84.0	11.0	14770.0	0.0	0.0	0.0	1071.0	6.0	98.0	32008.0	72.0	4.0	0.0	0.0	0.0	13.0	204.0	102.0	1.0	112.0	2.0	0.0	306.0	0.0	3779.0	0.0
119A	0.0	0.0	391.0	59.0	14788.0	0.0	0.0	0.0	0.0	0.0	15.0	21815.0	210.0	6.0	0.0	0.0	0.0	0.0	107.0	158.0	0.0	17704.0	1.0	0.0	0.0	0.0	0.0	0.0
34A	0.0	0.0	7392.0	5.0	27915.0	0.0	0.0	0.0	0.0	5.0	95.0	69117.0	214.0	0.0	0.0	0.0	0.0	0.0	247.0	0.0	0.0	484.0	0.0	0.0	6.0	0.0	0.0	0.0
091A	0.0	0.0	28.0	4.0	25658.0	0.0	0.0	0.0	0.0	5.0	29.0	30023.0	264.0	82.0	0.0	0.0	0.0	0.0	461.0	0.0	0.0	61.0	0.0	0.0	5.0	0.0	70.0	0.0
098A	0.0	0.0	107.0	5.0	39645.0	0.0	0.0	0.0	0.0	0.0	16.0	54483.0	96.0	0.0	16.0	0.0	0.0	0.0	2429.0	211.0	1.0	597.0	0.0	0.0	412.0	0.0	907.0	0.0
100A	0.0	0.0	92.0	13.0	23634.0	0.0	0.0	0.0	5.0	0.0	20.0	17407.0	85.0	799.0	0.0	0.0	0.0	0.0	4436.0	50.0	0.0	88.0	1.0	0.0	1.0	0.0	11.0	0.0
084A	0.0	0.0	18.0	6.0	17721.0	0.0	0.0	0.0	0.0	0.0	17.0	32337.0	163.0	24.0	0.0	0.0	0.0	0.0	444.0	2.0	0.0	5352.0	7.0	0.0	0.0	0.0	6.0	0.0
107A	0.0	0.0	3.0	8.0	15739.0	0.0	0.0	0.0	0.0	1.0	6.0	12788.0	413.0	0.0	0.0	0.0	0.0	1.0	110.0	203.0	1.0	20957.0	0.0	0.0	0.0	0.0	0.0	0.0
35A	1.0	0.0	4.0	6.0	27260.0	0.0	0.0	0.0	0.0	0.0	13.0	11347.0	122.0	56.0	3.0	0.0	0.0	0.0	126.0	47.0	0.0	4649.0	0.0	0.0	1.0	0.0	0.0	0.0
11A	0.0	0.0	34.0	36.0	29300.0	0.0	0.0	0.0	0.0	0.0	1296.0	18271.0	331.0	3.0	0.0	0.0	0.0	0.0	1203.0	118.0	0.0	398.0	0.0	0.0	0.0	0.0	0.0	0.0
10A	0.0	0.0	1132.0	28.0	15442.0	0.0	0.0	0.0	0.0	1.0	2199.0	33110.0	165.0	15.0	0.0	0.0	0.0	0.0	213.0	6.0	0.0	231.0	0.0	0.0	14.0	0.0	63.0	0.0
109A	0.0	0.0	198.0	10.0	22873.0	0.0	0.0	0.0	1.0	1.0	821.0	18697.0	63.0	873.0	0.0	0.0	0.0	0.0	93.0	78.0	6.0	2207.0	0.0	0.0	0.0	0.0	7.0	0.0
31A	9.0	0.0	3.0	12.0	23286.0	0.0	0.0	0.0	0.0	0.0	11.0	13804.0	32.0	0.0	0.0	0.0	0.0	0.0	215.0	119.0	0.0	109.0	6.0	0.0	41.0	0.0	1.0	0.0
29A	0.0	2.0	5.0	14.0	26464.0	0.0	0.0	0.0	15.0	4.0	201.0	8846.0	198.0	5.0	91.0	0.0	0.0	1.0	323.0	118.0	3.0	1179.0	2.0	0.0	19.0	0.0	0.0	0.0
101A	0.0	0.0	577.0	11.0	32068.0	0.0	0.0	0.0	0.0	90.0	29.0	22008.0	377.0	41.0	0.0	0.0	0.0	5.0	2376.0	0.0	0.0	106.0	0.0	0.0	0.0	0.0	0.0	0.0
083A	0.0	0.0	332.0	0.0	25284.0	0.0	0.0	0.0	0.0	1.0	53.0	16560.0	110.0	12.0	0.0	0.0	0.0	0.0	2105.0	59.0	0.0	257.0	1.0	0.0	0.0	0.0	0.0	0.0
13A	0.0	0.0	98.0	9.0	24624.0	0.0	0.0	0.0	0.0	0.0	140.0	22143.0	479.0	807.0	0.0	0.0	0.0	3.0	591.0	0.0	1.0	148.0	0.0	1.0	0.0	0.0	0.0	0.0
093A	0.0	0.0	15.0	8.0	20471.0	0.0	0.0	0.0	1.0	1.0	21.0	22365.0	75.0	2279.0	0.0	0.0	0.0	88.0	4802.0	0.0	0.0	607.0	0.0	1.0	0.0	0.0	7.0	0.0
094A	0.0	0.0	408.0	1.0	30280.0	0.0	0.0	0.0	0.0	0.0	28.0	8035.0	139.0	6.0	0.0	0.0	0.0	0.0	2623.0	0.0	0.0	181.0	0.0	0.0	0.0	0.0	0.0	0.0
085A	0.0	0.0	65.0	1.0	49946.0	0.0	0.0	0.0	0.0	0.0	21.0	20681.0	43.0	0.0	0.0	0.0	1.0	0.0	610.0	103.0	0.0	791.0	13.0	0.0	0.0	0.0	1752.0	0.0
