# Supplementary material for: Recent urbanization in China is correlated with a Westernized microbiome encoding increased virulence and antibiotic resistance genes
Source: Microbiome. 2017 Sep 15;5:121. doi: 10.1186/s40168-017-0338-7 (PMC5603068; doi:10.1186/s40168-017-0338-7)
Supplement: Supplementary file 24 — Supplementary zip file. Code and input tables used to generate the figures and tables in this paper. (ZIP 16846 kb) [file 40168_2017_338_MOESM24_ESM.zip › UrbanRuralChina/16SrRNA/inputData/qiime/otu_table_L3_taxaAsCol-log-norm.txt]

sample	k__Archaea;p__Euryarchaeota;c__Methanobacteria	k__Archaea;p__Euryarchaeota;c__Thermoplasmata	k__Bacteria;p__Actinobacteria;c__Actinobacteria	k__Bacteria;p__Actinobacteria;c__Coriobacteriia	k__Bacteria;p__Bacteroidetes;c__Bacteroidia	k__Bacteria;p__Bacteroidetes;c__Cytophagia	k__Bacteria;p__Bacteroidetes;c__Flavobacteriia	k__Bacteria;p__Bacteroidetes;c__Sphingobacteriia	k__Bacteria;p__Cyanobacteria;c__4C0d-2	k__Bacteria;p__Cyanobacteria;c__Chloroplast	k__Bacteria;p__Firmicutes;c__Bacilli	k__Bacteria;p__Firmicutes;c__Clostridia	k__Bacteria;p__Firmicutes;c__Erysipelotrichi	k__Bacteria;p__Fusobacteria;c__Fusobacteriia	k__Bacteria;p__Lentisphaerae;c__[Lentisphaeria]	k__Bacteria;p__Planctomycetes;c__Phycisphaerae	k__Bacteria;p__Planctomycetes;c__Planctomycetia	k__Bacteria;p__Proteobacteria;c__Alphaproteobacteria	k__Bacteria;p__Proteobacteria;c__Betaproteobacteria	k__Bacteria;p__Proteobacteria;c__Deltaproteobacteria	k__Bacteria;p__Proteobacteria;c__Epsilonproteobacteria	k__Bacteria;p__Proteobacteria;c__Gammaproteobacteria	k__Bacteria;p__Synergistetes;c__Synergistia	k__Bacteria;p__TM7;c__TM7-3	k__Bacteria;p__Tenericutes;c__Mollicutes	k__Bacteria;p__Tenericutes;c__RF3	k__Bacteria;p__Verrucomicrobia;c__Verrucomicrobiae	k__Bacteria;p__[Thermi];c__Deinococci
086A	0.0	0.0	1.4253959316722078	0.3155463219579323	4.396904591511306	0.0	0.3155463219579323	0.0	0.0	0.623656490851261	1.9090127980329392	4.515516628424355	2.344399874619529	0.869693918001083	0.0	0.0	0.0	0.0	2.832659128817943	0.0	0.3155463219579323	3.023292059794094	0.0	0.0	0.3155463219579323	0.0	0.9281837536265559	0.0
116A	0.0	0.0	2.241415864948096	1.6560161877908803	4.44927407595677	0.0	0.0	0.0	0.0	0.4026552931098544	1.6486312433850685	4.457054092420715	2.4236085396242575	2.7187786241497816	0.0	0.0	0.0	0.0	0.5173195512291192	2.9545196668829523	0.24641132491174278	3.024125068718678	0.682887357519412	0.0	0.0	0.0	0.0	0.0
099A	0.0	0.0	2.353760757155917	0.7347945408751315	4.386619810073578	0.0	0.0	0.0	0.0	0.0	1.8217854482638343	4.329622264443766	1.9932534147135912	4.1193694321230625	0.0	0.0	0.0	0.0	1.2458148916228542	0.6357300191168055	0.6357300191168055	2.6886802549968087	0.8154062109150704	0.7347945408751315	0.3237641766949712	0.0	0.0	0.0
120A	0.0	0.0	1.5942340242701079	1.5942340242701079	4.459029515912429	0.0	0.0	0.0	0.0	0.0	1.3333167337609004	4.438024143020474	2.125803551678439	2.982697547511389	0.0	0.0	0.0	0.28641077445164126	3.258293649477834	2.4190681311478763	0.0	2.5266402720575094	0.28641077445164126	0.0	0.0	0.0	0.28641077445164126	0.0
15A	0.0	0.0	2.252402461434306	1.3484671729864668	4.437608343502116	0.0	0.0	0.0	0.0	0.6696748630462825	1.9879114744875985	4.472977296613055	1.9643138771302726	0.0	0.23924195312386215	0.0	0.0	2.1657916716474106	3.005514501114495	1.8455221929493764	0.3926161352097389	2.9845356400154404	0.0	0.0	2.025601324897085	0.0	0.0	0.0
25A	0.0	0.0	2.336371508249107	0.9012577504420977	4.437500230195702	0.0	0.0	0.37899060996802986	0.0	0.9712565491866372	1.3404234933701795	4.440121749393358	2.366015230867291	0.0	0.0	0.0	0.0	0.0	3.596696418857914	1.89775232911516	0.37899060996802986	2.539740180035411	0.0	0.0	0.0	0.0	0.0	0.0
7A	0.0	0.0	1.6123536484724095	0.844720094077686	4.153790243100028	0.0	0.0	0.0	0.0	0.0	3.3496133217124706	4.625114985899516	2.625215435902498	0.0	0.0	0.0	0.0	0.0	2.711367116809936	1.1352539142894327	0.0	2.129896067662418	0.0	0.3677248578857984	0.0	0.0	0.0	0.0
21A	1.376028584171324	0.0	2.0676619843537836	2.017594876938402	4.463508221804856	0.0	0.0	0.0	0.36910631245602066	0.0	1.4438603662115295	4.451622751449694	2.222942194284098	0.47843875112701306	0.7005505210845643	0.0	0.0	0.0	3.0886887991209404	2.1147879003152275	0.0	2.2366492457206855	0.8032958889537869	0.0	2.6599818152090924	0.0	0.22263972698198117	0.0
1A	0.0	0.0	2.7399999543101887	2.165634925927159	3.9735057184789833	0.0	0.0	0.0	0.0	0.2957982093655453	4.13541526374509	4.507486511027865	2.010763405601161	1.3516635259880054	0.0	0.0	0.0	0.0	1.9895791796004287	2.3012784711193555	0.2957982093655453	3.4767559190084127	0.8360902962766776	0.2957982093655453	2.610674406543437	0.0	1.4949554833283025	0.0
081A	0.0	0.0	1.2638344974805247	1.0647537541414651	4.423190928926287	0.0	0.0	0.0	0.0	0.7650553343344341	1.665812377440194	4.499289471680283	2.3422420849630154	0.2932199277453731	0.0	0.0	0.0	0.2932199277453731	3.043435461996527	0.0	0.2932199277453731	2.4934890553060565	1.0994132621830517	0.0	0.0	0.0	0.0	0.0
3A	0.0	0.0	1.7101527121339157	2.293331271959135	4.475719555246446	0.0	0.0	0.0	0.0	0.21398545792675683	2.0817475757308075	4.435842325894616	3.3015382719295028	0.35669943406835436	0.0	0.0	0.0	0.0	1.8316137275163538	1.095577670508418	0.0	2.10407317175258	0.0	0.0	1.5862377162751735	0.0	0.0	0.0
6A	0.0	0.0	1.053329760276012	0.9927380631948478	4.4247609945998345	0.0	0.0	0.0	0.0	0.0	1.5423815585565028	4.46764592947675	2.3431762896841937	0.2395951234899756	0.0	0.0	0.0	0.0	3.3025678379785592	2.5714428829459894	0.0	3.0787348861187183	0.0	0.0	0.0	0.0	0.0	0.0
18A	0.0	0.0	1.4968333138710275	1.8780157342994728	4.446699239341159	1.1060223867533503	1.2223711894802494	0.0	0.4714150878470589	0.4714150878470589	2.0126842783042274	4.45679553479264	2.362517153750525	2.3876465636689392	0.0	0.4714150878470589	0.0	1.1680814661881023	3.2312171978773385	2.6895303125196173	0.4714150878470589	2.1873672777685593	0.29675741460283256	0.0	0.0	0.0	2.0883917784317063	0.29675741460283256
082A	0.0	0.0	1.0955382270651397	1.2956479024502097	4.407209631700745	0.0	0.0	0.0	0.0	0.31002826465178096	1.7883699676713665	4.503137158506986	2.774419419150076	0.0	0.0	0.0	0.0	0.48907798763847377	3.202493901657518	0.0	0.0	1.9206856421876217	0.0	0.0	0.0	0.0	1.608430729694866	0.0
37A	2.096693634567731	0.0	1.7213218509815948	1.8369992577813514	4.429345767670143	0.0	0.0	0.0	0.0	0.33194765958739364	3.732512139077828	4.333703613681883	2.83566057917174	1.4725998253636023	0.0	0.0	0.0	0.0	1.9986566528386855	1.701961351811533	0.33194765958739364	3.681773143374672	0.0	0.0	1.6264694961660962	0.6476484454449476	0.0	0.0
28A	0.0	0.0	1.3347088798468787	1.1685503728397053	4.621227345899365	0.0	0.0	0.0	0.0	0.0	0.9659105376669874	4.218046482318727	2.6455319347272788	0.0	0.0	0.0	0.0	0.0	2.8479302577167256	1.8918387000116825	0.0	1.726065254568589	0.0	0.0	2.182299777368489	0.0	0.0	0.0
108A	0.0	0.0	1.0933637609173001	1.2725554186856465	4.288078866220365	0.0	0.0	0.0	0.0	0.0	1.6183352990141175	4.221848281611848	3.7630653819828317	1.6048842386992836	0.0	0.0	0.0	0.0	2.6574391679017126	1.9764404783165543	0.0	4.236801620281881	1.1740979730072751	0.0	0.0	0.0	0.35535245005260235	0.0
20A	0.0	0.0	2.9177337285250315	2.016797560702046	4.520795727508198	0.0	0.7642095018416794	0.0	0.0	0.2927187665046192	2.421028393898403	4.363644426059458	2.144701386861174	1.5399929857741805	0.0	0.0	0.0	0.5895327309954681	2.040270319753697	3.0393726784314015	0.2927187665046192	2.9726827299985503	0.0	0.0	0.6855946040327519	0.0	0.0	0.0
39A	0.0	0.0	1.6135949614783656	1.8612486678524613	4.375653521612881	0.0	0.0	0.0	0.3452646586939983	0.0	1.6952868232315872	4.509533637902173	2.7805794764466154	1.0300144764051335	0.0	0.0	0.0	0.0	3.4361396066643413	1.6262488630328198	0.0	2.2010629201397656	0.7677326947108328	0.0	0.0	0.0	1.157120613387373	0.0
118A	0.0	0.0	0.7168033165514719	0.7967119585477912	4.460214508196033	0.0	0.0	0.0	0.0	0.0	0.9225582301855695	4.482625559647491	2.4645812265399307	0.0	0.0	0.0	0.0	0.0	0.0	0.31226133186180416	0.0	2.394999896482392	0.0	0.31226133186180416	0.0	0.0	0.0	0.0
24A	0.0	0.0	1.984109509877113	1.1301343065792746	4.224708287766367	0.0	0.0	0.0	3.085448249507531	0.8929179033011675	2.0504122804321754	4.560572389266638	1.9179128707788176	0.7437605816627072	0.0	0.0	0.0	1.1977050322459593	2.366802395995083	2.067634703708456	0.32956060380603686	2.1079205855948264	0.5147602277612157	0.0	2.5422711084061356	0.0	3.632779967679996	0.0
119A	0.0	0.0	2.6274807873408603	1.8118803666758256	4.204215392586782	0.0	0.0	0.0	0.0	0.0	1.236333837270981	4.373052426467012	2.3584050267855714	0.8746424397921184	0.0	0.0	0.0	0.0	2.067397267058859	2.235468585953311	0.0	4.282372881813343	0.3185075169362387	0.0	0.0	0.0	0.0	0.0
34A	0.0	0.0	3.6223380058513324	0.5836835779137769	4.199337491643491	0.0	0.0	0.0	0.0	0.5836835779137769	1.7391867561862118	4.593068378739093	2.0874516365715325	0.0	0.0	0.0	0.0	0.0	2.149260151741658	0.0	0.0	2.4398978460286065	0.0	0.0	0.6435645314252314	0.0	0.0	0.0
091A	0.0	0.0	1.4847564631069694	0.7175764197283439	4.432374927427059	0.0	0.0	0.0	0.0	0.7975158981193324	1.4995056628238737	4.500603879741835	2.4462969231781413	1.9419426330566794	0.0	0.0	0.0	0.0	2.6877292840080735	0.0	0.0	1.8151642190997368	0.0	0.0	0.7975158981193324	0.0	1.874076978863309	0.0
098A	0.0	0.0	1.8173841449785428	0.604451098588145	4.379543022843415	0.0	0.0	0.0	0.0	0.0	1.0281915946443796	4.517610677990382	1.7710286825100519	0.0	1.0281915946443796	0.0	0.0	0.0	3.167059706002631	2.1090110288279287	0.20531718188219183	2.5585127192145554	0.0	0.0	2.397974217042418	0.0	2.7397352526145595	0.0
100A	0.0	0.0	2.075320075831982	1.2471168544370967	4.481416936562941	0.0	0.0	0.0	0.8697986112264461	0.0	1.4255124168484428	4.348608762355219	2.0412517770132728	3.010835949757142	0.0	0.0	0.0	0.0	3.7549332727084677	1.8135586825172245	0.0	2.0561808635003223	0.3583029134572782	0.0	0.3583029134572782	0.0	1.1790133119896007	0.0
084A	0.0	0.0	1.3050416809261267	0.868949940130262	4.276214117256243	0.0	0.0	0.0	0.0	0.0	1.2814818486892974	4.537415226201702	2.2423830713189674	1.42456806590069	0.0	0.0	0.0	0.0	2.676002596479205	0.49578478769901474	0.0	3.75629512916628	0.9274251336217375	0.0	0.0	0.0	0.868949940130262	0.0
107A	0.0	0.0	0.6600196289944864	1.02213555256031	4.272679673113463	0.0	0.0	0.0	0.0	0.3405160611595599	0.910740538371206	4.182510514288085	2.6925119069379693	0.0	0.0	0.0	0.0	0.3405160611595599	2.1203761881328242	2.3849689386769324	0.3405160611595599	4.397025879713953	0.0	0.0	0.0	0.0	0.0	0.0
35A	0.37479863250481493	0.0	0.8116485711782161	0.9648084754469094	4.572345033340008	0.0	0.0	0.0	0.0	0.0	1.2744711597015652	4.191716541003221	2.22575751406582	1.8906186610755598	0.7084908666467327	0.0	0.0	0.0	2.239686239197514	1.815596995483849	0.0	3.8042352700327986	0.0	0.0	0.37479863250481493	0.0	0.0	0.0
11A	0.0	0.0	1.6113950825336503	1.6356279049133244	4.53603778430329	0.0	0.0	0.0	0.0	0.0	3.1820482047245404	4.330940111418133	2.590102998006098	0.6549329452805488	0.0	0.0	0.0	0.0	3.149730907648333	2.1441669074809817	0.0	2.6699701589022222	0.0	0.0	0.0	0.0	0.0	0.0
10A	0.0	0.0	3.1096838687678456	1.5160976640526014	4.244228243221438	0.0	0.0	0.0	0.0	0.3296659312631247	3.3978989438279426	4.575470669259426	2.2752940643962125	1.2563514068518558	0.0	0.0	0.0	0.0	2.3856701924369794	0.8930906070879062	0.0	2.4207633031555424	0.0	0.0	1.228103904706617	0.0	1.8608650924159005	0.0
109A	0.0	0.0	2.4129117548549703	1.146705311216478	4.473902716276026	0.0	0.0	0.0	0.3620793125023261	0.3620793125023261	3.0293142964865867	4.386354771716219	1.9191686866434945	3.055961202242644	0.0	0.0	0.0	0.0	2.086620259150372	2.0109155397257696	0.9450337245311276	3.4585184618243074	0.0	0.0	0.0	0.0	1.0048815135756008	0.0
31A	1.1845111393069203	0.0	0.7607654036742536	1.302291949519833	4.568007262144708	0.0	0.0	0.0	0.0	0.0	1.2664672795456564	4.34092538582249	1.71451304450637	0.0	0.0	0.0	0.0	0.0	2.5346091043738217	2.278739458915617	0.0	2.240828654468871	1.0223912429625537	0.0	1.8203033880179482	0.0	0.41299503117833725	0.0
29A	0.0	0.6221884483357881	0.9530046081614542	1.3678825866466027	4.625392872754303	0.0	0.0	0.0	1.3966029226934262	0.8680273216795832	2.5072758003255706	4.149504812222881	2.5007653954617424	0.9530046081614542	2.1647505994025695	0.0	0.0	0.41411671534557665	2.712771853090312	2.276910671192225	0.7622755781604049	3.2744718025604227	0.6221884483357881	0.0	1.495581189152723	0.0	0.0	0.0
101A	0.0	0.0	2.7774584518622274	1.0934629524309607	4.52164199430753	0.0	0.0	0.0	0.0	1.9744304821326615	1.4921686185235081	4.358156669271723	2.593008423339892	1.6384423407905968	0.0	0.0	0.0	0.7911538537448723	3.3915798058849087	0.0	0.0	2.0447979876477755	0.0	0.0	0.0	0.0	0.0	0.0
083A	0.0	0.0	2.6477331781993123	0.0	4.528475284683421	0.0	0.0	0.0	0.0	0.36836428869214677	1.8559856575567102	4.344696611282559	2.169955788500297	1.2310869781515756	0.0	0.0	0.0	0.0	3.449023208926102	1.9019460477385564	0.0	2.536813343748409	0.36836428869214677	0.0	0.0	0.0	0.0	0.0
13A	0.0	0.0	2.0809025762454523	1.0781789545344405	4.477429720921926	0.0	0.0	0.0	0.0	0.0	2.2347217461411857	4.4313091993361	2.7671352197279426	2.9933713846828947	0.0	0.0	0.0	0.668147815646539	2.85824646908558	0.0	0.3461863889373979	2.258718665819217	0.0	0.3461863889373979	0.0	0.0	0.0	0.0
093A	0.0	0.0	1.2712751388502488	1.0181593677949323	4.382440575348635	0.0	0.0	0.0	0.33813264076598853	0.33813264076598853	1.410707650249368	4.42086889496953	1.9512312333810204	3.4291895261091505	0.0	0.0	0.0	2.019934231237798	3.752782412719558	0.0	0.0	2.8550789532890986	0.0	0.33813264076598853	0.0	0.0	0.9660771649842117	0.0
094A	0.0	0.0	2.7678979785700126	0.3862892993586358	4.6376619399253025	0.0	0.0	0.0	0.0	0.0	1.614339151795057	4.061519642243262	2.3016844991993555	0.982404593921725	0.0	0.0	0.0	0.0	3.5754098169324506	0.0	0.0	2.4158448633853533	0.0	0.0	0.0	0.0	0.0	0.0
085A	0.0	0.0	1.7283601010183647	0.25712738713669864	4.605763864246091	0.0	0.0	0.0	0.0	0.0	1.2543496134477388	4.22284991918174	1.553048625163368	0.0	0.0	0.0	0.25712738713669864	0.0	2.693462786767577	1.925278776471844	0.0	2.8061080979357604	1.060703719771314	0.0	0.0	0.0	3.1510932802270277	0.0
