# Supplementary material for: Recent urbanization in China is correlated with a Westernized microbiome encoding increased virulence and antibiotic resistance genes
Source: Microbiome. 2017 Sep 15;5:121. doi: 10.1186/s40168-017-0338-7 (PMC5603068; doi:10.1186/s40168-017-0338-7)
Supplement: Supplementary file 24 — Supplementary zip file. Code and input tables used to generate the figures and tables in this paper. (ZIP 16846 kb) [file 40168_2017_338_MOESM24_ESM.zip › UrbanRuralChina/16SrRNA/inputData/qiime/otu_table_L4_taxaAsCol-log-norm.txt]

sample	k__Archaea;p__Euryarchaeota;c__Methanobacteria;o__Methanobacteriales	k__Archaea;p__Euryarchaeota;c__Thermoplasmata;o__E2	k__Bacteria;p__Actinobacteria;c__Actinobacteria;o__Actinomycetales	k__Bacteria;p__Actinobacteria;c__Actinobacteria;o__Bifidobacteriales	k__Bacteria;p__Actinobacteria;c__Coriobacteriia;o__Coriobacteriales	k__Bacteria;p__Bacteroidetes;c__Bacteroidia;o__Bacteroidales	k__Bacteria;p__Bacteroidetes;c__Cytophagia;o__Cytophagales	k__Bacteria;p__Bacteroidetes;c__Flavobacteriia;o__Flavobacteriales	k__Bacteria;p__Bacteroidetes;c__Sphingobacteriia;o__Sphingobacteriales	k__Bacteria;p__Cyanobacteria;c__4C0d-2;o__YS2	k__Bacteria;p__Cyanobacteria;c__Chloroplast;o__Cryptophyta	k__Bacteria;p__Cyanobacteria;c__Chloroplast;o__Streptophyta	k__Bacteria;p__Firmicutes;c__Bacilli;o__Bacillales	k__Bacteria;p__Firmicutes;c__Bacilli;o__Gemellales	k__Bacteria;p__Firmicutes;c__Bacilli;o__Lactobacillales	k__Bacteria;p__Firmicutes;c__Bacilli;o__Turicibacterales	k__Bacteria;p__Firmicutes;c__Clostridia;o__	k__Bacteria;p__Firmicutes;c__Clostridia;o__Clostridiales	k__Bacteria;p__Firmicutes;c__Clostridia;o__SHA-98	k__Bacteria;p__Firmicutes;c__Erysipelotrichi;o__Erysipelotrichales	k__Bacteria;p__Fusobacteria;c__Fusobacteriia;o__Fusobacteriales	k__Bacteria;p__Lentisphaerae;c__[Lentisphaeria];o__Victivallales	k__Bacteria;p__Planctomycetes;c__Phycisphaerae;o__Phycisphaerales	k__Bacteria;p__Planctomycetes;c__Planctomycetia;o__Planctomycetales	k__Bacteria;p__Proteobacteria;c__Alphaproteobacteria;o__Caulobacterales	k__Bacteria;p__Proteobacteria;c__Alphaproteobacteria;o__RF32	k__Bacteria;p__Proteobacteria;c__Alphaproteobacteria;o__Rhizobiales	k__Bacteria;p__Proteobacteria;c__Alphaproteobacteria;o__Rhodobacterales	k__Bacteria;p__Proteobacteria;c__Alphaproteobacteria;o__Rickettsiales	k__Bacteria;p__Proteobacteria;c__Alphaproteobacteria;o__Sphingomonadales	k__Bacteria;p__Proteobacteria;c__Betaproteobacteria;o__	k__Bacteria;p__Proteobacteria;c__Betaproteobacteria;o__Burkholderiales	k__Bacteria;p__Proteobacteria;c__Betaproteobacteria;o__Neisseriales	k__Bacteria;p__Proteobacteria;c__Betaproteobacteria;o__Rhodocyclales	k__Bacteria;p__Proteobacteria;c__Deltaproteobacteria;o__Desulfovibrionales	k__Bacteria;p__Proteobacteria;c__Epsilonproteobacteria;o__Campylobacterales	k__Bacteria;p__Proteobacteria;c__Gammaproteobacteria;o__Aeromonadales	k__Bacteria;p__Proteobacteria;c__Gammaproteobacteria;o__Alteromonadales	k__Bacteria;p__Proteobacteria;c__Gammaproteobacteria;o__Cardiobacteriales	k__Bacteria;p__Proteobacteria;c__Gammaproteobacteria;o__Enterobacteriales	k__Bacteria;p__Proteobacteria;c__Gammaproteobacteria;o__Legionellales	k__Bacteria;p__Proteobacteria;c__Gammaproteobacteria;o__Oceanospirillales	k__Bacteria;p__Proteobacteria;c__Gammaproteobacteria;o__Pasteurellales	k__Bacteria;p__Proteobacteria;c__Gammaproteobacteria;o__Pseudomonadales	k__Bacteria;p__Proteobacteria;c__Gammaproteobacteria;o__Vibrionales	k__Bacteria;p__Proteobacteria;c__Gammaproteobacteria;o__Xanthomonadales	k__Bacteria;p__Synergistetes;c__Synergistia;o__Synergistales	k__Bacteria;p__TM7;c__TM7-3;o__	k__Bacteria;p__TM7;c__TM7-3;o__I025
086A	0.0	0.0	0.8020823876907622	1.3282086838386364	0.3155463219579323	4.396904591511306	0.0	0.3155463219579323	0.0	0.0	0.0	0.623656490851261	0.0	0.623656490851261	1.744034497179812	1.3697274067660812	0.0	4.515516628424355	0.0	2.344399874619529	0.869693918001083	0.0	0.0	0.0	0.0	0.0	0.0	0.0	0.0	0.0	0.0	2.832659128817943	0.0	0.0	0.0	0.3155463219579323	0.0	0.0	0.0	2.762511375658839	0.0	0.0	2.6788087711056114	0.0	0.0	0.0	0.0	0.0	0.0
116A	0.0	0.0	0.7467800085829727	2.229849904312007	1.6560161877908803	4.44927407595677	0.0	0.0	0.0	0.0	0.0	0.4026552931098544	0.0	0.0	1.6177677348266088	0.607946140784865	0.0	4.457054092420715	0.0	2.4236085396242575	2.7187786241497816	0.0	0.0	0.0	0.0	0.0	0.0	0.0	0.0	0.0	0.0	0.5173195512291192	0.0	0.0	2.9545196668829523	0.24641132491174278	0.0	0.7467800085829727	0.0	3.0200273541090454	0.0	0.7467800085829727	0.24641132491174278	0.0	0.0	0.0	0.682887357519412	0.0	0.0
099A	0.0	0.0	1.1199917891989206	2.329676117077528	0.7347945408751315	4.386619810073578	0.0	0.0	0.0	0.0	0.0	0.0	0.0	0.6357300191168055	1.7917719631333284	0.3237641766949712	0.0	4.329622264443766	0.0	1.9932534147135912	4.1193694321230625	0.0	0.0	0.0	0.0	0.0	0.0	0.0	0.0	0.0	0.0	1.081881193722267	0.8154062109150704	0.0	0.6357300191168055	0.6357300191168055	0.0	0.5071765110567757	0.3237641766949712	2.5756921836144575	0.0	0.3237641766949712	2.035133021636896	0.0	0.0	0.0	0.8154062109150704	0.7347945408751315	0.0
120A	0.0	0.0	0.5799423778000194	1.5621056345739746	1.5942340242701079	4.459029515912429	0.0	0.0	0.0	0.0	0.0	0.0	0.0	0.28641077445164126	1.2506233745064874	0.5799423778000194	0.0	4.438024143020474	0.0	2.125803551678439	2.982697547511389	0.0	0.0	0.0	0.0	0.28641077445164126	0.0	0.0	0.0	0.0	0.8197267694167297	3.2565000337672454	0.0	0.4575175177611928	2.4190681311478763	0.0	1.2272319646051344	0.28641077445164126	0.0	2.396878816560647	0.0	0.6753370504323561	1.8280121793562822	0.0	0.0	0.0	0.28641077445164126	0.0	0.0
15A	0.0	0.0	0.3926161352097389	2.248818576232301	1.3484671729864668	4.437608343502116	0.0	0.0	0.0	0.0	0.0	0.6696748630462825	0.0	0.0	1.9677644843162367	0.7330865659658073	0.0	4.472977296613055	0.0	1.9643138771302726	0.0	0.23924195312386215	0.0	0.0	0.0	2.1657916716474106	0.0	0.0	0.0	0.0	0.0	3.005514501114495	0.0	0.0	1.8455221929493764	0.3926161352097389	0.0	0.0	0.0	2.7769684850230547	0.0	0.23924195312386215	2.5645661288687758	0.0	0.0	0.0	0.0	0.0	0.0
25A	0.0	0.0	0.8177673350337856	2.3250697809871843	0.9012577504420977	4.437500230195702	0.0	0.0	0.37899060996802986	0.0	0.0	0.9712565491866372	0.37899060996802986	0.37899060996802986	1.1315986520946981	0.8177673350337856	0.37899060996802986	4.440099785619544	0.0	2.366015230867291	0.0	0.0	0.0	0.0	0.0	0.0	0.0	0.0	0.0	0.0	0.0	3.596696418857914	0.0	0.0	1.89775232911516	0.37899060996802986	0.0	0.0	0.0	2.505227952080457	0.0	0.37899060996802986	1.3924417201440646	0.0	0.0	0.37899060996802986	0.0	0.0	0.0
7A	0.0	0.0	1.3857787673203463	1.2467386184285558	0.844720094077686	4.153790243100028	0.0	0.0	0.0	0.0	0.0	0.0	0.22167241577599492	0.8012610337624005	3.3462381287010223	1.0906752713529677	0.0	4.625114985899516	0.0	2.625215435902498	0.0	0.0	0.0	0.0	0.0	0.0	0.0	0.0	0.0	0.0	0.4768273251977653	2.7028512828514355	0.9538505591866485	0.0	1.1352539142894327	0.0	0.0	0.0	0.0	1.893511270849301	0.0	0.3677248578857984	1.750332312733805	0.0	0.0	0.0	0.0	0.3677248578857984	0.0
21A	1.376028584171324	0.0	0.47843875112701306	2.0601303811624416	2.017594876938402	4.463508221804856	0.0	0.0	0.0	0.36910631245602066	0.0	0.0	0.0	0.0	1.3880953768444635	0.6383419314707248	0.0	4.451561059691804	0.7005505210845643	2.222942194284098	0.47843875112701306	0.7005505210845643	0.0	0.0	0.0	0.0	0.0	0.0	0.0	0.0	0.0	3.0886887991209404	0.0	0.0	2.1147879003152275	0.0	0.0	0.36910631245602066	0.0	2.0367186676360816	0.0	0.5657085012937787	1.7824994114075472	0.0	0.0	0.0	0.8032958889537869	0.0	0.0
1A	0.0	0.0	1.8157064510186185	2.6858504615426924	2.165634925927159	3.9735057184789833	0.0	0.0	0.0	0.0	0.0	0.2957982093655453	1.1942581050318868	0.8938925808424154	4.134700888074941	0.2957982093655453	0.0	4.507486511027865	0.0	2.010763405601161	1.3516635259880054	0.0	0.0	0.0	0.0	0.0	0.0	0.0	0.0	0.0	0.0	1.9895791796004287	0.0	0.0	2.3012784711193555	0.2957982093655453	2.4666294059580367	0.2957982093655453	0.0	3.3891505995780884	0.0	0.4701314396491557	2.4044869633417933	0.0	0.0	0.0	0.8360902962766776	0.0	0.2957982093655453
081A	0.0	0.0	0.7650553343344341	1.131509984929531	1.0647537541414651	4.423190928926287	0.0	0.0	0.0	0.0	0.0	0.7650553343344341	0.0	0.6864055775725711	1.5644426684247978	0.8316220901397391	0.0	4.499289471680283	0.0	2.3422420849630154	0.2932199277453731	0.0	0.0	0.0	0.0	0.0	0.0	0.0	0.2932199277453731	0.0	0.0	3.043435461996527	0.0	0.0	0.0	0.2932199277453731	0.2932199277453731	0.6864055775725711	0.0	2.4481849864658427	0.0	0.5902915809116847	1.365116427728245	0.2932199277453731	0.0	0.0	1.0994132621830517	0.0	0.0
3A	0.0	0.0	0.9962780010861118	1.6272584112247743	2.293331271959135	4.475719555246446	0.0	0.0	0.0	0.0	0.0	0.21398545792675683	0.0	0.35669943406835436	2.0557865272369704	0.8280702626621348	0.0	4.435842325894616	0.0	3.3015382719295028	0.35669943406835436	0.0	0.0	0.0	0.0	0.0	0.0	0.0	0.0	0.0	0.0	1.8316137275163538	0.0	0.0	1.095577670508418	0.0	0.0	0.0	0.0	2.040943365444211	0.0	0.4639355423532721	1.19438998641841	0.0	0.21398545792675683	0.0	0.0	0.0	0.0
6A	0.0	0.0	0.5960168412244811	0.9223005532340054	0.9927380631948478	4.4247609945998345	0.0	0.0	0.0	0.0	0.0	0.0	0.0	0.0	1.3633382487948547	1.106493605901747	0.0	4.46764592947675	0.0	2.3431762896841937	0.2395951234899756	0.0	0.0	0.0	0.0	0.0	0.0	0.0	0.0	0.0	0.0	3.3025678379785592	0.0	0.0	2.5714428829459894	0.0	0.0	0.2395951234899756	0.0	3.070115288912504	0.0	0.5063080657509869	1.3347166994586328	0.0	0.0	0.0	0.0	0.0	0.0
18A	0.0	0.0	0.8377476737946525	1.4067191862688488	1.8780157342994728	4.446699239341159	1.1060223867533503	1.2223711894802494	0.0	0.4714150878470589	0.0	0.4714150878470589	0.9466175037875323	0.29675741460283256	1.9457512526321912	0.8377476737946525	0.0	4.45679553479264	0.0	2.362517153750525	2.3876465636689392	0.0	0.4714150878470589	0.0	0.4714150878470589	0.29675741460283256	0.6921135518530821	0.29675741460283256	0.6921135518530821	0.4714150878470589	0.0	3.2312171978773385	0.0	0.0	2.6895303125196173	0.4714150878470589	0.4714150878470589	1.3342291192552063	0.0	1.6448175924661128	0.4714150878470589	1.4968333138710275	0.6921135518530821	0.771006749822898	1.6728342752976821	0.0	0.29675741460283256	0.0	0.0
082A	0.0	0.0	0.48907798763847377	1.0160650141208465	1.2956479024502097	4.407209631700745	0.0	0.0	0.0	0.0	0.0	0.31002826465178096	0.0	0.0	1.65087624943195	1.247234909224086	0.6154884328505092	4.5030945394736195	0.0	2.774419419150076	0.0	0.0	0.0	0.0	0.0	0.0	0.31002826465178096	0.0	0.31002826465178096	0.0	0.0	3.202493901657518	0.0	0.0	0.0	0.0	0.0	0.31002826465178096	0.0	1.8500660465232834	0.0	0.6154884328505092	0.9701127698591737	0.0	0.0	0.0	0.0	0.0	0.0
37A	2.096693634567731	0.0	1.3119385098288174	1.5202477291668166	1.8369992577813514	4.429345767670143	0.0	0.0	0.0	0.0	0.0	0.33194765958739364	0.5178743026056931	0.8285218659165591	3.7317733655937975	0.33194765958739364	0.0	4.333703613681883	0.0	2.83566057917174	1.4725998253636023	0.0	0.0	0.0	0.0	0.0	0.0	0.0	0.0	0.0	0.0	1.9986566528386855	0.0	0.0	1.701961351811533	0.33194765958739364	2.802403934463769	0.0	0.33194765958739364	3.5803774853913457	0.0	0.7474340695928012	2.555145678669793	0.6476484454449476	0.0	0.0	0.0	0.0	0.0
28A	0.0	0.0	0.3755135539835169	1.3061786054383113	1.1685503728397053	4.621227345899365	0.0	0.0	0.0	0.0	0.0	0.0	0.3755135539835169	0.0	0.8126940207227835	0.3755135539835169	0.0	4.218046482318727	0.0	2.6455319347272788	0.0	0.0	0.0	0.0	0.0	0.0	0.0	0.0	0.0	0.0	0.0	2.8479302577167256	0.0	0.0	1.8918387000116825	0.0	0.0	0.0	0.0	1.3866960352898339	0.0	0.5738411829980167	1.4331200792806478	0.0	0.0	0.0	0.0	0.0	0.0
108A	0.0	0.0	0.0	1.0933637609173001	1.2725554186856465	4.288078866220365	0.0	0.0	0.0	0.0	0.0	0.0	0.0	0.0	1.6048842386992836	0.35535245005260235	0.0	4.221848281611848	0.0	3.7630653819828317	1.6048842386992836	0.0	0.0	0.0	0.0	0.0	0.0	0.0	0.0	0.0	1.4408483593519454	2.6312455952822456	0.0	0.0	1.9764404783165543	0.0	0.35535245005260235	0.35535245005260235	0.0	4.236546467925105	0.0	0.35535245005260235	0.8652470126378393	0.0	0.0	0.0	1.1740979730072751	0.0	0.0
20A	0.0	0.0	1.2628687409726185	2.908547794156873	2.016797560702046	4.520795727508198	0.0	0.7642095018416794	0.0	0.0	0.0	0.2927187665046192	0.7642095018416794	0.5895327309954681	2.401581982597719	0.6855946040327519	0.0	4.363644426059458	0.0	2.144701386861174	1.5399929857741805	0.0	0.0	0.0	0.0	0.0	0.2927187665046192	0.2927187665046192	0.0	0.2927187665046192	0.0	2.040270319753697	0.0	0.0	3.0393726784314015	0.2927187665046192	0.0	1.5399929857741805	0.0	2.9080317226210073	0.0	1.8347146913392043	1.3264152358256545	0.46600389058961234	0.8884392629759875	0.0	0.0	0.0	0.0
39A	0.0	0.0	1.224992987861808	1.4029295196190443	1.8612486678524613	4.375653521612881	0.0	0.0	0.0	0.3452646586939983	0.0	0.0	0.0	0.3452646586939983	1.5441229580770743	1.157120613387373	0.535153243642069	4.509501003594738	0.0	2.7805794764466154	1.0300144764051335	0.0	0.0	0.0	0.0	0.0	0.0	0.0	0.0	0.0	0.0	3.4361396066643413	0.0	0.0	1.6262488630328198	0.0	1.118742015222092	0.0	0.0	2.1592794707417213	0.0	0.535153243642069	0.0	0.0	0.0	0.0	0.7677326947108328	0.0	0.0
118A	0.0	0.0	0.31226133186180416	0.6187999201771215	0.7967119585477912	4.460214508196033	0.0	0.0	0.0	0.0	0.0	0.0	0.0	0.0	0.9225582301855695	0.0	0.0	4.482625559647491	0.0	2.4645812265399307	0.0	0.0	0.0	0.0	0.0	0.0	0.0	0.0	0.0	0.0	0.0	0.0	0.0	0.0	0.31226133186180416	0.0	0.0	0.31226133186180416	0.0	2.389442634611083	0.0	0.4920327384878198	0.0	0.0	0.0	0.0	0.0	0.31226133186180416	0.0
24A	0.0	0.0	0.8247114780499311	1.9577423350144336	1.1301343065792746	4.224708287766367	0.0	0.0	0.0	3.085448249507531	0.0	0.8929179033011675	0.32956060380603686	0.0	2.041537992410797	0.32956060380603686	0.0	4.560572389266638	0.0	1.9179128707788176	0.7437605816627072	0.0	0.0	0.0	0.0	1.1301343065792746	0.0	0.0	0.5147602277612157	0.0	0.0	2.366802395995083	0.0	0.0	2.067634703708456	0.32956060380603686	0.0	0.32956060380603686	0.0	2.0718356713429693	0.0	0.32956060380603686	0.9518521851847143	0.0	0.0	0.0	0.5147602277612157	0.0	0.0
119A	0.0	0.0	0.3185075169362387	2.626371262626148	1.8118803666758256	4.204215392586782	0.0	0.0	0.0	0.0	0.0	0.0	0.0	0.0	1.236333837270981	0.0	0.0	4.373052426467012	0.0	2.3584050267855714	0.8746424397921184	0.0	0.0	0.0	0.0	0.0	0.0	0.0	0.0	0.0	0.0	2.067397267058859	0.0	0.0	2.235468585953311	0.0	0.0	0.6280194007844075	0.0	4.282127516640653	0.0	0.5002717339306519	0.0	0.8069015391711445	0.0	0.0	0.3185075169362387	0.0	0.0
34A	0.0	0.0	0.514205263462352	3.62210299050962	0.5836835779137769	4.199337491643491	0.0	0.0	0.0	0.0	0.0	0.5836835779137769	0.1950289644335518	0.5836835779137769	1.7113866054886788	0.0	0.0	4.593068378739093	0.0	2.0874516365715325	0.0	0.0	0.0	0.0	0.0	0.0	0.0	0.0	0.0	0.0	0.0	2.149260151741658	0.0	0.0	0.0	0.0	0.0	0.3291356226294192	0.1950289644335518	2.1971485565253217	0.0	0.43145490739382075	2.0604635170915504	0.1950289644335518	0.0	0.0	0.0	0.0	0.0
091A	0.0	0.0	0.7975158981193324	1.4024075286981479	0.7175764197283439	4.432374927427059	0.0	0.0	0.0	0.0	0.49268143305626155	0.6195265702992413	0.0	0.0	1.4024075286981479	0.8650034729387778	0.0	4.500603879741835	0.0	2.4462969231781413	1.9419426330566794	0.0	0.0	0.0	0.0	0.0	0.0	0.0	0.0	0.0	0.0	2.6877292840080735	0.0	0.0	0.0	0.0	0.0	0.0	0.0	1.8009116564371552	0.0	0.0	0.49268143305626155	0.0	0.0	0.0	0.0	0.0	0.0
098A	0.0	0.0	0.34416297242937927	1.809315610481269	0.604451098588145	4.379543022843415	0.0	0.0	0.0	0.0	0.0	0.0	0.0	0.20531718188219183	1.0028677529871586	0.0	0.0	4.517610677990382	0.0	1.7710286825100519	0.0	1.0281915946443796	0.0	0.0	0.0	0.0	0.0	0.0	0.0	0.0	0.0	3.167059706002631	0.0	0.0	2.1090110288279287	0.20531718188219183	0.0	0.7660657070286716	0.0	2.522215659719953	0.0	0.7185778380883271	1.3210959588945892	0.0	0.0	0.0	0.0	0.0	0.0
100A	0.0	0.0	0.3583029134572782	2.0706137646744174	1.2471168544370967	4.481416936562941	0.0	0.0	0.0	0.8697986112264461	0.0	0.0	0.0	0.5519213977905051	1.3815626215669576	0.0	0.0	4.348608762355219	0.0	2.0412517770132728	3.010835949757142	0.0	0.0	0.0	0.0	0.0	0.0	0.0	0.0	0.0	0.0	3.7548353766160876	0.0	0.3583029134572782	1.8135586825172245	0.0	0.0	0.5519213977905051	0.3583029134572782	2.0205128591312067	0.0	0.5519213977905051	0.0	0.5519213977905051	0.0	0.0	0.3583029134572782	0.0	0.0
084A	0.0	0.0	0.721271892206428	1.2020012741170452	0.868949940130262	4.276214117256243	0.0	0.0	0.0	0.0	0.0	0.0	0.0	0.0	1.1046418811424215	0.868949940130262	0.0	4.537401796118614	0.31510229798252165	2.2423830713189674	1.42456806590069	0.0	0.0	0.0	0.0	0.0	0.0	0.0	0.0	0.0	0.31510229798252165	2.675025419761279	0.0	0.0	0.49578478769901474	0.0	0.0	0.49578478769901474	0.0	3.755726833638525	0.0	0.31510229798252165	0.31510229798252165	0.6230010655762218	0.0	0.0	0.9274251336217375	0.0	0.0
107A	0.0	0.0	0.3405160611595599	0.5290099302058473	1.02213555256031	4.272679673113463	0.0	0.0	0.0	0.0	0.0	0.3405160611595599	0.0	0.0	0.7605318970641132	0.5290099302058473	0.0	4.182510514288085	0.0	2.6925119069379693	0.0	0.0	0.0	0.0	0.0	0.0	0.0	0.0	0.3405160611595599	0.0	0.3405160611595599	2.1164401981048746	0.0	0.0	2.3849689386769324	0.3405160611595599	0.0	0.7605318970641132	0.0	4.3968807994398915	0.0	0.5290099302058473	0.0	0.3405160611595599	0.0	0.0	0.0	0.0	0.0
35A	0.37479863250481493	0.0	0.5729353332955106	0.5729353332955106	0.9648084754469094	4.572345033340008	0.0	0.0	0.0	0.0	0.0	0.0	0.0	0.37479863250481493	1.2416284814962533	0.0	0.0	4.191716541003221	0.0	2.22575751406582	1.8906186610755598	0.7084908666467327	0.0	0.0	0.0	0.0	0.0	0.0	0.0	0.0	0.0	2.2362457139075844	0.0	0.37479863250481493	1.815596995483849	0.0	0.37479863250481493	0.5729353332955106	0.0	3.800011705040107	0.0	0.7084908666467327	1.6648210745366705	0.7084908666467327	0.0	0.7084908666467327	0.0	0.0	0.0
11A	0.0	0.0	1.2958293520073427	1.3445331708170856	1.6356279049133244	4.53603778430329	0.0	0.0	0.0	0.0	0.0	0.0	0.0	0.5244274400035951	3.1813779209219124	0.0	0.0	4.330940111418133	0.0	2.590102998006098	0.6549329452805488	0.0	0.0	0.0	0.0	0.0	0.0	0.0	0.0	0.0	0.0	3.149730907648333	0.0	0.0	2.1441669074809817	0.0	1.1046989529684808	0.3369838954185127	0.0	2.643018272253168	0.0	0.7551490880860621	1.0627167828636839	0.0	0.0	0.0	0.0	0.0	0.0
10A	0.0	0.0	0.952028104189774	3.106992063519921	1.5160976640526014	4.244228243221438	0.0	0.0	0.0	0.0	0.0	0.3296659312631247	0.0	0.3296659312631247	3.397701481596573	0.0	0.0	4.575457552693519	0.3296659312631247	2.2752940643962125	1.2563514068518558	0.0	0.0	0.0	0.0	0.0	0.0	0.0	0.0	0.0	0.0	2.3836348788879747	0.3296659312631247	0.0	0.8930906070879062	0.0	0.0	0.0	0.0	1.887242004484244	0.0	0.5148977445984625	2.267367800059373	0.0	0.0	0.0	0.0	0.0	0.0
109A	0.0	0.0	1.253439974992242	2.383536212385209	1.146705311216478	4.473902716276026	0.0	0.0	0.0	0.3620793125023261	0.0	0.3620793125023261	0.3620793125023261	0.3620793125023261	3.0277259318414216	0.3620793125023261	0.0	4.386354771716219	0.0	1.9191686866434945	3.055961202242644	0.0	0.0	0.0	0.0	0.0	0.0	0.0	0.0	0.0	0.0	2.086620259150372	0.0	0.0	2.0109155397257696	0.9450337245311276	0.0	0.3620793125023261	0.0	3.3872808499756664	0.3620793125023261	0.5567515591487033	2.6274735974108707	0.6906909345972214	0.0	0.5567515591487033	0.0	0.0	0.0
31A	1.1845111393069203	0.0	0.7607654036742536	0.0	1.302291949519833	4.568007262144708	0.0	0.0	0.0	0.0	0.0	0.0	0.0	0.0	1.2664672795456564	0.0	0.0	4.34092538582249	0.0	1.71451304450637	0.0	0.0	0.0	0.0	0.0	0.0	0.0	0.0	0.0	0.0	0.41299503117833725	2.5325903437640633	0.0	0.0	2.278739458915617	0.0	0.0	0.41299503117833725	0.0	2.194908118955412	0.0	0.0	1.1845111393069203	0.41299503117833725	0.0	0.0	1.0223912429625537	0.0	0.0
29A	0.0	0.6221884483357881	0.6221884483357881	0.7622755781604049	1.3678825866466027	4.625392872754303	0.0	0.0	0.0	1.3966029226934262	0.0	0.8680273216795832	0.0	0.7622755781604049	2.49415590745793	0.7622755781604049	0.0	4.149504812222881	0.0	2.5007653954617424	0.9530046081614542	2.1647505994025695	0.0	0.0	0.0	0.0	0.0	0.0	0.41411671534557665	0.0	0.0	2.7087271973132108	0.7622755781604049	0.0	2.276910671192225	0.7622755781604049	2.2386649118867283	0.41411671534557665	0.41411671534557665	3.209033513685018	0.0	0.7622755781604049	1.9239357730160427	0.0	0.0	0.0	0.6221884483357881	0.0	0.0
101A	0.0	0.0	0.48755429444520987	2.775953005057404	1.0934629524309607	4.52164199430753	0.0	0.0	0.0	0.0	0.0	1.9744304821326615	0.0	0.0	1.4921686185235081	0.0	0.0	4.358156669271723	0.0	2.593008423339892	1.6384423407905968	0.0	0.0	0.0	0.0	0.0	0.0	0.0	0.7911538537448723	0.0	0.7114599097854456	3.390848351537006	0.0	0.0	0.0	0.0	0.0	0.0	0.0	2.019727096529983	0.0	0.30887817804137024	0.7114599097854456	0.30887817804137024	0.0	0.0	0.0	0.0	0.0
083A	0.0	0.0	0.0	2.6477331781993123	0.0	4.528475284683421	0.0	0.0	0.0	0.0	0.0	0.36836428869214677	0.0	0.0	1.7953873889092218	1.014852785921572	0.0	4.344696611282559	0.0	2.169955788500297	1.2310869781515756	0.0	0.0	0.0	0.0	0.0	0.0	0.0	0.0	0.0	0.0	3.449023208926102	0.0	0.0	1.9019460477385564	0.0	0.0	0.0	0.0	1.999221041356308	0.0	0.36836428869214677	2.3874712465163594	0.0	0.0	0.0	0.36836428869214677	0.0	0.0
13A	0.0	0.0	0.9198565985436458	2.0536993602450866	1.0781789545344405	4.477429720921926	0.0	0.0	0.0	0.0	0.0	0.0	0.0	0.5363434190471399	2.1892452382646104	1.1939529611998048	0.0	4.4313091993361	0.0	2.7671352197279426	2.9933713846828947	0.0	0.0	0.0	0.0	0.0	0.668147815646539	0.0	0.0	0.0	0.0	2.857512020046472	0.3461863889373979	0.0	0.0	0.3461863889373979	0.0	0.0	0.0	2.0196463996842615	0.0	0.3461863889373979	1.884156274628782	0.0	0.0	0.0	0.0	0.0	0.3461863889373979
093A	0.0	0.0	0.7569022264734917	1.144951515935605	1.0181593677949323	4.382440575348635	0.0	0.0	0.0	0.33813264076598853	0.0	0.33813264076598853	0.0	0.0	1.410707650249368	0.0	0.0	4.42086889496953	0.0	1.9512312333810204	3.4291895261091505	0.0	0.0	0.0	0.0	2.019934231237798	0.0	0.0	0.0	0.0	0.0	3.752782412719558	0.0	0.0	0.0	0.0	0.0	0.656589256907738	0.0	2.844227331625411	0.0	1.144951515935605	0.0	0.33813264076598853	0.0	0.0	0.0	0.33813264076598853	0.0
094A	0.0	0.0	0.5874471050553202	2.765767499860921	0.3862892993586358	4.6376619399253025	0.0	0.0	0.0	0.0	0.0	0.0	0.0	0.0	1.5491479227955451	0.8283568745486363	0.0	4.061519642243262	0.0	2.3016844991993555	0.982404593921725	0.0	0.0	0.0	0.0	0.0	0.0	0.0	0.0	0.0	0.0	3.5754098169324506	0.0	0.0	0.0	0.0	0.0	0.0	0.0	2.3543206964748586	0.0	0.5874471050553202	1.5124728532333305	0.0	0.0	0.0	0.0	0.0	0.0
085A	0.0	0.0	0.25712738713669864	1.7217535363377758	0.25712738713669864	4.605763864246091	0.0	0.0	0.0	0.0	0.0	0.0	0.0	0.0	1.2543496134477388	0.0	0.0	4.22284991918174	0.0	1.553048625163368	0.0	0.0	0.0	0.25712738713669864	0.0	0.0	0.0	0.0	0.0	0.0	0.4175395419972799	2.691325990455436	0.25712738713669864	0.0	1.925278776471844	0.0	0.0	0.25712738713669864	0.0	2.803358477869795	0.0	0.4175395419972799	0.4175395419972799	0.0	0.0	0.0	1.060703719771314	0.0	0.0
[truncated: 5 more columns]
