# Supplementary material for: Recent urbanization in China is correlated with a Westernized microbiome encoding increased virulence and antibiotic resistance genes
Source: Microbiome. 2017 Sep 15;5:121. doi: 10.1186/s40168-017-0338-7 (PMC5603068; doi:10.1186/s40168-017-0338-7)
Supplement: Supplementary file 24 — Supplementary zip file. Code and input tables used to generate the figures and tables in this paper. (ZIP 16846 kb) [file 40168_2017_338_MOESM24_ESM.zip › UrbanRuralChina/16SrRNA/inputData/qiime/otu_table_L5_taxa_as_col.txt]

Taxon	k__Archaea;p__Euryarchaeota;c__Methanobacteria;o__Methanobacteriales;f__Methanobacteriaceae	k__Archaea;p__Euryarchaeota;c__Thermoplasmata;o__E2;f__[Methanomassiliicoccaceae]	k__Bacteria;p__Actinobacteria;c__Actinobacteria;o__Actinomycetales;f__Actinomycetaceae	k__Bacteria;p__Actinobacteria;c__Actinobacteria;o__Actinomycetales;f__Cellulomonadaceae	k__Bacteria;p__Actinobacteria;c__Actinobacteria;o__Actinomycetales;f__Corynebacteriaceae	k__Bacteria;p__Actinobacteria;c__Actinobacteria;o__Actinomycetales;f__Dermabacteraceae	k__Bacteria;p__Actinobacteria;c__Actinobacteria;o__Actinomycetales;f__Microbacteriaceae	k__Bacteria;p__Actinobacteria;c__Actinobacteria;o__Actinomycetales;f__Micrococcaceae	k__Bacteria;p__Actinobacteria;c__Actinobacteria;o__Actinomycetales;f__Promicromonosporaceae	k__Bacteria;p__Actinobacteria;c__Actinobacteria;o__Bifidobacteriales;f__Bifidobacteriaceae	k__Bacteria;p__Actinobacteria;c__Coriobacteriia;o__Coriobacteriales;f__Coriobacteriaceae	k__Bacteria;p__Bacteroidetes;c__Bacteroidia;o__Bacteroidales;f__	k__Bacteria;p__Bacteroidetes;c__Bacteroidia;o__Bacteroidales;f__Bacteroidaceae	k__Bacteria;p__Bacteroidetes;c__Bacteroidia;o__Bacteroidales;f__Porphyromonadaceae	k__Bacteria;p__Bacteroidetes;c__Bacteroidia;o__Bacteroidales;f__Prevotellaceae	k__Bacteria;p__Bacteroidetes;c__Bacteroidia;o__Bacteroidales;f__Rikenellaceae	k__Bacteria;p__Bacteroidetes;c__Bacteroidia;o__Bacteroidales;f__S24-7	k__Bacteria;p__Bacteroidetes;c__Bacteroidia;o__Bacteroidales;f__[Barnesiellaceae]	k__Bacteria;p__Bacteroidetes;c__Bacteroidia;o__Bacteroidales;f__[Odoribacteraceae]	k__Bacteria;p__Bacteroidetes;c__Bacteroidia;o__Bacteroidales;f__[Paraprevotellaceae]	k__Bacteria;p__Bacteroidetes;c__Cytophagia;o__Cytophagales;f__Cytophagaceae	k__Bacteria;p__Bacteroidetes;c__Flavobacteriia;o__Flavobacteriales;f__	k__Bacteria;p__Bacteroidetes;c__Flavobacteriia;o__Flavobacteriales;f__Cryomorphaceae	k__Bacteria;p__Bacteroidetes;c__Flavobacteriia;o__Flavobacteriales;f__Flavobacteriaceae	k__Bacteria;p__Bacteroidetes;c__Flavobacteriia;o__Flavobacteriales;f__[Weeksellaceae]	k__Bacteria;p__Bacteroidetes;c__Sphingobacteriia;o__Sphingobacteriales;f__Sphingobacteriaceae	k__Bacteria;p__Cyanobacteria;c__4C0d-2;o__YS2;f__	k__Bacteria;p__Cyanobacteria;c__Chloroplast;o__Cryptophyta;f__	k__Bacteria;p__Cyanobacteria;c__Chloroplast;o__Streptophyta;f__	k__Bacteria;p__Firmicutes;c__Bacilli;o__Bacillales;f__Bacillaceae	k__Bacteria;p__Firmicutes;c__Bacilli;o__Bacillales;f__Paenibacillaceae	k__Bacteria;p__Firmicutes;c__Bacilli;o__Bacillales;f__Planococcaceae	k__Bacteria;p__Firmicutes;c__Bacilli;o__Bacillales;f__Staphylococcaceae	k__Bacteria;p__Firmicutes;c__Bacilli;o__Gemellales;f__Gemellaceae	k__Bacteria;p__Firmicutes;c__Bacilli;o__Lactobacillales;f__	k__Bacteria;p__Firmicutes;c__Bacilli;o__Lactobacillales;f__Aerococcaceae	k__Bacteria;p__Firmicutes;c__Bacilli;o__Lactobacillales;f__Carnobacteriaceae	k__Bacteria;p__Firmicutes;c__Bacilli;o__Lactobacillales;f__Enterococcaceae	k__Bacteria;p__Firmicutes;c__Bacilli;o__Lactobacillales;f__Lactobacillaceae	k__Bacteria;p__Firmicutes;c__Bacilli;o__Lactobacillales;f__Leuconostocaceae	k__Bacteria;p__Firmicutes;c__Bacilli;o__Lactobacillales;f__Streptococcaceae	k__Bacteria;p__Firmicutes;c__Bacilli;o__Turicibacterales;f__Turicibacteraceae	k__Bacteria;p__Firmicutes;c__Clostridia;o__;f__	k__Bacteria;p__Firmicutes;c__Clostridia;o__Clostridiales;f__	k__Bacteria;p__Firmicutes;c__Clostridia;o__Clostridiales;f__Christensenellaceae	k__Bacteria;p__Firmicutes;c__Clostridia;o__Clostridiales;f__Clostridiaceae	k__Bacteria;p__Firmicutes;c__Clostridia;o__Clostridiales;f__Dehalobacteriaceae	k__Bacteria;p__Firmicutes;c__Clostridia;o__Clostridiales;f__EtOH8	k__Bacteria;p__Firmicutes;c__Clostridia;o__Clostridiales;f__Eubacteriaceae
086A	0.0	0.0	5.0	0.0	0.0	0.0	0.0	0.0	0.0	19.0	1.0	0.0	22930.0	128.0	274.0	9.0	0.0	4.0	4.0	3.0	0.0	0.0	1.0	0.0	0.0	0.0	0.0	0.0	3.0	0.0	0.0	0.0	0.0	3.0	0.0	0.0	11.0	1.0	0.0	1.0	38.0	21.0	0.0	2002.0	2.0	2109.0	0.0	0.0	0.0
116A	0.0	0.0	4.0	0.0	2.0	0.0	0.0	0.0	0.0	221.0	58.0	0.0	35099.0	1089.0	9.0	109.0	5.0	0.0	529.0	4.0	0.0	0.0	0.0	0.0	0.0	0.0	0.0	0.0	2.0	0.0	0.0	0.0	0.0	0.0	0.0	0.0	0.0	0.0	17.0	1.0	35.0	4.0	0.0	1508.0	21.0	100.0	0.0	0.0	34.0
099A	0.0	0.0	6.0	0.0	1.0	0.0	0.0	4.0	0.0	192.0	4.0	0.0	21912.0	0.0	8.0	66.0	3.0	1.0	0.0	2.0	0.0	0.0	0.0	0.0	0.0	0.0	0.0	0.0	0.0	0.0	0.0	0.0	0.0	3.0	0.0	0.0	4.0	0.0	12.0	0.0	39.0	1.0	0.0	1396.0	0.0	80.0	0.0	0.0	0.0
120A	0.0	0.0	3.0	0.0	0.0	0.0	0.0	0.0	0.0	38.0	41.0	0.0	27076.0	1465.0	51.0	1627.0	5.0	260.0	331.0	0.0	0.0	0.0	0.0	0.0	0.0	0.0	0.0	0.0	0.0	0.0	0.0	0.0	0.0	1.0	0.0	0.0	0.0	0.0	0.0	4.0	14.0	3.0	0.0	1712.0	10.0	510.0	0.0	0.0	1.0
15A	0.0	0.0	1.0	0.0	0.0	0.0	0.0	1.0	0.0	240.0	29.0	0.0	14804.0	358.0	27.0	450.0	0.0	271.0	252.0	21115.0	0.0	0.0	0.0	0.0	0.0	0.0	0.0	0.0	5.0	0.0	0.0	0.0	0.0	0.0	0.0	0.0	3.0	0.0	10.0	4.0	108.0	6.0	0.0	3876.0	61.0	445.0	1.0	0.0	0.0
25A	0.0	0.0	3.0	0.0	1.0	0.0	0.0	0.0	0.0	151.0	5.0	0.0	19431.0	162.0	3.0	56.0	0.0	0.0	0.0	2.0	0.0	0.0	0.0	0.0	0.0	1.0	0.0	0.0	6.0	0.0	0.0	0.0	1.0	1.0	0.0	0.0	4.0	0.0	0.0	0.0	5.0	4.0	1.0	2455.0	0.0	604.0	0.0	0.0	0.0
7A	0.0	0.0	33.0	0.0	0.0	0.0	0.0	2.0	0.0	25.0	9.0	0.0	20468.0	52.0	111.0	34.0	0.0	90.0	23.0	616.0	0.0	0.0	0.0	0.0	0.0	0.0	0.0	0.0	0.0	0.0	0.0	1.0	0.0	8.0	0.0	0.0	5.0	0.0	106.0	0.0	3220.0	17.0	0.0	2423.0	1.0	1059.0	0.0	0.0	0.0
21A	34.0	0.0	3.0	0.0	0.0	0.0	0.0	0.0	0.0	170.0	154.0	0.0	23323.0	729.0	16902.0	1490.0	0.0	0.0	962.0	6.0	0.0	0.0	0.0	0.0	0.0	0.0	2.0	0.0	0.0	0.0	0.0	0.0	0.0	0.0	0.0	0.0	0.0	0.0	0.0	1.0	34.0	5.0	0.0	7705.0	83.0	2666.0	5.0	0.0	0.0
1A	0.0	0.0	46.0	0.0	15.0	0.0	0.0	5.0	0.0	496.0	149.0	0.0	907.0	369.0	5606.0	186.0	2386.0	6.0	20.0	158.0	0.0	0.0	0.0	0.0	0.0	0.0	0.0	0.0	1.0	1.0	0.0	14.0	0.0	7.0	0.0	1.0	49.0	2.0	6207.0	0.0	7711.0	1.0	0.0	2993.0	250.0	1048.0	1.0	0.0	0.0
081A	0.0	0.0	0.0	0.0	1.0	0.0	2.0	2.0	0.0	13.0	11.0	0.0	14206.0	906.0	11758.0	489.0	0.0	0.0	113.0	3.0	0.0	0.0	0.0	0.0	0.0	0.0	0.0	0.0	5.0	0.0	0.0	0.0	0.0	4.0	0.0	0.0	0.0	0.0	1.0	0.0	36.0	6.0	0.0	4992.0	5.0	161.0	0.0	0.0	0.0
3A	0.0	0.0	12.0	0.0	2.0	0.0	0.0	0.0	0.0	65.0	307.0	0.0	1812.0	277.0	38153.0	604.0	4.0	1280.0	171.0	4659.0	0.0	0.0	0.0	0.0	0.0	0.0	0.0	0.0	1.0	0.0	0.0	0.0	0.0	2.0	0.0	0.0	0.0	0.0	15.0	0.0	162.0	9.0	0.0	3507.0	18.0	692.0	0.0	0.0	0.0
6A	0.0	0.0	4.0	0.0	0.0	0.0	0.0	0.0	0.0	10.0	12.0	0.0	35548.0	115.0	4.0	399.0	4.0	0.0	49.0	2.0	0.0	0.0	0.0	0.0	0.0	0.0	0.0	0.0	0.0	0.0	0.0	0.0	0.0	0.0	0.0	0.0	3.0	0.0	3.0	0.0	24.0	16.0	0.0	2137.0	1.0	709.0	0.0	0.0	0.0
18A	0.0	0.0	3.0	1.0	2.0	0.0	0.0	0.0	0.0	25.0	76.0	0.0	21376.0	684.0	91.0	2041.0	8.0	972.0	300.0	3056.0	12.0	1.0	0.0	9.0	6.0	0.0	2.0	0.0	2.0	7.0	1.0	0.0	0.0	1.0	0.0	0.0	5.0	0.0	43.0	0.0	41.0	6.0	0.0	2339.0	16.0	252.0	0.0	0.0	0.0
082A	0.0	0.0	1.0	0.0	0.0	0.0	0.0	1.0	0.0	9.0	18.0	0.0	22215.0	102.0	27.0	671.0	0.0	119.0	133.0	1245.0	0.0	0.0	0.0	0.0	0.0	0.0	0.0	0.0	1.0	0.0	0.0	0.0	0.0	0.0	0.0	0.0	1.0	0.0	1.0	0.0	40.0	16.0	3.0	1810.0	5.0	455.0	0.0	0.0	0.0
37A	108.0	0.0	9.0	0.0	2.0	0.0	0.0	6.0	0.0	28.0	59.0	0.0	315.0	33.0	20559.0	83.0	494.0	6.0	30.0	1898.0	0.0	0.0	0.0	0.0	0.0	0.0	0.0	0.0	1.0	1.0	0.0	0.0	1.0	5.0	10.0	0.0	4.0	102.0	650.0	211.0	3721.0	1.0	0.0	1557.0	267.0	291.0	2.0	0.0	0.0
28A	0.0	0.0	1.0	0.0	0.0	0.0	0.0	0.0	0.0	14.0	10.0	10.0	514.0	30.0	26757.0	79.0	1213.0	5.0	50.0	1763.0	0.0	0.0	0.0	0.0	0.0	0.0	0.0	0.0	0.0	0.0	0.0	1.0	0.0	0.0	0.0	0.0	0.0	0.0	0.0	0.0	4.0	1.0	0.0	1086.0	22.0	308.0	0.0	0.0	0.0
108A	0.0	0.0	0.0	0.0	0.0	0.0	0.0	0.0	0.0	9.0	14.0	0.0	14864.0	380.0	35.0	36.0	5.0	2.0	0.0	5.0	0.0	0.0	0.0	0.0	0.0	0.0	0.0	0.0	0.0	0.0	0.0	0.0	0.0	0.0	0.0	0.0	0.0	0.0	26.0	0.0	5.0	1.0	0.0	1704.0	42.0	1024.0	0.0	0.0	0.0
20A	0.0	0.0	17.0	0.0	0.0	0.0	0.0	0.0	1.0	841.0	107.0	0.0	11939.0	1205.0	17085.0	295.0	3.0	0.0	0.0	3953.0	0.0	1.0	1.0	3.0	0.0	0.0	0.0	0.0	1.0	0.0	0.0	0.0	5.0	3.0	3.0	0.0	7.0	15.0	8.0	28.0	200.0	4.0	0.0	1521.0	0.0	2431.0	0.0	0.0	0.0
39A	0.0	0.0	12.0	0.0	1.0	0.0	0.0	0.0	0.0	20.0	59.0	0.0	18251.0	415.0	408.0	46.0	5.0	60.0	15.0	355.0	0.0	0.0	0.0	0.0	0.0	0.0	1.0	0.0	0.0	0.0	0.0	0.0	0.0	1.0	0.0	0.0	3.0	2.0	0.0	1.0	22.0	11.0	2.0	1646.0	3.0	987.0	0.0	0.0	1.0
118A	0.0	0.0	1.0	0.0	0.0	0.0	0.0	0.0	0.0	3.0	5.0	0.0	25809.0	672.0	169.0	622.0	8.0	0.0	136.0	1.0	0.0	0.0	0.0	0.0	0.0	0.0	0.0	0.0	0.0	0.0	0.0	0.0	0.0	0.0	0.0	0.0	0.0	0.0	0.0	2.0	5.0	0.0	0.0	3293.0	0.0	221.0	0.0	0.0	0.0
24A	0.0	0.0	1.0	0.0	1.0	0.0	0.0	3.0	0.0	79.0	11.0	0.0	7310.0	696.0	6.0	2105.0	0.0	1196.0	291.0	3166.0	0.0	0.0	0.0	0.0	0.0	0.0	1071.0	0.0	6.0	1.0	0.0	0.0	0.0	0.0	1.0	0.0	0.0	1.0	2.0	3.0	89.0	1.0	0.0	7330.0	16.0	150.0	0.0	0.0	0.0
119A	0.0	0.0	1.0	0.0	0.0	0.0	0.0	0.0	0.0	390.0	59.0	0.0	12430.0	437.0	0.0	1797.0	0.0	0.0	123.0	1.0	0.0	0.0	0.0	0.0	0.0	0.0	0.0	0.0	0.0	0.0	0.0	0.0	0.0	0.0	0.0	0.0	0.0	0.0	0.0	2.0	13.0	0.0	0.0	907.0	11.0	135.0	0.0	0.0	5.0
34A	0.0	0.0	4.0	0.0	0.0	0.0	0.0	0.0	0.0	7388.0	5.0	0.0	26396.0	36.0	8.0	45.0	0.0	0.0	0.0	1430.0	0.0	0.0	0.0	0.0	0.0	0.0	0.0	0.0	5.0	0.0	0.0	0.0	1.0	5.0	0.0	0.0	3.0	0.0	43.0	0.0	43.0	0.0	0.0	2644.0	1.0	518.0	0.0	0.0	0.0
091A	0.0	0.0	5.0	0.0	0.0	0.0	0.0	0.0	0.0	23.0	4.0	0.0	25477.0	35.0	16.0	120.0	3.0	3.0	1.0	3.0	0.0	0.0	0.0	0.0	0.0	0.0	0.0	2.0	3.0	0.0	0.0	0.0	0.0	0.0	0.0	0.0	2.0	0.0	15.0	2.0	4.0	6.0	0.0	8899.0	5.0	115.0	0.0	0.0	0.0
098A	0.0	0.0	1.0	0.0	1.0	0.0	0.0	0.0	0.0	105.0	5.0	0.0	36972.0	470.0	43.0	1258.0	18.0	639.0	242.0	3.0	0.0	0.0	0.0	0.0	0.0	0.0	0.0	0.0	0.0	0.0	0.0	0.0	0.0	1.0	0.0	0.0	1.0	0.0	0.0	2.0	12.0	0.0	0.0	6312.0	41.0	348.0	7.0	0.0	0.0
100A	0.0	0.0	1.0	0.0	0.0	0.0	0.0	0.0	0.0	91.0	13.0	0.0	9163.0	114.0	14119.0	230.0	0.0	6.0	2.0	0.0	0.0	0.0	0.0	0.0	0.0	0.0	5.0	0.0	0.0	0.0	0.0	0.0	0.0	2.0	0.0	1.0	0.0	0.0	8.0	0.0	9.0	0.0	0.0	1083.0	1.0	26.0	0.0	0.0	0.0
084A	0.0	0.0	0.0	0.0	3.0	0.0	0.0	1.0	0.0	14.0	6.0	0.0	16685.0	365.0	48.0	411.0	0.0	20.0	192.0	0.0	0.0	0.0	0.0	0.0	0.0	0.0	0.0	0.0	0.0	0.0	0.0	0.0	0.0	0.0	0.0	0.0	1.0	0.0	1.0	0.0	9.0	6.0	0.0	4583.0	5.0	310.0	0.0	3.0	1.0
107A	0.0	0.0	1.0	0.0	0.0	0.0	0.0	0.0	0.0	2.0	8.0	0.0	14617.0	359.0	324.0	329.0	2.0	24.0	84.0	0.0	0.0	0.0	0.0	0.0	0.0	0.0	0.0	0.0	1.0	0.0	0.0	0.0	0.0	0.0	0.0	0.0	2.0	0.0	0.0	0.0	2.0	2.0	0.0	759.0	21.0	108.0	0.0	0.0	0.0
35A	1.0	0.0	1.0	0.0	1.0	0.0	0.0	0.0	0.0	2.0	6.0	0.0	1038.0	50.0	26047.0	56.0	22.0	27.0	20.0	0.0	0.0	0.0	0.0	0.0	0.0	0.0	0.0	0.0	0.0	0.0	0.0	0.0	0.0	1.0	0.0	0.0	0.0	8.0	0.0	0.0	4.0	0.0	0.0	889.0	6.0	107.0	0.0	0.0	0.0
11A	0.0	0.0	8.0	0.0	1.0	1.0	0.0	6.0	0.0	18.0	36.0	0.0	5637.0	338.0	22623.0	23.0	352.0	0.0	31.0	296.0	0.0	0.0	0.0	0.0	0.0	0.0	0.0	0.0	0.0	0.0	0.0	0.0	0.0	2.0	1.0	0.0	4.0	0.0	551.0	2.0	736.0	0.0	0.0	891.0	5.0	110.0	0.0	0.0	0.0
10A	0.0	0.0	6.0	0.0	0.0	0.0	0.0	1.0	0.0	1125.0	28.0	0.0	14405.0	183.0	98.0	546.0	5.0	99.0	104.0	2.0	0.0	0.0	0.0	0.0	0.0	0.0	0.0	0.0	1.0	0.0	0.0	0.0	0.0	1.0	0.0	0.0	2.0	0.0	1630.0	0.0	566.0	0.0	0.0	5860.0	23.0	497.0	1.0	0.0	0.0
109A	0.0	0.0	11.0	0.0	1.0	0.0	0.0	1.0	0.0	185.0	10.0	0.0	22380.0	189.0	2.0	252.0	0.0	1.0	47.0	2.0	0.0	0.0	0.0	0.0	0.0	0.0	1.0	0.0	1.0	0.0	0.0	1.0	0.0	1.0	1.0	0.0	1.0	0.0	180.0	13.0	623.0	1.0	0.0	699.0	0.0	226.0	0.0	0.0	0.0
31A	9.0	0.0	3.0	0.0	0.0	0.0	0.0	0.0	0.0	0.0	12.0	0.0	4364.0	35.0	17905.0	355.0	0.0	0.0	0.0	627.0	0.0	0.0	0.0	0.0	0.0	0.0	0.0	0.0	0.0	0.0	0.0	0.0	0.0	0.0	0.0	0.0	0.0	0.0	0.0	1.0	10.0	0.0	0.0	604.0	6.0	860.0	0.0	0.0	0.0
29A	0.0	2.0	2.0	0.0	0.0	0.0	0.0	0.0	0.0	3.0	14.0	0.0	404.0	63.0	20304.0	24.0	225.0	1.0	29.0	5414.0	0.0	0.0	0.0	0.0	0.0	0.0	15.0	0.0	4.0	0.0	0.0	0.0	0.0	3.0	2.0	0.0	4.0	15.0	7.0	8.0	159.0	3.0	0.0	327.0	9.0	525.0	5.0	0.0	0.0
101A	0.0	0.0	1.0	0.0	0.0	0.0	0.0	1.0	0.0	575.0	11.0	0.0	29727.0	943.0	156.0	918.0	0.0	0.0	306.0	18.0	0.0	0.0	0.0	0.0	0.0	0.0	0.0	0.0	90.0	0.0	0.0	0.0	0.0	0.0	0.0	0.0	2.0	0.0	5.0	3.0	19.0	0.0	0.0	1247.0	44.0	1302.0	0.0	0.0	7.0
083A	0.0	0.0	0.0	0.0	0.0	0.0	0.0	0.0	0.0	332.0	0.0	0.0	25099.0	18.0	2.0	149.0	0.0	4.0	12.0	0.0	0.0	0.0	0.0	0.0	0.0	0.0	0.0	0.0	1.0	0.0	0.0	0.0	0.0	0.0	0.0	0.0	1.0	0.0	0.0	0.0	45.0	7.0	0.0	367.0	0.0	242.0	0.0	0.0	0.0
13A	0.0	0.0	5.0	0.0	0.0	0.0	0.0	1.0	0.0	92.0	9.0	0.0	23493.0	322.0	109.0	666.0	0.0	0.0	28.0	6.0	0.0	0.0	0.0	0.0	0.0	0.0	0.0	0.0	0.0	0.0	0.0	0.0	0.0	2.0	0.0	0.0	1.0	6.0	2.0	0.0	117.0	12.0	0.0	903.0	0.0	547.0	0.0	0.0	1.0
093A	0.0	0.0	4.0	0.0	0.0	0.0	0.0	0.0	0.0	11.0	8.0	0.0	16281.0	3609.0	3.0	560.0	0.0	1.0	17.0	0.0	0.0	0.0	0.0	0.0	0.0	0.0	1.0	0.0	1.0	0.0	0.0	0.0	0.0	0.0	0.0	0.0	0.0	0.0	0.0	1.0	20.0	0.0	0.0	483.0	1.0	150.0	0.0	0.0	2.0
094A	0.0	0.0	2.0	0.0	0.0	0.0	0.0	0.0	0.0	406.0	1.0	0.0	29521.0	738.0	18.0	0.0	0.0	0.0	1.0	2.0	0.0	0.0	0.0	0.0	0.0	0.0	0.0	0.0	0.0	0.0	0.0	0.0	0.0	0.0	0.0	0.0	1.0	1.0	4.0	1.0	17.0	4.0	0.0	148.0	0.0	30.0	0.0	0.0	0.0
085A	0.0	0.0	1.0	0.0	0.0	0.0	0.0	0.0	0.0	64.0	1.0	0.0	5031.0	29.0	44876.0	0.0	0.0	0.0	0.0	10.0	0.0	0.0	0.0	0.0	0.0	0.0	0.0	0.0	0.0	0.0	0.0	0.0	0.0	0.0	0.0	0.0	0.0	0.0	6.0	7.0	8.0	0.0	0.0	543.0	0.0	2058.0	0.0	0.0	33.0
[truncated: 60 more columns]
