# Supplementary material for: Recent urbanization in China is correlated with a Westernized microbiome encoding increased virulence and antibiotic resistance genes
Source: Microbiome. 2017 Sep 15;5:121. doi: 10.1186/s40168-017-0338-7 (PMC5603068; doi:10.1186/s40168-017-0338-7)
Supplement: Supplementary file 24 — Supplementary zip file. Code and input tables used to generate the figures and tables in this paper. (ZIP 16846 kb) [file 40168_2017_338_MOESM24_ESM.zip › UrbanRuralChina/16SrRNA/inputData/qiime/otu_table_L5_taxaAsCol-log-norm.txt]

sample	k__Archaea;p__Euryarchaeota;c__Methanobacteria;o__Methanobacteriales;f__Methanobacteriaceae	k__Archaea;p__Euryarchaeota;c__Thermoplasmata;o__E2;f__[Methanomassiliicoccaceae]	k__Bacteria;p__Actinobacteria;c__Actinobacteria;o__Actinomycetales;f__Actinomycetaceae	k__Bacteria;p__Actinobacteria;c__Actinobacteria;o__Actinomycetales;f__Cellulomonadaceae	k__Bacteria;p__Actinobacteria;c__Actinobacteria;o__Actinomycetales;f__Corynebacteriaceae	k__Bacteria;p__Actinobacteria;c__Actinobacteria;o__Actinomycetales;f__Dermabacteraceae	k__Bacteria;p__Actinobacteria;c__Actinobacteria;o__Actinomycetales;f__Microbacteriaceae	k__Bacteria;p__Actinobacteria;c__Actinobacteria;o__Actinomycetales;f__Micrococcaceae	k__Bacteria;p__Actinobacteria;c__Actinobacteria;o__Actinomycetales;f__Promicromonosporaceae	k__Bacteria;p__Actinobacteria;c__Actinobacteria;o__Bifidobacteriales;f__Bifidobacteriaceae	k__Bacteria;p__Actinobacteria;c__Coriobacteriia;o__Coriobacteriales;f__Coriobacteriaceae	k__Bacteria;p__Bacteroidetes;c__Bacteroidia;o__Bacteroidales;f__	k__Bacteria;p__Bacteroidetes;c__Bacteroidia;o__Bacteroidales;f__Bacteroidaceae	k__Bacteria;p__Bacteroidetes;c__Bacteroidia;o__Bacteroidales;f__Porphyromonadaceae	k__Bacteria;p__Bacteroidetes;c__Bacteroidia;o__Bacteroidales;f__Prevotellaceae	k__Bacteria;p__Bacteroidetes;c__Bacteroidia;o__Bacteroidales;f__Rikenellaceae	k__Bacteria;p__Bacteroidetes;c__Bacteroidia;o__Bacteroidales;f__S24-7	k__Bacteria;p__Bacteroidetes;c__Bacteroidia;o__Bacteroidales;f__[Barnesiellaceae]	k__Bacteria;p__Bacteroidetes;c__Bacteroidia;o__Bacteroidales;f__[Odoribacteraceae]	k__Bacteria;p__Bacteroidetes;c__Bacteroidia;o__Bacteroidales;f__[Paraprevotellaceae]	k__Bacteria;p__Bacteroidetes;c__Cytophagia;o__Cytophagales;f__Cytophagaceae	k__Bacteria;p__Bacteroidetes;c__Flavobacteriia;o__Flavobacteriales;f__	k__Bacteria;p__Bacteroidetes;c__Flavobacteriia;o__Flavobacteriales;f__Cryomorphaceae	k__Bacteria;p__Bacteroidetes;c__Flavobacteriia;o__Flavobacteriales;f__Flavobacteriaceae	k__Bacteria;p__Bacteroidetes;c__Flavobacteriia;o__Flavobacteriales;f__[Weeksellaceae]	k__Bacteria;p__Bacteroidetes;c__Sphingobacteriia;o__Sphingobacteriales;f__Sphingobacteriaceae	k__Bacteria;p__Cyanobacteria;c__4C0d-2;o__YS2;f__	k__Bacteria;p__Cyanobacteria;c__Chloroplast;o__Cryptophyta;f__	k__Bacteria;p__Cyanobacteria;c__Chloroplast;o__Streptophyta;f__	k__Bacteria;p__Firmicutes;c__Bacilli;o__Bacillales;f__Bacillaceae	k__Bacteria;p__Firmicutes;c__Bacilli;o__Bacillales;f__Paenibacillaceae	k__Bacteria;p__Firmicutes;c__Bacilli;o__Bacillales;f__Planococcaceae	k__Bacteria;p__Firmicutes;c__Bacilli;o__Bacillales;f__Staphylococcaceae	k__Bacteria;p__Firmicutes;c__Bacilli;o__Gemellales;f__Gemellaceae	k__Bacteria;p__Firmicutes;c__Bacilli;o__Lactobacillales;f__	k__Bacteria;p__Firmicutes;c__Bacilli;o__Lactobacillales;f__Aerococcaceae	k__Bacteria;p__Firmicutes;c__Bacilli;o__Lactobacillales;f__Carnobacteriaceae	k__Bacteria;p__Firmicutes;c__Bacilli;o__Lactobacillales;f__Enterococcaceae	k__Bacteria;p__Firmicutes;c__Bacilli;o__Lactobacillales;f__Lactobacillaceae	k__Bacteria;p__Firmicutes;c__Bacilli;o__Lactobacillales;f__Leuconostocaceae	k__Bacteria;p__Firmicutes;c__Bacilli;o__Lactobacillales;f__Streptococcaceae	k__Bacteria;p__Firmicutes;c__Bacilli;o__Turicibacterales;f__Turicibacteraceae	k__Bacteria;p__Firmicutes;c__Clostridia;o__;f__	k__Bacteria;p__Firmicutes;c__Clostridia;o__Clostridiales;f__	k__Bacteria;p__Firmicutes;c__Clostridia;o__Clostridiales;f__Christensenellaceae	k__Bacteria;p__Firmicutes;c__Clostridia;o__Clostridiales;f__Clostridiaceae	k__Bacteria;p__Firmicutes;c__Clostridia;o__Clostridiales;f__Dehalobacteriaceae	k__Bacteria;p__Firmicutes;c__Clostridia;o__Clostridiales;f__EtOH8	k__Bacteria;p__Firmicutes;c__Clostridia;o__Clostridiales;f__Eubacteriaceae
086A	0.0	0.0	0.8020823876907622	0.0	0.0	0.0	0.0	0.0	0.0	1.3282086838386364	0.3155463219579323	0.0	4.388984884731712	2.138938458223779	2.4677952542365467	1.02578985319626	0.0	0.7219687920263658	0.7219687920263658	0.623656490851261	0.0	0.0	0.3155463219579323	0.0	0.0	0.0	0.0	0.0	0.623656490851261	0.0	0.0	0.0	0.0	0.623656490851261	0.0	0.0	1.1054345378974746	0.3155463219579323	0.0	0.3155463219579323	1.618918301554367	1.3697274067660812	0.0	3.3302302436775957	0.4963704982796411	3.352832449581442	0.0	0.0	0.0
116A	0.0	0.0	0.607946140784865	0.0	0.4026552931098544	0.0	0.0	0.0	0.0	2.229849904312007	1.6560161877908803	0.0	4.428202812932387	2.9204416662449284	0.8961298039877237	1.925504814213412	0.682887357519412	0.0	2.607421280586436	0.607946140784865	0.0	0.0	0.0	0.0	0.0	0.0	0.0	0.0	0.4026552931098544	0.0	0.0	0.0	0.0	0.0	0.0	0.0	0.0	0.0	1.1455685396948845	0.24641132491174278	1.4429122302865969	0.607946140784865	0.0	3.061670174824995	1.2313818583095861	1.8885420728772906	0.0	0.0	1.4307835322534292
099A	0.0	0.0	0.8833718551387423	0.0	0.3237641766949712	0.0	0.0	0.7347945408751315	0.0	2.329676117077528	0.7347945408751315	0.0	4.385037167582788	0.0	0.9938710898431973	1.8697825072970258	0.6357300191168055	0.3237641766949712	0.0	0.5071765110567757	0.0	0.0	0.0	0.0	0.0	0.0	0.0	0.0	0.0	0.0	0.0	0.0	0.0	0.6357300191168055	0.0	0.0	0.7347945408751315	0.0	1.1550261998742564	0.0	1.6453422347207003	0.3237641766949712	0.0	3.189503486215861	0.0	1.9523015994495014	0.0	0.0	0.0
120A	0.0	0.0	0.5799423778000194	0.0	0.0	0.0	0.0	0.0	0.0	1.5621056345739746	1.5942340242701079	0.0	4.402853933400515	3.136407223985431	1.6868473113868774	3.181925564362106	0.753505124165059	2.3870107128385762	2.491483066753122	0.0	0.0	0.0	0.0	0.0	0.0	0.0	0.0	0.0	0.0	0.0	0.0	0.0	0.0	0.28641077445164126	0.0	0.0	0.0	0.0	0.0	0.6753370504323561	1.1483913563489385	0.5799423778000194	0.0	3.204027588345057	1.0144350660806156	2.678733402105994	0.0	0.0	0.28641077445164126
15A	0.0	0.0	0.23924195312386215	0.0	0.0	0.0	0.0	0.23924195312386215	0.0	2.248818576232301	1.3484671729864668	0.0	4.036570534567108	2.4216824406917716	1.3188726105077266	2.520675536047668	0.0	2.3012964059684053	2.269891246785256	4.190770611531505	0.0	0.0	0.0	0.0	0.0	0.0	0.0	0.0	0.6696748630462825	0.0	0.0	0.0	0.0	0.0	0.0	0.0	0.5057346063285456	0.0	0.9215669368716258	0.5953948891870424	1.9050138867412039	0.7330865659658073	0.0	3.454687768469304	1.6610643941359975	2.5158377465980335	0.23924195312386215	0.0	0.0
25A	0.0	0.0	0.7143123231222307	0.0	0.37899060996802986	0.0	0.0	0.0	0.0	2.3250697809871843	0.9012577504420977	0.0	4.432544612262602	2.355468320045784	0.7143123231222307	1.89775232911516	0.0	0.0	0.0	0.5782411749744327	0.0	0.0	0.0	0.0	0.0	0.37899060996802986	0.0	0.0	0.9712565491866372	0.0	0.0	0.0	0.37899060996802986	0.37899060996802986	0.0	0.0	0.8177673350337856	0.0	0.0	0.0	0.9012577504420977	0.8177673350337856	0.37899060996802986	3.534211866286091	0.0	2.925586127468073	0.0	0.0	0.0
7A	0.0	0.0	1.361306048976841	0.0	0.0	0.0	0.0	0.3677248578857984	0.0	1.2467386184285558	0.844720094077686	0.0	4.13457503881984	1.5518339237671954	1.8746261770078014	1.3737147666357552	0.0	1.7848960987048654	1.2126608673612966	2.6141058056826734	0.0	0.0	0.0	0.0	0.0	0.0	0.0	0.0	0.0	0.0	0.0	0.22167241577599492	0.0	0.8012610337624005	0.0	0.0	0.6364829304770381	0.0	1.8548823924162299	0.0	3.331526113139981	1.0906752713529677	0.0	3.2080902334392754	0.22167241577599492	2.8489790689160364	0.0	0.0	0.0
21A	1.376028584171324	0.0	0.47843875112701306	0.0	0.0	0.0	0.0	0.0	0.0	2.0601303811624416	2.017594876938402	0.0	4.193695705748462	2.689499664303565	4.053859952878894	2.999504765971933	0.0	0.0	2.8097321413959255	0.7005505210845643	0.0	0.0	0.0	0.0	0.0	0.0	0.36910631245602066	0.0	0.0	0.0	0.0	0.0	0.0	0.0	0.0	0.0	0.0	0.0	0.0	0.22263972698198117	1.376028584171324	0.6383419314707248	0.0	3.7127402890239205	1.7527052221779107	3.251986809939541	0.6383419314707248	0.0	0.0
1A	0.0	0.0	1.6617971548182264	0.0	1.1942581050318868	0.0	0.0	0.7693962610868602	0.0	2.6858504615426924	2.165634925927159	0.0	2.9475702167427515	2.5577031558048096	3.7382050892759975	2.2613712194405284	3.367329515864204	0.8360902962766776	1.3121990596577526	2.1909367707000045	0.0	0.0	0.0	0.0	0.0	0.0	0.0	0.0	0.2957982093655453	0.2957982093655453	0.0	1.1662737111728136	0.0	0.8938925808424154	0.0	0.2957982093655453	1.68865570470314	0.4701314396491557	3.7824260574417563	0.0	3.8766410353355782	0.2957982093655453	0.0	3.4657279878103493	2.3891888062783337	3.010258279018549	0.2957982093655453	0.0	0.0
081A	0.0	0.0	0.0	0.0	0.2932199277453731	0.0	0.46667630451937325	0.46667630451937325	0.0	1.131509984929531	1.0647537541414651	0.0	4.136740347353216	2.9418618223817856	4.054608592485558	2.67446567643475	0.0	0.0	2.041282478874232	0.5902915809116847	0.0	0.0	0.0	0.0	0.0	0.0	0.0	0.0	0.7650553343344341	0.0	0.0	0.0	0.0	0.6864055775725711	0.0	0.0	0.0	0.0	0.2932199277453731	0.0	1.5528722019317558	0.8316220901397391	0.0	3.682601618066348	0.7650553343344341	2.193850931116716	0.0	0.0	0.0
3A	0.0	0.0	0.9365710703458767	0.0	0.35669943406835436	0.0	0.0	0.0	0.0	1.6272584112247743	2.293331271959135	0.0	3.0625113734246128	2.2489119832686075	4.385523512003171	2.5861416154968757	0.5498669257690222	2.911719427233238	2.040943365444211	3.4724160203580245	0.0	0.0	0.0	0.0	0.0	0.0	0.0	0.0	0.21398545792675683	0.0	0.0	0.0	0.0	0.35669943406835436	0.0	0.0	0.0	0.0	1.0233111458891733	0.0	2.0176817818036117	0.8280702626621348	0.0	3.349107144335543	1.095577670508418	2.645067522564379	0.0	0.0	0.0
6A	0.0	0.0	0.5960168412244811	0.0	0.0	0.0	0.0	0.0	0.0	0.9223005532340054	0.9927380631948478	0.0	4.417816664210801	1.932782491811631	0.5960168412244811	2.4694338000720957	0.5960168412244811	0.0	1.5690564818196262	0.3931122344855262	0.0	0.0	0.0	0.0	0.0	0.0	0.0	0.0	0.0	0.0	0.0	0.0	0.0	0.0	0.0	0.0	0.5063080657509869	0.0	0.5063080657509869	0.0	1.2711060724504906	1.106493605901747	0.0	3.197065386768776	0.2395951234899756	2.7184623940935455	0.0	0.0	0.0
18A	0.0	0.0	0.5956352530606139	0.29675741460283256	0.4714150878470589	0.0	0.0	0.0	0.0	1.4067191862688488	1.8780157342994728	0.0	4.321359549281259	2.8271156190603812	1.9552944760511253	3.3014723713971614	0.9466175037875323	2.979534140249773	2.470007695180222	3.476710662159388	1.1060223867533503	0.29675741460283256	0.0	0.9922788295011205	0.8377476737946525	0.0	0.4714150878470589	0.0	0.4714150878470589	0.8955851574626672	0.29675741460283256	0.0	0.0	0.29675741460283256	0.0	0.0	0.771006749822898	0.0	1.6350621335555264	0.0	1.6148681295583966	0.8377476737946525	0.0	3.360631950160035	1.2223711894802494	2.3945671870948293	0.0	0.0	0.0
082A	0.0	0.0	0.31002826465178096	0.0	0.0	0.0	0.0	0.31002826465178096	0.0	1.0160650141208465	1.2956479024502097	0.0	4.364478959606914	2.030481618884573	1.464348123557726	2.845157178331087	0.0	2.0968496545263253	2.144788407482762	3.1133179129821564	0.0	0.0	0.0	0.0	0.0	0.0	0.0	0.0	0.31002826465178096	0.0	0.0	0.0	0.0	0.0	0.0	0.0	0.31002826465178096	0.0	0.31002826465178096	0.0	1.6301718318490532	1.247234909224086	0.6154884328505092	3.27572269121791	0.7930464301191058	2.6767404442978298	0.0	0.0	0.0
37A	2.096693634567731	0.0	1.0541587890873814	0.0	0.5178743026056931	0.0	0.0	0.8968253709819304	0.0	1.5202477291668166	1.8369992577813514	0.0	2.5592901183715986	1.5896130213168633	4.372800199782993	1.9833937256412713	2.754272165901106	0.8968253709819304	1.5493362052187458	3.3382753604029802	0.0	0.0	0.0	0.0	0.0	0.0	0.0	0.0	0.33194765958739364	0.33194765958739364	0.0	0.0	0.33194765958739364	0.8285218659165591	1.0960654926832354	0.0	0.7474340695928012	2.072074478446246	2.87327499792927	2.3858521529830643	3.6305411695164462	0.33194765958739364	0.0	3.2523114117285847	2.4877061618746907	2.524971354955509	0.5178743026056931	0.0	0.0
28A	0.0	0.0	0.3755135539835169	0.0	0.0	0.0	0.0	0.0	0.0	1.3061786054383113	1.1685503728397053	1.1685503728397053	2.849621017333332	1.6255736235438183	4.565492701023258	2.0396527446624746	3.2221647372066804	0.8960242616820334	1.8432887024741667	3.38447500851672	0.0	0.0	0.0	0.0	0.0	0.0	0.0	0.0	0.0	0.0	0.0	0.3755135539835169	0.0	0.0	0.0	0.0	0.0	0.0	0.0	0.0	0.8126940207227835	0.3755135539835169	0.0	3.174164210958277	1.4945990922613752	2.627619078344067	0.0	0.0	0.0
108A	0.0	0.0	0.0	0.0	0.0	0.0	0.0	0.0	0.0	1.0933637609173001	1.2725554186856465	0.0	4.274758102335796	2.6832844013480486	1.6563560378928563	1.6683242631517181	0.8652470126378393	0.5481394375832785	0.0	0.8652470126378393	0.0	0.0	0.0	0.0	0.0	0.0	0.0	0.0	0.0	0.0	0.0	0.0	0.0	0.0	0.0	0.0	0.0	0.0	1.5305653744733037	0.0	0.8652470126378393	0.35535245005260235	0.0	3.334270120528435	1.7339374434000796	3.113234040574073	0.0	0.0	0.0
20A	0.0	0.0	1.2394375772485395	0.0	0.0	0.0	0.0	0.0	0.2927187665046192	2.908547794156873	2.016797560702046	0.0	4.0602211387393075	3.064576876294091	4.2158567823000626	2.4545649007138266	0.5895327309954681	0.0	0.0	3.5802563717086535	0.0	0.2927187665046192	0.2927187665046192	0.5895327309954681	0.0	0.0	0.0	0.0	0.2927187665046192	0.0	0.0	0.0	0.7642095018416794	0.5895327309954681	0.5895327309954681	0.0	0.8884392629759875	1.1884036205959279	0.9393552028350799	1.4462030859144053	2.2864965679911187	0.6855946040327519	0.0	3.1656412748529483	0.0	3.3691859858989357	0.0	0.0	0.0
39A	0.0	0.0	1.192381356593254	0.0	0.3452646586939983	0.0	0.0	0.0	0.0	1.4029295196190443	1.8612486678524613	0.0	4.345683672958232	2.703286362767717	2.695913183779748	1.75484056663038	0.8495556941352819	1.868448266480782	1.2836778312212138	2.6356119467369967	0.0	0.0	0.0	0.0	0.0	0.0	0.3452646586939983	0.0	0.0	0.0	0.0	0.0	0.0	0.3452646586939983	0.0	0.0	0.6668296748985756	0.535153243642069	0.0	0.3452646586939983	1.4427581790787316	1.157120613387373	0.535153243642069	3.3010244496278762	0.6668296748985756	3.0790567339113033	0.0	0.0	0.3452646586939983
118A	0.0	0.0	0.31226133186180416	0.0	0.0	0.0	0.0	0.0	0.0	0.6187999201771215	0.7967119585477912	0.0	4.4339666915138825	2.8501624589628887	2.2525012352053833	2.8166328626436834	0.9740128433637512	0.0	2.158742233370531	0.31226133186180416	0.0	0.0	0.0	0.0	0.0	0.0	0.0	0.0	0.0	0.0	0.0	0.0	0.0	0.0	0.0	0.0	0.0	0.0	0.0	0.4920327384878198	0.7967119585477912	0.0	0.0	3.539896555254363	0.0	2.3684350887692642	0.0	0.0	0.0
24A	0.0	0.0	0.32956060380603686	0.0	0.32956060380603686	0.0	0.0	0.6441824987726049	0.0	1.9577423350144336	1.1301343065792746	0.0	3.919271586459071	2.8984601778510855	0.8929179033011675	3.378735615085437	0.0	3.1333526733804318	2.5205068922502964	3.5559335722155576	0.0	0.0	0.0	0.0	0.0	0.0	3.085448249507531	0.0	0.8929179033011675	0.32956060380603686	0.0	0.0	0.0	0.0	0.32956060380603686	0.0	0.0	0.32956060380603686	0.5147602277612157	0.6441824987726049	2.008967078456568	0.32956060380603686	0.0	3.9204580414374606	1.2826855805267479	2.233934837168543	0.0	0.0	0.0
119A	0.0	0.0	0.3185075169362387	0.0	0.0	0.0	0.0	0.0	0.0	2.626371262626148	1.8118803666758256	0.0	4.128782227333031	2.675677663177531	0.0	3.2890501674243096	0.0	0.0	2.127434602450708	0.3185075169362387	0.0	0.0	0.0	0.0	0.0	0.0	0.0	0.0	0.0	0.0	0.0	0.0	0.0	0.0	0.0	0.0	0.0	0.0	0.0	0.5002717339306519	1.178046093191369	0.0	0.0	2.9923283588460907	1.1107045937709106	2.167575293541079	0.0	0.0	0.8069015391711445
34A	0.0	0.0	0.514205263462352	0.0	0.0	0.0	0.0	0.0	0.0	3.62210299050962	0.5836835779137769	0.0	4.175039558450941	1.330551758468453	0.7431054255888552	1.4233851605937526	0.0	0.0	0.0	2.9093438887651746	0.0	0.0	0.0	0.0	0.0	0.0	0.0	0.0	0.5836835779137769	0.0	0.0	0.0	0.1950289644335518	0.5836835779137769	0.0	0.0	0.43145490739382075	0.0	1.404402444705468	0.0	1.404402444705468	0.0	0.0	3.176023536830031	0.1950289644335518	2.469278709081454	0.0	0.0	0.0
091A	0.0	0.0	0.7975158981193324	0.0	0.0	0.0	0.0	0.0	0.0	1.4024075286981479	0.7175764197283439	0.0	4.429300527716798	1.5788122776943794	1.2522576434048072	2.1057352057061824	0.6195265702992413	0.6195265702992413	0.3127520822613843	0.6195265702992413	0.0	0.0	0.0	0.0	0.0	0.0	0.0	0.49268143305626155	0.6195265702992413	0.0	0.0	0.0	0.0	0.0	0.0	0.0	0.49268143305626155	0.0	1.225845610031497	0.49268143305626155	0.7175764197283439	0.8650034729387778	0.0	3.9725235538652894	0.7975158981193324	2.0873997950894907	0.0	0.0	0.0
098A	0.0	0.0	0.20531718188219183	0.0	0.20531718188219183	0.0	0.0	0.0	0.0	1.809315610481269	0.604451098588145	0.0	4.349228855308239	2.4549604477629656	1.4312015873572093	2.8815879150271777	1.0747982034482644	2.587960349428462	2.168110891431705	0.44920835680221133	0.0	0.0	0.0	0.0	0.0	0.0	0.0	0.0	0.0	0.0	0.0	0.0	0.0	0.20531718188219183	0.0	0.0	0.20531718188219183	0.0	0.0	0.34416297242937927	0.9166118850051894	0.0	0.0	3.5816172884143462	1.4113012062962562	2.3249755833561014	0.7185778380883271	0.0	0.0
100A	0.0	0.0	0.3583029134572782	0.0	0.0	0.0	0.0	0.0	0.0	2.0706137646744174	1.2471168544370967	0.0	4.069940028833129	2.1677318635600646	4.25769330338082	2.471063675438576	0.0	0.9390996699704969	0.5519213977905051	0.0	0.0	0.0	0.0	0.0	0.0	0.0	0.8697986112264461	0.0	0.0	0.0	0.0	0.0	0.0	0.5519213977905051	0.0	0.3583029134572782	0.0	0.0	1.0513634430459506	0.0	1.0982074183290509	0.0	0.0	3.1428065322531897	0.3583029134572782	1.5356771096735147	0.0	0.0	0.0
084A	0.0	0.0	0.0	0.0	0.6230010655762218	0.0	0.0	0.31510229798252165	0.0	1.2020012741170452	0.868949940130262	0.0	4.250053530258059	2.591110651215338	1.7173509229590398	2.642534970199819	0.0	1.348642318169555	2.313121130042514	0.0	0.0	0.0	0.0	0.0	0.0	0.0	0.0	0.0	0.0	0.0	0.0	0.0	0.0	0.0	0.0	0.0	0.31510229798252165	0.0	0.31510229798252165	0.0	1.0250107896570935	0.868949940130262	0.0	3.688941653662146	0.8013579842278655	2.5203769845950874	0.0	0.6230010655762218	0.31510229798252165
107A	0.0	0.0	0.3405160611595599	0.0	0.0	0.0	0.0	0.0	0.0	0.5290099302058473	1.02213555256031	0.0	4.24056256395657	2.6317888922262775	2.5873489663551945	2.5939827847091554	0.5290099302058473	1.470832347681841	2.0042804269217096	0.0	0.0	0.0	0.0	0.0	0.0	0.0	0.0	0.0	0.3405160611595599	0.0	0.0	0.0	0.0	0.0	0.0	0.0	0.5290099302058473	0.0	0.0	0.0	0.5290099302058473	0.5290099302058473	0.0	2.9564015555484713	1.4149335823234126	2.112468209889877	0.0	0.0	0.0
35A	0.37479863250481493	0.0	0.37479863250481493	0.0	0.37479863250481493	0.0	0.0	0.0	0.0	0.5729353332955106	0.9648084754469094	0.0	3.153310138650406	1.842070541373069	4.5525774333068725	1.8906186610755598	1.4934028033341078	1.5797539922993862	1.4534022656645134	0.0	0.0	0.0	0.0	0.0	0.0	0.0	0.0	0.0	0.0	0.0	0.0	0.0	0.0	0.37479863250481493	0.0	0.0	0.0	1.0778108953409917	0.0	0.0	0.8116485711782161	0.0	0.0	3.086065682856829	0.9648084754469094	2.1691433317014703	0.0	0.0	0.0
11A	0.0	0.0	1.0162377224076402	0.0	0.3369838954185127	0.3369838954185127	0.0	0.9050249940182911	0.0	1.3445331708170856	1.6356279049133244	0.0	3.8202712556566256	2.59916859055588	4.423724090032638	1.4466967219296032	2.6167510804342067	0.0	1.5723050122618862	2.541698659905037	0.0	0.0	0.0	0.0	0.0	0.0	0.0	0.0	0.0	0.0	0.0	0.0	0.0	0.5244274400035951	0.3369838954185127	0.0	0.7551490880860621	0.0	2.8109807669172326	0.5244274400035951	2.9365382564775797	0.0	0.0	3.019450699407172	0.8365205204997115	2.113904154817295	0.0	0.0	0.0
10A	0.0	0.0	0.8930906070879062	0.0	0.0	0.0	0.0	0.3296659312631247	0.0	3.106992063519921	1.5160976640526014	0.0	4.21403973936238	2.320034523755492	2.0506085579334785	2.7933920144999256	0.8248798730505502	2.0549786323191848	2.076192770020626	0.5148977445984625	0.0	0.0	0.0	0.0	0.0	0.0	0.0	0.0	0.3296659312631247	0.0	0.0	0.0	0.0	0.3296659312631247	0.0	0.0	0.5148977445984625	0.0	3.2679219617356696	0.0	2.8089911074615443	0.0	0.0	3.8234627775038743	1.4335349085139923	2.7526246570887114	0.3296659312631247	0.0	0.0
109A	0.0	0.0	1.185272476875702	0.0	0.3620793125023261	0.0	0.0	0.3620793125023261	0.0	2.383536212385209	1.146705311216478	0.0	4.464439989760743	2.392788281006783	0.5567515591487033	2.517287318217999	0.0	0.3620793125023261	1.7937032463444156	0.5567515591487033	0.0	0.0	0.0	0.0	0.0	0.0	0.3620793125023261	0.0	0.3620793125023261	0.0	0.0	0.3620793125023261	0.0	0.3620793125023261	0.3620793125023261	0.0	0.3620793125023261	0.0	2.3716868684209014	1.253439974992242	2.909588183931524	0.3620793125023261	0.0	2.959519161424618	0.0	2.470147021556263	0.0	0.0	0.0
31A	1.1845111393069203	0.0	0.7607654036742536	0.0	0.0	0.0	0.0	0.0	0.0	0.0	1.302291949519833	0.0	3.8408480245469794	1.7527121850331118	4.453890223468863	2.7518985885617067	0.0	0.0	0.0	2.99860407809096	0.0	0.0	0.0	0.0	0.0	0.0	0.0	0.0	0.0	0.0	0.0	0.0	0.0	0.0	0.0	0.0	0.0	0.0	0.0	0.41299503117833725	1.2274196006185523	0.0	0.0	2.9823900665097467	1.0223912429625537	3.1357169301479217	0.0	0.0	0.0
29A	0.0	0.6221884483357881	0.6221884483357881	0.0	0.0	0.0	0.0	0.0	0.0	0.7622755781604049	1.3678825866466027	0.0	2.8097819626958795	2.0063685950075523	4.510322111316816	1.5941387422761892	2.5561181791673224	0.41411671534557665	1.6744148863306572	3.936295640488261	0.0	0.0	0.0	0.0	0.0	0.0	1.3966029226934262	0.0	0.8680273216795832	0.0	0.0	0.0	0.0	0.7622755781604049	0.6221884483357881	0.0	0.8680273216795832	1.3966029226934262	1.0850812826687388	1.1385872832048012	2.4058334680676494	0.7622755781604049	0.0	2.718106790706968	1.1862184164876772	2.9234047673522014	0.9530046081614542	0.0	0.0
101A	0.0	0.0	0.30887817804137024	0.0	0.0	0.0	0.0	0.30887817804137024	0.0	2.775953005057404	1.0934629524309607	0.0	4.488722231457852	2.9905128589371683	2.211359358946243	2.978855935631669	0.0	0.0	2.5026456482543495	1.2935056077902933	0.0	0.0	0.0	0.0	0.0	0.0	0.0	0.0	1.9744304821326615	0.0	0.0	0.0	0.0	0.0	0.0	0.0	0.48755429444520987	0.0	0.7911538537448723	0.6137797132661064	1.3158222902813108	0.0	0.0	3.111759393407464	1.6684298405155034	3.1304897406512358	0.0	0.0	0.9167326127727966
083A	0.0	0.0	0.0	0.0	0.0	0.0	0.0	0.0	0.0	2.6477331781993123	0.0	0.0	4.5252860163985344	1.3985908170239867	0.5647645566016476	2.300980079338634	0.0	0.8022032832629746	1.2310869781515756	0.0	0.0	0.0	0.0	0.0	0.0	0.0	0.0	0.0	0.36836428869214677	0.0	0.0	0.0	0.0	0.0	0.0	0.0	0.36836428869214677	0.0	0.0	0.0	1.7859966345674136	1.014852785921572	0.0	2.691167940760139	0.0	2.5107737865788486	0.0	0.0	0.0
13A	0.0	0.0	0.8509978840646539	0.0	0.0	0.0	0.0	0.3461863889373979	0.0	2.0536993602450866	1.0781789545344405	0.0	4.457010293553087	2.5950174141490976	2.126739058419119	2.9100654284459484	0.0	0.0	1.5457543134707155	0.9198565985436458	0.0	0.0	0.0	0.0	0.0	0.0	0.0	0.0	0.0	0.0	0.0	0.0	0.0	0.5363434190471399	0.0	0.0	0.3461863889373979	0.9198565985436458	0.5363434190471399	0.0	2.157276571782497	1.1939529611998048	0.0	3.042138716793199	0.0	2.8246947294316835	0.0	0.0	0.3461863889373979
093A	0.0	0.0	0.7569022264734917	0.0	0.0	0.0	0.0	0.0	0.0	1.144951515935605	1.0181593677949323	0.0	4.282987226487501	3.6287725045200885	0.656589256907738	2.8201291742162145	0.0	0.33813264076598853	1.3228883104349987	0.0	0.0	0.0	0.0	0.0	0.0	0.0	0.33813264076598853	0.0	0.33813264076598853	0.0	0.0	0.0	0.0	0.0	0.0	0.0	0.0	0.0	0.0	0.33813264076598853	1.3903609586272558	0.0	0.0	2.7559930261103025	0.33813264076598853	2.249824873364996	0.0	0.0	0.525918993126795
094A	0.0	0.0	0.5874471050553202	0.0	0.0	0.0	0.0	0.0	0.0	2.765767499860921	0.3862892993586358	0.0	4.626637391049275	3.024962657359293	1.4282781055736926	0.0	0.0	0.0	0.3862892993586358	0.5874471050553202	0.0	0.0	0.0	0.0	0.0	0.0	0.0	0.0	0.0	0.0	0.0	0.0	0.0	0.0	0.0	0.0	0.3862892993586358	0.3862892993586358	0.8283568745486363	0.3862892993586358	1.4044063997807599	0.8283568745486363	0.0	2.3287995441782643	0.0	1.6435981590544833	0.0	0.0	0.0
085A	0.0	0.0	0.25712738713669864	0.0	0.0	0.0	0.0	0.0	0.0	1.7217535363377758	0.25712738713669864	0.0	3.609013565662883	1.38780655302237	4.559278506987839	0.0	0.0	0.0	0.0	0.9579443849412558	0.0	0.0	0.0	0.0	0.0	0.0	0.0	0.0	0.0	0.0	0.0	0.0	0.0	0.0	0.0	0.0	0.0	0.0	0.7668755778696702	0.8230782267573677	0.8728339583162879	0.0	0.0	2.6430413094537966	0.0	3.2209589461915713	0.0	0.0	1.4417617489160364
[truncated: 60 more columns]
