# Supplementary material for: Recent urbanization in China is correlated with a Westernized microbiome encoding increased virulence and antibiotic resistance genes
Source: Microbiome. 2017 Sep 15;5:121. doi: 10.1186/s40168-017-0338-7 (PMC5603068; doi:10.1186/s40168-017-0338-7)
Supplement: Supplementary file 24 — Supplementary zip file. Code and input tables used to generate the figures and tables in this paper. (ZIP 16846 kb) [file 40168_2017_338_MOESM24_ESM.zip › UrbanRuralChina/16SrRNA/inputData/qiime/otu_table_L6_taxa_as_col.txt]

Taxon	k__Archaea;p__Euryarchaeota;c__Methanobacteria;o__Methanobacteriales;f__Methanobacteriaceae;g__Methanobrevibacter	k__Archaea;p__Euryarchaeota;c__Methanobacteria;o__Methanobacteriales;f__Methanobacteriaceae;g__Methanosphaera	k__Archaea;p__Euryarchaeota;c__Thermoplasmata;o__E2;f__[Methanomassiliicoccaceae];g__vadinCA11	k__Bacteria;p__Actinobacteria;c__Actinobacteria;o__Actinomycetales;f__Actinomycetaceae;g__	k__Bacteria;p__Actinobacteria;c__Actinobacteria;o__Actinomycetales;f__Actinomycetaceae;g__Actinomyces	k__Bacteria;p__Actinobacteria;c__Actinobacteria;o__Actinomycetales;f__Actinomycetaceae;g__Mobiluncus	k__Bacteria;p__Actinobacteria;c__Actinobacteria;o__Actinomycetales;f__Cellulomonadaceae;g__Cellulomonas	k__Bacteria;p__Actinobacteria;c__Actinobacteria;o__Actinomycetales;f__Corynebacteriaceae;g__Corynebacterium	k__Bacteria;p__Actinobacteria;c__Actinobacteria;o__Actinomycetales;f__Dermabacteraceae;g__	k__Bacteria;p__Actinobacteria;c__Actinobacteria;o__Actinomycetales;f__Microbacteriaceae;g__Clavibacter	k__Bacteria;p__Actinobacteria;c__Actinobacteria;o__Actinomycetales;f__Micrococcaceae;g__	k__Bacteria;p__Actinobacteria;c__Actinobacteria;o__Actinomycetales;f__Micrococcaceae;g__Kocuria	k__Bacteria;p__Actinobacteria;c__Actinobacteria;o__Actinomycetales;f__Micrococcaceae;g__Rothia	k__Bacteria;p__Actinobacteria;c__Actinobacteria;o__Actinomycetales;f__Promicromonosporaceae;g__Cellulosimicrobium	k__Bacteria;p__Actinobacteria;c__Actinobacteria;o__Bifidobacteriales;f__Bifidobacteriaceae;g__	k__Bacteria;p__Actinobacteria;c__Actinobacteria;o__Bifidobacteriales;f__Bifidobacteriaceae;g__Alloscardovia	k__Bacteria;p__Actinobacteria;c__Actinobacteria;o__Bifidobacteriales;f__Bifidobacteriaceae;g__Bifidobacterium	k__Bacteria;p__Actinobacteria;c__Actinobacteria;o__Bifidobacteriales;f__Bifidobacteriaceae;g__Gardnerella	k__Bacteria;p__Actinobacteria;c__Actinobacteria;o__Bifidobacteriales;f__Bifidobacteriaceae;g__Scardovia	k__Bacteria;p__Actinobacteria;c__Coriobacteriia;o__Coriobacteriales;f__Coriobacteriaceae;g__	k__Bacteria;p__Actinobacteria;c__Coriobacteriia;o__Coriobacteriales;f__Coriobacteriaceae;g__Adlercreutzia	k__Bacteria;p__Actinobacteria;c__Coriobacteriia;o__Coriobacteriales;f__Coriobacteriaceae;g__Atopobium	k__Bacteria;p__Actinobacteria;c__Coriobacteriia;o__Coriobacteriales;f__Coriobacteriaceae;g__Collinsella	k__Bacteria;p__Actinobacteria;c__Coriobacteriia;o__Coriobacteriales;f__Coriobacteriaceae;g__Eggerthella	k__Bacteria;p__Actinobacteria;c__Coriobacteriia;o__Coriobacteriales;f__Coriobacteriaceae;g__Slackia	k__Bacteria;p__Bacteroidetes;c__Bacteroidia;o__Bacteroidales;f__;g__	k__Bacteria;p__Bacteroidetes;c__Bacteroidia;o__Bacteroidales;f__Bacteroidaceae;g__5-7N15	k__Bacteria;p__Bacteroidetes;c__Bacteroidia;o__Bacteroidales;f__Bacteroidaceae;g__Bacteroides	k__Bacteria;p__Bacteroidetes;c__Bacteroidia;o__Bacteroidales;f__Porphyromonadaceae;g__Parabacteroides	k__Bacteria;p__Bacteroidetes;c__Bacteroidia;o__Bacteroidales;f__Porphyromonadaceae;g__Porphyromonas	k__Bacteria;p__Bacteroidetes;c__Bacteroidia;o__Bacteroidales;f__Prevotellaceae;g__Prevotella	k__Bacteria;p__Bacteroidetes;c__Bacteroidia;o__Bacteroidales;f__Rikenellaceae;g__	k__Bacteria;p__Bacteroidetes;c__Bacteroidia;o__Bacteroidales;f__Rikenellaceae;g__Alistipes	k__Bacteria;p__Bacteroidetes;c__Bacteroidia;o__Bacteroidales;f__S24-7;g__	k__Bacteria;p__Bacteroidetes;c__Bacteroidia;o__Bacteroidales;f__[Barnesiellaceae];g__	k__Bacteria;p__Bacteroidetes;c__Bacteroidia;o__Bacteroidales;f__[Odoribacteraceae];g__Butyricimonas	k__Bacteria;p__Bacteroidetes;c__Bacteroidia;o__Bacteroidales;f__[Odoribacteraceae];g__Odoribacter	k__Bacteria;p__Bacteroidetes;c__Bacteroidia;o__Bacteroidales;f__[Paraprevotellaceae];g__	k__Bacteria;p__Bacteroidetes;c__Bacteroidia;o__Bacteroidales;f__[Paraprevotellaceae];g__CF231	k__Bacteria;p__Bacteroidetes;c__Bacteroidia;o__Bacteroidales;f__[Paraprevotellaceae];g__Paraprevotella	k__Bacteria;p__Bacteroidetes;c__Bacteroidia;o__Bacteroidales;f__[Paraprevotellaceae];g__[Prevotella]	k__Bacteria;p__Bacteroidetes;c__Cytophagia;o__Cytophagales;f__Cytophagaceae;g__Hymenobacter	k__Bacteria;p__Bacteroidetes;c__Flavobacteriia;o__Flavobacteriales;f__;g__	k__Bacteria;p__Bacteroidetes;c__Flavobacteriia;o__Flavobacteriales;f__Cryomorphaceae;g__	k__Bacteria;p__Bacteroidetes;c__Flavobacteriia;o__Flavobacteriales;f__Cryomorphaceae;g__Owenweeksia	k__Bacteria;p__Bacteroidetes;c__Flavobacteriia;o__Flavobacteriales;f__Flavobacteriaceae;g__Maribacter	k__Bacteria;p__Bacteroidetes;c__Flavobacteriia;o__Flavobacteriales;f__Flavobacteriaceae;g__Polaribacter	k__Bacteria;p__Bacteroidetes;c__Flavobacteriia;o__Flavobacteriales;f__Flavobacteriaceae;g__Tenacibaculum	k__Bacteria;p__Bacteroidetes;c__Flavobacteriia;o__Flavobacteriales;f__[Weeksellaceae];g__Cloacibacterium
086A	0.0	0.0	0.0	0.0	5.0	0.0	0.0	0.0	0.0	0.0	0.0	0.0	0.0	0.0	0.0	0.0	19.0	0.0	0.0	0.0	0.0	1.0	0.0	0.0	0.0	0.0	0.0	22930.0	128.0	0.0	274.0	9.0	0.0	0.0	4.0	1.0	3.0	0.0	0.0	0.0	3.0	0.0	0.0	1.0	0.0	0.0	0.0	0.0	0.0
116A	0.0	0.0	0.0	0.0	4.0	0.0	0.0	2.0	0.0	0.0	0.0	0.0	0.0	0.0	0.0	0.0	220.0	0.0	1.0	0.0	0.0	0.0	0.0	58.0	0.0	0.0	0.0	35099.0	1089.0	0.0	9.0	3.0	106.0	5.0	0.0	529.0	0.0	0.0	0.0	0.0	4.0	0.0	0.0	0.0	0.0	0.0	0.0	0.0	0.0
099A	0.0	0.0	0.0	0.0	6.0	0.0	0.0	1.0	0.0	0.0	0.0	0.0	4.0	0.0	17.0	0.0	175.0	0.0	0.0	3.0	0.0	1.0	0.0	0.0	0.0	0.0	0.0	21912.0	0.0	0.0	8.0	66.0	0.0	3.0	1.0	0.0	0.0	0.0	0.0	2.0	0.0	0.0	0.0	0.0	0.0	0.0	0.0	0.0	0.0
120A	0.0	0.0	0.0	0.0	3.0	0.0	0.0	0.0	0.0	0.0	0.0	0.0	0.0	0.0	2.0	0.0	35.0	1.0	0.0	1.0	1.0	1.0	36.0	2.0	0.0	0.0	0.0	27076.0	1465.0	0.0	51.0	1626.0	1.0	5.0	260.0	1.0	330.0	0.0	0.0	0.0	0.0	0.0	0.0	0.0	0.0	0.0	0.0	0.0	0.0
15A	0.0	0.0	0.0	1.0	0.0	0.0	0.0	0.0	0.0	0.0	0.0	0.0	1.0	0.0	11.0	0.0	229.0	0.0	0.0	3.0	1.0	1.0	23.0	0.0	1.0	0.0	0.0	14804.0	358.0	0.0	27.0	450.0	0.0	0.0	271.0	179.0	73.0	0.0	0.0	0.0	21115.0	0.0	0.0	0.0	0.0	0.0	0.0	0.0	0.0
25A	0.0	0.0	0.0	0.0	3.0	0.0	0.0	1.0	0.0	0.0	0.0	0.0	0.0	0.0	0.0	0.0	151.0	0.0	0.0	1.0	0.0	0.0	0.0	4.0	0.0	0.0	0.0	19431.0	162.0	0.0	3.0	56.0	0.0	0.0	0.0	0.0	0.0	0.0	0.0	1.0	1.0	0.0	0.0	0.0	0.0	0.0	0.0	0.0	0.0
7A	0.0	0.0	0.0	0.0	32.0	1.0	0.0	0.0	0.0	0.0	0.0	0.0	2.0	0.0	0.0	0.0	25.0	0.0	0.0	0.0	0.0	2.0	0.0	7.0	0.0	0.0	0.0	20468.0	52.0	0.0	111.0	33.0	1.0	0.0	90.0	8.0	15.0	0.0	0.0	594.0	22.0	0.0	0.0	0.0	0.0	0.0	0.0	0.0	0.0
21A	34.0	0.0	0.0	0.0	3.0	0.0	0.0	0.0	0.0	0.0	0.0	0.0	0.0	0.0	8.0	0.0	162.0	0.0	0.0	0.0	3.0	0.0	151.0	0.0	0.0	0.0	0.0	23323.0	729.0	0.0	16902.0	1469.0	21.0	0.0	0.0	359.0	603.0	0.0	0.0	0.0	6.0	0.0	0.0	0.0	0.0	0.0	0.0	0.0	0.0
1A	0.0	0.0	0.0	5.0	41.0	0.0	0.0	15.0	0.0	0.0	1.0	1.0	3.0	0.0	0.0	7.0	477.0	0.0	12.0	16.0	1.0	4.0	120.0	0.0	8.0	0.0	0.0	907.0	369.0	0.0	5606.0	183.0	3.0	2386.0	6.0	8.0	12.0	0.0	0.0	157.0	1.0	0.0	0.0	0.0	0.0	0.0	0.0	0.0	0.0
081A	0.0	0.0	0.0	0.0	0.0	0.0	0.0	1.0	0.0	2.0	0.0	0.0	2.0	0.0	0.0	0.0	13.0	0.0	0.0	2.0	5.0	1.0	0.0	3.0	0.0	0.0	0.0	14206.0	902.0	4.0	11758.0	483.0	6.0	0.0	0.0	0.0	113.0	0.0	0.0	0.0	3.0	0.0	0.0	0.0	0.0	0.0	0.0	0.0	0.0
3A	0.0	0.0	0.0	0.0	12.0	0.0	0.0	2.0	0.0	0.0	0.0	0.0	0.0	0.0	3.0	0.0	62.0	0.0	0.0	109.0	6.0	2.0	189.0	1.0	0.0	0.0	0.0	1812.0	277.0	0.0	38153.0	604.0	0.0	4.0	1280.0	74.0	97.0	0.0	0.0	230.0	4429.0	0.0	0.0	0.0	0.0	0.0	0.0	0.0	0.0
6A	0.0	0.0	0.0	0.0	4.0	0.0	0.0	0.0	0.0	0.0	0.0	0.0	0.0	0.0	0.0	0.0	8.0	0.0	2.0	0.0	0.0	0.0	0.0	12.0	0.0	0.0	0.0	35548.0	115.0	0.0	4.0	398.0	1.0	4.0	0.0	49.0	0.0	0.0	0.0	0.0	2.0	0.0	0.0	0.0	0.0	0.0	0.0	0.0	0.0
18A	0.0	0.0	0.0	1.0	2.0	0.0	1.0	2.0	0.0	0.0	0.0	0.0	0.0	0.0	1.0	0.0	21.0	3.0	0.0	4.0	3.0	1.0	66.0	2.0	0.0	0.0	0.0	21376.0	683.0	1.0	91.0	2035.0	6.0	8.0	972.0	116.0	184.0	0.0	0.0	3049.0	7.0	12.0	1.0	0.0	0.0	6.0	1.0	2.0	6.0
082A	0.0	0.0	0.0	0.0	1.0	0.0	0.0	0.0	0.0	0.0	0.0	0.0	1.0	0.0	0.0	0.0	8.0	0.0	1.0	9.0	8.0	0.0	0.0	1.0	0.0	0.0	0.0	22215.0	102.0	0.0	27.0	669.0	2.0	0.0	119.0	41.0	92.0	0.0	1.0	1242.0	2.0	0.0	0.0	0.0	0.0	0.0	0.0	0.0	0.0
37A	108.0	0.0	0.0	0.0	9.0	0.0	0.0	2.0	0.0	0.0	0.0	0.0	6.0	0.0	0.0	0.0	28.0	0.0	0.0	17.0	0.0	1.0	38.0	0.0	3.0	0.0	0.0	315.0	33.0	0.0	20559.0	82.0	1.0	494.0	6.0	25.0	5.0	76.0	0.0	0.0	1822.0	0.0	0.0	0.0	0.0	0.0	0.0	0.0	0.0
28A	0.0	0.0	0.0	0.0	1.0	0.0	0.0	0.0	0.0	0.0	0.0	0.0	0.0	0.0	1.0	0.0	13.0	0.0	0.0	6.0	0.0	0.0	4.0	0.0	0.0	10.0	0.0	514.0	30.0	0.0	26757.0	79.0	0.0	1213.0	5.0	32.0	18.0	0.0	309.0	25.0	1429.0	0.0	0.0	0.0	0.0	0.0	0.0	0.0	0.0
108A	0.0	0.0	0.0	0.0	0.0	0.0	0.0	0.0	0.0	0.0	0.0	0.0	0.0	0.0	0.0	0.0	9.0	0.0	0.0	10.0	4.0	0.0	0.0	0.0	0.0	0.0	2.0	14862.0	380.0	0.0	35.0	36.0	0.0	5.0	2.0	0.0	0.0	0.0	0.0	5.0	0.0	0.0	0.0	0.0	0.0	0.0	0.0	0.0	0.0
20A	0.0	0.0	0.0	2.0	15.0	0.0	0.0	0.0	0.0	0.0	0.0	0.0	0.0	1.0	41.0	0.0	800.0	0.0	0.0	0.0	0.0	1.0	86.0	20.0	0.0	0.0	0.0	11939.0	1204.0	1.0	17085.0	295.0	0.0	3.0	0.0	0.0	0.0	0.0	0.0	3950.0	3.0	0.0	1.0	0.0	1.0	3.0	0.0	0.0	0.0
39A	0.0	0.0	0.0	0.0	12.0	0.0	0.0	1.0	0.0	0.0	0.0	0.0	0.0	0.0	0.0	0.0	20.0	0.0	0.0	3.0	2.0	1.0	51.0	2.0	0.0	0.0	1.0	18250.0	415.0	0.0	408.0	46.0	0.0	5.0	60.0	6.0	9.0	1.0	0.0	354.0	0.0	0.0	0.0	0.0	0.0	0.0	0.0	0.0	0.0
118A	0.0	0.0	0.0	0.0	1.0	0.0	0.0	0.0	0.0	0.0	0.0	0.0	0.0	0.0	0.0	0.0	3.0	0.0	0.0	0.0	0.0	0.0	0.0	5.0	0.0	0.0	0.0	25809.0	672.0	0.0	169.0	622.0	0.0	8.0	0.0	0.0	136.0	0.0	0.0	0.0	1.0	0.0	0.0	0.0	0.0	0.0	0.0	0.0	0.0
24A	0.0	0.0	0.0	0.0	0.0	1.0	0.0	1.0	0.0	0.0	0.0	0.0	3.0	0.0	1.0	0.0	72.0	0.0	6.0	4.0	2.0	0.0	4.0	0.0	1.0	0.0	0.0	7310.0	696.0	0.0	6.0	2100.0	5.0	0.0	1196.0	257.0	34.0	0.0	0.0	3166.0	0.0	0.0	0.0	0.0	0.0	0.0	0.0	0.0	0.0
119A	0.0	0.0	0.0	0.0	1.0	0.0	0.0	0.0	0.0	0.0	0.0	0.0	0.0	0.0	11.0	0.0	379.0	0.0	0.0	41.0	0.0	0.0	0.0	18.0	0.0	0.0	0.0	12430.0	437.0	0.0	0.0	1797.0	0.0	0.0	0.0	123.0	0.0	0.0	0.0	0.0	1.0	0.0	0.0	0.0	0.0	0.0	0.0	0.0	0.0
34A	0.0	0.0	0.0	0.0	4.0	0.0	0.0	0.0	0.0	0.0	0.0	0.0	0.0	0.0	450.0	0.0	6938.0	0.0	0.0	1.0	2.0	1.0	0.0	1.0	0.0	0.0	0.0	26396.0	35.0	1.0	8.0	45.0	0.0	0.0	0.0	0.0	0.0	0.0	0.0	1430.0	0.0	0.0	0.0	0.0	0.0	0.0	0.0	0.0	0.0
091A	0.0	0.0	0.0	0.0	5.0	0.0	0.0	0.0	0.0	0.0	0.0	0.0	0.0	0.0	0.0	0.0	23.0	0.0	0.0	2.0	0.0	0.0	1.0	1.0	0.0	0.0	0.0	25477.0	33.0	2.0	16.0	115.0	5.0	3.0	3.0	0.0	1.0	0.0	0.0	2.0	1.0	0.0	0.0	0.0	0.0	0.0	0.0	0.0	0.0
098A	0.0	0.0	0.0	1.0	0.0	0.0	0.0	1.0	0.0	0.0	0.0	0.0	0.0	0.0	0.0	0.0	104.0	0.0	1.0	2.0	3.0	0.0	0.0	0.0	0.0	0.0	1.0	36971.0	470.0	0.0	43.0	1255.0	3.0	18.0	639.0	48.0	194.0	0.0	0.0	0.0	3.0	0.0	0.0	0.0	0.0	0.0	0.0	0.0	0.0
100A	0.0	0.0	0.0	0.0	1.0	0.0	0.0	0.0	0.0	0.0	0.0	0.0	0.0	0.0	3.0	0.0	80.0	8.0	0.0	0.0	11.0	2.0	0.0	0.0	0.0	0.0	0.0	9163.0	114.0	0.0	14119.0	230.0	0.0	0.0	6.0	1.0	1.0	0.0	0.0	0.0	0.0	0.0	0.0	0.0	0.0	0.0	0.0	0.0	0.0
084A	0.0	0.0	0.0	0.0	0.0	0.0	0.0	3.0	0.0	0.0	0.0	0.0	1.0	0.0	0.0	0.0	14.0	0.0	0.0	0.0	2.0	1.0	3.0	0.0	0.0	0.0	1.0	16684.0	365.0	0.0	48.0	411.0	0.0	0.0	20.0	116.0	76.0	0.0	0.0	0.0	0.0	0.0	0.0	0.0	0.0	0.0	0.0	0.0	0.0
107A	0.0	0.0	0.0	0.0	1.0	0.0	0.0	0.0	0.0	0.0	0.0	0.0	0.0	0.0	0.0	0.0	1.0	0.0	1.0	0.0	7.0	1.0	0.0	0.0	0.0	0.0	0.0	14617.0	359.0	0.0	324.0	329.0	0.0	2.0	24.0	17.0	67.0	0.0	0.0	0.0	0.0	0.0	0.0	0.0	0.0	0.0	0.0	0.0	0.0
35A	1.0	0.0	0.0	0.0	1.0	0.0	0.0	1.0	0.0	0.0	0.0	0.0	0.0	0.0	0.0	0.0	2.0	0.0	0.0	2.0	0.0	0.0	4.0	0.0	0.0	0.0	0.0	1038.0	50.0	0.0	26047.0	54.0	2.0	22.0	27.0	11.0	9.0	0.0	0.0	0.0	0.0	0.0	0.0	0.0	0.0	0.0	0.0	0.0	0.0
11A	0.0	0.0	0.0	0.0	8.0	0.0	0.0	1.0	1.0	0.0	0.0	0.0	6.0	0.0	0.0	0.0	18.0	0.0	0.0	4.0	3.0	0.0	28.0	1.0	0.0	0.0	1.0	5636.0	338.0	0.0	22623.0	23.0	0.0	352.0	0.0	10.0	21.0	34.0	0.0	262.0	0.0	0.0	0.0	0.0	0.0	0.0	0.0	0.0	0.0
10A	0.0	0.0	0.0	0.0	6.0	0.0	0.0	0.0	0.0	0.0	0.0	0.0	1.0	0.0	46.0	0.0	1079.0	0.0	0.0	3.0	7.0	0.0	16.0	2.0	0.0	0.0	0.0	14405.0	183.0	0.0	98.0	545.0	1.0	5.0	99.0	63.0	41.0	0.0	0.0	2.0	0.0	0.0	0.0	0.0	0.0	0.0	0.0	0.0	0.0
109A	0.0	0.0	0.0	0.0	11.0	0.0	0.0	1.0	0.0	0.0	0.0	0.0	1.0	0.0	3.0	0.0	177.0	0.0	5.0	0.0	0.0	0.0	10.0	0.0	0.0	0.0	0.0	22380.0	189.0	0.0	2.0	252.0	0.0	0.0	1.0	37.0	10.0	0.0	0.0	1.0	1.0	0.0	0.0	0.0	0.0	0.0	0.0	0.0	0.0
31A	5.0	4.0	0.0	0.0	3.0	0.0	0.0	0.0	0.0	0.0	0.0	0.0	0.0	0.0	0.0	0.0	0.0	0.0	0.0	2.0	0.0	0.0	10.0	0.0	0.0	0.0	0.0	4364.0	35.0	0.0	17905.0	355.0	0.0	0.0	0.0	0.0	0.0	0.0	0.0	609.0	18.0	0.0	0.0	0.0	0.0	0.0	0.0	0.0	0.0
29A	0.0	0.0	2.0	0.0	2.0	0.0	0.0	0.0	0.0	0.0	0.0	0.0	0.0	0.0	0.0	0.0	3.0	0.0	0.0	5.0	0.0	0.0	9.0	0.0	0.0	0.0	0.0	404.0	63.0	0.0	20304.0	24.0	0.0	225.0	1.0	18.0	11.0	10.0	0.0	83.0	5321.0	0.0	0.0	0.0	0.0	0.0	0.0	0.0	0.0
101A	0.0	0.0	0.0	0.0	1.0	0.0	0.0	0.0	0.0	0.0	0.0	0.0	1.0	0.0	15.0	0.0	560.0	0.0	0.0	1.0	9.0	0.0	0.0	1.0	0.0	0.0	0.0	29727.0	943.0	0.0	156.0	892.0	26.0	0.0	0.0	221.0	85.0	0.0	0.0	0.0	18.0	0.0	0.0	0.0	0.0	0.0	0.0	0.0	0.0
083A	0.0	0.0	0.0	0.0	0.0	0.0	0.0	0.0	0.0	0.0	0.0	0.0	0.0	0.0	1.0	0.0	331.0	0.0	0.0	0.0	0.0	0.0	0.0	0.0	0.0	0.0	0.0	25099.0	18.0	0.0	2.0	148.0	1.0	0.0	4.0	0.0	12.0	0.0	0.0	0.0	0.0	0.0	0.0	0.0	0.0	0.0	0.0	0.0	0.0
13A	0.0	0.0	0.0	0.0	5.0	0.0	0.0	0.0	0.0	0.0	0.0	0.0	1.0	0.0	1.0	0.0	91.0	0.0	0.0	3.0	0.0	1.0	0.0	5.0	0.0	0.0	1.0	23492.0	322.0	0.0	109.0	666.0	0.0	0.0	0.0	28.0	0.0	0.0	0.0	0.0	6.0	0.0	0.0	0.0	0.0	0.0	0.0	0.0	0.0
093A	0.0	0.0	0.0	1.0	3.0	0.0	0.0	0.0	0.0	0.0	0.0	0.0	0.0	0.0	0.0	0.0	11.0	0.0	0.0	1.0	0.0	1.0	0.0	6.0	0.0	0.0	0.0	16281.0	3609.0	0.0	3.0	560.0	0.0	0.0	1.0	17.0	0.0	0.0	0.0	0.0	0.0	0.0	0.0	0.0	0.0	0.0	0.0	0.0	0.0
094A	0.0	0.0	0.0	0.0	2.0	0.0	0.0	0.0	0.0	0.0	0.0	0.0	0.0	0.0	2.0	0.0	404.0	0.0	0.0	0.0	0.0	0.0	0.0	1.0	0.0	0.0	0.0	29521.0	738.0	0.0	18.0	0.0	0.0	0.0	0.0	0.0	1.0	0.0	0.0	0.0	2.0	0.0	0.0	0.0	0.0	0.0	0.0	0.0	0.0
085A	0.0	0.0	0.0	0.0	1.0	0.0	0.0	0.0	0.0	0.0	0.0	0.0	0.0	0.0	0.0	0.0	63.0	0.0	1.0	0.0	0.0	0.0	0.0	1.0	0.0	0.0	0.0	5031.0	29.0	0.0	44876.0	0.0	0.0	0.0	0.0	0.0	0.0	0.0	0.0	0.0	10.0	0.0	0.0	0.0	0.0	0.0	0.0	0.0	0.0
[truncated: 209 more columns]
