# Supplementary material for: Recent urbanization in China is correlated with a Westernized microbiome encoding increased virulence and antibiotic resistance genes
Source: Microbiome. 2017 Sep 15;5:121. doi: 10.1186/s40168-017-0338-7 (PMC5603068; doi:10.1186/s40168-017-0338-7)
Supplement: Supplementary file 24 — Supplementary zip file. Code and input tables used to generate the figures and tables in this paper. (ZIP 16846 kb) [file 40168_2017_338_MOESM24_ESM.zip › UrbanRuralChina/16SrRNA/inputData/qiime/otu_table_L6_taxaAsCol-log-norm.txt]

sample	k__Archaea;p__Euryarchaeota;c__Methanobacteria;o__Methanobacteriales;f__Methanobacteriaceae;g__Methanobrevibacter	k__Archaea;p__Euryarchaeota;c__Methanobacteria;o__Methanobacteriales;f__Methanobacteriaceae;g__Methanosphaera	k__Archaea;p__Euryarchaeota;c__Thermoplasmata;o__E2;f__[Methanomassiliicoccaceae];g__vadinCA11	k__Bacteria;p__Actinobacteria;c__Actinobacteria;o__Actinomycetales;f__Actinomycetaceae;g__	k__Bacteria;p__Actinobacteria;c__Actinobacteria;o__Actinomycetales;f__Actinomycetaceae;g__Actinomyces	k__Bacteria;p__Actinobacteria;c__Actinobacteria;o__Actinomycetales;f__Actinomycetaceae;g__Mobiluncus	k__Bacteria;p__Actinobacteria;c__Actinobacteria;o__Actinomycetales;f__Cellulomonadaceae;g__Cellulomonas	k__Bacteria;p__Actinobacteria;c__Actinobacteria;o__Actinomycetales;f__Corynebacteriaceae;g__Corynebacterium	k__Bacteria;p__Actinobacteria;c__Actinobacteria;o__Actinomycetales;f__Dermabacteraceae;g__	k__Bacteria;p__Actinobacteria;c__Actinobacteria;o__Actinomycetales;f__Microbacteriaceae;g__Clavibacter	k__Bacteria;p__Actinobacteria;c__Actinobacteria;o__Actinomycetales;f__Micrococcaceae;g__	k__Bacteria;p__Actinobacteria;c__Actinobacteria;o__Actinomycetales;f__Micrococcaceae;g__Kocuria	k__Bacteria;p__Actinobacteria;c__Actinobacteria;o__Actinomycetales;f__Micrococcaceae;g__Rothia	k__Bacteria;p__Actinobacteria;c__Actinobacteria;o__Actinomycetales;f__Promicromonosporaceae;g__Cellulosimicrobium	k__Bacteria;p__Actinobacteria;c__Actinobacteria;o__Bifidobacteriales;f__Bifidobacteriaceae;g__	k__Bacteria;p__Actinobacteria;c__Actinobacteria;o__Bifidobacteriales;f__Bifidobacteriaceae;g__Alloscardovia	k__Bacteria;p__Actinobacteria;c__Actinobacteria;o__Bifidobacteriales;f__Bifidobacteriaceae;g__Bifidobacterium	k__Bacteria;p__Actinobacteria;c__Actinobacteria;o__Bifidobacteriales;f__Bifidobacteriaceae;g__Gardnerella	k__Bacteria;p__Actinobacteria;c__Actinobacteria;o__Bifidobacteriales;f__Bifidobacteriaceae;g__Scardovia	k__Bacteria;p__Actinobacteria;c__Coriobacteriia;o__Coriobacteriales;f__Coriobacteriaceae;g__	k__Bacteria;p__Actinobacteria;c__Coriobacteriia;o__Coriobacteriales;f__Coriobacteriaceae;g__Adlercreutzia	k__Bacteria;p__Actinobacteria;c__Coriobacteriia;o__Coriobacteriales;f__Coriobacteriaceae;g__Atopobium	k__Bacteria;p__Actinobacteria;c__Coriobacteriia;o__Coriobacteriales;f__Coriobacteriaceae;g__Collinsella	k__Bacteria;p__Actinobacteria;c__Coriobacteriia;o__Coriobacteriales;f__Coriobacteriaceae;g__Eggerthella	k__Bacteria;p__Actinobacteria;c__Coriobacteriia;o__Coriobacteriales;f__Coriobacteriaceae;g__Slackia	k__Bacteria;p__Bacteroidetes;c__Bacteroidia;o__Bacteroidales;f__;g__	k__Bacteria;p__Bacteroidetes;c__Bacteroidia;o__Bacteroidales;f__Bacteroidaceae;g__5-7N15	k__Bacteria;p__Bacteroidetes;c__Bacteroidia;o__Bacteroidales;f__Bacteroidaceae;g__Bacteroides	k__Bacteria;p__Bacteroidetes;c__Bacteroidia;o__Bacteroidales;f__Porphyromonadaceae;g__Parabacteroides	k__Bacteria;p__Bacteroidetes;c__Bacteroidia;o__Bacteroidales;f__Porphyromonadaceae;g__Porphyromonas	k__Bacteria;p__Bacteroidetes;c__Bacteroidia;o__Bacteroidales;f__Prevotellaceae;g__Prevotella	k__Bacteria;p__Bacteroidetes;c__Bacteroidia;o__Bacteroidales;f__Rikenellaceae;g__	k__Bacteria;p__Bacteroidetes;c__Bacteroidia;o__Bacteroidales;f__Rikenellaceae;g__Alistipes	k__Bacteria;p__Bacteroidetes;c__Bacteroidia;o__Bacteroidales;f__S24-7;g__	k__Bacteria;p__Bacteroidetes;c__Bacteroidia;o__Bacteroidales;f__[Barnesiellaceae];g__	k__Bacteria;p__Bacteroidetes;c__Bacteroidia;o__Bacteroidales;f__[Odoribacteraceae];g__Butyricimonas	k__Bacteria;p__Bacteroidetes;c__Bacteroidia;o__Bacteroidales;f__[Odoribacteraceae];g__Odoribacter	k__Bacteria;p__Bacteroidetes;c__Bacteroidia;o__Bacteroidales;f__[Paraprevotellaceae];g__	k__Bacteria;p__Bacteroidetes;c__Bacteroidia;o__Bacteroidales;f__[Paraprevotellaceae];g__CF231	k__Bacteria;p__Bacteroidetes;c__Bacteroidia;o__Bacteroidales;f__[Paraprevotellaceae];g__Paraprevotella	k__Bacteria;p__Bacteroidetes;c__Bacteroidia;o__Bacteroidales;f__[Paraprevotellaceae];g__[Prevotella]	k__Bacteria;p__Bacteroidetes;c__Cytophagia;o__Cytophagales;f__Cytophagaceae;g__Hymenobacter	k__Bacteria;p__Bacteroidetes;c__Flavobacteriia;o__Flavobacteriales;f__;g__	k__Bacteria;p__Bacteroidetes;c__Flavobacteriia;o__Flavobacteriales;f__Cryomorphaceae;g__	k__Bacteria;p__Bacteroidetes;c__Flavobacteriia;o__Flavobacteriales;f__Cryomorphaceae;g__Owenweeksia	k__Bacteria;p__Bacteroidetes;c__Flavobacteriia;o__Flavobacteriales;f__Flavobacteriaceae;g__Maribacter	k__Bacteria;p__Bacteroidetes;c__Flavobacteriia;o__Flavobacteriales;f__Flavobacteriaceae;g__Polaribacter	k__Bacteria;p__Bacteroidetes;c__Flavobacteriia;o__Flavobacteriales;f__Flavobacteriaceae;g__Tenacibaculum	k__Bacteria;p__Bacteroidetes;c__Flavobacteriia;o__Flavobacteriales;f__[Weeksellaceae];g__Cloacibacterium
086A	0.0	0.0	0.0	0.0	0.8020823876907622	0.0	0.0	0.0	0.0	0.0	0.0	0.0	0.0	0.0	0.0	0.0	1.3282086838386364	0.0	0.0	0.0	0.0	0.3155463219579323	0.0	0.0	0.0	0.0	0.0	4.388984884731712	2.138938458223779	0.0	2.4677952542365467	1.02578985319626	0.0	0.0	0.7219687920263658	0.3155463219579323	0.623656490851261	0.0	0.0	0.0	0.623656490851261	0.0	0.0	0.3155463219579323	0.0	0.0	0.0	0.0	0.0
116A	0.0	0.0	0.0	0.0	0.607946140784865	0.0	0.0	0.4026552931098544	0.0	0.0	0.0	0.0	0.0	0.0	0.0	0.0	2.227891939472906	0.0	0.24641132491174278	0.0	0.0	0.0	0.0	1.6560161877908803	0.0	0.0	0.0	4.428202812932387	2.9204416662449284	0.0	0.8961298039877237	0.5173195512291192	1.913530070333549	0.682887357519412	0.0	2.607421280586436	0.0	0.0	0.0	0.0	0.607946140784865	0.0	0.0	0.0	0.0	0.0	0.0	0.0	0.0
099A	0.0	0.0	0.0	0.0	0.8833718551387423	0.0	0.0	0.3237641766949712	0.0	0.0	0.0	0.0	0.7347945408751315	0.0	1.2972618029369023	0.0	2.289610370333879	0.0	0.0	0.6357300191168055	0.0	0.3237641766949712	0.0	0.0	0.0	0.0	0.0	4.385037167582788	0.0	0.0	0.9938710898431973	1.8697825072970258	0.0	0.6357300191168055	0.3237641766949712	0.0	0.0	0.0	0.0	0.5071765110567757	0.0	0.0	0.0	0.0	0.0	0.0	0.0	0.0	0.0
120A	0.0	0.0	0.0	0.0	0.5799423778000194	0.0	0.0	0.0	0.0	0.0	0.0	0.0	0.0	0.0	0.4575175177611928	0.0	1.5274091950481736	0.28641077445164126	0.0	0.28641077445164126	0.28641077445164126	0.28641077445164126	1.5392853473837718	0.4575175177611928	0.0	0.0	0.0	4.402853933400515	3.136407223985431	0.0	1.6868473113868774	3.1816587283696864	0.28641077445164126	0.753505124165059	2.3870107128385762	0.28641077445164126	2.4901732569511315	0.0	0.0	0.0	0.0	0.0	0.0	0.0	0.0	0.0	0.0	0.0	0.0
15A	0.0	0.0	0.0	0.23924195312386215	0.0	0.0	0.0	0.0	0.0	0.0	0.0	0.0	0.23924195312386215	0.0	0.958204077068995	0.0	2.2285604322440506	0.0	0.0	0.5057346063285456	0.23924195312386215	0.23924195312386215	1.2528461063038003	0.0	0.23924195312386215	0.0	0.0	4.036570534567108	2.4216824406917716	0.0	1.3188726105077266	2.520675536047668	0.0	0.0	2.3012964059684053	2.1222940958428724	1.737496578874604	0.0	0.0	0.0	4.190770611531505	0.0	0.0	0.0	0.0	0.0	0.0	0.0	0.0
25A	0.0	0.0	0.0	0.0	0.7143123231222307	0.0	0.0	0.37899060996802986	0.0	0.0	0.0	0.0	0.0	0.0	0.0	0.0	2.3250697809871843	0.0	0.0	0.37899060996802986	0.0	0.0	0.0	0.8177673350337856	0.0	0.0	0.0	4.432544612262602	2.355468320045784	0.0	0.7143123231222307	1.89775232911516	0.0	0.0	0.0	0.0	0.0	0.0	0.0	0.37899060996802986	0.37899060996802986	0.0	0.0	0.0	0.0	0.0	0.0	0.0	0.0
7A	0.0	0.0	0.0	0.0	1.3485323335206683	0.22167241577599492	0.0	0.0	0.0	0.0	0.0	0.0	0.3677248578857984	0.0	0.0	0.0	1.2467386184285558	0.0	0.0	0.0	0.0	0.3677248578857984	0.0	0.7529645483292511	0.0	0.0	0.0	4.13457503881984	1.5518339237671954	0.0	1.8746261770078014	1.361306048976841	0.22167241577599492	0.0	1.7848960987048654	0.8012610337624005	1.0409918228328985	0.0	0.0	2.5983506491631485	1.1945637946341314	0.0	0.0	0.0	0.0	0.0	0.0	0.0	0.0
21A	1.376028584171324	0.0	0.0	0.0	0.47843875112701306	0.0	0.0	0.0	0.0	0.0	0.0	0.0	0.0	0.0	0.8032958889537869	0.0	2.039383170558045	0.0	0.0	0.0	0.47843875112701306	0.0	2.009133953357602	0.0	0.0	0.0	0.0	4.193695705748462	2.689499664303565	0.0	4.053859952878894	2.993346508819371	1.1779346369496841	0.0	0.0	2.38278056069541	2.607274905944583	0.0	0.0	0.0	0.7005505210845643	0.0	0.0	0.0	0.0	0.0	0.0	0.0	0.0
1A	0.0	0.0	0.0	0.7693962610868602	1.6129755632333795	0.0	0.0	1.1942581050318868	0.0	0.0	0.2957982093655453	0.2957982093655453	0.5941884859545562	0.0	0.0	0.8938925808424154	2.668922821621502	0.0	1.1042349045131827	1.220547925518702	0.2957982093655453	0.6905686243100371	2.072346060180704	0.0	0.9448975307952504	0.0	0.0	2.9475702167427515	2.5577031558048096	0.0	3.7382050892759975	2.254348364876685	0.5941884859545562	3.367329515864204	0.8360902962766776	0.9448975307952504	1.1042349045131827	0.0	0.0	2.188197157438255	0.2957982093655453	0.0	0.0	0.0	0.0	0.0	0.0	0.0	0.0
081A	0.0	0.0	0.0	0.0	0.0	0.0	0.0	0.2932199277453731	0.0	0.46667630451937325	0.0	0.0	0.46667630451937325	0.0	0.0	0.0	1.131509984929531	0.0	0.0	0.46667630451937325	0.7650553343344341	0.2932199277453731	0.0	0.5902915809116847	0.0	0.0	0.0	4.136740347353216	2.939942364031575	0.6864055775725711	4.054608592485558	2.669115364143771	0.8316220901397391	0.0	0.0	0.0	2.041282478874232	0.0	0.0	0.0	0.5902915809116847	0.0	0.0	0.0	0.0	0.0	0.0	0.0	0.0
3A	0.0	0.0	0.0	0.0	0.9365710703458767	0.0	0.0	0.35669943406835436	0.0	0.0	0.0	0.0	0.0	0.0	0.4639355423532721	0.0	1.6072322030693167	0.0	0.0	1.8476160055539497	0.683098419583437	0.35669943406835436	2.0840324942566877	0.21398545792675683	0.0	0.0	0.0	3.0625113734246128	2.2489119832686075	0.0	4.385523512003171	2.5861416154968757	0.0	0.5498669257690222	2.911719427233238	1.68232892983165	1.7977236658637035	0.0	0.0	2.1686600759063484	3.4504365897230427	0.0	0.0	0.0	0.0	0.0	0.0	0.0	0.0
6A	0.0	0.0	0.0	0.0	0.5960168412244811	0.0	0.0	0.0	0.0	0.0	0.0	0.0	0.0	0.0	0.0	0.0	0.8381846771366334	0.0	0.3931122344855262	0.0	0.0	0.0	0.0	0.9927380631948478	0.0	0.0	0.0	4.417816664210801	1.932782491811631	0.0	0.5960168412244811	2.4683476787077243	0.2395951234899756	0.5960168412244811	0.0	1.5690564818196262	0.0	0.0	0.0	0.0	0.3931122344855262	0.0	0.0	0.0	0.0	0.0	0.0	0.0	0.0
18A	0.0	0.0	0.0	0.29675741460283256	0.4714150878470589	0.0	0.29675741460283256	0.4714150878470589	0.0	0.0	0.0	0.0	0.0	0.0	0.29675741460283256	0.0	1.3342291192552063	0.5956352530606139	0.0	0.6921135518530821	0.5956352530606139	0.29675741460283256	1.8176166186972875	0.4714150878470589	0.0	0.0	0.0	4.321359549281259	2.8264811677983968	0.29675741460283256	1.9552944760511253	3.3001944198276054	0.8377476737946525	0.9466175037875323	2.979534140249773	2.059672370635273	2.2586309937104545	0.0	0.0	3.475715069291469	0.8955851574626672	1.1060223867533503	0.29675741460283256	0.0	0.0	0.8377476737946525	0.29675741460283256	0.4714150878470589	0.8377476737946525
082A	0.0	0.0	0.0	0.0	0.31002826465178096	0.0	0.0	0.0	0.0	0.0	0.0	0.0	0.31002826465178096	0.0	0.0	0.0	0.9701127698591737	0.0	0.31002826465178096	1.0160650141208465	0.9701127698591737	0.0	0.0	0.31002826465178096	0.0	0.0	0.0	4.364478959606914	2.030481618884573	0.0	1.464348123557726	2.843862630443779	0.48907798763847377	0.0	2.0968496545263253	1.6406474109389078	1.9861091146747214	0.0	0.31002826465178096	3.11227096549198	0.48907798763847377	0.0	0.0	0.0	0.0	0.0	0.0	0.0	0.0
37A	2.096693634567731	0.0	0.0	0.0	1.0541587890873814	0.0	0.0	0.5178743026056931	0.0	0.0	0.0	0.0	0.8968253709819304	0.0	0.0	0.0	1.5202477291668166	0.0	0.0	1.3119385098288174	0.0	0.33194765958739364	1.6494100475086366	0.0	0.6476484454449476	0.0	0.0	2.5592901183715986	1.5896130213168633	0.0	4.372800199782993	1.978184509276766	0.33194765958739364	2.754272165901106	0.8968253709819304	1.4725998253636023	0.8285218659165591	1.9455446263343736	0.0	0.0	3.320535838182854	0.0	0.0	0.0	0.0	0.0	0.0	0.0	0.0
28A	0.0	0.0	0.0	0.0	0.3755135539835169	0.0	0.0	0.0	0.0	0.0	0.0	0.0	0.0	0.0	0.3755135539835169	0.0	1.2756414709864725	0.0	0.0	0.9659105376669874	0.0	0.0	0.8126940207227835	0.0	0.0	1.1685503728397053	0.0	2.849621017333332	1.6255736235438183	0.0	4.565492701023258	2.0396527446624746	0.0	3.2221647372066804	0.8960242616820334	1.6529590489762496	1.4105280762544297	0.0	2.6290235283678234	1.5484445515497185	3.293296804615681	0.0	0.0	0.0	0.0	0.0	0.0	0.0	0.0
108A	0.0	0.0	0.0	0.0	0.0	0.0	0.0	0.0	0.0	0.0	0.0	0.0	0.0	0.0	0.0	0.0	1.0933637609173001	0.0	0.0	1.1356042067946555	0.7828975137598694	0.0	0.0	0.0	0.0	0.0	0.5481394375832785	4.274699665760119	2.6832844013480486	0.0	1.6563560378928563	1.6683242631517181	0.0	0.8652470126378393	0.5481394375832785	0.0	0.0	0.0	0.0	0.8652470126378393	0.0	0.0	0.0	0.0	0.0	0.0	0.0	0.0	0.0
20A	0.0	0.0	0.0	0.46600389058961234	1.1884036205959279	0.0	0.0	0.0	0.0	0.0	0.0	0.0	0.0	0.2927187665046192	1.6068719348861717	0.0	2.8868692590191682	0.0	0.0	0.0	0.0	0.2927187665046192	1.9229312900637388	1.3062488234658578	0.0	0.0	0.0	4.0602211387393075	3.0642166271764264	0.2927187665046192	4.2158567823000626	2.4545649007138266	0.0	0.5895327309954681	0.0	0.0	0.0	0.0	0.0	3.5799267396987227	0.5895327309954681	0.0	0.2927187665046192	0.0	0.2927187665046192	0.5895327309954681	0.0	0.0	0.0
39A	0.0	0.0	0.0	0.0	1.192381356593254	0.0	0.0	0.3452646586939983	0.0	0.0	0.0	0.0	0.0	0.0	0.0	0.0	1.4029295196190443	0.0	0.0	0.6668296748985756	0.535153243642069	0.3452646586939983	1.7989035032227128	0.535153243642069	0.0	0.0	0.3452646586939983	4.345659877725856	2.703286362767717	0.0	2.695913183779748	1.75484056663038	0.0	0.8495556941352819	1.868448266480782	0.9183796602373052	1.0766402255476386	0.3452646586939983	0.0	2.6343896947226635	0.0	0.0	0.0	0.0	0.0	0.0	0.0	0.0	0.0
118A	0.0	0.0	0.0	0.0	0.31226133186180416	0.0	0.0	0.0	0.0	0.0	0.0	0.0	0.0	0.0	0.0	0.0	0.6187999201771215	0.0	0.0	0.0	0.0	0.0	0.0	0.7967119585477912	0.0	0.0	0.0	4.4339666915138825	2.8501624589628887	0.0	2.2525012352053833	2.8166328626436834	0.0	0.9740128433637512	0.0	0.0	2.158742233370531	0.0	0.0	0.0	0.31226133186180416	0.0	0.0	0.0	0.0	0.0	0.0	0.0	0.0
24A	0.0	0.0	0.0	0.0	0.0	0.32956060380603686	0.0	0.32956060380603686	0.0	0.0	0.0	0.0	0.6441824987726049	0.0	0.32956060380603686	0.0	1.9179128707788176	0.0	0.8929179033011675	0.7437605816627072	0.5147602277612157	0.0	0.7437605816627072	0.0	0.32956060380603686	0.0	0.0	3.919271586459071	2.8984601778510855	0.0	0.8929179033011675	3.377703241961559	0.8247114780499311	0.0	3.1333526733804318	2.4667203018608976	1.5978838175769197	0.0	0.0	3.5559335722155576	0.0	0.0	0.0	0.0	0.0	0.0	0.0	0.0	0.0
119A	0.0	0.0	0.0	0.0	0.3185075169362387	0.0	0.0	0.0	0.0	0.0	0.0	0.0	0.0	0.0	1.1107045937709106	0.0	2.6139756611327782	0.0	0.0	1.6567426094904136	0.0	0.0	0.0	1.311294154984045	0.0	0.0	0.0	4.128782227333031	2.675677663177531	0.0	0.0	3.2890501674243096	0.0	0.0	0.0	2.127434602450708	0.0	0.0	0.0	0.0	0.3185075169362387	0.0	0.0	0.0	0.0	0.0	0.0	0.0	0.0
34A	0.0	0.0	0.0	0.0	0.514205263462352	0.0	0.0	0.0	0.0	0.0	0.0	0.0	0.0	0.0	2.408384147952565	0.0	3.594817123688293	0.0	0.0	0.1950289644335518	0.3291356226294192	0.1950289644335518	0.0	0.1950289644335518	0.0	0.0	0.0	4.175039558450941	1.318896563792701	0.1950289644335518	0.7431054255888552	1.4233851605937526	0.0	0.0	0.0	0.0	0.0	0.0	0.0	2.9093438887651746	0.0	0.0	0.0	0.0	0.0	0.0	0.0	0.0	0.0
091A	0.0	0.0	0.0	0.0	0.7975158981193324	0.0	0.0	0.0	0.0	0.0	0.0	0.0	0.0	0.0	0.0	0.0	1.4024075286981479	0.0	0.0	0.49268143305626155	0.0	0.0	0.3127520822613843	0.3127520822613843	0.0	0.0	0.0	4.429300527716798	1.5539518245427992	0.49268143305626155	1.2522576434048072	2.0873997950894907	0.7975158981193324	0.6195265702992413	0.6195265702992413	0.0	0.3127520822613843	0.0	0.0	0.49268143305626155	0.3127520822613843	0.0	0.0	0.0	0.0	0.0	0.0	0.0	0.0
098A	0.0	0.0	0.0	0.20531718188219183	0.0	0.0	0.0	0.20531718188219183	0.0	0.0	0.0	0.0	0.0	0.0	0.0	0.0	1.8052244250467393	0.0	0.20531718188219183	0.34416297242937927	0.44920835680221133	0.0	0.0	0.0	0.0	0.0	0.20531718188219183	4.349217109097023	2.4549604477629656	0.0	1.4312015873572093	2.8805523632918155	0.44920835680221133	1.0747982034482644	2.587960349428462	1.4772949816619598	2.0728262903481287	0.0	0.0	0.0	0.44920835680221133	0.0	0.0	0.0	0.0	0.0	0.0	0.0	0.0
100A	0.0	0.0	0.0	0.0	0.3583029134572782	0.0	0.0	0.0	0.0	0.0	0.0	0.0	0.0	0.0	0.6853654306432011	0.0	2.0151696064730076	1.0513634430459506	0.0	0.0	1.1790133119896007	0.5519213977905051	0.0	0.0	0.0	0.0	0.0	4.069940028833129	2.1677318635600646	0.0	4.25769330338082	2.471063675438576	0.0	0.0	0.9390996699704969	0.3583029134572782	0.3583029134572782	0.0	0.0	0.0	0.0	0.0	0.0	0.0	0.0	0.0	0.0	0.0	0.0
084A	0.0	0.0	0.0	0.0	0.0	0.0	0.0	0.6230010655762218	0.0	0.0	0.0	0.0	0.31510229798252165	0.0	0.0	0.0	1.2020012741170452	0.0	0.0	0.0	0.49578478769901474	0.31510229798252165	0.6230010655762218	0.0	0.0	0.0	0.31510229798252165	4.250027501904668	2.591110651215338	0.0	1.7173509229590398	2.642534970199819	0.0	0.0	1.348642318169555	2.0956593173997313	1.9138449414020298	0.0	0.0	0.0	0.0	0.0	0.0	0.0	0.0	0.0	0.0	0.0	0.0
107A	0.0	0.0	0.0	0.0	0.3405160611595599	0.0	0.0	0.0	0.0	0.0	0.0	0.0	0.0	0.0	0.0	0.0	0.3405160611595599	0.0	0.3405160611595599	0.0	0.9699998514992912	0.3405160611595599	0.0	0.0	0.0	0.0	0.0	4.24056256395657	2.6317888922262775	0.0	2.5873489663551945	2.5939827847091554	0.0	0.5290099302058473	1.470832347681841	1.3270761549895767	1.9071657089392524	0.0	0.0	0.0	0.0	0.0	0.0	0.0	0.0	0.0	0.0	0.0	0.0
35A	0.37479863250481493	0.0	0.0	0.0	0.37479863250481493	0.0	0.0	0.37479863250481493	0.0	0.0	0.0	0.0	0.0	0.0	0.0	0.0	0.5729353332955106	0.0	0.0	0.5729353332955106	0.0	0.0	0.8116485711782161	0.0	0.0	0.0	0.0	3.153310138650406	1.842070541373069	0.0	4.5525774333068725	1.8750312643364107	0.5729353332955106	1.4934028033341078	1.5797539922993862	1.2060974524753347	1.1249106125546764	0.0	0.0	0.0	0.0	0.0	0.0	0.0	0.0	0.0	0.0	0.0	0.0
11A	0.0	0.0	0.0	0.0	1.0162377224076402	0.0	0.0	0.3369838954185127	0.3369838954185127	0.0	0.0	0.0	0.9050249940182911	0.0	0.0	0.0	1.3445331708170856	0.0	0.0	0.7551490880860621	0.6549329452805488	0.0	1.5293453497514955	0.3369838954185127	0.0	0.0	0.3369838954185127	3.820194216929556	2.59916859055588	0.0	4.423724090032638	1.4466967219296032	0.0	2.6167510804342067	0.0	1.1046989529684808	1.4086644308006484	1.6113950825336503	0.0	2.48887011611825	0.0	0.0	0.0	0.0	0.0	0.0	0.0	0.0	0.0
10A	0.0	0.0	0.0	0.0	0.8930906070879062	0.0	0.0	0.0	0.0	0.0	0.0	0.0	0.3296659312631247	0.0	1.7264878747947818	0.0	3.0888754575170267	0.0	0.0	0.644335613534767	0.952028104189774	0.0	1.2828732939845677	0.5148977445984625	0.0	0.0	0.0	4.21403973936238	2.320034523755492	0.0	2.0506085579334785	2.792597156388103	0.3296659312631247	0.8248798730505502	2.0549786323191848	1.8608650924159005	1.677506983747657	0.0	0.0	0.5148977445984625	0.0	0.0	0.0	0.0	0.0	0.0	0.0	0.0	0.0
109A	0.0	0.0	0.0	0.0	1.185272476875702	0.0	0.0	0.3620793125023261	0.0	0.0	0.0	0.0	0.3620793125023261	0.0	0.6906909345972214	0.0	2.3644189070180586	0.0	0.8756000777573715	0.0	0.0	0.0	1.146705311216478	0.0	0.0	0.0	0.0	4.464439989760743	2.392788281006783	0.0	0.5567515591487033	2.517287318217999	0.0	0.0	0.3620793125023261	1.6916904896903684	1.146705311216478	0.0	0.0	0.3620793125023261	0.3620793125023261	0.0	0.0	0.0	0.0	0.0	0.0	0.0	0.0
31A	0.9513820397695862	0.8664488082866032	0.0	0.0	0.7607654036742536	0.0	0.0	0.0	0.0	0.0	0.0	0.0	0.0	0.0	0.0	0.0	0.0	0.0	0.0	0.6207986145570134	0.0	0.0	1.2274196006185523	0.0	0.0	0.0	0.0	3.8408480245469794	1.7527121850331118	0.0	4.453890223468863	2.7518985885617067	0.0	0.0	0.0	0.0	0.0	0.0	0.0	2.9859667073174605	1.471105327311656	0.0	0.0	0.0	0.0	0.0	0.0	0.0	0.0
29A	0.0	0.0	0.6221884483357881	0.0	0.6221884483357881	0.0	0.0	0.0	0.0	0.0	0.0	0.0	0.0	0.0	0.0	0.0	0.7622755781604049	0.0	0.0	0.9530046081614542	0.0	0.0	1.1862184164876772	0.0	0.0	0.0	0.0	2.8097819626958795	2.0063685950075523	0.0	4.510322111316816	1.5941387422761892	0.0	2.5561181791673224	0.41411671534557665	1.4728701904451011	1.2681950570460805	1.2291380923779145	0.0	2.125073652908895	3.9287715269563255	0.0	0.0	0.0	0.0	0.0	0.0	0.0	0.0
101A	0.0	0.0	0.0	0.0	0.30887817804137024	0.0	0.0	0.0	0.0	0.0	0.0	0.0	0.30887817804137024	0.0	1.218720877024478	0.0	2.764492673468063	0.0	0.0	0.30887817804137024	1.014026186982989	0.0	0.0	0.30887817804137024	0.0	0.0	0.0	4.488722231457852	2.9905128589371683	0.0	2.211359358946243	2.9663913989670005	1.4463544588662482	0.0	0.0	2.3618411856468997	1.9498777737436574	0.0	0.0	0.0	1.2935056077902933	0.0	0.0	0.0	0.0	0.0	0.0	0.0	0.0
083A	0.0	0.0	0.0	0.0	0.0	0.0	0.0	0.0	0.0	0.0	0.0	0.0	0.0	0.0	0.36836428869214677	0.0	2.6464260409868965	0.0	0.0	0.0	0.0	0.0	0.0	0.0	0.0	0.0	0.0	4.5252860163985344	1.3985908170239867	0.0	0.5647645566016476	2.2980701998707604	0.36836428869214677	0.0	0.8022032832629746	0.0	1.2310869781515756	0.0	0.0	0.0	0.0	0.0	0.0	0.0	0.0	0.0	0.0	0.0	0.0
13A	0.0	0.0	0.0	0.0	0.8509978840646539	0.0	0.0	0.0	0.0	0.0	0.0	0.0	0.3461863889373979	0.0	0.3461863889373979	0.0	2.0489950970531003	0.0	0.0	0.668147815646539	0.0	0.3461863889373979	0.0	0.8509978840646539	0.0	0.0	0.3461863889373979	4.456991807682318	2.5950174141490976	0.0	2.126739058419119	2.9100654284459484	0.0	0.0	0.0	1.5457543134707155	0.0	0.0	0.0	0.0	0.9198565985436458	0.0	0.0	0.0	0.0	0.0	0.0	0.0	0.0
093A	0.0	0.0	0.0	0.33813264076598853	0.656589256907738	0.0	0.0	0.0	0.0	0.0	0.0	0.0	0.0	0.0	0.0	0.0	1.144951515935605	0.0	0.0	0.33813264076598853	0.0	0.33813264076598853	0.0	0.906886982925933	0.0	0.0	0.0	4.282987226487501	3.6287725045200885	0.0	0.656589256907738	2.8201291742162145	0.0	0.0	0.33813264076598853	1.3228883104349987	0.0	0.0	0.0	0.0	0.0	0.0	0.0	0.0	0.0	0.0	0.0	0.0	0.0
094A	0.0	0.0	0.0	0.0	0.5874471050553202	0.0	0.0	0.0	0.0	0.0	0.0	0.0	0.0	0.0	0.5874471050553202	0.0	2.7636265183133495	0.0	0.0	0.0	0.0	0.0	0.0	0.3862892993586358	0.0	0.0	0.0	4.626637391049275	3.024962657359293	0.0	1.4282781055736926	0.0	0.0	0.0	0.0	0.0	0.3862892993586358	0.0	0.0	0.0	0.5874471050553202	0.0	0.0	0.0	0.0	0.0	0.0	0.0	0.0
085A	0.0	0.0	0.0	0.0	0.25712738713669864	0.0	0.0	0.0	0.0	0.0	0.0	0.0	0.0	0.0	0.0	0.0	1.7150449169508832	0.0	0.25712738713669864	0.0	0.0	0.0	0.0	0.25712738713669864	0.0	0.0	0.0	3.609013565662883	1.38780655302237	0.0	4.559278506987839	0.0	0.0	0.0	0.0	0.0	0.0	0.0	0.0	0.0	0.9579443849412558	0.0	0.0	0.0	0.0	0.0	0.0	0.0	0.0
[truncated: 209 more columns]
