# Supplementary material for: Recent urbanization in China is correlated with a Westernized microbiome encoding increased virulence and antibiotic resistance genes
Source: Microbiome. 2017 Sep 15;5:121. doi: 10.1186/s40168-017-0338-7 (PMC5603068; doi:10.1186/s40168-017-0338-7)
Supplement: Supplementary file 24 — Supplementary zip file. Code and input tables used to generate the figures and tables in this paper. (ZIP 16846 kb) [file 40168_2017_338_MOESM24_ESM.zip › UrbanRuralChina/16SrRNA/inputData/RDP/class_taxaAsColumns.txt]

sample	Mollicutes	Bacilli	Flavobacteriia	Acidobacteria_Gp23	Acidobacteria_Gp22	Acidobacteria_Gp4	Acidobacteria_Gp2	Sphingobacteriia	Acidobacteria_Gp1	Acidobacteria_Gp6	Planctomycetia	Holophagae	Acidobacteria_Gp5	Deltaproteobacteria	Methanobacteria	Lentisphaeria	Thermoplasmata	Chloroplast	Chlamydiia	Phycisphaerae	Negativicutes	Synergistia	Fusobacteriia	Erysipelotrichia	Gammaproteobacteria	Thermoprotei	Deferribacteres	Clostridia	Bacteroidia	Epsilonproteobacteria	Cytophagia	Cyanobacteria	Betaproteobacteria	Actinobacteria	Alphaproteobacteria	Opitutae	Deinococci	Verrucomicrobiae
25A_2	0	17	3	0	0	0	0	0	0	0	0	0	0	123	0	0	0	7	0	0	2110	0	0	287	478	0	0	33274	32325	1	0	0	4922	234	0	0	0	0
25A_1	0	16	2	0	0	0	0	0	0	0	0	0	0	127	0	0	0	7	0	0	2190	0	0	346	480	0	0	33813	32324	1	0	0	4879	240	0	0	0	0
B094A_1	0	171	0	0	0	0	0	0	0	0	0	0	0	16	0	0	0	4	0	0	14331	0	593	1313	1890	0	0	32547	39510	1	0	0	3080	504	0	0	0	0
35A_2	0	19	0	0	0	0	0	0	0	0	0	0	3	72	1	3	0	0	0	0	907	0	80	189	6183	1	0	14951	34283	0	0	0	204	19	0	0	0	1
B094A_2	0	168	0	0	0	0	0	0	0	0	0	0	0	10	0	0	0	4	0	0	14158	0	592	1202	1821	0	0	32045	39166	1	0	0	3081	497	0	0	0	0
35A_1	0	16	0	0	0	0	0	0	0	0	0	0	0	76	1	4	0	0	0	0	961	0	80	202	6320	0	0	15111	34837	0	0	0	205	16	0	0	0	1
091A_1	0	41	0	0	0	0	0	0	0	0	0	0	0	3	0	0	0	5	0	0	672	0	120	448	114	0	0	43484	31997	0	0	0	610	46	0	0	0	105
29A_2	0	354	0	0	0	0	0	0	0	0	0	0	1	35	0	5	0	4	0	0	2176	3	6	363	2219	0	0	12632	44690	3	0	0	603	36	0	1	0	0
29A_1	0	332	0	0	0	0	0	0	0	0	0	0	0	40	0	5	2	4	0	0	2306	3	6	373	2244	0	0	12800	44735	3	0	0	594	37	0	1	0	0
28A_2	0	8	1	0	0	0	0	0	0	0	0	0	2	98	0	0	0	0	0	0	3386	0	0	533	65	0	0	17302	49892	0	0	0	944	34	0	0	0	0
28A_1	0	7	1	0	0	0	0	0	0	0	0	0	0	98	0	0	0	0	0	0	3148	0	0	560	65	0	0	17606	50867	0	0	0	958	32	0	0	0	1
091A_2	0	37	0	0	0	0	0	0	0	0	0	0	3	2	0	0	0	5	0	0	629	0	120	401	103	0	0	42918	31658	0	0	0	562	42	0	0	0	104
099A_1	0	96	0	0	0	0	0	0	0	0	0	0	0	4	0	0	0	0	0	0	2665	11	15276	120	691	0	0	24918	26240	3	0	0	26	267	0	0	0	0
B084A_2	0	94	0	0	0	0	0	0	1	0	0	0	0	3	0	0	0	0	0	0	2609	6	0	533	18550	0	0	59718	33943	0	0	0	1067	122	0	0	0	0
099A_2	0	87	0	0	0	0	0	0	0	0	0	0	2	3	0	0	0	0	0	0	2587	11	15231	117	672	0	0	24687	25981	3	0	0	27	268	0	0	0	0
B084A_1	0	90	0	0	0	0	0	0	1	0	0	0	0	3	0	0	0	0	0	0	2657	6	0	634	18775	0	0	60233	34462	0	0	0	1068	127	6	0	0	0
B028A_2	0	49	0	0	0	0	0	0	0	0	0	0	1	99	0	0	0	0	0	0	2769	0	1	172	146	0	0	15801	51909	1	0	0	334	12	0	0	0	8
B006A_1	0	99	0	0	0	0	0	0	0	0	0	0	0	405	0	0	0	0	0	0	8019	0	0	307	430	0	0	58083	35108	2	0	0	4334	57	0	0	0	0
20A_2	1	385	4	0	0	0	0	0	0	0	0	0	2	1698	0	0	0	1	0	0	10474	0	64	228	1456	0	0	26925	51101	1	0	0	195	1353	6	0	0	1
20A_1	1	379	4	0	0	1	0	0	0	0	0	0	0	1740	0	0	0	2	0	0	10694	0	64	228	1502	0	0	27402	52062	1	0	0	191	1380	5	0	0	1
084A_1	0	17	0	0	0	0	0	0	0	0	0	0	0	4	0	0	0	0	0	0	1743	10	35	292	8023	0	0	44920	28582	0	0	0	648	39	0	0	0	14
B003A_1	0	200	0	0	0	0	0	0	0	0	0	0	0	3	0	0	0	1	0	0	3538	0	126	377	2468	0	0	22622	94188	2	0	0	368	34	0	0	0	1
B003A_2	0	184	0	0	0	0	0	0	0	0	0	0	0	1	0	1	0	0	0	0	3369	0	124	326	2270	0	0	21756	91264	2	0	0	348	33	1	0	0	1
B098A_1	0	25	2	0	0	0	0	0	0	0	0	0	0	143	0	23	0	1	0	0	4561	0	4	334	427	0	0	42328	57667	0	0	0	2506	106	0	0	0	2207
B098A_2	0	23	2	0	0	0	0	0	0	0	0	0	1	140	0	22	0	1	0	0	4511	0	4	289	416	0	0	41829	57162	0	0	0	2507	105	0	0	0	2196
B028A_1	0	49	0	0	0	0	0	0	0	0	0	0	0	101	0	0	0	0	0	0	2864	0	1	177	151	0	0	16086	53375	1	0	0	334	11	0	0	0	9
B010A_2	0	3317	21	0	0	0	0	3	0	0	0	0	2	16	0	0	0	3	0	0	1268	7	30	462	2930	0	0	83541	15808	18	1	0	1223	527	20	0	0	3
B010A_1	0	3399	21	0	0	0	0	3	0	0	0	0	0	20	0	0	0	3	0	0	1339	7	31	547	2966	0	0	84666	16295	18	1	0	1233	539	20	1	0	3
B119A_1	0	33	15	0	0	0	0	3	0	0	3	0	0	146	0	0	0	26	1	0	3484	14	25	138	42802	0	0	34673	35250	1	1	38	666	271	25	1	0	1
15A_2	0	228	0	0	0	0	0	0	0	0	0	0	0	133	0	1	0	5	0	0	3958	0	0	225	2396	0	0	63174	68914	2	0	0	2486	450	166	0	0	0
B119A_2	0	32	15	0	0	0	0	3	0	0	3	0	1	140	0	0	0	25	1	0	3391	13	27	126	42253	0	0	34410	34275	1	1	38	651	269	24	1	0	1
B116A_1	0	566	2	0	0	0	1	0	0	0	0	0	0	3165	0	0	0	30	0	0	14351	0	138	404	23436	0	0	33259	6270	3	3	0	23	2171	6	0	0	3
086A_1	0	82	4	0	0	0	0	0	0	0	0	0	0	2	0	0	0	3	0	0	603	0	6	494	1976	0	0	54502	37224	1	0	0	1176	53	0	0	0	11
086A_2	0	89	5	0	0	0	0	0	0	0	0	0	2	2	0	0	0	3	0	0	564	0	6	400	1925	0	0	53386	36618	2	0	0	1150	47	0	0	0	11
084A_2	0	18	0	0	0	0	0	0	0	0	0	0	2	4	0	0	0	0	0	0	1718	10	34	253	7879	0	0	44467	28057	0	0	0	656	40	0	0	0	13
15A_1	0	215	0	0	0	0	0	0	0	0	0	0	0	137	0	1	0	7	0	0	3844	0	0	263	2411	0	0	64241	66004	2	0	0	2457	461	139	0	0	0
B085A_1	0	31	0	0	0	0	0	0	0	0	0	0	0	189	0	0	0	1	0	0	4664	1	3	118	204	0	0	28789	52901	0	0	0	1561	42	0	0	0	2166
B085A_2	0	29	0	0	0	0	0	0	0	0	0	0	2	186	0	0	0	1	0	0	4499	1	2	111	196	0	0	28316	51950	0	0	0	1509	40	0	0	0	2158
1A_2	0	20680	0	0	0	0	0	0	0	0	0	0	3	295	0	0	0	1	0	0	5953	11	42	205	5241	0	0	47168	12015	1	0	0	196	1029	0	0	0	52
1A_1	0	20220	0	0	0	0	0	0	0	0	0	0	0	305	0	0	0	1	0	0	6022	11	44	223	5226	0	0	47461	12884	1	0	0	200	1021	0	0	0	51
B120A_1	0	103	6	0	0	0	0	0	0	0	0	0	0	360	0	0	0	4	0	0	4203	3	431	1133	604	0	2	29809	64282	12	8	0	3627	276	1323	0	0	377
100A_2	0	29	0	0	0	0	0	0	0	0	0	0	1	73	0	0	0	0	0	0	7244	1	1061	131	230	0	0	19038	31460	0	0	0	6156	150	0	0	0	13
B120A_2	1	103	6	0	0	0	0	0	0	0	0	0	1	356	0	0	0	4	0	0	4118	3	430	1020	602	0	2	29490	62689	12	8	0	3569	265	157	0	0	374
B011A_2	5	2076	9	0	0	0	0	4	0	0	0	0	1	19	0	0	0	21	0	0	35519	0	5	154	665	0	0	7741	60692	18	0	2	698	117	10	0	0	5
100A_1	0	27	0	0	0	0	0	0	0	0	0	0	0	79	0	0	0	0	0	0	7379	1	1063	143	205	0	0	19420	31938	0	0	0	6101	148	0	0	0	18
B011A_1	5	2079	11	0	0	0	0	4	0	0	0	0	0	19	0	0	0	21	0	0	36099	0	5	179	689	0	0	7903	61679	19	0	2	728	114	10	0	0	6
11A_1	3	1963	0	0	0	0	0	0	0	0	0	0	0	162	0	0	0	0	0	0	8303	0	3	528	703	0	0	20212	42446	0	0	0	1980	91	1	0	0	0
11A_2	3	1961	0	0	0	0	0	0	0	0	0	0	0	155	0	0	0	0	0	0	7991	0	4	463	678	0	0	20022	41635	0	0	0	1975	94	1	0	0	0
B013A_1	0	94	5	0	0	0	0	2	0	0	0	0	0	3	0	0	0	2	0	0	151	0	441	1105	776	0	0	47905	66611	54	0	0	712	125	14	0	3	0
37A_1	0	6749	0	0	0	0	0	0	0	0	0	0	0	56	114	0	0	1	0	0	2736	0	30	1010	6633	0	0	24406	29676	2	0	0	159	144	0	0	0	0
B013A_2	0	96	5	0	0	0	0	2	0	0	0	0	2	3	0	0	0	2	0	0	144	0	440	949	707	2	0	47275	65233	52	0	0	663	120	14	0	3	0
B015A_2	0	68	12	0	0	0	0	25	0	0	0	0	6	119	0	0	0	5	0	0	3309	0	5	353	1023	0	0	49826	54479	10	1	0	2099	200	116	0	0	1
B116A_2	0	556	2	0	0	0	1	0	0	0	0	0	1	3097	0	0	0	31	0	0	13835	0	136	393	23191	0	0	32590	6064	3	3	0	21	2156	5	0	0	3
B015A_1	0	72	12	0	0	0	0	30	0	0	0	0	0	123	0	0	0	5	0	0	3475	0	6	406	1057	0	0	50549	55027	10	1	0	2110	198	122	0	0	1
081A_1	0	62	0	0	0	0	0	0	0	0	0	0	0	0	0	0	0	7	0	0	2624	20	1	441	556	0	0	48008	41028	2	0	0	1750	40	0	0	0	0
094A_2	0	36	0	0	0	0	0	0	0	0	0	0	0	0	0	0	0	0	0	0	11054	0	8	224	272	0	0	3623	47480	0	0	0	4358	589	0	0	0	0
081A_2	0	63	0	0	0	0	0	0	0	0	0	0	1	0	0	0	0	7	0	0	2520	20	1	380	545	0	0	47634	40429	1	0	0	1749	39	0	0	0	0
094A_1	0	37	0	0	0	0	0	0	0	0	0	0	0	0	0	0	0	0	0	0	10897	0	8	222	280	0	0	3715	47539	0	0	0	4340	599	0	0	0	0
37A_2	0	6737	0	0	0	0	0	0	0	0	0	0	1	51	114	0	0	1	0	0	2583	0	30	983	6561	0	0	24091	28934	2	0	0	161	140	0	0	0	0
B091A_1	0	8	0	0	0	0	0	0	0	0	0	0	0	11	0	0	0	1	0	0	769	0	2	825	1732	0	0	56745	52128	0	0	0	1264	80	1	0	0	1
093A_2	0	27	0	0	0	0	0	0	0	0	0	0	2	0	0	0	0	1	0	0	19022	0	2989	115	888	0	0	15265	27330	0	0	0	6329	26	2	0	0	9
093A_1	0	23	0	0	0	0	0	0	0	0	0	0	0	0	0	0	0	1	0	0	19103	0	3004	119	900	0	0	15533	28170	0	0	0	6303	27	54	0	0	10
B091A_2	0	9	0	0	0	0	0	0	0	0	0	0	3	12	0	0	0	1	0	0	747	0	1	697	1659	0	0	56222	51725	0	0	0	1197	80	1	0	0	1
B099A_1	0	2119	2	0	0	0	0	0	0	0	0	0	0	6	0	0	0	16	0	0	5105	11	7085	184	3062	0	0	51153	38756	7	9	0	80	17328	6	0	0	3
B099A_2	0	2119	2	0	0	0	0	0	0	0	0	0	4	5	0	0	0	16	0	0	4944	11	7043	178	2959	0	0	50479	38282	7	8	0	86	16995	4	0	0	3
B093A_2	0	11	0	0	0	0	0	0	0	0	0	0	3	0	0	0	0	1	0	0	27181	0	7397	124	2248	0	0	17045	55611	0	0	0	3840	22	0	0	0	1
B093A_1	0	13	0	0	0	0	0	0	0	0	0	0	0	0	0	0	0	1	0	0	27319	0	7416	133	2298	0	0	17287	57184	0	0	0	3834	22	0	0	0	1
B083A_1	0	157	0	0	0	0	0	0	0	0	0	0	0	680	0	0	0	0	0	0	5400	11	11	340	4686	0	0	39281	72167	0	0	0	4530	614	0	0	0	0
B083A_2	0	150	0	0	0	0	0	0	0	0	0	0	2	668	0	0	0	0	0	0	5331	11	10	299	4602	0	0	38461	71044	0	0	0	4477	596	0	0	0	0
B039A_2	0	11	0	0	0	0	0	0	0	0	0	0	1	236	4	0	0	0	0	0	3063	0	24	216	259	0	0	29310	53189	0	0	0	2106	17	3	0	0	12
3A_2	0	331	2	0	0	0	0	0	0	0	0	0	0	29	0	0	0	1	0	0	11891	0	2	5565	352	1	0	63655	81990	0	0	0	184	510	3	0	0	1
3A_1	0	306	2	0	0	0	0	0	0	0	0	0	0	30	0	0	0	1	0	0	11833	0	2	5637	356	0	0	64816	82539	0	0	0	188	434	3	0	0	2
6A_2	0	56	0	0	0	0	0	0	0	0	0	0	2	538	0	0	0	0	0	0	3040	0	7	413	2525	0	0	55551	46178	0	0	0	3923	43	0	0	0	2
B029A_1	0	320	0	0	0	0	0	0	0	0	0	0	0	57	0	1	0	0	0	0	3499	2	14	113	7923	0	0	11408	61650	2	0	0	386	53	1	0	0	0
098A_2	0	25	2	0	0	0	0	0	0	0	0	0	3	358	0	24	0	0	0	0	4402	0	0	176	1101	0	0	91100	68411	1	0	0	4340	185	0	0	0	1814
6A_1	0	40	0	0	0	0	0	0	0	0	0	0	0	574	0	0	0	0	0	0	3200	0	2	508	2664	0	0	57835	48247	0	0	0	4142	45	0	0	0	0
B029A_2	0	314	0	0	0	0	0	0	0	0	0	0	0	51	0	1	0	0	0	0	3402	2	14	111	7779	0	0	11209	60552	1	0	0	369	53	1	0	0	0
098A_1	0	24	0	0	0	0	0	0	0	0	0	0	0	365	0	27	0	0	0	0	4547	0	0	203	1106	0	0	92443	69009	1	0	0	4349	190	0	0	0	1821
085A_2	0	28	0	0	0	0	0	0	0	0	0	0	1	184	0	0	0	0	0	0	3245	23	0	58	1439	0	0	31323	82572	0	0	0	1025	124	0	0	0	3162
085A_1	0	27	0	0	0	0	0	0	0	0	0	0	0	191	0	0	0	0	0	0	3504	24	0	60	1479	0	0	31861	84091	0	0	0	1022	134	0	0	0	3124
B025A_2	0	13	0	0	0	0	0	1	0	0	0	0	1	288	0	0	0	133	0	0	3822	0	0	457	510	0	0	27745	44892	0	0	0	1695	64	0	0	0	0
B025A_1	0	14	0	0	0	0	0	0	0	0	0	0	0	297	0	0	0	140	0	0	3920	0	0	523	541	0	0	28084	45657	0	0	0	1706	66	1	0	0	0
119A_1	0	26	1	0	0	0	0	0	0	0	0	0	0	315	0	0	0	0	0	0	1397	3	15	386	32886	0	0	41578	24069	3	0	0	136	756	0	0	0	0
082A_2	0	73	4	0	0	0	0	0	0	0	0	0	0	0	0	0	0	2	0	0	2602	0	0	1050	145	0	0	51096	39174	0	0	0	2826	59	1	0	0	66
B101A_1	0	46	0	0	0	0	0	0	0	0	0	0	0	4	0	0	0	5	0	0	4765	0	42	372	1474	0	0	47662	45147	0	0	0	13082	723	0	0	0	18
119A_2	0	28	1	0	0	0	0	0	0	0	0	0	1	309	0	0	0	0	0	0	1368	3	15	350	33045	3	0	40754	24154	2	0	0	140	746	0	0	0	0
082A_1	0	62	2	0	0	0	0	0	0	0	0	0	0	1	0	0	0	2	0	0	2823	0	0	1217	148	0	0	52159	39448	0	0	0	2858	55	1	0	0	64
B101A_2	0	43	0	0	0	0	0	0	0	0	0	0	0	3	0	0	0	5	0	0	4547	0	41	322	1478	0	0	47055	44319	0	0	0	12920	709	0	0	0	14
B100A_1	0	43	4	1	1	0	0	5	0	0	2	1	0	193	0	0	0	11	0	0	10463	0	33	151	1546	0	0	22752	51589	0	3	0	3387	40	24	0	0	28
21A_1	0	57	1	0	0	0	0	0	0	0	0	0	0	328	51	12	0	0	0	0	4672	16	3	469	500	0	0	63690	77726	0	0	0	3226	528	0	0	0	1
B100A_2	0	43	4	1	1	0	0	5	0	0	2	1	0	188	0	0	0	11	0	0	10207	0	35	131	1511	0	0	22309	50903	0	3	0	3372	41	21	0	0	29
21A_2	0	58	1	0	0	0	0	0	0	0	0	0	2	313	54	12	0	0	0	0	4417	15	3	427	494	0	0	62249	76525	0	0	0	3257	507	0	0	0	1
083A_2	0	72	1	0	0	0	0	0	0	0	0	0	0	91	0	0	0	1	0	0	1097	2	21	191	451	0	0	25421	38105	0	0	0	3670	485	0	0	0	0
7A_2	0	5676	0	0	0	0	0	0	0	0	0	0	2	33	0	0	0	0	0	0	816	1	0	1146	408	0	0	108595	37263	1	0	0	1259	112	0	0	0	0
120A_1	0	27	0	0	0	0	0	0	0	0	0	0	0	263	0	0	0	0	0	0	2933	1	1427	242	618	0	0	40029	47778	0	0	0	3037	117	1	0	0	5
7A_1	0	5228	0	0	0	0	0	0	0	0	0	0	0	33	0	0	0	0	0	0	839	1	0	1278	412	0	0	109897	37401	1	0	0	1350	115	0	0	0	0
083A_1	0	72	3	0	0	0	0	0	0	0	0	0	0	91	0	0	0	1	0	0	1129	2	21	219	462	0	0	25878	38580	0	0	0	3689	505	0	0	0	0
120A_2	0	23	0	0	0	0	0	0	0	0	0	0	1	259	0	0	0	0	0	0	2877	1	1418	221	606	0	0	39686	47053	0	0	0	3009	114	0	0	0	4
B082A_2	0	5553	0	0	0	0	0	1	0	0	0	0	0	0	0	0	0	1	0	0	298	0	0	2884	2468	0	0	73843	18241	0	0	0	2527	96	2	0	0	4
B035A_2	0	9	0	0	0	0	0	0	0	0	0	0	1	304	13	51	0	0	0	0	3160	1	2008	915	570	1	0	51546	87691	1	0	0	2680	21	2	0	0	1656
B035A_1	0	9	0	0	0	0	0	0	0	0	0	0	0	374	13	54	0	0	0	0	3365	1	2040	1044	636	0	0	54294	90553	1	0	0	2897	18	1	0	0	1679
10A_1	0	3406	0	0	0	0	0	0	0	0	0	0	0	9	0	0	0	1	0	0	1085	0	24	288	374	0	0	45483	22547	0	0	0	314	1569	0	0	0	95
B082A_1	0	5581	0	0	0	0	0	1	0	0	0	0	0	0	0	0	0	1	0	0	329	0	0	3331	2479	0	0	74369	18576	0	0	0	2529	96	1	0	0	4
10A_2	0	3341	0	0	0	0	0	0	0	0	0	0	1	9	0	0	0	1	0	0	1052	0	25	253	353	0	0	44981	22065	0	0	0	309	1535	0	0	0	94
B109A_2	0	118	32	0	0	0	0	2	0	0	6	0	3	48	0	0	0	4	0	0	18775	0	12318	103	751	0	0	39518	28383	0	2	31	3408	626	27	0	0	6
B034A_1	0	825	0	0	0	0	0	0	0	0	0	0	0	0	0	0	0	1	0	0	12203	1	0	319	173	0	0	50702	47370	0	0	0	331	634	3	0	0	100
B034A_2	0	807	0	0	0	0	0	0	0	0	0	0	1	0	0	0	0	0	0	0	11955	1	1	303	173	0	0	49980	46677	0	0	0	316	625	3	0	0	102
B109A_1	0	110	33	0	0	0	0	1	0	0	6	0	0	49	0	0	0	4	0	0	18997	0	12351	113	773	0	0	40041	28899	0	2	33	3403	638	27	0	0	7
101A_1	0	37	0	0	0	0	0	0	0	0	0	0	0	0	0	0	0	106	0	0	1670	0	49	598	196	0	0	29836	39969	0	0	0	3274	771	0	0	0	0
101A_2	0	35	0	0	0	0	0	0	0	0	0	0	1	0	0	0	0	106	0	0	1610	0	48	533	210	0	0	29540	39541	0	0	0	3282	771	0	0	0	0
B024A_1	0	345	0	0	0	0	0	0	0	0	0	0	0	77	0	3	0	2	0	0	19487	0	29	365	446	0	0	42845	46685	4	0	0	799	1044	4	0	0	418
B039A_1	0	10	0	0	0	0	0	0	0	0	0	0	0	259	4	0	0	0	0	0	3297	0	26	245	256	0	0	29672	54395	0	0	0	2149	15	2	0	0	12
B024A_2	0	340	0	0	0	0	0	0	0	0	0	0	1	74	0	3	0	2	0	0	18712	0	27	321	442	0	0	42384	45933	4	0	0	780	1024	1	0	0	418
B081A_2	0	283	0	0	0	0	0	1	0	0	0	0	2	77	0	0	0	5	0	0	7888	4	4	3103	828	1	0	55575	31083	0	2	0	1128	773	2	0	0	0
B081A_1	0	281	0	0	0	0	0	0	0	0	0	0	0	83	0	0	0	5	0	0	8130	4	5	3556	864	0	0	56053	31460	0	2	0	1134	795	2	0	0	0
B006A_2	0	98	0	0	0	0	0	0	0	0	0	0	0	393	0	0	0	0	0	0	7843	0	0	262	388	0	0	57176	34608	2	0	0	4313	56	0	0	0	0
B020A_1	0	272	0	0	0	0	0	0	0	2	0	0	0	258	0	0	0	1	0	0	10009	0	9	17	522	0	0	27043	71271	0	0	0	117	68	1	0	0	0
B001A_1	0	13337	0	0	0	0	0	0	0	0	0	0	0	18	0	0	0	15	0	0	9056	1	41	922	3496	0	0	33736	38618	21	0	0	482	137	0	0	0	13
116A_1	0	81	0	0	0	0	0	0	0	0	0	0	0	1884	0	0	0	2	0	0	8839	10	1052	515	2136	0	0	46357	51188	1	0	0	11	407	0	0	0	0
B001A_2	0	13517	0	0	0	0	0	0	0	0	0	0	1	16	0	0	0	12	0	0	8789	1	37	798	3457	0	0	33114	37849	20	0	0	471	131	0	0	0	13
116A_2	0	93	0	0	0	0	0	0	0	0	0	0	2	1702	0	0	0	2	0	0	8478	9	1001	469	2011	0	0	44172	48485	1	0	0	13	391	0	0	0	1
B007A_2	0	270	0	0	0	0	0	0	0	0	0	0	1	30	0	0	0	4	0	0	5539	0	35	634	827	0	0	64270	41112	0	0	0	500	75	2	0	0	0
B007A_1	0	280	1	0	0	0	0	0	0	0	0	0	0	32	0	0	0	4	0	0	5593	0	36	729	832	0	0	64864	41694	0	0	0	537	83	2	0	0	0
B020A_2	0	247	0	0	0	0	0	0	0	2	0	0	2	233	0	0	0	1	0	0	9184	0	10	14	445	0	0	25877	69293	0	0	0	105	65	1	0	0	0
B031A_1	0	22	0	0	0	0	0	0	0	0	0	0	0	223	4	0	0	1	0	0	4806	5	1	103	97	0	0	19225	47437	0	0	0	256	18	1	0	0	16
B086A_1	0	246	0	0	0	0	0	0	0	0	0	0	0	0	0	0	0	16	0	0	322	0	7	1180	37819	0	0	88822	39170	0	0	0	2338	754	0	0	0	7
39A_2	0	38	0	0	0	0	0	0	0	0	0	0	4	41	0	0	0	0	0	0	1872	7	11	692	252	1	0	36805	28620	0	0	0	2789	117	0	0	0	13
24A_1	0	158	0	0	0	0	0	0	0	0	0	0	0	159	0	0	0	6	0	0	6377	3	10	118	191	0	0	37219	23415	1	0	0	306	135	9	0	0	5218
118A_2	0	10	0	0	0	0	0	0	0	0	0	0	3	4	0	0	0	0	0	0	3051	0	1	402	421	0	0	39012	34603	0	0	0	2	13	0	0	0	0
39A_1	0	36	0	0	0	0	0	0	0	0	0	0	0	45	0	0	0	0	0	0	2092	7	12	783	235	0	0	37252	29453	0	0	0	2913	119	0	0	0	15
24A_2	0	166	0	0	0	0	0	0	0	0	0	0	0	155	0	0	0	6	0	0	6162	3	9	108	187	0	0	36852	22994	1	0	0	301	128	2	0	0	5195
B031A_2	0	24	0	0	0	0	0	0	0	0	0	0	1	220	4	0	0	1	0	0	4683	5	1	80	78	0	0	18888	46782	0	0	0	248	18	1	0	0	16
B086A_2	0	211	1	0	0	0	0	0	0	0	0	0	1	2	0	0	0	15	0	0	307	0	12	970	35517	0	0	85833	37660	0	0	0	2178	697	1	0	0	7
118A_1	0	13	0	0	0	0	0	0	0	0	0	0	0	4	0	0	0	0	0	0	3070	0	1	437	452	0	0	39328	34967	0	0	0	2	12	0	0	0	0
109A_2	0	1171	0	0	0	0	0	0	0	0	0	0	3	103	0	0	0	1	0	0	4822	0	1141	117	3164	0	0	22588	32772	6	0	0	154	260	0	0	0	10
109A_1	0	1143	0	0	0	0	0	0	0	0	0	0	0	108	0	0	0	1	0	0	4896	0	1146	120	3188	0	0	22691	33240	6	0	0	154	263	0	0	0	12
108A_1	0	66	0	0	0	0	0	0	0	0	0	0	0	126	0	0	0	0	0	0	1591	18	73	281	18822	0	0	18973	33645	0	0	0	505	27	0	0	0	1
108A_2	0	58	0	0	0	0	0	0	0	0	0	0	1	116	0	0	0	0	0	0	1525	18	62	277	18693	1	0	18802	34735	0	0	0	498	31	0	0	0	1
34A_1	0	167	0	0	0	0	0	0	0	0	0	0	0	0	0	0	0	6	0	0	2120	7	0	408	953	0	0	117128	47203	2	0	0	453	11818	0	0	0	0
34A_2	0	168	0	0	0	0	0	0	0	0	0	0	3	0	0	0	0	5	0	0	2011	6	0	350	932	0	0	115252	46423	2	0	0	439	11339	0	0	0	0
B107A_2	0	6	0	0	0	0	0	0	0	0	0	0	3	260	0	0	0	0	0	0	3762	8	7	308	46328	2	0	32081	44861	0	0	0	987	259	1	0	0	0
B107A_1	0	7	0	0	0	0	0	0	0	0	0	0	0	279	0	0	0	0	0	0	4162	8	1	336	49657	0	0	33874	59821	0	0	0	1043	244	0	0	0	0
18A_1	0	158	15	0	0	0	0	0	0	0	0	0	0	778	0	0	0	2	0	2	4710	2	369	378	212	0	0	39449	48155	2	14	0	2490	137	11	0	1	195
18A_2	0	146	15	0	0	0	0	0	0	0	0	0	3	743	0	0	0	4	0	2	4626	2	370	344	207	0	0	38942	47067	2	16	0	2464	134	11	0	1	197
B037A_1	0	1082	0	0	0	0	0	0	0	0	0	0	0	113	36	4	0	0	0	0	3812	5	9	103	8425	0	0	16965	45181	2	0	0	258	76	2	0	0	0
B118A_2	0	55	64	0	0	0	0	3	0	0	1	0	0	8	0	0	0	2	1	0	5753	0	4	624	1193	0	0	45845	53593	2	0	0	12	52	15	0	0	2
B118A_1	0	56	65	0	0	0	0	5	0	0	1	0	0	8	0	0	0	2	1	0	5822	0	4	678	1198	0	0	46398	54102	2	0	0	13	55	14	0	0	2
B108A_2	0	39	0	0	0	0	0	0	0	0	0	0	1	1282	0	0	0	1	0	0	587	41	2	1255	34765	0	0	26470	39546	6	0	0	499	276	1	0	0	0
B108A_1	0	41	0	0	0	0	0	0	0	0	0	0	0	1320	0	0	0	1	0	0	602	43	0	1307	35266	0	0	26876	40038	7	0	0	503	280	1	0	0	0
B037A_2	0	1062	0	0	0	0	0	1	0	0	0	0	2	93	36	4	0	0	0	0	3720	4	9	100	8306	0	0	16747	43092	2	0	0	253	72	2	0	0	0
107A_1	0	8	0	0	0	0	0	0	0	0	0	0	0	298	0	0	0	1	0	0	1216	0	2	608	27359	0	0	18375	22708	1	0	0	143	15	0	0	0	0
B021A_2	0	85	0	0	0	0	0	0	0	0	0	0	1	72	13	0	0	0	0	0	2018	1	5	128	950	1	0	39260	42954	2	0	0	2040	287	2	0	0	0
31A_2	0	16	0	0	0	0	0	0	0	0	0	0	0	134	10	0	0	0	0	0	3071	8	0	58	200	1	0	20985	39841	0	0	0	367	22	0	0	0	2
13A_2	0	192	0	0	0	0	0	0	0	0	0	0	4	0	0	0	0	0	0	0	2295	0	1083	728	246	0	0	28571	35130	1	0	0	735	148	3	0	0	0
B018A_2	0	59	1	0	0	0	0	1	0	0	0	0	1	409	40	1	0	0	0	0	3818	49	347	679	863	1	0	41400	61114	19	0	0	678	216	1	0	0	5774
B021A_1	0	83	0	0	0	0	0	0	0	0	0	0	0	77	13	0	0	0	0	0	2071	0	5	148	993	0	0	39965	43599	2	0	0	2034	299	1	0	0	0
B018A_1	0	60	1	0	0	0	0	1	0	0	0	0	0	423	40	1	0	0	0	0	3897	51	348	769	891	0	0	41926	62207	19	0	0	709	211	0	0	0	5803
107A_2	0	8	0	0	0	0	0	0	0	0	0	0	2	292	0	0	0	1	0	0	1174	0	1	583	27214	0	0	18208	22381	1	0	0	152	16	0	0	0	0
31A_1	0	12	0	0	0	0	0	0	0	0	0	0	0	135	10	0	0	0	0	0	3162	8	0	66	209	0	0	21333	40251	0	0	0	364	25	0	0	0	2
13A_1	0	193	0	0	0	0	0	0	0	0	0	0	0	1	0	0	0	0	0	0	2394	0	1092	822	246	0	0	28767	35596	1	0	0	748	152	3	0	0	0
