# Supplementary material for: Recent urbanization in China is correlated with a Westernized microbiome encoding increased virulence and antibiotic resistance genes
Source: Microbiome. 2017 Sep 15;5:121. doi: 10.1186/s40168-017-0338-7 (PMC5603068; doi:10.1186/s40168-017-0338-7)
Supplement: Supplementary file 24 — Supplementary zip file. Code and input tables used to generate the figures and tables in this paper. (ZIP 16846 kb) [file 40168_2017_338_MOESM24_ESM.zip › UrbanRuralChina/16SrRNA/inputData/RDP/class_taxaAsColumnsLogNorm_WithMetadata.txt]

sampleID	readNumber	patientID	ruralUrban	timepoint	Mollicutes	Bacilli	Flavobacteriia	Acidobacteria_Gp23	Acidobacteria_Gp22	Acidobacteria_Gp4	Acidobacteria_Gp2	Sphingobacteriia	Acidobacteria_Gp1	Acidobacteria_Gp6	Planctomycetia	Holophagae	Acidobacteria_Gp5	Deltaproteobacteria	Methanobacteria	Lentisphaeria	Thermoplasmata	Chloroplast	Chlamydiia	Phycisphaerae	Negativicutes	Synergistia	Fusobacteriia	Erysipelotrichia	Gammaproteobacteria	Thermoprotei	Deferribacteres	Clostridia	Bacteroidia	Epsilonproteobacteria	Cytophagia	Cyanobacteria	Betaproteobacteria	Actinobacteria	Alphaproteobacteria	Opitutae	Deinococci	Verrucomicrobiae
25A_2	2	25	rural	first_A	0.0	1.3810377370573557	0.7047415865952804	0.0	0.0	0.0	0.0	0.0	0.0	0.0	0.0	0.0	0.0	2.224643222385407	0.0	0.0	0.0	1.020751185630078	0.0	0.0	3.45657556870675	0.0	0.0	2.5911380226318466	2.8122389053894503	0.0	0.0	4.654255949121424	4.641689753052651	0.3721071558791679	0.0	0.0	3.8243480014698608	2.502724087601821	0.0	0.0	0.0	0.0
25A_1	1	25	rural	first_A	0.0	1.352228887063285	0.5667673955839811	0.0	0.0	0.0	0.0	0.0	0.0	0.0	0.0	0.0	0.0	2.2347078635539046	0.0	0.0	0.0	1.01733811783507	0.0	0.0	3.4689586541086177	0.0	0.0	2.668376086519771	2.8102809684092365	0.0	0.0	4.657460264448577	4.637902098283667	0.36993910703703237	0.0	0.0	3.8167640506883798	2.5099226605383214	0.0	0.0	0.0	0.0
B094A_1	1	94	urban	second_B	0.0	2.2625182809832665	0.0	0.0	0.0	0.0	0.0	0.0	0.0	0.0	0.0	0.0	0.0	1.2560412277477213	0.0	0.0	0.0	0.7208182918013922	0.0	0.0	4.18344780159546	0.0	2.8008849843585706	3.145718178378498	3.303820452269831	0.0	0.0	4.539666336915308	4.623860193613671	0.3148134291524482	0.0	0.0	3.515825996135438	2.730382109943735	0.0	0.0	0.0	0.0
35A_2	2	35	rural	first_A	0.0	1.5364211629558833	0.0	0.0	0.0	0.0	0.0	0.0	0.0	0.0	0.0	0.0	0.7974038041514014	2.1056028982611	0.44048756842818904	0.7974038041514014	0.0	0.0	0.0	0.0	3.2027311513291816	0.0	2.1510197048169	2.5226189033733974	4.036090690014076	0.44048756842818904	0.0	4.4195382461878365	4.779937502687135	0.0	0.0	0.0	2.5556913984570606	1.5364211629558833	0.0	0.0	0.0	0.44048756842818904
B094A_2	2	94	urban	second_B	0.0	2.2604950956142504	0.0	0.0	0.0	0.0	0.0	0.0	0.0	0.0	0.0	0.0	0.0	1.0713068831516919	0.0	0.0	0.0	0.7254014098848135	0.0	0.0	4.183825691375932	0.0	2.805796763068338	3.1130347096780584	3.293326376027884	0.0	0.0	4.53856818320453	4.625714842058669	0.3177371560888959	0.0	0.0	3.521617725728915	2.729961249612305	0.0	0.0	0.0	0.0
35A_1	1	35	rural	first_A	0.0	1.4574696538621916	0.0	0.0	0.0	0.0	0.0	0.0	0.0	0.0	0.0	0.0	0.0	2.1220377265753476	0.4360907576834473	0.8986260583072404	0.0	0.0	0.0	0.0	3.2209172561958157	0.0	2.144150138380688	2.544525331053912	4.038689461731833	0.0	0.0	4.417242476284346	4.779980610207835	0.0	0.0	0.0	2.5509096827398503	1.4574696538621916	0.0	0.0	0.0	0.4360907576834473
091A_1	1	91	urban	first_A	0.0	1.7309022890067598	0.0	0.0	0.0	0.0	0.0	0.0	0.0	0.0	0.0	0.0	0.0	0.6870384420058997	0.0	0.0	0.0	0.8716218321845068	0.0	0.0	2.9378430336752848	0.0	2.1919540601576446	2.76200226210456	2.1698245591570338	0.0	0.0	4.7483095920424905	4.615092149643669	0.0	0.0	0.0	2.895854526100192	1.779998185839447	0.0	0.0	0.0	2.13436070914486
29A_2	2	29	rural	first_A	0.0	2.7496201009873404	0.0	0.0	0.0	0.0	0.0	0.0	0.0	0.0	0.0	0.0	0.41234645584004576	1.7516734462671288	0.0	0.9504429899802889	0.0	0.8655353282561159	0.0	0.0	3.537628024607786	0.7598915798034388	1.0214343362796852	2.760504298959996	3.5461239953706984	0.0	0.0	4.301336994386707	4.850059665898307	0.7598915798034388	0.0	0.0	2.9806148459775716	1.7636941481985224	0.0	0.41234645584004576	0.0	0.0
29A_1	1	29	rural	first_A	0.0	2.7193823064544467	0.0	0.0	0.0	0.0	0.0	0.0	0.0	0.0	0.0	0.0	0.0	1.806312042043418	0.0	0.9482874107765227	0.6181499358685963	0.8634386479868084	0.0	0.0	3.560393547873747	0.7578862232841125	1.0192376176289382	2.7698619536775695	3.5485603993538257	0.0	0.0	4.304646227024797	4.848068325821825	0.7578862232841125	0.0	0.0	2.9716649890203564	1.773003463630879	0.0	0.4108592998084382	0.0	0.0
28A_2	2	28	rural	first_A	0.0	1.0817991741744073	0.37731887728073604	0.0	0.0	0.0	0.0	0.0	0.0	0.0	0.0	0.0	0.5761268711774029	2.135574015317971	0.0	0.0	0.0	0.0	0.0	0.0	3.670937453053939	0.0	0.0	2.8684733565530802	1.9588719615508707	0.0	0.0	4.379272281919889	4.839195041919134	0.0	0.0	0.0	3.11646210124811	1.6817689153449005	0.0	0.0	0.0	0.0
28A_1	1	28	rural	first_A	0.0	1.023091193863006	0.37359716417853767	0.0	0.0	0.0	0.0	0.0	0.0	0.0	0.0	0.0	0.0	2.1291907629004307	0.0	0.0	0.0	0.0	0.0	0.0	3.63286305093898	0.0	0.0	2.8834835123817344	1.9525125126736382	0.0	0.0	4.380405961255464	4.841169561350686	0.0	0.0	0.0	3.116424981216119	1.6497167681772251	0.0	0.0	0.0	0.37359716417853767
091A_2	2	91	urban	first_A	0.0	1.6930452083848306	0.0	0.0	0.0	0.0	0.0	0.0	0.0	0.0	0.0	0.0	0.6917922075984656	0.5577510849349108	0.0	0.0	0.0	0.8767989854857787	0.0	0.0	2.91512679558725	0.0	2.197891362349395	2.7199206448233317	2.1320015727805566	0.0	0.0	4.748595023691604	4.616441778791437	0.0	0.0	0.0	2.866275411188152	1.7470432698325715	0.0	0.0	0.0	2.1361668721872245
099A_1	1	99	urban	first_A	0.0	2.138465598998237	0.0	0.0	0.0	0.0	0.0	0.0	0.0	0.0	0.0	0.0	0.0	0.8254033555671548	0.0	0.0	0.0	0.0	0.0	0.0	3.578837278149484	1.2213238685118453	4.337055148668516	2.234743688324021	2.9929451911031686	0.0	0.0	4.549550946766922	4.572000978669886	0.7215828624197101	0.0	0.0	1.5795860726107274	2.580678800792568	0.0	0.0	0.0	0.0
B084A_2	2	84	urban	second_B	0.0	1.9116988580724403	0.0	0.0	0.0	0.0	0.0	0.0	0.26892045145245796	0.0	0.0	0.0	0.0	0.5529591800694194	0.0	0.0	0.0	0.0	0.0	0.0	3.3498841618868096	0.788506704910768	0.0	2.660892423455692	4.2015872124299	0.0	0.0	4.709329731137523	4.4639811410210095	0.0	0.0	0.0	2.9618548388924117	2.023707641809636	0.0	0.0	0.0	0.0
099A_2	2	99	urban	first_A	0.0	2.099985502067585	0.0	0.0	0.0	0.0	0.0	0.0	0.0	0.0	0.0	0.0	0.5878227550838697	0.7248077131112515	0.0	0.0	0.0	0.0	0.0	0.0	3.5699159945584604	1.2250631012850057	4.339750916673121	2.2277666350513567	2.984821882646899	0.0	0.0	4.54948320749038	4.571670143003357	0.7248077131112515	0.0	0.0	1.59942944396832	2.586264842685687	0.0	0.0	0.0	0.0
B084A_1	1	84	urban	second_B	0.0	1.8878771396045513	0.0	0.0	0.0	0.0	0.0	0.0	0.26650922484058454	0.0	0.0	0.0	0.0	0.5491921624971025	0.0	0.0	0.0	0.0	0.0	0.0	3.3525601593438266	0.7841235410337866	0.0	2.7308727894116807	4.20158295906756	0.0	0.0	4.707818715323578	4.465331063323401	0.0	0.0	0.0	2.9570266934366303	2.0357972873863552	0.7841235410337866	0.0	0.0	0.0
B028A_2	2	28	rural	second_B	0.0	1.8434530498579578	0.0	0.0	0.0	0.0	0.0	0.0	0.0	0.0	0.0	0.0	0.3807108376104819	2.1457353903456853	0.0	0.0	0.0	0.0	0.0	0.0	3.589418884724248	0.0	0.3807108376104819	2.384308858046874	2.313452373961291	0.0	0.0	4.345688300547704	4.862232760984131	0.3807108376104819	0.0	0.0	2.67165655770101	1.2512280501707171	0.0	0.0	0.0	1.0871458206922322
B006A_1	1	6	rural	second_B	0.0	1.9716319204192663	0.0	0.0	0.0	0.0	0.0	0.0	0.0	0.0	0.0	0.0	0.0	2.57993471863329	0.0	0.0	0.0	0.0	0.0	0.0	3.8755137703961386	0.0	0.0	2.459982619135945	2.60588172251141	0.0	0.0	4.7353927343366795	4.516755011172541	0.45822345304141976	0.0	0.0	3.6083316445844513	1.7352742869859898	0.0	0.0	0.0	0.0
20A_2	2	20	rural	first_A	0.3149684203780877	2.6139617819464958	0.7210616903780375	0.0	0.0	0.0	0.0	0.0	0.0	0.0	0.0	0.0	0.49560815267732244	3.2576211055146795	0.0	0.0	0.0	0.3149684203780877	0.0	0.0	4.0475948726246385	0.0	1.8399474009268797	2.3871627144299006	3.1908846784503373	0.0	0.0	4.457614233601703	4.735880757039999	0.3149684203780877	0.0	0.0	2.3195637449046123	3.159042402464783	0.8687255225849579	0.0	0.0	0.3149684203780877
20A_1	1	20	rural	first_A	0.31082251177640907	2.5991028321123384	0.7145337675324412	0.0	0.0	0.31082251177640907	0.0	0.0	0.0	0.0	0.0	0.0	0.0	3.260156979877257	0.0	0.0	0.0	0.49012948274133306	0.0	0.0	4.048548107376701	0.0	1.831990909780565	2.379121841392738	3.1963154663217237	0.0	0.0	4.457166509136792	4.735897915491244	0.31082251177640907	0.0	0.0	2.3025716430555736	3.159549050837112	0.7943515546375307	0.0	0.0	0.31082251177640907
084A_1	1	84	urban	first_A	0.0	1.3255895863549143	0.0	0.0	0.0	0.0	0.0	0.0	0.0	0.0	0.0	0.0	0.0	0.7592429308183157	0.0	0.0	0.0	0.0	0.0	0.0	3.315626603980436	1.1092727922632453	1.6285248001100865	2.540754196403688	3.978501623859881	0.0	0.0	4.726567094659114	4.530224621262846	0.0	0.0	0.0	2.8862588886746385	1.67447235359244	0.0	0.0	0.0	1.2456439066398557
B003A_1	1	3	rural	second_B	0.0	2.210628631387294	0.0	0.0	0.0	0.0	0.0	0.0	0.0	0.0	0.0	0.0	0.0	0.5341834135175219	0.0	0.0	0.0	0.25697729887966614	0.0	0.0	3.4558263004177574	0.0	2.011536772063778	2.484682752091232	3.2994795390818705	0.0	0.0	4.261471189419448	4.880917693371854	0.41733205386901806	0.0	0.0	2.474224012515634	1.4539404128967766	0.0	0.0	0.0	0.25697729887966614
B003A_2	2	3	rural	second_B	0.0	2.1896971891476174	0.0	0.0	0.0	0.0	0.0	0.0	0.0	0.0	0.0	0.0	0.0	0.26380801927380737	0.0	0.26380801927380737	0.0	0.0	0.0	0.0	3.449719497000506	0.0	2.0196566735864154	2.4368729992130547	3.278318987972611	0.0	0.0	4.259667200937459	4.882369459087767	0.4267475955360447	0.0	0.0	2.4651342266203238	1.4560467298926176	0.26380801927380737	0.0	0.0	0.26380801927380737
B098A_1	1	98	urban	second_B	0.0	1.3740689348729014	0.4491753229600395	0.0	0.0	0.0	0.0	0.0	0.0	0.0	0.0	0.0	0.0	2.1160498726236208	0.0	1.3394497805865977	0.0	0.2802409341657946	0.0	0.0	3.616541580779452	0.0	0.6652124277791741	2.482554956800108	2.58892487784406	0.0	0.0	4.584015549568648	4.718312149310075	0.0	0.0	0.0	3.356548680606177	1.9871786130970677	0.0	0.0	0.0	3.3013958346949464
B098A_2	2	98	urban	second_B	0.0	1.3437017980857409	0.4520517964326329	0.0	0.0	0.0	0.0	0.0	0.0	0.0	0.0	0.0	0.2823648700194188	2.111333364001577	0.0	1.3252903863650982	0.0	0.2823648700194188	0.0	0.0	3.616209325561186	0.0	0.6687082008751959	2.4243669413094353	2.582063110980491	0.0	0.0	4.5833202108035	4.718947103534503	0.0	0.0	0.0	3.361174831857403	1.987513472971112	0.0	0.0	0.0	3.3036796083483795
B028A_1	1	28	rural	second_B	0.0	1.832449167387432	0.0	0.0	0.0	0.0	0.0	0.0	0.0	0.0	0.0	0.0	0.0	2.143273300576244	0.0	0.0	0.0	0.0	0.0	0.0	3.592902000792686	0.0	0.3742268870773379	2.3855823583757307	2.316893680526359	0.0	0.0	4.34228589726223	4.863161925088413	0.3742268870773379	0.0	0.0	2.6605145984156167	1.2051696093317	0.0	0.0	0.0	1.1239954359782451
B010A_2	2	10	rural	second_B	0.0	3.482751602928961	1.3060939993432648	0.0	0.0	0.0	0.0	0.573775925358681	0.0	0.0	0.0	0.0	0.452072376697577	1.1946506077210792	0.0	0.0	0.0	0.573775925358681	0.0	0.0	3.0653562403247476	0.8699074980572403	1.4545088520071578	2.6275302838672063	3.4288926258794166	0.0	0.0	4.88376855296482	4.1607701286204914	1.2427097237716644	0.2823800793667432	0.0	3.0496771907938434	2.6845726187049426	1.2859765262863123	0.0	0.0	0.573775925358681
B010A_1	1	10	rural	second_B	0.0	3.4858179637277233	1.2989313092612755	0.0	0.0	0.0	0.0	0.5682618347322113	0.0	0.0	0.0	0.0	0.0	1.2788316377497027	0.0	0.0	0.0	0.5682618347322113	0.0	0.0	3.0814656209361533	0.863393949004076	1.4609773645468143	2.6931933202602325	3.4266586602552307	0.0	0.0	4.882039621777152	4.166408852721491	1.235606030042638	0.2787926211040344	0.0	3.04567906947594	2.6868078233995822	1.2788316377497027	0.2787926211040344	0.0	0.5682618347322113
B119A_1	1	119	urban	second_B	0.0	1.4633361854298577	1.138485209331589	0.0	0.0	0.0	0.0	0.5503697416378887	0.0	0.0	0.5503697416378887	0.0	0.0	2.097452559248791	0.0	0.0	0.0	1.3638002838067793	0.26726217145001757	0.0	3.471840455139496	1.1107712784515391	1.3475179937982784	2.07317990376739	4.561091742507128	0.0	0.0	4.469621896712957	4.476789357356851	0.26726217145001757	0.26726217145001757	1.522635146742258	2.753856122819322	2.3644654757945927	1.3475179937982784	0.26726217145001757	0.0	0.26726217145001757
15A_2	2	15	rural	first_A	0.0	2.2080090018070577	0.0	0.0	0.0	0.0	0.0	0.0	0.0	0.0	0.0	0.0	0.0	1.975843087839674	0.0	0.231388206098217	0.0	0.654985016223477	0.0	0.0	3.4450073388725615	0.0	0.0	2.20229254000548	3.2271199689603485	0.0	0.0	4.647923791254995	4.685692060039508	0.38154129629073585	0.0	0.0	3.243124959667266	2.501957499638875	2.0711858344486918	0.0	0.0	0.0
B119A_2	2	119	urban	second_B	0.0	1.457321098506471	1.1451035804088	0.0	0.0	0.0	0.0	0.5555059111561094	0.0	0.0	0.5555059111561094	0.0	0.2705548467246058	2.0864504804875486	0.0	0.0	0.0	1.354333035066104	0.2705548467246058	0.0	3.4672246501501216	1.0877132570686248	1.3863317414226275	2.041088259760985	4.562618172945622	0.0	0.0	4.473448005854144	4.471740854198039	0.2705548467246058	0.2705548467246058	1.5295557192049813	2.7511007481050758	2.3683646069643576	1.337403808119188	0.2705548467246058	0.0	0.2705548467246058
B116A_1	1	116	urban	second_B	0.0	2.8301402669115054	0.5297156733029393	0.0	0.0	0.0	0.34106080337422623	0.0	0.0	0.0	0.0	0.0	0.0	3.577169906805025	0.0	0.0	0.0	1.5657694357402643	0.0	0.0	4.233588727206233	0.0	2.219189999641068	2.683962624798952	4.446580220100694	0.0	0.0	4.598601330758226	3.8740067907287843	0.6608024989472989	0.6608024989472989	0.0	1.4539536438626945	3.413508655756336	0.9116194610474214	0.0	0.0	0.6608024989472989
086A_1	1	86	urban	first_A	0.0	1.936070201015141	0.7127802635621887	0.0	0.0	0.0	0.0	0.0	0.0	0.0	0.0	0.0	0.0	0.4886600859846718	0.0	0.0	0.0	0.6150198566391042	0.0	0.0	2.7982043054101458	0.0	0.8598781433915585	2.7117664188340416	3.3131934219657553	0.0	0.0	4.7536153788720625	4.588029533984338	0.3097127332119358	0.0	0.0	3.0879574190965338	1.7492767184263098	0.0	0.0	0.0	1.0949693059726828
086A_2	2	86	urban	first_A	0.0	1.9799509666143391	0.7999151891314977	0.0	0.0	0.0	0.0	0.0	0.0	0.0	0.0	0.0	0.4946187850999113	0.4946187850999113	0.0	0.0	0.0	0.6216959648968612	0.0	0.0	2.777992639130714	0.0	0.8674680586175771	2.6290703013518826	3.3106320270215446	0.0	0.0	4.753423886825191	4.589694633734027	0.4946187850999113	0.0	0.0	3.0870422483435127	1.7067042089758515	0.0	0.0	0.0	1.1030627741452244
084A_2	2	84	urban	first_A	0.0	1.3550997245679048	0.0	0.0	0.0	0.0	0.0	0.0	0.0	0.0	0.0	0.0	0.5322112612396734	0.7642864792799063	0.0	0.0	0.0	0.0	0.0	0.0	3.3154516346990306	1.1149007849561243	1.6221886226121207	2.484763621687776	3.9767352918133203	0.0	0.0	4.728264319388378	4.5282724699264545	0.0	0.0	0.0	2.8976722397939736	1.6912120624897178	0.0	0.0	0.0	1.2210828042862767
15A_1	1	15	rural	first_A	0.0	2.1886539472058213	0.0	0.0	0.0	0.0	0.0	0.0	0.0	0.0	0.0	0.0	0.0	1.9945345260249852	0.0	0.23388394920635713	0.0	0.7777526452674691	0.0	0.0	3.4383352904861724	0.0	0.0	2.2756575794365324	3.2358431918283417	0.0	0.0	4.661215361858433	4.6729730716869105	0.3850695510288668	0.0	0.0	3.244046414080339	2.5184128688219833	2.000765474729145	0.0	0.0	0.0
B085A_1	1	85	urban	second_B	0.0	1.546501680036113	0.0	0.0	0.0	0.0	0.0	0.0	0.0	0.0	0.0	0.0	0.0	2.321162107673948	0.0	0.0	0.0	0.3228637763479671	0.0	0.0	3.71146517579748	0.3228637763479671	0.6344123705277178	2.117827902205221	2.3541780096599223	0.0	0.0	4.5018624851259945	4.766093554141001	0.0	0.0	0.0	3.2362772684192453	1.6751455302256555	0.0	0.0	0.0	3.3784624068637354
B085A_2	2	85	urban	second_B	0.0	1.5262191986044782	0.0	0.0	0.0	0.0	0.0	0.0	0.0	0.0	0.0	0.0	0.5115672469892345	2.3222814947150363	0.0	0.0	0.0	0.3271172208620122	0.0	0.0	3.7038977200414718	0.3271172208620122	0.5115672469892345	2.0994864305351726	2.3449191104258333	0.0	0.0	4.50274139051168	4.76628883009054	0.0	0.0	0.0	3.2296410976580794	1.6623110816937026	0.0	0.0	0.0	3.3849263187518313
1A_2	2	1	rural	first_A	0.0	4.347677570699758	0.0	0.0	0.0	0.0	0.0	0.0	0.0	0.0	0.0	0.0	0.6263604232905925	2.5032946723279554	0.0	0.0	0.0	0.31738040945983337	0.0	0.0	3.806911164797297	1.1087019743109003	1.664855637889208	2.345824487229369	3.7515986450531766	0.0	0.0	4.705763545604125	4.11186487657204	0.31738040945983337	0.0	0.0	2.3264166268474424	3.0449147083170907	0.0	0.0	0.0	1.7557990585425136
1A_1	1	1	rural	first_A	0.0	4.334286591562411	0.0	0.0	0.0	0.0	0.0	0.0	0.0	0.0	0.0	0.0	0.0	2.5141166409017024	0.0	0.0	0.0	0.3155061604127905	0.0	0.0	3.808293611361944	1.1053628690144919	1.6810847127259982	2.378610240849576	3.7467325511667666	0.0	0.0	4.70483077995383	4.1385676089629815	0.3155061604127905	0.0	0.0	2.331544191256638	3.0379092431013692	0.0	0.0	0.0	1.7439581293381168
B120A_1	1	120	urban	second_B	0.0	1.989785846449001	0.8216173529246412	0.0	0.0	0.0	0.0	0.0	0.0	0.0	0.0	0.0	0.0	2.530065304062365	0.0	0.0	0.0	0.6770948153033906	0.0	0.0	3.5961488731488784	0.5815847608164509	2.6080289163697987	3.027117515561394	2.7542817405921136	0.0	0.4589693064224866	4.446842336802413	4.780575986159592	1.0886027621654333	0.9298673077029466	0.0	3.53215451712197	2.4150617324290446	3.094388850933146	0.0	0.0	2.5500463631311034
100A_2	2	100	urban	first_A	0.0	1.6553768505671842	0.0	0.0	0.0	0.0	0.0	0.0	0.0	0.0	0.0	0.0	0.4022603170881	2.050474679000213	0.0	0.0	0.0	0.0	0.0	0.0	4.043285832721707	0.4022603170881	3.2092517920370662	2.3027078793954154	2.546232347152596	0.0	0.0	4.46290436067661	4.681035850176994	0.0	0.0	0.0	3.972612949686874	2.3612537637669053	0.0	0.0	0.0	1.3185833308143493
B120A_2	2	120	urban	second_B	0.29426554493555607	2.0035305817386435	0.833436507495573	0.0	0.0	0.0	0.0	0.0	0.0	0.0	0.0	0.0	0.29426554493555607	2.539071084281534	0.0	0.0	0.0	0.6880957251282915	0.0	0.0	3.6011592230129144	0.5918733900673063	2.6208734768398596	2.9954033772748523	2.766704351825439	0.0	0.4680783691253017	4.45605403690654	4.783562558857585	1.1013716737515007	0.942142996548136	0.0	3.539036164333951	2.41129777772824	2.1851088186912517	0.0	0.0	2.560432273570734
B011A_2	2	11	rural	second_B	0.7513418412061669	3.2850769129249775	0.9709726016985952	0.0	0.0	0.0	0.0	0.6732653563157954	0.0	0.0	0.0	0.0	0.28514373584703423	1.2703316400589186	0.0	0.0	0.0	1.3115721007283294	0.0	0.0	4.518098136628036	0.0	0.7513418412061669	2.1581727359326734	2.7911489295588088	0.0	0.0	3.8564817418244104	4.750763391832927	1.2481433509339477	0.0	0.45580776099009845	2.812149493695323	2.039791003874595	1.0120619542411153	0.0	0.0	0.7513418412061669
100A_1	1	100	urban	first_A	0.0	1.6190526123626574	0.0	0.0	0.0	0.0	0.0	0.0	0.0	0.0	0.0	0.0	0.0	2.0783885912368913	0.0	0.0	0.0	0.0	0.0	0.0	4.045157200868656	0.3985578748411594	3.203925453310169	2.334471792979694	2.490281125012861	0.0	0.0	4.465384647056906	4.681437308561413	0.0	0.0	0.0	3.9625689143641827	2.3493295419799742	0.0	0.0	0.0	1.4481506021281378
B011A_1	1	11	rural	second_B	0.7453958374527972	3.2784695324616893	1.0430102063269653	0.0	0.0	0.0	0.0	0.6675733557720286	0.0	0.0	0.0	0.0	0.0	1.2634851478891314	0.0	0.0	0.0	1.3046901584247992	0.0	0.0	4.517894608117796	0.0	0.7453958374527972	2.215889126905184	2.7992954548891253	0.0	0.0	3.85823843637215	4.75053129476771	1.2634851478891314	0.0	0.4511175472239429	2.8231706770863227	2.021444614160234	1.005533269394209	0.0	0.0	0.811369471767029
11A_1	1	11	rural	first_A	0.6926473341553464	3.410110160639538	0.0	0.0	0.0	0.0	0.0	0.0	0.0	0.0	0.0	0.0	0.0	2.3285787288714803	0.0	0.0	0.0	0.0	0.0	0.0	4.0362958980243935	0.0	0.6926473341553464	2.8402826250706004	2.9644478342193556	0.0	0.0	4.42264661185002	4.74486549549325	0.0	0.0	0.0	3.413853600998525	2.079692295860391	0.3634700045103432	0.0	0.0	0.0
11A_2	2	11	rural	first_A	0.699122082424081	3.417772414522761	0.0	0.0	0.0	0.0	0.0	0.0	0.0	0.0	0.0	0.0	0.0	2.3175559660717577	0.0	0.0	0.0	0.0	0.0	0.0	4.027770697781186	0.0	0.801792426956148	2.7914124411671883	2.956838458498358	0.0	0.0	4.426652543662128	4.744595214645757	0.0	0.0	0.0	3.4208607443676002	2.1017065402011395	0.3680854179341222	0.0	0.0	0.0
B013A_1	1	13	rural	second_B	0.0	1.9067375706980945	0.7191669905097073	0.0	0.0	0.0	0.0	0.43059216126388505	0.0	0.0	0.0	0.0	0.0	0.549347963473087	0.0	0.0	0.0	0.43059216126388505	0.0	0.0	2.110549797333452	0.0	2.5737916933000173	2.9720185198200006	2.8187142998967056	0.0	0.0	4.608584337660481	4.751746443164719	1.6699728941633956	0.0	0.0	2.7813918293711795	2.029182621129968	1.109458754705134	0.0	0.549347963473087	0.0
37A_1	1	37	rural	first_A	0.0	3.973755352982815	0.0	0.0	0.0	0.0	0.0	0.0	0.0	0.0	0.0	0.0	0.0	1.8981831784615149	2.204097637766716	0.0	0.0	0.3792446999379693	0.0	0.0	3.5816996804133736	0.0	1.6318488433670137	3.1490993658846915	3.966226728959601	0.0	0.0	4.531979153342969	4.616885643068649	0.5785623438190493	0.0	0.0	2.347820981342718	2.3049893933093704	0.0	0.0	0.0	0.0
B013A_2	2	13	rural	second_B	0.0	1.9241810563336315	0.7260689319582776	0.0	0.0	0.0	0.0	0.43596707383458877	0.0	0.0	0.0	0.0	0.43596707383458877	0.5554761138109245	0.0	0.0	0.0	0.43596707383458877	0.0	0.0	2.0985451046908694	0.0	2.5813005136974105	2.9145027685328473	2.7868369317455484	0.43596707383458877	0.0	4.611349611216965	4.751182499767971	1.662267020735601	0.0	0.0	2.75897812922971	2.0200555674450125	1.1173175819100534	0.0	0.5554761138109245	0.0
B015A_2	2	15	rural	second_B	0.0	1.791780681933484	1.0700128652425416	0.0	0.0	0.0	0.0	1.3691123598090402	0.0	0.0	0.0	0.0	0.8044571486841846	2.031802015301122	0.0	0.0	0.0	0.7386921715597208	0.0	0.0	3.472043150384596	0.0	0.7386921715597208	2.5013458693599224	2.96254919046422	0.0	0.0	4.649665644978835	4.688437917454793	0.9981620763160515	0.2777872423321977	0.0	3.27444324696462	2.2556472681046755	2.0208174173868363	0.0	0.0	0.2777872423321977
B116A_2	2	116	urban	second_B	0.0	2.8315215572995065	0.5361658036151796	0.0	0.0	0.0	0.34604879866848826	0.0	0.0	0.0	0.0	0.0	0.34604879866848826	3.5768624514394833	0.0	0.0	0.0	1.5885161429560548	0.0	0.0	4.2268110973670705	0.0	2.221958035884123	2.681104730866994	4.451141016589593	0.0	0.0	4.598901468719187	3.8686241387107905	0.6679511279952743	0.6679511279952743	0.0	1.4246752033483159	3.4196202180774447	0.8507827124312315	0.0	0.0	0.6679511279952743
B015A_1	1	15	rural	second_B	0.0	1.8103304328420122	1.064548870697214	0.0	0.0	0.0	0.0	1.4394285319247415	0.0	0.0	0.0	0.0	0.0	2.040107183313562	0.0	0.0	0.0	0.733813205743981	0.0	0.0	3.48732031013193	0.0	0.7994242188035231	2.555959116078195	2.9707638465216544	0.0	0.0	4.64994636583908	4.686808842361531	0.9927901025233203	0.2749738426017008	0.0	3.2707394243517283	2.2453647283321057	2.0365943590028635	0.0	0.0	0.2749738426017008
081A_1	1	81	urban	first_A	0.0	1.8234374814231025	0.0	0.0	0.0	0.0	0.0	0.0	0.0	0.0	0.0	0.0	0.0	0.0	0.0	0.0	0.0	0.9245798477739566	0.0	0.0	3.4435950836804468	1.3455594188177338	0.31343980502431995	2.6698432663734915	2.7702873097356897	0.0	0.0	4.705797006186472	4.637565193933177	0.4935900975107566	0.0	0.0	3.267747396723216	1.6366778720866344	0.0	0.0	0.0	0.0
094A_2	2	94	urban	first_A	0.0	1.73424215632679	0.0	0.0	0.0	0.0	0.0	0.0	0.0	0.0	0.0	0.0	0.0	0.0	0.0	0.0	0.0	0.0	0.0	0.0	4.213402595694103	0.0	1.1081914409013878	2.521413840662627	2.605503967612403	0.0	0.0	3.729005961564266	4.846373461577421	0.0	0.0	0.0	3.8092111829116697	2.940470243042916	0.0	0.0	0.0	0.0
081A_2	2	81	urban	first_A	0.0	1.8355199967122329	0.0	0.0	0.0	0.0	0.0	0.0	0.0	0.0	0.0	0.0	0.3161804351534074	0.0	0.0	0.0	0.0	0.9292661919566353	0.0	0.0	3.4313515459707973	1.3506362294847687	0.3161804351534074	2.6106395222570424	2.766930029114083	0.0	0.0	4.707715686196663	4.636493150263986	0.3161804351534074	0.0	0.0	3.2728117172223934	1.6311297309780386	0.0	0.0	0.0	0.0
094A_1	1	94	urban	first_A	0.0	1.745969021890663	0.0	0.0	0.0	0.0	0.0	0.0	0.0	0.0	0.0	0.0	0.0	0.0	0.0	0.0	0.0	0.0	0.0	0.0	4.207235410753757	0.0	1.1082328821092842	2.5175753818655346	2.6181071539257523	0.0	0.0	3.739939374559735	4.846957729320805	0.0	0.0	0.0	3.8074589033902915	2.9478183487973624	0.0	0.0	0.0	0.0
37A_2	2	37	rural	first_A	0.0	3.9810929624115676	0.0	0.0	0.0	0.0	0.0	0.0	0.0	0.0	0.0	0.0	0.38398714323573857	1.8661031011485816	2.2121586705856067	0.0	0.0	0.38398714323573857	0.0	0.0	3.564823766472923	0.0	1.6397724844241148	3.1454453781416025	3.9695976696558892	0.0	0.0	4.534448564908361	4.614000090958893	0.5845477241346664	0.0	0.0	2.3613011446881043	2.300886725779049	0.0	0.0	0.0	0.0
B091A_1	1	91	urban	second_B	0.0	0.9055634253379079	0.0	0.0	0.0	0.0	0.0	0.0	0.0	0.0	0.0	0.0	0.0	1.0288894180468822	0.0	0.0	0.0	0.27432219200365576	0.0	0.0	2.8314008048310413	0.0	0.44113295393137386	2.8618849486162388	3.183666196951618	0.0	0.0	4.698769982873026	4.66191421481982	0.0	0.0	0.0	3.0469707161614528	1.8540443178790775	0.27432219200365576	0.0	0.0	0.27432219200365576
093A_2	2	93	urban	first_A	0.0	1.5855149709755603	0.0	0.0	0.0	0.0	0.0	0.0	0.0	0.0	0.0	0.0	0.5772773552194838	0.0	0.0	0.0	0.0	0.3782283279809246	0.0	0.0	4.421995804743091	0.0	3.6183536946746844	2.2061312698953612	3.091488100030419	0.0	0.0	4.326440481154242	4.5793742628046825	0.0	0.0	0.0	3.9441076841422045	1.5695581447094755	0.5772773552194838	0.0	0.0	1.1303853315301056
093A_1	1	93	urban	first_A	0.0	1.5106362955382018	0.0	0.0	0.0	0.0	0.0	0.0	0.0	0.0	0.0	0.0	0.0	0.0	0.0	0.0	0.0	0.37392543446088045	0.0	0.0	4.416414228558664	0.0	3.6131017934474317	2.2135074209294068	3.0898917531098404	0.0	0.0	4.326571821438623	4.585094141282604	0.0	0.0	0.0	3.9348937677168916	1.5782822889558807	1.8735399031934337	0.0	0.0	1.1659898291485076
B091A_2	2	91	urban	second_B	0.0	0.9548167475171124	0.0	0.0	0.0	0.0	0.0	0.0	0.0	0.0	0.0	0.0	0.5647413180523504	1.0675374233591113	0.0	0.0	0.0	0.27651051491170436	0.0	0.0	2.823466639129226	0.0	0.27651051491170436	2.793425592319688	3.169633794320498	0.0	0.0	4.699408410063669	4.663203372976795	0.0	0.0	0.0	3.027994966166088	1.8586392005027859	0.27651051491170436	0.0	0.0	0.27651051491170436
B099A_1	1	99	urban	second_B	0.0	3.2297990355977118	0.41517163261398476	0.0	0.0	0.0	0.0	0.0	0.0	0.0	0.0	0.0	0.0	0.7636946312354176	0.0	0.0	0.0	1.1401779156145864	0.0	0.0	3.611514148620398	0.9915153790862047	3.7538285667709888	2.171168197168833	3.389594464348387	0.0	0.0	4.61229386733429	4.491765097532354	0.8198173043701991	0.9140967431567798	0.0	1.8132305686319337	4.142191897454973	0.7636946312354176	0.0	0.0	0.5317063535577181
B099A_2	2	99	urban	second_B	0.0	3.2360522854127107	0.419033791061863	0.0	0.0	0.0	0.0	0.0	0.0	0.0	0.0	0.0	0.6282709358039107	0.7042412142692295	0.0	0.0	0.0	1.1459847527791058	0.0	0.0	3.603855664204023	0.9971383652369116	3.75750266502706	2.163082691554467	3.3809946956557493	0.0	0.0	4.612790398402892	4.4926776492940155	0.8251325657838118	0.8749275341566694	0.0	1.8503409428291597	4.140021693373159	0.6282709358039107	0.0	0.0	0.5361332950727064
B093A_2	2	93	urban	second_B	0.0	1.0291772379418433	0.0	0.0	0.0	0.0	0.0	0.0	0.0	0.0	0.0	0.0	0.561586360498978	0.0	0.0	0.0	0.0	0.2744709104733024	0.0	0.0	4.379434769945407	0.0	3.814273440450645	2.04252867521733	3.297166660723991	0.0	0.0	4.176777124825578	4.690320776373934	0.0	0.0	0.0	3.5296107386582114	1.3094135006593746	0.0	0.0	0.0	0.2744709104733024
B093A_1	1	93	urban	second_B	0.0	1.0883791055569763	0.0	0.0	0.0	0.0	0.0	0.0	0.0	0.0	0.0	0.0	0.0	0.0	0.0	0.0	0.0	0.2708911687200534	0.0	0.0	4.373956938530285	0.0	3.8077111280082074	2.065080165435475	3.29904200458749	0.0	0.0	4.175222425826717	4.694757083387972	0.0	0.0	0.0	3.5212566860238024	1.3021157857312489	0.0	0.0	0.0	0.2708911687200534
B083A_1	1	83	urban	second_B	0.0	2.0927153801132	0.0	0.0	0.0	0.0	0.0	0.0	0.0	0.0	0.0	0.0	0.0	2.726618101506552	0.0	0.0	0.0	0.0	0.0	0.0	3.625789979233456	0.9824393317663207	0.9824393317663207	2.4264023581913734	3.5642141669412024	0.0	0.0	4.4874900774833	4.751639752830971	0.0	0.0	0.0	3.5495141640762715	2.68236515870461	0.0	0.0	0.0	0.0
B083A_2	2	83	urban	second_B	0.0	2.080633259272541	0.0	0.0	0.0	0.0	0.0	0.0	0.0	0.0	0.0	0.0	0.41363919160929935	2.7265123400041404	0.0	0.0	0.0	0.0	0.0	0.0	3.627830909707808	0.9892779207300872	0.9523140765645861	2.378411969911539	3.563985049395432	0.0	0.0	4.485954653913712	4.752454981912034	0.0	0.0	0.0	3.552028838627282	2.6770806084101264	0.0	0.0	0.0	0.0
B039A_2	2	39	rural	second_B	0.0	1.1283579906918981	0.0	0.0	0.0	0.0	0.0	0.0	0.0	0.0	0.0	0.0	0.32854125472108653	2.427919441230873	0.74218855773952	0.0	0.0	0.0	0.0	0.0	3.5396554650324035	0.0	1.4493091412432804	2.389611284356326	2.4681632015302184	0.0	0.0	4.520412020513872	4.779212144751353	0.0	0.0	0.0	3.377023792971254	1.305855899402268	0.6426997968102043	0.0	0.0	1.1634451130272407
3A_2	2	3	rural	first_A	0.0	2.305855861994824	0.3455541092704205	0.0	0.0	0.0	0.0	0.0	0.0	0.0	0.0	0.0	0.0	1.2702324913548118	0.0	0.0	0.0	0.20627526298099771	0.0	0.0	3.8591535141958153	0.0	0.3455541092704205	3.5294685785929776	2.3324423962920084	0.20627526298099771	0.0	4.58771880914069	4.697644663578316	0.0	0.0	0.0	2.052557958462863	2.4928436673183505	0.4508462752117579	0.0	0.0	0.20627526298099771
3A_1	1	3	rural	first_A	0.0	2.2676607898051233	0.34320701407684306	0.0	0.0	0.0	0.0	0.0	0.0	0.0	0.0	0.0	0.0	1.2801149589178655	0.0	0.0	0.0	0.20465936389733966	0.0	0.0	3.852743942518532	0.0	0.34320701407684306	3.5307641121195332	2.3330598970819665	0.0	0.0	4.591281470547214	4.696256057679895	0.0	0.0	0.0	2.057566520503429	2.4187369594758454	0.44808227517045796	0.0	0.0	0.34320701407684306
6A_2	2	6	rural	first_A	0.0	1.7065988260762481	0.0	0.0	0.0	0.0	0.0	0.0	0.0	0.0	0.0	0.0	0.4443017037855407	2.6814786821843954	0.0	0.0	0.0	0.0	0.0	0.0	3.4328251008157618	0.0	0.8594840037924872	2.566920066166695	3.3522455952163397	0.0	0.0	4.694491835424664	4.614236854832129	0.0	0.0	0.0	3.5435337409232806	1.5944518616288232	0.0	0.0	0.0	0.4443017037855407
B029A_1	1	29	rural	second_B	0.0	2.5747881452792893	0.0	0.0	0.0	0.0	0.0	0.0	0.0	0.0	0.0	0.0	0.0	1.8308148241028106	0.0	0.33661863155932337	0.0	0.0	0.0	0.0	3.6125304661236157	0.5239529273806389	1.2403274851224322	2.1248292786929692	3.9674169949423908	0.0	0.0	4.125722550479794	4.858419621162933	0.5239529273806389	0.0	0.0	2.656027751152383	1.7996994664048103	0.33661863155932337	0.0	0.0	0.0
098A_2	2	98	urban	first_A	0.0	1.191525374917305	0.33513941107751455	0.0	0.0	0.0	0.0	0.0	0.0	0.0	0.0	0.0	0.4385612264622894	2.3206673462392082	0.0	1.1749593040600728	0.0	0.0	0.0	0.0	3.4085234789217878	0.0	0.0	2.0144379287821947	2.807168761196763	0.0	0.0	4.724230444177363	4.599840723941803	0.1991258829489829	0.0	0.0	3.4023655921469396	2.035892571261053	0.0	0.0	0.0	3.023752529339538
6A_1	1	6	rural	first_A	0.0	1.545552599444161	0.0	0.0	0.0	0.0	0.0	0.0	0.0	0.0	0.0	0.0	0.0	2.690745058820927	0.0	0.0	0.0	0.0	0.0	0.0	3.4362561229050317	0.0	0.43232655424368543	2.6378118692113333	3.3566723645513625	0.0	0.0	4.693146610612468	4.614427934190866	0.0	0.0	0.0	3.548280065929771	1.5953289359604796	0.0	0.0	0.0	0.0
B029A_2	2	29	rural	second_B	0.0	2.5746238969861666	0.0	0.0	0.0	0.0	0.0	0.0	0.0	0.0	0.0	0.0	0.0	1.7911879585738313	0.0	0.340981907824509	0.0	0.0	0.0	0.0	3.6083774950099783	0.5296134760357406	1.2479239509605984	2.125127206330763	3.9675067443012106	0.0	0.0	4.126135519702815	4.858670672453834	0.340981907824509	0.0	0.0	2.644548196936723	1.807628507319276	0.340981907824509	0.0	0.0	0.0
098A_1	1	98	urban	first_A	0.0	1.169941572885654	0.0	0.0	0.0	0.0	0.0	0.0	0.0	0.0	0.0	0.0	0.0	2.323683374041078	0.0	1.2178189030959619	0.0	0.0	0.0	0.0	3.417215656416088	0.0	0.0	2.070528266389895	2.8037625308007685	0.0	0.0	4.725206701990568	4.598241181815971	0.19715523943266788	0.0	0.0	3.3978876754289087	2.0420383632349877	0.0	0.0	0.0	3.0200493390863286
085A_2	2	85	urban	first_A	0.0	1.3753840794890901	0.0	0.0	0.0	0.0	0.0	0.0	0.0	0.0	0.0	0.0	0.2581472210161195	2.1772466137887574	0.0	0.0	0.0	0.0	0.0	0.0	3.4209110443712043	1.2939135729306883	0.0	1.682084982594891	3.067963878281721	0.0	0.0	4.4054119700954075	4.826370825353231	0.0	0.0	0.0	2.9207769257894434	2.0072454610882757	0.0	0.0	0.0	3.4096625338431505
085A_1	1	85	urban	first_A	0.0	1.3524774070020327	0.0	0.0	0.0	0.0	0.0	0.0	0.0	0.0	0.0	0.0	0.0	2.185260762525113	0.0	0.0	0.0	0.0	0.0	0.0	3.4461029033343396	1.3037293256500861	0.0	1.688524286138108	3.0717198093438496	0.0	0.0	4.404659803521731	4.826139293718891	0.0	0.0	0.0	2.9113671378425887	2.032536373551231	0.0	0.0	0.0	3.3962687433511736
B025A_2	2	25	rural	second_B	0.0	1.2388130607829138	0.0	0.0	0.0	0.0	0.0	0.3533772770989297	0.0	0.0	0.0	0.0	0.3533772770989297	2.5596494711441458	0.0	0.0	0.0	2.2255015189814955	0.0	0.0	3.681439347191264	0.0	0.0	2.759730261929665	2.8073057507306745	0.0	0.0	4.542255407941712	4.751234873656313	0.0	0.0	0.0	3.3284318383072273	1.9106067677971301	0.0	0.0	0.0	0.0
B025A_1	1	25	rural	second_B	0.0	1.2624097689079645	0.0	0.0	0.0	0.0	0.0	0.0	0.0	0.0	0.0	0.0	0.0	2.565812657570397	0.0	0.0	0.0	2.2405057900692755	0.0	0.0	3.6852500809792814	0.0	0.0	2.8110475877609864	2.825720837372772	0.0	0.0	4.5403458377835895	4.751389428146924	0.0	0.0	0.0	3.3240593662174978	1.9167114744934883	0.3493921435260305	0.0	0.0	0.0
119A_1	1	119	urban	first_A	0.0	1.4249292763301828	0.29770091275853516	0.0	0.0	0.0	0.0	0.0	0.0	0.0	0.0	0.0	0.0	2.4930245150823462	0.0	0.0	0.0	0.0	0.0	0.0	3.1388281072543562	0.5970567481538042	1.1978568703779835	2.5810444871299647	4.510340580984447	0.0	0.0	4.612190319931691	4.374792487967779	0.5970567481538042	0.0	0.0	2.130085847052415	2.872420894996883	0.0	0.0	0.0	0.0
082A_2	2	82	urban	first_A	0.0	1.8819358073078383	0.7093008104560881	0.0	0.0	0.0	0.0	0.0	0.0	0.0	0.0	0.0	0.0	0.0	0.0	0.0	0.0	0.48574723534686515	0.0	0.0	3.4283448558474596	0.0	0.0	3.0344662064995322	2.177141514351134	0.0	0.0	4.721270715954337	4.6058842428897995	0.0	0.0	0.0	3.46419688241419	1.7908153176130792	0.3075154900574875	0.0	0.0	1.8387609711750916
B101A_1	1	101	urban	second_B	0.0	1.619029342707072	0.0	0.0	0.0	0.0	0.0	0.0	0.0	0.0	0.0	0.0	0.0	0.65608879162276	0.0	0.0	0.0	0.7333880643063738	0.0	0.0	3.623868811099299	0.0	1.5805140751272535	2.5175665025115066	3.114533868273102	0.0	0.0	4.623885225460221	4.600342435237189	0.0	0.0	0.0	4.062414399991002	2.805521082832235	0.0	0.0	0.0	1.2274897039271648
119A_2	2	119	urban	first_A	0.0	1.4586455239721237	0.29909079832695495	0.0	0.0	0.0	0.0	0.0	0.0	0.0	0.0	0.0	0.29909079832695495	2.4874871965764402	0.0	0.0	0.0	0.0	0.0	0.0	3.132519207870589	0.5991479385619666	1.2004768554930783	2.541431148003497	4.515231924314564	0.5991479385619666	0.0	4.6062939009138	4.379120111102775	0.4745337292987061	0.0	0.0	2.1453597111794034	2.869438736379947	0.0	0.0	0.0	0.0
082A_1	1	82	urban	first_A	0.0	1.8044123391858906	0.4805634457731384	0.0	0.0	0.0	0.0	0.0	0.0	0.0	0.0	0.0	0.0	0.30361419331669537	0.0	0.0	0.0	0.4805634457731384	0.0	0.0	3.4560159877789136	0.0	0.0	3.0907961918571103	2.1783049961723213	0.0	0.0	4.722490593888665	4.601188978193851	0.0	0.0	0.0	3.4613654729639554	1.7532496507124251	0.30361419331669537	0.0	0.0	1.8179876487450877
B101A_2	2	101	urban	second_B	0.0	1.5975621765409	0.0	0.0	0.0	0.0	0.0	0.0	0.0	0.0	0.0	0.0	0.0	0.5672825405885843	0.0	0.0	0.0	0.7393319575229522	0.0	0.0	3.6108137676543244	0.0	1.5774123893080931	2.4623386256199207	3.1229841408097365	0.0	0.0	4.62559845576568	4.599583265468143	0.0	0.0	0.0	4.064282362924134	2.8043106759992966	0.0	0.0	0.0	1.1323715724946695
B100A_1	1	100	urban	second_B	0.0	1.6869988849155266	0.7349344415432795	0.32385429542305433	0.32385429542305433	0.0	0.0	0.8155514606862531	0.0	0.0	0.5072946569692167	0.32385429542305433	0.0	2.3320923411232557	0.0	0.0	0.0	1.1201502587943373	0.0	0.0	4.0642024156771095	0.0	1.574741625168425	2.226073910830245	3.2339716945677432	0.0	0.0	4.401545535070475	4.75707343539359	0.0	0.6358618294989493	0.0	3.574439642596846	1.6562595530966908	1.440753273234797	0.0	0.0	1.5054455133123827
21A_1	1	21	rural	first_A	0.0	1.5875529918072269	0.2204105731111631	0.0	0.0	0.0	0.0	0.0	0.0	0.0	0.0	0.0	0.0	2.3381762257119587	1.5405670330636774	0.9510400692882381	0.0	0.0	0.0	0.0	3.489947738973106	1.0636525032982678	0.4747216411800387	2.492875496909596	2.520586093241024	0.0	0.0	4.624385892594688	4.710879099551377	0.0	0.0	0.0	3.3291722633458187	2.544180547875443	0.0	0.0	0.0	0.2204105731111631
B100A_2	2	100	urban	second_B	0.0	1.6939306909039222	0.7407164494281432	0.32758787077437135	0.32758787077437135	0.0	0.0	0.821552986333719	0.0	0.0	0.5121827150599783	0.32758787077437135	0.0	2.3277892350154326	0.0	0.0	0.0	1.1266938156628412	0.0	0.0	4.060520753136397	0.0	1.6065341667042445	2.1717901537441677	3.231104477873547	0.0	0.0	4.400082246715263	4.758335811304183	0.0	0.6413116101996639	0.0	3.579586777417191	1.6736745276178813	1.3917910249699195	0.0	0.0	1.5270817758323059
21A_2	2	21	rural	first_A	0.0	1.6032354888575748	0.22382886751004644	0.0	0.0	0.0	0.0	0.0	0.0	0.0	0.0	0.0	0.37080276920779226	2.3264394623923326	1.5730025905101774	0.9586305748187769	0.0	0.0	0.0	0.0	3.474115404138699	1.0458799658306746	0.4804164533016124	2.4607758637783355	2.523871018412036	0.0	0.0	4.622984936015865	4.712653964986217	0.0	0.0	0.0	3.341857677288333	2.535118696516355	0.0	0.0	0.0	0.22382886751004644
083A_2	2	83	urban	first_A	0.0	2.0189368615173593	0.38683779385138944	0.0	0.0	0.0	0.0	0.0	0.0	0.0	0.0	0.0	0.0	2.119776808862407	0.0	0.0	0.0	0.38683779385138944	0.0	0.0	3.197908749318498	0.5881373028905028	1.4938052100667287	2.4400396108323017	2.8122728797743806	0.0	0.0	4.5626312104703635	4.738416588218947	0.0	0.0	0.0	3.722175102202605	2.8437911657823096	0.0	0.0	0.0	0.0
7A_2	2	7	rural	first_A	0.0	3.563042016576152	0.0	0.0	0.0	0.0	0.0	0.0	0.0	0.0	0.0	0.0	0.35945318656501385	1.3473642439414415	0.0	0.0	0.0	0.0	0.0	0.0	2.7213966510180283	0.21589984143711152	0.0	2.8686535157286466	2.4211907470714795	0.0	0.0	4.844696873460783	4.38017674774524	0.21589984143711152	0.0	0.0	2.909441879733228	1.8640787312319704	0.0	0.0	0.0	0.0
120A_1	1	120	urban	first_A	0.0	1.4622659998636733	0.0	0.0	0.0	0.0	0.0	0.0	0.0	0.0	0.0	0.0	0.0	2.437203224630057	0.0	0.0	0.0	0.0	0.0	0.0	3.483112422130146	0.3089293313711866	3.1703749921229516	2.401200536485368	2.807323358128104	0.0	0.0	4.618042760116742	4.694894288176383	0.0	0.0	0.0	3.4982402615855257	2.087409214258899	0.3089293313711866	0.0	0.0	0.791238100210665
7A_1	1	7	rural	first_A	0.0	3.523884488918297	0.0	0.0	0.0	0.0	0.0	0.0	0.0	0.0	0.0	0.0	0.0	1.3440584874686632	0.0	0.0	0.0	0.0	0.0	0.0	2.7299903304841275	0.21454700362581008	0.0	2.9124813375319474	2.4219629335174977	0.0	0.0	4.846410926195413	4.37832029272458	0.21454700362581008	0.0	0.0	2.936255917683985	1.871987967911619	0.0	0.0	0.0	0.0
083A_1	1	83	urban	first_A	0.0	2.0125339099394517	0.7199113714286992	0.0	0.0	0.0	0.0	0.0	0.0	0.0	0.0	0.0	0.0	2.1133609380618803	0.0	0.0	0.0	0.38303722904071014	0.0	0.0	3.203926967413379	0.5833502185787559	1.4875487946554016	2.492804055023639	2.8162668739627694	0.0	0.0	4.563903948954717	4.737331560790076	0.0	0.0	0.0	3.717953193067578	2.854859818882292	0.0	0.0	0.0	0.0
120A_2	2	120	urban	first_A	0.0	1.4004719873938294	0.0	0.0	0.0	0.0	0.0	0.0	0.0	0.0	0.0	0.0	0.31171865657223247	2.436014615268912	0.0	0.0	0.0	0.0	0.0	0.0	3.480204190357419	0.31171865657223247	3.1730884310748366	2.3673806670130877	2.804275291125777	0.0	0.0	4.619768315583057	4.693716673882657	0.0	0.0	0.0	3.499680210482311	2.0816391043972007	0.0	0.0	0.0	0.7159478275741412
B082A_2	2	82	urban	second_B	0.0	3.7197265611059107	0.0	0.0	0.0	0.0	0.0	0.2887662314376325	0.0	0.0	0.0	0.0	0.0	0.0	0.0	0.0	0.0	0.2887662314376325	0.0	0.0	2.450872908671287	0.0	0.0	3.435270769080742	3.36764753719532	0.0	0.0	4.843431634957828	4.236189929837791	0.0	0.0	0.0	3.3779032747909756	1.9621517556662726	0.4606913852504101	0.0	0.0	0.6791782347420894
B035A_2	2	35	rural	second_B	0.0	0.8436118608183393	0.0	0.0	0.0	0.0	0.0	0.0	0.0	0.0	0.0	0.0	0.22115583217425225	2.3071941172655603	0.9837221114629326	1.5423833231129631	0.0	0.0	0.0	0.0	3.322068380691799	0.22115583217425225	3.1252636777546585	2.7843096835533987	2.5791951659750487	0.22115583217425225	0.0	4.534382027882086	4.765136851166203	0.22115583217425225	0.0	0.0	3.250553143436114	1.1744727285843979	0.3669865644659446	0.0	0.0	3.0416294797899655
B035A_1	1	35	rural	second_B	0.0	0.8282978982760031	0.0	0.0	0.0	0.0	0.0	0.0	0.0	0.0	0.0	0.0	0.0	2.3789345804608932	0.9676883316031569	1.5490806186698247	0.0	0.0	0.0	0.0	3.3314318698531022	0.21408948450482154	3.114208452567936	2.823597185588949	2.6087718072606108	0.0	0.0	4.539008680516729	4.761154658089914	0.21408948450482154	0.0	0.0	3.266428002949744	1.095823567754619	0.21408948450482154	0.0	0.0	3.029700760126541
10A_1	1	10	rural	first_A	0.0	3.6562373766683005	0.0	0.0	0.0	0.0	0.0	0.0	0.0	0.0	0.0	0.0	0.0	1.1129817295586066	0.0	0.0	0.0	0.3673817461331125	0.0	0.0	3.159627441012405	0.0	1.5175036937939141	2.584421584691591	2.6976406115533265	0.0	0.0	4.781753163417819	4.477000128032797	0.0	0.0	0.0	2.621865106765021	3.319727872544542	0.0	0.0	0.0	2.105043835534491
B082A_1	1	82	urban	second_B	0.0	3.7162937596222894	0.0	0.0	0.0	0.0	0.0	0.2860468519241194	0.0	0.0	0.0	0.0	0.0	0.0	0.0	0.0	0.0	0.2860468519241194	0.0	0.0	2.4881079486971736	0.0	0.0	3.4922127426803824	3.3639626886620997	0.0	0.0	4.840896473113538	4.238475548780436	0.0	0.0	0.0	3.372631277215121	1.9565956352634468	0.2860468519241194	0.0	0.0	0.6747424051255154
10A_2	2	10	rural	first_A	0.0	3.6547152954440367	0.0	0.0	0.0	0.0	0.0	0.0	0.0	0.0	0.0	0.0	0.3713027887226125	1.1193035381637395	0.0	0.0	0.0	0.3713027887226125	0.0	0.0	3.153063775412651	0.0	1.5413519125782749	2.5351316429752018	2.6794268577821354	0.0	0.0	4.783778884027799	4.474461130097597	0.0	0.0	0.0	2.6217399879362766	3.3170603410872896	0.0	0.0	0.0	2.1072762133720393
B109A_2	2	109	urban	second_B	0.0	2.0580787462670327	1.5014392002249912	0.0	0.0	0.0	0.0	0.46545483638612334	0.0	0.0	0.8300399759111607	0.0	0.5889129860736109	1.6729436015845294	0.0	0.0	0.0	0.6849322180159727	0.0	0.0	4.255984739686644	0.0	4.072957620289733	1.999586910144906	2.858622457021678	0.0	0.0	4.579187106961928	4.435454937069791	0.0	0.46545483638612334	1.4880922450114715	3.515012981342856	2.7796769240536645	1.4301804618318983	0.0	0.0	0.8300399759111607
B034A_1	1	34	rural	second_B	0.0	2.865354888901471	0.0	0.0	0.0	0.0	0.0	0.0	0.0	0.0	0.0	0.0	0.0	0.0	0.0	0.0	0.0	0.2759528067740035	0.0	0.0	4.034815086401442	0.2759528067740035	0.0	2.4536298765889453	2.1891730040106427	0.0	0.0	4.653343128569922	4.623822101014901	0.0	0.0	0.0	2.4696117840387584	2.751168552848293	0.5638794327392497	0.0	0.0	1.9531729250231828
B034A_2	2	34	rural	second_B	0.0	2.86245208832783	0.0	0.0	0.0	0.0	0.0	0.0	0.0	0.0	0.0	0.0	0.27910405530693644	0.0	0.0	0.0	0.0	0.0	0.0	0.0	4.032571899854887	0.27910405530693644	0.27910405530693644	2.4380116144662067	2.1958037978332436	0.0	0.0	4.653787916236632	4.624095281993388	0.0	0.0	0.0	2.4561908965067762	2.751632125823303	0.5687414955259354	0.0	0.0	1.9682795306866183
B109A_1	1	109	urban	second_B	0.0	2.022423697456728	1.509063472608544	0.0	0.0	0.0	0.0	0.28962718937267795	0.0	0.0	0.8253630852088809	0.0	0.0	1.676331433543697	0.0	0.0	0.0	0.6805789824132681	0.0	0.0	4.255596037627664	0.0	4.068626109606711	2.0339999446722983	2.865658535117796	0.0	0.0	4.579403258882307	4.437785568909919	0.0	0.46184999689859746	1.509063472608544	3.5088834299957306	2.782424911831547	1.4248919378217664	0.0	0.0	0.8829341988443524
101A_1	1	101	urban	first_A	0.0	1.693478790065895	0.0	0.0	0.0	0.0	0.0	0.0	0.0	0.0	0.0	0.0	0.0	0.0	0.0	0.0	0.0	2.1448188833384028	0.0	0.0	3.3393056951412237	0.0	1.8133135623733314	2.8936466901319315	2.410337998547065	0.0	0.0	4.5911420823672895	4.718121943841494	0.0	0.0	0.0	3.6315704779727698	3.0038753778168643	0.0	0.0	0.0	0.0
101A_2	2	101	urban	first_A	0.0	1.6744784030092932	0.0	0.0	0.0	0.0	0.0	0.0	0.0	0.0	0.0	0.0	0.3657998670702536	0.0	0.0	0.0	0.0	2.1495167556969164	0.0	0.0	3.328151863773744	0.0	1.8091555335283074	2.848465213561207	2.4449031645981694	0.0	0.0	4.591543553343588	4.7181778974388715	0.0	0.0	0.0	3.637360624602491	3.0086023024586477	0.0	0.0	0.0	0.0
B024A_1	1	24	rural	second_B	0.0	2.4879621255168067	0.0	0.0	0.0	0.0	0.0	0.0	0.0	0.0	0.0	0.0	0.0	1.841520510840242	0.0	0.5641851015322701	0.0	0.4436215307012916	0.0	0.0	4.238498834332434	0.0	1.4276602600771755	2.5123585203736236	2.5991580227544033	0.0	0.0	4.580640324477287	4.617916602247111	0.6584487009510673	0.0	0.0	2.851886778013584	2.967897135119227	0.6584487009510673	0.0	0.0	2.5710726559901946
B039A_1	1	39	rural	second_B	0.0	1.0817517744925975	0.0	0.0	0.0	0.0	0.0	0.0	0.0	0.0	0.0	0.0	0.0	2.459007841253927	0.7346794241824617	0.0	0.0	0.0	0.0	0.0	3.5624340548683215	0.0	1.4740007545006162	2.434960398867238	2.453965729270317	0.0	0.0	4.516556185740368	4.7797623379109035	0.0	0.0	0.0	3.3766150598150566	1.2456817977051795	0.5070792996147155	0.0	0.0	1.1548949690199286
B024A_2	2	24	rural	second_B	0.0	2.489744592295047	0.0	0.0	0.0	0.0	0.0	0.0	0.0	0.0	0.0	0.0	0.2799941094933376	1.8325228395938562	0.0	0.5701113053605067	0.0	0.44884072132423086	0.0	0.0	4.229003059202282	0.0	1.4056321795612614	2.464853931291573	2.6033633211264275	0.0	0.0	4.58407047536319	4.618992471251073	0.664805462716575	0.0	0.0	2.8495663250992362	2.9676253329911844	0.2799941094933376	0.0	0.0	2.579179481225935
B081A_2	2	81	urban	second_B	0.0	2.450131639521767	0.0	0.0	0.0	0.0	0.0	0.299433938031903	0.0	0.0	0.0	0.0	0.4749918717423928	1.888937749587823	0.0	0.0	0.0	0.7754878863179115	0.0	0.0	3.8938243604192855	0.6964134890248515	0.6964134890248515	3.4887247441599283	2.915360399922114	0.299433938031903	0.0	4.741689341109577	4.48933900103847	0.0	0.4749918717423928	0.0	3.0494987824559385	2.885547105187282	0.4749918717423928	0.0	0.0	0.0
B081A_1	1	81	urban	second_B	0.0	2.44018152956118	0.0	0.0	0.0	0.0	0.0	0.0	0.0	0.0	0.0	0.0	0.0	1.9142971363225236	0.0	0.0	0.0	0.7697478034631429	0.0	0.0	3.9000413918108334	0.6909058358854483	0.7697478034631429	3.5409829125740875	2.9269240985139824	0.0	0.0	4.738502965101954	4.487669021193154	0.0	0.4704115558414648	0.0	3.0449010413962756	2.8908220831528753	0.4704115558414648	0.0	0.0	0.0
B006A_2	2	6	rural	second_B	0.0	1.9741816673644919	0.0	0.0	0.0	0.0	0.0	0.0	0.0	0.0	0.0	0.0	0.0	2.573874638845172	0.0	0.0	0.0	0.0	0.0	0.0	3.872862422836196	0.0	0.0	2.3983622619999516	2.5683287433997504	0.0	0.0	4.735543757607632	4.517511697213223	0.4627901453990084	0.0	0.0	3.6132072973691116	1.7345866522171032	0.0	0.0	0.0	0.0
B020A_1	1	20	rural	second_B	0.0	2.3966297548255917	0.0	0.0	0.0	0.0	0.0	0.0	0.0	0.45107145712504276	0.0	0.0	0.0	2.373775096758403	0.0	0.0	0.0	0.28164059191140056	0.0	0.0	3.9607531479590294	0.0	0.9644506417143088	1.2178899083852996	2.678896055403509	0.0	0.0	4.392387382996683	4.81323444814544	0.0	0.0	0.0	2.0325489428576535	1.799765835789878	0.28164059191140056	0.0	0.0	0.0
B001A_1	1	1	rural	second_B	0.0	4.125641461804329	0.0	0.0	0.0	0.0	0.0	0.0	0.0	0.0	0.0	0.0	0.0	1.2792754194046865	0.0	0.0	0.0	1.2046363687291533	0.0	0.0	3.9575350969578866	0.30130547797592805	1.6237869744554505	2.9657518946551806	3.5442462648957966	0.0	0.0	4.528657234815385	4.587351799709205	1.3429484500522053	0.0	0.0	2.684496781111203	2.1404258876712756	0.0	0.0	0.0	1.146639506683678
116A_1	1	116	urban	first_A	0.0	1.8634722632251635	0.0	0.0	0.0	0.0	0.0	0.0	0.0	0.0	0.0	0.0	0.0	3.22433901791164	0.0	0.0	0.0	0.44379445110202803	0.0	0.0	3.8954573420763494	0.9952836594142418	2.9714787161021983	2.661753521102003	3.278828800314918	0.0	0.0	4.615124813842192	4.65817665802218	0.27627770218438996	0.0	0.0	1.0326666501964088	2.559791736480577	0.0	0.0	0.0	0.0
B001A_2	2	1	rural	second_B	0.0	4.138771253153526	0.0	0.0	0.0	0.0	0.0	0.0	0.0	0.0	0.0	0.0	0.3049774678565973	1.2378499079968592	0.0	0.0	0.0	1.121203195189969	0.0	0.0	3.9518473762053907	0.3049774678565973	1.5874379696911525	2.910396418364669	3.5466821237799153	0.0	0.0	4.527883911400171	4.585925065276866	1.3297076330639077	0.0	0.0	2.6817848840585814	2.1283743091207517	0.0	0.0	0.0	1.1534307306159173
116A_2	2	116	urban	first_A	0.0	1.944834938419856	0.0	0.0	0.0	0.0	0.0	0.0	0.0	0.0	0.0	0.0	0.4582605503856428	3.20262462916294	0.0	0.0	0.0	0.4582605503856428	0.0	0.0	3.89974074047409	0.9743396573095597	2.97228984982958	2.6435533872876404	3.2750352909702634	0.0	0.0	4.6165501824165665	4.657009584739879	0.2869618113135391	0.0	0.0	1.1196277203113703	2.56475411341791	0.0	0.0	0.0	0.2869618113135391
B007A_2	2	7	rural	second_B	0.0	2.3790417741104197	0.0	0.0	0.0	0.0	0.0	0.0	0.0	0.0	0.0	0.0	0.2748029916141675	1.4390774777424549	0.0	0.0	0.0	0.6562112404705686	0.0	0.0	3.6893799418647037	0.0	1.5037609787183908	2.7487242876695674	2.8639597377606543	0.0	0.0	4.753875723728994	4.559840340099815	0.0	0.0	0.0	2.645812568978935	1.8274313783242022	0.4417877353267117	0.0	0.0	0.0
B007A_1	1	7	rural	second_B	0.0	2.3895045562898316	0.2723315434804288	0.0	0.0	0.0	0.0	0.0	0.0	0.0	0.0	0.0	0.0	1.4610112086187907	0.0	0.0	0.0	0.6520957250067778	0.0	0.0	3.6883055002123766	0.0	1.5104912293359014	2.803981746542835	2.861293102482039	0.0	0.0	4.752583057811669	4.5606571591638225	0.0	0.0	0.0	2.67147228927764	1.8656084498615737	0.43841917128831703	0.0	0.0	0.0
B020A_2	2	20	rural	second_B	0.0	2.371467095104689	0.0	0.0	0.0	0.0	0.0	0.0	0.0	0.4618715626410854	0.0	0.0	0.4618715626410854	2.3462369890023322	0.0	0.0	0.0	0.2896432203498007	0.0	0.0	3.940001583732385	0.0	1.0204621490761625	1.1545885300969336	2.626307846779562	0.0	0.0	4.389851466855937	4.817615816134552	0.0	0.0	0.0	2.0024492769534015	1.796822787826269	0.2896432203498007	0.0	0.0	0.0
B031A_1	1	31	rural	second_B	0.0	1.4979051249457704	0.0	0.0	0.0	0.0	0.0	0.0	0.0	0.0	0.0	0.0	0.0	2.491167137752039	0.8155850817377455	0.0	0.0	0.37749341069809106	0.0	0.0	3.823307436319778	0.8990068356392171	0.37749341069809106	2.1573293433341303	2.1314508095817417	0.0	0.0	4.425341088898034	4.817582256252449	0.0	0.0	0.0	2.5509215303011983	1.4138108400286153	0.37749341069809106	0.0	0.0	1.3647468383838435
B086A_1	1	86	urban	second_B	0.0	2.161838022421968	0.0	0.0	0.0	0.0	0.0	0.0	0.0	0.0	0.0	0.0	0.0	0.0	0.0	0.0	0.0	1.0160327204052733	0.0	0.0	2.2780520508264748	0.0	0.7077429076058978	2.8404102817599224	4.3456303044274085	0.0	0.0	4.716429559067021	4.360873158955281	0.0	0.0	0.0	3.137062043941208	2.646253809410799	0.0	0.0	0.0	0.7077429076058978
39A_2	2	39	rural	first_A	0.0	1.7350788237297223	0.0	0.0	0.0	0.0	0.0	0.0	0.0	0.0	0.0	0.0	0.8204772811293479	1.7674938418489443	0.0	0.0	0.0	0.0	0.0	0.0	3.4196989437457184	1.0344218423163718	1.2158766701018044	2.98778085073238	2.549854527520895	0.38085313221834577	0.0	4.713143068402623	4.603908280061151	0.0	0.0	0.0	3.592787284404277	2.2180503457590723	0.0	0.0	0.0	1.284343819539064
24A_1	1	24	rural	first_A	0.0	2.335501286284621	0.0	0.0	0.0	0.0	0.0	0.0	0.0	0.0	0.0	0.0	0.0	2.338228708506767	0.0	0.0	0.0	0.9630491664089482	0.0	0.0	3.9395001154150533	0.7069039884728983	1.1655591554633589	2.209405599949529	2.4175308800788518	0.0	0.0	4.705607029023699	4.504341533773663	0.3736586682695102	0.0	0.0	2.621594425476626	2.267519558719977	1.1230851863042506	0.0	0.0	3.8523988613144415
118A_2	2	118	urban	first_A	0.0	1.1430808479008603	0.0	0.0	0.0	0.0	0.0	0.0	0.0	0.0	0.0	0.0	0.6875855159779142	0.7896403270403604	0.0	0.0	0.0	0.0	0.0	0.0	3.5952133979823073	0.0	0.35987557359429106	2.7157234558269776	2.7357417803555477	0.0	0.0	4.701867721256826	4.649784357830609	0.0	0.0	0.0	0.5539343159114449	1.2497545904077219	0.0	0.0	0.0	0.0
39A_1	1	39	rural	first_A	0.0	1.7020038460234665	0.0	0.0	0.0	0.0	0.0	0.0	0.0	0.0	0.0	0.0	0.0	1.7971853389304735	0.0	0.0	0.0	0.0	0.0	0.0	3.457702207273468	1.025139157281006	1.2417996354333198	3.0311552966846897	2.50940300637577	0.0	0.0	4.708147214583143	4.606129409575238	0.0	0.0	0.0	3.601438343330191	2.215190196994238	0.0	0.0	0.0	1.3337033652988621
24A_2	2	24	rural	first_A	0.0	2.3631281375161755	0.0	0.0	0.0	0.0	0.0	0.0	0.0	0.0	0.0	0.0	0.0	2.3334852996423856	0.0	0.0	0.0	0.968667658423734	0.0	0.0	3.930906416496726	0.711974009356825	1.1289138592318801	2.1774534192948845	2.414650239178036	0.0	0.0	4.7076033782629425	4.50276197453417	0.3773049220122373	0.0	0.0	2.620741566163472	2.250788425755876	0.5761092123423371	0.0	0.0	3.856779752351683
B031A_2	2	31	rural	second_B	0.0	1.5414008288908065	0.0	0.0	0.0	0.0	0.0	0.0	0.0	0.0	0.0	0.0	0.38160918604393607	2.492344482136428	0.8215758246120238	0.0	0.0	0.38160918604393607	0.0	0.0	3.8191117943221182	0.9051852196698731	0.38160918604393607	2.055451045970055	2.044553660220453	0.0	0.0	4.424724071004444	4.818607142924786	0.0	0.0	0.0	2.544215639223258	1.4206038975797057	0.38160918604393607	0.0	0.0	1.3715075589136099
B086A_2	2	86	urban	second_B	0.0	2.1144341952358054	0.20738420249308392	0.0	0.0	0.0	0.0	0.0	0.0	0.0	0.0	0.0	0.20738420249308392	0.3471625650253194	0.0	0.0	0.0	1.0077932982580666	0.0	0.0	2.2762453826021476	0.0	0.9214187246420285	2.7743045135133273	4.337258153299046	0.0	0.0	4.720464459366247	4.36270105693993	0.0	0.0	0.0	3.1251854341266427	2.6310514919322636	0.20738420249308392	0.0	0.0	0.723003734891203
118A_1	1	118	urban	first_A	0.0	1.2457362118673263	0.0	0.0	0.0	0.0	0.0	0.0	0.0	0.0	0.0	0.0	0.0	0.7860753612081939	0.0	0.0	0.0	0.0	0.0	0.0	3.593650828605201	0.0	0.35748129070559853	2.7476603432647555	2.7622915725738095	0.0	0.0	4.7011122470643905	4.650069837344592	0.0	0.0	0.0	0.5508689529636646	1.2130245181222097	0.0	0.0	0.0	0.0
109A_2	2	109	urban	first_A	0.0	3.24729643090919	0.0	0.0	0.0	0.0	0.0	0.0	0.0	0.0	0.0	0.0	0.7423293262900111	2.1941174462595687	0.0	0.0	0.0	0.3993830791467289	0.0	0.0	3.8617806336571134	0.0	3.23603164156031	2.249133595839124	3.678821187436068	0.0	0.0	4.532384245496652	4.694005451503806	1.0021628115522363	0.0	0.0	2.367880118346499	2.5945730903378217	0.0	0.0	0.0	1.2063726780318595
109A_1	1	109	urban	first_A	0.0	3.2325190745362957	0.0	0.0	0.0	0.0	0.0	0.0	0.0	0.0	0.0	0.0	0.0	2.2103263764013983	0.0	0.0	0.0	0.39681733289200277	0.0	0.0	3.864119313773879	0.0	3.233656796189407	2.255816201854693	3.6778280313873557	0.0	0.0	4.530084967615672	4.695888280128071	0.9983148961334057	0.0	0.0	2.363623332536916	2.5952784912854687	0.0	0.0	0.0	1.2769796260317394
108A_1	1	108	urban	first_A	0.0	1.9544971413972685	0.0	0.0	0.0	0.0	0.0	0.0	0.0	0.0	0.0	0.0	0.0	2.2330211500896158	0.0	0.0	0.0	0.0	0.0	0.0	3.3319760026281573	1.4028994172653473	1.997813372180041	2.5799538207481114	4.404786432733911	0.0	0.0	4.408256534274028	4.657033662436793	0.0	0.0	0.0	2.834031840825813	1.5732277653752813	0.0	0.0	0.0	0.3709356316183766
108A_2	2	108	urban	first_A	0.0	1.895073075117419	0.0	0.0	0.0	0.0	0.0	0.0	0.0	0.0	0.0	0.0	0.3686291608012153	2.1933293203832624	0.0	0.0	0.0	0.0	0.0	0.0	3.3095625699316176	1.3990354404272478	1.9236798616574402	2.5697307420438844	4.397776136103742	0.3686291608012153	0.0	4.400301077729607	4.666856407261304	0.0	0.0	0.0	2.8239609465778224	1.6277965625093045	0.0	0.0	0.0	0.3686291608012153
34A_1	1	34	rural	first_A	0.0	1.9715527767901793	0.0	0.0	0.0	0.0	0.0	0.0	0.0	0.0	0.0	0.0	0.0	0.0	0.0	0.0	0.0	0.63639672804472	0.0	0.0	3.0708793477618417	0.6887702889237302	0.0	2.3567488180731253	2.724087886842504	0.0	0.0	4.812841843436699	4.418160616238271	0.3242200942100703	0.0	0.0	2.4019970795096053	3.816784645498916	0.0	0.0	0.0	0.0
34A_2	2	34	rural	first_A	0.0	1.9821426319697584	0.0	0.0	0.0	0.0	0.0	0.0	0.0	0.0	0.0	0.0	0.43070716507569584	0.0	0.0	0.0	0.0	0.5828056940030657	0.0	0.0	3.0560782928287713	0.6426467117927961	0.0	2.298541871402179	2.7225237972632996	0.0	0.0	4.8139395048915805	4.419034119588352	0.32850477924687	0.0	0.0	2.3964953619070077	3.8069268710841837	0.0	0.0	0.0	0.0
B107A_2	2	107	urban	second_B	0.0	0.7525605930590266	0.0	0.0	0.0	0.0	0.0	0.0	0.0	0.0	0.0	0.0	0.5222268191276895	2.3070441622601643	0.0	0.0	0.0	0.0	0.0	0.0	3.465491418130925	0.8578683374773008	0.8083985544299139	2.380287645256663	4.555779538008998	0.4069184897902416	0.0	4.396189247205001	4.541805331301696	0.0	0.0	0.0	2.8848076386065027	2.3053788470518484	0.249470134067143	0.0	0.0	0.0
B107A_1	1	107	urban	second_B	0.0	0.7547557540074779	0.0	0.0	0.0	0.0	0.0	0.0	0.0	0.0	0.0	0.0	0.0	2.2735658509482675	0.0	0.0	0.0	0.0	0.0	0.0	3.445100182716294	0.8030925919839167	0.2225429785780125	2.3539083250386637	4.521635781736049	0.0	0.0	4.355527874490843	4.602506752001153	0.0	0.0	0.0	2.8445481968188857	2.2156831628258327	0.0	0.0	0.0	0.0
18A_1	1	18	rural	first_A	0.0	2.214272914023804	1.216277531803342	0.0	0.0	0.0	0.0	0.0	0.0	0.0	0.0	0.0	0.0	2.9044771497625974	0.0	0.0	0.0	0.48580144270809467	0.0	0.48580144270809467	3.6860664731167163	0.48580144270809467	2.581123301871714	2.5915616070809895	2.3412757494390046	0.0	0.0	4.60900276242344	4.695606219156408	0.48580144270809467	1.1881955206761516	0.0	3.409324681612061	2.1527426569512027	1.0910722921529326	0.0	0.3075563470779029	2.3051470187446523
18A_2	2	18	rural	first_A	0.0	2.1881889560027616	1.2238473230335365	0.0	0.0	0.0	0.0	0.0	0.0	0.0	0.0	0.0	0.6179129003076123	2.892556540475236	0.0	0.0	0.0	0.7158594793585595	0.0	0.49124103669717734	3.686306240949999	0.49124103669717734	2.590329794717762	2.558770813163425	2.3389758874992785	0.0	0.0	4.611440052313813	4.693736483376694	0.49124103669717734	1.2502518865509862	0.0	3.412819777005328	2.151192982857834	1.0984797969986522	0.0	0.31166263557973417	2.317572761303248
B037A_1	1	37	rural	second_B	0.0	3.1533877386697493	0.0	0.0	0.0	0.0	0.0	0.0	0.0	0.0	0.0	0.0	0.0	2.174847099006825	1.6842376535082217	0.796515137915825	0.0	0.0	0.0	0.0	3.7000948375893157	0.8793214881021084	1.1083309122549336	2.1348876919638213	4.044464417126335	0.0	0.0	4.34842863671689	4.77381845265397	0.5598555838425086	0.0	0.0	2.5317534180814785	2.003993548328014	0.5598555838425086	0.0	0.0	0.0
B118A_2	2	118	urban	second_B	0.0	1.7185202418575327	1.7831682663178803	0.0	0.0	0.0	0.0	0.5795896852857247	0.0	0.0	0.28617970326912107	0.0	0.0	0.9274803688459572	0.0	0.0	0.0	0.4572058374709744	0.28617970326912107	0.0	3.7297488880107172	0.0	0.6749595193408984	2.765703689681399	3.0468041332648403	0.0	0.0	4.6310757231112145	4.698890346252464	0.4572058374709744	0.0	0.0	1.0861182229636541	1.6946396832350739	1.1758456234104178	0.0	0.0	0.4572058374709744
B118A_1	1	118	urban	second_B	0.0	1.7214671549552447	1.7850490326676844	0.0	0.0	0.0	0.0	0.749144877231214	0.0	0.0	0.2838596475034282	0.0	0.0	0.9232317201119723	0.0	0.0	0.0	0.4540732143867407	0.2838596475034282	0.0	3.730105468229579	0.0	0.6711618553560411	2.7968759371550047	3.043802034373103	0.0	0.0	4.631461817145988	4.6981744317816325	0.4540732143867407	0.0	0.0	1.1136798353515776	1.7137917443225628	1.1434702492680802	0.0	0.0	0.4540732143867407
B108A_2	2	108	urban	second_B	0.0	1.5824201987373017	0.0	0.0	0.0	0.0	0.0	0.0	0.0	0.0	0.0	0.0	0.2910692871631428	3.088087492774955	0.0	0.0	0.0	0.2910692871631428	0.0	0.0	2.7492571671260992	1.603584966416892	0.4637888876629375	3.078850821450638	4.521000076231745	0.0	0.0	4.402615884385272	4.576958822553129	0.8278800215906178	0.0	0.0	2.6788560198861133	2.4223989971368156	0.2910692871631428	0.0	0.0	0.0
B108A_1	1	108	urban	second_B	0.0	1.5975103955628374	0.0	0.0	0.0	0.0	0.0	0.0	0.0	0.0	0.0	0.0	0.0	3.094537279978264	0.0	0.0	0.0	0.2880372899621687	0.0	0.0	2.7539762937454517	1.6176843827523517	0.0	3.090242411018911	4.520983158429068	0.0	0.0	4.402995672711593	4.576097770826922	0.8800911342400387	0.0	0.0	2.6760983788597987	2.4224169903584016	0.2880372899621687	0.0	0.0	0.0
B037A_2	2	37	rural	second_B	0.0	3.1601939090681728	0.0	0.0	0.0	0.0	0.0	0.3730445923850386	0.0	0.0	0.0	0.0	0.5707111647104075	2.105670306446889	1.6988478819104567	0.8090802082123266	0.0	0.0	0.0	0.0	3.7043976926520683	0.8090802082123266	1.1221006693543543	2.1369489441717833	4.053199315102137	0.0	0.0	4.357725042129567	4.768173021890884	0.5707111647104075	0.0	0.0	2.5381491786814707	1.9955118384369281	0.5707111647104075	0.0	0.0	0.0
107A_1	1	107	urban	first_A	0.0	1.0903361578665844	0.0	0.0	0.0	0.0	0.0	0.0	0.0	0.0	0.0	0.0	0.0	2.6257033192155252	0.0	0.0	0.0	0.3827420798011173	0.0	0.0	3.2356437061387093	0.0	0.5829780007219533	2.934866066931377	4.5875690733361925	0.0	0.0	4.414701690186189	4.506650038693272	0.3827420798011173	0.0	0.0	2.307936156259811	1.3465564070748897	0.0	0.0	0.0	0.0
B021A_2	2	21	rural	second_B	0.0	1.9903793633810325	0.0	0.0	0.0	0.0	0.0	0.0	0.0	0.0	0.0	0.0	0.33019674539281746	1.9190939022686293	1.1988247558651874	0.0	0.0	0.0	0.0	0.0	3.3616074376713643	0.33019674539281746	0.8257281540939104	2.1666762018430967	3.0346221656029324	0.33019674539281746	0.0	4.650457366426211	4.689509848705708	0.5155906271165206	0.0	0.0	3.366314406293101	2.5157058602409914	0.5155906271165206	0.0	0.0	0.0
31A_2	2	31	rural	first_A	0.0	1.410417446470737	0.0	0.0	0.0	0.0	0.0	0.0	0.0	0.0	0.0	0.0	0.0	2.3182776434166166	1.2163090457944934	0.0	0.0	0.0	0.0	0.0	3.676452197930139	1.1259474591289544	0.0	1.957326855522712	2.491513609120315	0.4057803150790878	0.0	4.511003254364599	4.7894181741081	0.0	0.0	0.0	2.7545119431712006	1.5440919943347828	0.0	0.0	0.0	0.6118384564969855
13A_2	2	13	rural	first_A	0.0	2.445243531119896	0.0	0.0	0.0	0.0	0.0	0.0	0.0	0.0	0.0	0.0	0.8316677077673477	0.0	0.0	0.0	0.0	0.0	0.0	0.0	3.521295071015846	0.0	3.195287153236875	3.0229251358794036	2.5525352958098013	0.0	0.0	4.616317545159401	4.706068292092018	0.38858256423323834	0.0	0.0	3.0270771721669933	2.3326669317562017	0.7275519220360089	0.0	0.0	0.0
B018A_2	2	18	rural	second_B	0.0	1.7168809089347898	0.2709557435741878	0.0	0.0	0.0	0.0	0.2709557435741878	0.0	0.0	0.0	0.0	0.2709557435741878	2.5505603806700456	1.5520300565288747	0.2709557435741878	0.0	0.0	0.0	0.0	3.5195801448014286	1.637922666581085	2.4793849094014826	2.7702204833261495	2.8742043058790996	0.2709557435741878	0.0	4.55462537090743	4.72376183307687	1.241984554943794	0.0	0.0	2.769581490173161	2.2743817162436897	0.2709557435741878	0.0	0.0	3.69917652503061
B021A_1	1	21	rural	second_B	0.0	1.9730073168385192	0.0	0.0	0.0	0.0	0.0	0.0	0.0	0.0	0.0	0.0	0.0	1.9407799123557967	1.1920704160085323	0.0	0.0	0.0	0.0	0.0	3.3656502883115698	0.0	0.8195990880815371	2.222156497169189	3.0466225342002757	0.0	0.0	4.650972541449143	4.688768443839505	0.5105899498414178	0.0	0.0	3.35782454195425	2.5262489514758086	0.32637020201211886	0.0	0.0	0.0
B018A_1	1	18	rural	second_B	0.0	1.717139026301967	0.2677041296937583	0.0	0.0	0.0	0.0	0.2677041296937583	0.0	0.0	0.0	0.0	0.0	2.558120213915984	1.5451929249873722	0.2677041296937583	0.0	0.0	0.0	0.0	3.521437993766925	1.6480254707445139	2.4736179217286187	2.8171653270969297	2.8810260875325366	0.0	0.0	4.5530724309708255	4.724424296047484	1.235354613089925	0.0	0.0	2.781941210614071	2.2572676560414706	0.0	0.0	0.0	3.694317220904552
107A_2	2	107	urban	first_A	0.0	1.0943119315296832	0.0	0.0	0.0	0.0	0.0	0.0	0.0	0.0	0.0	0.0	0.5861776943216244	2.62120612220097	0.0	0.0	0.0	0.3852809767867231	0.0	0.0	3.224710155089788	0.0	0.3852809767867231	2.9209729513620095	4.589586669819981	0.0	0.0	4.4150620607669	4.5046761894692775	0.3852809767867231	0.0	0.0	2.3386226974403526	1.3775045688142764	0.0	0.0	0.0	0.0
31A_1	1	31	rural	first_A	0.0	1.2856184270980264	0.0	0.0	0.0	0.0	0.0	0.0	0.0	0.0	0.0	0.0	0.0	2.3157721571939143	1.210913856596592	0.0	0.0	0.0	0.0	0.0	3.6833862084910165	1.1206335060158379	0.0	2.007171206536006	2.504840852079176	0.0	0.0	4.512399581909458	4.788118049883703	0.0	0.0	0.0	2.745217236804119	1.5925171608230766	0.0	0.0	0.0	0.60750356626898
13A_1	1	13	rural	first_A	0.0	2.442024399721764	0.0	0.0	0.0	0.0	0.0	0.0	0.0	0.0	0.0	0.0	0.0	0.3853466419500764	0.0	0.0	0.0	0.0	0.0	0.0	3.5341458692634595	0.0	3.1933957006510636	3.070136256395816	2.54706392289694	0.0	0.0	4.613799894229309	4.7063044915714745	0.3853466419500764	0.0	0.0	3.0292025928237547	2.338733823052227	0.7230978405254336	0.0	0.0	0.0
