# Supplementary material for: Recent urbanization in China is correlated with a Westernized microbiome encoding increased virulence and antibiotic resistance genes
Source: Microbiome. 2017 Sep 15;5:121. doi: 10.1186/s40168-017-0338-7 (PMC5603068; doi:10.1186/s40168-017-0338-7)
Supplement: Supplementary file 24 — Supplementary zip file. Code and input tables used to generate the figures and tables in this paper. (ZIP 16846 kb) [file 40168_2017_338_MOESM24_ESM.zip › UrbanRuralChina/16SrRNA/inputData/RDP/family_taxaAsColumns.txt]

sample	Puniceicoccaceae	Micrococcaceae	Moraxellaceae	Paenibacillaceae 1	Actinomycetaceae	Methylocystaceae	Acidaminococcaceae	Cytophagaceae	SAR11	Sphingomonadaceae	Dermabacteraceae	Methanobacteriaceae	Enterobacteriaceae	Campylobacteraceae	Aeromonadaceae	Ruminococcaceae	Bacillaceae 1	Vibrionaceae	Rhodospirillaceae	Pasteurellaceae	Nannocystaceae	Rubritaleaceae	Cyclobacteriaceae	Rhizobiales_incertae_sedis	Pseudonocardiaceae	Bacteriovoracaceae	Bacteroidales_incertae_sedis	Porphyromonadaceae	Rhizobiaceae	Cryomorphaceae	Cohaesibacteraceae	Coxiellaceae	Corynebacteriaceae	Kordiimonadaceae	Coriobacteriaceae	Desulfuromonadaceae	Francisellaceae	Colwelliaceae	Verrucomicrobiaceae	Hahellaceae	Flavobacteriaceae	Bifidobacteriaceae	Victivallaceae	Rikenellaceae	Flammeovirgaceae	Methylobacteriaceae	Burkholderiales_incertae_sedis	Streptococcaceae	Leptotrichiaceae
25A_2	0	0	0	0	3	0	2065	0	0	0	0	0	409	1	0	7274	0	0	0	28	0	0	0	0	0	0	0	494	0	0	0	0	1	0	9	0	0	0	0	0	3	214	0	159	0	0	0	5	0
25A_1	0	0	0	0	4	0	2161	0	0	0	0	0	419	1	0	7439	0	0	0	28	0	0	0	0	0	0	0	579	0	0	0	0	1	0	9	0	0	0	0	0	2	221	0	167	0	0	0	5	0
B094A_1	0	0	1	0	8	0	3554	0	0	0	0	0	1673	1	0	821	0	0	0	154	0	0	0	0	0	0	0	2595	0	0	0	0	0	0	15	0	0	0	0	0	0	474	0	5	0	0	0	113	0
35A_2	0	0	1	0	1	0	652	0	0	0	0	1	5968	0	1	4878	0	0	0	40	0	0	0	0	0	0	0	245	0	0	0	0	1	0	12	0	0	0	1	0	0	2	3	81	0	0	0	4	0
B094A_2	0	0	1	0	8	0	3509	0	0	0	0	0	1565	1	0	754	0	0	0	153	0	0	0	0	0	0	0	2526	0	0	0	0	0	0	15	0	0	0	0	0	0	457	0	2	0	0	0	125	0
35A_1	0	0	1	0	1	0	730	0	0	0	0	1	6176	0	1	4940	0	0	0	40	0	0	0	0	0	0	0	247	0	0	0	0	2	0	11	0	0	0	1	0	0	2	4	84	0	0	0	4	0
091A_1	0	0	0	0	5	0	17	0	0	0	0	0	99	0	0	9247	0	0	0	4	0	0	0	0	0	0	0	38	0	0	0	0	0	0	7	0	0	0	105	0	0	32	0	222	0	0	0	4	0
29A_2	1	0	0	0	3	0	78	0	0	0	0	0	1757	3	1	7255	0	0	0	84	0	0	0	0	0	0	0	189	0	0	0	0	0	0	26	0	0	0	0	0	0	6	5	77	0	0	0	243	0
29A_1	1	1	0	0	3	0	79	0	0	0	0	0	1838	3	1	7359	0	0	0	84	0	0	0	0	0	0	0	193	0	0	0	0	0	0	27	0	0	0	0	0	0	6	5	84	0	0	0	185	0
28A_2	0	0	0	0	1	0	3090	0	0	0	0	0	33	0	0	6952	0	0	0	28	0	0	0	0	0	0	0	175	0	0	0	0	0	0	16	0	0	0	0	0	1	15	0	160	0	0	0	7	0
28A_1	0	0	0	0	1	0	2919	0	0	0	0	0	33	0	0	7284	0	0	0	27	0	0	0	0	0	0	0	194	0	0	0	0	0	0	14	0	0	0	1	0	0	16	0	163	0	0	0	6	0
091A_2	0	0	0	0	5	0	12	0	0	0	0	0	80	0	0	9139	0	0	0	3	0	0	0	0	0	0	0	19	0	0	0	0	0	0	6	0	0	0	104	0	0	30	0	210	0	0	0	5	0
099A_1	0	5	0	0	8	0	17	0	0	0	0	0	549	3	0	3248	0	0	0	117	0	0	0	0	0	0	0	25	0	0	0	0	1	0	9	0	0	0	0	0	0	241	0	118	0	0	0	43	0
B084A_2	0	0	0	0	2	0	1859	0	0	0	0	0	17851	0	0	17532	0	0	0	11	0	0	0	0	0	0	0	1341	0	0	0	0	0	0	57	0	0	0	0	0	0	62	0	2101	0	0	0	86	0
099A_2	0	5	0	0	8	0	14	0	0	0	0	0	515	3	0	3219	0	0	0	119	0	0	0	0	0	0	0	15	0	0	0	0	1	0	10	0	0	0	0	0	0	235	0	115	0	0	0	48	0
B084A_1	0	0	0	0	3	0	1885	0	0	0	0	0	18236	0	0	17506	0	0	0	12	0	0	0	0	0	0	0	1430	0	0	0	0	0	0	59	0	0	0	0	0	0	65	0	2148	0	0	0	78	0
B028A_2	0	0	0	0	0	0	2504	0	0	0	0	0	64	1	0	4717	0	0	0	69	0	0	0	0	0	0	0	299	0	0	0	0	0	0	9	0	0	0	8	0	0	2	0	204	0	0	0	40	1
B006A_1	0	1	0	0	15	0	6898	0	0	0	0	0	351	2	0	25309	0	0	0	33	0	0	0	0	0	0	0	292	0	0	0	0	0	0	11	0	0	0	0	0	0	29	0	1779	0	0	0	69	0
20A_2	0	0	1	0	14	1	4419	0	0	0	0	0	1248	1	0	6924	0	6	1	26	0	0	0	0	0	0	0	2188	0	0	0	0	0	0	167	0	1	0	1	0	3	1126	0	437	0	0	0	257	0
20A_1	0	0	1	0	18	1	4484	0	0	0	0	0	1315	1	0	7159	0	6	2	28	0	0	0	0	0	0	0	2499	0	0	0	0	0	0	171	0	1	0	1	0	3	1175	0	451	0	0	0	237	0
084A_1	0	1	3	0	0	0	1567	0	0	0	0	0	7717	0	0	15874	0	0	0	1	0	0	0	0	0	0	0	1111	0	0	0	0	0	0	13	0	0	0	14	0	0	21	0	888	0	0	0	11	0
B003A_1	0	1	0	0	2	0	465	0	0	0	0	0	939	1	2	6463	0	0	0	1466	0	0	0	0	0	0	0	256	0	0	0	0	0	0	8	0	0	0	1	0	0	23	0	112	0	0	0	146	1
B003A_2	0	0	0	0	1	0	454	0	0	0	0	0	777	1	1	6283	0	0	0	1349	0	0	0	0	0	0	0	249	0	0	0	0	0	0	9	0	0	0	1	0	0	22	1	107	0	0	0	123	1
B098A_1	0	0	0	0	0	0	4380	0	0	0	0	0	382	0	0	13041	0	0	0	23	0	0	0	0	0	0	0	4600	0	0	0	0	0	0	13	0	0	0	2207	0	2	90	23	3276	0	0	0	13	0
B098A_2	0	0	0	0	0	0	4325	0	0	0	0	0	362	0	0	12855	0	0	0	24	0	0	0	0	0	0	0	4447	0	0	0	0	0	0	12	0	0	0	2196	0	2	89	22	3210	0	0	0	17	0
B028A_1	0	0	0	0	0	0	2607	0	0	0	0	0	66	1	0	4860	0	0	0	71	0	0	0	0	0	0	0	338	0	0	0	0	0	0	7	0	0	1	9	0	0	3	0	210	0	0	0	41	1
B010A_2	0	10	0	0	7	0	211	1	0	0	0	0	474	17	0	29045	0	2	0	2265	0	0	0	0	0	4	0	311	0	2	0	0	1	0	66	0	0	15	3	0	19	431	0	170	0	0	0	1353	26
B010A_1	1	11	0	0	7	0	223	1	0	0	0	0	510	18	0	29232	0	2	0	2297	0	0	0	0	0	4	0	324	0	2	0	0	2	0	70	0	0	14	3	0	19	442	0	179	0	0	0	1336	28
B119A_1	0	0	0	0	5	0	2048	0	2	0	0	0	41909	1	0	20943	0	5	1	25	0	0	0	0	0	0	0	5192	0	1	0	0	0	0	1	0	0	0	0	0	14	256	0	882	0	0	0	9	7
15A_2	0	2	0	0	0	0	1954	0	0	0	0	0	1415	2	0	31042	0	0	0	831	0	0	0	0	0	0	0	1927	0	0	0	0	0	0	51	0	0	0	0	0	0	378	1	916	0	0	0	144	0
B119A_2	1	0	0	0	4	0	2018	0	2	0	0	0	40943	1	0	20702	0	5	0	23	0	0	0	1	0	0	0	4312	0	1	0	0	0	0	11	0	0	0	0	0	14	243	0	843	1	0	0	9	7
B116A_1	0	3	0	0	14	0	4923	0	0	0	0	0	22762	3	0	7252	0	12	0	22	0	0	0	0	0	0	1	194	0	0	0	0	3	0	55	0	0	0	1	2	2	2073	0	10	3	0	0	122	2
086A_1	0	0	0	0	6	0	32	0	0	0	0	0	1083	1	0	15057	0	0	0	791	0	0	0	0	0	0	0	618	0	0	0	0	0	0	7	0	0	0	11	0	3	35	0	29	0	0	0	50	0
086A_2	0	0	0	0	5	0	32	0	0	0	0	0	1013	1	0	14748	0	0	0	771	0	0	0	0	0	0	0	433	0	0	0	0	0	0	6	0	0	0	11	0	5	31	0	29	0	0	0	52	0
084A_2	0	1	3	0	0	0	1532	0	0	0	0	0	7529	0	0	15792	0	0	0	1	0	0	0	0	0	0	0	1058	0	0	0	0	0	0	13	0	0	0	13	0	0	22	0	867	0	0	0	14	0
15A_1	0	2	0	0	3	0	1926	0	0	0	0	0	1471	2	0	31805	0	0	0	818	0	0	0	0	0	0	0	2032	0	0	0	0	0	0	55	0	0	0	0	0	0	391	1	948	0	0	0	133	0
B085A_1	0	0	0	0	1	0	509	0	0	0	0	0	181	0	0	15365	0	0	0	6	0	0	0	0	0	0	0	1185	0	0	0	0	0	0	6	0	0	0	2166	0	0	33	0	20	0	0	0	15	0
B085A_2	0	0	0	0	1	0	501	0	0	0	0	0	174	0	0	14936	0	0	0	5	0	0	0	0	0	0	0	852	0	0	0	0	0	0	6	0	0	0	2158	0	0	33	0	12	0	0	0	16	0
1A_2	0	5	0	0	53	0	632	0	0	0	0	0	4111	1	0	18639	1	0	0	364	0	0	0	0	0	0	0	1438	0	0	0	0	13	0	209	0	0	0	52	0	0	700	0	275	0	0	0	9521	0
1A_1	0	5	0	0	53	0	633	0	0	0	0	0	4096	1	0	18630	0	0	0	356	0	0	0	0	0	0	0	985	0	0	0	0	15	0	203	0	0	0	51	0	0	699	0	280	0	0	0	8308	0
B120A_1	0	0	0	0	2	0	2043	0	0	0	0	0	505	0	0	15068	0	1	0	4	0	0	0	0	0	0	0	5448	0	0	0	0	0	0	101	0	0	1	377	0	6	170	0	4712	8	0	0	72	0
100A_2	0	0	2	0	1	0	4961	0	0	0	0	0	188	0	0	8122	0	0	0	0	0	0	0	0	0	0	0	192	0	0	0	0	0	0	22	0	0	0	13	0	0	126	0	401	0	0	0	12	3
B120A_2	0	0	0	0	2	0	2014	0	0	0	0	0	488	0	0	14770	0	1	0	4	0	0	0	0	0	0	0	4721	0	0	0	0	0	0	97	0	0	1	374	0	6	165	0	4561	8	0	0	73	0
B011A_2	0	13	0	0	4	0	5237	0	0	0	0	0	228	18	0	2223	0	9	0	239	0	0	0	0	0	1	0	114	0	1	0	0	0	0	43	0	0	1	5	0	8	50	0	16	0	0	0	1790	4
100A_1	0	0	2	0	1	0	5033	0	0	0	0	0	171	0	0	8210	0	0	0	0	0	0	0	0	0	0	0	260	0	0	0	0	0	0	23	0	0	0	18	0	0	124	0	417	0	0	0	9	3
B011A_1	0	14	0	0	5	0	5717	0	0	0	0	0	247	19	0	2246	0	8	0	241	0	0	0	0	0	1	0	131	0	1	0	0	0	0	38	0	0	1	6	0	10	52	0	24	0	0	0	1739	4
11A_1	0	7	0	0	9	0	1494	0	0	0	1	0	650	0	0	7045	0	0	0	15	0	0	0	0	0	0	0	835	0	0	0	0	1	0	44	0	0	0	0	0	0	27	0	57	0	0	0	896	1
11A_2	0	7	0	0	8	0	1335	0	0	0	1	0	611	0	0	6987	0	0	0	18	0	0	0	0	0	0	0	785	0	0	0	0	1	0	47	0	0	0	0	0	0	24	0	52	0	0	0	985	1
B013A_1	0	0	0	0	9	0	16	0	0	0	0	0	602	53	0	12718	0	0	0	26	0	0	0	0	0	3	0	1093	0	0	3	0	0	0	25	0	0	0	0	0	5	88	0	3569	0	0	0	75	0
37A_1	0	6	2	0	11	0	1857	0	0	0	0	114	4959	2	0	11963	0	0	0	405	0	0	0	0	0	0	0	138	0	0	0	0	2	0	81	0	0	0	0	0	0	36	0	144	0	0	0	4362	26
B013A_2	0	0	0	0	9	0	13	0	0	0	0	0	525	50	0	12497	0	0	0	22	0	0	0	0	0	3	0	1004	0	0	3	0	0	0	25	0	0	0	0	0	5	77	0	3400	0	0	0	74	0
B015A_2	0	0	0	0	3	0	2687	0	0	0	0	0	800	10	0	27015	0	1	0	83	0	0	0	0	0	2	0	5308	0	1	1	0	0	0	40	0	0	0	1	0	11	148	0	1601	1	0	0	59	4
B116A_2	0	3	0	0	15	0	4868	0	0	0	0	0	22374	3	0	6385	0	12	0	20	0	0	0	0	0	0	1	123	0	0	0	0	3	0	54	0	0	0	1	2	2	2037	0	8	3	0	0	131	2
B015A_1	0	0	0	0	2	0	3002	0	0	0	0	0	847	10	0	27495	0	1	0	86	0	0	0	0	0	2	0	5712	0	1	1	0	0	0	37	0	0	0	1	0	11	149	0	1681	1	0	0	58	4
081A_1	0	2	1	0	0	0	0	0	0	0	0	0	488	2	0	14989	0	0	0	28	0	0	0	0	0	0	0	2061	0	0	0	0	1	0	17	0	0	0	0	0	0	18	0	358	0	0	0	47	0
094A_2	0	0	0	0	2	0	1105	0	0	0	0	0	224	0	0	424	0	0	0	29	0	0	0	0	0	0	0	1646	0	0	0	0	0	0	2	0	0	0	0	0	0	566	0	1	0	0	0	22	0
081A_2	0	2	1	0	0	0	1	0	0	0	0	0	484	1	0	14816	0	0	0	29	0	0	0	0	0	0	0	1905	0	0	0	0	1	0	17	0	0	0	0	0	0	16	0	341	0	0	0	47	0
094A_1	0	0	0	0	2	0	1124	0	0	0	0	0	233	0	0	428	0	0	0	30	0	0	0	0	0	0	0	1688	0	0	0	0	0	0	2	0	0	0	0	0	0	589	0	1	0	0	0	22	0
37A_2	0	5	2	0	10	0	1734	0	0	0	0	114	4852	2	0	11732	0	0	0	400	0	0	0	0	0	0	0	133	0	0	0	0	1	0	82	0	0	0	0	0	0	35	0	134	0	0	0	4683	24
B091A_1	0	0	2	0	1	0	39	0	0	0	0	0	1635	0	0	20127	0	0	0	5	0	0	0	0	0	0	0	21	0	0	0	0	0	0	12	0	0	0	1	0	0	66	0	181	0	0	0	2	0
093A_2	0	0	1	0	3	0	5640	0	0	0	0	0	829	0	0	601	0	0	0	2	0	0	0	0	0	0	0	5797	0	0	0	0	0	0	11	0	0	0	9	0	0	11	0	770	0	0	0	22	0
093A_1	0	0	1	0	3	0	5669	0	0	0	0	0	860	0	0	671	0	0	0	1	0	0	0	0	0	0	0	6549	0	0	0	0	0	0	12	0	0	0	10	0	0	11	0	793	0	0	0	20	0
B091A_2	0	0	2	0	1	0	35	0	0	0	0	0	1527	0	0	19872	0	0	0	7	0	0	0	0	0	0	0	19	0	0	0	0	0	0	12	0	0	0	1	0	0	65	0	168	0	0	0	4	0
B099A_1	0	19	0	0	64	0	25	0	0	0	0	0	2303	7	59	9737	0	16	0	503	0	0	0	0	0	0	0	44	0	0	0	0	10	0	81	0	0	0	1	0	2	16836	0	270	9	0	0	1280	3
B099A_2	0	19	0	0	57	0	20	0	0	0	0	0	2137	6	62	9648	0	16	0	493	0	0	0	0	0	0	0	35	0	0	0	0	7	0	94	0	0	0	1	0	2	16241	0	254	8	0	0	1307	3
B093A_2	0	0	0	0	0	0	3169	0	0	0	0	0	2134	0	0	348	0	0	0	3	0	0	0	0	0	0	0	5016	0	0	0	0	0	0	2	0	0	0	1	0	0	18	0	680	0	0	0	10	0
B093A_1	0	0	0	0	1	0	3188	0	0	0	0	0	2222	0	0	396	0	0	0	0	0	0	0	0	0	0	0	6394	0	0	0	0	0	0	2	0	0	0	1	0	0	19	0	719	0	0	0	9	0
B083A_1	0	1	0	0	4	0	5351	0	0	0	0	0	523	0	0	10961	0	0	0	4046	0	0	0	0	0	0	0	1447	0	0	0	0	0	0	24	0	0	0	0	0	0	567	0	3790	0	0	0	129	0
B083A_2	0	1	0	0	3	0	5258	0	0	0	0	0	460	0	0	10531	0	0	0	3991	0	0	0	0	0	0	0	1053	0	0	0	0	0	0	24	0	0	0	0	0	0	548	0	3615	0	0	0	128	0
B039A_2	0	0	0	0	0	0	2684	0	0	1	0	4	126	0	0	10555	0	0	0	2	0	0	0	0	0	0	0	3619	0	0	0	0	0	0	7	0	0	0	12	0	0	7	0	1560	0	0	0	9	0
3A_2	0	0	0	0	15	0	1858	0	0	0	0	0	287	0	0	16995	0	1	0	37	0	0	0	0	0	0	0	3594	0	0	0	0	2	0	375	0	0	0	1	0	2	104	0	1159	0	0	0	229	1
3A_1	0	0	0	0	17	0	1910	0	0	0	1	0	299	0	0	17677	0	1	0	36	0	0	0	0	0	0	0	3752	0	0	0	0	2	0	291	0	0	0	2	0	1	108	0	1186	0	0	0	217	1
6A_2	0	0	0	0	4	0	2265	0	0	0	0	0	2312	0	0	24831	0	0	0	45	0	0	0	0	0	0	0	553	0	0	0	0	0	0	25	0	0	0	2	0	0	12	0	597	0	0	0	30	0
B029A_1	0	0	0	0	1	0	61	0	0	0	0	0	4730	2	0	5676	0	0	0	95	0	0	0	0	0	0	0	223	0	0	0	0	0	0	15	0	0	0	0	0	0	32	1	148	0	0	0	247	0
098A_2	0	0	0	0	0	0	4099	0	0	0	0	0	954	1	0	53245	0	0	0	47	0	0	0	0	0	0	0	2990	0	0	0	0	1	0	9	0	0	0	1813	0	2	166	24	3199	0	0	0	16	0
6A_1	0	0	0	0	5	0	2413	0	0	0	0	0	2554	0	0	26754	0	0	0	45	0	0	0	0	0	0	0	725	0	0	0	0	0	0	25	0	0	0	0	0	0	13	0	662	0	0	0	28	0
B029A_2	0	0	0	0	1	0	58	0	0	0	0	0	4587	1	0	5547	0	0	0	89	0	0	0	0	0	0	0	202	0	0	0	0	0	0	14	0	0	0	0	0	0	30	1	128	0	0	0	252	0
098A_1	0	0	0	0	0	0	4284	0	0	0	0	0	977	1	0	54575	0	0	0	48	0	0	0	0	0	0	0	3118	0	0	0	0	1	0	9	0	0	0	1821	0	0	175	27	3328	0	0	0	15	0
085A_2	0	0	0	0	0	0	116	0	0	0	0	0	1333	0	0	14499	0	0	0	7	0	0	0	0	0	0	0	163	0	0	0	0	0	0	4	0	0	0	3162	0	0	112	0	1	0	0	0	8	0
085A_1	0	0	0	0	2	0	120	0	0	0	0	0	1424	0	0	14838	0	0	0	6	0	0	0	0	0	0	0	238	0	0	0	0	0	0	4	0	0	0	3124	0	0	122	0	3	0	0	0	8	0
B025A_2	0	0	0	0	3	0	3698	0	0	0	0	0	449	0	0	6458	0	0	0	18	0	0	0	0	1	0	0	1558	0	0	0	0	2	0	3	0	0	0	0	0	0	52	0	371	0	0	0	7	0
B025A_1	0	0	0	0	3	0	3779	0	0	0	0	0	492	0	0	6566	0	0	0	18	0	0	0	0	1	0	0	1919	0	0	0	0	2	0	3	0	0	0	0	0	0	54	0	379	0	0	0	7	0
119A_1	0	0	0	0	1	0	1373	0	0	0	0	0	30362	0	0	31775	0	0	0	1	0	0	0	0	0	0	0	1203	0	0	0	0	0	0	70	0	0	0	0	0	0	660	0	3321	0	0	0	17	0
082A_2	0	1	0	0	1	0	6	0	0	0	0	0	111	0	0	26557	0	0	0	15	0	0	0	0	0	0	0	825	0	0	0	0	0	0	37	0	0	0	66	0	4	12	0	1577	0	0	0	55	0
B101A_1	0	0	0	0	3	0	23	0	0	0	0	0	1140	0	0	13705	0	0	0	281	0	0	0	0	0	0	0	6426	0	0	0	0	0	0	24	0	0	0	18	0	0	689	0	377	0	0	0	34	1
119A_2	0	0	0	0	1	0	1330	0	0	0	0	0	30662	0	0	30687	0	0	0	1	0	0	0	0	0	0	0	1167	0	0	0	0	0	0	85	0	0	0	0	0	1	619	0	3243	0	0	0	19	0
082A_1	0	2	0	0	1	0	4	0	0	0	0	0	117	0	0	27340	0	0	0	16	0	0	0	0	0	0	0	923	0	0	0	0	0	0	37	0	0	0	64	0	2	12	0	1678	0	0	0	44	0
B101A_2	0	0	0	0	3	0	18	0	0	0	0	0	1124	0	0	13519	0	0	0	278	0	0	0	0	0	0	0	5821	0	0	0	0	0	0	25	0	0	0	14	0	0	669	0	353	0	0	0	33	1
B100A_1	0	0	1	0	2	0	3452	0	0	1	0	0	1466	0	0	7088	0	3	3	2	2	0	0	0	0	0	0	254	0	0	0	0	0	1	7	0	0	0	28	0	4	30	0	1872	3	1	0	21	0
21A_1	0	1	0	0	3	0	315	0	0	0	0	51	317	0	0	35160	0	0	0	152	0	0	0	0	0	0	0	3639	0	0	0	0	0	0	258	0	0	0	1	0	1	257	12	2916	0	0	0	41	0
B100A_2	0	0	1	0	2	0	3395	0	0	1	0	0	1418	0	0	6934	0	3	3	1	1	0	0	0	0	0	0	161	0	0	0	0	0	1	7	0	0	0	29	0	4	31	0	1814	3	1	0	23	0
21A_2	0	1	0	0	3	0	299	0	0	0	0	54	306	0	0	33843	0	0	0	153	0	0	0	0	0	0	0	3481	0	0	0	0	0	0	242	0	0	0	1	0	0	247	12	2788	0	0	0	46	0
083A_2	0	0	0	0	0	0	1073	0	0	0	0	0	128	0	0	13584	0	0	0	302	0	0	0	0	0	0	0	89	0	0	0	0	0	0	0	0	0	0	0	0	1	476	0	323	0	0	0	62	0
7A_2	0	2	0	0	35	0	649	0	0	0	0	0	229	1	0	58964	0	0	0	150	0	0	0	0	0	0	0	375	0	0	0	0	0	0	25	0	0	0	0	0	0	34	0	105	0	0	0	4593	0
120A_1	0	1	0	0	3	0	2190	0	0	0	0	0	459	0	18	21414	0	0	0	116	0	0	0	0	0	0	0	4321	0	0	0	0	0	0	58	0	0	0	5	0	0	54	0	2694	0	0	0	16	0
7A_1	0	2	0	0	40	0	676	0	0	0	0	0	232	1	0	59696	0	0	0	155	0	0	0	0	0	0	1	400	0	0	0	0	0	0	25	0	0	0	0	0	0	38	0	108	0	0	0	4142	0
083A_1	0	0	0	0	0	0	1121	0	0	0	0	0	137	0	0	13888	0	0	0	303	0	0	0	0	0	0	0	108	0	0	0	0	0	0	0	0	0	0	0	0	3	493	0	344	0	0	0	54	0
120A_2	0	1	0	0	3	0	2145	0	0	0	0	0	441	0	20	21297	0	0	0	113	0	0	0	0	0	0	0	4043	0	0	0	0	0	0	55	0	0	0	4	0	0	53	0	2640	0	0	0	13	0
B082A_2	0	0	0	0	11	0	71	0	0	0	0	0	2327	0	0	31297	0	0	0	2	0	0	0	0	0	0	0	198	0	0	0	0	0	0	75	0	0	0	4	0	0	5	0	157	0	0	0	5040	0
B035A_2	0	0	0	0	0	0	2758	0	0	0	0	13	419	1	0	12517	0	0	0	58	0	0	0	0	0	0	0	1012	0	0	0	0	1	0	13	0	0	0	1656	0	0	5	51	487	0	0	0	4	0
B035A_1	0	0	0	0	0	0	3007	0	0	0	0	13	552	1	0	13348	0	0	0	54	0	0	0	0	0	0	0	1124	0	0	0	0	1	0	12	0	0	0	1679	0	0	2	54	532	0	0	0	6	0
10A_1	0	1	0	0	6	0	627	0	0	0	0	0	131	0	0	15031	0	0	0	233	0	0	0	0	0	0	0	772	0	0	0	0	0	0	50	0	0	0	95	0	0	1494	0	805	0	0	0	693	0
B082A_1	0	0	0	0	10	0	73	0	0	0	0	0	2388	0	0	31559	0	0	0	5	0	0	0	0	0	0	0	275	0	0	0	0	0	0	77	0	0	0	4	0	0	4	0	171	0	0	0	4815	0
10A_2	0	1	0	0	6	0	615	0	0	0	0	0	111	0	0	14844	0	0	0	230	0	0	0	0	0	0	0	731	0	0	0	0	0	0	47	0	0	0	94	0	0	1444	0	790	0	0	0	727	0
B109A_2	0	3	1	0	19	0	684	0	1	0	0	0	226	0	0	8299	0	3	2	456	0	0	0	0	0	0	0	182	0	4	0	0	0	0	87	1	0	0	5	0	27	495	0	102	1	0	0	73	0
B034A_1	0	1	0	0	14	0	4288	0	0	2	0	0	55	0	0	32614	0	0	0	93	0	0	0	0	0	0	0	864	0	0	0	0	0	0	7	0	0	0	100	0	0	603	0	38	0	0	0	223	0
B034A_2	0	1	0	0	13	0	4205	0	0	2	0	0	49	0	0	32232	0	0	0	92	0	0	0	0	0	0	0	734	0	0	0	0	0	0	7	0	0	0	102	0	0	589	0	35	0	0	0	233	0
B109A_1	0	3	1	0	20	0	682	0	1	0	0	0	246	0	0	8355	0	3	2	466	0	0	0	0	0	0	0	214	0	5	0	0	0	0	88	1	0	0	7	0	27	512	0	106	2	0	0	66	0
101A_1	0	1	0	0	2	0	3	0	0	0	0	0	173	0	0	9370	0	0	0	8	0	0	0	0	0	0	0	2292	0	0	0	0	0	0	15	0	0	0	0	0	0	747	0	729	0	0	0	22	0
101A_2	0	1	0	0	1	0	3	0	0	0	0	0	171	0	0	9187	0	0	0	6	0	0	0	0	0	0	0	2121	0	0	0	0	0	0	15	0	0	0	0	0	0	740	0	706	0	0	0	22	0
B024A_1	0	3	0	0	2	0	21	0	0	0	0	0	119	4	0	19334	0	0	0	312	0	0	0	0	0	0	0	2059	0	0	0	0	0	0	16	0	0	0	418	0	0	1010	3	1203	0	0	0	274	0
B039A_1	0	0	0	0	0	0	3053	0	0	2	0	4	139	0	0	10678	0	0	0	3	0	0	0	0	0	0	0	4213	0	0	0	0	0	0	6	0	0	0	12	0	0	8	0	1611	0	0	0	9	0
B024A_2	0	3	0	0	1	0	22	0	0	0	0	0	110	4	0	19061	0	0	0	305	0	0	0	0	0	0	0	1888	0	0	0	0	0	0	16	0	0	0	418	0	0	984	3	1161	0	0	0	283	0
B081A_2	0	1	0	0	4	0	39	2	0	0	0	0	775	0	0	22537	0	0	0	3	0	0	0	0	0	0	0	1356	0	0	0	0	0	0	373	0	0	0	0	0	0	384	0	586	0	0	0	238	0
B081A_1	0	2	0	0	4	0	41	2	0	0	0	0	813	0	0	22700	0	0	0	5	0	0	0	0	0	0	0	1425	0	0	0	0	0	0	381	0	0	0	0	0	0	401	0	623	0	0	0	230	0
B006A_2	0	0	0	0	14	0	6729	0	0	0	0	0	299	2	0	24698	0	0	0	34	0	0	0	0	0	0	0	257	0	0	0	0	0	0	11	0	0	0	0	0	0	28	0	1706	0	0	0	79	0
B020A_1	0	0	0	0	2	0	254	0	0	0	0	0	386	0	0	9041	0	0	0	107	0	0	0	0	0	0	0	346	0	0	0	0	0	0	20	0	0	0	0	0	0	44	0	42	0	0	0	102	0
B001A_1	0	3	0	0	13	0	2412	0	0	0	0	0	356	21	0	9014	0	0	0	1776	0	0	0	0	0	0	0	1203	0	0	0	0	1	0	62	0	0	0	13	0	0	55	0	209	0	0	0	9589	2
116A_1	0	0	0	0	4	0	8755	0	0	0	0	0	2072	1	0	5983	0	0	0	1	0	0	0	0	0	0	0	4508	0	0	0	0	2	0	102	0	0	0	0	0	0	294	0	200	0	0	0	45	0
B001A_2	0	3	0	0	13	0	2280	0	0	0	0	0	342	19	0	8736	0	0	0	1753	0	0	0	0	0	0	0	1091	0	0	0	0	1	0	58	0	0	0	13	0	0	53	0	196	0	0	0	10203	2
116A_2	0	0	0	0	4	0	8292	0	0	0	0	0	1848	1	0	4521	0	0	0	3	0	0	0	0	0	0	0	3376	0	0	0	0	2	0	98	0	0	0	1	0	0	280	0	180	0	0	0	42	0
B007A_2	0	2	0	0	34	0	1390	0	0	0	0	0	705	0	0	31375	0	0	0	66	0	0	0	0	0	0	0	406	0	0	0	0	1	0	12	0	0	0	0	0	0	15	0	142	0	0	0	212	0
B007A_1	0	3	0	0	38	0	1408	0	0	0	0	0	732	0	0	31738	0	0	0	67	0	0	0	0	0	0	0	436	0	0	0	0	1	0	12	0	0	0	0	0	1	17	0	148	0	0	0	203	0
B020A_2	0	0	0	0	2	0	253	0	0	0	0	0	294	0	0	8495	0	0	0	105	0	0	0	0	0	0	0	280	0	0	0	0	0	0	20	0	0	0	0	0	0	38	0	39	0	0	0	80	0
B031A_1	0	0	0	0	2	0	443	0	0	0	0	4	78	0	0	5203	1	0	0	6	0	0	0	0	0	0	0	388	0	0	0	0	0	0	15	0	0	0	16	0	0	0	0	1075	0	0	0	18	0
B086A_1	0	4	6	0	18	0	7	0	0	0	0	0	37267	0	0	31451	0	0	0	251	0	0	0	0	0	0	1	619	0	0	0	0	4	0	14	0	0	0	7	0	0	698	0	2	0	0	0	156	0
39A_2	0	0	0	0	11	0	1602	0	0	0	0	0	205	0	0	4248	0	0	0	0	0	0	0	0	0	0	0	906	0	0	0	0	0	0	78	0	0	0	13	0	0	23	0	77	0	0	0	28	0
24A_1	0	3	0	0	1	0	37	0	0	0	0	0	172	1	0	22628	1	0	0	10	0	0	0	0	0	0	0	3956	0	0	0	0	1	0	13	0	0	0	5218	0	0	116	0	3622	0	0	0	118	0
118A_2	0	0	0	0	1	0	3010	0	0	0	0	0	379	0	0	5364	0	0	0	0	0	0	0	0	0	0	0	1320	0	0	0	0	0	0	7	0	0	0	0	0	0	4	0	744	0	0	0	7	0
39A_1	0	0	0	0	13	0	1958	0	0	0	0	0	208	0	0	4314	0	0	0	1	0	0	0	0	0	0	0	1064	0	0	0	0	0	0	78	0	0	0	15	0	0	23	0	82	0	0	0	25	0
24A_2	0	3	0	0	1	0	33	0	0	0	0	0	167	1	0	22310	1	0	0	10	0	0	0	0	0	0	0	3805	0	0	0	0	1	0	11	0	0	0	5195	0	0	108	0	3542	0	0	0	128	0
B031A_2	0	0	0	0	2	0	428	0	0	0	0	4	54	0	0	5142	0	0	0	7	0	0	0	0	0	0	0	286	0	0	0	0	0	0	15	0	0	0	16	0	0	0	0	1036	0	0	0	22	0
B086A_2	0	3	6	0	11	0	13	0	0	0	0	0	33667	0	0	30629	0	0	0	221	0	0	0	0	0	0	1	308	0	0	0	0	0	0	13	0	0	0	7	0	1	624	0	12	0	0	0	125	0
118A_1	0	0	0	0	1	0	3038	0	0	0	0	0	422	0	0	5441	0	1	0	0	0	0	0	0	0	0	0	1471	0	0	0	0	0	0	7	0	0	0	0	0	0	4	0	745	0	0	0	7	0
109A_2	0	1	0	0	11	0	1379	0	0	0	0	0	2632	6	0	4150	0	0	0	424	0	0	0	0	0	0	0	399	0	0	0	1	1	0	11	0	0	0	10	0	0	229	0	406	0	0	0	825	0
109A_1	0	1	0	0	12	0	1407	0	0	0	0	0	2673	6	0	4231	0	0	0	424	0	0	0	0	0	0	0	461	0	0	0	1	1	0	11	0	0	0	12	0	0	235	0	427	0	0	0	728	0
108A_1	0	0	0	0	0	0	15	0	0	0	0	0	18089	0	0	6804	0	0	0	4	0	0	0	0	0	0	0	939	0	0	0	0	0	0	10	0	0	0	1	0	0	17	0	57	0	0	0	10	0
108A_2	0	0	0	0	0	0	15	0	0	0	0	0	17970	0	0	6728	0	0	0	7	0	0	0	0	0	0	0	881	0	0	0	0	0	0	16	0	0	0	1	0	0	13	0	50	0	0	0	8	0
34A_1	0	0	1	0	8	0	1634	0	0	0	0	0	543	2	0	81389	0	0	0	352	0	0	0	0	0	0	0	116	0	0	0	0	0	0	20	0	0	0	0	0	0	11578	0	76	0	0	0	50	0
34A_2	0	0	1	0	6	0	1535	0	0	0	0	0	515	1	0	79699	0	0	0	354	0	0	0	0	0	0	0	103	0	0	0	0	0	0	19	0	0	0	0	0	0	10849	0	71	0	0	0	66	0
B107A_2	0	0	0	0	2	0	21	0	0	0	0	0	43625	0	0	17948	0	0	0	5	0	0	0	0	0	0	0	1546	0	0	0	0	0	0	48	0	0	0	0	0	0	201	0	58	0	0	0	2	0
B107A_1	0	0	0	0	3	0	6	0	0	0	0	0	48975	0	0	19806	0	0	0	5	0	0	0	0	0	0	0	1765	0	0	0	0	0	0	25	0	0	0	0	0	0	211	0	53	0	0	0	4	0
18A_1	0	0	6	1	2	0	4134	14	0	2	0	0	88	2	0	12818	4	40	0	5	0	1	0	0	0	0	0	4425	1	0	0	0	2	0	100	0	2	0	194	0	15	29	0	3687	0	1	1	51	0
18A_2	0	0	5	1	2	0	4041	16	0	2	0	0	71	2	0	12517	4	40	0	5	0	1	0	0	0	0	0	3817	1	0	0	0	2	0	97	0	2	0	196	0	15	29	0	3557	0	1	1	57	0
B037A_1	0	2	0	0	0	0	2821	0	0	0	0	36	4595	2	0	7411	0	0	0	390	0	0	0	0	0	0	0	420	0	0	0	0	0	0	8	0	0	0	0	0	0	61	4	391	0	0	0	718	9
B118A_2	0	1	2	0	2	0	5577	0	0	0	0	0	1068	1	0	4672	0	2	0	4	4	0	1	0	0	2	0	1246	0	3	0	0	0	0	13	0	0	5	2	0	60	34	0	1427	0	0	0	49	0
B118A_1	0	1	2	0	2	0	5660	0	0	0	0	0	1069	1	0	4871	0	2	0	5	4	0	1	0	0	3	0	1444	0	3	0	0	0	0	14	0	0	5	2	0	62	36	0	1489	0	0	0	50	0
B108A_2	0	0	0	0	0	0	523	0	0	0	0	0	33599	6	0	11444	0	0	0	2	0	0	0	0	0	0	0	2541	1	0	0	0	0	0	233	0	0	0	0	0	0	41	0	2904	0	0	0	26	0
B108A_1	0	0	0	0	0	0	555	0	0	0	0	0	34374	6	0	11785	0	0	0	3	0	0	0	0	0	0	0	2727	1	0	0	0	0	0	236	0	0	0	0	0	0	42	0	2970	0	0	0	29	0
B037A_2	0	2	0	0	0	0	2686	0	0	0	0	36	4422	2	0	7276	0	0	0	382	0	0	0	0	0	0	0	386	0	0	0	0	0	0	10	0	0	0	0	0	0	58	4	369	0	0	0	745	9
107A_1	0	0	1	0	1	0	1136	0	0	0	0	0	26493	1	0	7170	0	0	0	1	0	0	0	0	0	0	0	891	0	0	0	0	0	0	12	0	0	0	0	0	0	2	0	593	0	0	0	4	0
B021A_2	0	0	0	0	0	0	158	0	0	0	0	13	268	2	0	7210	0	0	0	627	0	0	0	0	0	0	0	1380	0	0	0	0	0	0	103	0	0	0	0	0	0	180	0	803	0	0	0	73	1
31A_2	0	0	1	0	3	0	562	0	0	0	0	10	169	0	0	10190	0	0	0	17	0	0	0	0	0	0	0	102	0	0	0	0	0	0	18	0	0	0	2	0	0	0	0	638	0	0	0	13	0
13A_2	0	1	0	0	5	2	3	0	0	0	0	0	140	1	0	9378	0	0	0	90	0	0	0	0	0	0	0	661	0	0	0	0	0	0	13	0	0	0	0	0	0	126	0	995	0	0	0	156	0
B018A_2	0	0	10	0	14	0	3287	0	0	0	0	40	787	19	0	24377	0	0	0	6	0	0	0	0	0	0	0	5528	0	0	0	0	2	0	135	0	0	0	5774	0	1	64	1	6352	0	0	0	23	0
B021A_1	0	0	0	0	0	0	160	0	0	0	0	13	323	2	0	7334	0	0	0	631	0	0	0	0	0	0	0	1475	0	0	0	0	0	0	108	0	0	0	0	0	0	190	0	834	0	0	0	69	1
B018A_1	0	0	10	0	13	0	3371	0	0	0	0	40	827	19	0	24983	0	0	0	6	0	0	0	0	0	0	0	6329	0	0	0	0	2	0	128	0	0	0	5803	0	1	66	1	6608	0	0	0	25	0
107A_2	0	0	0	0	1	0	1053	0	0	0	0	0	26328	1	0	7075	0	0	0	0	0	0	0	0	0	0	0	842	0	0	0	0	0	0	12	0	0	0	0	0	0	3	0	595	0	0	0	4	0
31A_1	0	0	1	0	4	0	590	0	0	0	0	10	173	0	0	10461	0	0	0	15	0	0	0	0	0	0	0	123	0	0	0	0	0	0	20	0	0	0	2	0	0	1	0	663	0	0	0	9	0
13A_1	0	1	0	0	6	2	4	0	0	0	0	0	147	1	0	9480	0	0	0	87	0	0	0	0	0	0	0	742	1	0	0	0	0	0	13	0	0	0	0	0	0	128	0	1023	0	0	0	141	0
[truncated: 77 more columns]
