# Supplementary material for: Recent urbanization in China is correlated with a Westernized microbiome encoding increased virulence and antibiotic resistance genes
Source: Microbiome. 2017 Sep 15;5:121. doi: 10.1186/s40168-017-0338-7 (PMC5603068; doi:10.1186/s40168-017-0338-7)
Supplement: Supplementary file 24 — Supplementary zip file. Code and input tables used to generate the figures and tables in this paper. (ZIP 16846 kb) [file 40168_2017_338_MOESM24_ESM.zip › UrbanRuralChina/16SrRNA/inputData/RDP/family_taxaAsColumnsLogNorm_WithMetadata.txt]

sampleID	readNumber	patientID	ruralUrban	timepoint	Puniceicoccaceae	Micrococcaceae	Moraxellaceae	Paenibacillaceae 1	Actinomycetaceae	Methylocystaceae	Acidaminococcaceae	Cytophagaceae	SAR11	Sphingomonadaceae	Dermabacteraceae	Methanobacteriaceae	Enterobacteriaceae	Campylobacteraceae	Aeromonadaceae	Ruminococcaceae	Bacillaceae 1	Vibrionaceae	Rhodospirillaceae	Pasteurellaceae	Nannocystaceae	Rubritaleaceae	Cyclobacteriaceae	Rhizobiales_incertae_sedis	Pseudonocardiaceae	Bacteriovoracaceae	Bacteroidales_incertae_sedis	Porphyromonadaceae	Rhizobiaceae	Cryomorphaceae	Cohaesibacteraceae	Coxiellaceae	Corynebacteriaceae	Kordiimonadaceae	Coriobacteriaceae	Desulfuromonadaceae	Francisellaceae	Colwelliaceae	Verrucomicrobiaceae	Hahellaceae	Flavobacteriaceae	Bifidobacteriaceae	Victivallaceae	Rikenellaceae	Flammeovirgaceae
25A_2	2	25	rural	first_A	0.0	0.0	0.0	0.0	0.7048948502709709	0.0	3.447407349829951	0.0	0.0	0.0	0.0	0.0	2.7448377936168615	0.3722170499088803	0.0	3.994149567409445	0.0	0.0	0.0	1.590778815141313	0.0	0.0	0.0	0.0	0.0	0.0	0.0	2.8267069396567575	0.0	0.0	0.0	0.0	0.3722170499088803	0.0	1.1207725812208158	0.0	0.0	0.0	0.0	0.0	0.7048948502709709	2.464239818959817	0.0	2.3357386979427184	0.0
25A_1	1	25	rural	first_A	0.0	0.0	0.0	0.0	0.7977622860172918	0.0	3.4551462569248605	0.0	0.0	0.0	0.0	0.0	2.7433381518085334	0.3653544379687816	0.0	3.9918979932423095	0.0	0.0	0.0	1.5790976432438166	0.0	0.0	0.0	0.0	0.0	0.0	0.0	2.8835859241766215	0.0	0.0	0.0	0.0	0.3653544379687816	0.0	1.1096993470232484	0.0	0.0	0.0	0.0	0.0	0.5609311408202694	2.466218452462898	0.0	2.345022386971691	0.0
B094A_1	1	94	urban	second_B	0.0	0.0	0.3060901031666264	0.0	0.963197896050675	0.0	3.560898743634675	0.0	0.0	0.0	0.0	0.0	3.2338114484007217	0.3060901031666264	0.0	2.9249216536883527	0.0	0.0	0.0	2.200329460339029	0.0	0.0	0.0	0.0	0.0	0.0	0.0	3.4243627931318703	0.0	0.0	0.0	0.0	0.0	0.0	1.2135598317573655	0.0	0.0	0.0	0.0	0.0	0.0	2.686734606004888	0.0	0.786552303022408	0.0
35A_2	2	35	rural	first_A	0.0	0.0	0.43096005018810696	0.0	0.43096005018810696	0.0	3.04444737188866	0.0	0.0	0.0	0.0	0.43096005018810696	4.005679234977789	0.0	0.43096005018810696	3.9181017947148833	0.0	0.0	0.0	1.8382170244933933	0.0	0.0	0.0	0.0	0.0	0.0	0.0	2.620016648960507	0.0	0.0	0.0	0.0	0.43096005018810696	0.0	1.3298023967289536	0.0	0.0	0.0	0.43096005018810696	0.0	0.0	0.642957156977961	0.7847936740678928	2.14143972040212	0.0
B094A_2	2	94	urban	second_B	0.0	0.0	0.3116812704819247	0.0	0.9730011983325515	0.0	3.566348826290083	0.0	0.0	0.0	0.0	0.0	3.215826201010383	0.3116812704819247	0.0	2.89896730128796	0.0	0.0	0.0	2.208434850160253	0.0	0.0	0.0	0.0	0.0	0.0	0.0	3.423644674714471	0.0	0.0	0.0	0.0	0.0	0.0	1.22388153877051	0.0	0.0	0.0	0.0	0.0	0.0	2.6818681794551225	0.0	0.49126568435781487	0.0
35A_1	1	35	rural	first_A	0.0	0.0	0.421740901755199	0.0	0.421740901755199	0.0	3.078749606255404	0.0	0.0	0.0	0.0	0.421740901755199	4.00581446432589	0.0	0.421740901755199	3.9088448474331665	0.0	0.0	0.0	1.8236913945225508	0.0	0.0	0.0	0.0	0.0	0.0	0.0	2.608831532576811	0.0	0.0	0.0	0.0	0.6316127411513204	0.0	1.2798758422252525	0.0	0.0	0.0	0.421740901755199	0.0	0.0	0.6316127411513204	0.8787131135289026	2.1424831776356963	0.0
091A_1	1	91	urban	first_A	0.0	0.0	0.0	0.0	0.8741115021171632	0.0	1.362563422908291	0.0	0.0	0.0	0.0	0.0	2.1118523745073956	0.0	0.0	4.078884364479009	0.0	0.0	0.0	0.7914725981262649	0.0	0.0	0.0	0.0	0.0	0.0	0.0	1.7013562477234883	0.0	0.0	0.0	0.0	0.0	0.0	1.0033339554081726	0.0	0.0	0.0	2.137214616604956	0.0	0.0	1.628339297087812	0.0	2.4607062841140483	0.0
29A_2	2	29	rural	first_A	0.4041364078453558	0.0	0.0	0.0	0.748790583843229	0.0	2.0820746682295876	0.0	0.0	0.0	0.0	0.0	3.431302677596233	0.748790583843229	0.4041364078453558	4.047046403059396	0.0	0.0	0.0	2.114002483582771	0.0	0.0	0.0	0.0	0.0	0.0	0.0	2.4643253190749594	0.0	0.0	0.0	0.0	0.0	0.0	1.6120847200710564	0.0	0.0	0.0	0.0	0.0	0.0	1.0092617578248924	0.9385009660049262	2.0765174776692503	0.0
29A_1	1	29	rural	first_A	0.40225869973302997	0.40225869973302997	0.0	0.0	0.7462412265831547	0.0	2.084482502409154	0.0	0.0	0.0	0.0	0.0	3.447765824721884	0.7462412265831547	0.40225869973302997	4.050122902024794	0.0	0.0	0.0	2.110921834780813	0.0	0.0	0.0	0.0	0.0	0.0	0.0	2.4702957857839105	0.0	0.0	0.0	0.0	0.0	0.0	1.6250507546898112	0.0	0.0	0.0	0.0	0.0	0.0	1.0064620379837304	0.9357551768572713	2.110921834780813	0.0
28A_2	2	28	rural	first_A	0.0	0.0	0.0	0.0	0.38019869839900766	0.0	3.636165397124947	0.0	0.0	0.0	0.0	0.0	1.6739209511746764	0.0	0.0	3.9882609177335406	0.0	0.0	0.0	1.604205084955556	0.0	0.0	0.0	0.0	0.0	0.0	0.0	2.3909136914728757	0.0	0.0	0.0	0.0	0.0	0.0	1.3691952733219948	0.0	0.0	0.0	0.0	0.0	0.38019869839900766	1.3424021552129632	0.0	2.3521611106393956	0.0
28A_1	1	28	rural	first_A	0.0	0.0	0.0	0.0	0.37436853628565064	0.0	3.601406159997412	0.0	0.0	0.0	0.0	0.0	1.664092949266109	0.0	0.0	3.998476835534922	0.0	0.0	0.0	1.5790293540275797	0.0	0.0	0.0	0.0	0.0	0.0	0.0	2.42549848076238	0.0	0.0	0.0	0.0	0.0	0.0	1.3042965018944659	0.0	0.0	0.0	0.37436853628565064	0.0	0.0	1.3595860570519502	0.0	2.3501943147213757	0.0
091A_2	2	91	urban	first_A	0.0	0.0	0.0	0.0	0.8843784115654914	0.0	1.2302019558536266	0.0	0.0	0.0	0.0	0.0	2.0318213000101877	0.0	0.0	4.085610669233083	0.0	0.0	0.0	0.6987600925942556	0.0	0.0	0.0	0.0	0.0	0.0	0.0	1.4202533987005692	0.0	0.0	0.0	0.0	0.0	0.0	0.954009267906585	0.0	0.0	0.0	2.1448322420748958	0.0	0.0	1.6125278532074758	0.0	2.448444848479817	0.0
099A_1	1	99	urban	first_A	0.0	0.8880246550807022	0.0	0.0	1.0705399248323408	0.0	1.3779002917267484	0.0	0.0	0.0	0.0	0.0	2.8690271118050115	0.7021156200172819	0.0	3.6405825987603406	0.0	0.0	0.0	2.1998032148810935	0.0	0.0	0.0	0.0	0.0	0.0	0.0	1.5395305219421387	0.0	0.0	0.0	0.0	0.37022597611258523	0.0	1.1175708929938541	0.0	0.0	0.0	0.0	0.0	0.0	2.512221559015707	0.0	2.203476127151467	0.0
B084A_2	2	84	urban	second_B	0.0	0.0	0.0	0.0	0.44153815059446755	0.0	3.215012941555613	0.0	0.0	0.0	0.0	0.0	4.197158893299474	0.0	0.0	4.189328307153688	0.0	0.0	0.0	1.029465105579252	0.0	0.0	0.0	0.0	0.0	0.0	0.0	3.0732645697270726	0.0	0.0	0.0	0.0	0.0	0.0	1.7098973709547667	0.0	0.0	0.0	0.0	0.0	0.0	1.7457305969728902	0.0	3.2681291128905143	0.0
099A_2	2	99	urban	first_A	0.0	0.8943298899920505	0.0	0.0	1.0771643166198475	0.0	1.3043332168473958	0.0	0.0	0.0	0.0	0.0	2.848525155938335	0.7079234093918195	0.0	3.6439215308614505	0.0	0.0	0.0	2.214308437989596	0.0	0.0	0.0	0.0	0.0	0.0	0.0	1.3328573793453686	0.0	0.0	0.0	0.0	0.3743908540200291	0.0	1.1667408247863356	0.0	0.0	0.0	0.0	0.0	0.0	2.5085185848061804	0.0	2.1995515299009236	0.0
B084A_1	1	84	urban	second_B	0.0	0.0	0.0	0.0	0.5527604665156786	0.0	3.208520144351306	0.0	0.0	0.0	0.0	0.0	4.193897383134215	0.0	0.0	4.176155882572579	0.0	0.0	0.0	1.0524258814341634	0.0	0.0	0.0	0.0	0.0	0.0	0.0	3.0886303136260924	0.0	0.0	0.0	0.0	0.0	0.0	1.7122981556651917	0.0	0.0	0.0	0.0	0.0	0.0	1.7535812614508621	0.0	3.2652101663680404	0.0
B028A_2	2	28	rural	second_B	0.0	0.0	0.0	0.0	0.0	0.0	3.5337829480497285	0.0	0.0	0.0	0.0	0.0	1.9461458604984367	0.37376702282502544	0.0	3.808754885970591	0.0	0.0	0.0	1.9784585773693284	0.0	0.0	0.0	0.0	0.0	0.0	0.0	2.6117558007181305	0.0	0.0	0.0	0.0	0.0	0.0	1.123258818607285	0.0	0.0	0.0	1.0761744730595686	0.0	0.0	0.571627516999003	0.0	2.4462089480719613	0.0
B006A_1	1	6	rural	second_B	0.0	0.284939540994569	0.0	0.0	1.173444114942543	0.0	3.805991015319216	0.0	0.0	0.0	0.0	0.0	2.5138393757093644	0.45553205480268016	0.0	4.3704934232198	0.0	0.0	0.0	1.4996797670256656	0.0	0.0	0.0	0.0	0.0	0.0	0.0	2.4341838181590174	0.0	0.0	0.0	0.0	0.0	0.0	1.0492111425328412	0.0	0.0	0.0	0.0	0.0	0.0	1.4454553863193484	0.0	3.217639074531949	0.0
20A_2	2	20	rural	first_A	0.0	0.0	0.310373921621839	0.0	1.1933737601803616	0.310373921621839	3.6639092162269904	0.0	0.0	0.0	0.0	0.0	3.1150389867804305	0.310373921621839	0.0	3.8589082061691817	0.0	0.8609952202380592	0.310373921621839	1.4491838100590282	0.0	0.0	0.0	0.0	0.0	0.0	0.0	3.358728534119443	0.0	0.0	0.0	0.0	0.0	0.0	2.2436925554483564	0.0	0.310373921621839	0.0	0.310373921621839	0.0	0.6160015572399745	3.0703988954000434	0.0	2.659923820246	0.0
20A_1	1	20	rural	first_A	0.0	0.0	0.30276111719569015	0.0	1.2820277932435677	0.30276111719569015	3.6552170501134142	0.0	0.0	0.0	0.0	0.0	3.122708644131832	0.30276111719569015	0.0	3.858367911734082	0.0	0.8480614658105062	0.4794278867402109	1.4657346738364905	0.0	0.0	0.0	0.0	0.0	0.0	0.0	3.4013940021109796	0.0	0.0	0.0	0.0	0.0	0.0	2.238963806897632	0.0	0.30276111719569015	0.0	0.30276111719569015	0.0	0.6046540928536487	3.0738597652535087	0.0	2.658586190556749	0.0
084A_1	1	84	urban	first_A	0.0	0.3361872680789184	0.6537831939843656	0.0	0.0	0.0	3.262986471871132	0.0	0.0	0.0	0.0	0.0	3.9551770378236353	0.0	0.0	4.268390169895141	0.0	0.0	0.0	0.3361872680789184	0.0	0.0	0.0	0.0	0.0	0.0	0.0	3.113728809062402	0.0	0.0	0.0	0.0	0.0	0.0	1.2093087369228581	0.0	0.0	0.0	1.2395733939031164	0.0	0.0	1.4072450294278789	0.0	3.0165116436220374	0.0
B003A_1	1	3	rural	second_B	0.0	0.24582792809638976	0.0	0.0	0.40184084095212586	0.0	2.550221383969986	0.0	0.0	0.0	0.0	0.0	2.8548160288071887	0.24582792809638976	0.40184084095212586	3.692065736038884	0.0	0.0	0.0	3.0480662574588995	0.0	0.0	0.0	0.0	0.0	0.0	0.0	2.292006028312809	0.0	0.0	0.0	0.0	0.0	0.0	0.8506599911656363	0.0	0.0	0.0	0.24582792809638976	0.0	0.0	1.2673922388805798	0.0	1.9358252828798492	0.0
B003A_2	2	3	rural	second_B	0.0	0.0	0.0	0.0	0.26085476102551036	0.0	2.5737668755301413	0.0	0.0	0.0	0.0	0.0	2.8066500493817403	0.26085476102551036	0.26085476102551036	3.713801660473649	0.0	0.0	0.0	3.0459534642041715	0.0	0.0	0.0	0.0	0.0	0.0	0.0	2.3138633751652957	0.0	0.0	0.0	0.0	0.0	0.0	0.9247739257560008	0.0	0.0	0.0	0.26085476102551036	0.0	0.0	1.2813126959126864	0.26085476102551036	1.9498366888835068	0.0
B098A_1	1	98	urban	second_B	0.0	0.0	0.0	0.0	0.0	0.0	3.6072608656784277	0.0	0.0	0.0	0.0	0.0	2.548971470379678	0.0	0.0	4.081026394941762	0.0	0.0	0.0	1.3473762042383113	0.0	0.0	0.0	0.0	0.0	0.0	0.0	3.628539455987686	0.0	0.0	0.0	0.0	0.0	0.0	1.1143509685721134	0.0	0.0	0.0	3.3096947039260898	0.0	0.45454484476873913	1.9251131273639481	1.3473762042383113	3.481166800114666	0.0
B098A_2	2	98	urban	second_B	0.0	0.0	0.0	0.0	0.0	0.0	3.6132286989873683	0.0	0.0	0.0	0.0	0.0	2.5371080489796163	0.0	0.0	4.086244447058258	0.0	0.0	0.0	1.376014782466538	0.0	0.0	0.0	0.0	0.0	0.0	0.0	3.6253068136172266	0.0	0.0	0.0	0.0	0.0	0.0	1.0928821929880583	0.0	0.0	0.0	3.318977499410801	0.0	0.4620136008434521	1.931640030131273	1.3398840808027148	3.4837843737995167	0.0
B028A_1	1	28	rural	second_B	0.0	0.0	0.0	0.0	0.0	0.0	3.5396026593196237	0.0	0.0	0.0	0.0	0.0	1.9478055519721613	0.36706179912044473	0.0	3.8100397760714073	0.0	0.0	0.0	1.979174930332706	0.0	0.0	0.0	0.0	0.0	0.0	0.0	2.653219101886658	0.0	0.0	0.0	0.0	0.0	0.0	1.0127932846744327	0.0	0.0	0.36706179912044473	1.112464338055834	0.0	0.0	0.6976884832464305	0.0	2.447109540125648	0.0
B010A_2	2	10	rural	second_B	0.0	1.0472687887403105	0.0	0.0	0.9087471655382529	0.0	2.332764981358677	0.30427168687081146	0.0	0.0	0.0	0.0	2.6831394761006786	1.26137552555058	0.0	4.469545477005715	0.0	0.481438154789176	0.0	3.361716440773428	0.0	0.0	0.0	0.0	0.0	0.704145158988187	0.0	2.500593408360305	0.0	0.481438154789176	0.0	0.0	0.30427168687081146	0.0	1.8324384618586211	0.0	0.0	1.2101784395038009	0.6069134992389916	0.0	1.307168663698696	2.641928269692575	0.0	2.239417978954197	0.0
B010A_1	1	10	rural	second_B	0.29511966538072937	1.0682834449147491	0.0	0.0	0.8926935182925173	0.0	2.338399679136884	0.29511966538072937	0.0	0.0	0.0	0.0	2.6965423080816775	1.2674860263057608	0.0	4.453971593849124	0.0	0.4692228039805808	0.0	3.3494530698192992	0.0	0.0	0.0	0.0	0.0	0.6894744782227226	0.0	2.5000182825069053	0.0	0.4692228039805808	0.0	0.0	0.4692228039805808	0.0	1.839526064909531	0.0	0.0	1.1649927627959622	0.5931640569431074	0.0	1.2897307114897865	2.634528758694195	0.0	2.2434373322089227	0.0
B119A_1	1	119	urban	second_B	0.0	0.0	0.0	0.0	0.7055206430566481	0.0	3.2228529675654447	0.0	0.42002104683674196	0.0	0.0	0.0	4.5335829725425825	0.2589239401735424	0.0	4.232327292515209	0.0	0.7055206430566481	0.2589239401735424	1.3300065489600037	0.0	0.0	0.0	0.0	0.0	0.0	0.0	3.626700243522301	0.0	0.2589239401735424	0.0	0.0	0.0	0.0	0.2589239401735424	0.0	0.0	0.0	0.0	0.0	1.0938686468394334	2.3215790023686664	0.0	2.8573351500533155	0.0
15A_2	2	15	rural	first_A	0.0	0.39204228031514776	0.0	0.0	0.0	0.0	3.1564143600964014	0.0	0.0	0.0	0.0	0.0	3.0163616243063838	0.39204228031514776	0.0	4.357155522913278	0.0	0.0	0.0	2.785500032448835	0.0	0.0	0.0	0.0	0.0	0.0	0.0	3.1503757600972198	0.0	0.0	0.0	0.0	0.0	0.0	1.5842195308201417	0.0	0.0	0.0	0.0	0.0	0.0	2.444242857532911	0.23883357397996635	2.8277284372096183	0.0
B119A_2	2	119	urban	second_B	0.26595977583375274	0.0	0.0	0.0	0.641412449226824	0.0	3.2319526239025573	0.0	0.4297020805915067	0.0	0.0	0.0	4.538969019530472	0.26595977583375274	0.0	4.242813937609082	0.0	0.7180216829859932	0.0	1.3102986467016169	0.0	0.0	0.0	0.26595977583375274	0.0	0.0	0.0	3.5615747532426796	0.0	0.26595977583375274	0.0	0.0	0.0	0.0	1.0125542072874303	0.0	0.0	0.0	0.0	0.0	1.1081529790205067	2.314493383680767	0.0	2.8532137394257004	0.26595977583375274
B116A_1	1	116	urban	second_B	0.0	0.6538602391010523	0.0	0.0	1.2396667093548637	0.0	3.7600847013785166	0.0	0.0	0.0	0.0	0.0	4.425006143529768	0.6538602391010523	0.0	3.9282884271231793	0.0	1.1768684136017404	0.0	1.426770150503513	0.0	0.0	0.0	0.0	0.0	0.0	0.3362406300213919	2.3574920733181863	0.0	0.0	0.0	0.0	0.6538602391010523	0.0	1.8148453548094337	0.0	0.0	0.0	0.3362406300213919	0.5234617415282231	0.5234617415282231	3.3845578950544786	0.0	1.103429279749148	0.6538602391010523
086A_1	1	86	urban	first_A	0.0	0.0	0.0	0.0	0.866439547047324	0.0	1.5425815509080278	0.0	0.0	0.0	0.0	0.0	3.0598056933129616	0.3136062989445283	0.0	4.202564339831568	0.0	0.0	0.0	2.923493394049095	0.0	0.0	0.0	0.0	0.0	0.0	0.0	2.8164503549458244	0.0	0.0	0.0	0.0	0.0	0.0	0.9248651446195197	0.0	0.0	0.0	1.1019665743130693	0.0	0.6207904620956597	1.5804310785472073	0.0	1.5011156943509423	0.0
086A_2	2	86	urban	first_A	0.0	0.0	0.0	0.0	0.8208612789070822	0.0	1.5678297254759417	0.0	0.0	0.0	0.0	0.0	3.05676088504801	0.32715656290897316	0.0	4.219529512931865	0.0	0.0	0.0	2.938325415930512	0.0	0.0	0.0	0.0	0.0	0.0	0.0	2.6881494984061334	0.0	0.0	0.0	0.0	0.0	0.0	0.888968718722642	0.0	0.0	0.0	1.125940051804964	0.0	0.8208612789070822	1.5544202353302785	0.0	1.5262913320332898	0.0
084A_2	2	84	urban	first_A	0.0	0.34198742067314875	0.6621331918408698	0.0	0.0	0.0	3.26387830608687	0.0	0.0	0.0	0.0	0.0	3.9551683875677996	0.0	0.0	4.276843029895453	0.0	0.0	0.0	0.34198742067314875	0.0	0.0	0.0	0.0	0.0	0.0	0.0	3.103211169403907	0.0	0.0	0.0	0.0	0.0	0.0	1.2193579101248944	0.0	0.0	0.0	1.2193579101248944	0.0	0.0	1.4369814135875032	0.0	3.016820030151489	0.0
15A_1	1	15	rural	first_A	0.0	0.3922208487823119	0.0	0.0	0.5052776070210465	0.0	3.1504505850218436	0.0	0.0	0.0	0.0	0.0	3.0335019665063414	0.3922208487823119	0.0	4.368001067344348	0.0	0.0	0.0	2.7789634324911137	0.0	0.0	0.0	0.0	0.0	0.0	0.0	3.173701983580631	0.0	0.0	0.0	0.0	0.0	0.0	1.6164815696967705	0.0	0.0	0.0	0.0	0.0	0.0	2.4591751612992803	0.23896063409289867	2.842919381723366	0.0
B085A_1	1	85	urban	second_B	0.0	0.0	0.0	0.0	0.31616240283675534	0.0	2.7372690338054846	0.0	0.0	0.0	0.0	0.0	2.2896685949786644	0.0	0.0	4.2163142084561045	0.0	0.0	0.0	0.8707253334954471	0.0	0.0	0.0	0.0	0.0	0.0	0.0	3.1038156909703085	0.0	0.0	0.0	0.0	0.0	0.0	0.8707253334954471	0.0	0.0	0.0	3.3656008910565474	0.0	0.0	1.5603874960651654	0.0	1.350602914979561	0.0
B085A_2	2	85	urban	second_B	0.0	0.0	0.0	0.0	0.323769732053622	0.0	2.7449675514056517	0.0	0.0	0.0	0.0	0.0	2.287144898892479	0.0	0.0	4.218608382382186	0.0	0.0	0.0	0.8154151653538699	0.0	0.0	0.0	0.0	0.0	0.0	0.0	2.975247428167145	0.0	0.0	0.0	0.0	0.0	0.0	0.8833810438341867	0.0	0.0	0.0	3.3785809387739603	0.0	0.0	1.5745850059993645	0.0	1.155036031587125	0.0
1A_2	2	1	rural	first_A	0.0	0.8340728556428861	0.0	0.0	1.797544763968218	0.0	2.86759758426367	0.0	0.0	0.0	0.0	0.0	3.6803291636728597	0.33543911243084606	0.0	4.336733618941136	0.33543911243084606	0.0	0.0	2.6284154038649437	0.0	0.0	0.0	0.0	0.0	0.0	0.0	3.2243090772306497	0.0	0.0	0.0	0.0	1.2080052959286829	0.0	2.3882174454625598	0.0	0.0	0.0	1.7894053354271997	0.0	0.0	2.9119213156702273	0.0	2.5069772821340606	0.0
1A_1	1	1	rural	first_A	0.0	0.8385633586196508	0.0	0.0	1.8027182919191937	0.0	2.8735330270565007	0.0	0.0	0.0	0.0	0.0	3.6839976902286087	0.33827563914658515	0.0	4.34178045259732	0.0	0.0	0.0	2.6240312282663654	0.0	0.0	0.0	0.0	0.0	0.0	0.0	3.065357835545543	0.0	0.0	0.0	0.0	1.2715253037030627	0.0	2.380854516529954	0.0	0.0	0.0	1.7862807570306327	0.0	0.0	2.9165516214557825	0.0	2.5200193329315486	0.0
B120A_1	1	120	urban	second_B	0.0	0.0	0.0	0.0	0.46241166288425467	0.0	3.2882365255581676	0.0	0.0	0.0	0.0	0.0	2.6819401064375756	0.0	0.0	4.1558304104813555	0.0	0.2900447725464217	0.0	0.6812577491787049	0.0	0.0	0.0	0.0	0.0	0.0	0.0	3.714065460879376	0.0	0.0	0.0	0.0	0.0	0.0	1.9865684551993794	0.0	0.0	0.2900447725464217	2.555296669607857	0.0	0.8260925467028851	2.210874093877867	0.0	3.6510467471788126	0.93451688298305
100A_2	2	100	urban	first_A	0.0	0.0	0.6144353735292928	0.0	0.40786836502535334	0.0	3.888140044172613	0.0	0.0	0.0	0.0	0.0	2.4681528486428403	0.0	0.0	4.102211933905406	0.0	0.0	0.0	0.0	0.0	0.0	0.0	0.0	0.0	0.0	0.0	2.4772654383711767	0.0	0.0	0.0	0.0	0.0	0.0	1.5474280036545947	0.0	0.0	0.0	1.3273903340140591	0.0	0.0	2.2950921342375867	0.0	2.7963536670539013	0.0
B120A_2	2	120	urban	second_B	0.0	0.0	0.0	0.0	0.471928969503258	0.0	3.2964670685156743	0.0	0.0	0.0	0.0	0.0	2.6815130847187443	0.0	0.0	4.161598537900534	0.0	0.29714161308562304	0.0	0.6927317710216522	0.0	0.0	0.0	0.0	0.0	0.0	0.0	3.666315758177373	0.0	0.0	0.0	0.0	0.0	0.0	1.9834946087965066	0.0	0.0	0.29714161308562304	2.566240393528331	0.0	0.8384107709416183	2.212343676946674	0.0	3.6513451149223637	0.9473055752967696
B011A_2	2	11	rural	second_B	0.0	1.10542561495301	0.0	0.0	0.6641360147822838	0.0	3.6751770801314994	0.0	0.0	0.0	0.0	0.0	2.3160403784420636	1.2371865395132022	0.0	3.303158348434324	0.0	0.9606085451086552	0.0	2.3364068746713618	0.0	0.0	0.0	0.0	0.0	0.27958828675004604	0.0	2.0171030356138977	0.0	0.27958828675004604	0.0	0.0	0.0	0.0	1.600506492634668	0.0	0.0	0.27958828675004604	0.7418034134852509	0.0	0.9153598077888276	1.664479878280095	0.0	1.1891668729358744	0.0
100A_1	1	100	urban	first_A	0.0	0.0	0.6066205754322475	0.0	0.40159229921431755	0.0	3.8840451115721097	0.0	0.0	0.0	0.0	0.0	2.416824021168698	0.0	0.0	4.096539388814603	0.0	0.0	0.0	0.0	0.0	0.0	0.0	0.0	0.0	0.0	0.0	2.5982315383377386	0.0	0.0	0.0	0.0	0.0	0.0	1.5561287158225376	0.0	0.0	0.0	1.4530128912426967	0.0	0.0	2.2778795682167696	0.0	2.802981651584996	0.0
B011A_1	1	11	rural	second_B	0.0	1.122303379767124	0.0	0.0	0.7304555057150736	0.0	3.6993576789993416	0.0	0.0	0.0	0.0	0.0	2.3368040393026206	1.2462184000554324	0.0	3.293733331197635	0.0	0.9031728013530906	0.0	2.3261739125948515	0.0	0.0	0.0	0.0	0.0	0.27304544168818856	0.0	2.063145570990596	0.0	0.27304544168818856	0.0	0.0	0.0	0.0	1.5347524564963255	0.0	0.0	0.27304544168818856	0.795959519433958	0.0	0.9890895532972075	1.667545561453824	0.0	1.3425130229786422	0.0
11A_1	1	11	rural	first_A	0.0	0.9949078761596238	0.0	0.0	1.0941760814737118	0.0	3.27806244879034	0.0	0.0	0.0	0.35584636877161	0.0	2.916922376171766	0.0	0.0	3.951412421434419	0.0	0.0	0.0	1.3018095159645384	0.0	0.0	0.0	0.0	0.0	0.0	0.0	3.025578973678677	0.0	0.0	0.0	0.0	0.35584636877161	0.0	1.754644360839199	0.0	0.0	0.0	0.0	0.0	0.0	1.5473398838983043	0.0	1.8653203913095537	0.0
11A_2	2	11	rural	first_A	0.0	1.0062873791146605	0.0	0.0	1.0588954369514467	0.0	3.241855042656679	0.0	0.0	0.0	0.3629622084961417	0.0	2.9027097544505986	0.0	0.0	3.9604631749795254	0.0	0.0	0.0	1.3894821434116607	0.0	0.0	0.0	0.0	0.0	0.0	0.0	3.0114177488541243	0.0	0.0	0.0	0.0	0.3629622084961417	0.0	1.7952380660173008	0.0	0.0	0.0	0.0	0.0	0.0	1.5099697957368428	0.0	1.8384739020021827	0.0
B013A_1	1	13	rural	second_B	0.0	0.0	0.0	0.0	0.9231050698665024	0.0	1.1496880928880306	0.0	0.0	0.0	0.0	0.0	2.694131772597961	1.6478152278695233	0.0	4.01811655015878	0.0	0.0	0.0	1.3485434805555057	0.0	0.0	0.0	0.0	0.0	0.5389639258883241	0.0	2.952760703210595	0.0	0.0	0.5389639258883241	0.0	0.0	0.0	1.3322880198581923	0.0	0.0	0.0	0.0	0.0	0.707443337927298	1.864118073902835	0.0	3.4663510455524325	0.0
37A_1	1	37	rural	first_A	0.0	0.9685109447358142	0.5759802300006394	0.0	1.2099910246705525	0.0	3.4099391315524623	0.0	0.0	0.0	0.0	2.2006080981931193	3.836415618886636	0.5759802300006394	0.0	4.21882455436804	0.0	0.0	0.0	2.749187667215939	0.0	0.0	0.0	0.0	0.0	0.0	0.0	2.2831061803695336	0.0	0.0	0.0	0.0	0.5759802300006394	0.0	2.0533016583055135	0.0	0.0	0.0	0.0	0.0	0.0	1.705894463897956	0.0	2.301495285554175	0.0
B013A_2	2	13	rural	second_B	0.0	0.0	0.0	0.0	0.9399495482420163	0.0	1.084028304864787	0.0	0.0	0.0	0.0	0.0	2.6538584013857647	1.6417287604845048	0.0	4.029580704225657	0.0	0.0	0.0	1.2976139751878857	0.0	0.0	0.0	0.0	0.0	0.552612421890495	0.0	2.934972810938723	0.0	0.0	0.552612421890495	0.0	0.0	0.0	1.350496985792178	0.0	0.0	0.0	0.0	0.0	0.7228451768227416	1.825760715612799	0.0	3.46436238614672	0.0
B015A_2	2	15	rural	second_B	0.0	0.0	0.0	0.0	0.5813000786651403	0.0	3.401533565575312	0.0	0.0	0.0	0.0	0.0	2.875762076433962	1.0160986209737273	0.0	4.403715693154061	0.0	0.2873008939917257	0.0	1.8967158545793406	0.0	0.0	0.0	0.0	0.0	0.45871761527508137	0.0	3.697111732960219	0.0	0.2873008939917257	0.2873008939917257	0.0	0.0	0.0	1.585579855521514	0.0	0.0	0.0	0.2873008939917257	0.0	1.0536700846108564	2.1454732437898967	0.0	3.176774081625318	0.2873008939917257
B116A_2	2	116	urban	second_B	0.0	0.6682821015742378	0.0	0.0	1.2854319747008751	0.0	3.773651358467642	0.0	0.0	0.0	0.0	0.0	4.435987195143679	0.6682821015742378	0.0	3.891444313848379	0.0	1.1941130173857617	0.0	1.404706737265384	0.0	0.0	0.0	0.0	0.0	0.0	0.3462803376525984	2.1790181713194126	0.0	0.0	0.0	0.0	0.6682821015742378	0.0	1.825166056947435	0.0	0.0	0.0	0.3462803376525984	0.536464688145912	0.536464688145912	3.3953934500277403	0.0	1.0316923735864545	0.6682821015742378
B015A_1	1	15	rural	second_B	0.0	0.0	0.0	0.0	0.45231614143841736	0.0	3.4398084529334176	0.0	0.0	0.0	0.0	0.0	2.8906823552119643	1.0072043219154334	0.0	4.401510937898227	0.0	0.2825602421128474	0.0	1.9022124503865814	0.0	0.0	0.0	0.0	0.0	0.45231614143841736	0.0	3.7191111133512647	0.0	0.2825602421128474	0.2825602421128474	0.0	0.0	0.0	1.543060504329945	0.0	0.0	0.0	0.2825602421128474	0.0	1.0446963644169633	2.138594164648625	0.0	3.1880894291661988	0.2825602421128474
081A_1	1	81	urban	first_A	0.0	0.502498959116743	0.3202009399294338	0.0	0.0	0.0	0.0	0.0	0.0	0.0	0.0	0.0	2.726766611500795	0.502498959116743	0.0	4.213330521050411	0.0	0.0	0.0	1.4986876735726762	0.0	0.0	0.0	0.0	0.0	0.0	0.0	3.3518025103243625	0.0	0.0	0.0	0.0	0.3202009399294338	0.0	1.2908016672549218	0.0	0.0	0.0	0.0	0.0	0.0	1.3143883685128843	0.0	2.592525569810429	0.0
094A_2	2	94	urban	first_A	0.0	0.0	0.0	0.0	0.6023610313393084	0.0	3.22011657430536	0.0	0.0	0.0	0.0	0.0	2.528030050827055	0.0	0.0	2.804540142906408	0.0	0.0	0.0	1.6487523364976706	0.0	0.0	0.0	0.0	0.0	0.0	0.0	3.3930981311768225	0.0	0.0	0.0	0.0	0.0	0.0	0.6023610313393084	0.0	0.0	0.0	0.0	0.0	0.0	2.9298197940951405	0.0	0.3981808573725583	0.0
081A_2	2	81	urban	first_A	0.0	0.5129075108938513	0.3281423250395489	0.0	0.0	0.0	0.3281423250395489	0.0	0.0	0.0	0.0	0.0	2.73827060264225	0.3281423250395489	0.0	4.223388011611512	0.0	0.0	0.0	1.5280969472778227	0.0	0.0	0.0	0.0	0.0	0.0	0.0	3.3327279657849056	0.0	0.0	0.0	0.0	0.3281423250395489	0.0	1.3051410928386895	0.0	0.0	0.0	0.0	0.0	0.0	1.2801544612843538	0.0	2.5865122252049995	0.0
094A_1	1	94	urban	first_A	0.0	0.0	0.0	0.0	0.5928521505345669	0.0	3.214801469614684	0.0	0.0	0.0	0.0	0.0	2.5324026559230286	0.0	0.0	2.795909387655517	0.0	0.0	0.0	1.6507084096529419	0.0	0.0	0.0	0.0	0.0	0.0	0.0	3.391319102611035	0.0	0.0	0.0	0.0	0.0	0.0	0.5928521505345669	0.0	0.0	0.0	0.0	0.0	0.0	2.9343909454141475	0.0	0.39058942013590636	0.0
37A_2	2	37	rural	first_A	0.0	0.9067229937498852	0.5828449873451058	0.0	1.179965389093426	0.0	3.3895038258754138	0.0	0.0	0.0	0.0	2.2098693611913354	3.8362616854971336	0.5828449873451058	0.0	4.219675814821583	0.0	0.0	0.0	2.75310503541458	0.0	0.0	0.0	0.0	0.0	0.0	0.0	2.2764333187515846	0.0	0.0	0.0	0.0	0.38263661987364556	0.0	2.0678224306043664	0.0	0.0	0.0	0.0	0.0	0.0	1.7030369366551856	0.0	2.279669326518741	0.0
B091A_1	1	91	urban	second_B	0.0	0.0	0.4362919437405715	0.0	0.27077347262639917	0.0	1.5409654481424617	0.0	0.0	0.0	0.0	0.0	3.1510447081850894	0.0	0.0	4.241024104077489	0.0	0.0	0.0	0.7264853234683634	0.0	0.0	0.0	0.0	0.0	0.0	0.0	1.2827021977867266	0.0	0.0	0.0	0.0	0.0	0.0	1.0563283553325211	0.0	0.0	0.0	0.27077347262639917	0.0	0.0	1.7643018823241263	0.0	2.1976624764084267	0.0
093A_2	2	93	urban	first_A	0.0	0.0	0.3698812163872357	0.0	0.7016338756800815	0.0	3.879602441887721	0.0	0.0	0.0	0.0	0.0	3.0472102955934166	0.0	0.0	2.907677998279412	0.0	0.0	0.0	0.5666938057232744	0.0	0.0	0.0	0.0	0.0	0.0	0.0	3.891525086320604	0.0	0.0	0.0	0.0	0.0	0.0	1.1980922766127162	0.0	0.0	0.0	1.1170156036168368	0.0	0.0	1.1980922766127162	0.0	3.015176338569016	0.0
093A_1	1	93	urban	first_A	0.0	0.0	0.36305280027099024	0.0	0.6920606864946124	0.0	3.8698498421828527	0.0	0.0	0.0	0.0	0.0	3.051169423686019	0.0	0.0	2.943502210200215	0.0	0.0	0.0	0.36305280027099024	0.0	0.0	0.0	0.0	0.0	0.0	0.0	3.932510500701813	0.0	0.0	0.0	0.0	0.0	0.0	1.2223088191149754	0.0	0.0	0.0	1.1483026330559047	0.0	0.0	1.1868802054941594	0.0	3.015976773469371	0.0
B091A_2	2	91	urban	second_B	0.0	0.0	0.44199966371280486	0.0	0.2749586498184383	0.0	1.5040824921627223	0.0	0.0	0.0	0.0	0.0	3.1303525265405843	0.0	0.0	4.244457999586841	0.0	0.0	0.0	0.856383749502897	0.0	0.0	0.0	0.0	0.0	0.0	0.0	1.2500764634170352	0.0	0.0	0.0	0.0	0.0	0.0	1.064519273487999	0.0	0.0	0.0	0.2749586498184383	0.0	0.0	1.7666026893032998	0.0	2.1744172139646536	0.0
B099A_1	1	99	urban	second_B	0.0	1.1928211001464941	0.0	0.0	1.7002037182246632	0.0	1.3052693813639575	0.0	0.0	0.0	0.0	0.0	3.24781442253786	0.804475579458879	1.66560914057689	3.8737582151339804	0.0	1.123379852795086	0.0	2.5879659463362126	0.0	0.0	0.0	0.0	0.0	0.0	0.0	1.5413956154458086	0.0	0.0	0.0	0.0	0.9384434049708169	0.0	1.8006871548827605	0.0	0.0	0.0	0.24744479293076485	0.0	0.40409700622683703	4.11154747176295	0.0	2.318728504071037	0.8982109230804565
B099A_2	2	99	urban	second_B	0.0	1.2024763493169646	0.0	0.0	1.6610425947219816	0.0	1.2233882865167856	0.0	0.0	0.0	0.0	0.0	3.2256471343255546	0.75722562033314	1.696794356189368	3.880078767066663	0.0	1.132921603666181	0.0	2.5895500529654902	0.0	0.0	0.0	0.0	0.0	0.0	0.0	1.4551532289549156	0.0	0.0	0.0	0.0	0.8131837843019103	0.0	1.874548557581834	0.0	0.0	0.0	0.2519526163914831	0.0	0.4103697908433986	4.106231001226779	0.0	2.3025870532618082	0.8627478645629572
B093A_2	2	93	urban	second_B	0.0	0.0	0.0	0.0	0.0	0.0	3.4288321895806333	0.0	0.0	0.0	0.0	0.0	3.257182827379556	0.0	0.0	2.4707987411439496	0.0	0.0	0.0	0.5490288547454931	0.0	0.0	0.0	0.0	0.0	0.0	0.0	3.6282078994779234	0.0	0.0	0.0	0.0	0.0	0.0	0.43031253144059933	0.0	0.0	0.0	0.26640486365343374	0.0	0.0	1.210619496853152	0.0	2.7610106592989507	0.0
B093A_1	1	93	urban	second_B	0.0	0.0	0.0	0.0	0.26040065852637917	0.0	3.4182284682268866	0.0	0.0	0.0	0.0	0.0	3.2615262798350866	0.0	0.0	2.513572667746779	0.0	0.0	0.0	0.0	0.0	0.0	0.0	0.0	0.0	0.0	0.0	3.720399651597106	0.0	0.0	0.0	0.0	0.0	0.0	0.4220578559393671	0.0	0.0	0.0	0.26040065852637917	0.0	0.0	1.220270985384804	0.0	2.7720079820539336	0.0
B083A_1	1	83	urban	second_B	0.0	0.24389536232884831	0.0	0.0	0.6035591814088337	0.0	3.605601691775811	0.0	0.0	0.0	0.0	0.0	2.5966614350335857	0.0	0.0	3.9169617968181587	0.0	0.0	0.0	3.484227352843324	0.0	0.0	0.0	0.0	0.0	0.0	0.0	3.0379257267901036	0.0	0.0	0.0	0.0	0.0	0.0	1.2806464560993982	0.0	0.0	0.0	0.0	0.0	0.0	2.631657488142579	0.0	3.4558503038855823	0.0
B083A_2	2	83	urban	second_B	0.0	0.24939432070868472	0.0	0.0	0.5221054430536213	0.0	3.6106774264425527	0.0	0.0	0.0	0.0	0.0	2.5537234803356026	0.0	0.0	3.912273158116967	0.0	0.0	0.0	3.490972362198327	0.0	0.0	0.0	0.0	0.0	0.0	0.0	2.912710062385533	0.0	0.0	0.0	0.0	0.0	0.0	1.2926818789236505	0.0	0.0	0.0	0.0	0.0	0.0	2.6295512853434806	0.0	3.4480135202982103	0.0
B039A_2	2	39	rural	second_B	0.0	0.0	0.0	0.0	0.0	0.0	3.4883822034239182	0.0	0.0	0.3317760554388057	0.0	0.7471703469497823	2.162824566875025	0.0	0.0	4.082952726992524	0.0	0.0	0.0	0.517650607140955	0.0	0.0	0.0	0.0	0.0	0.0	0.0	3.6181518295816963	0.0	0.0	0.0	0.0	0.0	0.0	0.9555464539214511	0.0	0.0	0.0	1.1691063279205876	0.0	0.0	0.9555464539214511	0.0	3.252825913514633	0.0
3A_2	2	3	rural	first_A	0.0	0.0	0.0	0.0	1.0018756897841525	0.0	3.049668094760463	0.0	0.0	0.0	0.0	0.0	2.2406194868790483	0.0	0.0	4.010598404384149	0.0	0.20490250479595518	0.0	1.367481980952164	0.0	0.0	0.0	0.0	0.0	0.0	0.0	3.3360133114942747	0.0	0.0	0.0	0.0	0.34356042927308345	0.0	2.3561828422371156	0.0	0.0	0.0	0.20490250479595518	0.0	0.34356042927308345	1.8041400715699722	0.0	2.8449393782193475	0.0
3A_1	1	3	rural	first_A	0.0	0.0	0.0	0.0	1.0417396675165729	0.0	3.05135214487636	0.0	0.0	0.0	0.2010562394299923	0.0	2.2480640152808737	0.0	0.0	4.0173830333734895	0.0	0.2010562394299923	0.0	1.346256891024764	0.0	0.0	0.0	0.0	0.0	0.0	0.0	3.344392131558515	0.0	0.0	0.0	0.0	0.3379591499343841	0.0	2.236353250665091	0.0	0.0	0.0	0.3379591499343841	0.0	0.2010562394299923	1.8101334595108642	0.0	2.8446389543928956	0.0
6A_2	2	6	rural	first_A	0.0	0.0	0.0	0.0	0.6586075112215634	0.0	3.3042160681827157	0.0	0.0	0.0	0.0	0.0	3.313131309500737	0.0	0.0	4.3439461301821245	0.0	0.0	0.0	1.6128665600713041	0.0	0.0	0.0	0.0	0.0	0.0	0.0	2.6925398205064512	0.0	0.0	0.0	0.0	0.0	0.0	1.3659848973318511	0.0	0.0	0.0	0.4437517544083342	0.0	0.0	1.0670242949496376	0.0	2.725724043979265	0.0
B029A_1	1	29	rural	second_B	0.0	0.0	0.0	0.0	0.3291910417592594	0.0	1.8461699749217775	0.0	0.0	0.0	0.0	0.0	3.729548808248881	0.5142776422954758	0.0	3.808716561840866	0.0	0.0	0.0	2.036343098348005	0.0	0.0	0.0	0.0	0.0	0.0	0.0	2.4046255878225344	0.0	0.0	0.0	0.0	0.0	0.0	1.2555077172285607	0.0	0.0	0.0	0.0	0.0	0.0	1.5715629121019692	0.3291910417592594	2.2274484547263844	0.0
098A_2	2	98	urban	first_A	0.0	0.0	0.0	0.0	0.0	0.0	3.4076893999593247	0.0	0.0	0.0	0.0	0.0	2.7751194687740446	0.21045426279078747	0.0	4.521133499798782	0.0	0.0	0.0	1.4815120827604609	0.0	0.0	0.0	0.0	0.0	0.0	0.0	3.2707456675332245	0.0	0.0	0.0	0.0	0.21045426279078747	0.0	0.8203043556070636	0.0	0.0	0.0	3.0536234101914053	0.0	0.35160591889333975	2.0191255263920067	1.203146526939429	3.3000735075738543	0.0
6A_1	1	6	rural	first_A	0.0	0.0	0.0	0.0	0.7083752314408571	0.0	3.2975912870162234	0.0	0.0	0.0	0.0	0.0	3.3222427744085326	0.0	0.0	4.342223509411357	0.0	0.0	0.0	1.579614007256061	0.0	0.0	0.0	0.0	0.0	0.0	0.0	2.775881270634094	0.0	0.0	0.0	0.0	0.0	0.0	1.3333931284867269	0.0	0.0	0.0	0.0	0.0	0.0	1.067613960133187	0.0	2.736470492533706	0.0
B029A_2	2	29	rural	second_B	0.0	0.0	0.0	0.0	0.3341843068446684	0.0	1.8337990085025313	0.0	0.0	0.0	0.0	0.0	3.7255665781030207	0.3341843068446684	0.0	3.808081864225572	0.0	0.0	0.0	2.0175373617811254	0.0	0.0	0.0	0.0	0.0	0.0	0.0	2.371159115477179	0.0	0.0	0.0	0.0	0.0	0.0	1.2360645293099861	0.0	0.0	0.0	0.0	0.0	0.0	1.5533951947754432	0.3341843068446684	2.174084590336755	0.0
098A_1	1	98	urban	first_A	0.0	0.0	0.0	0.0	0.0	0.0	3.40712890898961	0.0	0.0	0.0	0.0	0.0	2.765749327728739	0.20298175889976955	0.0	4.5121164329972405	0.0	0.0	0.0	1.4712767703889167	0.0	0.0	0.0	0.0	0.0	0.0	0.0	3.269219156061006	0.0	0.0	0.0	0.0	0.20298175889976955	0.0	0.8036147626475301	0.0	0.0	0.0	3.0358193751678146	0.0	0.0	2.0222927446734147	1.2326639694458825	3.297511619058334	0.0
085A_2	2	85	urban	first_A	0.0	0.0	0.0	0.0	0.0	0.0	1.970011709616258	0.0	0.0	0.0	0.0	0.0	3.0261144783391734	0.0	0.0	4.062250868041551	0.0	0.0	0.0	0.8176654378750305	0.0	0.0	0.0	0.0	0.0	0.0	0.0	2.116397462981544	0.0	0.0	0.0	0.0	0.0	0.0	0.621562848846319	0.0	0.0	0.0	3.4010095807738043	0.0	0.0	1.9549379049737474	0.0	0.254289543557571	0.0
085A_1	1	85	urban	first_A	0.0	0.0	0.0	0.0	0.4033085185896105	0.0	1.9678554555471068	0.0	0.0	0.0	0.0	0.0	3.0378804535797292	0.0	0.0	4.055385860644474	0.0	0.0	0.0	0.7476670475825424	0.0	0.0	0.0	0.0	0.0	0.0	0.0	2.2629263118587364	0.0	0.0	0.0	0.0	0.0	0.0	0.6087603232846666	0.0	0.0	0.0	3.378864843784806	0.0	0.0	1.9749573680746257	0.0	0.5180719369140654	0.0
B025A_2	2	25	rural	second_B	0.0	0.0	0.0	0.0	0.6690314693881613	0.0	3.655244573931887	0.0	0.0	0.0	0.0	0.0	2.740218545761007	0.0	0.0	3.8973346522935883	0.0	0.0	0.0	1.3617578913113795	0.0	0.0	0.0	0.0	0.34680476827272944	0.0	0.0	3.2799770433163116	0.0	0.0	0.0	0.0	0.5371414836830074	0.0	0.6690314693881613	0.0	0.0	0.0	0.0	0.0	0.0	1.8099645576282652	0.0	2.657512150822165	0.0
B025A_1	1	25	rural	second_B	0.0	0.0	0.0	0.0	0.6580310973563497	0.0	3.6506063419128876	0.0	0.0	0.0	0.0	0.0	2.76584272204617	0.0	0.0	3.890489115347726	0.0	0.0	0.0	1.348328980821888	0.0	0.0	0.0	0.0	0.3391337305854523	0.0	0.0	3.35639852023913	0.0	0.0	0.0	0.0	0.527217869237797	0.0	0.6580310973563497	0.0	0.0	0.0	0.0	0.0	0.0	1.8122695577815984	0.0	2.6527387867544254	0.0
119A_1	1	119	urban	first_A	0.0	0.0	0.0	0.0	0.29646976028475425	0.0	3.1288246134065782	0.0	0.0	0.0	0.0	0.0	4.473176121440711	0.0	0.0	4.492930655107384	0.0	0.0	0.0	0.29646976028475425	0.0	0.0	0.0	0.0	0.0	0.0	0.0	3.0714653198230515	0.0	0.0	0.0	0.0	0.0	0.0	1.8422199775509012	0.0	0.0	0.0	0.0	0.0	0.0	2.8110466145984083	0.0	3.5122335541687457	0.0
082A_2	2	82	urban	first_A	0.0	0.3136165502478648	0.0	0.0	0.3136165502478648	0.0	0.8664567694445269	0.0	0.0	0.0	0.0	0.0	2.07382116877094	0.0	0.0	4.449013039453496	0.0	0.0	0.0	1.227428269141469	0.0	0.0	0.0	0.0	0.0	0.0	0.0	2.94176942323662	0.0	0.0	0.0	0.0	0.0	0.0	1.6039669042848108	0.0	0.0	0.0	1.850533193575021	0.0	0.7189370382779814	1.1369023621082333	0.0	3.2229102928845883	0.0
B101A_1	1	101	urban	second_B	0.0	0.0	0.0	0.0	0.5661229778631499	0.0	1.3337403528216552	0.0	0.0	0.0	0.0	0.0	3.0087220447015066	0.0	0.0	4.088305805273847	0.0	0.0	0.0	2.401822782979796	0.0	0.0	0.0	0.0	0.0	0.0	0.0	3.759407627728992	0.0	0.0	0.0	0.0	0.0	0.0	1.351383810084448	0.0	0.0	0.0	1.232843542680398	0.0	0.0	2.790314950616536	0.0	2.529019170774604	0.0
119A_2	2	119	urban	first_A	0.0	0.0	0.0	0.0	0.3004644933456201	0.0	3.123047164929993	0.0	0.0	0.0	0.0	0.0	4.485482938017184	0.0	0.0	4.485836880470444	0.0	0.0	0.0	0.3004644933456201	0.0	0.0	0.0	0.0	0.0	0.0	0.0	3.066312071048868	0.0	0.0	0.0	0.0	0.0	0.0	1.933379886048227	0.0	0.0	0.0	0.0	0.0	0.3004644933456201	2.7912617753179427	0.0	3.509949452919114	0.0
082A_1	1	82	urban	first_A	0.0	0.4794849761434293	0.0	0.0	0.30280399172691025	0.0	0.7018049301617653	0.0	0.0	0.0	0.0	0.0	2.0753928969145172	0.0	0.0	4.440355041128877	0.0	0.0	0.0	1.2337822128933944	0.0	0.0	0.0	0.0	0.0	0.0	0.0	2.9692089299914244	0.0	0.0	0.0	0.0	0.0	0.0	1.5832315624309603	0.0	0.0	0.0	1.8163998764634146	0.0	0.4794849761434293	1.1172127827353935	0.0	3.22858937106399	0.0
B101A_2	2	101	urban	second_B	0.0	0.0	0.0	0.0	0.5814499117132982	0.0	1.2525532355593822	0.0	0.0	0.0	0.0	0.0	3.0234746075068033	0.0	0.0	4.103275465659569	0.0	0.0	0.0	2.4180033799446266	0.0	0.0	0.0	0.0	0.0	0.0	0.0	3.737373772739613	0.0	0.0	0.0	0.0	0.0	0.0	1.3883688464945019	0.0	0.0	0.0	1.1502908104559184	0.0	0.0	2.798414154385842	0.0	2.521380720708297	0.0
B100A_1	1	100	urban	second_B	0.0	0.0	0.32173691029409923	0.0	0.5045167387957457	0.0	3.5786566910965454	0.0	0.0	0.32173691029409923	0.0	0.0	3.2068750756357636	0.0	0.0	3.8910508291972863	0.0	0.6327615235933548	0.6327615235933548	0.5045167387957457	0.5045167387957457	0.0	0.0	0.0	0.0	0.0	0.0	2.446859917538798	0.0	0.0	0.0	0.0	0.0	0.32173691029409923	0.9387038768014796	0.0	0.0	0.0	1.5015347428396464	0.0	0.7316431523283008	1.5305846632241078	0.0	3.3129884493544153	0.6327615235933548
21A_1	1	21	rural	first_A	0.0	0.2270174680318355	0.0	0.0	0.4857019236657479	0.0	2.337030889127393	0.0	0.0	0.0	0.0	1.556515542281443	2.3397669871091353	0.0	0.0	4.382783850634085	0.0	0.0	0.0	2.022702022970831	0.0	0.0	0.0	0.0	0.0	0.0	0.0	3.3978728301476218	0.0	0.0	0.0	0.0	0.0	0.0	2.250781396122993	0.0	0.0	0.0	0.2270174680318355	0.0	0.2270174680318355	2.249104299096347	0.9656461361328691	3.3017213707381776	0.0
B100A_2	2	100	urban	second_B	0.0	0.0	0.32903512857098055	0.0	0.5140740083826111	0.0	3.585265902906806	0.0	0.0	0.32903512857098055	0.0	0.0	3.2062596701562995	0.0	0.0	3.8953523587655186	0.0	0.6434183623269294	0.6434183623269294	0.32903512857098055	0.32903512857098055	0.0	0.0	0.0	0.0	0.0	0.0	2.2635130054894423	0.0	0.0	0.0	0.0	0.0	0.32903512857098055	0.9509741034010262	0.0	0.0	0.0	1.529729357450794	0.0	0.7429504519565222	1.5578648494468577	0.0	3.3131617546267433	0.6434183623269294
21A_2	2	21	rural	first_A	0.0	0.23710223371831599	0.0	0.0	0.5022539980539806	0.0	2.338749279423997	0.0	0.0	0.0	0.0	1.6044116913839672	2.348753973240681	0.0	0.0	4.390569203561496	0.0	0.0	0.0	2.0496651289381815	0.0	0.0	0.0	0.0	0.0	0.0	0.0	3.4029584593391555	0.0	0.0	0.0	0.0	0.0	0.0	2.247362119541581	0.0	0.0	0.0	0.23710223371831599	0.0	0.0	2.25619396517928	0.9874396963613584	3.306589887501919	0.0
083A_2	2	83	urban	first_A	0.0	0.0	0.0	0.0	0.0	0.0	3.186791048763097	0.0	0.0	0.0	0.0	0.0	2.265481828541466	0.0	0.0	4.288958751498867	0.0	0.0	0.0	2.636918846693778	0.0	0.0	0.0	0.0	0.0	0.0	0.0	2.1086933465573363	0.0	0.0	0.0	0.0	0.0	0.0	0.0	0.0	0.0	0.0	0.0	0.0	0.3859433941543652	2.8341524265080187	0.0	2.6660492760089873	0.0
7A_2	2	7	rural	first_A	0.0	0.3654622016966493	0.0	0.0	1.3819736061034282	0.0	2.632756140574357	0.0	0.0	0.0	0.0	0.0	2.182198392861553	0.22009007102926142	0.0	4.590096716870968	0.0	0.0	0.0	1.9999551362564933	0.0	0.0	0.0	0.0	0.0	0.0	0.0	2.395281258504467	0.0	0.0	0.0	0.0	0.0	0.0	1.2429953214166212	0.0	0.0	0.0	0.0	0.0	0.0	1.3699142238227369	0.0	1.8469106527388393	0.0
120A_1	1	120	urban	first_A	0.0	0.3058880216642943	0.0	0.0	0.6093268028989189	0.0	3.3503003268651055	0.0	0.0	0.0	0.0	0.0	2.6723993687322167	0.0	1.2879126928724178	4.3403799431518	0.0	0.0	0.0	2.0777664927446597	0.0	0.0	0.0	0.0	0.0	0.0	0.0	3.645344862247372	0.0	0.0	0.0	0.0	0.0	0.0	1.7803523324325143	0.0	0.0	0.0	0.7862180306720645	0.0	0.0	1.7498512268480306	0.0	3.4402175344551833	0.0
7A_1	1	7	rural	first_A	0.0	0.35820625062343103	0.0	0.0	1.425346796195462	0.0	2.6376115415559274	0.0	0.0	0.0	0.0	0.0	2.1750631773763134	0.21503252463452835	0.0	4.582619879988221	0.0	0.0	0.0	2.00134622038991	0.0	0.0	0.0	0.0	0.0	0.0	0.21503252463452835	2.4104145635045255	0.0	0.0	0.0	0.0	0.0	0.0	1.2309038254419309	0.0	0.0	0.0	0.0	0.0	0.0	1.403927942838947	0.0	1.8463183382022001	0.0
083A_1	1	83	urban	first_A	0.0	0.0	0.0	0.0	0.0	0.0	3.1894145556193325	0.0	0.0	0.0	0.0	0.0	2.2785415560425024	0.0	0.0	4.282190455755959	0.0	0.0	0.0	2.6220089303622585	0.0	0.0	0.0	0.0	0.0	0.0	0.0	2.175858379403361	0.0	0.0	0.0	0.0	0.0	0.0	0.0	0.0	0.0	0.0	0.0	0.0	0.7106804158748464	2.8330133850716046	0.0	2.6770011318717115	0.0
120A_2	2	120	urban	first_A	0.0	0.31143858393774704	0.0	0.0	0.6175807970458376	0.0	3.3521938992289755	0.0	0.0	0.0	0.0	0.0	2.665950350883009	0.0	1.3418349346102456	4.3489114243300415	0.0	0.0	0.0	2.0773020988851054	0.0	0.0	0.0	0.0	0.0	0.0	0.0	3.6273797231800047	0.0	0.0	0.0	0.0	0.0	0.0	1.7684026051924777	0.0	0.0	0.0	0.7155060717059205	0.0	0.0	1.7525950372389076	0.0	3.4423343378116806	0.0
B082A_2	2	82	urban	second_B	0.0	0.0	0.0	0.0	1.0569074056682919	0.0	1.8333237624408776	0.0	0.0	0.0	0.0	0.0	3.342637191303551	0.0	0.0	4.471160840743531	0.0	0.0	0.0	0.4610362662354514	0.0	0.0	0.0	0.0	0.0	0.0	0.0	2.2746224041536722	0.0	0.0	0.0	0.0	0.0	0.0	1.8567865593422148	0.0	0.0	0.0	0.6795952733981099	0.0	0.0	0.7579501753581261	0.0	2.1744590721564756	0.0
B035A_2	2	35	rural	second_B	0.0	0.0	0.0	0.0	0.0	0.0	3.2674993236652816	0.0	0.0	0.0	0.0	0.9877535458324165	2.4504266015506415	0.2229555301894869	0.0	3.9242223854976355	0.0	0.0	0.0	1.601117980563614	0.0	0.0	0.0	0.0	0.0	0.0	0.0	2.8324901003251846	0.0	0.0	0.0	0.0	0.2229555301894869	0.0	0.9877535458324165	0.0	0.0	0.0	3.0461214674297126	0.0	0.0	0.6389480243281203	1.546751063155683	2.5155265364827994	0.0
B035A_1	1	35	rural	second_B	0.0	0.0	0.0	0.0	0.0	0.0	3.267261110225845	0.0	0.0	0.0	0.0	0.9540169865665831	2.5321093514501034	0.208179304107077	0.0	3.9143620103567804	0.0	0.0	0.0	1.5341703513962168	0.0	0.0	0.0	0.0	0.0	0.0	0.0	2.8402870097706816	0.0	0.0	0.0	0.0	0.208179304107077	0.0	0.9232596923105936	0.0	0.0	0.0	3.014363978179965	0.0	0.0	0.3483146796645099	1.5341703513962168	2.5161298538892534	0.0
10A_1	1	10	rural	first_A	0.0	0.3764148456978205	0.0	0.0	0.9672984952865882	0.0	2.937368962805124	0.0	0.0	0.0	0.0	0.0	2.25926801663771	0.0	0.0	4.316608290139724	0.0	0.0	0.0	2.5083048276450475	0.0	0.0	0.0	0.0	0.0	0.0	0.0	3.0276244871078593	0.0	0.0	0.0	0.0	0.0	0.0	1.8448224146889975	0.0	0.0	0.0	2.120625313848218	0.0	0.0	3.3141607939178765	0.0	3.0457863606106823	0.0
B082A_1	1	82	urban	second_B	0.0	0.0	0.0	0.0	1.008595889414621	0.0	1.8335249035936643	0.0	0.0	0.0	0.0	0.0	3.3420150389050383	0.0	0.0	4.462921270823753	0.0	0.0	0.0	0.7481841270130579	0.0	0.0	0.0	0.0	0.0	0.0	0.0	2.4048289874898807	0.0	0.0	0.0	0.0	0.0	0.0	1.8563616419260724	0.0	0.0	0.0	0.6702421197480715	0.0	0.0	0.6702421197480715	0.0	2.1995310633649017	0.0
10A_2	2	10	rural	first_A	0.0	0.38387986811242253	0.0	0.0	0.9787353238499764	0.0	2.9417702731009183	0.0	0.0	0.0	0.0	0.0	2.200467173069747	0.0	0.0	4.323969808468401	0.0	0.0	0.0	2.5154534780188427	0.0	0.0	0.0	0.0	0.0	0.0	0.0	3.0167337219735253	0.0	0.0	0.0	0.0	0.0	0.0	1.8309534902503248	0.0	0.0	0.0	2.128766803580888	0.0	0.0	3.312177154207243	0.0	3.0504122264968445	0.0
B109A_2	2	109	urban	second_B	0.0	0.5858107131400988	0.2902649741970722	0.0	1.2803428962994328	0.0	2.8139195363887306	0.0	0.2902649741970722	0.0	0.0	0.0	2.3343206728297585	0.0	0.0	3.897277109759811	0.0	0.5858107131400988	0.4627077678700392	2.6381614490928156	0.0	0.0	0.0	0.0	0.0	0.0	0.0	2.2407695832341434	0.0	0.68161551495611	0.0	0.0	0.0	0.0	1.9229330152873096	0.2902649741970722	0.0	0.0	0.7600583878937911	0.0	1.4261522027300961	2.673723078737072	0.0	1.9912505839160832	0.2902649741970722
B034A_1	1	34	rural	second_B	0.0	0.2687893466810509	0.0	0.0	1.113831413870808	0.0	3.5653048976202895	0.0	0.0	0.43357897459940303	0.0	0.0	1.6824131121786488	0.0	0.0	4.446351548917449	0.0	0.0	0.0	1.906830642505534	0.0	0.0	0.0	0.0	0.0	0.0	0.0	2.8700318844742267	0.0	0.0	0.0	0.0	0.0	0.0	0.8449940981376948	0.0	0.0	0.0	1.9379707817895961	0.0	0.0	2.714088937156463	0.0	1.5258521670418737	0.0
B034A_2	2	34	rural	second_B	0.0	0.27358870936432383	0.0	0.0	1.0937015232512268	0.0	3.567149553397152	0.0	0.0	0.4401335478441984	0.0	0.0	1.6434463243789952	0.0	0.0	4.451568484169246	0.0	0.0	0.0	1.9124000200841442	0.0	0.0	0.0	0.0	0.0	0.0	0.0	2.8096356649858794	0.0	0.0	0.0	0.0	0.0	0.0	0.8538663744723385	0.0	0.0	0.0	1.9566911161212903	0.0	0.0	2.7142205983282737	0.0	1.5012486395557954	0.0
B109A_1	1	109	urban	second_B	0.0	0.5767946144756412	0.2843507656031042	0.0	1.2898767111815053	0.0	2.800447816327254	0.0	0.2843507656031042	0.0	0.0	0.0	2.3588155170326566	0.0	0.0	3.887977962707972	0.0	0.5767946144756412	0.4547368292449251	2.635367957809477	0.0	0.0	0.0	0.0	0.0	0.0	0.0	2.2985783432571405	0.0	0.7499856832771223	0.0	0.0	0.0	0.0	1.915762794983927	0.2843507656031042	0.0	0.0	0.8734670295452068	0.0	1.414395528031009	2.6761616476756855	0.0	1.9956897235644937	0.4547368292449251
101A_1	1	101	urban	first_A	0.0	0.35905697597438796	0.0	0.0	0.5528868108172569	0.0	0.6864303350292921	0.0	0.0	0.0	0.0	0.0	2.349200709511502	0.0	0.0	4.080982382758069	0.0	0.0	0.0	1.052585812724435	0.0	0.0	0.0	0.0	0.0	0.0	0.0	3.4695686916003603	0.0	0.0	0.0	0.0	0.0	0.0	1.3072495139872768	0.0	0.0	0.0	0.0	0.0	0.0	2.9829792389629675	0.0	2.9723973172527343	0.0
101A_2	2	101	urban	first_A	0.0	0.3653862301058902	0.0	0.0	0.3653862301058902	0.0	0.6953388848041566	0.0	0.0	0.0	0.0	0.0	2.355311764338636	0.0	0.0	4.083604615903649	0.0	0.0	0.0	0.9502060517264695	0.0	0.0	0.0	0.0	0.0	0.0	0.0	3.447090898966129	0.0	0.0	0.0	0.0	0.0	0.0	1.3178930779538736	0.0	0.0	0.0	0.0	0.0	0.0	2.990071358265248	0.0	2.969665737748015	0.0
B024A_1	1	24	rural	second_B	0.0	0.556532277720057	0.0	0.0	0.4368943595451874	0.0	1.2836027860297288	0.0	0.0	0.0	0.0	0.0	2.0179048370036443	0.6502304632579509	0.0	4.224517826638687	0.0	0.0	0.0	2.4339267919486884	0.0	0.0	0.0	0.0	0.0	0.0	0.0	3.252069688886015	0.0	0.0	0.0	0.0	0.0	0.0	1.172510333414573	0.0	0.0	0.0	2.5605427937899976	0.0	0.0	2.9429870888495837	0.556532277720057	3.0188518860529854	0.0
B039A_1	1	39	rural	second_B	0.0	0.0	0.0	0.0	0.0	0.0	3.524388702880559	0.0	0.0	0.5038716436285675	0.0	0.7308782830078903	2.1853900934083943	0.0	0.0	4.068059091158707	0.0	0.0	0.0	0.6320412328218762	0.0	0.0	0.0	0.0	0.0	0.0	0.0	3.6642176073821555	0.0	0.0	0.0	0.0	0.0	0.0	0.8791982273983499	0.0	0.0	0.0	1.150558994628369	0.0	0.0	0.9895556606273851	0.0	3.2468736392951345	0.0
B024A_2	2	24	rural	second_B	0.0	0.5676481028831616	0.0	0.0	0.27839431319597546	0.0	1.3173410029716155	0.0	0.0	0.0	0.0	0.0	1.999248749725017	0.6621640655843254	0.0	4.2336547050918805	0.0	0.0	0.0	2.439365514721196	0.0	0.0	0.0	0.0	0.0	0.0	0.0	3.2297416132634207	0.0	0.0	0.0	0.0	0.0	0.0	1.1868111914847104	0.0	0.0	0.0	2.575814852309172	0.0	0.0	2.9469697383205236	0.5676481028831616	3.018732043878961	0.0
B081A_2	2	81	urban	second_B	0.0	0.30736496794146806	0.0	0.0	0.7090620738091787	0.0	1.6143287840397844	0.48554751460849593	0.0	0.0	0.0	0.0	2.902424608064958	0.0	0.0	4.365493688917646	0.0	0.0	0.0	0.6115281307360076	0.0	0.0	0.0	0.0	0.0	0.0	0.0	3.1451495753832828	0.0	0.0	0.0	0.0	0.0	0.0	2.585417314492281	0.0	0.0	0.0	0.0	0.0	0.0	2.5980073890407143	0.0	2.781195843500529	0.0
B081A_1	1	81	urban	second_B	0.0	0.47809687829019576	0.0	0.0	0.7001404898926231	0.0	1.6246771381202603	0.47809687829019576	0.0	0.0	0.0	0.0	2.912085225782715	0.0	0.0	4.357507539064968	0.0	0.0	0.0	0.7793704377785947	0.0	0.0	0.0	0.0	0.0	0.0	0.0	3.1555811162622285	0.0	0.0	0.0	0.0	0.0	0.0	2.5835221551996286	0.0	0.0	0.0	0.0	0.0	0.0	2.6056850355428858	0.0	2.796644864383724	0.0
B006A_2	2	6	rural	second_B	0.0	0.0	0.0	0.0	1.156488345089493	0.0	3.806980696228214	0.0	0.0	0.0	0.0	0.0	2.4561555293622193	0.46321004016010503	0.0	4.371642671983297	0.0	0.0	0.0	1.5236459068481196	0.0	0.0	0.0	0.0	0.0	0.0	0.0	2.390665675262421	0.0	0.0	0.0	0.0	0.0	0.0	1.0599362570175712	0.0	0.0	0.0	0.0	0.0	0.0	1.4421030826257741	0.0	3.211208577731751	0.0
B020A_1	1	20	rural	second_B	0.0	0.0	0.0	0.0	0.43416819556445896	0.0	2.3406848365916137	0.0	0.0	0.0	0.0	0.0	2.521760119344567	0.0	0.0	3.890137005822356	0.0	0.0	0.0	1.9679493056211859	0.0	0.0	0.0	0.0	0.0	0.0	0.0	2.474399898043779	0.0	0.0	0.0	0.0	0.0	0.0	1.2594723902726412	0.0	0.0	0.0	0.0	0.0	0.0	1.588661703736776	0.0	1.5689912067533898	0.0
B001A_1	1	1	rural	second_B	0.0	0.5987112983443125	0.0	0.0	1.1419782145918262	0.0	3.378088497650392	0.0	0.0	0.0	0.0	0.0	2.548210116965701	1.338156208803554	0.0	3.9504955429620754	0.0	0.0	0.0	3.2452192700799056	0.0	0.0	0.0	0.0	0.0	0.0	0.0	3.076159532704631	0.0	0.0	0.0	0.0	0.29880040508378597	0.0	1.794941186811069	0.0	0.0	0.0	1.1419782145918262	0.0	0.0	1.7437975790315479	0.0	2.3177700065694613	0.0
116A_1	1	116	urban	first_A	0.0	0.0	0.0	0.0	0.648376682797963	0.0	3.878094265019627	0.0	0.0	0.0	0.0	0.0	3.2524132952634366	0.2701062398309631	0.0	3.7127837584683565	0.0	0.0	0.0	0.2701062398309631	0.0	0.0	0.0	0.0	0.0	0.0	0.0	3.5898761922834246	0.0	0.0	0.0	0.0	0.4353801194286379	0.0	1.9492892591028461	0.0	0.0	0.0	0.0	0.0	0.0	2.405837172079214	0.0	2.2393208592950855	0.0
B001A_2	2	1	rural	second_B	0.0	0.6070357974192969	0.0	0.0	1.1522802019532388	0.0	3.3647442238653977	0.0	0.0	0.0	0.0	0.0	2.5418967800697985	1.307323111276394	0.0	3.9479834031666776	0.0	0.0	0.0	3.2506476619939564	0.0	0.0	0.0	0.0	0.0	0.0	0.0	3.0448384399971613	0.0	0.0	0.0	0.0	0.3043535259592074	0.0	1.7773624340405887	0.0	0.0	0.0	1.1522802019532388	0.0	0.0	1.7388938662190985	0.0	2.3010546861537136	0.0
116A_2	2	116	urban	first_A	0.0	0.0	0.0	0.0	0.6801554049862112	0.0	3.895066171794798	0.0	0.0	0.0	0.0	0.0	3.2433016311750857	0.2893667281575753	0.0	3.6316875083600766	0.0	0.0	0.0	0.5844454881955797	0.0	0.0	0.0	0.0	0.0	0.0	0.0	3.5048898332768355	0.0	0.0	0.0	0.0	0.4614995717815192	0.0	1.9722321972387948	0.0	0.0	0.0	0.2893667281575753	0.0	0.0	2.425144378600646	0.0	2.2341644068171673	0.0
B007A_2	2	7	rural	second_B	0.0	0.4381306640300954	0.0	0.0	1.4860163255148509	0.0	3.083490938946272	0.0	0.0	0.0	0.0	0.0	2.789013288982884	0.0	0.0	4.436717275058601	0.0	0.0	0.0	1.7671497162480072	0.0	0.0	0.0	0.0	0.0	0.0	0.0	2.549869790274321	0.0	0.0	0.0	0.0	0.2721201089853261	0.0	1.0589721494019222	0.0	0.0	0.0	0.0	0.0	0.0	1.1482321604958172	0.0	2.0959024595282387	0.0
B007A_1	1	7	rural	second_B	0.0	0.5480841740051007	0.0	0.0	1.5195463294169893	0.0	3.0753988800479424	0.0	0.0	0.0	0.0	0.0	2.791644323857503	0.0	0.0	4.428026759060879	0.0	0.0	0.0	1.7601172436969235	0.0	0.0	0.0	0.0	0.0	0.0	0.0	2.5670958418805427	0.0	0.0	0.0	0.0	0.2658014471051031	0.0	1.0464977078404087	0.0	0.0	0.0	0.0	0.0	0.2658014471051031	1.1861345690503744	0.0	2.100154966469185	0.0
B020A_2	2	20	rural	second_B	0.0	0.0	0.0	0.0	0.45527702642824014	0.0	2.371776822471409	0.0	0.0	0.0	0.0	0.0	2.4367462529513295	0.0	0.0	3.8960258874499534	0.0	0.0	0.0	1.9924384827602832	0.0	0.0	0.0	0.0	0.0	0.0	0.0	2.415636380916	0.0	0.0	0.0	0.0	0.0	0.0	1.290666094253161	0.0	0.0	0.0	0.0	0.0	0.0	1.5587554943784137	0.0	1.5697288114825434	0.0
B031A_1	1	31	rural	second_B	0.0	0.0	0.0	0.0	0.5709093462265691	0.0	2.781163088780849	0.0	0.0	0.0	0.0	0.8093091413821978	2.0302047229788784	0.0	0.0	3.8503550710641226	0.3732008066567074	0.0	0.0	0.9623418402980441	0.0	0.0	0.0	0.0	0.0	0.0	0.0	2.7236929710392563	0.0	0.0	0.0	0.0	0.0	0.0	1.3308914101611837	0.0	0.0	0.0	1.3576512928170634	0.0	0.0	0.0	0.0	3.1657450207308115	0.0
B086A_1	1	86	urban	second_B	0.0	0.5150995547931232	0.6445603042104568	0.0	1.050523144138862	0.0	0.6972097611886663	0.0	0.0	0.0	0.0	0.0	4.326105460679529	0.0	0.0	4.252419276149022	0.0	0.0	0.0	2.157466975329281	0.0	0.0	0.0	0.0	0.0	0.0	0.19549541895022465	2.5476834804756545	0.0	0.0	0.0	0.0	0.5150995547931232	0.0	0.9522862425931077	0.0	0.0	0.0	0.6972097611886663	0.0	0.0	2.5997089569558707	0.0	0.3298205166840966	0.0
39A_2	2	39	rural	first_A	0.0	0.0	0.0	0.0	1.2302502530848232	0.0	3.367365149694956	0.0	0.0	0.0	0.0	0.0	2.475724814778392	0.0	0.0	3.7907710325648907	0.0	0.0	0.0	0.0	0.0	0.0	0.0	0.0	0.0	0.0	0.0	3.119973997908195	0.0	0.0	0.0	0.0	0.0	0.0	2.0584238016103305	0.0	0.0	0.0	1.2988509466472917	0.0	0.0	1.5370415647428788	0.0	2.052869223889716	0.0
24A_1	1	24	rural	first_A	0.0	0.7194764165409595	0.0	0.0	0.3827223548447778	0.0	1.726848871351456	0.0	0.0	0.0	0.0	0.0	2.3877345346928145	0.3827223548447778	0.0	4.505083697087118	0.3827223548447778	0.0	0.0	1.1801021001839413	0.0	0.0	0.0	0.0	0.0	0.0	0.0	3.747757872334091	0.0	0.0	0.0	0.0	0.3827223548447778	0.0	1.2873744462481418	0.0	0.0	0.0	3.8679868886906377	0.0	0.0	2.217521807561792	0.0	3.709457193868054	0.0
118A_2	2	118	urban	first_A	0.0	0.0	0.0	0.0	0.35313566601813107	0.0	3.5773056287365783	0.0	0.0	0.0	0.0	0.0	2.678175532785221	0.0	0.0	3.8281774569194753	0.0	0.0	0.0	0.0	0.0	0.0	0.0	0.0	0.0	0.0	0.0	3.2194601999897423	0.0	0.0	0.0	0.0	0.0	0.0	0.9905432781073936	0.0	0.0	0.0	0.0	0.0	0.0	0.7795801889357015	0.0	2.9706620063393974	0.0
39A_1	1	39	rural	first_A	0.0	0.0	0.0	0.0	1.2754647753091595	0.0	3.429831018273963	0.0	0.0	0.0	0.0	0.0	2.457437635034555	0.0	0.0	3.772810307322889	0.0	0.0	0.0	0.3754055658243803	0.0	0.0	0.0	0.0	0.0	0.0	0.0	3.165095565538067	0.0	0.0	0.0	0.0	0.0	0.0	2.033986209652135	0.0	0.0	0.0	1.334530926134726	0.0	0.0	1.5131183761415792	0.0	2.055509510724476	0.0
24A_2	2	24	rural	first_A	0.0	0.7275725158853455	0.0	0.0	0.388597546876528	0.0	1.6879231968160986	0.0	0.0	0.0	0.0	0.0	2.3849171644260143	0.388597546876528	0.0	4.508919960725013	0.388597546876528	0.0	0.0	1.1894327002725076	0.0	0.0	0.0	0.0	0.0	0.0	0.0	3.7408404799122437	0.0	0.0	0.0	0.0	0.388597546876528	0.0	1.2282653952931608	0.0	0.0	0.0	3.8760502657826432	0.0	0.0	2.196601251597388	0.0	3.7097402322938464	0.0
B031A_2	2	31	rural	second_B	0.0	0.0	0.0	0.0	0.5838889377460136	0.0	2.7838489629444063	0.0	0.0	0.0	0.0	0.8242679265032494	1.88971879340906	0.0	0.0	3.8628818449794324	0.0	0.0	0.0	1.0384739011353041	0.0	0.0	0.0	0.0	0.0	0.0	0.0	2.6091257794128215	0.0	0.0	0.0	0.0	0.0	0.0	1.3477335739767364	0.0	0.0	0.0	1.3745417889146667	0.0	0.0	0.0	0.0	3.1673454909514502	0.0
B086A_2	2	86	urban	second_B	0.0	0.46141207780225235	0.6800496352383899	0.0	0.8999602104226414	0.0	0.9640161158393873	0.0	0.0	0.0	0.0	0.0	4.327351477629541	0.0	0.0	4.286281903642322	0.0	0.0	0.0	2.147621404455165	0.0	0.0	0.0	0.0	0.0	0.0	0.21249159195234402	2.290905732564106	0.0	0.0	0.0	0.0	0.0	0.0	0.9640161158393873	0.0	0.0	0.0	0.7338381436005452	0.0	0.21249159195234402	2.5964125523902175	0.0	0.9331680782900346	0.0
118A_1	1	118	urban	first_A	0.0	0.0	0.0	0.0	0.34965490300201263	0.0	3.575052984911282	0.0	0.0	0.0	0.0	0.0	2.7184933131607822	0.0	0.0	3.828092910548034	0.0	0.34965490300201263	0.0	0.0	0.0	0.0	0.0	0.0	0.0	0.0	0.0	3.260200950720825	0.0	0.0	0.0	0.0	0.0	0.0	0.9849142014503985	0.0	0.0	0.0	0.0	0.0	0.0	0.774354289662853	0.0	2.9649769568295157	0.0
109A_2	2	109	urban	first_A	0.0	0.3888755884844516	0.0	0.0	1.2287077314796928	0.0	3.3006587046352434	0.0	0.0	0.0	0.0	0.0	3.581276846710852	0.9863314223130468	0.0	3.778997395343637	0.0	0.0	0.0	2.7889495311354136	0.0	0.0	0.0	0.0	0.0	0.0	0.0	2.7626008066292584	0.0	0.0	0.0	0.3888755884844516	0.3888755884844516	0.0	1.2287077314796928	0.0	0.0	0.0	1.1898724380517023	0.0	0.0	2.5220199617910146	0.0	2.770141009652377	0.0
109A_1	1	109	urban	first_A	0.0	0.38399759968333436	0.0	0.0	1.2565298475036615	0.0	3.3011101247085843	0.0	0.0	0.0	0.0	0.0	3.5797121464366426	0.978914862447478	0.0	3.779114119259251	0.0	0.0	0.0	2.7806849328770364	0.0	0.0	0.0	0.0	0.0	0.0	0.0	2.816962241424935	0.0	0.0	0.0	0.38399759968333436	0.38399759968333436	0.0	1.2209228635504494	0.0	0.0	0.0	1.2565298475036615	0.0	0.0	2.5249653063537068	0.0	2.7837418954464583	0.0
108A_1	1	108	urban	first_A	0.0	0.0	0.0	0.0	0.0	0.0	1.3692793809931056	0.0	0.0	0.0	0.0	0.0	4.431653751822816	0.0	0.0	4.007030157653896	0.0	0.0	0.0	0.8434972691953891	0.0	0.0	0.0	0.0	0.0	0.0	0.0	3.1471982679160235	0.0	0.0	0.0	0.0	0.0	0.0	1.2023688366253227	0.0	0.0	0.0	0.39682008893449416	0.0	0.0	1.4214483753623581	0.0	1.9351696099062885	0.0
108A_2	2	108	urban	first_A	0.0	0.0	0.0	0.0	0.0	0.0	1.38092107187928	0.0	0.0	0.0	0.0	0.0	4.440941054551464	0.0	0.0	4.014305250058238	0.0	0.0	0.0	1.0700989990752083	0.0	0.0	0.0	0.0	0.0	0.0	0.0	3.1316739782922456	0.0	0.0	0.0	0.0	0.0	0.0	1.407819196905374	0.0	0.0	0.0	0.40414078631102274	0.0	0.0	1.321543701643275	0.0	1.8909658039030977	0.0
34A_1	1	34	rural	first_A	0.0	0.0	0.18955479490140112	0.0	0.7306076868001687	0.0	2.951907138980788	0.0	0.0	0.0	0.0	0.0	2.4744285939388173	0.3210719484827031	0.0	4.648745127696426	0.0	0.0	0.0	2.2869611085227954	0.0	0.0	0.0	0.0	0.0	0.0	0.0	1.8094159079542145	0.0	0.0	0.0	0.0	0.0	0.0	1.077171396538773	0.0	0.0	0.0	0.0	0.0	0.0	3.801871749992753	0.0	1.6293021093045887	0.0
34A_2	2	34	rural	first_A	0.0	0.0	0.19660655079190253	0.0	0.6469274419874183	0.0	2.9444214000091193	0.0	0.0	0.0	0.0	0.0	2.4710967386023803	0.19660655079190253	0.0	4.659281542818098	0.0	0.0	0.0	2.308959849567029	0.0	0.0	0.0	0.0	0.0	0.0	0.0	1.7779588781356832	0.0	0.0	0.0	0.0	0.0	0.0	1.0747650255970507	0.0	0.0	0.0	0.0	0.0	0.0	3.793278772798346	0.0	1.6196315509319639	0.0
B107A_2	2	107	urban	second_B	0.0	0.0	0.0	0.0	0.444043895601071	0.0	1.2942443814369233	0.0	0.0	0.0	0.0	0.0	4.589135225979605	0.0	0.0	4.203431848690597	0.0	0.0	0.0	0.7363953541656385	0.0	0.0	0.0	0.0	0.0	0.0	0.0	3.138913611245093	0.0	0.0	0.0	0.0	0.0	0.0	1.6406787793256217	0.0	0.0	0.0	0.0	0.0	0.0	2.255005623494394	0.0	1.721149464357875	0.0
B107A_1	1	107	urban	second_B	0.0	0.0	0.0	0.0	0.5017344802474895	0.0	0.7283428037627028	0.0	0.0	0.0	0.0	0.0	4.550311180689088	0.0	0.0	4.157151523854094	0.0	0.0	0.0	0.6651011544342657	0.0	0.0	0.0	0.0	0.0	0.0	0.0	3.1074084842534018	0.0	0.0	0.0	0.0	0.0	0.0	1.2815886477894833	0.0	0.0	0.0	0.0	0.0	0.0	2.1874367984180867	0.0	1.5957585424447267	0.0
18A_1	1	18	rural	first_A	0.0	0.0	0.865566687713264	0.3130869616102496	0.4931239553776109	0.0	3.6402581417401465	1.198333505605991	0.0	0.4931239553776109	0.0	0.0	1.972918059661422	0.4931239553776109	0.0	4.131640567805478	0.7181036833548301	1.636007118716174	0.0	0.7980641597403724	0.0	0.3130869616102496	0.0	0.0	0.0	0.0	0.0	3.6697944055156104	0.3130869616102496	0.0	0.0	0.0	0.4931239553776109	0.0	2.027880346608859	0.0	0.4931239553776109	0.0	2.3137041111145638	0.0	1.2264590143229475	1.5001371789398468	0.0	3.590572861702838	0.0
18A_2	2	18	rural	first_A	0.0	0.0	0.8105514463787864	0.3207586750931032	0.5032319057857406	0.0	3.6451871246330785	1.2668708167975389	0.0	0.5032319057857406	0.0	0.0	1.895419170180818	0.5032319057857406	0.0	4.136131949889888	0.7301195571665381	1.6504820380115952	0.0	0.8105514463787864	0.0	0.3207586750931032	0.0	0.0	0.0	0.0	0.0	3.620426203400179	0.3207586750931032	0.0	0.0	0.0	0.5032319057857406	0.0	2.0294489847493367	0.0	0.5032319057857406	0.0	2.33287865515977	0.0	1.2404053860939566	1.5144883166052805	0.0	3.5897955161688446	0.0
B037A_1	1	37	rural	second_B	0.0	0.5673167631215777	0.0	0.0	0.0	0.0	3.5796380136167643	0.0	0.0	0.0	0.0	1.6942929868939083	3.791476302762889	0.5673167631215777	0.0	3.9990409269809475	0.0	0.0	0.0	2.721011584627281	0.0	0.0	0.0	0.0	0.0	0.0	0.0	2.7531372921528057	0.0	0.0	0.0	0.0	0.0	0.0	1.0707717684850286	0.0	0.0	0.0	0.0	0.0	0.0	1.9197069971226475	0.8051565748511917	2.722121623467772	0.0
B118A_2	2	118	urban	second_B	0.0	0.28252929108805613	0.4522742664604669	0.0	0.4522742664604669	0.0	3.7086608629235993	0.0	0.0	0.0	0.0	0.0	2.991189941428047	0.28252929108805613	0.0	3.631779506137578	0.0	0.4522742664604669	0.0	0.6689783610029906	0.6689783610029906	0.0	0.28252929108805613	0.0	0.0	0.4522742664604669	0.0	3.0580734129420226	0.0	0.5740047424937005	0.0	0.0	0.0	0.0	1.1111170814039704	0.0	0.0	0.7468638641187896	0.4522742664604669	0.0	1.7481525017711184	1.507371011986655	0.0	3.1169311501082233	0.0
B118A_1	1	118	urban	second_B	0.0	0.27708196227215787	0.4448878160797071	0.0	0.4448878160797071	0.0	3.703608292586472	0.0	0.0	0.0	0.0	0.0	2.9801384772102195	0.27708196227215787	0.0	3.6384239106076994	0.0	0.4448878160797071	0.0	0.7374712594500787	0.6599925170924484	0.0	0.27708196227215787	0.0	0.0	0.565623810742132	0.0	3.1106098872465457	0.0	0.565623810742132	0.0	0.0	0.0	0.0	1.1302633424611812	0.0	0.0	0.7374712594500787	0.4448878160797071	0.0	1.750874256655271	1.5203161793938247	0.0	3.1239272176340567	0.0
B108A_2	2	108	urban	second_B	0.0	0.0	0.0	0.0	0.0	0.0	2.698245357290828	0.0	0.0	0.0	0.0	0.0	4.505212678019615	0.8270526315623213	0.0	4.03749044492246	0.0	0.0	0.0	0.4631512333220835	0.0	0.0	0.0	0.0	0.0	0.0	0.0	3.3840568191791696	0.2905948340046143	0.0	0.0	0.0	0.0	0.0	2.3481811233869636	0.0	0.0	0.0	0.0	0.0	0.0	1.6026372070001538	0.0	3.4420263454802025	0.0
B108A_1	1	108	urban	second_B	0.0	0.0	0.0	0.0	0.0	0.0	2.712209696597653	0.0	0.0	0.0	0.0	0.0	4.503317088024999	0.8170308453863482	0.0	4.038442725163658	0.0	0.0	0.0	0.5776020082424418	0.0	0.0	0.0	0.0	0.0	0.0	0.0	3.40293029108548	0.2848786608740582	0.0	0.0	0.0	0.0	0.0	2.3419660412424874	0.0	0.0	0.0	0.0	0.0	0.0	1.6013366244954426	0.0	3.439987551343416	0.0
B037A_2	2	37	rural	second_B	0.0	0.5747492873512469	0.0	0.0	0.0	0.0	3.568504840958893	0.0	0.0	0.0	0.0	1.7042508404925407	3.784971520461358	0.5747492873512469	0.0	4.001217522209023	0.0	0.0	0.0	2.722169074562191	0.0	0.0	0.0	0.0	0.0	0.0	0.0	2.7266844835099877	0.0	0.0	0.0	0.0	0.0	0.0	1.1697045526834378	0.0	0.0	0.0	0.0	0.0	0.0	1.9081092464546843	0.813741735535582	2.7071610858050046	0.0
107A_1	1	107	urban	first_A	0.0	0.0	0.3772294525996229	0.0	0.3772294525996229	0.0	3.1966583500414596	0.0	0.0	0.0	0.0	0.0	4.5641467804186915	0.3772294525996229	0.0	3.9965667249870322	0.0	0.0	0.0	0.3772294525996229	0.0	0.0	0.0	0.0	0.0	0.0	0.0	3.0912336462311014	0.0	0.0	0.0	0.0	0.0	0.0	1.2455852469486859	0.0	0.0	0.0	0.0	0.0	0.0	0.5760137116125122	0.0	2.9145874931897344	0.0
B021A_2	2	21	rural	second_B	0.0	0.0	0.0	0.0	0.0	0.0	2.2615486909189646	0.0	0.0	0.0	0.0	1.2025817570557	2.4900492012335076	0.518380896142425	0.0	3.9184946016647495	0.0	0.0	0.0	2.8583766352169175	0.0	0.0	0.0	0.0	0.0	0.0	0.0	3.2006597167797506	0.0	0.0	0.0	0.0	0.0	0.0	2.0769968510526637	0.0	0.0	0.0	0.0	0.0	0.0	2.317873351406645	0.0	2.9656927317817234	0.0
31A_2	2	31	rural	first_A	0.0	0.0	0.4099336732289739	0.0	0.756636850752007	0.0	2.9461287960305653	0.0	0.0	0.0	0.0	1.2227173173970167	2.4254209858557334	0.0	0.0	4.20410188195105	0.0	0.0	0.0	1.4423238233880744	0.0	0.0	0.0	0.0	0.0	0.0	0.0	2.207204253872511	0.0	0.0	0.0	0.0	0.0	0.0	1.4662751911760756	0.0	0.0	0.0	0.6170010238440004	0.0	0.0	0.0	0.0	3.001154588846907	0.0
13A_2	2	13	rural	first_A	0.0	0.3819910255126296	0.0	0.0	0.9057569349931783	0.5820305348427767	0.7184657222296693	0.0	0.0	0.0	0.0	0.0	2.2974974221476896	0.3819910255126296	0.0	4.121317717274026	0.0	0.0	0.0	2.106826422364305	0.0	0.0	0.0	0.0	0.0	0.0	0.0	2.9698418763801953	0.0	0.0	0.0	0.0	0.0	0.0	1.2861896848760659	0.0	0.0	0.0	0.0	0.0	0.0	2.2519831087488686	0.0	3.1473072030429448	0.0
B018A_2	2	18	rural	second_B	0.0	0.0	0.9930375334765326	0.0	1.1263699640668696	0.0	3.4634486247953404	0.0	0.0	0.0	0.0	1.5606698106513133	2.8430979647157124	1.2503669780854891	0.0	4.333499908370876	0.0	0.0	0.0	0.7996559470708764	0.0	0.0	0.0	0.0	0.0	0.0	0.0	3.6891563875597613	0.0	0.0	0.0	0.0	0.44219625679198554	0.0	2.080456849791484	0.0	0.0	0.0	3.7080613475443136	0.0	0.2751030625009078	1.7602879044557553	0.2751030625009078	3.7494873173612273	0.0
B021A_1	1	21	rural	second_B	0.0	0.0	0.0	0.0	0.0	0.0	2.2529589081665606	0.0	0.0	0.0	0.0	1.189379299540046	2.5568156375983873	0.5086031791409306	0.0	3.9118006092958453	0.0	0.0	0.0	2.8470539232791428	0.0	0.0	0.0	0.0	0.0	0.0	0.0	3.215463028863474	0.0	0.0	0.0	0.0	0.0	0.0	2.083429011665947	0.0	0.0	0.0	0.0	0.0	0.0	2.327209362528399	0.0	2.9680402535521617	0.0
B018A_1	1	18	rural	second_B	0.0	0.0	0.9802294787920601	0.0	1.0835551232114111	0.0	3.460127979686925	0.0	0.0	0.0	0.0	1.5467880357443131	2.8503375826872426	1.236901102998429	0.0	4.329883566907429	0.0	0.0	0.0	0.7876718311754645	0.0	0.0	0.0	0.0	0.0	0.0	0.0	3.7336339581814806	0.0	0.0	0.0	0.0	0.4331286628126213	0.0	2.043376656719119	0.0	0.0	0.0	3.6959587021588898	0.0	0.26846033425066945	1.7593869649084162	0.26846033425066945	3.752365510825019	0.0
107A_2	2	107	urban	first_A	0.0	0.0	0.0	0.0	0.382964191652443	0.0	3.173556442219429	0.0	0.0	0.0	0.0	0.0	4.571266273470793	0.382964191652443	0.0	4.000606564069509	0.0	0.0	0.0	0.0	0.0	0.0	0.0	0.0	0.0	0.0	0.0	3.076513135457134	0.0	0.0	0.0	0.0	0.0	0.0	1.2548655302256815	0.0	0.0	0.0	0.0	0.0	0.0	0.7198104911511928	0.0	2.925869148354532	0.0
31A_1	1	31	rural	first_A	0.0	0.0	0.40160957842475875	0.0	0.8503308402651355	0.0	2.9535257228247676	0.0	0.0	0.0	0.0	1.2098401407487611	2.42188331504134	0.0	0.0	4.201790587838471	0.0	0.0	0.0	1.3769089110353727	0.0	0.0	0.0	0.0	0.0	0.0	0.0	2.2744101011219167	0.0	0.0	0.0	0.0	0.0	0.0	1.4972651246189606	0.0	0.0	0.0	0.606642129213753	0.0	0.0	0.40160957842475875	0.0	3.004134017178024	0.0
13A_1	1	13	rural	first_A	0.0	0.3762944807948577	0.0	0.0	0.9671132274968451	0.5748302110603295	0.8138350839864252	0.0	0.0	0.0	0.0	0.0	2.3088471274257882	0.3762944807948577	0.0	4.11623337251395	0.0	0.0	0.0	2.082517412889108	0.0	0.0	0.0	0.0	0.0	0.0	0.0	3.0102201085950404	0.3762944807948577	0.0	0.0	0.0	0.0	0.0	1.2769184320460891	0.0	0.0	0.0	0.0	0.0	0.0	2.2490562250583617	0.0	3.1495753028937656	0.0
[truncated: 81 more columns]
