# Supplementary material for: Recent urbanization in China is correlated with a Westernized microbiome encoding increased virulence and antibiotic resistance genes
Source: Microbiome. 2017 Sep 15;5:121. doi: 10.1186/s40168-017-0338-7 (PMC5603068; doi:10.1186/s40168-017-0338-7)
Supplement: Supplementary file 24 — Supplementary zip file. Code and input tables used to generate the figures and tables in this paper. (ZIP 16846 kb) [file 40168_2017_338_MOESM24_ESM.zip › UrbanRuralChina/16SrRNA/inputData/RDP/genus_taxaAsColumns.txt]

sample	Pediococcus	Oribacterium	Erysipelotrichaceae_incertae_sedis	Clostridium sensu stricto	Haliscomenobacter	Oleibacter	Halomonas	Salinimonas	Enterorhabdus	Oxalobacter	Ochrobactrum	Allobaculum	Arcanobacterium	Herbaspirillum	Parvimonas	Sphingomonas	Succinivibrio	Cryptobacterium	Oscillibacter	Providencia	Dialister	Thalassomonas	Bacteriovorax	Hallella	Parasutterella	Paracoccus	Plesiomonas	Eubacterium	Tepidimonas	Lactonifactor	Butyricicoccus	Arsenicicoccus	Meiothermus	Polaribacter	Allomonas	Variovorax	Subdoligranulum	Veillonella	Lactococcus	Paraprevotella	Akkermansia	Phascolarctobacterium	Sporobacter	Aggregatibacter	Gordonibacter	Leptotrichia	Candidatus Pelagibacter	Geobacillus	Collinsella
25A_2	0	0	35	206	0	0	1	0	0	0	0	0	0	0	4	0	0	0	148	0	0	0	0	0	4699	0	0	2	0	0	20	0	0	0	0	0	0	3	0	2	0	1973	0	0	1	0	0	0	0
25A_1	0	2	40	270	0	0	1	0	0	0	0	0	0	0	4	0	0	0	151	0	0	0	0	0	4668	0	0	2	0	0	32	0	0	0	0	0	5	5	0	2	0	2137	1	0	1	0	0	0	0
B094A_1	0	2	725	95	0	0	2	0	0	0	0	0	0	0	0	0	0	0	0	0	22	0	0	0	3012	0	0	4	0	2	32	0	0	0	0	0	0	130	1	0	0	3521	0	0	0	0	0	0	0
35A_2	0	0	75	9	0	0	2	0	0	0	0	0	0	0	0	0	0	0	53	0	0	0	0	1	8	0	0	0	0	0	46	0	0	0	0	0	1	15	0	1	1	7	1	0	1	0	0	0	10
B094A_2	0	2	630	80	0	0	1	0	0	0	0	0	0	0	0	0	0	0	0	0	18	0	0	0	3049	0	0	3	0	5	10	0	0	0	0	0	0	112	1	0	0	3450	0	0	0	0	0	0	0
35A_1	0	0	80	9	0	0	3	0	0	0	0	0	0	0	0	0	0	0	53	0	0	0	0	1	8	0	0	0	0	0	49	0	0	0	0	0	1	17	0	1	1	5	0	0	1	0	0	0	10
091A_1	0	0	1	8	0	0	0	0	0	0	0	0	0	0	0	0	0	0	284	0	614	0	0	0	5	0	0	0	0	3	46	0	0	0	0	0	4	6	0	11	105	16	9	0	2	0	0	0	2
29A_2	0	3	159	9	0	0	3	0	0	0	0	0	0	0	1	0	201	0	123	1	1441	0	0	74	30	0	0	2	0	0	25	0	0	0	0	0	1	113	14	203	0	67	3	0	0	0	0	0	17
29A_1	0	4	162	9	0	0	3	0	0	1	0	0	0	0	1	0	200	0	122	1	1566	0	0	43	31	0	0	2	0	0	25	0	0	0	0	0	0	124	14	211	0	71	1	0	0	0	0	0	20
28A_2	0	1	329	95	0	0	2	0	0	0	0	0	0	0	0	0	0	0	229	0	1	0	0	33	409	0	0	0	0	0	22	0	0	0	0	0	1	26	0	61	0	133	12	0	0	0	0	0	8
28A_1	0	1	337	119	0	0	2	0	0	0	0	0	0	0	0	0	0	0	219	0	0	0	0	13	404	0	0	0	0	0	33	0	0	0	0	0	0	29	0	77	1	26	9	0	0	0	0	0	12
091A_2	0	0	1	6	0	0	0	0	0	0	0	0	0	0	0	0	0	0	300	0	563	0	0	0	6	0	0	0	0	2	48	0	0	0	0	0	1	6	0	7	104	9	30	0	2	0	0	0	1
099A_1	0	2	31	0	0	0	1	0	0	0	0	0	0	0	0	0	1	0	17	0	1915	0	0	0	4	0	0	1	0	18	164	0	0	0	0	0	0	15	0	7	0	15	0	0	0	0	0	0	0
B084A_2	0	3	10	70	0	0	4	0	0	0	0	0	0	0	1	0	2	0	601	0	580	0	0	0	1038	0	0	0	0	1	152	0	0	0	0	1	0	72	0	1	0	1766	69	0	5	0	0	0	44
099A_2	0	2	27	0	0	0	1	0	0	0	0	0	0	0	0	0	1	0	11	0	1815	0	0	0	10	0	0	1	0	16	145	0	0	0	0	0	0	11	0	4	0	13	1	0	0	0	0	0	1
B084A_1	0	3	12	79	0	0	4	0	0	0	0	0	0	0	1	0	2	0	493	0	612	0	0	0	1036	0	0	0	0	1	161	0	0	0	0	1	4	79	0	2	0	1803	11	0	6	0	0	0	44
B028A_2	0	0	77	5	0	0	2	0	0	0	0	0	0	0	0	0	0	0	143	0	9	0	0	8	171	0	0	0	0	1	61	0	0	0	0	0	0	8	0	128	8	32	14	0	0	1	0	0	7
B006A_1	0	0	3	175	0	0	7	0	0	0	0	0	0	0	0	0	6	0	735	0	19	0	0	0	4225	0	0	4	0	1	31	0	0	0	0	0	28	519	0	0	0	6847	10	0	0	0	0	0	0
20A_2	0	5	21	16	0	0	55	0	0	0	0	0	0	0	0	0	0	0	284	0	2763	0	0	0	0	1	0	3	0	1	153	0	0	0	0	0	0	89	18	7465	1	4338	0	0	0	0	0	0	122
20A_1	0	5	21	17	0	0	72	0	0	0	0	0	0	0	0	0	0	0	328	0	2969	0	0	0	0	1	0	4	0	1	157	0	0	0	0	0	0	111	21	7803	1	4436	0	0	0	0	0	0	127
084A_1	0	0	4	16	0	0	1	0	0	0	0	0	0	0	12	0	0	1	171	0	42	0	0	0	609	0	0	1	0	3	71	0	0	0	0	0	14	18	1	10	14	1522	5	0	2	0	0	0	4
B003A_1	0	1	160	414	0	0	7	0	0	0	0	0	0	0	0	0	0	0	67	0	16	0	0	0	4	0	0	1	0	0	45	0	0	0	0	0	13	275	0	99	1	462	0	0	0	1	0	0	4
B003A_2	0	2	142	225	0	0	4	0	0	0	0	0	0	0	0	0	0	0	51	0	7	0	0	1	8	0	0	0	0	0	37	0	0	0	0	0	7	207	0	90	1	448	0	0	0	1	0	0	4
B098A_1	0	0	4	91	0	0	6	0	0	0	0	0	0	0	0	0	0	0	383	0	17	0	0	0	2425	0	0	0	0	2	90	0	0	0	0	0	2	15	0	350	2207	4279	14	0	2	0	0	0	0
B098A_2	0	0	3	74	0	0	5	0	0	1	0	0	0	0	0	0	0	0	398	0	16	0	0	0	2455	0	0	0	0	1	90	0	0	0	0	0	0	11	0	452	2196	4191	80	0	0	0	0	0	0
B028A_1	0	0	76	5	0	0	3	0	0	0	0	0	0	0	0	0	0	0	167	0	8	0	0	2	170	0	0	0	0	0	67	0	0	0	0	0	1	10	0	156	9	44	8	0	0	1	0	0	7
B010A_2	0	3	0	773	0	0	1	0	0	0	0	0	2	0	1	0	0	0	128	0	344	10	4	0	744	0	0	0	0	0	187	0	0	0	0	0	3	509	6	0	3	205	9	0	0	1	0	0	59
B010A_1	1	2	0	931	0	0	2	0	0	0	0	0	2	0	1	0	0	0	137	0	363	10	4	0	740	0	0	0	0	0	238	0	0	0	0	0	17	612	6	0	3	219	4	0	0	1	0	0	63
B119A_1	0	0	3	4	0	0	4	0	0	0	0	0	0	0	0	0	6	0	331	0	34	0	0	0	5	0	32	0	0	0	15	0	0	0	0	0	55	1135	2	0	0	2032	0	0	1	0	2	0	0
15A_2	0	0	1	77	0	0	1	0	0	0	0	0	0	2	1	0	0	0	310	0	0	0	0	0	714	0	0	0	0	0	105	0	0	0	0	0	2	58	0	2	0	95	12	0	0	0	0	0	39
B119A_2	0	0	3	2	0	0	2	0	0	0	0	0	0	0	0	0	6	0	317	0	32	0	0	0	5	0	14	0	0	0	4	0	0	0	0	0	24	1039	2	0	0	2002	0	0	0	0	2	0	0
B116A_1	3	5	61	76	0	0	8	0	0	0	0	0	0	0	1	0	0	0	18	0	23	0	0	0	20	0	0	38	0	8	78	0	0	0	0	0	0	7938	2	1	1	4891	0	0	0	2	0	0	0
086A_1	0	1	13	999	0	0	0	0	0	0	0	0	0	0	1	0	0	0	6	0	28	0	0	0	1114	0	0	2	0	0	295	0	0	0	0	0	0	381	0	0	11	27	2	0	0	0	0	0	0
086A_2	0	1	11	566	0	0	0	0	0	0	0	0	0	0	1	0	0	0	7	0	22	0	0	0	1087	0	1	2	0	0	312	0	0	1	0	0	0	317	0	1	11	25	1	0	0	0	0	0	0
084A_2	0	0	4	14	0	0	1	0	0	1	0	0	0	0	12	0	0	1	194	0	43	0	0	0	632	0	0	1	0	2	62	0	0	0	0	0	3	17	1	6	13	1480	23	0	1	0	0	0	4
15A_1	0	0	1	119	0	0	1	0	0	2	0	0	0	0	1	0	0	0	273	0	1	0	0	0	712	0	0	1	0	0	103	0	0	0	0	0	3	59	0	1	0	45	9	1	0	0	0	0	44
B085A_1	0	0	22	174	0	0	2	0	0	0	0	0	0	0	0	0	5	0	246	0	3491	0	0	0	732	0	0	3	0	0	27	0	0	0	0	0	0	46	0	11	2164	20	0	0	2	0	0	0	0
B085A_2	0	0	20	146	0	0	2	0	0	0	0	0	0	0	0	0	4	0	229	0	3246	0	0	0	722	0	0	2	0	0	22	0	0	0	0	0	0	40	0	5	2156	18	0	0	0	0	0	0	0
1A_2	0	15	1	36	0	0	1	0	1	0	0	0	0	0	1	0	575	0	70	0	1849	0	0	0	3	0	0	2	0	1	27	0	0	0	0	0	2	262	0	282	52	589	25	0	0	0	0	0	166
1A_1	0	15	2	43	0	0	1	0	1	0	0	0	0	0	1	0	570	0	74	0	1894	0	0	0	3	0	0	2	0	1	36	0	0	0	0	0	3	297	0	281	51	594	3	0	0	0	0	0	173
B120A_1	0	0	24	1	0	0	9	0	0	2	0	12	0	0	0	0	0	0	536	0	1740	1	0	0	2143	0	0	2	0	2	59	0	0	0	0	0	13	6	0	8	377	1996	15	0	2	0	0	0	91
100A_2	0	0	8	1	0	0	2	0	0	0	0	0	0	0	0	0	0	0	366	0	2009	0	0	0	6038	0	0	0	0	0	230	0	0	0	0	0	8	6	0	9	13	4912	10	0	0	0	0	0	0
B120A_2	0	0	20	0	0	0	5	0	0	0	0	4	0	0	0	0	0	0	499	0	1618	1	0	0	2151	0	0	2	0	1	42	0	0	0	0	0	1	7	0	7	374	1946	106	0	2	0	0	0	86
B011A_2	0	10	5	42	0	0	7	0	0	0	0	0	0	0	0	0	0	0	18	0	3	1	0	1	23	0	0	1	0	0	28	0	0	0	0	0	1	864	0	237	5	55	0	0	0	3	0	0	32
100A_1	0	0	9	2	0	0	2	0	0	0	0	0	0	0	0	0	0	0	308	0	2102	0	0	1	5817	0	0	1	0	0	243	0	0	0	0	0	11	6	0	11	18	4991	6	0	0	0	0	0	0
B011A_1	0	10	6	57	0	0	11	1	0	0	0	0	0	0	0	0	0	0	25	0	3	1	0	1	28	0	0	1	0	0	41	0	0	0	0	0	2	1031	0	243	6	111	0	0	0	3	0	0	33
11A_1	0	2	46	0	0	0	5	0	0	0	0	0	0	0	0	0	0	0	101	0	3	0	0	1	15	0	0	0	0	2	122	0	0	0	0	0	2	341	3	467	0	17	0	0	1	1	0	0	34
11A_2	0	2	39	0	0	0	3	0	0	0	0	0	0	0	0	0	0	0	100	0	4	0	0	3	17	0	0	0	0	2	114	0	0	0	0	0	1	293	3	446	0	16	0	0	0	1	0	0	34
B013A_1	0	0	37	193	0	0	7	0	0	0	0	0	0	0	3	0	9	0	180	0	66	0	2	0	5	0	0	5	0	0	105	0	2	0	0	0	1	18	0	1	0	15	0	0	3	0	0	0	0
37A_1	0	4	563	38	0	0	4	0	2	0	0	0	0	0	0	0	934	0	65	0	9	0	0	0	8	0	0	0	0	0	27	0	0	0	0	0	5	541	273	1	0	12	2	0	0	23	0	0	59
B013A_2	0	0	31	152	0	0	5	0	0	0	0	0	0	0	2	0	7	0	173	0	59	0	2	0	4	0	0	3	0	0	40	0	1	0	0	0	0	18	0	0	0	13	0	0	3	0	0	0	0
B015A_2	0	1	5	25	0	0	3	1	0	1	0	0	0	0	1	0	0	0	753	0	17	0	0	0	1965	0	0	0	0	1	59	0	0	0	0	0	1	17	0	3	1	129	58	0	0	0	0	0	17
B116A_2	2	3	56	62	0	0	8	0	0	0	0	0	0	0	1	0	0	0	16	0	20	0	0	0	18	0	0	31	0	7	15	0	0	0	1	0	0	7146	2	0	1	4801	0	0	0	2	0	0	0
B015A_1	0	1	5	23	0	1	4	0	0	8	0	0	0	0	2	0	0	0	606	0	25	0	0	0	1960	0	0	0	0	1	78	0	0	0	0	0	3	17	0	3	1	142	13	0	0	0	0	0	17
081A_1	0	0	4	19	0	0	2	0	0	0	0	0	0	0	0	0	4	0	573	0	2402	0	0	0	1671	0	0	0	0	0	178	0	0	0	0	0	4	107	0	0	0	0	1	0	3	0	0	0	0
094A_2	0	2	104	5	0	0	2	0	0	0	0	0	0	0	0	0	0	0	0	0	0	0	0	0	4098	0	0	0	0	3	1	0	0	0	0	0	0	7	0	0	0	1031	0	0	0	0	0	0	0
081A_2	0	0	3	16	0	0	2	0	0	0	0	0	0	0	0	0	2	0	535	0	2248	0	0	1	1716	0	0	0	0	1	155	0	0	0	0	0	2	89	0	0	0	1	12	0	3	0	0	0	0
094A_1	0	2	108	7	0	0	2	0	0	0	0	0	0	0	0	0	0	0	1	0	0	0	0	0	4187	0	0	1	0	3	5	0	0	0	0	0	0	7	0	0	0	1113	0	0	0	0	0	0	0
37A_2	0	5	544	29	0	0	4	0	1	0	0	0	0	0	0	0	937	0	72	0	10	0	0	0	8	0	0	0	0	0	21	0	0	0	0	0	2	478	253	0	0	14	8	0	0	22	0	0	54
B091A_1	0	0	3	147	0	0	4	0	0	1	0	0	0	0	0	0	13	0	375	0	690	0	0	0	15	0	0	0	0	1	173	0	0	0	0	0	19	7	0	0	1	24	2	0	1	0	0	0	0
093A_2	0	1	29	0	0	0	10	0	0	0	0	0	0	0	0	0	0	0	21	0	2	0	0	0	6240	0	0	3	0	15	2	0	0	0	0	0	0	0	0	2	9	5576	0	0	2	0	0	0	0
093A_1	0	1	29	0	0	0	9	0	0	0	0	0	0	0	0	0	0	0	22	0	4	0	0	0	6106	0	0	3	0	13	4	0	0	0	0	0	0	0	0	2	10	5610	0	0	2	0	0	0	0
B091A_2	0	0	3	125	0	0	4	0	0	1	0	0	0	0	0	0	12	0	341	0	655	0	0	0	12	0	0	0	0	1	163	0	0	0	0	0	4	5	0	0	1	22	10	0	1	0	0	0	0
B099A_1	0	18	45	3	0	0	1	0	0	0	0	0	0	0	3	0	9	0	16	0	1724	0	0	0	18	0	0	7	0	5	207	0	0	0	0	0	0	466	29	1	1	20	0	0	0	1	0	0	0
B099A_2	0	18	41	2	0	0	1	0	0	0	0	0	0	0	3	0	6	0	16	0	1613	0	0	0	18	0	0	7	0	2	172	0	0	0	0	0	0	398	26	1	1	18	0	1	0	1	0	0	0
B093A_2	0	3	43	9	0	0	11	0	0	0	0	0	0	0	1	0	0	0	6	0	1	0	0	0	3784	0	0	4	0	1	2	0	0	0	0	0	0	3	0	8	1	3112	0	0	0	0	0	0	0
B093A_1	0	2	49	11	0	0	12	0	0	0	0	0	0	0	1	0	0	0	8	0	3	0	0	0	3731	0	0	4	0	1	1	0	0	0	0	0	0	3	0	9	1	3141	0	0	0	0	0	0	0
B083A_1	0	1	9	50	0	0	4	0	0	0	0	0	0	0	0	0	7	0	416	0	6	0	0	0	4381	0	0	1	0	2	126	0	0	0	0	2	2	11	0	0	0	5310	0	0	1	0	0	0	3
B083A_2	0	1	9	44	0	0	4	0	0	0	0	0	0	0	0	0	6	0	383	0	3	0	0	0	4403	0	0	0	0	3	33	0	0	0	0	4	0	8	0	1	0	5186	0	0	0	0	0	0	3
B039A_2	0	0	4	36	0	0	5	0	0	0	0	0	0	0	0	1	0	0	196	0	3	0	0	0	503	0	0	0	0	0	144	0	0	0	0	1	0	3	0	3962	12	202	7	0	0	0	0	0	2
3A_2	0	1	4725	71	0	0	2	0	0	0	0	0	0	0	0	0	0	0	355	0	3	0	0	0	31	0	0	1	0	0	135	0	0	0	0	0	11	127	1	482	1	1765	7	0	0	0	0	0	245
3A_1	0	1	4829	102	0	0	2	0	0	0	0	0	0	0	0	0	1	0	357	0	3	0	0	6	34	0	0	1	0	1	125	0	0	0	0	0	18	131	1	492	2	1886	13	0	2	0	0	0	261
6A_2	0	2	18	46	0	0	3	0	0	0	0	0	0	0	1	0	2	0	214	0	1	0	0	0	3813	0	0	2	0	2	7	0	0	0	0	0	1	88	0	0	1	2209	9	0	0	0	0	0	0
B029A_1	0	2	43	13	0	0	2	0	0	2	0	0	0	0	1	0	2601	0	260	0	1618	0	0	8	29	0	0	0	0	0	47	0	0	0	0	0	1	205	9	23	0	59	5	0	0	0	0	0	9
098A_2	0	0	3	7	0	0	5	0	0	0	0	0	0	0	0	0	0	0	685	0	164	0	0	0	4071	0	0	0	0	0	322	0	0	0	0	0	8	17	0	64	1808	3830	170	0	1	0	0	0	0
6A_1	0	2	26	75	0	0	3	0	0	0	0	0	0	0	1	0	0	0	258	0	0	0	0	0	4051	0	0	2	0	2	8	0	0	0	0	0	5	114	0	0	0	2399	1	0	0	0	0	0	0
B029A_2	0	1	42	16	0	0	1	0	0	1	0	0	0	0	1	0	2571	0	293	0	1527	0	0	3	28	0	0	0	0	0	47	0	0	0	0	0	0	182	7	23	0	57	7	0	0	0	0	0	7
098A_1	0	0	3	12	0	0	7	0	0	0	0	0	0	0	0	0	0	0	662	0	176	0	0	0	4158	0	0	0	0	0	329	0	0	0	0	0	12	17	0	15	1820	4208	122	0	1	0	0	0	0
085A_2	0	0	11	192	0	0	0	0	0	0	0	0	0	0	1	0	0	0	195	3	2061	0	0	1	547	0	0	36	0	0	15	0	0	0	0	0	0	41	1	0	3147	6	0	0	0	0	0	0	0
085A_1	0	0	11	306	0	0	2	0	0	0	0	0	0	0	1	0	0	0	212	5	2224	0	0	4	550	0	2	44	0	0	10	0	0	0	0	0	6	47	1	0	3092	6	0	0	0	0	0	0	0
B025A_2	0	4	72	116	0	0	4	0	0	0	0	0	0	0	1	0	1	0	305	0	5	0	0	0	1680	0	0	1	0	0	15	0	0	0	0	0	0	59	0	0	0	3653	0	0	1	0	0	0	0
B025A_1	0	4	92	129	0	0	4	0	0	0	0	0	0	0	1	0	0	0	326	0	8	0	0	0	1668	0	0	1	0	1	32	0	0	0	0	0	0	72	0	1	0	3759	0	0	1	0	0	0	0
119A_1	0	0	4	0	0	0	1	0	0	0	0	0	0	0	1	0	0	0	163	0	2	0	0	0	2	0	0	3	0	2	5	0	0	0	0	0	116	6	3	0	0	1357	4	0	19	0	0	0	0
082A_2	0	0	16	70	0	0	1	0	0	0	0	0	0	0	1	0	0	0	620	0	1768	0	0	0	2654	0	0	0	0	3	18	0	0	0	0	0	0	374	0	2667	65	3	3	0	2	0	0	0	0
B101A_1	0	0	26	33	0	0	4	0	0	0	0	0	0	0	0	0	2	0	447	0	3855	0	0	0	10359	0	0	5	0	0	54	0	0	0	0	0	1	17	0	9	18	19	1	0	2	1	0	0	0
119A_2	0	0	5	0	0	0	1	0	0	0	0	0	0	0	1	0	0	0	175	0	1	0	0	0	3	0	0	4	0	2	10	0	0	0	0	0	65	6	3	0	0	1264	0	0	0	0	0	0	0
082A_1	0	0	17	102	0	0	2	0	0	0	1	0	0	0	1	0	0	0	647	0	1998	0	0	0	2734	0	0	0	0	2	18	0	0	0	0	0	0	460	0	2696	64	4	2	0	3	0	0	0	0
B101A_2	0	0	25	27	0	0	4	0	0	0	0	0	0	0	0	0	2	0	419	0	3594	0	0	0	10445	0	0	6	0	0	54	0	0	0	0	0	0	14	0	6	14	17	0	0	2	1	0	0	0
B100A_1	0	0	0	0	0	0	3	0	0	0	0	0	0	0	0	1	0	0	311	0	6677	0	0	0	3283	0	0	0	0	0	174	0	0	0	0	0	7	14	0	5	28	3415	8	0	0	0	0	0	1
21A_1	0	1	23	327	0	0	3	0	0	9	0	0	0	0	0	0	0	0	1142	0	2560	0	0	7	743	0	0	0	0	0	130	0	0	0	0	0	7	158	1	0	1	294	16	0	0	0	0	0	240
B100A_2	0	0	0	0	1	0	3	0	0	0	0	0	0	0	0	1	0	0	357	0	6329	0	0	2	3338	0	0	0	0	0	157	0	0	0	0	0	0	15	0	4	29	3336	18	0	0	0	0	0	1
21A_2	0	1	22	194	0	0	3	0	0	5	0	0	0	0	0	0	0	0	1080	0	2402	0	0	40	718	0	0	0	0	0	121	0	0	0	0	0	0	136	1	0	1	272	20	0	0	0	0	0	224
083A_2	0	1	18	6	0	0	1	0	0	0	0	0	0	0	0	0	0	0	143	0	0	0	0	0	3471	0	0	0	0	3	5	0	0	0	0	0	0	3	1	1	0	1008	0	0	0	0	0	0	0
7A_2	0	0	12	394	0	0	0	0	0	0	0	0	0	0	2	0	0	0	84	0	1	0	0	0	0	0	0	0	0	0	165	0	0	0	0	0	4	89	1	1410	0	613	1	0	2	0	0	0	0
120A_1	0	0	13	45	0	0	3	0	0	11	0	0	0	0	9	0	0	0	267	5	494	0	0	0	2228	0	0	1	0	0	18	0	0	0	0	0	16	17	7	5	5	2166	0	0	1	0	0	0	49
7A_1	0	3	12	573	0	0	2	0	0	0	0	0	0	0	2	0	0	0	77	0	1	0	0	0	1	0	0	1	0	0	179	0	0	0	0	0	8	95	1	1418	0	666	0	0	2	0	0	0	0
083A_1	0	2	22	6	0	0	0	0	0	0	0	0	0	0	0	0	0	0	154	0	0	0	0	0	3515	0	0	0	0	3	19	0	0	0	0	0	0	3	1	1	0	1118	1	0	0	0	0	0	0
120A_2	0	0	11	41	0	0	3	0	0	5	0	0	0	0	9	0	0	0	247	5	455	0	0	0	2294	0	0	1	0	0	12	0	0	0	0	0	5	14	6	4	4	2108	2	0	1	0	0	0	46
B082A_2	0	1	4	0	0	0	4	0	0	0	0	0	0	0	4	0	1	0	67	0	146	0	0	0	2478	1	0	1	0	0	64	1	0	0	0	1	0	19	0	944	4	49	1	0	1	0	0	0	0
B035A_2	0	1	359	72	0	0	0	0	0	0	0	0	0	0	0	0	4	0	330	0	3	0	0	23	29	0	0	0	0	2	121	0	0	0	0	0	2	1	0	7	1652	47	4	0	0	0	0	0	3
B035A_1	0	1	389	123	0	0	1	0	0	0	0	0	0	0	0	0	0	0	385	0	9	0	0	1	28	0	0	0	0	1	149	0	0	0	0	0	6	1	0	5	1679	19	0	0	0	0	0	0	5
10A_1	0	1	1	31	0	0	2	0	0	3	0	0	0	0	0	0	2	0	115	0	291	0	0	0	241	0	0	0	0	0	44	0	0	0	0	0	4	123	0	7	95	610	2	0	2	0	0	0	25
B082A_1	0	0	4	0	0	0	4	0	0	0	0	0	0	0	4	0	1	0	74	0	161	0	0	0	2442	1	0	1	0	0	227	1	0	0	0	1	0	19	0	985	4	52	0	0	2	0	0	0	0
10A_2	0	1	1	28	0	0	2	0	0	3	0	0	0	0	0	0	1	0	105	0	279	0	0	0	242	0	0	0	0	0	43	0	0	0	0	0	2	103	0	6	94	596	13	0	2	0	0	0	23
B109A_2	0	0	30	619	0	0	1	0	0	0	0	0	0	0	0	0	0	0	0	0	1	0	0	0	10	0	0	3	0	0	569	0	0	1	0	0	0	18	0	7	0	671	0	0	0	0	1	0	79
B034A_1	0	1	40	18	0	0	8	0	0	0	0	0	0	0	0	2	0	0	82	0	17	0	0	0	114	0	0	3	0	2	269	0	0	0	0	1	7	824	0	6923	100	4242	0	0	0	0	0	0	0
B034A_2	0	1	40	14	0	0	7	0	0	0	0	0	0	0	0	2	0	0	80	0	12	0	0	0	104	0	0	2	0	2	244	0	0	0	0	1	0	726	0	6716	102	4128	1	0	0	0	0	0	0
B109A_1	0	0	36	778	0	0	1	0	0	0	0	0	0	0	1	0	0	0	1	0	1	0	0	0	9	0	0	3	0	1	541	0	0	0	0	0	0	20	0	11	1	670	0	1	0	0	1	0	81
101A_1	0	1	24	12	0	0	1	0	0	0	0	0	0	0	0	0	1	0	837	0	1368	0	0	0	2838	0	0	13	0	0	30	0	0	0	0	0	0	10	0	0	0	1	0	0	1	0	0	0	0
101A_2	0	1	23	9	0	0	1	0	0	0	0	0	0	0	0	0	1	0	755	0	1282	0	0	0	2942	0	0	13	0	0	30	0	0	0	0	0	0	5	0	0	0	1	1	0	1	0	0	0	0
B024A_1	0	2	166	91	0	0	2	0	0	0	0	0	0	0	0	0	0	0	198	0	241	0	0	0	423	0	0	0	0	0	81	0	0	0	0	0	5	973	0	6264	418	14	2	0	0	0	0	0	12
B039A_1	0	0	5	46	0	0	5	0	0	0	0	0	0	0	0	2	0	0	175	0	4	0	0	0	497	0	0	0	0	0	150	0	0	0	0	1	1	3	0	4128	12	108	0	0	0	0	0	0	2
B024A_2	0	2	162	76	0	0	2	0	0	0	0	0	0	0	0	0	1	0	190	0	226	0	0	0	431	0	0	0	0	0	71	0	0	0	0	0	0	860	0	6068	418	16	20	0	0	0	0	0	12
B081A_2	0	0	63	73	0	0	2	0	0	0	0	0	1	0	5	0	1	0	225	0	7430	0	0	1	1110	1	0	4	0	1	124	0	0	0	0	3	6	50	2	0	0	36	19	0	32	0	0	0	0
B081A_1	0	0	71	78	0	0	3	0	0	0	0	0	1	0	5	0	0	0	241	0	7776	0	0	1	1100	1	0	3	0	1	160	0	0	0	0	2	17	66	2	0	0	41	4	0	32	0	0	0	0
B006A_2	0	0	3	149	0	0	5	0	0	0	0	0	0	0	0	0	6	0	691	0	14	0	0	0	4247	0	0	2	0	1	8	0	0	0	0	0	8	452	0	0	0	6628	48	0	0	0	0	0	0
B020A_1	0	3	2	6	0	0	8	0	0	0	0	0	0	0	0	0	0	0	235	0	4937	0	0	0	3	0	0	0	0	0	135	0	0	0	0	0	0	55	0	1837	0	246	0	0	0	0	0	0	20
B001A_1	0	17	3	77	0	0	4	0	0	0	0	0	0	0	1	0	1254	0	43	0	182	0	0	1	22	0	0	3	0	0	143	0	0	0	0	0	3	1870	0	1111	13	1815	0	0	0	0	0	0	46
116A_1	0	1	187	7	0	0	6	0	0	0	0	0	0	0	3	0	0	0	168	0	2	0	0	0	7	0	0	59	0	9	50	0	0	0	0	0	0	4	13	0	0	8699	0	0	0	0	0	0	0
B001A_2	0	17	3	52	0	0	3	0	0	0	0	0	0	0	1	0	1235	0	41	0	168	0	0	2	22	0	0	2	0	0	91	0	0	0	0	0	2	1605	0	1034	13	1795	5	0	0	0	0	0	36
116A_2	0	2	158	5	0	0	5	0	0	0	0	0	0	0	3	0	1	0	120	0	4	0	0	0	8	0	0	41	0	12	26	0	0	0	0	0	0	3	13	2	1	8108	0	0	0	0	0	0	0
B007A_2	0	0	46	177	0	0	3	0	0	0	0	0	0	0	2	0	3	0	155	0	0	0	0	0	7	0	0	9	0	0	298	0	0	0	0	0	1	44	0	1375	0	1372	3	0	2	0	0	0	0
B007A_1	0	1	51	224	0	0	4	0	0	0	0	0	0	0	2	0	2	0	169	0	0	0	0	0	11	0	0	10	0	0	356	0	0	0	0	0	5	50	0	1418	0	1401	0	0	2	0	0	0	0
B020A_2	0	2	1	6	0	0	4	0	0	0	0	0	0	0	0	0	3	0	190	0	3948	0	0	1	2	0	0	0	0	1	115	0	0	0	0	0	0	40	0	1665	0	242	0	0	0	0	0	0	19
B031A_1	0	1	5	385	0	0	2	0	0	0	0	0	0	0	0	0	0	0	277	0	2086	0	0	0	18	0	0	2	0	0	16	0	0	0	0	0	1	45	0	2884	16	431	1	0	1	0	0	0	12
B086A_1	0	1	4	736	0	0	1	0	0	0	0	0	0	0	3	0	0	0	96	0	267	0	0	0	2277	0	0	5	0	0	366	0	0	0	0	0	0	24	0	3	7	2	0	0	0	0	0	0	0
39A_2	0	3	20	293	0	0	1	0	0	0	0	0	0	0	2	0	1	0	28	0	1	0	0	0	292	0	0	5	0	3	341	0	0	0	0	0	2	19	0	633	13	200	1	0	0	0	0	0	64
24A_1	0	1	19	16	0	0	2	0	0	17	0	0	0	0	0	0	0	0	157	0	751	0	0	0	99	0	0	0	0	0	132	0	0	0	0	0	10	151	5	5563	5217	35	1	0	0	0	0	0	6
118A_2	0	1	86	71	0	0	2	0	0	0	0	0	0	0	0	0	0	0	731	0	0	0	0	0	0	0	0	0	0	8	29	0	0	0	0	0	0	0	0	0	0	2979	0	0	0	0	0	0	0
39A_1	0	3	24	352	0	0	2	0	0	0	0	0	0	0	2	0	0	0	32	0	1	0	0	0	298	0	0	5	0	2	377	0	0	0	0	0	1	22	0	653	15	146	0	0	1	0	0	0	65
24A_2	0	1	19	12	0	0	1	0	0	11	0	0	0	0	0	0	0	0	192	0	733	0	0	0	98	0	0	0	0	0	109	0	0	0	0	0	7	134	5	5415	5190	30	10	0	0	0	0	0	5
B031A_2	0	1	3	325	0	0	2	0	0	1	0	0	0	0	0	0	0	0	285	0	1977	0	0	0	18	0	0	2	0	0	3	0	0	0	0	0	0	40	0	2766	16	416	10	0	1	0	0	0	12
B086A_2	0	1	5	398	0	0	1	0	0	0	0	0	0	0	2	0	1	0	76	0	225	0	0	0	2076	0	0	3	0	0	288	0	0	0	0	0	0	17	0	1	7	6	0	0	0	0	0	0	0
118A_1	0	1	98	81	0	0	2	0	0	0	0	0	0	0	0	0	0	0	758	0	0	0	0	0	0	0	0	0	0	8	37	0	0	0	0	0	0	0	0	1	0	3015	0	0	0	0	0	0	0
109A_2	0	11	14	55	0	0	2	0	0	0	0	0	0	0	0	0	1	0	2	0	23	0	0	0	24	0	0	1	0	0	7	0	0	0	0	0	0	649	8	4	10	1356	0	0	0	0	0	0	11
109A_1	0	11	14	55	0	0	2	0	0	0	0	0	0	0	0	0	1	0	3	0	24	0	0	0	18	0	0	1	0	0	28	0	0	0	0	0	4	760	8	5	12	1389	0	0	0	0	0	0	11
108A_1	0	0	8	24	0	0	1	0	0	0	0	0	0	0	0	0	2	0	559	0	1303	0	0	0	365	0	0	0	0	0	168	0	0	0	0	0	4	7	0	22	1	15	7	0	1	0	0	0	0
108A_2	0	0	8	22	0	0	1	0	0	0	0	0	0	0	0	0	3	0	511	0	1213	0	0	0	372	0	0	0	0	0	164	0	0	0	0	0	3	6	0	15	1	14	37	0	1	0	0	0	0
34A_1	0	2	2	39	0	0	3	0	0	0	0	0	0	0	2	0	0	0	228	0	398	0	0	0	83	0	0	0	0	2	222	0	0	0	0	0	13	33	0	3055	0	1616	10	0	0	0	0	0	0
34A_2	0	1	2	23	0	0	2	0	0	0	0	0	0	0	2	0	0	0	208	0	341	0	0	0	86	0	0	0	0	2	211	0	0	0	0	0	5	30	0	2986	0	1442	17	0	0	0	0	0	0
B107A_2	0	3	4	11	0	0	7	0	0	0	0	0	0	0	4	0	2	0	842	0	2966	0	0	0	604	0	0	1	0	1	242	0	0	0	0	0	1	23	0	3	0	15	61	0	0	0	0	0	0
B107A_1	0	2	5	14	0	0	7	0	0	0	0	0	0	0	5	0	0	0	1056	0	3782	0	0	0	634	0	0	1	0	0	276	0	0	0	0	0	2	28	0	0	0	1	18	0	0	0	0	0	0
18A_1	0	2	6	9	0	0	31	0	0	0	0	0	0	0	0	1	2	0	784	0	10	0	0	0	576	2	0	0	1	5	77	0	0	0	0	0	12	5	0	5469	194	4093	1	0	4	0	0	1	86
18A_2	0	2	6	9	0	0	28	0	0	0	0	0	0	0	0	1	3	0	698	0	8	0	0	0	587	1	0	0	1	3	33	0	0	0	0	0	5	4	0	5360	196	3973	13	0	4	0	0	1	82
B037A_1	0	0	45	8	0	0	9	0	2	1	0	0	0	0	0	0	2818	0	207	0	3	0	0	1	33	0	0	0	0	0	35	0	0	0	0	1	1	589	0	3	0	67	6	0	0	9	0	0	3
B118A_2	0	0	112	2	0	0	5	0	0	0	0	0	0	0	0	0	0	0	458	0	2	3	1	0	6	0	0	0	0	1	33	0	0	0	0	0	0	39	0	0	2	5491	0	0	0	0	0	0	0
B118A_1	0	0	117	3	0	0	6	0	0	0	0	0	0	0	0	0	0	0	470	0	1	3	1	0	8	0	0	0	0	2	92	0	0	0	0	0	1	40	0	0	2	5616	0	0	0	0	0	0	0
B108A_2	0	0	850	2	0	0	2	0	0	0	0	0	0	0	0	0	6	0	792	0	6	0	0	0	470	0	0	2	0	3	174	0	0	0	0	0	1	3	0	0	0	13	175	0	7	0	0	0	0
B108A_1	0	1	869	4	0	0	2	0	0	0	0	0	0	0	0	0	8	0	720	0	8	0	0	0	473	0	0	1	0	3	271	0	0	0	0	1	16	4	0	0	0	18	28	0	11	0	0	0	0
B037A_2	0	0	44	7	0	0	7	0	2	0	0	0	0	0	0	0	2846	0	210	0	2	0	0	1	26	0	0	0	0	0	26	0	0	0	0	1	0	535	0	2	0	35	15	0	0	9	0	0	3
107A_1	0	0	367	25	0	0	2	0	0	0	0	0	0	0	0	0	1	0	220	0	0	0	0	0	125	0	0	0	0	0	62	0	0	0	0	0	10	3	0	1	0	26	9	0	1	0	0	0	0
B021A_2	0	4	16	75	0	0	3	0	0	0	0	0	0	0	0	0	1	0	185	0	948	0	0	1	976	0	0	1	0	0	34	0	0	0	0	0	1	206	0	1	0	148	7	1	0	1	0	0	99
31A_2	0	0	1	62	0	0	0	0	0	1	0	0	0	0	0	0	0	0	131	0	960	0	0	0	1	0	0	2	0	1	4	0	0	0	0	0	0	16	0	1348	2	530	18	0	0	0	0	0	15
13A_2	0	0	21	219	0	0	1	0	0	0	0	0	0	0	0	0	2	1	40	0	1051	0	0	0	2	0	0	2	0	1	27	0	0	0	0	0	0	836	0	0	0	0	0	0	1	0	0	0	0
B018A_2	0	2	9	9	0	0	4	0	0	0	0	0	1	0	0	0	3	0	731	0	20	0	0	0	129	0	0	0	0	0	12	0	0	0	0	0	11	121	0	2051	5768	3221	123	0	7	0	0	0	91
B021A_1	0	4	20	84	0	0	6	0	0	0	0	0	0	0	0	0	3	0	197	0	994	0	0	0	968	0	0	1	0	0	40	0	0	0	0	0	1	234	0	2	0	154	2	0	0	1	0	0	106
B018A_1	0	2	9	8	0	0	3	0	0	0	0	0	2	0	0	0	4	0	705	0	24	0	0	0	135	0	0	0	0	0	19	0	0	0	0	0	21	140	0	2095	5801	3332	30	0	7	0	0	0	92
107A_2	0	0	361	19	0	0	2	0	0	0	0	0	0	0	0	0	0	0	222	0	1	0	0	0	135	0	0	0	0	0	62	0	0	0	0	0	11	3	0	0	0	18	46	0	0	0	0	0	0
31A_1	0	0	1	76	0	0	0	0	0	0	0	0	0	0	0	0	0	0	122	0	988	0	0	1	2	0	0	2	0	0	3	0	0	0	0	0	1	17	0	1390	2	581	9	0	0	0	0	0	16
13A_1	0	0	23	233	0	0	1	0	0	0	0	0	0	0	0	0	2	1	36	0	1115	0	0	0	3	0	0	1	0	0	65	0	0	0	0	0	0	975	1	0	0	0	0	0	1	0	0	0	0
[truncated: 298 more columns]
