# Supplementary material for: Recent urbanization in China is correlated with a Westernized microbiome encoding increased virulence and antibiotic resistance genes
Source: Microbiome. 2017 Sep 15;5:121. doi: 10.1186/s40168-017-0338-7 (PMC5603068; doi:10.1186/s40168-017-0338-7)
Supplement: Supplementary file 24 — Supplementary zip file. Code and input tables used to generate the figures and tables in this paper. (ZIP 16846 kb) [file 40168_2017_338_MOESM24_ESM.zip › UrbanRuralChina/16SrRNA/inputData/RDP/genus_taxaAsColumnsLogNorm_WithMetadata.txt]

sampleID	readNumber	patientID	ruralUrban	timepoint	Pediococcus	Oribacterium	Erysipelotrichaceae_incertae_sedis	Clostridium sensu stricto	Haliscomenobacter	Oleibacter	Halomonas	Salinimonas	Enterorhabdus	Oxalobacter	Ochrobactrum	Allobaculum	Arcanobacterium	Herbaspirillum	Parvimonas	Sphingomonas	Succinivibrio	Cryptobacterium	Oscillibacter	Providencia	Dialister	Thalassomonas	Bacteriovorax	Hallella	Parasutterella	Paracoccus	Plesiomonas	Eubacterium	Tepidimonas	Lactonifactor	Butyricicoccus	Arsenicicoccus	Meiothermus	Polaribacter	Allomonas	Variovorax	Subdoligranulum	Veillonella	Lactococcus	Paraprevotella	Akkermansia	Phascolarctobacterium	Sporobacter	Aggregatibacter	Gordonibacter
25A_2	2	25	rural	first_A	0.0	0.0	1.6920375204651175	2.4544480520827183	0.0	0.0	0.3760981073265304	0.0	0.0	0.0	0.0	0.0	0.0	0.0	0.8135482388897831	0.0	0.0	0.0	2.3114398626921084	0.0	0.0	0.0	0.0	0.0	3.81112545427044	0.0	0.0	0.5745815526136845	0.0	0.0	1.4555687743099357	0.0	0.0	0.0	0.0	0.0	0.0	0.7102978036322721	0.0	0.5745815526136845	0.0	3.434339779889267	0.0	0.0	0.3760981073265304
25A_1	1	25	rural	first_A	0.0	0.5626247031668916	1.732842296322732	2.5552476315579846	0.0	0.0	0.36668345417039205	0.0	0.0	0.0	0.0	0.0	0.0	0.0	0.7997250376655213	0.0	0.0	0.0	2.30381280080655	0.0	0.0	0.0	0.0	0.0	3.7918738573789326	0.0	0.0	0.5626247031668916	0.0	0.0	1.6379362000859008	0.0	0.0	0.0	0.0	0.0	0.8826369366402722	0.8826369366402722	0.0	0.5626247031668916	0.0	3.452630585403971	0.36668345417039205	0.0	0.36668345417039205
B094A_1	1	94	urban	second_B	0.0	0.5122737256796416	2.912585728866193	2.0334793337082506	0.0	0.0	0.5122737256796416	0.0	0.0	0.0	0.0	0.0	0.0	0.0	0.0	0.0	0.0	0.0	0.0	0.0	1.411319101479668	0.0	0.0	0.0	3.5306992195909506	0.0	0.0	0.7408239919128559	0.0	0.5122737256796416	1.5687502448236503	0.0	0.0	0.0	0.0	0.0	0.0	2.1686152249790784	0.3276574801311872	0.0	0.0	3.5984917782242225	0.0	0.0	0.0
35A_2	2	35	rural	first_A	0.0	0.0	2.1043545643548125	1.2078858280349467	0.0	0.0	0.6399144220732903	0.0	0.0	0.0	0.0	0.0	0.0	0.0	0.0	0.0	0.0	0.0	1.9549845363173481	0.0	0.0	0.0	0.0	0.42848292061293086	1.1600839788684878	0.0	0.0	0.0	0.0	0.0	1.8941989411918172	0.0	0.0	0.0	0.0	0.0	0.42848292061293086	1.418835325409744	0.0	0.42848292061293086	0.42848292061293086	1.1063624004462198	0.42848292061293086	0.0	0.42848292061293086
B094A_2	2	94	urban	second_B	0.0	0.5206224778602342	2.863655375858784	1.9714726745400344	0.0	0.0	0.33405755297253964	0.0	0.0	0.0	0.0	0.0	0.0	0.0	0.0	0.0	0.0	0.0	0.0	0.0	1.3393430375545083	0.0	0.0	0.0	3.5480003580212274	0.0	0.0	0.6507048248687805	0.0	0.8318794878235514	1.0996911267847154	0.0	0.0	0.0	0.0	0.0	0.0	2.1162736000445355	0.33405755297253964	0.0	0.0	3.6016477359600385	0.0	0.0	0.0
35A_1	1	35	rural	first_A	0.0	0.0	2.1031426888885694	1.180506355423782	0.0	0.0	0.7572256635387625	0.0	0.0	0.0	0.0	0.0	0.0	0.0	0.0	0.0	0.0	0.0	1.9260698113806305	0.0	0.0	0.0	0.0	0.41036982285260054	1.1329216521741412	0.0	0.0	0.0	0.0	0.0	1.8924101369521305	0.0	0.0	0.0	0.0	0.0	0.41036982285260054	1.4430117915446021	0.0	0.41036982285260054	0.41036982285260054	0.947577204537775	0.0	0.0	0.41036982285260054
091A_1	1	91	urban	first_A	0.0	0.0	0.41144817874133166	1.1345547896203338	0.0	0.0	0.0	0.0	0.0	0.0	0.0	0.0	0.0	0.0	0.0	0.0	0.0	0.0	2.6526627013049278	0.0	2.9869930631873145	0.0	0.0	0.0	0.9491413664653581	0.0	0.0	0.0	0.0	0.758680583675257	1.8670732965231642	0.0	0.0	0.0	0.0	0.0	0.8642692362182499	1.0201078960420582	0.0	1.2640806286103878	2.222177891837903	1.4193558996227054	1.1821529391873709	0.0	0.6188805607977629
29A_2	2	29	rural	first_A	0.0	0.7495838930780101	2.3905032102046113	1.1718458683812802	0.0	0.0	0.7495838930780101	0.0	0.0	0.0	0.0	0.0	0.0	0.0	0.40472130521007693	0.0	2.4919327244730423	0.0	2.2795281133613616	0.40472130521007693	3.3461950236470455	0.0	0.0	2.0603629469726323	1.6737605064588181	0.0	0.0	0.6105201954236439	0.0	0.0	1.5964163694003186	0.0	0.0	0.0	0.0	0.0	0.40472130521007693	2.2429033177440854	1.3531618946066393	2.496218920420724	0.0	2.017600711874744	0.7495838930780101	0.0	0.0
29A_1	1	29	rural	first_A	0.0	0.8313571390348214	2.371383010908653	1.1464219314799236	0.0	0.0	0.7272558976374313	0.0	0.0	0.388367218994048	0.0	0.0	0.0	0.0	0.388367218994048	0.0	2.462546973212438	0.0	2.2488328876712806	0.388367218994048	3.355000909084639	0.0	0.0	1.8004173081204344	1.6609642902684425	0.0	0.0	0.5900606674609613	0.0	0.0	1.569811927024039	0.0	0.0	0.0	0.0	0.0	0.0	2.255855243760624	1.32709244454674	2.4857213803864715	0.0	2.0154868426710593	0.388367218994048	0.0	0.0
28A_2	2	28	rural	first_A	0.0	0.4069899700582063	2.7091166864198324	2.1717294459665895	0.0	0.0	0.6133432805012349	0.0	0.0	0.0	0.0	0.0	0.0	0.0	0.0	0.0	0.0	0.0	2.55212665030852	0.0	0.4069899700582063	0.0	0.0	1.7179798694107355	2.803478092954943	0.0	0.0	0.0	0.0	0.0	1.5460257884354347	0.0	0.0	0.0	0.0	0.0	0.4069899700582063	1.6166718848633157	0.0	1.9809626855620046	0.0	2.317021099129765	1.2929580899996775	0.0	0.0
28A_1	1	28	rural	first_A	0.0	0.38121185968485755	2.6763877861607965	2.2259777442125745	0.0	0.0	0.5810471523837262	0.0	0.0	0.0	0.0	0.0	0.0	0.0	0.0	0.0	0.0	0.0	2.4896947063453747	0.0	0.0	0.0	0.0	1.2849260642023317	2.7549874874213596	0.0	0.0	0.0	0.0	0.0	1.6756196927076974	0.0	0.0	0.0	0.0	0.0	0.0	1.6207661457168039	0.0	2.038327109266538	0.38121185968485755	1.5745397991647099	1.1351270500164221	0.0	0.0
091A_2	2	91	urban	first_A	0.0	0.0	0.4182460263486266	1.0301137414080657	0.0	0.0	0.0	0.0	0.0	0.0	0.0	0.0	0.0	0.0	0.0	0.0	0.0	0.0	2.68743976210922	0.0	2.96041003254931	0.0	0.0	0.0	1.0301137414080657	0.0	0.0	0.0	0.0	0.6272975564053396	1.8962174597936472	0.0	0.0	0.0	0.0	0.0	0.4182460263486266	1.0301137414080657	0.0	1.0912330210481977	2.2290296001149166	1.1924838082404368	1.6953940960801466	0.0	0.6272975564053396
099A_1	1	99	urban	first_A	0.0	0.5954949999060868	1.668104635556614	0.0	0.0	0.0	0.3926959786925789	0.0	0.0	0.0	0.0	0.0	0.0	0.0	0.0	0.0	0.3926959786925789	0.0	1.4148047049684906	0.0	3.449638724638612	0.0	0.0	0.0	0.8375870387111611	0.0	0.0	0.3926959786925789	0.0	1.4386989549953182	2.3839572799044344	0.0	0.0	0.0	0.0	0.0	0.0	1.362669363229564	0.0	1.0526924494293983	0.0	1.362669363229564	0.0	0.0	0.0
B084A_2	2	84	urban	second_B	0.0	0.5920816191653355	1.0292678900317902	1.838093240977275	0.0	0.0	0.6883181844986872	0.0	0.0	0.0	0.0	0.0	0.0	0.0	0.2944032859428767	0.0	0.4682629798766651	0.0	2.766262919240299	0.0	2.7508433746994347	0.0	0.0	0.0	3.003272499507861	0.0	0.0	0.0	0.0	0.2944032859428767	2.171423970410386	0.0	0.0	0.0	0.0	0.2944032859428767	0.0	1.8501525207692577	0.0	0.2944032859428767	0.0	3.2338881231723464	1.8319356601580734	0.0	0.7670498845650636
099A_2	2	99	urban	first_A	0.0	0.5895600415209424	1.6017114979580194	0.0	0.0	0.0	0.3879689966643822	0.0	0.0	0.0	0.0	0.0	0.0	0.0	0.0	0.0	0.3879689966643822	0.0	1.2272648177081091	0.0	3.4183858000942116	0.0	0.0	0.0	1.1884380100777199	0.0	0.0	0.3879689966643822	0.0	1.3818746218833646	2.322781731614419	0.0	0.0	0.0	0.0	0.0	0.0	1.2272648177081091	0.0	0.830782647282307	0.0	1.2958381396004623	0.3879689966643822	0.0	0.0
B084A_1	1	84	urban	second_B	0.0	0.5792673468809115	1.0857165402219682	1.8728229645299836	0.0	0.0	0.6746144611720104	0.0	0.0	0.0	0.0	0.0	0.0	0.0	0.2859685755869145	0.0	0.4569210073665158	0.0	2.663127264059631	0.0	2.7568483056924684	0.0	0.0	0.0	2.9851453972994344	0.0	0.0	0.0	0.0	0.2859685755869145	2.179047099782777	0.0	0.0	0.0	0.0	0.2859685755869145	0.6746144611720104	1.8728229645299836	0.0	0.4569210073665158	0.0	3.225590148240987	1.0511569166702261	0.0	0.8189494125871896
B028A_2	2	28	rural	second_B	0.0	0.0	2.0151115544275346	0.8841433820213379	0.0	0.0	0.5638840612215199	0.0	0.0	0.0	0.0	0.0	0.0	0.0	0.0	0.0	0.0	0.0	2.282016649286819	0.0	1.1134516323166377	0.0	0.0	1.0664597553148	2.3593050882593687	0.0	0.0	0.0	0.0	0.36767245285851424	1.9150494509692777	0.0	0.0	0.0	0.0	0.0	0.0	1.0664597553148	0.0	2.234156357650565	1.0664597553148	1.6396295261880691	1.2932251384481792	0.0	0.0
B006A_1	1	6	rural	second_B	0.0	0.0	0.584208895873893	2.221684332154408	0.0	0.0	0.88219104726846	0.0	0.0	0.0	0.0	0.0	0.0	0.0	0.0	0.0	0.8246358183676303	0.0	2.8429429693196018	0.0	1.2782920292794016	0.0	0.0	0.0	3.6019669989534244	0.0	0.0	0.67990233671223	0.0	0.2892111610984594	1.4819510359094115	0.0	0.0	0.0	0.0	0.0	1.4392785690299252	2.692082404837631	0.0	0.0	0.0	3.8115990253022884	1.0196587894790863	0.0	0.0
20A_2	2	20	rural	first_A	0.0	0.7622687760237536	1.3241808691646422	1.2124679605097723	0.0	0.0	1.7294072487528394	0.0	0.0	0.0	0.0	0.0	0.0	0.0	0.0	0.0	0.0	0.0	2.4357835991191785	0.0	3.422415236319235	0.0	0.0	0.0	0.0	0.2915703776186258	0.0	0.5877921581700518	0.0	0.2915703776186258	2.1685178206035403	0.0	0.0	0.0	0.0	0.0	0.0	1.935329881999429	1.2606518444597947	3.8539607270142384	0.2915703776186258	3.618264279365994	0.0	0.0	0.0
20A_1	1	20	rural	first_A	0.0	0.7434192470813854	1.3023991392157022	1.2156923958931194	0.0	0.0	1.8219022834267384	0.0	0.0	0.0	0.0	0.0	0.0	0.0	0.0	0.0	0.0	0.0	2.475305386532139	0.0	3.430746696519969	0.0	0.0	0.0	0.0	0.280525807909711	0.0	0.6656819418233446	0.0	0.280525807909711	2.156911660331179	0.0	0.0	0.0	0.0	0.0	0.0	2.007587208457788	1.3023991392157022	3.8502983053771223	0.280525807909711	3.60507476393183	0.0	0.0	0.0
084A_1	1	84	urban	first_A	0.0	0.0	0.7644234572858385	1.3064944799090605	0.0	0.0	0.3430790381923587	0.0	0.0	0.0	0.0	0.0	0.0	0.0	1.1886452983160385	0.0	0.0	0.3430790381923587	2.3154854020535356	0.0	1.7121423196312993	0.0	0.0	0.0	2.8655933292336484	0.0	0.0	0.3430790381923587	0.0	0.6636992527093627	1.9366958991377339	0.0	0.0	0.0	0.0	0.0	1.2515550957915367	1.3552578637640795	0.3430790381923587	1.1150535305384106	1.2515550957915367	3.263035528521753	0.8461290138469115	0.0	0.5323281320663774
B003A_1	1	3	rural	second_B	0.0	0.2219945413379478	2.0324422721917696	2.44284284171439	0.0	0.0	0.7536277727589701	0.0	0.0	0.0	0.0	0.0	0.0	0.0	0.0	0.0	0.0	0.0	1.6599557239988099	0.0	1.0672799559653943	0.0	0.0	0.0	0.5645364699036215	0.0	0.0	0.2219945413379478	0.0	0.0	1.4917143317459547	0.0	0.0	0.0	0.0	0.0	0.9856034496661013	2.2659662882023066	0.0	1.8264337539060205	0.2219945413379478	2.4903216882488275	0.0	0.0	0.0
B003A_2	2	3	rural	second_B	0.0	0.4062091572338831	2.0449787505843466	2.2434260714744365	0.0	0.0	0.6123720578652162	0.0	0.0	0.0	0.0	0.0	0.0	0.0	0.0	0.0	0.0	0.0	1.607191752805344	0.0	0.8074132377833929	0.0	0.0	0.24896060569191564	0.8568634723969651	0.0	0.0	0.0	0.0	0.0	1.471864374432304	0.0	0.0	0.0	0.0	0.0	0.8074132377833929	2.2074294510989594	0.0	1.8491894276560559	0.24896060569191564	2.5412856116172526	0.0	0.0	0.0
B098A_1	1	98	urban	second_B	0.0	0.0	0.6702403791872686	1.9279790679011706	0.0	0.0	0.8142417020656171	0.0	0.0	0.0	0.0	0.0	0.0	0.0	0.0	0.0	0.0	0.0	2.5482104445829594	0.0	1.2211467789412698	0.0	0.0	0.0	3.348687232016428	0.0	0.0	0.0	0.0	0.45331382987766095	1.9232371403341209	0.0	0.0	0.0	0.0	0.0	0.45331382987766095	1.1702552243931463	0.0	2.509195582515467	3.3077970417196534	3.595233460205776	1.1423830062940186	0.0	0.45331382987766095
B098A_2	2	98	urban	second_B	0.0	0.0	0.5785539990293933	1.8438657460600771	0.0	0.0	0.7519531813898779	0.0	0.0	0.28550153378953536	0.0	0.0	0.0	0.0	0.0	0.0	0.0	0.0	2.569422318783058	0.0	1.2007420318932909	0.0	0.0	0.0	3.3586089147247153	0.0	0.0	0.0	0.0	0.28550153378953536	1.9277690206118276	0.0	0.0	0.0	0.0	0.0	0.0	1.050274308745961	0.0	2.6245378235429087	3.3102121841644396	3.590796293499208	1.8772571247402887	0.0	0.0
B028A_1	1	28	rural	second_B	0.0	0.0	1.9889927962122673	0.8661992682691558	0.0	0.0	0.6820643302159941	0.0	0.0	0.0	0.0	0.0	0.0	0.0	0.0	0.0	0.0	0.0	2.3284616059831276	0.0	1.0475713882905093	0.0	0.0	0.54893011972461	2.336158080201228	0.0	0.0	0.0	0.0	0.0	1.9348519502238861	0.0	0.0	0.0	0.0	0.0	0.35596882658883067	1.136626067115268	0.0	2.2990134537596396	1.0943773889403328	1.7548594382925793	1.0475713882905093	0.0	0.0
B010A_2	2	10	rural	second_B	0.0	0.6624675261883018	0.0	2.9674580986467767	0.0	0.0	0.3422203671848874	0.0	0.0	0.0	0.0	0.0	0.5312170814533186	0.0	0.3422203671848874	0.0	0.0	0.0	2.1888409098561863	0.0	2.6164204028738425	1.1136009201521055	0.7631209979476604	0.0	2.9508697852022743	0.0	0.0	0.0	0.0	0.0	2.3525845779268337	0.0	0.0	0.0	0.0	0.0	0.6624675261883018	2.786239098923624	0.9134881305021623	0.0	0.6624675261883018	2.3923274754846213	1.0715424782534753	0.0	0.0
B010A_1	1	10	rural	second_B	0.33317529989126576	0.5194738181030281	0.0	3.031428241579861	0.0	0.0	0.5194738181030281	0.0	0.0	0.0	0.0	0.0	0.5194738181030281	0.0	0.33317529989126576	0.0	0.0	0.0	2.2015341336371503	0.0	2.623016843507067	1.098176604740082	0.7493190890331533	0.0	2.9318145374168103	0.0	0.0	0.0	0.0	0.0	2.440230211972094	0.0	0.0	0.0	0.0	0.0	1.314121497198782	2.8494405011472708	0.8988296405002376	0.0	0.649427608233057	2.404234078164824	0.7493190890331533	0.0	0.0
B119A_1	1	119	urban	second_B	0.0	0.0	0.5387675974476382	0.6311112318827399	0.0	0.0	0.6311112318827399	0.0	0.0	0.0	0.0	0.0	0.0	0.0	0.0	0.0	0.7719610720219412	0.0	2.434806611340692	0.0	1.4601782517760677	0.0	0.0	0.0	0.7072213315792875	0.0	1.434789071230234	0.0	0.0	0.0	1.1234503143812662	0.0	0.0	0.0	0.0	0.0	1.6632763726109028	2.968842590434909	0.4213343898049057	0.0	0.0	3.2215644105801076	0.0	0.0	0.2598759162316238
15A_2	2	15	rural	first_A	0.0	0.0	0.2456803664185487	1.775044658336093	0.0	0.0	0.2456803664185487	0.0	0.0	0.0	0.0	0.0	0.0	0.40163476850855817	0.2456803664185487	0.0	0.0	0.0	2.374401356092751	0.0	0.0	0.0	0.0	0.0	2.7356989459916585	0.0	0.0	0.0	0.0	0.0	1.9077948137975378	0.0	0.0	0.0	0.0	0.0	0.40163476850855817	1.6543635545878534	0.0	0.40163476850855817	0.0	1.864894035403213	1.0055304187835676	0.0	0.0
B119A_2	2	119	urban	second_B	0.0	0.0	0.5691479455879395	0.4479917154888784	0.0	0.0	0.4479917154888784	0.0	0.0	0.0	0.0	0.0	0.0	0.0	0.0	0.0	0.8072738565676412	0.0	2.458112978921445	0.0	1.4754689831546721	0.0	0.0	0.0	0.7414234645698159	0.0	1.1347398861920905	0.0	0.0	0.0	0.6637725399381487	0.0	0.0	0.0	0.0	0.0	1.3553473204601774	2.9726170140989647	0.4479917154888784	0.0	0.0	3.2572429829278486	0.0	0.0	0.0
B116A_1	1	116	urban	second_B	0.6890369845164892	0.8737989872989798	1.9032769188475813	1.997688364268893	0.0	0.0	1.0555760379221095	0.0	0.0	0.0	0.0	0.0	0.0	0.0	0.3609050287227875	0.0	0.0	0.0	1.3859928288642984	0.0	1.488548903138698	0.0	0.0	0.0	1.429961008429303	0.0	0.0	1.7010026902840054	0.0	1.0555760379221095	2.0088574083798574	0.0	0.0	0.0	0.0	0.0	0.0	4.012239873017475	0.5552508589659335	0.3609050287227875	0.3609050287227875	3.801952744315649	0.0	0.0	0.0
086A_1	1	86	urban	first_A	0.0	0.31544164595014795	1.1725229633105232	3.0283329288821217	0.0	0.0	0.0	0.0	0.0	0.0	0.0	0.0	0.0	0.0	0.31544164595014795	0.0	0.0	0.0	0.8695185759282631	0.0	1.489810651362615	0.0	0.0	0.0	3.0756106280370434	0.0	0.0	0.4962324377097771	0.0	0.0	2.4995593343847013	0.0	0.0	0.0	0.0	0.0	0.0	2.6103518712516065	0.0	0.0	1.1052477310965725	1.4745367990075178	0.4962324377097771	0.0	0.0
086A_2	2	86	urban	first_A	0.0	0.3329979582773868	1.1361015816761826	2.815224812755506	0.0	0.0	0.0	0.0	0.0	0.0	0.0	0.0	0.0	0.0	0.3329979582773868	0.0	0.0	0.0	0.9575786187532188	0.0	1.4209614776194284	0.0	0.0	0.0	3.0983192660600145	0.0	0.3329979582773868	0.5192428409896377	0.0	0.0	2.5571036903593076	0.0	0.0	0.3329979582773868	0.0	0.0	0.0	2.563989365239737	0.0	0.3329979582773868	1.1361015816761826	1.4744973037481603	0.3329979582773868	0.0	0.0
084A_2	2	84	urban	first_A	0.0	0.0	0.777505411869114	1.266438540704135	0.0	0.0	0.351752065833219	0.0	0.0	0.351752065833219	0.0	0.0	0.0	0.0	1.2033933467553124	0.0	0.0	0.351752065833219	2.3857270300835767	0.0	1.7376231718452255	0.0	0.0	0.0	2.897402342749172	0.0	0.0	0.351752065833219	0.0	0.5435145273030476	1.8941044180610205	0.0	0.0	0.0	0.0	0.0	0.6760817865658443	1.3465897603990196	0.351752065833219	0.9287350667728936	1.2360589502378423	3.2666317163363865	1.4727379255036581	0.0	0.351752065833219
15A_1	1	15	rural	first_A	0.0	0.0	0.24262168916423937	1.954485866797228	0.0	0.0	0.24262168916423937	0.0	0.0	0.3973569935105717	0.0	0.0	0.0	0.0	0.24262168916423937	0.0	0.0	0.0	2.31237244674494	0.0	0.24262168916423937	0.0	0.0	0.0	2.727383473909152	0.0	0.0	0.24262168916423937	0.0	0.0	1.8925246561022384	0.0	0.0	0.0	0.0	0.0	0.511210581669288	1.6546679633414727	0.0	0.24262168916423937	0.0	1.5400106870360202	0.8884551334120642	0.24262168916423937	0.0
B085A_1	1	85	urban	second_B	0.0	0.0	1.3450463151459182	2.225684601144323	0.0	0.0	0.4655627430814202	0.0	0.0	0.0	0.0	0.0	0.0	0.0	0.0	0.0	0.7636543967693238	0.0	2.3753138442587876	0.0	3.5256241241728525	0.0	0.0	0.0	2.8476730611063807	0.0	0.0	0.5890347937197568	0.0	0.0	1.4303384525205136	0.0	0.0	0.0	0.0	0.0	0.0	1.6550214333293547	0.0	1.0632077325933877	3.318010916009353	1.3056113868278412	0.0	0.0	0.4655627430814202
B085A_2	2	85	urban	second_B	0.0	0.0	1.3269507480080585	2.172250417197213	0.0	0.0	0.48043867658804074	0.0	0.0	0.0	0.0	0.0	0.0	0.0	0.0	0.0	0.7029478805085129	0.0	2.3666730424548628	0.0	3.516447445928397	0.0	0.0	0.0	2.864098145043549	0.0	0.0	0.48043867658804074	0.0	0.0	1.3664797486925637	0.0	0.0	0.0	0.0	0.0	0.0	1.6176300697822796	0.0	0.7822940833158849	3.3388145338392023	1.283460286294227	0.0	0.0	0.0
1A_2	2	1	rural	first_A	0.0	1.291986159561872	0.3500905901741525	1.6590674417963323	0.0	0.0	0.3500905901741525	0.0	0.3500905901741525	0.0	0.0	0.0	0.0	0.0	0.3500905901741525	0.0	2.8534141823306007	0.0	1.9432133285188455	0.0	3.3602636710809928	0.0	0.0	0.0	0.6737178464094061	0.0	0.0	0.5413765672522602	0.0	0.3500905901741525	1.5372910809118148	0.0	0.0	0.0	0.0	0.0	0.5413765672522602	2.512774152788882	0.0	2.544627381288315	1.815828587944103	2.863847165040918	1.5048744415787423	0.0	0.0
1A_1	1	1	rural	first_A	0.0	1.299829860158543	0.547279155014887	1.7427914848130888	0.0	0.0	0.35468209763851133	0.0	0.35468209763851133	0.0	0.0	0.0	0.0	0.0	0.35468209763851133	0.0	2.857876654771342	0.0	1.9752527818923054	0.0	3.3789604399500073	0.0	0.0	0.0	0.6802413549063593	0.0	0.0	0.547279155014887	0.0	0.35468209763851133	1.667149674246365	0.0	0.0	0.0	0.0	0.0	0.6802413549063593	2.5753116458310714	0.0	2.5513272600150687	1.8156597335247766	2.8757639027321273	0.6802413549063593	0.0	0.0
B120A_1	1	120	urban	second_B	0.0	0.0	1.35438328153037	0.27888983843531295	0.0	0.0	0.9592973637285152	0.0	0.0	0.44734291471300636	0.0	1.0721452073536133	0.0	0.0	0.0	0.0	0.0	0.0	2.6845936137492785	0.0	3.1953563753735974	0.27888983843531295	0.0	0.0	3.285777210232089	0.0	0.0	0.44734291471300636	0.0	0.44734291471300636	1.7334795138036274	0.0	0.0	0.0	0.0	0.0	1.1040686475112247	0.8064226172707557	0.0	0.9140663563519846	2.532148666704364	3.2549321397752893	1.1616357388158147	0.0	0.44734291471300636
100A_2	2	100	urban	first_A	0.0	0.0	1.0994218146379067	0.3885564241667992	0.0	0.0	0.5902984857466711	0.0	0.0	0.0	0.0	0.0	0.0	0.0	0.0	0.0	0.0	0.0	2.72463798624299	0.0	3.463466738614845	0.0	0.0	0.0	3.941280215966869	0.0	0.0	0.0	0.0	0.0	2.5233685921046627	0.0	0.0	0.0	0.0	0.0	1.0994218146379067	0.9858474816406015	0.0	1.1467191437904394	1.2967818750715583	3.851656862094875	1.1893676485897975	0.0	0.0
B120A_2	2	120	urban	second_B	0.0	0.0	1.290203518217678	0.0	0.0	0.0	0.7502689165196962	0.0	0.0	0.0	0.0	0.6722380193266323	0.0	0.0	0.0	0.0	0.0	0.0	2.665359807782327	0.0	3.175588247066546	0.284516292279919	0.0	0.0	3.2991783080421455	0.0	0.0	0.45496043495332156	0.0	0.284516292279919	1.6006018940783329	0.0	0.0	0.0	0.0	0.0	0.284516292279919	0.8737654189065228	0.0	0.8737654189065228	2.5404444138721023	3.255703705943242	1.9960307178971104	0.0	0.45496043495332156
B011A_2	2	11	rural	second_B	0.0	0.9729142916727612	0.715810321072596	1.5594348746460507	0.0	0.0	0.8373841907920231	0.0	0.0	0.0	0.0	0.0	0.0	0.0	0.0	0.0	0.0	0.0	1.207140874199617	0.0	0.5463715796189621	0.2647087338418559	0.0	0.2647087338418559	1.3076964751914788	0.0	0.0	0.2647087338418559	0.0	0.0	1.3892912223149516	0.0	0.0	0.0	0.0	0.0	0.2647087338418559	2.8611523522206332	0.0	2.300965880574026	0.715810321072596	1.673708070445716	0.0	0.0	0.0
100A_1	1	100	urban	first_A	0.0	0.0	1.1331918946114103	0.5795076316375347	0.0	0.0	0.5795076316375347	0.0	0.0	0.0	0.0	0.0	0.0	0.0	0.0	0.0	0.0	0.0	2.635311063157685	0.0	3.4685338618428205	0.0	0.0	0.37999278389901425	3.9105059040330032	0.0	0.0	0.37999278389901425	0.0	0.0	2.532635554345837	0.0	0.0	0.0	0.0	0.0	1.2144921303009126	0.9727931500363763	0.0	1.2144921303009126	1.4179410272659556	3.8440032422514165	0.9727931500363763	0.0	0.0
B011A_1	1	11	rural	second_B	0.0	0.9523164076354776	0.7616350009630668	1.6662650763273148	0.0	0.0	0.9892802756942923	0.25431052198639725	0.0	0.0	0.0	0.0	0.0	0.0	0.0	0.0	0.0	0.0	1.320155286803521	0.0	0.5299500645268703	0.25431052198639725	0.0	0.25431052198639725	1.3671412395021225	0.0	0.0	0.25431052198639725	0.0	0.0	1.5268135157568399	0.0	0.0	0.0	0.0	0.0	0.4136408032221498	2.9147100435072995	0.0	2.2887682131537375	0.7616350009630668	1.9511330666485613	0.0	0.0	0.0
11A_1	1	11	rural	first_A	0.0	0.5275308977379545	1.7442329805372818	0.0	0.0	0.0	0.8402993269069905	0.0	0.0	0.0	0.0	0.0	0.0	0.0	0.0	0.0	0.0	0.0	2.081513678114265	0.0	0.6583785092779628	0.0	0.0	0.33937509534376636	1.2734466618971167	0.0	0.0	0.0	0.0	0.5275308977379545	2.1629320658988185	0.0	0.0	0.0	0.0	0.0	0.5275308977379545	2.607405726093431	0.6583785092779628	2.7436787753916927	0.0	1.3250735651308818	0.0	0.0	0.33937509534376636
11A_2	2	11	rural	first_A	0.0	0.5422549168682553	1.694303793822987	0.0	0.0	0.0	0.674689185539271	0.0	0.0	0.0	0.0	0.0	0.0	0.0	0.0	0.0	0.0	0.0	2.0978502631769036	0.0	0.7760351976877258	0.0	0.0	0.674689185539271	1.3449040114748678	0.0	0.0	0.0	0.0	0.5422549168682553	2.1543291531624376	0.0	0.0	0.0	0.0	0.0	0.3507729625154014	2.5624282390368056	0.674689185539271	2.7444872362728283	0.0	1.3198001053829191	0.0	0.0	0.0
B013A_1	1	13	rural	second_B	0.0	0.0	1.476218405203291	2.181687243314115	0.0	0.0	0.8112196270153651	0.0	0.0	0.0	0.0	0.0	0.0	0.0	0.5245648539144255	0.0	0.9051966019284868	0.0	2.1516088180380466	0.0	1.7211392615335452	0.0	0.4089518788822196	0.0	0.6911256932274032	0.0	0.0	0.6911256932274032	0.0	0.0	1.9197081195148984	0.0	0.4089518788822196	0.0	0.0	0.0	0.2509320579927597	1.1783379523292703	0.0	0.2509320579927597	0.0	1.1048795487489522	0.0	0.0	0.5245648539144255
37A_1	1	37	rural	first_A	0.0	0.8151071537595128	2.891959892435232	1.7288625694376787	0.0	0.0	0.8151071537595128	0.0	0.5759331980512405	0.0	0.0	0.0	0.0	0.0	0.0	0.0	3.111577083659161	0.0	1.9586112014298516	0.0	1.1286920504722586	0.0	0.0	0.0	1.0815573603534943	0.0	0.0	0.0	0.0	0.0	1.5837335576275169	0.0	0.0	0.0	0.0	0.0	0.8985138227706753	2.874671411141754	2.578205385043476	0.3771658294953644	0.0	1.2454818613165706	0.5759331980512405	0.0	0.0
B013A_2	2	13	rural	second_B	0.0	0.0	1.4232729369111812	2.1005096184797334	0.0	0.0	0.7086901964572353	0.0	0.0	0.0	0.0	0.0	0.0	0.0	0.4224696506646485	0.0	0.8298462962349373	0.0	2.1562936706301126	0.0	1.6949156833996457	0.0	0.4224696506646485	0.0	0.6325115162563337	0.0	0.0	0.5400667845933781	0.0	0.0	1.5302683169087001	0.0	0.2606994474486272	0.0	0.0	0.0	0.0	1.1988607311931119	0.0	0.0	0.0	1.0679720362702445	0.0	0.0	0.5400667845933781
B015A_2	2	15	rural	second_B	0.0	0.29244358182697955	0.7637447744453494	1.3983074530597106	0.0	0.0	0.5891158593342887	0.29244358182697955	0.0	0.29244358182697955	0.0	0.0	0.0	0.0	0.29244358182697955	0.0	0.0	0.0	2.8600487970339525	0.0	1.2389085460762284	0.0	0.0	0.0	3.27624649583669	0.0	0.0	0.0	0.0	0.29244358182697955	1.7611000825261858	0.0	0.0	0.0	0.0	0.0	0.29244358182697955	1.2389085460762284	0.0	0.5891158593342887	0.29244358182697955	2.096733443252054	1.7538058395391638	0.0	0.0
B116A_2	2	116	urban	second_B	0.5840289552709509	0.7206547313007804	1.9055000930024182	1.9491809921417373	0.0	0.0	1.0916428036312618	0.0	0.0	0.0	0.0	0.0	0.0	0.0	0.38357556642191476	0.0	0.0	0.0	1.3747231728615266	0.0	1.4679524878853911	0.0	0.0	0.0	1.4238347154485511	0.0	0.0	1.653005822208265	0.0	1.03864594906906	1.3479144489973407	0.0	0.0	0.0	0.38357556642191476	0.0	0.0	4.0059854413945155	0.5840289552709509	0.0	0.38357556642191476	3.8332750573215333	0.0	0.0	0.0
B015A_1	1	15	rural	second_B	0.0	0.2915200040269921	0.7621835657538482	1.3617969499427243	0.0	0.2915200040269921	0.683652427162871	0.0	0.0	0.9371891451081643	0.0	0.0	0.0	0.0	0.46439441921822755	0.0	0.0	0.0	2.7639881871179752	0.0	1.396496141091008	0.0	0.0	0.0	3.2732547216731507	0.0	0.0	0.0	0.0	0.2915200040269921	1.878643045622652	0.0	0.0	0.0	0.0	0.0	0.5877157542914037	1.2371307402095586	0.0	0.5877157542914037	0.2915200040269921	2.1362406340644675	1.1282975208079733	0.0	0.0
081A_1	1	81	urban	first_A	0.0	0.0	0.7509456066970295	1.3620946730662393	0.0	0.0	0.5208548282955556	0.0	0.0	0.0	0.0	0.0	0.0	0.0	0.0	0.0	0.7509456066970295	0.0	2.8228607130374472	0.0	3.444781571279227	0.0	0.0	0.0	3.287253237766707	0.0	0.0	0.0	0.0	0.0	2.3165727889203787	0.0	0.0	0.0	0.0	0.0	0.7509456066970295	2.0969245720903302	0.0	0.0	0.0	0.0	0.3342360805588045	0.0	0.650963133799754
094A_2	2	94	urban	first_A	0.0	0.5463607956104152	2.120453381552101	0.8631036127085983	0.0	0.0	0.5463607956104152	0.0	0.0	0.0	0.0	0.0	0.0	0.0	0.0	0.0	0.0	0.0	0.0	0.0	0.0	0.0	0.0	0.0	3.7127725903503563	0.0	0.0	0.0	0.0	0.6792270005081951	0.35396681409501546	0.0	0.0	0.0	0.0	0.0	0.0	0.9918833073804455	0.0	0.0	0.0	3.1137095329135263	0.0	0.0	0.0
081A_2	2	81	urban	first_A	0.0	0.0	0.668973885756076	1.3128893887788722	0.0	0.0	0.5370894727080385	0.0	0.0	0.0	0.0	0.0	0.0	0.0	0.0	0.0	0.5370894727080385	0.0	2.8161258189538603	0.0	3.4390626678064633	0.0	0.0	0.3467644598445287	3.3218326326238987	0.0	0.0	0.0	0.0	0.3467644598445287	2.279726660943259	0.0	0.0	0.0	0.0	0.0	0.5370894727080385	2.0404729494927554	0.0	0.0	0.0	0.3467644598445287	1.1949374086479754	0.0	0.668973885756076
094A_1	1	94	urban	first_A	0.0	0.5351930517187137	2.12115556495442	0.9778244660338452	0.0	0.0	0.5351930517187137	0.0	0.0	0.0	0.0	0.0	0.0	0.0	0.0	0.0	0.0	0.0	0.34529547881065115	0.0	0.0	0.0	0.0	0.0	3.706421961379185	0.0	0.0	0.34529547881065115	0.0	0.6668737693434491	0.8496039449367523	0.0	0.0	0.0	0.0	0.0	0.0	0.9778244660338452	0.0	0.0	0.0	3.131249915618791	0.0	0.0	0.0
37A_2	2	37	rural	first_A	0.0	0.9136229094077275	2.8942982457005515	1.6308253141214806	0.0	0.0	0.8297614033714149	0.0	0.387261496867747	0.0	0.0	0.0	0.0	0.0	0.0	0.0	3.130206526668424	0.0	2.019648322477676	0.0	1.187317376062793	0.0	0.0	0.0	1.097404233168236	0.0	0.0	0.0	0.0	0.0	1.4945005186688096	0.0	0.0	0.0	0.0	0.0	0.5886703153703513	2.8382037254292274	2.562456574934807	0.0	0.0	1.3253084737258423	1.097404233168236	0.0	0.0
B091A_1	1	91	urban	second_B	0.0	0.0	0.5743881885650963	2.133222892987095	0.0	0.0	0.6693891849205531	0.0	0.0	0.28277939769652677	0.0	0.0	0.0	0.0	0.0	0.0	1.1115994339661528	0.0	2.5379895016099123	0.0	2.8022324890163195	0.0	0.0	0.0	1.1692456827044457	0.0	0.0	0.0	0.0	0.28277939769652677	2.2034711220685566	0.0	0.0	0.0	0.0	0.0	1.2656712554156004	0.8706298158829995	0.0	0.0	0.28277939769652677	1.3621933267387543	0.45261261636691447	0.0	0.28277939769652677
093A_2	2	93	urban	first_A	0.0	0.3639279472802657	1.5914959674041007	0.0	0.0	0.0	1.1497366412263692	0.0	0.0	0.0	0.0	0.0	0.0	0.0	0.0	0.0	0.0	0.0	1.4555347013100728	0.0	0.5591117812230219	0.0	0.0	0.0	3.9130659518514754	0.0	0.0	0.6932910026453208	0.0	1.315450107877666	0.5591117812230219	0.0	0.0	0.0	0.0	0.0	0.0	0.0	0.0	0.5591117812230219	1.1073840290876094	3.8642104449810515	0.0	0.0	0.5591117812230219
093A_1	1	93	urban	first_A	0.0	0.35640702846319144	1.5784994224546909	0.0	0.0	0.0	1.095097446507498	0.0	0.0	0.0	0.0	0.0	0.0	0.0	0.0	0.0	0.0	0.0	1.46215608158118	0.0	0.7844727052826426	0.0	0.0	0.0	3.890297505056938	0.0	0.0	0.682684640397177	0.0	1.243928349602304	0.7844727052826426	0.0	0.0	0.0	0.0	0.0	0.0	0.0	0.0	0.5494920482232304	1.1373519609574037	3.853508509493178	0.0	0.0	0.5494920482232304
B091A_2	2	91	urban	second_B	0.0	0.0	0.5774143661401958	2.067462377975929	0.0	0.0	0.6726305238026663	0.0	0.0	0.2847559452327686	0.0	0.0	0.0	0.0	0.0	0.0	1.0834060172447197	0.0	2.500945169967683	0.0	2.7837746509002677	0.0	0.0	0.0	1.0834060172447197	0.0	0.0	0.0	0.0	0.2847559452327686	2.1818723051585005	0.0	0.0	0.0	0.0	0.0	0.6726305238026663	0.7506788515321698	0.0	0.0	0.2847559452327686	1.3300427334077343	1.0113344275906209	0.0	0.2847559452327686
B099A_1	1	99	urban	second_B	0.0	1.174907012456908	1.5550688404122335	0.5219908632098326	0.0	0.0	0.24932275967836584	0.0	0.0	0.0	0.0	0.0	0.0	0.0	0.5219908632098326	0.0	0.9019798504874408	0.0	1.1273684146858387	0.0	3.126448544556808	0.0	0.0	0.0	1.174907012456908	0.0	0.0	0.8081136754647038	0.0	0.6882010693854127	2.2082538996711856	0.0	0.0	0.0	0.0	0.0	0.0	2.5591725719205383	1.3708783384953633	0.24932275967836584	0.24932275967836584	1.2177515534912753	0.0	0.0	0.0
B099A_2	2	99	urban	second_B	0.0	1.1938553366474816	1.5354889873177067	0.41915266165563464	0.0	0.0	0.2582949268231837	0.0	0.0	0.0	0.0	0.0	0.0	0.0	0.5362694575802573	0.0	0.7690391748393913	0.0	1.1461630660778026	0.0	3.1178266870581375	0.0	0.0	0.0	1.1938553366474816	0.0	0.0	0.8252958790554776	0.0	0.41915266165563464	2.1484858604356827	0.0	0.0	0.0	0.0	0.0	0.0	2.5110849838258638	1.344919299287702	0.2582949268231837	0.2582949268231837	1.1938553366474816	0.0	0.2582949268231837	0.0
B093A_2	2	93	urban	second_B	0.0	0.5304439491611521	1.5475778354048864	0.9125260787227267	0.0	0.0	0.9899090564933516	0.0	0.0	0.0	0.0	0.0	0.0	0.0	0.25462114630024524	0.0	0.0	0.0	0.762214333394318	0.0	0.25462114630024524	0.0	0.0	0.0	3.4797181068599494	0.0	0.0	0.6221320764693026	0.0	0.25462114630024524	0.4140712061959221	0.0	0.0	0.0	0.0	0.0	0.0	0.5304439491611521	0.0	0.8679633102750361	0.25462114630024524	3.3948376402451963	0.0	0.0	0.0
B093A_1	1	93	urban	second_B	0.0	0.4058634710750651	1.5897008820411462	0.9778682026544587	0.0	0.0	1.0118316350986256	0.0	0.0	0.0	0.0	0.0	0.0	0.0	0.24871237708870006	0.0	0.0	0.0	0.8563735133379381	0.0	0.5210130882099242	0.0	0.0	0.0	3.460163650513637	0.0	0.0	0.611941936220957	0.0	0.24871237708870006	0.24871237708870006	0.0	0.0	0.0	0.0	0.0	0.0	0.5210130882099242	0.0	0.9007566606846334	0.24871237708870006	3.385434612089096	0.0	0.0	0.0
B083A_1	1	83	urban	second_B	0.0	0.2363471611649971	0.875594237626044	1.5701023115370016	0.0	0.0	0.5902824100027206	0.0	0.0	0.0	0.0	0.0	0.0	0.0	0.0	0.0	0.7826674199407554	0.0	2.4798201581224792	0.0	0.727498410436481	0.0	0.0	0.0	3.5009960556032635	0.0	0.0	0.2363471611649971	0.0	0.38854363384405183	1.96439606044233	0.0	0.0	0.0	0.0	0.38854363384405183	0.38854363384405183	0.9520995784353129	0.0	0.0	0.0	3.5844933505590166	0.0	0.0	0.2363471611649971
B083A_2	2	83	urban	second_B	0.0	0.24135248188056316	0.8858693065434755	1.5276521922966928	0.0	0.0	0.5991059423258382	0.0	0.0	0.0	0.0	0.0	0.0	0.0	0.0	0.0	0.7371390915453396	0.0	2.45583984376686	0.0	0.5091572612568426	0.0	0.0	0.0	3.5149994287181894	0.0	0.0	0.0	0.0	0.5091572612568426	1.4069878238605127	0.0	0.0	0.0	0.0	0.5991059423258382	0.0	0.8417203389490232	0.0	0.24135248188056316	0.0	3.5860632236995316	0.0	0.0	0.0
B039A_2	2	39	rural	second_B	0.0	0.0	0.7334379466239951	1.609775675717571	0.0	0.0	0.8139976543808398	0.0	0.0	0.0	0.0	0.0	0.0	0.0	0.0	0.3228908458144146	0.0	0.0	2.3369336983942945	0.0	0.6344520025355334	0.0	0.0	0.0	2.7450237229543397	0.0	0.0	0.0	0.0	0.0	2.203761443747403	0.0	0.0	0.0	0.0	0.3228908458144146	0.0	0.6344520025355334	0.0	3.6406876536926718	1.1534793982525091	2.3499696110160504	0.9406533380905702	0.0	0.0
3A_2	2	3	rural	first_A	0.0	0.2192487518552923	3.491921076345525	1.6778534235029328	0.0	0.0	0.364257720119683	0.0	0.0	0.0	0.0	0.0	0.0	0.0	0.0	0.0	0.0	0.0	2.3694665401526214	0.0	0.4727792371819708	0.0	0.0	0.0	1.3295662155599084	0.0	0.0	0.2192487518552923	0.0	0.0	1.952584265553642	0.0	0.0	0.0	0.0	0.0	0.9150780720383371	1.9263592418593327	0.2192487518552923	2.501796213989373	0.2192487518552923	3.06449855428197	0.7479576580203684	0.0	0.0
3A_1	1	3	rural	first_A	0.0	0.20281437194916396	3.4586691412228614	1.7903563338161905	0.0	0.0	0.3405223106852089	0.0	0.0	0.0	0.0	0.0	0.0	0.0	0.0	0.0	0.20281437194916396	0.0	2.3293681624188562	0.0	0.4449174326155615	0.0	0.0	0.660028612862741	1.3270871130458934	0.0	0.0	0.20281437194916396	0.0	0.20281437194916396	1.8773693121496742	0.0	0.0	0.0	0.0	0.0	1.0686885044086534	1.8974667023909926	0.20281437194916396	2.468106496495603	0.3405223106852089	3.050589262544664	0.9413903340202877	0.0	0.3405223106852089
6A_2	2	6	rural	first_A	0.0	0.43707770210463276	1.2206786631113222	1.611961494194922	0.0	0.0	0.5567410649379719	0.0	0.0	0.0	0.0	0.0	0.0	0.0	0.271348757231711	0.0	0.43707770210463276	0.0	2.2712050784779474	0.0	0.271348757231711	0.0	0.0	0.0	3.519857241144796	0.0	0.0	0.43707770210463276	0.0	0.43707770210463276	0.8497358686956249	0.0	0.0	0.0	0.0	0.0	0.271348757231711	1.88859144964315	0.0	0.0	0.271348757231711	3.2828814068102177	0.9450208482615272	0.0	0.0
B029A_1	1	29	rural	second_B	0.0	0.4900184138771514	1.6622304002091415	1.1639889670301928	0.0	0.0	0.4900184138771514	0.0	0.0	0.4900184138771514	0.0	0.0	0.0	0.0	0.3107385936592623	0.0	3.4345049709033404	0.0	2.435773421343559	0.0	3.228440143600722	0.0	0.0	0.9713549912005544	1.4956994862152355	0.0	0.0	0.0	0.0	0.0	1.7000545750697242	0.0	0.0	0.0	0.0	0.0	0.3107385936592623	2.3329809131294184	1.0173221776968455	1.3986326650032306	0.0	1.7970429285357572	0.7942137310202193	0.0	0.0
098A_2	2	98	urban	first_A	0.0	0.0	0.45841971273599547	0.7301062040056002	0.0	0.0	0.6151705519595312	0.0	0.0	0.0	0.0	0.0	0.0	0.0	0.0	0.0	0.0	0.0	2.632250075814719	0.0	2.0146090626482076	0.0	0.0	0.0	3.4054173852833176	0.0	0.0	0.0	0.0	0.0	2.3055556644536597	0.0	0.0	0.0	0.0	0.0	0.7778725012307398	1.0650872271873058	0.0	1.6124574983622162	3.0531283803538316	3.378925801214508	2.030065900659474	0.0	0.2107247340911797
6A_1	1	6	rural	first_A	0.0	0.40512083835972346	1.3230836618137913	1.7694732791473848	0.0	0.0	0.5201584708814846	0.0	0.0	0.0	0.0	0.0	0.0	0.0	0.24817929950099085	0.0	0.0	0.0	2.300762159546103	0.0	0.0	0.0	0.0	0.0	3.494665486742322	0.0	0.0	0.40512083835972346	0.0	0.40512083835972346	0.8553203900458529	0.0	0.0	0.0	0.0	0.0	0.6861176224612671	1.948783273401612	0.0	0.0	0.0	3.2672292221205024	0.24817929950099085	0.0	0.0
B029A_2	2	29	rural	second_B	0.0	0.3204081194931843	1.6705514031361686	1.2662356218385318	0.0	0.0	0.3204081194931843	0.0	0.0	0.3204081194931843	0.0	0.0	0.0	0.0	0.3204081194931843	0.0	3.4481852496272514	0.0	2.5061521842083887	0.0	3.2220279910319003	0.0	0.0	0.6308122927300438	1.4990722029520287	0.0	0.0	0.0	0.0	0.0	1.7184123304231307	0.0	0.0	0.0	0.0	0.0	0.0	2.3001809844903423	0.936454575546236	1.4166236982426428	0.0	1.800729752175977	0.936454575546236	0.0	0.0
098A_1	1	98	urban	first_A	0.0	0.0	0.4407785507535192	0.9050768016710427	0.0	0.0	0.7079728915228202	0.0	0.0	0.0	0.0	0.0	0.0	0.0	0.0	0.0	0.0	0.0	2.5901620166260426	0.0	2.017887199508517	0.0	0.0	0.0	3.3872492674422543	0.0	0.0	0.0	0.0	0.0	2.2876279184141515	0.0	0.0	0.0	0.0	0.0	0.9050768016710427	1.0401525171232446	0.0	0.9910422550177138	3.0286648323418364	3.3924383980079944	1.8605751780618616	0.0	0.20041001655719318
085A_2	2	85	urban	first_A	0.0	0.0	1.0053712598305926	2.2048334144315467	0.0	0.0	0.0	0.0	0.0	0.0	0.0	0.0	0.0	0.0	0.26233124419000875	0.0	0.0	0.0	2.21152510454742	0.5426368871163444	3.2331457625768425	0.0	0.0	0.26233124419000875	2.657757240790547	0.0	0.0	1.4894215708311478	0.0	0.0	1.1284776573724693	0.0	0.0	0.0	0.0	0.0	0.0	1.5441834022892436	0.26233124419000875	0.0	3.4168768912509044	0.7764811077540923	0.0	0.0	0.0
085A_1	1	85	urban	first_A	0.0	0.0	0.9526034147714824	2.347529694641231	0.0	0.0	0.3888790368654212	0.0	0.0	0.0	0.0	0.0	0.0	0.0	0.23658527361199735	0.0	0.0	0.0	2.1890083294376836	0.6647315523306142	3.207257231567243	0.0	0.0	0.5907039270338753	2.6013045647672675	0.0	0.3888790368654212	1.5167255293936355	0.0	0.0	0.9160276581823195	0.0	0.0	0.0	0.0	0.0	0.7279593783075279	1.5445263963046947	0.23658527361199735	0.0	3.350286277594952	0.7279593783075279	0.0	0.0	0.0
B025A_2	2	25	rural	second_B	0.0	0.7567312497074028	1.933500036157732	2.1387013711512517	0.0	0.0	0.7567312497074028	0.0	0.0	0.0	0.0	0.0	0.0	0.0	0.33802053776015956	0.0	0.33802053776015956	0.0	2.5565833639068747	0.0	0.8381602063400078	0.0	0.0	0.0	3.2966049626825207	0.0	0.0	0.33802053776015956	0.0	0.0	1.2710789799382716	0.0	0.0	0.0	0.0	0.0	0.0	1.848133380525247	0.0	0.0	0.0	3.6338268538071534	0.0	0.0	0.33802053776015956
B025A_1	1	25	rural	second_B	0.0	0.7444745803617735	2.024088903930384	2.1697107453096995	0.0	0.0	0.7444745803617735	0.0	0.0	0.0	0.0	0.0	0.0	0.0	0.3300240109568529	0.0	0.0	0.0	2.570559489600367	0.0	1.0045209468158147	0.0	0.0	0.0	3.278597668518332	0.0	0.0	0.3300240109568529	0.0	0.3300240109568529	1.5730871797931545	0.0	0.0	0.0	0.0	0.0	0.0	1.9187733578909927	0.0	0.3300240109568529	0.0	3.6313467347955606	0.0	0.0	0.3300240109568529
119A_1	1	119	urban	first_A	0.0	0.0	0.7313202458308984	0.0	0.0	0.0	0.32152948328721037	0.0	0.0	0.0	0.0	0.0	0.0	0.0	0.32152948328721037	0.0	0.0	0.0	2.2546851820881617	0.0	0.5042443759063703	0.0	0.0	0.0	0.5042443759063703	0.0	0.0	0.6324574278985842	0.0	0.5042443759063703	0.8117985006110745	0.0	0.0	0.0	0.0	0.0	2.1079333668509967	0.8796693592501136	0.6324574278985842	0.0	0.0	3.172946399652799	0.7313202458308984	0.0	1.3391865135725476
082A_2	2	82	urban	first_A	0.0	0.0	1.2406693937512328	1.8619587160787696	0.0	0.0	0.3064895542490583	0.0	0.0	0.0	0.0	0.0	0.0	0.0	0.3064895542490583	0.0	0.0	0.0	2.8039256780882216	0.0	3.258573110432471	0.0	0.0	0.0	3.4349118246333896	0.0	0.0	0.0	0.0	0.6102238058125206	1.289040523165993	0.0	0.0	0.0	0.0	0.0	0.0	2.584854024138932	0.0	3.4370331441286694	1.8302328637651886	0.6102238058125206	0.6102238058125206	0.0	0.4843855202528879
B101A_1	1	101	urban	second_B	0.0	0.0	1.3941765453968318	1.4939841455985374	0.0	0.0	0.6683040914546009	0.0	0.0	0.0	0.0	0.0	0.0	0.0	0.0	0.0	0.4517190681655853	0.0	2.6126852225586594	0.0	3.547464426896307	0.0	0.0	0.0	3.9766805701482357	0.0	0.0	0.7461593768305415	0.0	0.0	1.7024145798857406	0.0	0.0	0.0	0.0	0.0	0.2821190013426877	1.2188312944955244	0.0	0.9653439979317943	1.2421946847440404	1.264365117131675	0.2821190013426877	0.0	0.4517190681655853
119A_2	2	119	urban	first_A	0.0	0.0	0.9115730057435454	0.0	0.0	0.0	0.3858849582529278	0.0	0.0	0.0	0.0	0.0	0.0	0.0	0.3858849582529278	0.0	0.0	0.0	2.4005776498508933	0.0	0.3858849582529278	0.0	0.0	0.0	0.7238396729393997	0.0	0.0	0.8277723127861747	0.0	0.586938158267118	1.1851339641240806	0.0	0.0	0.0	0.0	0.0	1.9733652104629351	0.9817895740207896	0.7238396729393997	0.0	0.0	3.257796517060986	0.0	0.0	0.0
082A_1	1	82	urban	first_A	0.0	0.0	1.2385512484678454	1.9952876383490514	0.0	0.0	0.46538519668977774	0.0	0.0	0.0	0.2922578183231818	0.0	0.0	0.0	0.2922578183231818	0.0	0.0	0.0	2.7938777243093815	0.0	3.2830966442488854	0.0	0.0	0.0	3.4192387453248037	0.0	0.0	0.0	0.0	0.46538519668977774	1.2619795629990216	0.0	0.0	0.0	0.0	0.0	0.0	2.6460149682489362	0.0	3.41316245430967	1.7954664039845323	0.6848481914381932	0.46538519668977774	0.0	0.5888343730564702
B101A_2	2	101	urban	second_B	0.0	0.0	1.391582615493285	1.4236986303002572	0.0	0.0	0.6795980130687455	0.0	0.0	0.0	0.0	0.0	0.0	0.0	0.0	0.0	0.46103853206691564	0.0	2.5989558445395535	0.0	3.531352780523059	0.0	0.0	0.0	3.994599337604646	0.0	0.0	0.8243087000468223	0.0	0.0	1.7164648022272908	0.0	0.0	0.0	0.0	0.0	0.0	1.1534048965992576	0.0	0.8243087000468223	1.1534048965992576	1.2323087999064166	0.0	0.0	0.46103853206691564
B100A_1	1	100	urban	second_B	0.0	0.0	0.0	0.0	0.0	0.0	0.5994110794996306	0.0	0.0	0.0	0.0	0.0	0.0	0.0	0.0	0.2992658508405952	0.0	0.0	2.490630486795481	0.0	3.8211114612952914	0.0	0.0	0.0	3.5128687444126476	0.0	0.0	0.0	0.0	0.0	2.2395228484342584	0.0	0.0	0.0	0.0	0.0	0.8999980148070389	1.1727923705837486	0.0	0.7752070152125284	1.458984906502925	3.5299834162116994	0.9511012804128814	0.0	0.0
21A_1	1	21	rural	first_A	0.0	0.22565226593284957	1.2219493554544099	2.349848494256653	0.0	0.0	0.4834420676876127	0.0	0.0	0.8532080304746888	0.0	0.0	0.0	0.0	0.0	0.0	0.0	0.0	2.8915797041884614	0.0	3.2418446816667568	0.0	0.0	0.761122455042887	2.7052016674119	0.0	0.0	0.0	0.0	0.0	1.9521749361673693	0.0	0.0	0.0	0.0	0.0	0.761122455042887	2.036028587960936	0.22565226593284957	0.0	0.22565226593284957	2.3038658397455487	1.0755920991579173	0.0	0.0
B100A_2	2	100	urban	second_B	0.0	0.0	0.0	0.0	0.30883366967986614	0.0	0.6137135415865858	0.0	0.0	0.0	0.0	0.0	0.0	0.0	0.0	0.30883366967986614	0.0	0.0	2.5693101722204617	0.0	3.816870907453551	0.0	0.0	0.48749530114008427	3.539081465854344	0.0	0.0	0.0	0.0	0.0	2.214030488974535	0.0	0.0	0.0	0.0	0.0	0.0	1.218638707836184	0.0	0.7113894513750116	1.4920839797758239	3.538821250726862	1.2934226024699162	0.0	0.0
21A_2	2	21	rural	first_A	0.0	0.24182350488987692	1.2403615545868367	2.1630178309788843	0.0	0.0	0.5099197138552968	0.0	0.0	0.6744536510277033	0.0	0.0	0.0	0.0	0.0	0.0	0.0	0.0	2.90618512935087	0.0	3.253037616491166	0.0	0.0	1.4886143352250853	2.7291574917228836	0.0	0.0	0.0	0.0	0.0	1.9597978813302244	0.0	0.0	0.0	0.0	0.0	0.0	2.0100256423130474	0.24182350488987692	0.0	0.24182350488987692	2.3089285189187008	1.2014587425981837	0.0	0.0
083A_2	2	83	urban	first_A	0.0	0.3503286912686789	1.3678680191796115	0.926470904515469	0.0	0.0	0.3503286912686789	0.0	0.0	0.0	0.0	0.0	0.0	0.0	0.0	0.0	0.0	0.0	2.2513449592600763	0.0	0.0	0.0	0.0	0.0	3.6341228780230996	0.0	0.0	0.0	0.0	0.6740568504957599	0.8574579811883658	0.0	0.0	0.0	0.0	0.0	0.0	0.6740568504957599	0.3503286912686789	0.3503286912686789	0.0	3.0973751405441003	0.0	0.0	0.0
7A_2	2	7	rural	first_A	0.0	0.0	0.9660620139548378	2.434280220434678	0.0	0.0	0.0	0.0	0.0	0.0	0.0	0.0	0.0	0.0	0.3756118683463848	0.0	0.0	0.0	1.768920009843129	0.0	0.22720736856525847	0.0	0.0	0.0	0.0	0.0	0.0	0.0	0.0	0.0	2.0584797601248357	0.0	0.0	0.0	0.0	0.0	0.5739657222413501	1.793615152882913	0.22720736856525847	2.9868503086308498	0.0	2.6256732927356308	0.22720736856525847	0.0	0.3756118683463848
120A_1	1	120	urban	first_A	0.0	0.0	1.1306887305987003	1.6464766665007222	0.0	0.0	0.589632721423033	0.0	0.0	1.0639433945239463	0.0	0.0	0.0	0.0	0.9850440265556741	0.0	0.0	0.0	2.4115481297700674	0.7643209632865453	2.6779894942679072	0.0	0.0	0.0	3.3314676904060745	0.0	0.0	0.2927847853799406	0.0	0.0	1.262996020929789	0.0	0.0	0.0	0.0	0.0	1.2147962106305406	1.2395644498380922	0.8885564879273302	0.7643209632865453	0.7643209632865453	3.3192167511072244	0.0	0.0	0.2927847853799406
7A_1	1	7	rural	first_A	0.0	0.4741280323144561	0.9502469442263889	2.5787129724465685	0.0	0.0	0.36541243120913897	0.0	0.0	0.0	0.0	0.0	0.0	0.0	0.36541243120913897	0.0	0.0	0.0	1.7143671716812554	0.0	0.22005529287466252	0.0	0.0	0.0	0.22005529287466252	0.0	0.0	0.22005529287466252	0.0	0.0	2.075925910516141	0.0	0.0	0.0	0.0	0.0	0.7978479928925346	1.8040087173512926	0.22005529287466252	2.971551309666078	0.0	2.643872564882593	0.0	0.0	0.36541243120913897
083A_1	1	83	urban	first_A	0.0	0.5257932727601331	1.429971184603456	0.9067301004321862	0.0	0.0	0.0	0.0	0.0	0.0	0.0	0.0	0.0	0.0	0.0	0.0	0.0	0.0	2.261012776140054	0.0	0.0	0.0	0.0	0.0	3.617134649194869	0.0	0.0	0.0	0.0	0.6564496735743911	1.3688425505610882	0.0	0.0	0.0	0.0	0.0	0.0	0.6564496735743911	0.3380357800742128	0.3380357800742128	0.0	3.119875906406579	0.3380357800742128	0.0	0.0
120A_2	2	120	urban	first_A	0.0	0.0	1.0740440674178975	1.6177764182902254	0.0	0.0	0.5978613763534876	0.0	0.0	0.7734836071253937	0.0	0.0	0.0	0.0	0.9949567690642205	0.0	0.0	0.0	2.3888672143991005	0.7734836071253937	2.6533699965651145	0.0	0.0	0.0	3.3551779267543487	0.0	0.0	0.2982354339380011	0.0	0.0	1.1087700345365261	0.0	0.0	0.0	0.0	0.0	0.7734836071253937	1.1708601124046027	0.8402962955843064	0.6944900331804539	0.6944900331804539	3.318472033493561	0.473391162035366	0.0	0.2982354339380011
B082A_2	2	82	urban	second_B	0.0	0.31914617789822614	0.7276039125240947	0.0	0.0	0.0	0.7276039125240947	0.0	0.0	0.0	0.0	0.0	0.0	0.0	0.7276039125240947	0.0	0.31914617789822614	0.0	1.8675140681651494	0.0	2.202592169186778	0.0	0.0	0.0	3.429769602526241	0.31914617789822614	0.0	0.31914617789822614	0.0	0.0	1.847895343935119	0.31914617789822614	0.0	0.0	0.0	0.31914617789822614	0.0	1.3348287645866044	0.0	3.0109025577306796	0.7276039125240947	1.7337944153093001	0.31914617789822614	0.0	0.31914617789822614
B035A_2	2	35	rural	second_B	0.0	0.22658103903362434	2.392501252434018	1.701695145268149	0.0	0.0	0.0	0.0	0.0	0.0	0.0	0.0	0.0	0.0	0.0	0.0	0.5728376021399189	0.0	2.3560753011451734	0.0	0.48497999694702776	0.0	0.0	1.2241007926955112	1.3193742039313923	0.0	0.0	0.0	0.0	0.37472151917964713	1.9236384526423373	0.0	0.0	0.0	0.0	0.0	0.37472151917964713	0.22658103903362434	0.0	0.7630150396915439	3.0540378576780713	1.5210276616377778	0.5728376021399189	0.0	0.0
B035A_1	1	35	rural	second_B	0.0	0.19851848517099938	2.3549222281831743	1.8590060531845634	0.0	0.0	0.19851848517099938	0.0	0.0	0.0	0.0	0.0	0.0	0.0	0.0	0.0	0.0	0.0	2.3504532838000487	0.0	0.7934734518905303	0.0	0.0	0.19851848517099938	1.2361815030230783	0.0	0.0	0.0	0.0	0.19851848517099938	1.9412374499359177	0.0	0.0	0.0	0.0	0.0	0.6509846704732456	0.19851848517099938	0.0	0.5907838036033065	2.988547144149021	1.079558226383368	0.0	0.0	0.0
10A_1	1	10	rural	first_A	0.0	0.38959285721208986	0.38959285721208986	1.662990695434591	0.0	0.0	0.591600741289557	0.0	0.0	0.7289399884884402	0.0	0.0	0.0	0.0	0.0	0.0	0.591600741289557	0.0	2.2253790899784667	0.0	2.627008181147411	0.0	0.0	0.0	2.545344863871655	0.0	0.0	0.0	0.0	0.0	1.8122847454444309	0.0	0.0	0.0	0.0	0.0	0.8331238344504456	2.2544182198556673	0.0	1.047931120341841	2.14294865551445	2.9479086069265934	0.591600741289557	0.0	0.591600741289557
B082A_1	1	82	urban	second_B	0.0	0.0	0.7228203569121436	0.0	0.0	0.0	0.7228203569121436	0.0	0.0	0.0	0.0	0.0	0.0	0.0	0.7228203569121436	0.0	0.31608924039262165	0.0	1.9042931666204206	0.0	2.238952030719753	0.0	0.0	0.0	3.417525508947442	0.31608924039262165	0.0	0.31608924039262165	0.0	0.0	2.3874230332508684	0.31608924039262165	0.0	0.0	0.0	0.31608924039262165	0.0	1.329210058346718	0.0	3.023461640804562	0.7228203569121436	1.7533491675968649	0.0	0.0	0.4970864008054833
10A_2	2	10	rural	first_A	0.0	0.39680770382794056	0.39680770382794056	1.63162365684037	0.0	0.0	0.6006441483930761	0.0	0.0	0.7388179043889596	0.0	0.0	0.0	0.0	0.0	0.0	0.39680770382794056	0.0	2.1981523910036	0.0	2.6208476593213423	0.0	0.0	0.0	2.5592177658076487	0.0	0.0	0.0	0.0	0.0	1.8143813805765852	0.0	0.0	0.0	0.0	0.0	0.6006441483930761	2.189853748213729	0.0	0.9983004337397055	2.1504128565105582	2.949936332146451	1.3099573711923291	0.0	0.6006441483930761
B109A_2	2	109	urban	second_B	0.0	0.0	1.4662782172538522	2.7664897455844297	0.0	0.0	0.288251182000882	0.0	0.0	0.0	0.0	0.0	0.0	0.0	0.0	0.0	0.0	0.0	0.0	0.0	0.288251182000882	0.0	0.0	0.0	1.0178713651991338	0.0	0.0	0.5827479448186497	0.0	0.0	2.729976694009308	0.0	0.0	0.288251182000882	0.0	0.0	0.0	1.2542134054165528	0.0	0.8804740949959144	0.0	2.8014639926272698	0.0	0.0	0.0
B034A_1	1	34	rural	second_B	0.0	0.25006255586195014	1.5070650988971364	1.17648600672385	0.0	0.0	0.8590352424017225	0.0	0.0	0.0	0.0	0.0	0.0	0.0	0.0	0.4077428114018059	0.0	0.0	1.8118424497142382	0.0	1.1533606665914713	0.0	0.0	0.0	1.9530492410645741	0.0	0.0	0.5231748396640541	0.0	0.4077428114018059	2.3230995419818883	0.0	0.0	0.0	0.0	0.25006255586195014	0.8095428142184083	2.807882129743748	0.0	3.731653361996449	1.8968212898805052	3.5189806079118595	0.0	0.0	0.0
B034A_2	2	34	rural	second_B	0.0	0.2544942666530715	1.516814163495954	1.0847507841267867	0.0	0.0	0.8180569953844694	0.0	0.0	0.0	0.0	0.0	0.0	0.0	0.0	0.4138954153110415	0.0	0.0	1.81118737782302	0.0	1.0237185436581162	0.0	0.0	0.0	1.9235799508318083	0.0	0.0	0.4138954153110415	0.0	0.4138954153110415	2.2909549540377845	0.0	0.0	0.0	0.0	0.2544942666530715	0.0	2.7630237343158783	0.0	3.728528824126714	1.9152483107312088	3.5172086944479997	0.2544942666530715	0.0	0.0
B109A_1	1	109	urban	second_B	0.0	0.0	1.5359616901800173	2.858411039008415	0.0	0.0	0.2847612756027056	0.0	0.0	0.0	0.0	0.0	0.0	0.0	0.2847612756027056	0.0	0.0	0.0	0.2847612756027056	0.0	0.2847612756027056	0.0	0.0	0.0	0.9702627565804962	0.0	0.0	0.5774225172881136	0.0	0.2847612756027056	2.7008922143900023	0.0	0.0	0.0	0.0	0.0	0.0	1.290686977647846	0.0	1.0488736472330766	0.2847612756027056	2.7936032228338386	0.0	0.2847612756027056	0.0
101A_1	1	101	urban	first_A	0.0	0.3456105828834386	1.479848726204546	1.1929714535458262	0.0	0.0	0.3456105828834386	0.0	0.0	0.0	0.0	0.0	0.0	0.0	0.0	0.0	0.3456105828834386	0.0	3.0081598516594625	0.0	3.2213550224416942	0.0	0.0	0.0	3.5381461706124155	0.0	0.0	1.2255860120161515	0.0	0.0	1.5738719960033272	0.0	0.0	0.0	0.0	0.0	0.0	1.1193246349775492	0.0	0.0	0.0	0.3456105828834386	0.0	0.0	0.3456105828834386
101A_2	2	101	urban	first_A	0.0	0.35101616816209447	1.4714560900833134	1.0862063465502807	0.0	0.0	0.35101616816209447	0.0	0.0	0.0	0.0	0.0	0.0	0.0	0.0	0.0	0.35101616816209447	0.0	2.973217440094919	0.0	3.2029685876489493	0.0	0.0	0.0	3.563569642627776	0.0	0.0	1.2348095241698445	0.0	0.0	1.5834137572459688	0.0	0.0	0.0	0.0	0.0	0.0	0.8585268098224181	0.0	0.0	0.0	0.35101616816209447	0.35101616816209447	0.0	0.35101616816209447
B024A_1	1	24	rural	second_B	0.0	0.42696782332919936	2.145641027369232	1.8871263659847295	0.0	0.0	0.42696782332919936	0.0	0.0	0.0	0.0	0.0	0.0	0.0	0.0	0.0	0.0	0.0	2.2216959267682297	0.0	2.3065824368717744	0.0	0.0	0.0	2.549982351789376	0.0	0.0	0.0	0.0	0.0	1.8372647376665414	0.0	0.0	0.0	0.0	0.0	0.7144991632209033	2.9110623594146783	0.0	3.7193508321238404	2.5448329077834098	1.1041338855966798	0.42696782332919936	0.0	0.0
B039A_1	1	39	rural	second_B	0.0	0.0	0.7982969333958219	1.6956645361531932	0.0	0.0	0.7982969333958219	0.0	0.0	0.0	0.0	0.0	0.0	0.0	0.0	0.49331186821691747	0.0	0.0	2.2694446924388116	0.0	0.718327549666565	0.0	0.0	0.0	2.721247390237933	0.0	0.0	0.0	0.0	0.0	2.2028869424298017	0.0	0.0	0.0	0.0	0.3132291900010694	0.3132291900010694	0.620232641862084	0.0	3.639904272052362	1.136203862736004	2.0612767289265412	0.0	0.0	0.0
B024A_2	2	24	rural	second_B	0.0	0.43832664661766385	2.15300523972895	1.8277452722429146	0.0	0.0	0.43832664661766385	0.0	0.0	0.0	0.0	0.0	0.0	0.0	0.0	0.0	0.2722637320627728	0.0	2.221793622932388	0.0	2.2967331319915543	0.0	0.0	0.0	2.5760576039294296	0.0	0.0	0.0	0.0	0.0	1.7986445177375794	0.0	0.0	0.0	0.0	0.0	0.0	2.875503380558944	0.0	3.7235537321915726	2.562792464445315	1.1746149243964468	1.2656754088674675	0.0	0.0
B081A_2	2	81	urban	second_B	0.0	0.0	1.8639123332579626	1.9270800214918484	0.0	0.0	0.5170456427988391	0.0	0.0	0.0	0.0	0.0	0.33131207052714595	0.0	0.8275085122713575	0.0	0.33131207052714595	0.0	2.412455453557568	0.0	3.9296294870772432	0.0	0.0	0.33131207052714595	3.1042543243580862	0.33131207052714595	0.0	0.74645701084624	0.0	0.33131207052714595	2.1550609179351587	0.0	0.0	0.0	0.0	0.6467264260540548	0.8957862846400773	1.7650837517203157	0.5170456427988391	0.0	0.0	1.6253074584844796	1.356870444400835	0.0	1.5754394666009508
B081A_1	1	81	urban	second_B	0.0	0.0	1.8993632739889952	1.939707861838378	0.0	0.0	0.6343911907475355	0.0	0.0	0.0	0.0	0.0	0.3228493104488875	0.0	0.8139306205588898	0.0	0.0	0.0	2.4262423290679402	0.0	3.9334015323592246	0.0	0.0	0.3228493104488875	3.0843451172380956	0.3228493104488875	0.0	0.6343911907475355	0.0	0.3228493104488875	2.2491684501965423	0.0	0.0	0.0	0.0	0.5059766866635326	1.295607258038858	1.8680634708231991	0.5059766866635326	0.0	0.0	1.6648768529202251	0.7333733897581446	0.0	1.559877376975463
B006A_2	2	6	rural	second_B	0.0	0.0	0.5966985553870968	2.168976017132908	0.0	0.0	0.7721899930320886	0.0	0.0	0.0	0.0	0.0	0.0	0.0	0.0	0.0	0.8389652528446875	0.0	2.8329531406761017	0.0	1.1694091207594959	0.0	0.0	0.0	3.621022817131125	0.0	0.0	0.47235881289471837	0.0	0.2974630692928735	0.9478809104094317	0.0	0.0	0.0	0.0	0.0	0.9478809104094317	2.6489507548597193	0.0	0.0	0.0	3.8142857173712454	1.6831800677783881	0.0	0.0
B020A_1	1	20	rural	second_B	0.0	0.5087095824480491	0.3951907430847118	0.7366093601397831	0.0	0.0	0.8411651690294021	0.0	0.0	0.0	0.0	0.0	0.0	0.0	0.0	0.0	0.0	0.0	2.244020460384147	0.0	3.564051084784676	0.0	0.0	0.0	0.5087095824480491	0.0	0.0	0.0	0.0	0.0	2.0051166343566034	0.0	0.0	0.0	0.0	0.0	0.0	1.6213441323444682	0.0	3.1348970474743836	0.0	2.2637769722850924	0.0	0.0	0.0
B001A_1	1	1	rural	second_B	0.0	1.2354898904232403	0.5864245903183851	1.8713951795860209	0.0	0.0	0.6822719535961494	0.0	0.0	0.0	0.0	0.0	0.0	0.0	0.2906691877069948	0.0	3.0776860052057637	0.0	1.6229659586362097	0.0	2.241593659910571	0.0	0.0	0.2906691877069948	1.3416863194379596	0.0	0.0	0.5864245903183851	0.0	0.0	2.1375368563414585	0.0	0.0	0.0	0.0	0.0	0.5864245903183851	3.251110429509467	0.0	3.0251492685350856	1.126685457508356	3.2381528340427197	0.0	0.0	0.0
116A_1	1	116	urban	first_A	0.0	0.2642054869845427	2.197542997442702	0.8364413825417789	0.0	0.0	0.7799170479204252	0.0	0.0	0.0	0.0	0.0	0.0	0.0	0.5455820242352861	0.0	0.0	0.0	2.151322224133118	0.0	0.4272937530518799	0.0	0.0	0.0	0.8364413825417789	0.0	0.0	1.7024912218832147	0.0	0.931288370447921	1.6321572871925722	0.0	0.0	0.0	0.0	0.0	0.0	0.6384523191475221	1.0750466004016994	0.0	0.0	3.8624657959333866	0.0	0.0	0.0
B001A_2	2	1	rural	second_B	0.0	1.2523376898035044	0.5997310261104236	1.7212266481265601	0.0	0.0	0.5997310261104236	0.0	0.0	0.0	0.0	0.0	0.0	0.0	0.29947874072286823	0.0	3.0889129237124893	0.0	1.620215480491348	0.0	2.22479709046497	0.0	0.0	0.47505168103393897	1.3587553623853972	0.0	0.0	0.47505168103393897	0.0	0.0	1.9607136599021502	0.0	0.0	0.0	0.0	0.0	0.47505168103393897	3.202639412493921	0.0	3.011835292847678	1.143242709221156	3.2511999984138145	0.7755627386146373	0.0	0.0
116A_2	2	116	urban	first_A	0.0	0.47264377879721187	2.194706157838478	0.7725471553424698	0.0	0.0	0.7725471553424698	0.0	0.0	0.0	0.0	0.0	0.0	0.0	0.5970195711715042	0.0	0.2976762238169917	0.0	2.07610780594117	0.0	0.693591467048193	0.0	0.0	0.0	0.9482622242870902	0.0	0.0	1.6166771901990051	0.0	1.1077314034777141	1.4248813847621171	0.0	0.0	0.0	0.0	0.0	0.0	0.5970195711715042	1.1398788436579756	0.47264377879721187	0.2976762238169917	3.902234492913414	0.0	0.0	0.0
B007A_2	2	7	rural	second_B	0.0	0.0	1.6031522833158085	2.1802773371137665	0.0	0.0	0.5502341807278808	0.0	0.0	0.0	0.0	0.0	0.0	0.0	0.43136887237022903	0.0	0.5502341807278808	0.0	2.1230425816524128	0.0	0.0	0.0	0.0	0.0	0.8419917502727203	0.0	0.0	0.9370232825652648	0.0	0.0	2.405354441286007	0.0	0.0	0.0	0.0	0.0	0.26717545602254755	1.584339126106382	0.0	3.068101159941919	0.0	3.067153384947944	0.5502341807278808	0.0	0.43136887237022903
B007A_1	1	7	rural	second_B	0.0	0.26172973467424904	1.6352334454476036	2.270072253247795	0.0	0.0	0.6342607448794312	0.0	0.0	0.0	0.0	0.0	0.0	0.0	0.42388878527688256	0.0	0.42388878527688256	0.0	2.148469183323836	0.0	0.0	0.0	0.0	0.0	1.0041748153886358	0.0	0.0	0.967062365296777	0.0	0.0	2.4704087297002766	0.0	0.0	0.0	0.0	0.0	0.7105247703378869	1.6268344052780046	0.0	3.069532471718012	0.0	3.064298866301891	0.0	0.0	0.42388878527688256
B020A_2	2	20	rural	second_B	0.0	0.4356074139786607	0.2702725287888102	0.7909558673333423	0.0	0.0	0.648655036449421	0.0	0.0	0.0	0.0	0.0	0.0	0.0	0.0	0.0	0.5550663824397163	0.0	2.217533004379363	0.0	3.5326441604876107	0.0	0.0	0.2702725287888102	0.4356074139786607	0.0	0.0	0.0	0.0	0.2702725287888102	2.0011902460848745	0.0	0.0	0.0	0.0	0.0	0.0	1.5505981418779622	0.0	3.157855894645475	0.0	2.3220288922115158	0.0	0.0	0.0
B031A_1	1	31	rural	second_B	0.0	0.35808521652186187	0.8694633484025952	2.6938183529134347	0.0	0.0	0.5516425967592348	0.0	0.0	0.0	0.0	0.0	0.0	0.0	0.0	0.0	0.0	0.0	2.5511799540491507	0.0	3.426954604786528	0.0	0.0	0.0	1.3811911359547364	0.0	0.0	0.5516425967592348	0.0	0.0	1.3322896223332048	0.0	0.0	0.0	0.0	0.0	0.35808521652186187	1.768160856769698	0.0	3.5675905932730587	1.3322896223332048	2.7427410739976708	0.35808521652186187	0.0	0.35808521652186187
B086A_1	1	86	urban	second_B	0.0	0.2318516303318931	0.5822905159860106	2.716210193937525	0.0	0.0	0.2318516303318931	0.0	0.0	0.0	0.0	0.0	0.0	0.0	0.493666977870055	0.0	0.0	0.0	1.8371334834968542	0.0	2.27730751448949	0.0	0.0	0.0	3.2061300876041865	0.0	0.0	0.6558582830464301	0.0	0.0	2.413656553452092	0.0	0.0	0.0	0.0	0.0	0.0	1.2536285169704116	0.0	0.493666977870055	0.7736765730174359	0.38219707822203314	0.0	0.0	0.0
39A_2	2	39	rural	first_A	0.0	0.7851496232053473	1.5438586483604435	2.6979724456388965	0.0	0.0	0.4312280560486487	0.0	0.0	0.0	0.0	0.0	0.0	0.0	0.6432861197085433	0.0	0.4312280560486487	0.0	1.6864251494297124	0.0	0.4312280560486487	0.0	0.0	0.0	2.696490658183157	0.0	0.0	0.9775307442325307	0.0	0.7851496232053473	2.7637366411019024	0.0	0.0	0.0	0.0	0.0	0.6432861197085433	1.5222351520005755	0.0	3.0320406698424933	1.3634057573222074	2.5325394550545672	0.4312280560486487	0.0	0.0
24A_1	1	24	rural	first_A	0.0	0.383476041449911	1.4462899522798809	1.3745606419609817	0.0	0.0	0.5839034905456079	0.0	0.0	1.3998098523441185	0.0	0.0	0.0	0.0	0.0	0.0	0.0	0.0	2.3495558139581667	0.0	3.027757433426483	0.0	0.0	0.0	2.150427551672139	0.0	0.0	0.0	0.0	0.0	2.2745977225877607	0.0	0.0	0.0	0.0	0.0	1.181303222538111	2.3327102638681736	0.9079780288387438	3.8970740071909513	3.869189434568223	1.7044409312878501	0.383476041449911	0.0	0.0
118A_2	2	118	urban	first_A	0.0	0.3497095182588785	2.0310094797338283	1.948622832832561	0.0	0.0	0.5408858788871337	0.0	0.0	0.0	0.0	0.0	0.0	0.0	0.0	0.0	0.0	0.0	2.956845731590649	0.0	0.0	0.0	0.0	0.0	0.0	0.0	0.0	0.0	0.0	1.0373385944111686	1.566785062881489	0.0	0.0	0.0	0.0	0.0	0.0	0.0	0.0	0.0	0.0	3.566636743754376	0.0	0.0	0.0
39A_1	1	39	rural	first_A	0.0	0.762273510622842	1.594136306258623	2.7500401720147933	0.0	0.0	0.6221865452901781	0.0	0.0	0.0	0.0	0.0	0.0	0.0	0.6221865452901781	0.0	0.0	0.0	1.7163018897303532	0.0	0.4141151789935025	0.0	0.0	0.0	2.6778536835539644	0.0	0.0	0.9530023870354078	0.0	0.6221865452901781	2.7797876471355414	0.0	0.0	0.0	0.0	0.0	0.4141151789935025	1.5573517904221093	0.0	3.018054586926149	1.3966005233288967	2.3689385782570365	0.0	0.0	0.4141151789935025
24A_2	2	24	rural	first_A	0.0	0.3874495555087239	1.452803861330404	1.2620718586700668	0.0	0.0	0.3874495555087239	0.0	0.0	1.2264372810748978	0.0	0.0	0.0	0.0	0.0	0.0	0.0	0.0	2.4433325240760353	0.0	3.0239788298420303	0.0	0.0	0.0	2.1527556897324884	0.0	0.0	0.0	0.0	0.0	2.198647687379342	0.0	0.0	0.0	0.0	0.0	1.044631830450003	2.287812856659528	0.9139027147535432	3.892117835354652	3.8736891459258693	1.6455211828785394	1.1876153528614213	0.0	0.0
B031A_2	2	31	rural	second_B	0.0	0.37057185527826797	0.7025987760028997	2.642344029191337	0.0	0.0	0.5675715638298752	0.0	0.0	0.37057185527826797	0.0	0.0	0.0	0.0	0.0	0.0	0.0	0.0	2.5854443910408413	0.0	3.4256396671233387	0.0	0.0	0.0	1.4022909103597019	0.0	0.0	0.5675715638298752	0.0	0.0	0.7025987760028997	0.0	0.0	0.0	0.0	0.0	0.0	1.7395146248704525	0.0	3.5714386800318536	1.35328291092617	2.7493374795468877	1.1605638436600747	0.0	0.37057185527826797
B086A_2	2	86	urban	second_B	0.0	0.2559420350990075	0.7001744161496533	2.5058352015836762	0.0	0.0	0.2559420350990075	0.0	0.0	0.0	0.0	0.0	0.0	0.0	0.415900114911944	0.0	0.2559420350990075	0.0	1.7924691574997478	0.0	2.259175267890255	0.0	0.0	0.0	3.222082844150292	0.0	0.0	0.532541806589972	0.0	0.0	2.3658618555533275	0.0	0.0	0.0	0.0	0.0	0.0	1.1657549338325244	0.0	0.2559420350990075	0.820821234771102	0.7646738773026681	0.0	0.0	0.0
118A_1	1	118	urban	first_A	0.0	0.34945595544678987	2.0867868169669235	2.0047915019289153	0.0	0.0	0.5405593093325254	0.0	0.0	0.0	0.0	0.0	0.0	0.0	0.0	0.0	0.0	0.0	2.9721223470145732	0.0	0.0	0.0	0.0	0.0	0.0	0.0	0.0	0.0	0.0	1.0369220820117284	1.6695863186120627	0.0	0.0	0.0	0.0	0.0	0.0	0.0	0.0	0.34945595544678987	0.0	3.5713936574540335	0.0	0.0	0.0
109A_2	2	109	urban	first_A	0.0	1.210039653832833	1.308999064719563	1.8870426011425514	0.0	0.0	0.5760182971340776	0.0	0.0	0.0	0.0	0.0	0.0	0.0	0.0	0.0	0.37723307622660274	0.0	0.5760182971340776	0.0	1.5161751245049253	0.0	0.0	0.0	1.5341068673380518	0.0	0.0	0.37723307622660274	0.0	0.0	1.0287821861947544	0.0	0.0	0.0	0.0	0.0	0.0	2.9537381115084242	1.0816636155380717	0.8152052775704078	1.1713163418213925	3.2735011440659942	0.0	0.0	0.0
109A_1	1	109	urban	first_A	0.0	1.2028460834925607	1.3017083708825044	1.879472542171967	0.0	0.0	0.570397229071665	0.0	0.0	0.0	0.0	0.0	0.0	0.0	0.0	0.0	0.3727971671760872	0.0	0.7057036572154638	0.0	1.5266626194849968	0.0	0.0	0.0	1.4060079536899461	0.0	0.0	0.3727971671760872	0.0	0.0	1.5917603625556402	0.0	0.0	0.0	0.0	0.0	0.8087175262617182	3.0145733734914644	1.0746339264430482	0.8919208649649957	1.2383601034541922	3.276271807707632	0.0	0.0	0.0
108A_1	1	108	urban	first_A	0.0	0.0	1.1063195071268357	1.5601619416611248	0.0	0.0	0.3929997594110584	0.0	0.0	0.0	0.0	0.0	0.0	0.0	0.0	0.0	0.5958758487488173	0.0	2.91576539191081	0.0	3.2829968392360924	0.0	0.0	0.0	2.7309265965949905	0.0	0.0	0.0	0.0	0.0	2.3948882535641385	0.0	0.0	0.0	0.0	0.0	0.838023215879392	1.0531575866399476	0.0	1.5234590230562666	0.3929997594110584	1.3631575498385464	1.0531575866399476	0.0	0.3929997594110584
108A_2	2	108	urban	first_A	0.0	0.0	1.1111957203335423	1.5285893913477613	0.0	0.0	0.3961560264910326	0.0	0.0	0.0	0.0	0.0	0.0	0.0	0.0	0.0	0.7379281653062563	0.0	2.8821048888898284	0.0	3.257214936461059	0.0	0.0	0.0	2.744439764525381	0.0	0.0	0.0	0.0	0.0	2.389731660804871	0.0	0.0	0.0	0.0	0.0	0.7379281653062563	0.9973212711103441	0.0	1.3682175884150327	0.3961560264910326	1.3395810724776043	1.749123934879758	0.0	0.3961560264910326
34A_1	1	34	rural	first_A	0.0	0.30761941121363756	0.30761941121363756	1.3242051976497282	0.0	0.0	0.40583539422401	0.0	0.0	0.0	0.0	0.0	0.0	0.0	0.30761941121363756	0.0	0.0	0.0	2.07366612396862	0.0	2.314045908640188	0.0	0.0	0.0	1.6411659844119844	0.0	0.0	0.0	0.0	0.30761941121363756	2.062183304259705	0.0	0.0	0.0	0.0	0.0	0.8864201570418406	1.255381463839742	0.0	3.197337357320651	0.0	2.9210129382334067	0.7890787130663105	0.0	0.0
34A_2	2	34	rural	first_A	0.0	0.19077031118227022	0.3228666154932189	1.1362772554615053	0.0	0.0	0.3228666154932189	0.0	0.0	0.0	0.0	0.0	0.0	0.0	0.3228666154932189	0.0	0.0	0.0	2.0634300804365897	0.0	2.276654954322121	0.0	0.0	0.0	1.6851565559198518	0.0	0.0	0.0	0.0	0.3228666154932189	2.069595840293651	0.0	0.0	0.0	0.0	0.0	0.5749372468772587	1.2442025322652384	0.0	3.2169510628959	0.0	2.9011086011508826	1.0160561414013458	0.0	0.0
B107A_2	2	107	urban	second_B	0.0	0.5822863613151109	0.6778455629694357	1.0548884757013346	0.0	0.0	0.8799314179486465	0.0	0.0	0.0	0.0	0.0	0.0	0.0	0.6778455629694357	0.0	0.4595896820208945	0.0	2.8992899779856196	0.0	3.445756682995473	0.0	0.0	0.0	2.7552305630226734	0.0	0.0	0.2879481094924711	0.0	0.2879481094924711	2.359148916921406	0.0	0.0	0.0	0.0	0.0	0.2879481094924711	1.3547813002301652	0.0	0.5822863613151109	0.0	1.1792589989427995	1.766263297532807	0.0	0.0
B107A_1	1	107	urban	second_B	0.0	0.3886127122511128	0.664378741394953	1.0464234244970696	0.0	0.0	0.7827649800619569	0.0	0.0	0.0	0.0	0.0	0.0	0.0	0.664378741394953	0.0	0.0	0.0	2.88363461716177	0.0	3.437282813224216	0.0	0.0	0.0	2.662437689045135	0.0	0.0	0.23639619759135647	0.0	0.0	2.302481307809788	0.0	0.0	0.0	0.0	0.0	0.3886127122511128	1.3274881456534038	0.0	0.0	0.0	0.23639619759135647	1.1468075494765182	0.0	0.0
18A_1	1	18	rural	first_A	0.0	0.4947285071809389	0.8676075512053956	1.0236049347983311	0.0	0.0	1.5305064042684184	0.0	0.0	0.0	0.0	0.0	0.0	0.0	0.0	0.31430190390543866	0.4947285071809389	0.0	2.9209875554023057	0.0	1.0652296277589755	0.0	0.0	0.0	2.78728205655151	0.4947285071809389	0.0	0.0	0.31430190390543866	0.8000509968949733	1.9179193444983087	0.0	0.0	0.0	0.0	0.0	1.1381369881455505	0.8000509968949733	0.0	3.7641329158915156	2.3160546748547444	3.6382918684948087	0.31430190390543866	0.0	0.7200146394326056
18A_2	2	18	rural	first_A	0.0	0.5060675100227032	0.8819722578583384	1.038638239235091	0.0	0.0	1.5037191857708228	0.0	0.0	0.0	0.0	0.0	0.0	0.0	0.0	0.32291854226705696	0.634492551318145	0.0	2.887145593823633	0.0	0.9924240973552563	0.0	0.0	0.0	2.8120347530147405	0.32291854226705696	0.0	0.0	0.32291854226705696	0.634492551318145	1.5730070740433255	0.0	0.0	0.0	0.0	0.0	0.8140423514290812	0.7334809922833027	0.0	3.7719648535296395	2.33698625471292	3.641944259832485	1.18593832108627	0.0	0.7334809922833027
B037A_1	1	37	rural	second_B	0.0	0.0	1.7778511085393254	1.0599993745376097	0.0	0.0	1.106928592747057	0.0	0.5587541474523311	0.36364769208288533	0.0	0.0	0.0	0.0	0.0	0.0	3.5673928674822273	0.0	2.434902993375008	0.0	0.6928971183348538	0.0	0.0	0.36364769208288533	1.6457784871725802	0.0	0.0	0.0	0.0	0.0	1.6707712226405458	0.0	0.0	0.0	0.0	0.36364769208288533	0.36364769208288533	2.888011972492755	0.0	0.6928971183348538	0.0	1.948328481982501	0.9474895863881433	0.0	0.0
B118A_2	2	118	urban	second_B	0.0	0.0	2.029844364275838	0.4616312568979232	0.0	0.0	0.7587008614710915	0.0	0.0	0.0	0.0	0.0	0.0	0.0	0.0	0.0	0.0	0.0	2.6384179417968863	0.0	0.4616312568979232	0.5845943123640326	0.2894645997033244	0.0	0.8250789211912516	0.0	0.0	0.0	0.0	0.2894645997033244	1.5087396917333922	0.0	0.0	0.0	0.0	0.0	0.0	1.5792146391709503	0.0	0.0	0.4616312568979232	3.7162876872532444	0.0	0.0	0.0
B118A_1	1	118	urban	second_B	0.0	0.0	2.045332204334144	0.5821285341276868	0.0	0.0	0.8222430646788823	0.0	0.0	0.0	0.0	0.0	0.0	0.0	0.0	0.0	0.0	0.0	2.6462956920885508	0.0	0.28784450664224337	0.5821285341276868	0.28784450664224337	0.0	0.9305175135120145	0.0	0.0	0.0	0.0	0.4594501165108303	1.9419960445584323	0.0	0.0	0.0	0.0	0.0	0.28784450664224337	1.586673297099106	0.0	0.0	0.4594501165108303	3.722725475140902	0.0	0.0	0.0
B108A_2	2	108	urban	second_B	0.0	0.0	2.9121625315234145	0.4653436646686763	0.0	0.0	0.4653436646686763	0.0	0.0	0.0	0.0	0.0	0.0	0.0	0.0	0.0	0.8298959147622381	0.0	2.8815077192561684	0.0	0.8298959147622381	0.0	0.0	0.0	2.655271091852623	0.0	0.0	0.4653436646686763	0.0	0.5887874887145204	2.22535342959415	0.0	0.0	0.0	0.0	0.0	0.29222688154017495	0.5887874887145204	0.0	0.0	0.0	1.129634715732594	2.2278274593270657	0.0	0.887565422778694
B108A_1	1	108	urban	second_B	0.0	0.28057749429059364	2.8976538382294517	0.665767107233258	0.0	0.0	0.44963146328510606	0.0	0.0	0.0	0.0	0.0	0.0	0.0	0.0	0.0	0.9171886903535147	0.0	2.81608030191743	0.0	0.9171886903535147	0.0	0.0	0.0	2.633955177817517	0.0	0.0	0.28057749429059364	0.0	0.5710083257276113	2.3928146661864806	0.0	0.0	0.0	0.0	0.28057749429059364	1.1911138000130055	0.665767107233258	0.0	0.0	0.0	1.239147530077688	1.42199678942951	0.0	1.0409169773656444
B037A_2	2	37	rural	second_B	0.0	0.0	1.7857403620769194	1.0234431093750331	0.0	0.0	1.0234431093750331	0.0	0.5716966006066247	0.0	0.0	0.0	0.0	0.0	0.0	0.0	3.589462619011924	0.0	2.458847724877502	0.0	0.5716966006066247	0.0	0.0	0.3738214997782973	1.5621576097681944	0.0	0.0	0.0	0.0	0.0	1.5621576097681944	0.0	0.0	0.0	0.0	0.3738214997782973	0.0	2.8640640377820743	0.0	0.5716966006066247	0.0	1.68818090911693	1.3319172391232508	0.0	0.0
107A_1	1	107	urban	first_A	0.0	0.0	2.7088413132372184	1.553577911114261	0.0	0.0	0.5777202143481447	0.0	0.0	0.0	0.0	0.0	0.0	0.0	0.0	0.0	0.378578539932824	0.0	2.487164892053111	0.0	0.0	0.0	0.0	0.0	2.242725956580991	0.0	0.0	0.0	0.0	0.0	1.9407238524198207	0.0	0.0	0.0	0.0	0.0	1.1734759818063014	0.7137410416134641	0.0	0.378578539932824	0.0	1.570144089378209	1.1309429186892046	0.0	0.378578539932824
B021A_2	2	21	rural	second_B	0.0	0.7501028229137424	1.2900118760489505	1.9430687432331795	0.0	0.0	0.6501674576134919	0.0	0.0	0.0	0.0	0.0	0.0	0.0	0.0	0.0	0.33368626216896763	0.0	2.3322251932522424	0.0	3.0402321689247076	0.0	0.0	0.33368626216896763	3.052862292190342	0.0	0.0	0.33368626216896763	0.0	0.0	1.6054163621748372	0.0	0.0	0.0	0.0	0.0	0.33368626216896763	2.378714615478351	0.0	0.33368626216896763	0.0	2.235820128211503	0.9587216816950231	0.33368626216896763	0.0
31A_2	2	31	rural	first_A	0.0	0.0	0.4164156830096153	2.0031857848241925	0.0	0.0	0.0	0.0	0.0	0.4164156830096153	0.0	0.0	0.0	0.0	0.0	0.0	0.0	0.0	2.32578864700532	0.0	3.189013716249007	0.0	0.0	0.0	0.4164156830096153	0.0	0.0	0.6250343336638028	0.0	0.4164156830096153	0.8712574233090113	0.0	0.0	0.0	0.0	0.0	0.0	1.4271352112387359	0.0	3.336351474597189	0.6250343336638028	2.931246307850119	1.4764792670117628	0.0	0.0
13A_2	2	13	rural	first_A	0.0	0.0	1.4799703361639251	2.4849937858973226	0.0	0.0	0.3784624003674236	0.0	0.0	0.0	0.0	0.0	0.0	0.0	0.0	0.0	0.5775733609927762	0.3784624003674236	1.752925368096716	0.0	3.16502551544408	0.0	0.0	0.0	0.5775733609927762	0.0	0.0	0.5775733609927762	0.0	0.3784624003674236	1.5859070271544409	0.0	0.0	0.0	0.0	0.0	0.0	3.065705452130407	0.0	0.0	0.0	0.0	0.0	0.0	0.3784624003674236
B018A_2	2	18	rural	second_B	0.0	0.4229661019418076	0.9251738587845386	0.9251738587845386	0.0	0.0	0.6331235944912872	0.0	0.0	0.0	0.0	0.0	0.261059764585677	0.0	0.0	0.0	0.5406347671319948	0.0	2.7806421883945034	0.0	1.2426143237415406	0.0	0.0	0.0	2.030660129521256	0.0	0.0	0.0	0.0	0.0	1.0370183298445135	0.0	0.0	0.0	0.0	0.0	1.0028402643710894	2.0031232718393985	0.0	3.228227044000262	3.6771211317886423	3.4241588261947897	2.010172896340903	0.0	0.8305262451130673
B021A_1	1	21	rural	second_B	0.0	0.7307598318338129	1.3598091180682155	1.9683622701940418	0.0	0.0	0.8790719532070719	0.0	0.0	0.0	0.0	0.0	0.0	0.0	0.0	0.0	0.6319296919003096	0.0	2.335861531250955	0.0	3.037171787562887	0.0	0.0	0.0	3.025671468395017	0.0	0.0	0.32116961838795965	0.0	0.0	1.6512510612200029	0.0	0.0	0.0	0.0	0.0	0.32116961838795965	2.41029415674935	0.0	0.5037717571433539	0.0	2.229475256451651	0.5037717571433539	0.0	0.0
B018A_1	1	18	rural	second_B	0.0	0.4162555320667861	0.9156421595876703	0.8710326317140766	0.0	0.0	0.532949338755301	0.0	0.0	0.0	0.0	0.0	0.4162555320667861	0.0	0.0	0.0	0.6248361992861163	0.0	2.754126403424977	0.0	1.3073301839149116	0.0	0.0	0.0	2.0394890767934406	0.0	0.0	0.0	0.0	0.0	1.211468438438682	0.0	0.0	0.0	0.0	0.0	1.252384951996996	2.0551416967666314	0.0	3.2266134554000296	3.668767607920101	3.4280387271188357	1.39993856582341	0.0	0.8213108086310181
107A_2	2	107	urban	first_A	0.0	0.0	2.7100053477963875	1.4462327004834865	0.0	0.0	0.5838595924886337	0.0	0.0	0.0	0.0	0.0	0.0	0.0	0.0	0.0	0.0	0.0	2.49938099826205	0.0	0.38344122069256853	0.0	0.0	0.0	2.284247205553399	0.0	0.0	0.0	0.0	0.0	1.94895449840339	0.0	0.0	0.0	0.0	0.0	1.220031601245575	0.7204692536785958	0.0	0.0	0.0	1.4236142805949858	1.8210163203925507	0.0	0.0
31A_1	1	31	rural	first_A	0.0	0.0	0.393267291737822	2.0529503875793287	0.0	0.0	0.0	0.0	0.0	0.0	0.0	0.0	0.0	0.0	0.0	0.0	0.0	0.0	2.257044655758225	0.0	3.1633304410276772	0.0	0.0	0.393267291737822	0.5962111971661493	0.0	0.0	0.5962111971661493	0.0	0.0	0.7339782601178232	0.0	0.0	0.0	0.0	0.0	0.393267291737822	1.4157273584297425	0.0	3.3115020567945246	0.5962111971661493	2.932958446735214	1.154095550006789	0.0	0.0
13A_1	1	13	rural	first_A	0.0	0.0	1.5068066109984586	2.5000750439726147	0.0	0.0	0.3716483947014241	0.0	0.0	0.0	0.0	0.0	0.0	0.0	0.0	0.0	0.5689390240358844	0.3716483947014241	1.6964713923244426	0.0	3.1789064468149975	0.0	0.0	0.0	0.7041016100294774	0.0	0.0	0.3716483947014241	0.0	0.0	1.9491670505765772	0.0	0.0	0.0	0.0	0.0	0.0	3.1206774980376295	0.3716483947014241	0.0	0.0	0.0	0.0	0.0	0.3716483947014241
[truncated: 302 more columns]
