# Supplementary material for: Recent urbanization in China is correlated with a Westernized microbiome encoding increased virulence and antibiotic resistance genes
Source: Microbiome. 2017 Sep 15;5:121. doi: 10.1186/s40168-017-0338-7 (PMC5603068; doi:10.1186/s40168-017-0338-7)
Supplement: Supplementary file 24 — Supplementary zip file. Code and input tables used to generate the figures and tables in this paper. (ZIP 16846 kb) [file 40168_2017_338_MOESM24_ESM.zip › UrbanRuralChina/16SrRNA/inputData/RDP/order_taxaAsColumns.txt]

sample	Deferribacterales	Actinomycetales	Lactobacillales	Synergistales	Puniceicoccales	Campylobacterales	Vibrionales	Burkholderiales	Xanthomonadales	Rhodospirillales	Desulfuromonadales	Aeromonadales	Clostridiales	Neisseriales	Rhodobacterales	Coriobacteriales	Gammaproteobacteria_incertae_sedis	Caulobacterales	Phycisphaerales	Erysipelotrichales	Methanobacteriales	Kordiimonadales	Enterobacteriales	Chlamydiales	Bdellovibrionales	Kiloniellales	Rhodocyclales	Myxococcales	Victivallales	Thermales	Thermoplasmatales	Pasteurellales	Bacteroidales	Rhizobiales	Mycoplasmatales	Nitrosopumilales	Sphingobacteriales	Verrucomicrobiales	Desulfobacterales	Bacillales	Selenomonadales	Pseudomonadales	Desulfovibrionales	Oceanospirillales	Sphingomonadales	Cytophagales	Legionellales	Fusobacteriales	Bifidobacteriales
25A_2	0	6	12	0	0	1	0	4825	1	0	0	0	33232	0	0	9	0	0	0	287	0	0	409	0	0	0	0	0	0	0	0	28	32325	0	0	0	0	0	0	2	2110	0	123	2	0	0	0	0	214
25A_1	0	7	13	0	0	1	0	4762	1	0	0	0	33777	0	0	9	0	0	0	346	0	0	419	0	0	0	0	0	0	0	0	28	32324	0	0	0	0	0	0	3	2190	0	125	2	0	0	0	0	221
B094A_1	0	10	162	0	0	1	0	3041	0	0	0	0	32535	5	0	15	0	0	0	1313	0	0	1673	0	0	0	0	0	0	0	0	154	39510	0	0	0	0	0	0	5	14331	1	16	4	0	0	0	593	474
35A_2	0	4	16	0	0	0	0	201	3	0	0	1	14939	0	0	12	0	0	0	189	1	0	5968	0	0	0	0	0	3	0	0	40	34283	0	0	0	0	1	0	1	907	1	72	5	0	0	0	80	2
B094A_2	0	10	158	0	0	1	0	3061	0	0	0	0	32021	5	0	15	0	0	0	1202	0	0	1565	0	0	0	0	0	0	0	0	153	39166	0	0	0	0	0	0	5	14158	1	9	4	0	0	0	592	457
35A_1	0	3	14	0	0	0	0	197	3	0	0	1	15103	0	0	11	0	0	0	202	1	0	6176	0	0	0	0	0	4	0	0	40	34837	0	0	0	0	1	0	1	961	1	76	5	0	0	0	80	2
091A_1	0	5	39	0	0	0	0	563	0	0	0	0	43459	0	0	7	0	0	0	448	0	0	99	0	0	0	0	0	0	0	0	4	31997	0	0	0	0	105	0	0	672	0	3	2	0	0	0	120	32
29A_2	0	4	344	3	1	3	0	565	0	0	0	206	12576	3	0	26	0	0	0	363	0	0	1757	0	0	0	0	0	5	0	0	84	44690	0	0	0	0	0	0	2	2176	0	34	4	0	0	0	6	6
29A_1	0	4	323	3	1	3	0	539	0	0	0	204	12737	3	0	27	0	0	0	373	0	0	1838	0	0	0	0	0	5	0	2	84	44735	0	0	0	0	0	0	3	2306	0	39	4	0	0	0	6	6
28A_2	0	2	8	0	0	0	0	808	0	0	0	0	17159	0	0	16	0	0	0	533	0	0	33	0	0	0	0	0	0	0	0	28	49892	0	0	0	0	0	0	0	3386	0	98	2	0	0	0	0	15
28A_1	0	2	7	0	0	0	0	684	0	0	0	0	17508	0	0	14	0	0	0	560	0	0	33	0	0	0	0	0	0	0	0	27	50867	0	0	0	0	1	0	0	3148	0	98	2	0	0	0	0	16
091A_2	0	5	34	0	0	0	0	490	0	0	0	0	42875	0	0	6	0	0	0	401	0	0	80	0	0	0	0	0	0	0	0	3	31658	0	0	0	0	104	0	0	629	0	2	2	0	0	0	120	30
099A_1	0	16	89	11	0	3	0	11	0	0	0	1	24916	5	0	9	0	0	0	120	0	0	549	0	0	0	0	0	0	0	0	117	26240	0	0	0	0	0	0	3	2665	0	4	2	0	0	0	15276	241
B084A_2	0	3	93	6	0	0	0	1058	0	0	0	2	59634	0	0	57	0	0	0	533	0	0	17851	0	0	0	0	0	0	0	0	11	33943	0	0	0	0	0	0	0	2609	0	3	12	0	0	0	0	62
099A_2	0	16	80	11	0	3	0	16	0	0	0	1	24682	5	0	10	0	0	0	117	0	0	515	0	0	0	0	0	0	0	0	119	25981	0	0	0	0	0	0	3	2587	0	3	1	0	0	0	15231	235
B084A_1	0	3	89	6	0	0	0	1051	0	0	0	2	60143	0	0	59	0	0	0	634	0	0	18236	0	0	0	0	0	0	0	0	12	34462	0	0	0	0	0	0	0	2657	0	3	14	0	0	0	0	65
B028A_2	0	1	47	0	0	1	0	301	0	0	0	0	15775	2	0	9	0	0	0	172	0	0	64	0	0	0	0	0	0	0	0	69	51909	0	0	0	0	8	0	2	2769	0	98	6	0	0	0	1	2
B006A_1	0	17	96	0	0	2	0	4290	0	0	0	6	58045	0	0	11	0	0	0	307	0	0	351	0	0	0	0	0	0	0	0	33	35108	0	0	0	0	0	0	0	8019	0	403	13	0	0	0	0	29
20A_2	0	21	359	0	0	1	6	188	0	1	0	0	26895	1	1	167	0	0	0	228	0	0	1248	0	0	0	0	0	0	0	0	26	51101	2	1	0	0	1	0	10	10474	2	1692	75	1	0	0	64	1126
20A_1	0	21	355	0	0	1	6	184	0	2	0	0	27392	1	1	171	0	0	0	228	0	0	1315	0	0	0	0	0	0	0	0	28	52062	1	1	0	0	1	0	10	10694	2	1738	79	1	0	0	64	1175
084A_1	0	5	15	10	0	0	0	624	0	0	0	0	44878	0	0	13	0	0	0	292	0	0	7717	0	0	0	0	0	0	0	0	1	28582	0	0	0	0	14	0	1	1743	3	4	3	0	0	0	35	21
B003A_1	0	3	198	0	0	2	0	361	0	0	0	2	22617	1	0	8	0	0	0	377	0	0	939	0	0	0	0	0	0	0	0	1466	94188	0	0	0	0	1	0	0	3538	0	3	7	0	0	0	126	23
B003A_2	0	2	177	0	0	2	0	334	0	0	0	1	21720	2	0	9	0	0	0	326	0	0	777	0	0	0	0	0	1	0	0	1349	91264	1	0	0	0	1	0	0	3369	0	1	7	0	0	0	124	22
B098A_1	0	0	24	0	0	0	0	2462	0	0	0	0	42182	0	0	13	0	0	0	334	0	0	382	0	0	0	0	0	23	0	0	23	57667	0	0	0	0	2207	0	1	4561	0	143	8	0	0	0	4	90
B098A_2	0	0	22	0	0	0	0	2481	0	0	0	0	41673	0	0	12	0	0	0	289	0	0	362	0	0	0	0	0	22	0	0	24	57162	0	0	0	0	2196	0	1	4511	0	140	8	0	0	0	4	89
B028A_1	0	1	46	0	0	1	0	275	0	0	0	0	16070	2	0	7	0	0	0	177	0	0	66	0	0	0	0	0	0	0	0	71	53375	0	0	0	0	9	0	3	2864	0	101	6	0	0	0	1	3
B010A_2	0	19	3244	7	0	17	2	1155	0	0	0	0	83263	3	15	66	0	0	0	462	0	0	474	0	4	3	4	1	0	0	0	2265	15808	0	0	0	3	3	0	10	1268	0	11	53	0	1	0	30	431
B010A_1	0	20	3337	7	1	18	2	1164	0	0	0	0	84492	3	15	70	0	0	0	547	0	0	510	0	4	3	4	1	0	0	0	2297	16295	0	0	0	3	3	0	10	1339	0	15	53	0	1	0	31	442
B119A_1	0	8	31	14	0	1	5	603	0	4	0	6	34664	0	16	1	3	0	0	138	0	0	41909	1	0	0	0	0	0	0	0	25	35250	2	0	7	3	1	0	1	3484	0	144	9	0	1	0	25	256
15A_2	0	9	220	0	0	2	0	2412	0	0	0	0	62919	0	0	51	0	0	0	225	0	0	1415	0	0	0	0	0	1	0	0	831	68914	0	0	0	0	0	0	2	3958	0	131	4	0	0	0	0	378
B119A_2	0	7	29	13	1	1	5	598	0	1	0	7	34388	0	16	11	3	0	0	126	0	0	40943	1	0	0	0	0	0	0	0	23	34275	2	0	7	3	1	0	1	3391	0	138	7	0	1	0	27	243
B116A_1	0	23	559	0	0	3	12	21	0	0	0	0	33215	0	3	55	1	0	0	404	0	0	22762	0	0	0	0	0	0	0	0	22	6270	0	0	0	0	3	0	1	14351	0	3162	23	0	3	0	138	2073
086A_1	0	9	77	0	0	1	0	1144	0	0	0	0	54440	0	0	7	0	0	0	494	0	0	1083	0	0	0	0	0	0	0	0	791	37224	0	0	0	0	11	0	4	603	0	2	0	0	0	0	6	35
086A_2	0	10	82	0	0	2	0	1121	0	0	0	0	53297	0	0	6	0	0	0	400	0	0	1013	0	0	0	0	0	0	0	0	771	36618	0	0	0	0	11	0	4	564	0	2	0	0	0	0	6	31
084A_2	0	5	16	10	0	0	0	647	0	0	0	0	44416	0	0	13	0	0	0	253	0	0	7529	0	0	0	0	0	0	0	0	1	28057	0	0	0	0	13	0	1	1718	3	4	2	0	0	0	34	22
15A_1	0	8	207	0	0	2	0	2376	0	0	0	0	64012	0	0	55	0	0	0	263	0	0	1471	0	0	0	0	0	1	0	0	818	66004	0	0	0	0	0	0	2	3844	0	137	4	0	0	0	0	391
B085A_1	0	2	31	1	0	0	0	1501	0	0	0	5	28751	0	0	6	0	0	0	118	0	0	181	0	0	0	0	0	0	0	0	6	52901	0	0	0	0	2166	0	0	4664	0	189	3	0	0	0	3	33
B085A_2	0	1	29	1	0	0	0	1400	0	0	0	4	28262	0	0	6	0	0	0	111	0	0	174	0	0	0	0	0	0	0	0	5	51950	0	0	0	0	2158	0	0	4499	0	186	3	0	0	0	2	33
1A_2	0	97	20289	11	0	1	0	194	0	0	0	581	47043	0	0	209	0	0	0	205	0	0	4111	0	0	0	0	0	0	0	0	364	12015	0	0	0	0	52	0	14	5953	0	294	6	0	0	0	42	700
1A_1	0	100	19694	11	0	1	0	191	0	0	0	579	47335	0	0	203	0	0	0	223	0	0	4096	0	0	0	0	0	0	0	0	356	12884	0	0	0	0	51	0	15	6022	0	305	6	0	0	0	44	699
B120A_1	2	2	99	3	0	12	1	3524	0	2	0	0	29767	0	1	101	0	0	0	1133	0	0	505	0	0	0	0	0	0	0	0	4	64282	0	0	0	0	377	0	3	4203	0	356	13	0	8	0	431	170
100A_2	0	1	26	1	0	0	0	6099	0	0	0	0	19015	0	0	22	0	0	0	131	0	0	188	0	0	0	0	0	0	0	0	0	31460	0	0	0	0	13	0	2	7244	2	73	4	0	0	0	1061	126
B120A_2	2	2	98	3	0	12	1	3411	0	0	0	0	29446	0	1	97	0	0	0	1020	0	0	488	0	0	0	0	0	0	0	0	4	62689	0	1	0	0	374	0	4	4118	0	350	13	0	8	0	430	165
B011A_2	0	23	2039	0	0	18	9	669	0	0	0	30	7727	5	10	43	0	0	0	154	0	0	228	0	1	0	0	0	0	0	0	239	60692	0	5	0	4	5	0	6	35519	0	18	65	0	0	0	5	50
100A_1	0	1	23	1	0	0	0	5932	0	0	0	0	19397	0	0	23	0	0	0	143	0	0	171	0	0	0	0	0	0	0	0	0	31938	0	0	0	0	18	0	3	7379	2	79	4	0	0	0	1063	124
B011A_1	0	23	2047	0	0	19	8	676	0	0	0	29	7897	6	10	38	0	0	0	179	0	0	247	0	1	0	0	0	0	0	0	241	61679	0	5	0	4	6	0	7	36099	0	18	66	0	0	0	5	52
11A_1	0	20	1903	0	0	0	0	1856	0	0	0	19	20206	0	1	44	0	0	0	528	0	0	650	0	0	0	0	0	0	0	0	15	42446	0	3	0	0	0	0	2	8303	0	161	5	0	0	0	3	27
11A_2	0	20	1917	0	0	0	0	1918	0	0	0	19	20007	0	1	47	0	0	0	463	0	0	611	0	0	0	0	0	0	0	0	18	41635	0	3	0	0	0	0	2	7991	0	155	5	0	0	0	4	24
B013A_1	0	12	90	0	0	54	0	594	0	1	0	9	47890	0	9	25	1	0	0	1105	0	0	602	0	3	0	0	0	0	3	0	26	66611	3	0	0	2	0	0	1	151	0	0	29	0	0	0	441	88
37A_1	0	23	6630	0	0	2	0	151	0	0	0	961	24337	0	0	81	0	0	0	1010	114	0	4959	0	0	0	0	0	0	0	0	405	29676	0	0	0	0	0	0	8	2736	2	56	5	0	0	0	30	36
B013A_2	0	12	91	0	0	52	0	536	0	2	0	7	47223	0	9	25	1	0	0	949	0	0	525	0	3	0	0	0	0	3	0	22	65233	3	0	0	2	0	0	1	144	0	0	29	0	0	0	440	77
B015A_2	0	9	68	0	0	10	1	2084	0	0	0	0	49576	0	32	40	0	1	0	353	0	0	800	0	2	0	0	0	0	0	0	83	54479	3	0	0	25	1	0	0	3309	1	117	19	0	1	0	5	148
B116A_2	0	23	547	0	0	3	12	19	0	0	0	0	32534	0	3	54	1	0	0	393	0	0	22374	0	0	0	0	0	0	0	0	20	6064	0	0	0	0	3	0	1	13835	0	3089	20	0	3	0	136	2037
B015A_1	0	9	71	0	0	10	1	2091	0	0	0	0	50372	0	31	37	0	1	0	406	0	0	847	0	2	0	0	0	0	0	0	86	55027	2	0	0	30	1	0	0	3475	1	121	19	0	1	0	6	149
081A_1	0	5	58	20	0	2	0	1711	0	0	0	4	47928	0	0	17	0	0	0	441	0	0	488	0	0	0	0	0	0	0	0	28	41028	0	0	0	0	0	0	4	2624	1	0	4	0	0	0	1	18
094A_2	0	3	34	0	0	0	0	4250	0	0	0	0	3612	0	0	2	0	0	0	224	0	0	224	0	0	0	0	0	0	0	0	29	47480	0	0	0	0	0	0	1	11054	0	0	3	0	0	0	8	566
081A_2	0	5	58	20	0	1	0	1735	0	0	0	2	47551	0	0	17	0	0	0	380	0	0	484	0	0	0	0	0	0	0	0	29	40429	0	0	0	0	0	0	4	2520	1	0	4	0	0	0	1	16
094A_1	0	3	36	0	0	0	0	4257	0	0	0	0	3702	0	0	2	0	0	0	222	0	0	233	0	0	0	0	0	0	0	0	30	47539	0	0	0	0	0	0	0	10897	0	0	3	0	0	0	8	589
37A_2	0	20	6615	0	0	2	0	157	0	0	0	956	24012	0	0	82	0	0	0	983	114	0	4852	0	0	0	0	0	0	0	0	400	28934	0	0	0	0	0	0	8	2583	2	51	5	0	0	0	30	35
B091A_1	0	1	8	0	0	0	0	1169	0	0	0	13	56724	0	0	12	0	0	0	825	0	0	1635	0	0	0	0	0	0	0	0	5	52128	1	0	0	0	1	0	0	769	2	11	8	0	0	0	2	66
093A_2	0	4	27	0	0	0	0	6283	0	0	0	0	15257	0	0	11	0	0	0	115	0	0	829	0	0	0	0	0	0	0	0	2	27330	0	0	0	0	9	0	0	19022	1	0	16	0	0	0	2989	11
093A_1	0	4	23	0	0	0	0	6185	0	0	0	0	15531	0	0	12	0	0	0	119	0	0	860	0	0	0	0	0	0	0	0	1	28170	0	0	0	0	10	0	0	19103	1	0	17	0	0	0	3004	11
B091A_2	0	1	8	0	0	0	0	1070	0	0	0	13	56190	0	0	12	0	0	0	697	0	0	1527	0	0	0	0	0	0	0	0	7	51725	1	0	0	0	1	0	0	747	2	12	8	0	0	0	1	65
B099A_1	0	118	2073	11	0	7	16	22	0	0	0	69	51134	54	0	81	0	0	0	184	0	0	2303	0	0	0	3	0	0	0	0	503	38756	0	0	0	0	3	0	15	5105	0	6	2	0	9	0	7085	16836
B099A_2	0	113	2070	11	0	7	16	25	0	0	0	68	50439	53	0	94	0	0	0	178	0	0	2137	0	0	0	3	0	0	0	0	493	38282	0	0	0	0	3	0	13	4944	0	5	2	0	8	0	7043	16241
B093A_2	0	1	11	0	0	0	0	3822	0	0	0	0	17031	0	0	2	0	0	0	124	0	0	2134	0	0	0	0	0	0	0	0	3	55611	0	0	0	0	1	0	0	27181	1	0	14	0	0	0	7397	18
B093A_1	0	1	11	0	0	0	0	3780	0	0	0	0	17282	0	0	2	0	0	0	133	0	0	2222	0	0	0	0	0	0	0	0	0	57184	0	0	0	0	1	0	0	27319	1	0	14	0	0	0	7416	19
B083A_1	0	7	155	11	0	0	0	4465	0	0	0	7	39255	3	0	24	0	0	0	340	0	0	523	0	0	0	0	0	0	0	0	4046	72167	0	0	0	0	0	0	1	5400	0	680	15	0	0	0	11	567
B083A_2	0	7	148	11	0	0	0	4443	0	0	0	6	38421	3	0	24	0	0	0	299	0	0	460	0	0	0	0	0	0	0	0	3991	71044	0	0	0	0	0	0	1	5331	0	665	14	0	0	0	10	548
B039A_2	0	0	10	0	0	0	0	1734	0	0	0	97	29286	3	0	7	0	0	0	216	4	0	126	0	0	0	0	0	0	0	0	2	53189	1	0	0	0	12	0	1	3063	0	233	11	1	0	0	24	7
3A_2	0	25	319	0	0	0	1	178	0	0	0	1	63460	0	1	375	0	0	0	5565	0	0	287	0	0	0	0	0	0	0	0	37	81990	0	0	0	0	1	0	2	11891	0	29	7	0	0	0	2	104
3A_1	0	26	301	0	0	0	1	175	0	0	0	1	64661	0	3	291	0	0	0	5637	0	0	299	0	0	0	0	0	0	0	0	36	82539	0	0	0	0	2	0	2	11833	0	30	6	0	0	0	2	108
6A_2	0	6	50	0	0	0	0	3856	0	0	0	2	55445	0	0	25	0	0	0	413	0	0	2312	0	0	0	0	0	0	0	0	45	46178	0	0	0	0	2	0	0	3040	0	536	5	0	0	0	7	12
B029A_1	0	3	313	2	0	2	0	346	0	0	0	2656	11370	3	1	15	0	0	0	113	0	0	4730	0	0	0	0	0	1	0	0	95	61650	0	0	0	0	0	0	2	3499	0	54	2	0	0	0	14	32
098A_2	0	2	24	0	0	1	0	4228	0	0	0	0	90730	0	0	9	0	0	0	176	0	0	954	0	0	0	0	0	24	0	0	47	68411	0	0	0	0	1814	0	1	4402	0	356	12	0	0	0	0	166
6A_1	0	6	40	0	0	0	0	4096	0	0	0	0	57811	0	0	25	0	0	0	508	0	0	2554	0	0	0	0	0	0	0	0	45	48247	0	0	0	0	0	0	0	3200	0	574	5	0	0	0	2	13
B029A_2	0	3	308	2	0	1	0	346	0	0	0	2619	11161	2	1	14	0	0	0	111	0	0	4587	0	0	0	0	0	1	0	0	89	60552	0	0	0	0	0	0	2	3402	0	50	3	0	0	0	14	30
098A_1	0	3	22	0	0	1	0	4253	0	0	0	0	92069	0	0	9	0	0	0	203	0	0	977	0	0	0	0	0	27	0	0	48	69009	0	0	0	0	1821	0	1	4547	0	365	11	0	0	0	0	175
085A_2	0	2	27	23	0	0	0	940	0	0	0	0	31269	1	0	4	0	0	0	58	0	0	1333	0	0	0	0	0	0	0	0	7	82572	0	0	0	0	3162	0	0	3245	0	184	3	0	0	0	0	112
085A_1	0	3	26	24	0	0	0	961	0	0	0	0	31826	1	0	4	0	0	0	60	0	0	1424	0	0	0	0	0	0	0	0	6	84091	0	0	0	0	3124	0	0	3504	0	190	3	0	0	0	0	122
B025A_2	0	7	12	0	0	0	0	1689	0	0	0	1	27731	0	0	3	0	0	0	457	0	0	449	0	0	0	0	0	0	0	0	18	44892	0	0	0	1	0	0	0	3822	0	286	12	0	0	0	0	52
B025A_1	0	7	14	0	0	0	0	1685	0	0	0	0	28075	0	1	3	0	0	0	523	0	0	492	0	0	0	0	0	0	0	0	18	45657	0	0	0	0	0	0	0	3920	0	296	12	0	0	0	0	54
119A_1	0	1	26	3	0	1	0	116	0	0	0	0	41521	0	0	70	0	0	0	386	0	0	30362	0	0	0	0	0	0	0	0	1	24069	0	0	0	0	0	0	0	1397	5	315	4	0	0	0	15	660
082A_2	0	6	71	0	0	0	0	2756	0	0	0	0	50976	0	0	37	0	0	0	1050	0	0	111	0	0	0	0	0	0	0	0	15	39174	0	0	0	0	66	0	0	2602	0	0	4	0	0	0	0	12
B101A_1	0	3	44	0	0	0	0	12812	0	0	0	2	47637	0	0	24	0	0	0	372	0	0	1140	0	0	0	0	0	0	0	0	281	45147	0	0	0	0	18	0	1	4765	0	4	12	0	0	0	42	689
119A_2	0	1	28	3	0	1	0	128	0	0	0	0	40668	0	0	85	0	0	0	350	0	0	30662	0	0	0	0	0	0	0	0	1	24154	0	0	0	0	0	0	0	1368	4	306	4	0	0	0	15	619
082A_1	0	6	61	0	0	0	0	2803	0	0	0	0	52076	0	0	37	0	0	0	1217	0	0	117	0	0	0	0	0	0	0	0	16	39448	1	0	0	0	64	0	0	2823	0	1	4	0	0	0	0	12
B101A_2	0	3	42	0	0	0	0	12645	0	0	0	2	47025	0	0	25	0	0	0	322	0	0	1124	0	0	0	0	0	0	0	0	278	44319	0	0	0	0	14	0	1	4547	0	3	10	0	0	0	41	669
B100A_1	0	2	41	0	0	0	3	3335	0	5	0	0	22730	0	4	7	4	2	0	151	0	1	1466	0	0	0	0	2	0	0	0	2	51589	1	0	8	5	28	1	2	10463	1	188	7	3	3	0	33	30
21A_1	0	8	53	16	0	0	0	3126	0	0	0	0	63316	0	0	258	0	0	0	469	51	0	317	0	0	0	0	0	12	0	0	152	77726	0	0	0	0	1	0	0	4672	0	326	6	0	0	0	3	257
B100A_2	0	2	41	0	0	0	3	3359	0	5	0	0	22278	0	4	7	4	2	0	131	0	1	1418	0	0	0	0	1	0	0	0	1	50903	1	0	8	5	29	1	2	10207	1	183	7	3	3	0	35	31
21A_2	0	8	56	15	0	0	0	3183	0	0	0	0	61808	0	0	242	0	0	0	427	54	0	306	0	0	0	0	0	12	0	0	153	76525	0	0	0	0	1	0	0	4417	0	313	5	0	0	0	3	247
083A_2	0	0	70	2	0	0	0	3585	0	0	0	0	25378	0	0	0	0	0	0	191	0	0	128	0	0	0	0	0	0	0	0	302	38105	0	0	0	0	0	0	1	1097	0	91	1	0	0	0	21	476
7A_2	0	49	5573	1	0	1	0	1066	0	0	0	0	108395	16	0	25	0	0	0	1146	0	0	229	0	0	0	0	0	0	0	0	150	37263	0	0	0	0	0	0	8	816	0	33	3	0	0	0	0	34
120A_1	0	5	25	1	0	0	0	2932	0	0	0	18	40011	1	0	58	0	0	0	242	0	0	459	0	0	0	0	0	0	0	0	116	47778	0	0	0	0	5	0	1	2933	0	262	4	0	0	0	1427	54
7A_1	0	51	5120	1	0	1	0	1187	0	0	0	0	109795	18	0	25	0	0	0	1278	0	0	232	0	0	0	0	0	0	0	0	155	37401	0	0	0	0	0	0	10	839	0	33	3	0	0	0	0	38
083A_1	0	0	68	2	0	0	0	3585	0	0	0	0	25854	0	0	0	0	0	0	219	0	0	137	0	0	0	0	0	0	0	0	303	38580	0	0	0	0	0	0	1	1129	0	91	1	0	0	0	21	493
120A_2	0	5	21	1	0	0	0	2899	0	0	0	20	39667	1	0	55	0	0	0	221	0	0	441	0	0	0	0	0	0	0	0	113	47053	0	0	0	0	4	0	1	2877	0	259	4	0	0	0	1418	53
B082A_2	0	13	5521	0	0	0	0	2506	0	0	0	1	73815	0	1	75	0	0	0	2884	0	0	2327	0	0	0	0	0	0	0	0	2	18241	1	0	0	1	4	0	1	298	0	0	9	0	0	0	0	5
B035A_2	0	1	8	1	0	1	0	2627	0	0	0	4	51412	0	0	13	0	0	0	915	13	0	419	0	0	0	0	0	51	0	0	58	87691	1	0	0	0	1656	0	0	3160	0	301	2	0	0	0	2008	5
B035A_1	0	1	8	1	0	1	0	2851	0	0	0	0	54257	0	0	12	0	0	0	1044	13	0	552	0	0	0	0	0	54	0	0	54	90553	0	0	0	0	1679	0	1	3365	0	374	3	0	0	0	2040	2
10A_1	0	8	3329	0	0	0	0	303	0	0	0	2	45385	1	0	50	0	0	0	288	0	0	131	0	0	0	0	0	0	0	0	233	22547	0	0	0	0	95	0	1	1085	0	9	2	0	0	0	24	1494
B082A_1	0	14	5527	0	0	0	0	2487	0	0	0	1	74346	0	1	77	0	0	0	3331	0	0	2388	0	0	0	0	0	0	0	0	5	18576	0	0	0	1	4	0	1	329	0	0	8	0	0	0	0	4
10A_2	0	7	3252	0	0	0	0	306	0	0	0	1	44860	1	0	47	0	0	0	253	0	0	111	0	0	0	0	0	0	0	0	230	22065	0	0	0	0	94	0	1	1052	0	9	3	0	0	0	25	1444
B109A_2	0	31	107	0	0	0	3	3380	0	2	1	0	39485	0	22	87	2	0	0	103	0	0	226	0	0	0	0	0	0	0	0	456	28383	0	0	0	2	6	3	8	18775	1	44	3	0	2	0	12318	495
B034A_1	0	16	802	1	0	0	0	222	0	0	0	0	50676	0	1	7	0	0	0	319	0	0	55	0	0	0	0	0	0	0	0	93	47370	0	0	0	0	100	0	5	12203	0	0	15	2	0	0	0	603
B034A_2	0	16	783	1	0	0	0	255	0	0	0	0	49938	0	1	7	0	0	0	303	0	0	49	0	0	0	0	0	0	0	0	92	46677	0	0	0	0	102	0	5	11955	0	0	14	2	0	0	1	589
B109A_1	0	32	99	0	0	0	3	3349	0	2	1	0	40024	0	22	88	2	0	0	113	0	0	246	0	0	0	0	0	0	0	0	466	28899	0	0	0	1	7	4	9	18997	1	44	6	0	2	0	12351	512
101A_1	0	3	37	0	0	0	0	3183	0	0	0	2	29821	0	0	15	0	0	0	598	0	0	173	0	0	0	0	0	0	0	0	8	39969	0	0	0	0	0	0	0	1670	0	0	3	0	0	0	49	747
101A_2	0	3	35	0	0	0	0	3238	0	0	0	1	29523	0	0	15	0	0	0	533	0	0	171	0	0	0	0	0	0	0	0	6	39541	0	0	0	0	0	0	0	1610	0	0	3	0	0	0	48	740
B024A_1	0	6	336	0	0	4	0	718	1	0	0	1	42787	1	0	16	0	0	0	365	0	0	119	0	0	0	0	0	3	0	0	312	46685	0	0	0	0	418	0	0	19487	0	76	5	0	0	0	29	1010
B039A_1	0	0	9	0	0	0	0	1812	0	0	0	97	29657	3	0	6	0	0	0	245	4	0	139	0	0	0	0	0	0	0	0	3	54395	0	0	0	0	12	0	1	3297	0	259	11	2	0	0	26	8
B024A_2	0	6	337	0	0	4	0	703	1	0	0	3	42323	1	0	16	0	0	0	321	0	0	110	0	0	0	0	0	3	0	0	305	45933	1	0	0	0	418	0	0	18712	0	74	5	0	0	0	27	984
B081A_2	0	7	278	4	0	0	0	1119	0	0	0	1	55512	0	1	373	0	0	0	3103	0	0	775	0	0	0	0	0	0	0	0	3	31083	1	0	0	1	0	0	1	7888	0	76	3	0	2	0	4	384
B081A_1	0	7	275	4	0	0	0	1119	0	0	0	0	55986	0	1	381	0	0	0	3556	0	0	813	0	0	0	0	0	0	0	0	5	31460	1	0	0	0	0	0	1	8130	0	82	4	0	2	0	5	401
B006A_2	0	15	96	0	0	2	0	4282	0	0	0	6	57094	0	0	11	0	0	0	262	0	0	299	0	0	0	0	0	0	0	0	34	34608	0	0	0	0	0	0	0	7843	0	393	14	0	0	0	0	28
B020A_1	0	4	262	0	0	0	0	116	1	0	0	0	27040	0	0	20	0	0	0	17	0	0	386	0	0	0	0	0	0	0	0	107	71271	1	0	0	0	0	0	4	10009	0	258	10	0	0	0	9	44
B001A_1	0	20	13099	1	0	21	0	450	0	0	0	1265	33720	0	0	62	0	0	0	922	0	0	356	0	0	0	15	0	0	0	0	1776	38618	0	0	0	0	13	0	29	9056	0	18	9	0	0	0	41	55
116A_1	0	7	78	10	0	1	0	8	0	0	0	0	46333	0	0	102	0	0	0	515	0	0	2072	0	0	0	0	0	0	0	0	1	51188	0	0	0	0	0	0	0	8839	0	1880	10	0	0	0	1052	294
B001A_2	0	19	13303	1	0	20	0	444	0	0	0	1245	33079	0	0	58	0	0	0	798	0	0	342	0	0	0	15	0	0	0	0	1753	37849	0	0	0	0	13	0	29	8789	0	16	9	0	0	0	37	53
116A_2	0	6	84	9	0	1	0	9	0	0	0	1	44093	0	0	98	0	0	0	469	0	0	1848	0	0	0	0	0	0	0	0	3	48485	0	0	0	0	1	0	0	8478	0	1694	10	0	0	0	1001	280
B007A_2	0	46	257	0	0	0	0	441	0	0	0	3	64227	3	0	12	0	1	0	634	0	0	705	0	0	0	6	0	0	0	0	66	41112	0	0	0	0	0	0	10	5539	0	30	8	0	0	0	35	15
B007A_1	0	52	267	0	0	0	0	496	0	0	0	2	64843	3	0	12	0	2	0	729	0	0	732	0	0	0	6	0	0	0	0	67	41694	0	0	0	0	0	0	11	5593	0	32	9	0	0	0	36	17
B020A_2	0	4	234	0	0	0	0	101	1	0	0	3	25843	0	0	20	0	0	0	14	0	0	294	0	0	0	0	0	0	0	0	105	69293	0	0	0	0	0	0	3	9184	0	232	8	0	0	0	10	38
B031A_1	0	3	20	5	0	0	0	179	0	0	0	0	19206	0	0	15	0	0	0	103	4	0	78	0	0	0	0	0	0	0	0	6	47437	0	0	0	0	16	0	2	4806	0	222	4	0	0	0	1	0
B086A_1	0	35	223	0	0	0	0	2315	0	0	0	0	88810	0	0	14	0	0	0	1180	0	0	37267	0	0	0	0	0	0	0	0	251	39170	0	0	0	0	7	0	19	322	6	0	1	0	0	0	7	698
39A_2	0	15	36	7	0	0	0	2303	0	0	0	20	36795	0	0	78	0	0	0	692	0	0	205	0	0	0	0	0	0	0	0	0	28620	0	0	0	0	13	0	1	1872	0	41	3	0	0	0	11	23
24A_1	0	5	150	3	0	1	0	281	0	0	0	0	37080	0	0	13	0	0	0	118	0	0	172	0	1	0	0	0	0	0	0	10	23415	0	0	0	0	5218	0	1	6377	0	158	3	0	0	0	10	116
118A_2	0	2	10	0	0	0	0	1	0	0	0	0	38991	0	0	7	0	0	0	402	0	0	379	0	0	0	0	0	0	0	0	0	34603	0	0	0	0	0	0	0	3051	0	4	6	0	0	0	1	4
39A_1	0	15	35	7	0	0	0	2470	0	0	0	19	37248	0	0	78	0	0	0	783	0	0	208	0	0	0	0	0	0	0	0	1	29453	0	0	0	0	15	0	1	2092	0	45	3	0	0	0	12	23
24A_2	0	5	161	3	0	1	0	280	0	0	0	0	36718	0	0	11	0	0	0	108	0	0	167	0	1	0	0	0	0	0	0	10	22994	0	0	0	0	5195	0	1	6162	0	154	4	0	0	0	9	108
B031A_2	0	3	22	5	0	0	0	211	0	0	0	0	18860	0	0	15	0	0	0	80	4	0	54	0	0	0	0	0	0	0	0	7	46782	1	0	0	0	16	0	2	4683	0	217	4	0	0	0	1	0
B086A_2	0	28	186	0	0	0	0	2125	0	0	0	1	85735	0	0	13	0	0	0	970	0	0	33667	0	0	0	0	0	0	0	0	221	37660	1	0	0	0	7	0	16	307	6	1	1	0	0	0	12	624
118A_1	0	1	12	0	0	0	1	2	0	0	0	0	39317	0	0	7	0	0	0	437	0	0	422	0	0	0	0	0	0	0	0	0	34967	0	0	0	0	0	0	0	3070	0	4	6	0	0	0	1	4
109A_2	0	13	1163	0	0	6	0	151	2	0	0	1	22572	0	0	11	0	0	0	117	0	0	2632	0	0	0	0	0	0	0	0	424	32772	0	0	0	0	10	0	1	4822	0	103	6	0	0	1	1141	229
109A_1	0	14	1128	0	0	6	0	141	2	0	0	1	22679	0	0	11	0	0	0	120	0	0	2673	0	0	0	0	0	0	0	0	424	33240	0	0	0	0	12	0	2	4896	0	108	6	0	0	1	1146	235
108A_1	0	0	62	18	0	0	0	476	0	0	0	2	18934	0	0	10	0	0	0	281	0	0	18089	0	0	0	0	0	0	0	0	4	33645	0	0	0	0	1	0	0	1591	0	126	3	0	0	0	73	17
108A_2	0	0	54	18	0	0	0	477	0	0	0	3	18738	0	0	16	0	0	0	277	0	0	17970	0	0	0	0	0	0	0	0	7	34735	0	0	0	0	1	0	0	1525	0	116	2	0	0	0	62	13
34A_1	0	11	156	7	0	2	0	254	0	0	0	0	116981	0	0	20	0	0	0	408	0	0	543	0	0	0	0	0	0	0	0	352	47203	0	0	0	0	0	0	7	2120	1	0	4	0	0	0	0	11578
34A_2	0	10	153	6	0	1	0	301	0	0	0	0	115037	0	0	19	0	0	0	350	0	0	515	0	0	0	0	0	0	0	0	354	46423	0	0	0	0	0	0	7	2011	1	0	4	0	0	0	0	10849
B107A_2	0	4	6	8	0	0	0	927	0	0	0	3	31918	0	0	48	0	0	0	308	0	0	43625	0	0	0	0	0	0	0	0	5	44861	1	0	0	0	0	0	0	3762	0	260	9	0	0	0	7	201
B107A_1	0	5	7	8	0	0	0	1021	0	0	0	0	33809	0	0	25	0	0	0	336	0	0	48975	0	0	0	0	0	0	0	0	5	59821	0	0	0	0	0	0	0	4162	0	279	9	0	0	0	1	211
18A_1	0	6	144	2	0	2	40	1381	0	0	0	3	39414	0	2	100	0	2	2	378	0	0	88	0	0	0	0	0	0	1	0	5	48155	4	0	0	0	195	0	9	4710	6	777	33	2	14	0	369	29
18A_2	0	7	129	2	0	2	40	1910	0	0	0	3	38869	0	2	97	0	2	2	344	0	0	71	0	0	0	0	0	0	1	0	5	47067	4	0	0	0	197	0	8	4626	5	740	33	2	16	0	370	29
B037A_1	0	5	1063	5	0	2	0	248	0	0	0	2865	16837	0	0	8	0	0	0	103	36	0	4595	0	0	0	0	0	4	0	0	390	45181	1	0	0	0	0	0	4	3812	0	112	13	0	0	0	9	61
B118A_2	0	3	54	0	0	2	2	12	0	0	0	0	45818	0	12	13	0	0	0	624	0	0	1068	1	2	0	0	4	0	0	0	4	53593	1	0	0	3	2	0	0	5753	3	2	38	0	0	0	4	34
B118A_1	0	3	55	0	0	2	2	11	0	0	0	0	46382	0	12	14	0	0	0	678	0	0	1069	1	3	0	0	4	0	0	0	5	54102	0	0	0	5	2	0	0	5822	4	1	38	0	0	0	4	36
B108A_2	0	1	35	41	0	6	0	484	0	0	0	7	26411	2	0	233	0	0	0	1255	0	0	33599	0	0	0	0	0	0	0	0	2	39546	1	0	0	0	0	0	2	587	0	1279	6	0	0	0	2	41
B108A_1	0	1	39	43	0	7	0	487	0	0	0	9	26833	2	0	236	0	0	0	1307	0	0	34374	0	0	0	0	0	0	0	0	3	40038	1	0	0	0	0	0	2	602	0	1320	7	0	0	0	0	42
B037A_2	0	3	1044	4	0	2	0	249	0	0	0	2893	16652	0	0	10	0	0	0	100	36	0	4422	0	0	0	0	0	4	0	0	382	43092	0	0	0	1	0	0	3	3720	0	93	13	0	0	0	9	58
107A_1	0	1	8	0	0	1	0	134	0	0	0	1	18352	0	0	12	0	0	0	608	0	0	26493	0	0	0	0	0	0	0	0	1	22708	0	0	0	0	0	0	0	1216	1	298	7	0	0	0	2	2
B021A_2	0	1	83	1	0	2	0	2024	0	0	0	1	39157	0	0	103	0	0	0	128	13	0	268	0	0	0	0	0	0	0	0	627	42954	2	0	0	0	0	0	0	2018	0	69	7	0	0	0	5	180
31A_2	0	4	16	8	0	0	0	273	0	0	0	0	20916	0	0	18	0	0	0	58	10	0	169	0	0	0	0	0	0	0	0	17	39841	0	0	0	0	2	0	0	3071	1	133	0	0	0	0	0	0
13A_2	0	8	185	0	0	1	0	600	0	0	0	2	28558	1	0	13	0	0	0	728	0	0	140	0	0	0	0	0	0	0	0	90	35130	3	0	0	0	0	0	2	2295	0	0	1	0	0	0	1083	126
B018A_2	0	16	44	49	0	19	0	522	1	0	0	3	41310	0	0	135	0	0	0	679	40	0	787	0	0	0	0	0	1	0	0	6	61114	1	0	0	1	5774	0	10	3818	10	408	6	0	0	0	347	64
B021A_1	0	0	82	0	0	2	0	2000	0	0	0	3	39884	0	0	108	0	0	0	148	13	0	323	0	0	0	0	0	0	0	0	631	43599	1	0	0	0	0	0	0	2071	0	77	8	0	0	0	5	190
B018A_1	0	15	48	51	0	19	0	408	1	0	0	5	41874	0	0	128	0	0	0	769	40	0	827	0	0	0	0	0	1	0	0	6	62207	0	0	0	1	5803	0	9	3897	10	423	8	0	0	0	348	66
107A_2	0	1	8	0	0	1	0	148	0	0	0	0	18192	0	0	12	0	0	0	583	0	0	26328	0	0	0	0	0	0	0	0	0	22381	0	0	0	0	0	0	0	1174	0	292	5	0	0	0	1	3
31A_1	0	4	12	8	0	0	0	145	0	0	0	0	21303	0	0	20	0	0	0	66	10	0	173	0	0	0	0	0	0	0	0	15	40251	0	0	0	0	2	0	0	3162	1	134	0	0	0	0	0	1
13A_1	0	8	185	0	0	1	0	631	0	0	0	2	28760	1	0	13	0	0	0	822	0	0	147	0	0	0	0	0	0	0	0	87	35596	3	0	0	0	0	0	2	2394	0	1	1	0	0	0	1092	128
[truncated: 7 more columns]
