# Supplementary material for: Recent urbanization in China is correlated with a Westernized microbiome encoding increased virulence and antibiotic resistance genes
Source: Microbiome. 2017 Sep 15;5:121. doi: 10.1186/s40168-017-0338-7 (PMC5603068; doi:10.1186/s40168-017-0338-7)
Supplement: Supplementary file 24 — Supplementary zip file. Code and input tables used to generate the figures and tables in this paper. (ZIP 16846 kb) [file 40168_2017_338_MOESM24_ESM.zip › UrbanRuralChina/16SrRNA/inputData/RDP/order_taxaAsColumnsLogNorm_WithMetadata.txt]

sampleID	readNumber	patientID	ruralUrban	timepoint	Deferribacterales	Actinomycetales	Lactobacillales	Synergistales	Puniceicoccales	Campylobacterales	Vibrionales	Burkholderiales	Xanthomonadales	Rhodospirillales	Desulfuromonadales	Aeromonadales	Clostridiales	Neisseriales	Rhodobacterales	Coriobacteriales	Gammaproteobacteria_incertae_sedis	Caulobacterales	Phycisphaerales	Erysipelotrichales	Methanobacteriales	Kordiimonadales	Enterobacteriales	Chlamydiales	Bdellovibrionales	Kiloniellales	Rhodocyclales	Myxococcales	Victivallales	Thermales	Thermoplasmatales	Pasteurellales	Bacteroidales	Rhizobiales	Mycoplasmatales	Nitrosopumilales	Sphingobacteriales	Verrucomicrobiales	Desulfobacterales	Bacillales	Selenomonadales	Pseudomonadales	Desulfovibrionales	Oceanospirillales	Sphingomonadales
25A_2	2	25	rural	first_A	0.0	0.9601780492563837	1.2367310971294372	0.0	0.0	0.3718017897074312	0.0	3.8151743377263014	0.3718017897074312	0.0	0.0	0.0	4.653176678446447	0.0	0.0	1.1201055700032363	0.0	0.0	0.0	2.5906086226117013	0.0	0.0	2.7441173907827796	0.0	0.0	0.0	0.0	0.0	0.0	0.0	0.0	1.590075644871231	4.6411590036250585	0.0	0.0	0.0	0.0	0.0	0.0	0.5691337975484596	3.4560449927647237	0.0	2.224115626905236	0.5691337975484596	0.0
25A_1	1	25	rural	first_A	0.0	1.0168653851532004	1.265988718192654	0.0	0.0	0.36963930806141504	0.0	3.805701317881096	0.36963930806141504	0.0	0.0	0.0	4.656474640880883	0.0	0.0	1.1166258116622607	0.0	0.0	0.0	2.6678541949367554	0.0	0.0	2.750829519218974	0.0	0.0	0.0	0.0	0.0	0.0	0.0	0.0	1.5864062943745265	4.637379095698445	0.0	0.0	0.0	0.0	0.0	0.0	0.7012957582881009	3.468435817229426	0.0	2.2273347118231226	0.5663862661309372	0.0
B094A_1	1	94	urban	second_B	0.0	1.065103578848771	2.238044987309552	0.0	0.0	0.31423087431501256	0.0	3.5091632196887383	0.0	0.0	0.0	0.0	4.538375693433094	0.7999349368495509	0.0	1.2285513799113232	0.0	0.0	0.0	3.144588459771685	0.0	0.0	3.2497526806447565	0.0	0.0	0.0	0.0	0.0	0.0	0.0	0.0	2.216181083335672	4.622729692586774	0.0	0.0	0.0	0.0	0.0	0.0	0.7999349368495509	4.18231734785319	0.31423087431501256	1.2549734729780022	0.7199030027637415	0.0
35A_2	2	35	rural	first_A	0.0	0.9044596360387752	1.463909088555128	0.0	0.0	0.0	0.0	2.5490275549875805	0.7971949632834314	0.0	0.0	0.440329230404158	4.418941089048722	0.0	0.0	1.343916629494091	0.0	0.0	0.0	2.522371183769203	0.440329230404158	0.0	4.020473255816691	0.0	0.0	0.0	0.0	0.0	0.7971949632834314	0.0	0.0	1.8528013071816536	4.779689041152373	0.0	0.0	0.0	0.0	0.440329230404158	0.0	0.440329230404158	3.202482841502126	0.440329230404158	2.1053563814884275	0.9904093272161488	0.0
B094A_2	2	94	urban	second_B	0.0	1.0704718698077305	2.233086561758989	0.0	0.0	0.3172639151557235	0.0	3.517877964651145	0.0	0.0	0.0	0.0	4.537330311003192	0.8048801685092344	0.0	1.2340772484765852	0.0	0.0	0.0	3.1121228910787853	0.0	0.0	3.2266549450460973	0.0	0.0	0.0	0.0	0.0	0.0	0.0	0.0	2.219203878248317	4.624802340936174	0.0	0.0	0.0	0.0	0.0	0.0	0.8048801685092344	4.182913228450834	0.3172639151557235	1.028797823305041	0.7246607621279483	0.0
35A_1	1	35	rural	first_A	0.0	0.7908825081975078	1.4008193227253731	0.0	0.0	0.0	0.0	2.532823562873667	0.7908825081975078	0.0	0.0	0.43555199322385263	4.416161958922655	0.0	0.0	1.3007651042280166	0.0	0.0	0.0	2.543677185510231	0.43555199322385263	0.0	4.027830101198434	0.0	0.0	0.0	0.0	0.0	0.8978829951063237	0.0	0.0	1.84538683481214	4.779130048764194	0.0	0.0	0.0	0.0	0.43555199322385263	0.0	0.43555199322385263	3.2200671925636604	0.43555199322385263	2.121193579318772	0.9836632868400347	0.0
091A_1	1	91	urban	first_A	0.0	0.8706190292548724	1.708460634751325	0.0	0.0	0.0	0.0	2.859922056543872	0.0	0.0	0.0	0.0	4.7469011537681	0.0	0.0	0.9997022707337331	0.0	0.0	0.0	2.7608455638250993	0.0	0.0	2.1078500535268883	0.0	0.0	0.0	0.0	0.0	0.0	0.0	0.0	0.7880934647329192	4.613933472504567	0.0	0.0	0.0	0.0	2.1332105189128385	0.0	0.0	2.936685667165974	0.0	0.6861181853298942	0.5526038015755979	0.0
29A_2	2	29	rural	first_A	0.0	0.8657131671478924	2.73740326864949	0.7600616920651595	0.4124726913176887	0.7600616920651595	0.0	2.952582187943607	0.0	0.0	0.0	2.5152443100259037	4.299613386937565	0.7600616920651595	0.0	1.6254346884239095	0.0	0.0	0.0	2.7607098362169005	0.0	0.0	3.444976747666233	0.0	0.0	0.0	0.0	0.0	0.9506258112005191	0.0	0.0	2.12757795983205	4.850265557551906	0.0	0.0	0.0	0.0	0.0	0.0	0.6201511110142975	3.5378338594769363	0.0	1.7395126754404076	0.8657131671478924	0.0
29A_1	1	29	rural	first_A	0.0	0.8634117176003293	2.707438692744074	0.7578604686320977	0.4108402119141267	0.7578604686320977	0.0	2.9294834429662857	0.0	0.0	0.0	2.5083629462656174	4.302472310373001	0.7578604686320977	0.0	1.638839374692346	0.0	0.0	0.0	2.769830802803937	0.0	0.0	3.4618789870277165	0.0	0.0	0.0	0.0	0.0	0.948259721971351	0.0	0.6181262494347026	2.1249323372803377	4.8480371223803935	0.0	0.0	0.0	0.0	0.0	0.0	0.7578604686320977	3.5603623525763557	0.0	1.7954598620438056	0.8634117176003293	0.0
28A_2	2	28	rural	first_A	0.0	0.5761619377471536	1.081842954261009	0.0	0.0	0.0	0.0	3.0490050601665524	0.0	0.0	0.0	0.0	4.375715831397235	0.0	0.0	1.3645049014438106	0.0	0.0	0.0	2.8685210257363822	0.0	0.0	1.6691244059155523	0.0	0.0	0.0	0.0	0.0	0.0	0.0	0.0	1.5994267187352336	4.8392427750255536	0.0	0.0	0.0	0.0	0.0	0.0	0.0	3.6709851766688235	0.0	2.1356213997917117	0.5761619377471536	0.0
28A_1	1	28	rural	first_A	0.0	0.5718247377654151	1.0236015919256507	0.0	0.0	0.0	0.0	2.970811842103362	0.0	0.0	0.0	0.0	4.3785457094432045	0.0	0.0	1.3035625521511636	0.0	0.0	0.0	2.8840466056464487	0.0	0.0	1.6633373934035693	0.0	0.0	0.0	0.0	0.0	0.0	0.0	0.0	1.5782774226855083	4.841733383349821	0.0	0.0	0.0	0.0	0.3739225491784264	0.0	0.0	3.63342674983973	0.0	2.1297504081931793	0.5718247377654151	0.0
091A_2	2	91	urban	first_A	0.0	0.8760711968213147	1.6562777916171039	0.0	0.0	0.0	0.0	2.8059839545525223	0.0	0.0	0.0	0.0	4.747320355758072	0.0	0.0	0.9455155313396783	0.0	0.0	0.0	2.719082897673996	0.0	0.0	2.0223433171757104	0.0	0.0	0.0	0.0	0.0	0.0	0.0	0.0	0.6911236578899994	4.61560245078057	0.0	0.0	0.0	0.0	2.135333664191023	0.0	0.0	2.9142884687478348	0.0	0.5571442749686292	0.5571442749686292	0.0
099A_1	1	99	urban	first_A	0.0	1.3744355914687898	2.104397807838938	1.2199647047753608	0.0	0.7204116182549741	0.0	1.2199647047753608	0.0	0.0	0.0	0.38339947724426404	4.54806995405673	0.9078636059977421	0.0	1.1385917011483164	0.0	0.0	0.0	2.2333059502100667	0.0	0.0	2.8917093213541647	0.0	0.0	0.0	0.0	0.0	0.0	0.0	0.0	2.222375635970317	4.570554842205342	0.0	0.0	0.0	0.0	0.0	0.0	0.7204116182549741	3.5773914849131434	0.0	0.8241736676886459	0.5838069658796041	0.0
B084A_2	2	84	urban	second_B	0.0	0.5538255609547599	1.9082990159678168	0.7895139169122449	0.0	0.0	0.0	2.959381512761632	0.0	0.0	0.0	0.4345184811177832	4.7099211206601215	0.0	0.0	1.6990655404684187	0.0	0.0	0.0	2.6620925157607696	0.0	0.0	4.186109553621674	0.0	0.0	0.0	0.0	0.0	0.0	0.0	0.0	1.0194595673544133	4.465183814287896	0.0	0.0	0.0	0.0	0.0	0.0	0.0	3.3510863397854544	0.0	0.5538255609547599	1.0537737304655406	0.0
099A_2	2	99	urban	first_A	0.0	1.3783848761222721	2.0625685083190786	1.223839949221184	0.0	0.723752401962088	0.0	1.3783848761222721	0.0	0.0	0.0	0.3858216163166159	4.548094548133539	0.9114786020856273	0.0	1.1850333958627355	0.0	0.0	0.0	2.2264736157374365	0.0	0.0	2.868097952654787	0.0	0.0	0.0	0.0	0.0	0.0	0.0	0.0	2.233791382719144	4.57036944839214	0.0	0.0	0.0	0.0	0.0	0.0	0.723752401962088	3.5686156157081204	0.0	0.723752401962088	0.3858216163166159	0.0
B084A_1	1	84	urban	second_B	0.0	0.5496482389309231	1.8837148864123154	0.784654546238379	0.0	0.0	0.0	2.9507005938637945	0.0	0.0	0.0	0.43085531100423774	4.707804702625206	0.0	0.0	1.7080536240938289	0.0	0.0	0.0	2.731507003552236	0.0	0.0	4.189568756863619	0.0	0.0	0.0	0.0	0.0	0.0	0.0	0.0	1.0484823891652864	4.46596643563919	0.0	0.0	0.0	0.0	0.0	0.0	0.0	3.3531952714606703	0.0	0.5496482389309231	1.1098445643273034	0.0
B028A_2	2	28	rural	second_B	0.0	0.37997200037705126	1.8243723974554475	0.0	0.0	0.37997200037705126	0.0	2.6253146723946363	0.0	0.0	0.0	0.0	4.34370687768543	0.5794813751257383	0.0	1.1331588752506456	0.0	0.0	0.0	2.3830477850754175	0.0	0.0	1.9567225187553974	0.0	0.0	0.0	0.0	0.0	0.0	0.0	0.0	1.9890438138632587	4.860966471100213	0.0	0.0	0.0	0.0	1.085983260195687	0.0	0.5794813751257383	3.588152903827101	0.0	2.1401008039286022	0.9727613025206364	0.0
B006A_1	1	6	rural	second_B	0.0	1.2271081756434226	1.9572111584491172	0.0	0.0	0.457431822186523	0.0	3.6026863860611793	0.0	0.0	0.0	0.8196151130791743	4.733893493577736	0.0	0.0	1.0518718872427506	0.0	0.0	0.0	2.4587717939571134	0.0	0.0	2.516751190423189	0.0	0.0	0.0	0.0	0.0	0.0	0.0	0.0	1.5025083688726337	4.515540003961007	0.0	0.0	0.0	0.0	0.0	0.0	0.0	3.8742988882276532	0.0	2.57657858385835	1.1184524669567704	0.0
20A_2	2	20	rural	first_A	0.0	1.367817658122172	2.582798906505593	0.0	0.0	0.3145171262362257	0.8679686782161645	2.302893424329209	0.0	0.3145171262362257	0.0	0.0	4.456254737510768	0.3145171262362257	0.3145171262362257	2.251723851437985	0.0	0.0	0.0	2.3862909273223707	0.0	0.0	3.123109803653824	0.0	0.0	0.0	0.0	0.0	0.0	0.0	0.0	1.4569762069848906	4.735005392924217	0.49501259740250847	0.3145171262362257	0.0	0.0	0.3145171262362257	0.0	1.0656114632477436	4.046719570942251	0.49501259740250847	3.2552097349685525	1.9070423585073517	0.3145171262362257
20A_1	1	20	rural	first_A	0.0	1.3597048579042446	2.569488459197012	0.0	0.0	0.31016827507659944	0.8606479063131327	2.285164181928861	0.0	0.4892633911468716	0.0	0.0	4.4557271808853915	0.31016827507659944	0.31016827507659944	2.2535136606441557	0.0	0.0	0.0	2.377846339999886	0.0	0.0	3.1373306566615935	0.0	0.0	0.0	0.0	0.0	0.0	0.0	0.0	1.4798748765314553	4.734617079478585	0.31016827507659944	0.31016827507659944	0.0	0.0	0.31016827507659944	0.0	1.057867310354515	4.047267362508365	0.4892633911468716	3.2583776241508517	1.920956701640515	0.31016827507659944
084A_1	1	84	urban	first_A	0.0	0.8409522899288668	1.2741691450721064	1.1094770531267022	0.0	0.0	0.0	2.870111355568137	0.0	0.0	0.0	0.0	4.726382322543128	0.0	0.0	1.2155606485595594	0.0	0.0	0.0	2.5409750366995785	0.0	0.0	3.961836594977324	0.0	0.0	0.0	0.0	0.0	0.0	0.0	0.0	0.3397890591187173	4.530446092506004	0.0	0.0	0.0	0.0	1.2458528072770445	0.0	0.3397890591187173	3.3158479747032943	0.6589741567733355	0.7594258611333398	0.6589741567733355	0.0
B003A_1	1	3	rural	second_B	0.0	0.5331711393044587	2.2048687041619686	0.0	0.0	0.4164489867905515	0.0	2.4644855116320334	0.0	0.0	0.0	0.4164489867905515	4.259944228432856	0.2563387469353168	0.0	0.8713041650703016	0.0	0.0	0.0	2.4832564028638755	0.0	0.0	2.8787255267817464	0.0	0.0	0.0	0.0	0.0	0.0	0.0	0.0	3.0719874435215035	4.879486667479071	0.0	0.0	0.0	0.0	0.2563387469353168	0.0	0.0	3.4543957574824495	0.0	0.5331711393044587	0.8215772217605128	0.0
B003A_2	2	3	rural	second_B	0.0	0.42613946091752225	2.1719977485697286	0.0	0.0	0.42613946091752225	0.0	2.4463949200373953	0.0	0.0	0.0	0.2633656077178022	4.25797568691779	0.42613946091752225	0.0	0.9296599348867146	0.0	0.0	0.0	2.4359041811786826	0.0	0.0	2.812182693000594	0.0	0.0	0.0	0.0	0.0	0.2633656077178022	0.0	0.0	3.0514897485577563	4.8813970938439954	0.2633656077178022	0.0	0.0	0.0	0.2633656077178022	0.0	0.0	3.4487474646160443	0.0	0.2633656077178022	0.8348657799155043	0.0
B098A_1	1	98	urban	second_B	0.0	0.0	1.3562908536327338	0.0	0.0	0.0	0.0	3.348008672586505	0.0	0.0	0.0	0.0	4.58166424341665	0.0	0.0	1.10590756422199	0.0	0.0	0.0	2.481706973805883	0.0	0.0	2.5398438397640763	0.0	0.0	0.0	0.0	0.0	1.3386379683211775	0.0	0.0	1.3386379683211775	4.717461379176723	0.0	0.0	0.0	0.0	3.3005454737225253	0.0	0.27983660699766477	3.615691000278372	0.0	2.1152056053784274	0.9158192437932765	0.0
B098A_2	2	98	urban	second_B	0.0	0.0	1.3244954361315397	0.0	0.0	0.0	0.0	3.3558151692244746	0.0	0.0	0.0	0.0	4.580863117378363	0.0	0.0	1.0780680948850927	0.0	0.0	0.0	2.423535643346157	0.0	0.0	2.5210159801728995	0.0	0.0	0.0	0.0	0.0	1.3244954361315397	0.0	0.0	1.3605662221966333	4.718112677798509	0.0	0.0	0.0	0.0	3.3028455817400957	0.0	0.2819661714325632	3.6153750859887888	0.0	2.1105053859446525	0.9197501836598271	0.0
B028A_1	1	28	rural	second_B	0.0	0.37353816595048533	1.8042528249579461	0.0	0.0	0.37353816595048533	0.0	2.5751143769880036	0.0	0.0	0.0	0.0	4.340660608157526	0.5713372723947144	0.0	1.0229986261012372	0.0	0.0	0.0	2.3843941000139597	0.0	0.0	1.958968538011301	0.0	0.0	0.0	0.0	0.0	0.0	0.0	0.0	1.9903466754338943	4.861968765918422	0.0	0.0	0.0	0.0	1.1228920572083418	0.0	0.7067361486522397	3.5917091303188724	0.0	2.1420887156323265	0.9628630481577721	0.0
B010A_2	2	10	rural	second_B	0.0	1.2652851373990006	3.4735166450341226	0.8702765599077701	0.0	1.2197454697497558	0.4523483790397631	3.0252817157842893	0.0	0.0	0.0	0.0	4.882747547283064	0.5740887363982201	1.1688650723982097	1.7889522061528205	0.0	0.0	0.0	2.6279558744759486	0.0	0.0	2.639066343902033	0.0	0.6690683542431338	0.5740887363982201	0.6690683542431338	0.2825840704002034	0.0	0.0	0.0	3.317567094402742	4.161196695031585	0.0	0.0	0.0	0.5740887363982201	0.5740887363982201	0.0	1.0072492417556829	3.065782469367133	0.0	1.044741689503623	1.695412503844022	0.0
B010A_1	1	10	rural	second_B	0.0	1.2786402414303657	3.477623679479014	0.8632195954542151	0.2786969248902344	1.235415746537599	0.4470811120360916	3.020490309364319	0.0	0.0	0.0	0.0	4.880944154384814	0.568114409215067	1.1612565974377385	1.8060621857545347	0.0	0.0	0.0	2.6929916999207926	0.0	0.0	2.6626384337023525	0.0	0.662664188984283	0.568114409215067	0.662664188984283	0.2786969248902344	0.0	0.0	0.0	3.3154939316733865	4.166206836592266	0.0	0.0	0.0	0.568114409215067	0.568114409215067	0.0	0.9998923091564561	3.0812637585453624	0.0	1.1612565974377385	1.6874117604508472	0.0
B119A_1	1	119	urban	second_B	0.0	0.893988665253394	1.4390500159117945	1.1125936390996618	0.0	0.26817098002359846	0.7219183493886011	2.71275042066735	0.0	0.6451319202097172	0.0	0.787146434176746	4.471484173373565	0.0	1.1663763468900783	0.26817098002359846	0.5517895524683841	0.0	0.0	2.075138336542957	0.0	0.0	4.553910260188853	0.26817098002359846	0.0	0.0	0.0	0.0	0.0	0.0	0.0	1.3494045401090915	4.478764374871827	0.4327325262922809	0.0	0.8438448741261354	0.5517895524683841	0.26817098002359846	0.0	0.26817098002359846	3.473814873488596	0.0	2.0934695085212804	0.93893748041655	0.0
15A_2	2	15	rural	first_A	0.0	0.8656150464795397	2.1929695370629676	0.0	0.0	0.38176191411740673	0.0	3.2303858385908004	0.0	0.0	0.0	0.0	4.64654456746874	0.0	0.0	1.567248853375942	0.0	0.0	0.0	2.202667482538937	0.0	0.0	2.998944964492436	0.0	0.0	0.0	0.0	0.0	0.23154408813321542	0.0	0.0	2.768095391201281	4.686069361902954	0.0	0.0	0.0	0.0	0.0	0.0	0.38176191411740673	3.445384513149469	0.0	1.9697060961702617	0.5817414221397805	0.0
B119A_2	2	119	urban	second_B	0.0	0.851406145825373	1.4196491639645032	1.0910708265184317	0.2722533656594909	0.2722533656594909	0.7290731435770311	2.7179372681621463	0.0	0.2722533656594909	0.0	0.851406145825373	4.4768252210004436	0.0	1.1745941560417983	1.0248759418920574	0.5581469144836343	0.0	0.0	2.0447102295001036	0.0	0.0	4.5525956450312615	0.2722533656594909	0.0	0.0	0.0	0.0	0.0	0.0	0.0	1.323268554903266	4.475395814155306	0.43831250180921993	0.0	0.851406145825373	0.5581469144836343	0.2722533656594909	0.0	0.2722533656594909	3.4708784917299056	0.0	2.083877933850708	0.851406145825373	0.0
B116A_1	1	116	urban	second_B	0.0	1.4559441209435235	2.8268034440755	0.0	0.0	0.6624157074769919	1.1871119176827034	1.4178807801183366	0.0	0.0	0.0	0.0	4.600089203149829	0.0	0.6624157074769919	1.8256441248524218	0.34218425908315925	0.0	0.0	2.686021204337627	0.0	0.0	4.4359703740566445	0.0	0.0	0.0	0.0	0.0	0.0	0.0	0.0	1.4373293204490036	3.876069355839638	0.0	0.0	0.0	0.0	0.6624157074769919	0.0	0.34218425908315925	4.2356514471935975	0.0	3.57882046195448	1.4559441209435235	0.0
086A_1	1	86	urban	first_A	0.0	1.0148294769146984	1.9083340137727116	0.0	0.0	0.3093310267003461	0.0	3.075237760192393	0.0	0.0	0.0	0.0	4.752372166317225	0.0	0.0	0.9175142985927073	0.0	0.0	0.0	2.7110189627742525	0.0	0.0	3.0514607625195054	0.0	0.0	0.0	0.0	0.0	0.0	0.0	0.0	2.9151511725833053	4.587280641692504	0.0	0.0	0.0	0.0	1.0942806233294764	0.0	0.7121765471065655	2.7974565866535315	0.0	0.4881544078365503	0.0	0.0
086A_2	2	86	urban	first_A	0.0	1.0646893295313755	1.9443379593278458	0.0	0.0	0.49432662804291433	0.0	3.0755297576046825	0.0	0.0	0.0	0.0	4.7522694705478	0.0	0.0	0.8670965849654848	0.0	0.0	0.0	2.628641493058109	0.0	0.0	3.031572499310865	0.0	0.0	0.0	0.0	0.0	0.0	0.0	0.0	2.9131441707543297	4.589264826250579	0.0	0.0	0.0	0.0	1.1026668728279239	0.0	0.7195361441868273	2.777563537566047	0.0	0.49432662804291433	0.0	0.0
084A_2	2	84	urban	first_A	0.0	0.8463844505872589	1.3067776543198177	1.1153285598901461	0.0	0.0	0.0	2.8921430519066402	0.0	0.0	0.0	0.0	4.728229252907167	0.0	0.0	1.2215182888950824	0.0	0.0	0.0	2.4852254238913343	0.0	0.0	3.9574668861978544	0.0	0.0	0.0	0.0	0.0	0.0	0.0	0.0	0.34324174649056916	4.528735775059681	0.0	0.0	0.0	0.0	1.2215182888950824	0.0	0.34324174649056916	3.315914729579354	0.6639325316073206	0.7646701085241747	0.5325385906908913	0.0
15A_1	1	15	rural	first_A	0.0	0.8267288721518771	2.1724534398851385	0.0	0.0	0.38516362806525967	0.0	3.2296560315837404	0.0	0.0	0.0	0.0	4.659824487497273	0.0	0.0	1.6048405954839386	0.0	0.0	0.0	2.275816722904399	0.0	0.0	3.021579697267603	0.0	0.0	0.0	0.0	0.0	0.23395057662063995	0.0	0.0	2.7670500894461356	4.673133059687169	0.0	0.0	0.0	0.0	0.0	0.0	0.38516362806525967	3.438495223581303	0.0	1.994692897541548	0.5860299105122139	0.0
B085A_1	1	85	urban	second_B	0.0	0.5052082515665489	1.54538946042405	0.3222636941072226	0.0	0.0	0.0	3.2181210384038907	0.0	0.0	0.0	0.8129850764514753	4.500144127575059	0.0	0.0	0.8808871992928635	0.0	0.0	0.0	2.1166918545516547	0.0	0.0	2.301331423598055	0.0	0.0	0.0	0.0	0.0	0.0	0.0	0.0	0.8808871992928635	4.7649487870680804	0.0	0.0	0.0	0.0	3.3773180996986243	0.0	0.0	3.7103206118389847	0.0	2.320022792783943	0.6335335042777134	0.0
B085A_2	2	85	urban	second_B	0.0	0.3266900629373661	1.525435655958341	0.3266900629373661	0.0	0.0	0.0	3.1962927266344394	0.0	0.0	0.0	0.7393285444105264	4.5011048235231685	0.0	0.0	0.888200753748278	0.0	0.0	0.0	2.098685252188691	0.0	0.0	2.2926568863141195	0.0	0.0	0.0	0.0	0.0	0.0	0.0	0.0	0.8201126649253363	4.765481237021649	0.0	0.0	0.0	0.0	3.3841190450160736	0.0	0.0	3.7030902729744666	0.0	2.321477736557297	0.6400030726631564	0.0
1A_2	2	1	rural	first_A	0.0	2.024671667169543	4.341057767666189	1.1102419892759767	0.0	0.3182469536437195	0.0	2.3236452493182154	0.0	0.0	0.0	2.7986444662103382	4.706280872789474	0.0	0.0	2.35584184083406	0.0	0.0	0.0	2.3474867605607277	0.0	0.0	3.6478225251708376	0.0	0.0	0.0	0.0	0.0	0.0	0.0	0.0	2.59598114416281	4.113534537429563	0.0	0.0	0.0	0.0	1.7574396038144167	0.0	1.2076966792033752	3.808580694502867	0.0	2.5034891642598	0.8742079130283522	0.0
1A_1	1	1	rural	first_A	0.0	2.0348274808330853	4.325155076014867	1.1074969374884696	0.0	0.3167032899391372	0.0	2.3139469383126268	0.0	0.0	0.0	2.7941773260093608	4.705991528709421	0.0	0.0	2.34028498979812	0.0	0.0	0.0	2.3809158586077612	0.0	0.0	3.6432593070281385	0.0	0.0	0.0	0.0	0.0	0.0	0.0	0.0	2.583385520852622	4.140882715838174	0.0	0.0	0.0	0.0	1.7462317642982792	0.0	1.2330582355851207	3.8106085270227843	0.0	2.516424847028137	0.8716300509720702	0.0
B120A_1	1	120	urban	second_B	0.462025920867049	0.462025920867049	1.9773900660796262	0.5850403073879298	0.0	1.0928994868389823	0.28975796909125967	3.5243213455662685	0.0	0.462025920867049	0.0	0.0	4.45090601509661	0.0	0.28975796909125967	1.9859856410984469	0.0	0.0	0.0	3.031789308429611	0.0	0.0	2.681352440079573	0.0	0.0	0.0	0.0	0.0	0.0	0.0	0.0	0.6807916041558004	4.785252071507136	0.0	0.0	0.0	0.0	2.5547094182482435	0.0	0.5850403073879298	3.600823856877273	0.0	2.5298894841462705	1.124955805739648	0.0
100A_2	2	100	urban	first_A	0.0	0.4017208356363864	1.6081872290620307	0.4017208356363864	0.0	0.0	0.0	3.9676798949864605	0.0	0.0	0.0	0.0	4.461485811513941	0.0	0.0	1.5375786235088322	0.0	0.0	0.0	2.3018187293864636	0.0	0.0	2.458047607917307	0.0	0.0	0.0	0.0	0.0	0.0	0.0	0.0	0.0	4.680142263455481	0.0	0.0	0.0	0.0	1.3177326778881135	0.0	0.606780904412028	4.042392308322196	0.606780904412028	2.049589037317348	0.8504891994831604	0.0
B120A_2	2	120	urban	second_B	0.4682447438969708	0.4682447438969708	1.9823887254874166	0.5920610506527879	0.0	1.1016039006326968	0.2943896791277657	3.5196292647319103	0.0	0.0	0.0	0.0	4.455657776561144	0.0	0.2943896791277657	1.9779810070960198	0.0	0.0	0.0	2.9956553130583043	0.0	0.0	2.675952912579396	0.0	0.0	0.0	0.0	0.0	0.0	0.0	0.0	0.6882962106687067	4.783814745291174	0.0	0.2943896791277657	0.0	0.0	2.5606837704555954	0.0	0.6882962106687067	3.601411350436215	0.0	2.5319620973116064	1.1337140751013925	0.0
B011A_2	2	11	rural	second_B	0.0	1.3482236885218537	3.276213984769105	0.0	0.0	1.2471456875264961	0.9700283275237194	2.7926934524261746	0.0	0.0	0.0	1.4590481204738175	3.8546383920200333	0.7504720417270428	1.0111074642992386	1.6108085992096288	0.0	0.0	0.0	2.1571226397489323	0.0	0.0	2.3265540005665	0.0	0.2846350299814786	0.0	0.0	0.0	0.0	0.0	0.0	2.3469228064978824	4.749705958930641	0.0	0.7504720417270428	0.0	0.6724325056317524	0.7504720417270428	0.0	0.8166014827231437	4.517040717045222	0.0	1.2471456875264961	1.7866369704869405	0.0
100A_1	1	100	urban	first_A	0.0	0.39841565832689535	1.5509985102705626	0.39841565832689535	0.0	0.0	0.0	3.9501335780595945	0.0	0.0	0.0	0.0	4.464633184160531	0.0	0.0	1.5509985102705626	0.0	0.0	0.0	2.334236060782788	0.0	0.0	2.411566618915229	0.0	0.0	0.0	0.0	0.0	0.0	0.0	0.0	0.0	4.681200484615503	0.0	0.0	0.0	0.0	1.4479222143338417	0.0	0.7410111735819754	4.044920393339594	0.602654472043769	2.0781537400719796	0.8457773801569503	0.0
B011A_1	1	11	rural	second_B	0.0	1.3413336997928982	3.2707013120069006	0.0	0.0	1.262505968838869	0.9183021711423246	2.790002160656687	0.0	0.0	0.0	1.4378899097121294	3.856873078006244	0.8104938356113527	1.0045999345558603	1.5515064185291751	0.0	0.0	0.0	2.214859730462503	0.0	0.0	2.353974025059722	0.0	0.2811806912774608	0.0	0.0	0.0	0.0	0.0	0.0	2.3433419686307206	4.7494956091830725	0.0	0.7445464556526579	0.0	0.6667605305951103	0.8104938356113527	0.0	0.8677347131468949	4.516858935583278	0.0	1.240341150715421	1.7860608994568783	0.0
11A_1	1	11	rural	first_A	0.0	1.4338340556934226	3.396121645013872	0.0	0.0	0.0	0.0	3.3852652461481987	0.0	0.0	0.0	1.412398622467192	4.422005159340299	0.0	0.36317949245184594	1.767444062477776	0.0	0.0	0.0	2.8397708300100213	0.0	0.0	2.9299323627346476	0.0	0.0	0.0	0.0	0.0	0.0	0.0	0.0	1.3141941115602715	4.744352968866669	0.0	0.6922388576677598	0.0	0.0	0.0	0.0	0.5581565354649001	4.035783409341691	0.0	2.325392134206275	0.8772851571164884	0.0
11A_2	2	11	rural	first_A	0.0	1.4413256551900369	3.4070761146649446	0.0	0.0	0.0	0.0	3.4073025159345938	0.0	0.0	0.0	1.4198758534217744	4.425482143689947	0.0	0.36760269498233017	1.803267536412848	0.0	0.0	0.0	2.7905688494543166	0.0	0.0	2.9108586484382304	0.0	0.0	0.0	0.0	0.0	0.0	0.0	0.0	1.3973113527637282	4.743750270920708	0.0	0.6984461876272455	0.0	0.0	0.0	0.0	0.5637952595462995	4.0269258181665615	0.0	2.31671507810916	0.8840371854381729	0.0
B013A_1	1	13	rural	second_B	0.0	1.047282249259015	1.887203181045719	0.0	0.0	1.6690922620326603	0.0	2.7019428717766316	0.0	0.2661962004596262	0.0	0.9351364025143517	4.607548463536522	0.0	0.9351364025143517	1.345299770127032	0.2661962004596262	0.0	0.0	2.9711195883881487	0.0	0.0	2.7077414539347426	0.0	0.5487022653558605	0.0	0.0	0.0	0.0	0.5487022653558605	0.0	1.3615782108816945	4.750846566913164	0.5487022653558605	0.0	0.0	0.4300263727615575	0.0	0.0	0.2661962004596262	2.1096568888535336	0.0	0.0	1.407044430127129	0.0
37A_1	1	37	rural	first_A	0.0	1.5208230221737822	3.9673635357503385	0.0	0.0	0.5795442572334697	0.0	2.326831192693019	0.0	0.0	0.0	3.1288494946206598	4.532082983873264	0.0	0.0	2.0581040153952412	0.0	0.0	0.0	3.1504318198117898	2.2054227147099903	0.0	3.8412598915760685	0.0	0.0	0.0	0.0	0.0	0.0	0.0	0.0	2.7540240581329876	4.618219009312748	0.0	0.0	0.0	0.0	0.0	0.0	1.0860616171341297	3.583032730010274	0.5795442572334697	1.8994997455343938	0.9028057567863633	0.0
B013A_2	2	13	rural	second_B	0.0	1.0553042059492088	1.9006327103754455	0.0	0.0	1.6616700927891312	0.0	2.6661996952258544	0.0	0.43558057933834554	0.0	0.8477085023409424	4.61026145631999	0.0	0.9429275811549489	1.3537103632507246	0.2702528953186158	0.0	0.0	2.9138932943630484	0.0	0.0	2.6572138338721585	0.0	0.5550358100112183	0.0	0.0	0.0	0.0	0.5550358100112183	0.0	1.300807991414111	4.7505722929176875	0.5550358100112183	0.0	0.0	0.43558057933834554	0.0	0.0	0.2702528953186158	2.0979397537987095	0.0	0.0	1.415507224099731	0.0
B015A_2	2	15	rural	second_B	0.0	0.9572946287048324	1.7918591113838038	0.0	0.0	0.9982337883801313	0.2778249113311285	3.27140985886267	0.0	0.0	0.0	0.0	4.6475608686109835	0.0	1.47231937583536	1.5662919907926154	0.0	0.2778249113311285	0.0	2.50142533497667	0.0	0.0	2.8559750918620517	0.0	0.445897184990591	0.0	0.0	0.0	0.0	0.0	0.0	1.8771589659344183	4.688517632722197	0.5667702119738011	0.0	0.0	1.3691886694920028	0.2778249113311285	0.0	0.0	3.472122840402964	0.2778249113311285	2.0245888701177805	1.2558243528316935	0.0
B116A_2	2	116	urban	second_B	0.0	1.4658153038452557	2.8276027832955744	0.0	0.0	0.6704365387979795	1.196679608320902	1.3859579197720049	0.0	0.0	0.0	0.0	4.601317390399044	0.0	0.6704365387979795	1.8278665874859243	0.3477888107261548	0.0	0.0	2.6842610438389003	0.0	0.0	4.438728500532436	0.0	0.0	0.0	0.0	0.0	0.0	0.0	0.0	1.4073405085727269	3.871786592734306	0.0	0.0	0.0	0.0	0.6704365387979795	0.0	0.3477888107261548	4.229973790915367	0.0	3.5789014957794416	1.4073405085727269	0.0
B015A_1	1	15	rural	second_B	0.0	0.9516805607430209	1.8040951662627114	0.0	0.0	0.9925566765363474	0.2748519689872634	3.266553404714073	0.0	0.0	0.0	0.0	4.6481631786527675	0.0	1.4529086505492395	1.5272594267479978	0.0	0.2748519689872634	0.0	2.555699985254818	0.0	0.0	2.874427922227438	0.0	0.44185442089947113	0.0	0.0	0.0	0.0	0.0	0.0	1.886144363373565	4.686548994282836	0.44185442089947113	0.0	0.0	1.4391781283542928	0.2748519689872634	0.0	0.0	3.4870605413396487	0.2748519689872634	2.0327954444776557	1.2498617910373688	0.0
081A_1	1	81	urban	first_A	0.0	0.7978351711729119	1.7939797301785811	1.3446437658699062	0.0	0.4929391170959421	0.0	3.2570062567558007	0.0	0.0	0.0	0.7178834617716595	4.70411375755408	0.0	0.0	1.2775148099334965	0.0	0.0	0.0	2.668886344964722	0.0	0.0	2.712777912937093	0.0	0.0	0.0	0.0	0.0	0.0	0.0	0.0	1.4851238178774095	4.63660624138841	0.0	0.0	0.0	0.0	0.0	0.0	0.7178834617716595	3.442636454712609	0.31294707490343954	0.0	0.7178834617716595	0.0
094A_2	2	94	urban	first_A	0.0	0.7347195112556463	1.7092299779508509	0.0	0.0	0.0	0.0	3.7976421618759235	0.0	0.0	0.0	0.0	3.7270131973441725	0.0	0.0	0.5968898887523075	0.0	0.0	0.0	2.520743322005637	0.0	0.0	2.520743322005637	0.0	0.0	0.0	0.0	0.0	0.0	0.0	0.0	1.6416092040663661	4.84570092649273	0.0	0.0	0.0	0.0	0.0	0.0	0.393808862177748	4.212730092199397	0.0	0.0	0.7347195112556463	0.0
081A_2	2	81	urban	first_A	0.0	0.8022134721075326	1.7990994671005798	1.3496126763312564	0.0	0.31562670093617695	0.0	3.268252436675565	0.0	0.0	0.0	0.49647650550954386	4.705886927396509	0.0	0.0	1.2824446025344556	0.0	0.0	0.0	2.609570754589469	0.0	0.0	2.7144031603939403	0.0	0.0	0.0	0.0	0.0	0.0	0.0	0.0	1.5049126639080481	4.635421778038417	0.0	0.0	0.0	0.0	0.0	0.0	0.7220949042359683	3.430280546285971	0.31562670093617695	0.0	0.7220949042359683	0.0
094A_1	1	94	urban	first_A	0.0	0.7345568162398278	1.733386269232333	0.0	0.0	0.0	0.0	3.798157362424958	0.0	0.0	0.0	0.0	3.7375004894938106	0.0	0.0	0.5967409163740723	0.0	0.0	0.0	2.5166612427926736	0.0	0.0	2.5376017884423017	0.0	0.0	0.0	0.0	0.0	0.0	0.0	0.0	1.655806891670094	4.84604081579536	0.0	0.0	0.0	0.0	0.0	0.0	0.0	4.206318541129939	0.0	0.0	0.7345568162398278	0.0
37A_2	2	37	rural	first_A	0.0	1.470297266948387	3.9748826475454044	0.0	0.0	0.5858249294176254	0.0	2.3521411183624927	0.0	0.0	0.0	3.1350829910892366	4.534747793800384	0.0	0.0	2.0718173321115385	0.0	0.0	0.0	3.1471698765546314	2.213873834025109	0.0	3.840290310775646	0.0	0.0	0.0	0.0	0.0	0.0	0.0	0.0	2.7571271642342072	4.615725779637794	0.0	0.0	0.0	0.0	0.0	0.0	1.09387395208734	3.5665490279186556	0.5858249294176254	1.8678053884019452	0.9102547730818719	0.0
B091A_1	1	91	urban	second_B	0.0	0.2738737489905319	0.9047244460575434	0.0	0.0	0.0	0.0	3.012112570829741	0.0	0.0	0.0	1.0942620521540642	4.697651065651995	0.0	0.0	1.062403223509914	0.0	0.0	0.0	2.8609280793658507	0.0	0.0	3.1576954239806168	0.0	0.0	0.0	0.0	0.0	0.0	0.0	0.0	0.7318990950181707	4.660956048072415	0.2738737489905319	0.0	0.0	0.0	0.2738737489905319	0.0	0.0	2.830444031446596	0.4405220010264142	1.0280209723464688	0.9047244460575434	0.0
093A_2	2	93	urban	first_A	0.0	0.815739062616343	1.5844601393397884	0.0	0.0	0.0	0.0	3.9398571420767317	0.0	0.0	0.0	0.0	4.325129888683603	0.0	0.0	1.2106309920363407	0.0	0.0	0.0	2.205055023706552	0.0	0.0	3.060572650599648	0.0	0.0	0.0	0.0	0.0	0.0	0.0	0.0	0.576481273475516	4.578291299397692	0.0	0.0	0.0	0.0	1.1293826443341077	0.0	0.0	4.420912853810406	0.37759897636163736	0.0	1.3649207605984242	0.0
093A_1	1	93	urban	first_A	0.0	0.8099340092120778	1.5101356886289832	0.0	0.0	0.0	0.0	3.9261706324876315	0.0	0.0	0.0	0.0	4.325999370070698	0.0	0.0	1.239716899323953	0.0	0.0	0.0	2.2129940264056502	0.0	0.0	3.069648001589727	0.0	0.0	0.0	0.0	0.0	0.0	0.0	0.0	0.3736273230278934	4.584577598888955	0.0	0.0	0.0	0.0	1.1655085402852452	0.0	0.0	4.415897692542167	0.3736273230278934	0.0	1.3835664818569613	0.0
B091A_2	2	91	urban	second_B	0.0	0.27621069525207953	0.909088330518208	0.0	0.0	0.0	0.0	2.9786967258216737	0.0	0.0	0.0	1.098844311103744	4.698524306532634	0.0	0.0	1.0669551114574314	0.0	0.0	0.0	2.7927897553348773	0.0	0.0	3.1330154536454584	0.0	0.0	0.0	0.0	0.0	0.0	0.0	0.0	0.8586786889292899	4.662566524327172	0.27621069525207953	0.0	0.0	0.0	0.27621069525207953	0.0	0.0	2.8228307336059517	0.4437033245282287	1.0669551114574314	0.909088330518208	0.0
B099A_1	1	99	urban	second_B	0.0	1.9800111740673993	3.220418503318582	0.991646073607091	0.0	0.8199408036452829	1.1403129113320185	1.2699555111640388	0.0	0.0	0.0	1.7501956971780548	4.612278058378731	1.6458793927447797	0.0	1.8186864887503555	0.0	0.0	0.0	2.1713127487251582	0.0	0.0	3.2660870288348804	0.0	0.0	0.0	0.5318091099731277	0.0	0.0	0.0	0.0	2.606202434366017	4.491910625514482	0.0	0.0	0.0	0.0	0.5318091099731277	0.0	1.114375092577207	3.611659645698245	0.0	0.7638150909449858	0.4152612225014715	0.0
B099A_2	2	99	urban	second_B	0.0	1.9688904341146682	3.227349015558368	0.9984446349240492	0.0	0.8263678858478953	1.1473333820090639	1.3298715100594682	0.0	0.0	0.0	1.7513974132253098	4.613898329738494	1.6453376476791333	0.0	1.8898818391102439	0.0	0.0	0.0	2.1645249656445325	0.0	0.0	3.241175125310976	0.0	0.0	0.0	0.5371634548894414	0.0	0.0	0.0	0.0	2.605047848832071	4.494129836149402	0.0	0.0	0.0	0.0	0.5371634548894414	0.0	1.064237572581798	3.60530753672927	0.0	0.7054068897178365	0.41993324355151723	0.0
B093A_2	2	93	urban	second_B	0.0	0.273929299851972	1.0281285966173617	0.0	0.0	0.0	0.0	3.526414195384309	0.0	0.0	0.0	0.0	4.17526341954017	0.0	0.0	0.4405976952031288	0.0	0.0	0.0	2.0413822297213122	0.0	0.0	3.27342013861241	0.0	0.0	0.0	0.0	0.0	0.0	0.0	0.0	0.5607472064207402	4.689163850407303	0.0	0.0	0.0	0.0	0.273929299851972	0.0	0.0	4.378277868699747	0.273929299851972	0.0	1.124052500651717	0.0
B093A_1	1	93	urban	second_B	0.0	0.2703296106767216	1.0211276696009857	0.0	0.0	0.0	0.0	3.513887636843136	0.0	0.0	0.0	0.0	4.1738859049776025	0.0	0.0	0.4356854298514822	0.0	0.0	0.0	2.063879625311653	0.0	0.0	3.2832331468938327	0.0	0.0	0.0	0.0	0.0	0.0	0.0	0.0	0.0	4.693546128802338	0.0	0.0	0.0	0.0	0.2703296106767216	0.0	0.0	4.372746010715646	0.2703296106767216	0.0	1.116906893427799	0.0
B083A_1	1	83	urban	second_B	0.0	0.8104008620283533	2.086201241321093	0.9815438924476211	0.0	0.0	0.0	3.542239860576393	0.0	0.0	0.0	0.8104008620283533	4.486202930725751	0.5238860140971254	0.0	1.2950959821500043	0.0	0.0	0.0	2.4254064723205873	0.0	0.0	2.611858274930354	0.0	0.0	0.0	0.0	0.0	0.0	0.0	0.0	3.499457179839765	4.750640135502402	0.0	0.0	0.0	0.0	0.0	0.0	0.25050728994532695	3.624790581067668	0.0	2.725620344564011	1.1039872108587694	0.0
B083A_2	2	83	urban	second_B	0.0	0.816939278226501	2.073958718027607	0.9884690602501637	0.0	0.0	0.0	3.5478179120318805	0.0	0.0	0.0	0.7608876783677407	4.484601457759886	0.529313110798077	0.0	1.302432509240472	0.0	0.0	0.0	2.3775144121539786	0.0	0.0	2.563963296234957	0.0	0.0	0.0	0.0	0.0	0.0	0.0	0.0	3.5012372586608285	4.7515536650644945	0.0	0.0	0.0	0.0	0.0	0.0	0.25391010921117846	3.6269297894772876	0.0	2.723661568946663	1.0835409825495625	0.0
B039A_2	2	39	rural	second_B	0.0	0.0	1.0905704513131842	0.0	0.0	0.0	0.0	3.29307292584717	0.0	0.0	0.0	2.0445120211156858	4.52047577328958	0.643023837759149	0.0	0.9505206584689999	0.0	0.0	0.0	2.390029089724123	0.7425321474071993	0.0	2.157207699966732	0.0	0.0	0.0	0.0	0.0	0.0	0.0	0.0	0.5137197607047672	4.779631652877235	0.32876393813295435	0.0	0.0	0.0	1.1638358470416448	0.0	0.32876393813295435	3.5400748591027265	0.0	2.4228021636044628	1.1287463028529559	0.32876393813295435
3A_2	2	3	rural	first_A	0.0	1.2085234356336976	2.2888762290126805	0.0	0.0	0.0	0.20588672521341184	2.0372708714776633	0.0	0.0	0.0	0.20588672521341184	4.585358036423506	0.0	0.20588672521341184	2.3587832093884527	0.0	0.0	0.0	3.528440503647792	0.0	0.0	2.243216358051492	0.0	0.0	0.0	0.0	0.0	0.0	0.0	0.0	1.3699820740147226	4.6966163050602665	0.0	0.0	0.0	0.0	0.20588672521341184	0.0	0.34499011836555676	3.8581252774241825	0.0	1.269259371744372	0.719799744268336	0.0
3A_1	1	3	rural	first_A	0.0	1.220372970574768	2.2593961492872703	0.0	0.0	0.0	0.2042257003469373	2.025585063769701	0.0	0.0	0.0	0.2042257003469373	4.589086710600343	0.0	0.4473392459171278	2.244804763657152	0.0	0.0	0.0	3.5296094455308316	0.0	0.0	2.2565168279872205	0.0	0.0	0.0	0.0	0.0	0.0	0.0	0.0	1.3543778281558954	4.695101073646726	0.0	0.0	0.0	0.0	0.34257644350327066	0.0	0.34257644350327066	3.8515890975467815	0.0	1.279020627626162	0.6629784307256583	0.0
6A_2	2	6	rural	first_A	0.0	0.8021461442882905	1.6580774508715452	0.0	0.0	0.0	0.0	3.5357210808134645	0.0	0.0	0.0	0.44408804117969175	4.693328732458859	0.0	0.0	1.3664875910253642	0.0	0.0	0.0	2.5665873378667605	0.0	0.0	3.3136563510462587	0.0	0.0	0.0	0.0	0.0	0.0	0.0	0.0	1.6133790547704925	4.613903229923132	0.0	0.0	0.0	0.0	0.44408804117969175	0.0	0.0	3.432491590993434	0.0	2.6795316349183778	0.7364516491481853	0.0
B029A_1	1	29	rural	second_B	0.0	0.6551840269878644	2.5662050713136515	0.5246535094269984	0.0	0.5246535094269984	0.0	2.6096243530748797	0.0	0.0	0.0	3.493847340887139	4.125272965320855	0.6551840269878644	0.3371579483674322	1.2695683405382363	0.0	0.0	0.0	2.125821218625072	0.0	0.0	3.7444193286654217	0.0	0.0	0.0	0.0	0.0	0.3371579483674322	0.0	0.0	2.0510818466525746	4.859419036315678	0.0	0.0	0.0	0.0	0.0	0.0	0.5246535094269984	3.6135296514816266	0.0	1.8086736694862227	0.5246535094269984	0.0
098A_2	2	98	urban	first_A	0.0	0.33502641107966524	1.1747632023699643	0.0	0.0	0.19904860704284807	0.0	3.390805330290958	0.0	0.0	0.0	0.0	4.722252863956534	0.0	0.0	0.7946849492277224	0.0	0.0	0.0	2.014229810541559	0.0	0.0	2.7448243550376183	0.0	0.0	0.0	0.0	0.0	1.1747632023699643	0.0	0.0	1.4522002175574042	4.59963057769614	0.0	0.0	0.0	0.0	3.023542576826523	0.0	0.19904860704284807	3.4083134094508556	0.0	2.3180368360037007	0.901845052934234	0.0
6A_1	1	6	rural	first_A	0.0	0.785620389563368	1.544405622789932	0.0	0.0	0.0	0.0	3.5422509991878095	0.0	0.0	0.0	0.0	4.691785741575821	0.0	0.0	1.3476619064057729	0.0	0.0	0.0	2.6366339527461933	0.0	0.0	3.3371871686249754	0.0	0.0	0.0	0.0	0.0	0.0	0.0	0.0	1.5941783141924428	4.613247324414127	0.0	0.0	0.0	0.0	0.0	0.0	0.0	3.435075917365279	0.0	2.6895668300076614	0.7204406369914649	0.0
B029A_2	2	29	rural	second_B	0.0	0.6616562975378155	2.5675012080742072	0.5304855000550446	0.0	0.34165524004251235	0.0	2.6178974520357223	0.0	0.0	0.0	3.4960473458741337	4.125508872419081	0.5304855000550446	0.34165524004251235	1.249091212929463	0.0	0.0	0.0	2.1263550122919677	0.0	0.0	3.739381122357912	0.0	0.0	0.0	0.0	0.0	0.34165524004251235	0.0	0.0	2.031223830853197	4.859907722189642	0.0	0.0	0.0	0.0	0.0	0.0	0.5304855000550446	3.609614257483129	0.0	1.7839449416871132	0.6616562975378155	0.0
098A_1	1	98	urban	first_A	0.0	0.4349431220651487	1.1345126844010924	0.0	0.0	0.19703643434998627	0.0	3.387872041838204	0.0	0.0	0.0	0.0	4.72312047296463	0.0	0.0	0.79007636024731	0.0	0.0	0.0	2.070205372321019	0.0	0.0	2.74966697234776	0.0	0.0	0.0	0.0	0.0	1.2175129684383459	0.0	0.0	1.4557204286323522	4.5979155264572436	0.0	0.0	0.0	0.0	3.0197239865985064	0.0	0.19703643434998627	3.4168901174976813	0.0	2.323359256602448	0.8642300087705604	0.0
085A_2	2	85	urban	first_A	0.0	0.418446378793984	1.3594905317058732	1.2931429738285094	0.0	0.0	0.0	2.882417203425055	0.0	0.0	0.0	0.0	4.403850772108271	0.25778358777580906	0.0	0.6275451557481436	0.0	0.0	0.0	1.6812899783538287	0.0	0.0	3.0339516136385174	0.0	0.0	0.0	0.0	0.0	0.0	0.0	0.0	0.8243252895174565	4.825558935987458	0.0	0.0	0.0	0.0	3.4088509487637952	0.0	0.0	3.420099451201913	0.0	2.1764401156138558	0.5354603532473694	0.0
085A_1	1	85	urban	first_A	0.0	0.5294619347436659	1.3357279426792772	1.3026332416264754	0.0	0.0	0.0	2.8835214703199683	0.0	0.0	0.0	0.0	4.403029051031118	0.25400364594611674	0.0	0.6210718281935655	0.0	0.0	0.0	1.6873944752598398	0.0	0.0	3.054123389266889	0.0	0.0	0.0	0.0	0.0	0.0	0.0	0.0	0.7610623069544624	4.824985838261394	0.0	0.0	0.0	0.0	3.3951157344407505	0.0	0.0	3.4449498441458015	0.0	2.1818500218400603	0.5294619347436659	0.0
B025A_2	2	25	rural	second_B	0.0	0.9903572948654432	1.2055329511551112	0.0	0.0	0.0	0.0	3.3262516097093986	0.0	0.0	0.0	0.35302038759279886	4.541395032191867	0.0	0.0	0.6778837832300366	0.0	0.0	0.0	2.7590901755811426	0.0	0.0	2.751433791585057	0.0	0.0	0.0	0.0	0.0	0.0	0.0	0.0	1.3725108440414227	4.750593682890212	0.0	0.0	0.0	0.35302038759279886	0.0	0.0	0.0	3.6807982786682296	0.0	2.5559919667820488	1.2055329511551112	0.0
B025A_1	1	25	rural	second_B	0.0	0.9839128538320934	1.2618030281319892	0.0	0.0	0.0	0.0	3.3180412775113153	0.0	0.0	0.0	0.0	4.539564818923952	0.0	0.3490375206589804	0.6722175587439133	0.0	0.0	0.0	2.810406738235197	0.0	0.0	2.7839124923439322	0.0	0.0	0.0	0.0	0.0	0.0	0.0	0.0	1.3656334789662514	4.750747597574326	0.0	0.0	0.0	0.0	0.0	0.0	0.0	3.6846083716073674	0.0	2.5637118160890866	1.1987995120377724	0.0
119A_1	1	119	urban	first_A	0.0	0.3025254142258863	1.4342392533040709	0.6043011926364636	0.0	0.3025254142258863	0.0	2.0711461352398897	0.0	0.0	0.0	0.0	4.621263898020352	0.0	0.0	1.8542021442972372	0.0	0.0	0.0	2.590688981979457	0.0	0.0	4.48533028715239	0.0	0.0	0.0	0.0	0.0	0.0	0.0	0.0	0.3025254142258863	4.384461672228859	0.0	0.0	0.0	0.0	0.0	0.0	0.0	3.148490748602154	0.780640761616887	2.502663372055965	0.7013602086354006	0.0
082A_2	2	82	urban	first_A	0.0	0.8555475459577295	1.8693327299001	0.0	0.0	0.0	0.0	3.452599319340442	0.0	0.0	0.0	0.0	4.719540943370914	0.0	0.0	1.5916346485906505	0.0	0.0	0.0	3.0337582051391476	0.0	0.0	2.0612777890676877	0.0	0.0	0.0	0.0	0.0	0.0	0.0	0.0	1.215536361149808	4.605175603980695	0.0	0.0	0.0	0.0	1.8380625954223773	0.0	0.0	3.42763646387479	0.0	0.0	0.7087306445037972	0.0
B101A_1	1	101	urban	second_B	0.0	0.5617409278496703	1.5998686177256807	0.0	0.0	0.0	0.0	4.053019592260255	0.0	0.0	0.0	0.4414714366126327	4.6233189644585995	0.0	0.0	1.3456268582196014	0.0	0.0	0.0	2.517229115071277	0.0	0.0	3.002700890133501	0.0	0.0	0.0	0.0	0.0	0.0	0.0	0.0	2.3958197397401912	4.6000040281534815	0.0	0.0	0.0	0.0	1.2271713385984364	0.0	0.2745707124958062	3.6235304760099964	0.0	0.6558251057716068	1.0637631961586218	0.0
119A_2	2	119	urban	first_A	0.0	0.3037526520272334	1.4676402888056541	0.6061376017338308	0.0	0.3037526520272334	0.0	2.1159762402200615	0.0	0.0	0.0	0.0	4.6146917114062465	0.0	0.0	1.9398640694766136	0.0	0.0	0.0	2.5507200973356343	0.0	0.0	4.492042817352204	0.0	0.0	0.0	0.0	0.0	0.0	0.0	0.0	0.3037526520272334	4.388435168767079	0.0	0.0	0.0	0.0	0.0	0.0	0.0	3.1418278578762004	0.7033180990099371	2.4925491535211126	0.7033180990099371	0.0
082A_1	1	82	urban	first_A	0.0	0.848661639641991	1.7964796929437514	0.0	0.0	0.0	0.0	3.451931235001025	0.0	0.0	0.0	0.0	4.720800578825654	0.0	0.0	1.5838294704241076	0.0	0.0	0.0	3.0897985938126906	0.0	0.0	2.076001664796399	0.0	0.0	0.0	0.0	0.0	0.0	0.0	0.0	1.2343603247383859	4.600190594206562	0.3031123140886212	0.0	0.0	0.0	1.8170044386324486	0.0	0.0	3.4550179285298315	0.0	0.3031123140886212	0.7022969382246356	0.0
B101A_2	2	101	urban	second_B	0.0	0.5671633027888123	1.587444823601829	0.0	0.0	0.0	0.0	4.054775975292867	0.0	0.0	0.0	0.44624336192236397	4.625157956060401	0.0	0.0	1.369704885679701	0.0	0.0	0.0	2.4621756531108856	0.0	0.0	3.0040156785698886	0.0	0.0	0.0	0.0	0.0	0.0	0.0	0.0	2.3986016590112014	4.5994197329693955	0.0	0.0	0.0	0.0	1.1322200951018222	0.0	0.2780798208430048	3.6106502711188773	0.0	0.5671633027888123	0.998718922740784	0.0
B100A_1	1	100	urban	second_B	0.0	0.5066503623917283	1.665834405459832	0.0	0.0	0.0	0.6351429669855607	3.566786966303278	0.0	0.8147592483156949	0.0	0.0	4.4001900702833545	0.0	0.7341714248626305	0.9414498245137888	0.7341714248626305	0.5066503623917283	0.0	2.2251440993814993	0.0	0.3233629143752792	3.209975204206811	0.0	0.0	0.0	0.0	0.5066503623917283	0.0	0.0	0.0	0.5066503623917283	4.756138076457205	0.3233629143752792	0.0	0.9931847266690648	0.8147592483156949	1.504539379082585	0.3233629143752792	0.5066503623917283	4.063267121128434	0.3233629143752792	2.3198157423773194	0.9414498245137888	0.6351429669855607
21A_1	1	21	rural	first_A	0.0	0.7984295255526175	1.55660445473893	1.0634683392347581	0.0	0.0	0.0	3.3153019046909176	0.0	0.0	0.0	0.0	4.6216266024926895	0.0	0.0	2.2342622111283093	0.0	0.0	0.0	2.492674567671544	1.54037126296704	0.0	2.3232301925541123	0.0	0.0	0.0	0.0	0.0	0.9508610598172142	0.0	0.0	2.006248486611273	4.710677526099819	0.0	0.0	0.0	0.0	0.22033035455030683	0.0	0.0	3.4897462268502877	0.0	2.3353315654818783	0.6959278869087856	0.0
B100A_2	2	100	urban	second_B	0.0	0.5114824281322035	1.6726844187918641	0.0	0.0	0.0	0.6405312800382706	3.5768983472557023	0.0	0.82069412110169	0.0	0.0	4.398466829022516	0.0	0.7398888199832051	0.9476544232017623	0.7398888199832051	0.5114824281322035	0.0	2.170785394368972	0.0	0.32705237198472864	3.202522029290973	0.0	0.0	0.0	0.0	0.32705237198472864	0.0	0.0	0.0	0.32705237198472864	4.757324250735837	0.32705237198472864	0.0	0.9994787150876465	0.82069412110169	1.5261002866513735	0.32705237198472864	0.5114824281322035	4.059509263002534	0.32705237198472864	2.3151315688498038	0.9476544232017623	0.6405312800382706
21A_2	2	21	rural	first_A	0.0	0.8057664812151221	1.5883542554831696	1.0458539882751257	0.0	0.0	0.0	3.331852619945203	0.0	0.0	0.0	0.0	4.619868776178589	0.0	0.0	2.2152825834687704	0.0	0.0	0.0	2.4607474165319005	1.5729748075151646	0.0	2.316634991716276	0.0	0.0	0.0	0.0	0.0	0.9586051687555578	0.0	0.0	2.017694792575584	4.712625419486761	0.0	0.0	0.0	0.0	0.2238173714008382	0.0	0.0	3.474086867667764	0.0	2.3264110509631237	0.6406000222570656	0.0
083A_2	2	83	urban	first_A	0.0	0.0	2.0061585334095735	0.5876409233754566	0.0	0.0	0.0	3.711331041768846	0.0	0.0	0.0	0.0	4.561226772952204	0.0	0.0	0.0	0.0	0.0	0.0	2.439372803896121	0.0	0.0	2.266325928303272	0.0	0.0	0.0	0.0	0.0	0.0	0.0	0.0	2.6377655912438276	4.73774736201235	0.0	0.0	0.0	0.0	0.0	0.0	0.3864433070964963	3.1972399355058543	0.0	2.119112653611965	0.3864433070964963	0.0
7A_2	2	7	rural	first_A	0.0	1.512383081275287	3.5548401529571687	0.21580161998527458	0.0	0.21580161998527458	0.0	2.837019782927399	0.0	0.0	0.0	0.0	4.843645523524499	1.0529989671396518	0.0	1.2327552561132626	0.0	0.0	0.0	2.8684030701324104	0.0	0.0	2.1714021638613783	0.0	0.0	0.0	0.0	0.0	0.0	0.0	0.0	1.989196620944047	4.379925973154155	0.0	0.0	0.0	0.0	0.0	0.0	0.7888021014662022	2.7211463424377746	0.0	1.3471247323551394	0.46699541486259794	0.0
120A_1	1	120	urban	first_A	0.0	0.7903922741263327	1.4290673546789385	0.30841593396794087	0.0	0.0	0.0	3.481955515335016	0.0	0.0	0.0	1.2926431924722395	4.616838263561014	0.30841593396794087	0.0	1.7852561694767928	0.0	0.0	0.0	2.400195356927199	0.0	0.0	2.67737488075824	0.0	0.0	0.0	0.0	0.0	0.0	0.0	0.0	2.082711095924347	4.693885117805838	0.0	0.0	0.0	0.0	0.7903922741263327	0.0	0.30841593396794087	3.4821035635355844	0.0	2.434549340094793	0.7107279546943821	0.0
7A_1	1	7	rural	first_A	0.0	1.5254963029519077	3.5141814706874652	0.21429749485053548	0.0	0.21429749485053548	0.0	2.879802434654872	0.0	0.0	0.0	0.0	4.845367328990712	1.0963150203325536	0.0	1.2291300740222542	0.0	0.0	0.0	2.911841783363651	0.0	0.0	2.1731910709958466	0.0	0.0	0.0	0.0	0.0	0.0	0.0	0.0	1.9994803215609105	4.377679981496471	0.0	0.0	0.0	0.0	0.0	0.0	0.8680199552718783	2.7293511857087074	0.0	1.3434471666914214	0.46446188672954974	0.0
083A_1	1	83	urban	first_A	0.0	0.0	1.9873181475152113	0.5828722087053568	0.0	0.0	0.0	3.704889273301662	0.0	0.0	0.0	0.0	4.562854049519156	0.0	0.0	0.0	0.0	0.0	0.0	2.4921591725586296	0.0	0.0	2.2892718058196233	0.0	0.0	0.0	0.0	0.0	0.0	0.0	0.0	2.6327698434478393	4.736684608572983	0.0	0.0	0.0	0.0	0.0	0.0	0.3826582018401728	3.2032804081756567	0.0	2.1127189610007586	0.3826582018401728	0.0
120A_2	2	120	urban	first_A	0.0	0.7950315262302022	1.3617045125967062	0.3112366856833273	0.0	0.0	0.0	3.482570201230514	0.0	0.0	0.0	1.3414583578293018	4.618618809983073	0.3112366856833273	0.0	1.768014790570018	0.0	0.0	0.0	2.3664431508119788	0.0	0.0	2.6655566600776615	0.0	0.0	0.0	0.0	0.0	0.0	0.0	0.0	2.0769108598742303	4.692775131592331	0.0	0.0	0.0	0.0	0.7151875174660148	0.0	0.3112366856833273	3.4792629409576854	0.0	2.4350765077449994	0.7151875174660148	0.0
B082A_2	2	82	urban	second_B	0.0	1.1223218667784522	3.7164085713147346	0.0	0.0	0.0	0.0	3.3734722672754773	0.0	0.0	0.0	0.2883736511038607	4.8424582420481554	0.0	0.2883736511038607	1.8554690893361956	0.0	0.0	0.0	3.434462367561531	0.0	0.0	3.341301721046169	0.0	0.0	0.0	0.0	0.0	0.0	0.0	0.0	0.4601628166456589	4.235381278196111	0.2883736511038607	0.0	0.0	0.2883736511038607	0.678538941873578	0.0	0.2883736511038607	2.450067076307959	0.0	0.0	0.97694612476491	0.0
B035A_2	2	35	rural	second_B	0.0	0.22081741331036528	0.799458255210548	0.22081741331036528	0.0	0.22081741331036528	0.0	3.2410352531708195	0.0	0.0	0.0	0.562394448022735	4.532403038694587	0.0	0.0	0.9829617106321782	0.0	0.0	0.0	2.7834625027059126	0.9829617106321782	0.0	2.4451010347554214	0.0	0.0	0.0	0.0	0.0	1.541559108914321	0.0	0.0	1.5959080645872918	4.764288289164542	0.22081741331036528	0.0	0.0	0.0	3.040781674966697	0.0	0.0	3.321220208722226	0.0	2.3020640183881134	0.3665026968694015	0.0
B035A_1	1	35	rural	second_B	0.0	0.21356471642972158	0.7840045975558043	0.21356471642972158	0.0	0.21356471642972158	0.0	3.258131601316424	0.0	0.0	0.0	0.0	4.537363004854981	0.0	0.0	0.9356141429160237	0.0	0.0	0.0	2.8222495530507965	0.9664842623972618	0.0	2.5460705966905888	0.0	0.0	0.0	0.0	0.0	1.5477691338993245	0.0	0.0	1.5477691338993245	4.75980501988845	0.0	0.0	0.0	0.0	3.0283523609009833	0.0	0.21356471642972158	3.330082838407605	0.0	2.3775905677128786	0.46322542328339605	0.0
10A_1	1	10	rural	first_A	0.0	1.0655744061471055	3.6458494358756157	0.0	0.0	0.0	0.0	2.6059574693875005	0.0	0.0	0.0	0.5631801147888972	4.780357010963518	0.36711955396660495	0.0	1.828895740170601	0.0	0.0	0.0	2.583963368575563	0.0	0.0	2.2431966542511024	0.0	0.0	0.0	0.0	0.0	0.0	0.0	0.0	2.492193914303016	4.4765407304728475	0.0	0.0	0.0	0.0	2.104588031651536	0.0	0.36711955396660495	3.1591683464033475	0.0	1.1125577517553293	0.5631801147888972	0.0
B082A_1	1	82	urban	second_B	0.0	1.1468656775603758	3.7111835713385983	0.0	0.0	0.0	0.0	3.3644731080041193	0.0	0.0	0.0	0.2856183658475905	4.83987353503409	0.0	0.2856183658475905	1.8611213918523206	0.0	0.0	0.0	3.4913244106511363	0.0	0.0	3.3468394239123564	0.0	0.0	0.0	0.0	0.0	0.0	0.0	0.0	0.7521527255513991	4.237586981735462	0.0	0.0	0.0	0.2856183658475905	0.6740418583260345	0.0	0.2856183658475905	2.487222221299898	0.0	0.0	0.9264541365133669	0.0
10A_2	2	10	rural	first_A	0.0	1.019354025208144	3.6428460421916506	0.0	0.0	0.0	0.0	2.6173674801273408	0.0	0.0	0.0	0.371218900341825	4.782463088800186	0.371218900341825	0.0	1.8094817282836857	0.0	0.0	0.0	2.5349860889198155	0.0	0.0	2.1788064566144296	0.0	0.0	0.0	0.0	0.0	0.0	0.0	0.0	2.4937200915856477	4.474315155110992	0.0	0.0	0.0	0.0	2.1071313739727806	0.0	0.371218900341825	3.1529178981659114	0.0	1.1191686514823707	0.7035022187282812	0.0
B109A_2	2	109	urban	second_B	0.0	1.4871581207673412	2.0150147023404195	0.0	0.0	0.0	0.5881964555408331	3.51046595246644	0.0	0.46482014780985875	0.29183698385084195	0.0	4.577858787650296	0.0	1.343967792676165	1.926113559372084	0.46482014780985875	0.0	0.0	1.9986310455497387	0.0	0.0	2.3375246632659343	0.0	0.0	0.0	0.0	0.0	0.0	0.0	0.0	2.641372913379581	4.434489432709351	0.0	0.0	0.0	0.46482014780985875	0.8292173720795439	0.5881964555408331	0.9377623690505522	4.255019253474132	0.29183698385084195	1.6350494349418943	0.5881964555408331	0.0
B034A_1	1	34	rural	second_B	0.0	1.1810340998515263	2.8520871245212116	0.2754797244250767	0.0	0.0	0.0	2.2958578510710437	0.0	0.0	0.0	0.0	4.652113813536342	0.0	0.2754797244250767	0.8573395240001438	0.0	0.0	0.0	2.452626843504866	0.0	0.0	1.69648920081212	0.0	0.0	0.0	0.0	0.0	0.0	0.0	0.0	1.921025306357446	4.62281554604959	0.0	0.0	0.0	0.0	1.952177570742326	0.0	0.7346922143022175	4.033808600485177	0.0	0.0	1.154909549755216	0.4427089062666303
B034A_2	2	34	rural	second_B	0.0	1.1872145291744824	2.848293118644467	0.27859851768279953	0.0	0.0	0.0	2.362344887932627	0.0	0.0	0.0	0.0	4.6523558616173855	0.0	0.27859851768279953	0.8630402696718297	0.0	0.0	0.0	2.4369485312998322	0.0	0.0	1.6538563423852808	0.0	0.0	0.0	0.0	0.0	0.0	0.0	0.0	1.9229204647690032	4.623028327699527	0.0	0.0	0.0	0.0	1.9672240432410246	0.0	0.7400947835977575	4.03150501928509	0.0	0.0	1.1332355319530172	0.44694754776635137
B109A_1	1	109	urban	second_B	0.0	1.4951405091577175	1.9761234882616918	0.0	0.0	0.0	0.5840933990739328	3.5009276998101373	0.0	0.4611880510293276	0.2891352287818262	0.0	4.57820744810303	0.0	1.3386805577808911	1.9255441368277488	0.4611880510293276	0.0	0.0	2.0329978910183044	0.0	0.0	2.368672863119932	0.0	0.0	0.0	0.0	0.0	0.0	0.0	0.0	2.6452454852451184	4.436774188855216	0.0	0.0	0.0	0.2891352287818262	0.8820553488813551	0.679778793391567	0.9783491432353273	4.254584676833312	0.2891352287818262	1.6296389216130371	0.8245030233828926	0.0
101A_1	1	101	urban	first_A	0.0	0.6918530351163045	1.6931200116534442	0.0	0.0	0.0	0.0	3.618965231021024	0.0	0.0	0.0	0.557806299386757	4.5905575029811105	0.0	0.0	1.3137333886559601	0.0	0.0	0.0	2.89328095949753	0.0	0.0	2.355987840729443	0.0	0.0	0.0	0.0	0.0	0.0	0.0	0.0	1.0588035225125485	4.717755752210446	0.0	0.0	0.0	0.0	0.0	0.0	0.0	3.338939664222766	0.0	0.0	0.6918530351163045	0.0
101A_2	2	101	urban	first_A	0.0	0.6955554741481457	1.6740324719918265	0.0	0.0	0.0	0.0	3.6310447828852883	0.0	0.0	0.0	0.36554057760926584	4.590837990890618	0.0	0.0	1.3181513230404613	0.0	0.0	0.0	2.848010283605933	0.0	0.0	2.3555818567038527	0.0	0.0	0.0	0.0	0.0	0.0	0.0	0.0	0.9504469245324417	4.7177223300705995	0.0	0.0	0.0	0.0	0.0	0.0	0.0	3.327696501793483	0.0	0.0	0.6955554741481457	0.0
B024A_1	1	24	rural	second_B	0.0	0.800695225169954	2.4755290994728107	0.0	0.0	0.657672864660063	0.0	2.8045405514786803	0.2756829759265809	0.0	0.0	0.2756829759265809	4.579057706120116	0.2756829759265809	0.0	1.1814382092296452	0.0	0.0	0.0	2.5113672301233874	0.0	0.0	2.0273782589161153	0.0	0.0	0.0	0.0	0.0	0.5634622177447031	0.0	0.0	2.443456168275844	4.61692227630858	0.0	0.0	0.0	0.0	2.570080978832486	0.0	0.0	4.237504541881715	0.0	1.83494585434237	0.7350451669290845	0.0
B039A_1	1	39	rural	second_B	0.0	0.0	1.0400167076500515	0.0	0.0	0.0	0.0	3.3026182770245924	0.0	0.0	0.0	2.0350403076724386	4.516384117742701	0.6356580928894646	0.0	0.883290519637856	0.0	0.0	0.0	2.4350077541960107	0.7347181988451251	0.0	2.1900711452251436	0.0	0.0	0.0	0.0	0.0	0.0	0.0	0.0	0.6356580928894646	4.779809867025813	0.0	0.0	0.0	0.0	1.1549391719464968	0.0	0.32371500439839146	3.562481571755473	0.0	2.459055205986411	1.1199053114816266	0.5071120428186364
B024A_2	2	24	rural	second_B	0.0	0.807574835352569	2.4849492096812305	0.0	0.0	0.6640517665582594	0.0	2.803533782209259	0.2795372325007439	0.0	0.0	0.569408352248457	4.582482990098197	0.2795372325007439	0.0	1.1890662729167278	0.0	0.0	0.0	2.463895203412953	0.0	0.0	2.001636182429212	0.0	0.0	0.0	0.0	0.0	0.569408352248457	0.0	0.0	2.441768293832236	4.618030464246791	0.2795372325007439	0.0	0.0	0.0	2.578219989049864	0.0	0.0	4.22804108588292	0.0	1.8315749719311487	0.7417153480922705	0.0
B081A_2	2	81	urban	second_B	0.0	0.8993640224790183	2.441358685796878	0.695564663741183	0.0	0.0	0.0	3.0449609814373035	0.0	0.0	0.0	0.2989047889205566	4.740133910695551	0.0	0.2989047889205566	2.5686221865223233	0.0	0.0	0.0	3.487662227758393	0.0	0.0	2.8856063747685234	0.0	0.0	0.0	0.0	0.0	0.0	0.0	0.0	0.5988682685845114	4.488276173755993	0.2989047889205566	0.0	0.0	0.2989047889205566	0.0	0.0	0.2989047889205566	3.8927616345375786	0.0	1.8822854655701349	0.5988682685845114	0.0
B081A_1	1	81	urban	second_B	0.0	0.8933303884288893	2.4297781785764063	0.6900555901130551	0.0	0.0	0.0	3.038056222279455	0.0	0.0	0.0	0.0	4.73691549447978	0.0	0.2954799660002503	2.5709210825409237	0.0	0.0	0.0	3.5399151421487414	0.0	0.0	2.899466402823637	0.0	0.0	0.0	0.0	0.0	0.0	0.0	0.0	0.7688614017258161	4.486600977840049	0.2954799660002503	0.0	0.0	0.0	0.0	0.0	0.2954799660002503	3.8989734482823315	0.0	1.9080425138436234	0.6900555901130551	0.0
B006A_2	2	6	rural	second_B	0.0	1.1828511486505102	1.9642876912350926	0.0	0.0	0.46210447241396724	0.0	3.6090290343539246	0.0	0.0	0.0	0.8256936192059573	4.733873998886454	0.0	0.0	1.0583965475031794	0.0	0.0	0.0	2.39731995783187	0.0	0.0	2.454474525823785	0.0	0.0	0.0	0.0	0.0	0.0	0.0	0.0	1.5220096041645417	4.516465237949876	0.0	0.0	0.0	0.0	0.0	0.0	0.0	3.871816072158873	0.0	2.5728309427650475	1.1549192953277945	0.0
B020A_1	1	20	rural	second_B	0.0	0.666306210132453	2.378891587208101	0.0	0.0	0.0	0.0	2.027326778886524	0.28090476506390627	0.0	0.0	0.0	4.39079577266606	0.0	0.0	1.2830453264425628	0.0	0.0	0.0	1.216440028210974	0.0	0.0	2.5465941301892214	0.0	0.0	0.0	0.0	0.0	0.0	0.0	0.0	1.9925954494434521	4.81169097786768	0.28090476506390627	0.0	0.0	0.0	0.0	0.0	0.666306210132453	3.959209823158603	0.0	2.372238141517665	1.0040781434986272	0.0
B001A_1	1	1	rural	second_B	0.0	1.322583287447638	4.117653450837968	0.301221129876704	0.0	1.3427875004447305	0.0	2.6545578791782454	0.0	0.0	0.0	3.102815588274404	4.528282618209781	0.0	0.0	1.7997166700053209	0.0	0.0	0.0	2.9655834714840577	0.0	0.0	2.553049330381151	0.0	0.0	0.0	1.2044782903289848	0.0	0.0	0.0	0.0	3.2500693971708148	4.587183198423821	0.0	0.0	0.0	0.0	1.1464829322911814	0.0	1.4774907050024013	3.9573665099073936	0.0	1.2791156787137956	1.0003439810405286	0.0
116A_1	1	116	urban	first_A	0.0	0.8576621564561947	1.8460068518063015	0.9940950381176366	0.0	0.27565573677081223	0.0	0.9080538733319826	0.0	0.0	0.0	0.0	4.613577451494606	0.0	0.0	1.96105321043034	0.0	0.0	0.0	2.660433908851632	0.0	0.0	3.2643025822388294	0.0	0.0	0.0	0.0	0.0	0.0	0.0	0.0	0.27565573677081223	4.656854188836084	0.0	0.0	0.0	0.0	0.0	0.0	0.0	3.894135012290824	0.0	3.2220948135253917	0.9940950381176366	0.0
B001A_2	2	1	rural	second_B	0.0	1.3083931350266835	4.131728895478188	0.30492088869914535	0.0	1.3296007321380934	0.0	2.6560899919079497	0.0	0.0	0.0	3.1032591161507774	4.527312505187732	0.0	0.0	1.7784690837304316	0.0	0.0	0.0	2.9102844054410704	0.0	0.0	2.543018969464132	0.0	0.0	0.0	1.2113870446504973	0.0	0.0	0.0	0.0	3.251772447701802	4.585812917396028	0.0	0.0	0.0	0.0	1.1533264579657898	0.0	1.4846124641857206	3.9517352379460124	0.0	1.2377442436287485	1.0069787022952623	0.0
116A_2	2	116	urban	first_A	0.0	0.8201749133188359	1.900554701629251	0.9737923683600043	0.0	0.28666585584476534	0.0	0.9737923683600043	0.0	0.0	0.0	0.28666585584476534	4.615160515829539	0.0	0.0	1.966720723458101	0.0	0.0	0.0	2.6429424943878606	0.0	0.0	3.237733590150133	0.0	0.0	0.0	0.0	0.0	0.0	0.0	0.0	0.580331603359172	4.65639731312415	0.0	0.0	0.0	0.0	0.28666585584476534	0.0	0.0	3.899128532543501	0.0	3.1999678666585547	1.0149120936724834	0.0
B007A_2	2	7	rural	second_B	0.0	1.6181143223209005	2.356612997389036	0.0	0.0	0.0	0.0	2.590320561739434	0.0	0.0	0.0	0.5613062050624937	4.752490367977148	0.5613062050624937	0.0	1.0632157940606282	0.0	0.27429005002346796	0.0	2.7476315253857564	0.0	0.0	2.79365317470503	0.0	0.0	0.0	0.7981970711116753	0.0	0.0	0.0	0.0	1.7717180886094197	4.558745653117968	0.0	0.0	0.0	0.0	0.0	0.0	0.9914796498746916	3.688285448796899	0.0	1.4380226402703549	0.9055033169105215	0.0
B007A_1	1	7	rural	second_B	0.0	1.6647249324426743	2.3675980374000605	0.0	0.0	0.0	0.0	2.6357075173026807	0.0	0.0	0.0	0.43756047623742295	4.7510906864139475	0.5572907809801653	0.0	1.0581528319385136	0.0	0.43756047623742295	0.0	2.8026321023580487	0.0	0.0	2.804412851190306	0.0	0.0	0.0	0.7935391593388001	0.0	0.0	0.0	0.0	1.7726871318904003	4.559305426050413	0.0	0.0	0.0	0.0	0.0	0.0	1.0238039492968531	3.686954007373114	0.0	1.4597062704503538	0.9456952482059616	0.0
B020A_2	2	20	rural	second_B	0.0	0.6795864408103469	2.346806791718878	0.0	0.0	0.0	0.0	1.9844781166583547	0.28901702142090474	0.0	0.0	0.5839135789011929	4.387992988135288	0.0	0.0	1.299043481803521	0.0	0.0	0.0	1.1533912921708545	0.0	0.0	2.4455392573413146	0.0	0.0	0.0	0.0	0.0	0.0	0.0	0.0	2.001174542534275	4.8163282793771565	0.0	0.0	0.0	0.0	0.0	0.0	0.5839135789011929	3.9387141754007224	0.0	2.3430957657547467	0.9326508266187389	0.0
B031A_1	1	31	rural	second_B	0.0	0.7114101088361069	1.4569015328096806	0.8981117807516104	0.0	0.0	0.0	2.395039356761721	0.0	0.0	0.0	0.0	4.423887264976053	0.0	0.0	1.3369890679361878	0.0	0.0	0.0	2.1563120282387684	0.8147174254574113	0.0	2.0365395420232044	0.0	0.0	0.0	0.0	0.0	0.0	0.0	0.0	0.9680431056212645	4.81655781719609	0.0	0.0	0.0	0.0	1.3637666666207515	0.0	0.575595226589024	3.822283135715423	0.0	2.488200432779498	0.8147174254574113	0.0
B086A_1	1	86	urban	second_B	0.0	1.3319228611310359	2.118766376793492	0.0	0.0	0.0	0.0	3.1320166202075352	0.0	0.0	0.0	0.0	4.715615280520523	0.0	0.0	0.9633058732338887	0.0	0.0	0.0	2.8396557575406076	0.0	0.0	4.338489405187581	0.0	0.0	0.0	0.0	0.0	0.0	0.0	0.0	2.169766523808124	4.360117575567217	0.0	0.0	0.0	0.0	0.7071354960438709	0.0	1.0833134961911708	2.277300421298646	0.6541681249161873	0.0	0.20002527493398115	0.0
39A_2	2	39	rural	first_A	0.0	1.3449631320030433	1.7135725578766625	1.0358391004855603	0.0	0.0	0.0	3.5112168837302904	0.0	0.0	0.0	1.4649675634525008	4.71458627729724	0.0	0.0	2.0448185753345705	0.0	0.0	0.0	2.9893404994019344	0.0	0.0	2.4620443312997624	0.0	0.0	0.0	0.0	0.0	0.0	0.0	0.0	0.0	4.605469492857181	0.0	0.0	0.0	0.0	1.2858240890050128	0.0	0.3817655047353361	3.4212596024205717	0.0	1.7690284732004988	0.7181539221276522	0.0
24A_1	1	24	rural	first_A	0.0	0.8927669649157187	2.3125212539504556	0.7064831703399215	0.0	0.373356562400214	0.0	2.584149305045942	0.0	0.0	0.0	0.0	4.70345838179893	0.0	0.0	1.272106775662881	0.0	0.0	0.0	2.208885120714209	0.0	0.0	2.371687863745667	0.0	0.373356562400214	0.0	0.0	0.0	0.0	0.0	0.0	1.1650712321492027	4.503817835384428	0.0	0.0	0.0	0.0	3.851875220132297	0.0	0.373356562400214	3.938976460855411	0.0	2.33497999170549	0.7064831703399215	0.0
118A_2	2	118	urban	first_A	0.0	0.5529749367238763	1.1418450372819435	0.0	0.0	0.0	0.0	0.3591258274218174	0.0	0.0	0.0	0.0	4.700302169332829	0.0	0.0	1.0001662037225194	0.0	0.0	0.0	2.714394281247429	0.0	0.0	2.688858307133508	0.0	0.0	0.0	0.0	0.0	0.0	0.0	0.0	0.0	4.648452646508207	0.0	0.0	0.0	0.0	0.0	0.0	0.0	3.5938819955298893	0.0	0.7885250257430834	0.9403952745805901	0.0
39A_1	1	39	rural	first_A	0.0	1.3347032066245494	1.6910427874374738	1.0260887277872859	0.0	0.0	0.0	3.530862409856931	0.0	0.0	0.0	1.4331143502522639	4.709148966024512	0.0	0.0	2.034165179889002	0.0	0.0	0.0	3.0322027287141404	0.0	0.0	2.4576176454356777	0.0	0.0	0.0	0.0	0.0	0.0	0.0	0.0	0.3755101110173482	4.607177790325191	0.0	0.0	0.0	0.0	1.3347032066245494	0.0	0.3755101110173482	3.458750248948755	0.0	1.7982170412988523	0.7094804484755318	0.0
24A_2	2	24	rural	first_A	0.0	0.8981959709047478	2.3493036214575436	0.7114877545512127	0.0	0.37695469976232765	0.0	2.5888092006704735	0.0	0.0	0.0	0.0	4.70541792601708	0.0	0.0	1.2095895585416774	0.0	0.0	0.0	2.1768539822527555	0.0	0.0	2.365124401310621	0.0	0.37695469976232765	0.0	0.0	0.0	0.0	0.0	0.0	1.1708690059586373	4.502158543294957	0.0	0.0	0.0	0.0	3.8561763861150853	0.0	0.37695469976232765	3.930303037083107	0.0	2.33008677706904	0.8147990361252027	0.0
B031A_2	2	31	rural	second_B	0.0	0.7169944307509679	1.5036153236306449	0.9041635627000133	0.0	0.0	0.0	2.4731007936239884	0.0	0.0	0.0	0.0	4.422912852684441	0.0	0.0	1.3435937228526813	0.0	0.0	0.0	2.054294329924984	0.820585017614346	0.0	1.8854395044712398	0.0	0.0	0.0	0.0	0.0	0.0	0.0	0.0	1.034537042337239	4.817440159757555	0.3809272536446689	0.0	0.0	0.0	1.3703902312359164	0.0	0.5806878367066578	3.8179449706433735	0.0	2.485237670884594	0.820585017614346	0.0
B086A_2	2	86	urban	second_B	0.0	1.2616403945813168	2.0633135275189494	0.0	0.0	0.0	0.0	3.1177207096911106	0.0	0.0	0.0	0.20861285347174416	4.7231968362351395	0.0	0.0	0.9550282290286785	0.0	0.0	0.0	2.7775276733878913	0.0	0.0	4.317255807241109	0.0	0.0	0.0	0.0	0.0	0.0	0.0	0.0	2.1375979569839947	4.365929486000753	0.20861285347174416	0.0	0.0	0.0	0.7256231909796897	0.0	1.0360781819414393	2.2794569233500592	0.6720821099193264	0.20861285347174416	0.20861285347174416	0.0
118A_1	1	118	urban	first_A	0.0	0.3566521105757149	1.2116359522765836	0.0	0.0	0.0	0.3566521105757149	0.5498062596846585	0.0	0.0	0.0	0.0	4.699511500201527	0.0	0.0	0.9962020366037613	0.0	0.0	0.0	2.7461837024855904	0.0	0.0	2.7310424091940306	0.0	0.0	0.0	0.0	0.0	0.0	0.0	0.0	0.0	4.64859058043134	0.0	0.0	0.0	0.0	0.0	0.0	0.0	3.592171916219463	0.0	0.7848385068507375	0.9364963618322573	0.0
109A_2	2	109	urban	first_A	0.0	1.31329359877699	3.243537479274232	0.0	0.0	1.0014569676783678	0.0	2.3585928513334977	0.6032744702391328	0.0	0.0	0.3989118633465171	4.531292631359318	0.0	0.0	1.2445642740085887	0.0	0.0	0.0	2.248354108100211	0.0	0.0	3.5981052763058186	0.0	0.0	0.0	0.0	0.0	0.0	0.0	0.0	2.8057554478297466	4.693221558625375	0.0	0.0	0.0	0.0	1.205637551376707	0.0	0.3989118633465171	3.860996832770015	0.0	2.1933385555882765	1.0014569676783678	0.0
109A_1	1	109	urban	first_A	0.0	1.3398045149902869	3.2259153486115775	0.0	0.0	0.9975318695965473	0.0	2.3246286494291817	0.6000041912906233	0.0	0.0	0.39629614789503986	4.5289847722309045	0.0	0.0	1.2404520376670813	0.0	0.0	0.0	2.2549505436027446	0.0	0.0	3.6004559718914297	0.0	0.0	0.0	0.0	0.0	0.0	0.0	0.0	2.8014005174727146	4.695017804588415	0.0	0.0	0.0	0.0	1.276155179586259	0.0	0.6000041912906233	3.863248939829295	0.0	2.2094612520406116	0.9975318695965473	0.0
108A_1	1	108	urban	first_A	0.0	0.0	1.9306349476783187	1.4057951137177211	0.0	0.0	0.0	2.811396029096025	0.0	0.0	0.0	0.5702352734720263	4.410377328942932	0.0	0.0	1.163960859155971	0.0	0.0	0.0	2.5829604295628457	0.0	0.0	4.390550303509172	0.0	0.0	0.0	0.0	0.0	0.0	0.0	0.0	0.8085304071066284	4.660048107509077	0.0	0.0	0.0	0.0	0.3726695383213349	0.0	0.0	3.334989115138555	0.0	2.2360180943117904	0.7055257519616632	0.0
108A_2	2	108	urban	first_A	0.0	0.0	1.8674310433759105	1.4019391432027364	0.0	0.0	0.0	2.808297893750331	0.0	0.0	0.0	0.7023051685357972	4.401844156500272	0.0	0.0	1.3529328771935711	0.0	0.0	0.0	2.572746579916979	0.0	0.0	4.383669734783791	0.0	0.0	0.0	0.0	0.0	0.0	0.0	0.0	1.0180040874462553	4.669880296152615	0.0	0.0	0.0	0.0	0.37036165607653915	0.0	0.0	3.312585046303367	0.0	2.1963339658536656	0.5673044540421628	0.0
34A_1	1	34	rural	first_A	0.0	0.8513091057708086	1.9421115744433095	0.6886285770115586	0.0	0.32412636725307614	0.0	2.1519019173596026	0.0	0.0	0.0	0.0	4.812118250479977	0.0	0.0	1.0825131473340228	0.0	0.0	0.0	2.356571395936035	0.0	0.0	2.4802357441825644	0.0	0.0	0.0	0.0	0.0	0.0	0.0	0.0	2.2927577792706564	4.417982417003557	0.0	0.0	0.0	0.0	0.0	0.0	0.6886285770115586	3.0707012931239412	0.19162450051945898	0.0	0.5076512976846711	0.0
34A_2	2	34	rural	first_A	0.0	0.8234621525393161	1.9424801425343725	0.6430467060088773	0.0	0.19478662172449993	0.0	2.2339105321900146	0.0	0.0	0.0	0.0	4.813646438487278	0.0	0.0	1.0701726850298028	0.0	0.0	0.0	2.2990571210552018	0.0	0.0	2.4660968607283467	0.0	0.0	0.0	0.0	0.0	0.0	0.0	0.0	2.3039676899044403	4.419551952114926	0.0	0.0	0.0	0.0	0.0	0.0	0.6956454134617195	3.0565956902248823	0.19478662172449993	0.0	0.5137402934449617	0.0
B107A_2	2	107	urban	second_B	0.0	0.619532076460926	0.7593888355320708	0.8650097304505795	0.0	0.0	0.0	2.865876162231022	0.0	0.0	0.0	0.5280361140117261	4.402257459136234	0.0	0.0	1.5907355003230956	0.0	0.0	0.0	2.38853415476087	0.0	0.0	4.537952612992251	0.0	0.0	0.0	0.0	0.0	0.0	0.0	0.0	0.6950660918943212	4.5500857765495555	0.2531079987087949	0.0	0.0	0.0	0.0	0.0	0.0	3.473769290660586	0.0	2.315284394030065	0.909527184842928	0.0
B107A_1	1	107	urban	second_B	0.0	0.6385677612201757	0.7551962888800785	0.8035430252442731	0.0	0.0	0.0	2.835836736529151	0.0	0.0	0.0	0.0	4.35522823126094	0.0	0.0	1.2492945507996436	0.0	0.0	0.0	2.354440461662197	0.0	0.0	4.516164415023351	0.0	0.0	0.0	0.0	0.0	0.0	0.0	0.0	0.6385677612201757	4.603041239975176	0.0	0.0	0.0	0.0	0.0	0.0	0.0	3.4456344923488404	0.0	2.2740975070345315	0.8470427620151907	0.0
18A_1	1	18	rural	first_A	0.0	0.8592834326879416	2.1777615179826086	0.48819413719298377	0.0	0.48819413719298377	1.6288938876181247	3.1570015473419715	0.0	0.0	0.0	0.6144973426098972	4.612166343364262	0.0	0.48819413719298377	2.0206662158398987	0.0	0.48819413719298377	0.48819413719298377	2.5951016989825213	0.0	0.0	1.9657132197245213	0.0	0.0	0.0	0.0	0.0	0.0	0.3093610120962705	0.0	0.7919487970014477	4.6991552928306195	0.7122239839227363	0.0	0.0	0.0	2.3086786566472037	0.0	1.014882643926979	3.689614889777937	0.8592834326879416	2.9074640029883603	1.5475075401267546	0.48819413719298377
18A_2	2	18	rural	first_A	0.0	0.9227516539076954	2.1361745842444684	0.49218167097103876	0.0	0.49218167097103876	1.6346502556083207	3.3036484608845393	0.0	0.0	0.0	0.6189667618566178	4.612013177015646	0.0	0.49218167097103876	2.0134024474850816	0.0	0.49218167097103876	0.49218167097103876	2.5601550091628464	0.0	0.0	1.8794283750868226	0.0	0.0	0.0	0.0	0.0	0.0	0.3123739864752128	0.0	0.7968965588400743	4.69512447899091	0.7169808313469048	0.0	0.0	0.0	2.3189541148500927	0.0	0.9742092000089912	3.6876939792538628	0.7968965588400743	2.8921879429767836	1.5532355408015928	0.49218167097103876
B037A_1	1	37	rural	second_B	0.0	0.8814390571410398	3.148136238507206	0.8814390571410398	0.0	0.5616238118891427	0.0	2.5170682093537704	0.0	0.0	0.0	3.5785333438776212	4.347578304968404	0.0	0.0	1.0636157379417228	0.0	0.0	0.0	2.137308647258146	1.6866261155620137	0.0	3.7836510780964825	0.0	0.0	0.0	0.0	0.0	0.7985652032150554	0.0	0.0	2.7132000965002034	4.776257193892405	0.36589787395141204	0.0	0.0	0.0	0.0	0.0	0.7985652032150554	3.7025331346349764	0.0	2.173434980621298	1.259796372927408	0.0
B118A_2	2	118	urban	second_B	0.0	0.5786190723173763	1.7094127525568164	0.0	0.0	0.45634824257195583	0.45634824257195583	1.084908468972014	0.0	0.0	0.0	0.0	4.629501913432029	0.0	1.084908468972014	1.116914380752243	0.0	0.0	0.0	2.7643879562654106	0.0	0.0	2.997463903415933	0.28554412747324526	0.45634824257195583	0.0	0.0	0.6739204387976181	0.0	0.0	0.0	0.6739204387976181	4.697572375280573	0.28554412747324526	0.0	0.0	0.5786190723173763	0.45634824257195583	0.0	0.0	3.728431136571468	0.5786190723173763	0.45634824257195583	1.560358320091438	0.0
B118A_1	1	118	urban	second_B	0.0	0.5750489089876056	1.712464084724738	0.0	0.0	0.45319571344464354	0.45319571344464354	1.0459325267262627	0.0	0.0	0.0	0.0	4.629958194841321	0.0	1.0804529254737192	1.1422138201780698	0.0	0.0	0.0	2.7955242332548327	0.0	0.0	2.9930178040356363	0.2832105394466944	0.5750489089876056	0.0	0.0	0.6700970197160159	0.0	0.0	0.0	0.7480325481122599	4.696820590456193	0.0	0.0	0.0	0.7480325481122599	0.45319571344464354	0.0	0.0	3.7287518521688834	0.6700970197160159	0.2832105394466944	1.5556356619499834	0.0
B108A_2	2	108	urban	second_B	0.0	0.29276158814667547	1.5400777936427321	1.6069571021768723	0.0	0.8308257374816644	0.0	2.6690795398358147	0.0	0.0	0.0	0.8885152998497169	4.405104637957426	0.4660613552529698	0.0	2.3525913016002784	0.0	0.0	0.0	3.08230589693959	0.0	0.0	4.5096424888703694	0.0	0.0	0.0	0.0	0.0	0.0	0.0	0.0	0.4660613552529698	4.580416679188909	0.29276158814667547	0.0	0.0	0.0	0.0	0.0	0.4660613552529698	2.752708979680602	0.0	3.0905259730774683	0.8308257374816644	0.0
B108A_1	1	108	urban	second_B	0.0	0.28908312505138145	1.578450853746431	1.6197869789367054	0.0	0.8819622236749243	0.0	2.6642391827934784	0.0	0.0	0.0	0.978253220993111	4.404454641397219	0.4611179289152788	0.0	2.350621780187405	0.0	0.0	0.0	3.092395093181693	0.0	0.0	4.512011729065823	0.0	0.0	0.0	0.0	0.0	0.0	0.0	0.0	0.5840141406412858	4.578252141829768	0.28908312505138145	0.0	0.0	0.0	0.0	0.0	0.4611179289152788	2.7561269349116775	0.0	3.096689979321494	0.8819622236749243	0.0
B037A_2	2	37	rural	second_B	0.0	0.7081050751597905	3.155332174414155	0.8112429285422467	0.0	0.5725839349436472	0.0	2.533799602935633	0.0	0.0	0.0	3.59778595926582	4.357813320337644	0.0	0.0	1.1669513576968185	0.0	0.0	0.0	2.139489230565305	1.7013557372199513	0.0	3.7820183492973896	0.0	0.0	0.0	0.0	0.0	0.8112429285422467	0.0	0.0	2.7192210362299565	4.770731878566455	0.0	0.0	0.0	0.3745213839091929	0.0	0.0	0.7081050751597905	3.7069560889009145	0.0	2.108209202754676	1.274016979045124	0.0
107A_1	1	107	urban	first_A	0.0	0.3849862527631464	1.0938510836223923	0.0	0.0	0.3849862527631464	0.0	2.2836527293413464	0.0	0.0	0.0	0.3849862527631464	4.417981898284083	0.0	0.0	1.2581198291413067	0.0	0.0	0.0	2.9386859244048793	0.0	0.0	4.577424539778721	0.0	0.0	0.0	0.0	0.0	0.0	0.0	0.0	0.3849862527631464	4.510474201186376	0.0	0.0	0.0	0.0	0.0	0.0	0.0	3.239465774129005	0.3849862527631464	2.6295185858113554	1.0408290391207093	0.0
B021A_2	2	21	rural	second_B	0.0	0.32977302227572436	1.9793577510717733	0.32977302227572436	0.0	0.5150375535077717	0.0	3.3621004694242314	0.0	0.0	0.0	0.32977302227572436	4.648520425539843	0.0	0.0	2.0722316416736604	0.0	0.0	0.0	2.165885530309715	1.198079065644244	0.0	2.4852591561372326	0.0	0.0	0.0	0.0	0.0	0.0	0.0	0.0	2.8535776503924364	4.688713764871851	0.5150375535077717	0.0	0.0	0.0	0.0	0.0	0.0	3.3608116840937963	0.0	1.9000518390767107	0.9522069393952706	0.0
31A_2	2	31	rural	first_A	0.0	0.8558485638040145	1.4099628934978756	1.1255099209164459	0.0	0.0	0.0	2.6257997912369353	0.0	0.0	0.0	0.0	4.509100028186263	0.0	0.0	1.459233850401317	0.0	0.0	0.0	1.9568591314865644	1.215864856855862	0.0	2.418155991390585	0.0	0.0	0.0	0.0	0.0	0.0	0.0	0.0	1.4352967248218569	4.788945237194202	0.0	0.0	0.0	0.0	0.611481163188053	0.0	0.0	3.6759793530084095	0.405493225167466	2.3145695231923016	0.0	0.0
13A_2	2	13	rural	first_A	0.0	1.0989165282707194	2.4285819979030534	0.0	0.0	0.3882319182583672	0.0	2.938440380500065	0.0	0.0	0.0	0.5898905871293252	4.615526726139245	0.3882319182583672	0.0	1.296260633720541	0.0	0.0	0.0	3.0223325127025196	0.0	0.0	2.308058333206348	0.0	0.0	0.0	0.0	0.0	0.0	0.0	0.0	2.1173581952883462	4.705475117524641	0.7270698783005656	0.0	0.0	0.0	0.0	0.0	0.5898905871293252	3.520702063497077	0.0	0.0	0.3882319182583672	0.0
B018A_2	2	18	rural	second_B	0.0	1.171497295197063	1.5917984732336754	1.6374060095408538	0.0	1.2414860276721478	0.0	2.655715199798428	0.27071036447062785	0.0	0.0	0.5557479621518665	4.553151428600401	0.0	0.0	2.071120510205559	0.0	0.0	0.0	2.769692544175835	1.5515160631299851	0.0	2.8336962064547553	0.0	0.0	0.0	0.0	0.0	0.27071036447062785	0.0	0.0	0.7917476428203627	4.723233005737887	0.27071036447062785	0.0	0.0	0.27071036447062785	3.6986477934772237	0.0	0.9845882442633705	3.519051467424614	0.9845882442633705	2.5489728876473703	0.7917476428203627	0.0
B021A_1	1	21	rural	second_B	0.0	0.0	1.9668483623209967	0.0	0.0	0.5099254501254885	0.0	3.349545821937943	0.0	0.0	0.0	0.6387958221945458	4.649130037475469	0.0	0.0	2.0853283384344232	0.0	0.0	0.0	2.221200832546809	1.191170824804095	0.0	2.5587254318966366	0.0	0.0	0.0	0.0	0.0	0.0	0.0	0.0	2.8489663017708575	4.687807028050883	0.3258625031746223	0.0	0.0	0.0	0.0	0.0	0.0	3.36468926753109	0.0	1.9398295078760435	0.9974529905233477	0.0
B018A_1	1	18	rural	second_B	0.0	1.1391754898774653	1.622094961339947	1.6478135970066483	0.0	1.2351504733560488	0.0	2.5422680463564498	0.2676044120016008	0.0	0.0	0.7209213616002008	4.5523167213959	0.0	0.0	2.041534949458484	0.0	0.0	0.0	2.8169489079362924	1.5449823538522918	0.0	2.8484816495670913	0.0	0.0	0.0	0.0	0.0	0.2676044120016008	0.0	0.0	0.7861168560938663	4.724207550681917	0.0	0.0	0.0	0.2676044120016008	3.6941005152774973	0.0	0.9378485775223429	3.5212213095693126	0.9785658024036905	2.5579040641775186	0.8929152253967577	0.0
107A_2	2	107	urban	first_A	0.0	0.3876189212267549	1.0979614593055147	0.0	0.0	0.3876189212267549	0.0	2.3310435403888135	0.0	0.0	0.0	0.0	4.418647620154824	0.0	0.0	1.262343086041718	0.0	0.0	0.0	2.9249357077814846	0.0	0.0	4.579179923719895	0.0	0.0	0.0	0.0	0.0	0.0	0.0	0.0	0.0	4.5086435599898245	0.0	0.0	0.0	0.0	0.0	0.0	0.0	3.228675295063759	0.0	2.6251641684331823	0.9141546570369468	0.0
31A_1	1	31	rural	first_A	0.0	0.8514192054005757	1.2857348313690518	1.1207469715721778	0.0	0.0	0.0	2.3467838190772876	0.0	0.0	0.0	0.0	4.511911194253636	0.0	0.0	1.4984918324538756	0.0	0.0	0.0	2.0072927624937607	1.211029067302262	0.0	2.4231454950916933	0.0	0.0	0.0	0.0	0.0	0.0	0.0	0.0	1.3781227611061133	4.788240811201686	0.0	0.0	0.0	0.0	0.6075960242699834	0.0	0.0	3.683508946362262	0.40237446614369055	2.312681016614992	0.0	0.0
13A_1	1	13	rural	first_A	0.0	1.0936910439819747	2.422922743070543	0.0	0.0	0.3848839296949965	0.0	2.954619600838794	0.0	0.0	0.0	0.5856776289315969	4.612907314540369	0.3848839296949965	0.0	1.2908690208515927	0.0	0.0	0.0	3.0693500167664145	0.0	0.0	2.323492105488265	0.0	0.0	0.0	0.0	0.0	0.0	0.0	0.0	2.0971137807277507	4.705517597265534	0.7224599169604032	0.0	0.0	0.0	0.0	0.0	0.5856776289315969	3.533359189704458	0.0	0.3848839296949965	0.3848839296949965	0.0
[truncated: 11 more columns]
