# Supplementary material for: Recent urbanization in China is correlated with a Westernized microbiome encoding increased virulence and antibiotic resistance genes
Source: Microbiome. 2017 Sep 15;5:121. doi: 10.1186/s40168-017-0338-7 (PMC5603068; doi:10.1186/s40168-017-0338-7)
Supplement: Supplementary file 24 — Supplementary zip file. Code and input tables used to generate the figures and tables in this paper. (ZIP 16846 kb) [file 40168_2017_338_MOESM24_ESM.zip › UrbanRuralChina/16SrRNA/inputData/RDP/phylum_taxaAsColumns.txt]

sample	Fusobacteria	Acidobacteria	Tenericutes	Chlamydiae	Firmicutes	Deferribacteres	Marinimicrobia	Proteobacteria	Planctomycetes	Thaumarchaeota	Crenarchaeota	Verrucomicrobia	Deinococcus-Thermus	Cyanobacteria/Chloroplast	Actinobacteria	Bacteroidetes	Euryarchaeota	Candidatus Saccharibacteria	Lentisphaerae	Synergistetes	SR1
25A_2	0	1	0	0	36910	0	0	5627	0	0	0	0	0	7	234	33539	0	0	0	0	0
25A_1	0	0	0	0	37254	0	0	5596	0	0	0	0	0	7	240	33434	0	0	0	0	0
B094A_1	593	0	0	0	50582	0	0	5047	0	0	0	0	0	4	504	39706	0	0	0	0	0
35A_2	80	9	0	0	16442	0	0	6548	0	0	1	1	0	0	19	34502	1	0	3	0	0
B094A_2	592	5	0	0	50283	0	0	4979	0	0	0	0	0	4	497	39438	0	0	0	0	0
35A_1	80	0	0	0	16573	0	0	6670	0	0	0	1	0	0	16	34872	1	0	4	0	0
091A_1	120	0	0	0	44995	0	0	799	0	0	0	105	0	5	47	32252	0	0	0	0	0
29A_2	6	3	0	0	16124	0	0	3110	0	0	0	1	0	4	36	45958	2	0	5	3	0
29A_1	6	0	0	0	16253	0	0	3120	0	0	0	1	0	4	38	45897	2	0	5	3	0
28A_2	0	2	0	0	22553	0	0	1137	0	0	0	0	0	0	34	52409	0	0	0	0	0
28A_1	0	0	0	0	22614	0	0	1149	0	0	0	1	0	0	36	52531	0	0	0	0	0
091A_2	120	6	0	0	44610	0	0	786	0	0	0	104	0	5	42	31994	0	0	0	0	0
099A_1	15276	0	0	0	28082	0	0	733	0	0	0	0	0	0	267	26350	0	4	0	11	0
B084A_2	0	3	0	0	66426	0	0	19820	0	0	0	0	0	0	122	34331	0	0	0	6	0
099A_2	15231	5	0	0	27945	0	0	719	0	0	0	0	0	0	268	26162	0	4	0	11	0
B084A_1	0	1	0	0	67354	0	0	20006	0	0	0	0	0	0	127	34720	0	0	0	6	0
B028A_2	1	4	0	0	19716	0	0	586	0	0	0	8	0	0	12	53151	0	0	0	0	0
B006A_1	0	0	0	0	68218	0	0	5560	0	0	0	0	0	0	57	35402	0	2	0	0	0
20A_2	64	4	1	0	39739	0	0	3427	0	0	0	1	0	1	1353	51622	0	0	0	0	0
20A_1	64	1	1	0	40051	0	0	3490	0	0	0	1	0	2	1380	52201	0	0	0	0	0
084A_1	35	0	0	0	48488	0	0	8768	0	0	0	14	0	0	39	28779	0	0	0	10	0
B003A_1	126	0	0	0	27053	0	0	2859	0	0	0	1	0	1	35	94360	0	1	0	0	0
B003A_2	124	5	0	0	26414	0	0	2682	0	0	0	1	0	0	33	92326	0	1	1	0	0
B098A_1	4	0	0	0	49575	0	0	3097	0	0	0	2207	0	1	106	58299	0	0	23	0	0
B098A_2	4	7	0	0	49226	0	0	3083	0	0	0	2197	0	1	105	57860	0	0	22	0	0
B028A_1	1	0	0	0	19969	0	0	596	0	0	0	9	0	0	12	53872	0	0	0	0	0
B010A_2	30	3	0	0	91469	0	0	4279	0	0	0	3	0	3	527	16089	0	1	0	7	0
B010A_1	31	0	0	0	92060	0	0	4327	0	0	0	4	0	3	539	16431	0	1	0	7	0
B119A_1	25	0	0	1	38787	0	1	44069	3	7	0	2	0	64	278	35487	15	0	0	14	0
15A_2	0	4	0	0	70831	0	0	5457	0	0	0	0	0	5	451	71891	0	0	1	0	0
B119A_2	27	4	0	1	38597	0	1	43555	3	7	0	2	0	63	269	35027	14	0	0	13	0
B116A_1	138	1	0	0	49915	0	0	26850	0	0	0	3	0	30	2171	6360	0	0	0	0	0
086A_1	6	0	0	0	56442	0	0	3228	0	0	0	11	0	3	53	38314	0	1	0	0	0
086A_2	6	3	0	0	55697	0	0	3166	0	0	0	11	0	3	47	38089	0	1	0	0	0
084A_2	34	4	0	0	48042	0	0	8648	0	0	0	13	0	0	40	28390	0	0	0	10	0
15A_1	0	0	0	0	71593	0	0	5410	0	0	0	0	0	7	461	71330	0	0	1	0	0
B085A_1	3	0	0	0	34028	0	0	2177	0	0	0	2167	0	1	42	53026	0	1	0	1	0
B085A_2	2	7	0	0	33629	0	0	2127	0	0	0	2159	0	1	40	52504	0	1	0	1	0
1A_2	42	9	0	0	78580	0	0	5793	0	0	0	52	0	1	1029	14150	0	0	0	11	0
1A_1	44	0	0	0	78533	0	0	5808	0	0	0	51	0	1	1028	14315	0	0	0	11	0
B120A_1	431	0	0	0	36707	2	0	8100	0	0	0	377	0	4	276	65026	0	0	0	3	0
100A_2	1061	4	0	0	27605	0	0	6531	0	0	0	13	0	0	150	31749	0	0	0	1	0
B120A_2	430	5	1	0	36305	2	0	7838	0	0	0	374	0	4	265	64143	0	0	0	3	0
B011A_2	5	6	5	0	47412	0	0	1451	0	0	0	5	0	23	117	61297	0	2	0	0	0
100A_1	1063	0	0	0	27904	0	0	6510	0	0	0	18	0	0	148	32059	0	0	0	1	0
B011A_1	5	0	5	0	47771	0	0	1497	0	0	0	6	0	23	120	61899	0	2	0	0	0
11A_1	3	0	3	0	32223	0	0	2949	0	0	0	0	0	0	93	42742	0	0	0	0	0
11A_2	4	5	3	0	32044	0	0	2900	0	0	0	0	0	0	94	42254	0	0	0	0	0
B013A_1	441	0	0	0	49449	0	0	1609	0	0	0	0	3	2	125	66857	0	0	0	0	0
37A_1	30	0	0	0	36787	0	0	6916	0	0	0	0	0	1	147	30021	114	0	0	0	0
B013A_2	440	5	0	0	48986	0	0	1537	0	0	2	0	3	2	120	65889	0	0	0	0	0
B015A_2	5	12	0	0	59167	0	0	3514	0	0	0	1	0	5	200	55422	0	0	0	0	0
B116A_2	136	3	0	0	49333	0	0	26591	0	0	0	3	0	31	2156	6216	0	0	0	0	0
B015A_1	6	0	0	0	60935	0	0	3575	0	0	0	1	0	5	200	55787	0	0	0	0	0
081A_1	1	0	0	0	52296	0	0	2326	0	0	0	0	0	7	40	41519	0	0	0	20	0
094A_2	8	2	0	0	15545	0	0	4712	0	0	0	0	0	0	589	49307	0	0	0	0	0
081A_2	1	5	0	0	51896	0	0	2313	0	0	0	0	0	7	39	41129	0	0	0	20	0
094A_1	8	0	0	0	15315	0	0	4704	0	0	0	0	0	0	599	49142	0	0	0	0	0
37A_2	30	7	0	0	36476	0	0	6849	0	0	0	0	0	1	140	29610	114	0	0	0	0
B091A_1	2	0	0	0	58713	0	0	3132	0	0	0	1	0	1	80	52473	0	0	0	0	0
093A_2	2989	7	0	0	36118	0	0	7337	0	0	0	9	0	1	26	27888	0	1	0	0	0
093A_1	3004	0	0	0	36248	0	0	7373	0	0	0	10	0	1	27	28264	0	1	0	0	0
B091A_2	1	7	0	0	58321	0	0	3044	0	0	0	1	0	1	80	52125	0	0	0	0	0
B099A_1	7085	0	0	0	59390	0	0	3202	0	0	0	3	0	16	17329	38991	0	1	0	11	0
B099A_2	7043	5	0	0	58978	0	0	3105	0	0	0	3	0	16	16997	38608	0	1	0	11	0
B093A_2	7397	6	0	0	46323	0	0	6156	0	0	0	1	0	1	22	56774	0	0	0	0	0
B093A_1	7416	0	0	0	46529	0	0	6203	0	0	0	1	0	1	22	57401	0	0	0	0	0
B083A_1	11	0	0	0	46370	0	0	10028	0	0	0	0	0	0	614	72522	0	0	0	11	0
B083A_2	10	5	0	0	45904	0	0	9900	0	0	0	0	0	0	596	71800	0	0	0	11	0
B039A_2	24	5	0	0	33653	0	0	2723	0	0	0	12	0	0	17	53969	4	0	0	0	0
3A_2	2	5	0	0	85378	0	0	583	0	0	1	1	0	1	513	84113	0	0	0	0	0
3A_1	2	0	0	0	85838	0	0	598	0	0	0	2	0	1	482	84240	0	0	0	0	0
6A_2	7	11	0	0	60595	0	0	7269	0	0	0	2	0	0	43	47073	0	0	0	0	0
B029A_1	14	0	0	0	15816	0	0	8705	0	0	0	0	0	0	54	62185	0	2	1	2	0
098A_2	0	3	0	0	99811	0	0	5925	0	0	0	1815	0	0	185	71766	0	0	24	0	0
6A_1	2	0	0	0	62391	0	0	7623	0	0	0	0	0	0	45	48458	0	0	0	0	0
B029A_2	14	4	0	0	15615	0	0	8538	0	0	0	0	0	0	53	61490	0	2	1	2	0
098A_1	0	0	0	0	100759	0	0	5945	0	0	0	1822	0	0	190	71880	0	0	27	0	0
085A_2	0	1	0	0	35533	0	0	2809	0	0	0	3163	0	0	124	84787	0	0	0	23	0
085A_1	0	0	0	0	36013	0	0	2864	0	0	0	3126	0	0	134	85210	0	0	0	24	0
B025A_2	0	1	0	0	33361	0	0	2518	0	0	0	0	0	134	64	45477	0	0	0	0	0
B025A_1	0	0	0	0	33603	0	0	2571	0	0	0	0	0	140	66	45890	0	0	0	0	0
119A_1	15	0	0	0	43906	0	0	34368	0	0	0	0	0	0	762	24929	0	0	0	3	0
082A_2	0	3	0	0	56355	0	0	3037	0	0	0	66	0	2	59	40532	0	2	0	0	0
B101A_1	42	0	0	0	53357	0	0	14982	0	0	0	18	0	5	723	45588	0	0	0	0	0
119A_2	15	3	0	0	43236	0	0	34323	0	0	3	0	0	0	746	24992	0	0	0	3	0
082A_1	0	0	0	0	57109	0	0	3057	0	0	0	64	0	2	55	40627	0	2	0	0	0
B101A_2	41	2	0	0	52936	0	0	14879	0	0	0	14	0	5	709	45159	0	0	0	0	0
B100A_1	33	3	0	0	34851	0	0	5213	2	8	0	28	0	11	40	51759	0	0	0	0	1
21A_1	3	0	0	0	74833	0	0	4167	0	0	0	1	0	0	528	79973	52	0	12	16	0
B100A_2	35	6	0	0	34532	0	0	5157	2	8	0	29	0	11	41	51314	0	0	0	0	1
21A_2	3	7	0	0	73336	0	0	4156	0	0	0	1	0	0	508	79449	54	0	12	15	0
083A_2	21	1	0	0	27293	0	0	4307	0	0	0	0	0	1	485	39631	0	0	0	2	0
7A_2	0	3	0	0	118766	0	0	1825	0	0	0	0	0	0	112	38764	0	3	0	1	0
120A_1	1427	0	0	0	44032	0	0	4132	0	0	0	5	0	0	117	48021	0	0	0	1	0
7A_1	0	0	0	0	119124	0	0	1860	0	0	0	0	0	0	115	38803	0	3	0	1	0
083A_1	21	0	0	0	27620	0	0	4311	0	0	0	0	0	1	505	39759	0	0	0	2	0
120A_2	1418	5	0	0	43785	0	0	4107	0	0	0	4	0	0	114	47629	0	0	0	1	0
B082A_2	0	2	0	0	84421	0	0	5047	0	0	0	4	0	1	96	18498	0	0	0	0	0
B035A_2	2008	6	0	0	58288	0	0	3705	0	0	1	1658	0	0	21	88820	13	0	51	1	0
B035A_1	2040	0	0	0	60252	0	0	3983	0	0	0	1679	0	0	22	90697	13	0	55	1	0
10A_1	24	0	0	0	52144	0	0	704	0	0	0	95	0	1	1569	22717	0	0	0	0	0
B082A_1	0	0	0	0	84810	0	0	5071	0	0	0	4	0	1	96	18727	0	0	0	0	0
10A_2	25	4	0	0	51740	0	0	682	0	0	0	94	0	1	1536	22363	0	0	0	0	0
B109A_2	12318	7	0	0	61182	0	0	4300	6	0	0	6	0	36	626	28748	13	0	0	0	0
B034A_1	0	0	0	0	65786	0	0	515	0	0	0	100	0	1	634	47601	0	3	0	1	0
B034A_2	1	3	0	0	65296	0	0	502	0	0	0	102	0	0	625	47071	0	3	0	1	0
B109A_1	12351	0	0	0	61499	0	0	4332	6	0	0	7	0	38	638	29133	13	0	0	0	0
101A_1	49	0	0	0	32416	0	0	3558	0	0	0	0	0	106	771	40667	0	0	0	0	0
101A_2	48	8	0	0	32184	0	0	3581	0	0	0	0	0	107	771	40429	0	0	0	0	0
B024A_1	29	0	0	0	64827	0	0	1370	0	0	0	418	0	2	1044	46919	0	0	3	0	0
B039A_1	26	0	0	0	33904	0	0	2777	0	0	0	12	0	0	16	54625	4	0	0	0	0
B024A_2	27	2	0	0	64412	0	0	1351	0	0	0	418	0	2	1024	46370	0	0	3	0	0
B081A_2	4	5	0	0	68910	0	0	2064	0	0	1	0	0	5	773	31679	0	0	0	4	0
B081A_1	5	0	0	0	69434	0	0	2108	0	0	0	0	0	5	795	31993	0	0	0	4	0
B006A_2	0	1	0	0	67683	0	0	5483	0	0	0	0	0	0	56	34988	0	2	0	0	0
B020A_1	9	2	0	0	37977	0	0	906	0	0	0	0	0	1	68	71342	0	0	0	0	0
B001A_1	41	0	0	0	59510	0	0	4067	0	0	0	13	0	15	140	38817	0	0	0	1	0
116A_1	1052	0	0	0	57386	0	0	4070	0	0	0	0	0	2	407	51418	0	0	0	10	0
B001A_2	37	1	0	0	59199	0	0	4011	0	0	0	13	0	12	132	38365	0	0	0	1	0
116A_2	1001	15	0	0	55612	0	0	3827	0	0	0	1	0	2	391	49832	0	0	0	9	0
B007A_2	35	5	0	0	71934	0	0	1404	0	0	0	0	0	4	75	41471	0	4	0	0	0
B007A_1	36	0	0	0	72327	0	0	1421	0	0	0	0	0	4	83	41906	0	4	0	0	0
B020A_2	10	9	0	0	36912	0	0	811	0	0	0	0	0	1	65	69976	0	0	0	0	0
B031A_1	1	0	0	0	24947	0	0	723	0	0	0	16	0	1	18	47523	4	0	0	5	0
B086A_1	7	0	0	0	90990	0	0	40354	0	0	0	7	0	16	754	39292	0	0	0	0	0
39A_2	11	6	0	0	40397	0	0	3246	0	0	1	13	0	0	117	29085	0	0	0	7	0
24A_1	10	0	0	0	49128	0	0	694	0	0	0	5219	0	6	135	23590	0	0	0	3	0
118A_2	1	8	0	0	43440	0	0	443	0	0	0	0	0	0	13	34958	0	1	0	0	0
39A_1	12	0	0	0	40741	0	0	3337	0	0	0	15	0	0	120	29569	0	0	0	7	0
24A_2	9	3	0	0	48065	0	0	689	0	0	0	5195	0	6	128	23341	0	0	0	3	0
B031A_2	1	6	0	0	24671	0	0	682	0	0	0	16	0	1	18	47121	4	0	0	5	0
B086A_2	12	5	0	0	88943	0	0	38290	0	0	0	7	0	15	697	38411	0	0	0	0	0
118A_1	1	0	0	0	43614	0	0	464	0	0	0	0	0	0	12	35203	0	1	0	0	0
109A_2	1141	4	0	0	29587	0	0	3459	0	0	0	10	0	1	260	33086	0	0	0	0	0
109A_1	1146	0	0	0	29615	0	0	3488	0	0	0	12	0	1	263	33440	0	0	0	0	0
108A_1	73	0	0	0	21394	0	0	19714	0	0	0	1	0	0	34	37998	0	0	0	18	0
108A_2	62	4	0	0	21248	0	0	19555	0	0	1	1	0	0	31	38290	0	0	0	18	0
34A_1	0	0	0	0	121033	0	0	1451	0	0	0	0	0	6	11818	48727	0	0	0	7	0
34A_2	0	9	0	0	119720	0	0	1412	0	0	0	0	0	5	11340	48379	0	1	0	6	0
B107A_2	7	9	0	0	37977	0	0	48490	0	0	2	0	0	0	260	60597	0	0	0	8	0
B107A_1	1	0	0	0	39490	0	0	51234	0	0	0	0	0	0	272	66063	0	0	0	8	0
18A_1	369	0	0	0	45921	0	0	3553	2	0	0	195	1	2	138	48416	0	0	0	2	0
18A_2	370	7	0	0	45587	0	0	3497	2	0	0	197	1	4	134	47759	0	0	0	2	0
B037A_1	9	0	0	0	23567	0	0	8974	0	0	0	0	0	0	76	46260	36	0	4	5	0
B118A_2	4	5	0	1	54280	0	0	1251	1	0	0	2	0	2	52	54111	0	0	0	0	0
B118A_1	4	0	0	1	54482	0	0	1249	1	0	0	2	0	2	55	54503	0	0	0	0	0
B108A_2	2	2	0	0	28902	0	0	36953	0	0	0	0	0	1	276	39990	0	1	0	41	0
B108A_1	0	1	0	0	29202	0	0	37442	0	0	0	0	0	1	280	40313	0	1	0	43	0
B037A_2	9	6	0	0	23313	0	0	8826	0	0	0	0	0	0	72	45127	36	0	4	4	0
107A_1	2	0	0	0	20564	0	0	28055	0	0	0	0	0	1	15	22854	0	0	0	0	0
B021A_2	5	2	0	0	43052	0	0	3158	0	0	1	0	0	0	287	43446	13	0	0	1	0
31A_2	0	1	0	0	25211	0	0	779	0	0	1	2	0	0	22	40885	10	0	0	8	0
13A_2	1083	8	0	0	32211	0	0	1037	0	0	0	0	0	0	148	35439	0	0	0	0	0
B018A_2	347	5	0	0	47656	0	0	2037	0	0	1	5775	0	0	216	62019	40	0	1	49	0
B021A_1	5	0	0	0	43444	0	0	3184	0	0	0	0	0	0	299	43852	13	0	0	0	0
B018A_1	348	0	0	0	48146	0	0	2086	0	0	0	5803	0	0	217	62646	40	0	1	51	0
107A_2	1	7	0	0	20446	0	0	27878	0	0	0	0	0	1	16	22582	0	0	0	0	0
31A_1	0	0	0	0	25435	0	0	784	0	0	0	2	0	0	25	40968	10	0	0	8	0
13A_1	1092	0	0	0	32396	0	0	1048	0	0	0	0	0	0	152	35751	0	0	0	0	0
