# Supplementary material for: Recent urbanization in China is correlated with a Westernized microbiome encoding increased virulence and antibiotic resistance genes
Source: Microbiome. 2017 Sep 15;5:121. doi: 10.1186/s40168-017-0338-7 (PMC5603068; doi:10.1186/s40168-017-0338-7)
Supplement: Supplementary file 24 — Supplementary zip file. Code and input tables used to generate the figures and tables in this paper. (ZIP 16846 kb) [file 40168_2017_338_MOESM24_ESM.zip › UrbanRuralChina/16SrRNA/inputData/RDP/phylum_taxaAsColumnsLogNorm_WithMetadata.txt]

sampleID	readNumber	patientID	ruralUrban	timepoint	Fusobacteria	Acidobacteria	Tenericutes	Chlamydiae	Firmicutes	Deferribacteres	Marinimicrobia	Proteobacteria	Planctomycetes	Thaumarchaeota	Crenarchaeota	Verrucomicrobia	Deinococcus-Thermus	Cyanobacteria/Chloroplast	Actinobacteria	Bacteroidetes	Euryarchaeota	Candidatus Saccharibacteria	Lentisphaerae	Synergistetes	SR1
25A_2	2	25	rural	first_A	0.0	0.37014596230452984	0.0	0.0	4.695880508934535	0.0	0.0	3.8790620096427393	0.0	0.0	0.0	0.0	0.0	1.0176641842001697	2.499321263810222	4.654287452511732	0.0	0.0	0.0	0.0	0.0
25A_1	1	25	rural	first_A	0.0	0.0	0.0	0.0	4.698698909925998	0.0	0.0	3.875452871709768	0.0	0.0	0.0	0.0	0.0	1.0165701396537121	2.509075594885463	4.651715330845119	0.0	0.0	0.0	0.0	0.0
B094A_1	1	94	urban	second_B	2.8008576977139037	0.0	0.0	0.0	4.731119571569272	0.0	0.0	3.7302296470487786	0.0	0.0	0.0	0.0	0.0	0.720796159858107	2.730354830918402	4.625981921984257	0.0	0.0	0.0	0.0	0.0
35A_2	2	35	rural	first_A	2.1570128706565583	1.2313991068767078	0.0	0.0	4.466856443180315	0.0	0.0	4.067032866538227	0.0	0.0	0.4443438514959762	0.4443438514959762	0.0	0.0	1.5422823367261222	4.788738311155892	0.4443438514959762	0.0	0.8024826100471876	0.0	0.0
B094A_2	2	94	urban	second_B	2.8030040650396724	0.8032914914442532	0.0	0.0	4.731427495400335	0.0	0.0	3.727221776429093	0.0	0.0	0.0	0.0	0.0	0.7231320875757987	2.7271693888454958	4.62592341377836	0.0	0.0	0.0	0.0	0.0
35A_1	1	35	rural	first_A	2.1524628558125416	0.0	0.0	0.0	4.465720866651422	0.0	0.0	4.070467634673174	0.0	0.0	0.0	0.4414144242617603	0.0	0.0	1.4655525826770084	4.788788793681946	0.4414144242617603	0.0	0.9059498009298753	0.0	0.0
091A_1	1	91	urban	first_A	2.199399339485671	0.0	0.0	0.0	4.770637003335381	0.0	0.0	3.0204267003589904	0.0	0.0	0.0	2.141799216482009	0.0	0.8781153366350559	1.7965571406400278	4.626032308095709	0.0	0.0	0.0	0.0	0.0
29A_2	2	29	rural	first_A	1.0186463591645074	0.7573466220344177	0.0	0.0	4.40425077989275	0.0	0.0	3.6896100182092777	0.0	0.0	0.0	0.4104594390753209	0.0	0.8628743979702582	1.7606651359739096	4.859127996726457	0.6176536906886785	0.0	0.9477072601317169	0.7573466220344177	0.0
29A_1	1	29	rural	first_A	1.0181832681961325	0.0	0.0	0.0	4.407199227001295	0.0	0.0	3.690491860215503	0.0	0.0	0.0	0.4101463795111911	0.0	0.8624324853281795	1.7832456878858907	4.858039007434167	0.6172650927573006	0.0	0.947252879501413	0.7569240353544856	0.0
28A_2	2	28	rural	first_A	0.0	0.5677906488073746	0.0	0.0	4.482988946693449	0.0	0.0	3.185814021185474	0.0	0.0	0.0	0.0	0.0	0.0	1.6706214395006764	4.849182363661518	0.0	0.0	0.0	0.0	0.0
28A_1	1	28	rural	first_A	0.0	0.0	0.0	0.0	4.483045412794614	0.0	0.0	3.1892547495918038	0.0	0.0	0.0	0.37010353653995154	0.0	0.0	1.6938355880970652	4.849075560339077	0.0	0.0	0.0	0.0	0.0
091A_2	2	91	urban	first_A	2.203029139895098	0.9508481104002166	0.0	0.0	4.770557755404607	0.0	0.0	3.0169585759322706	0.0	0.0	0.0	2.141299672553548	0.0	0.8812862563499534	1.7521216032792968	4.626196977178399	0.0	0.0	0.0	0.0	0.0
099A_1	1	99	urban	first_A	4.345823258508387	0.0	0.0	0.0	4.610232711772121	0.0	0.0	3.0273060171028674	0.0	0.0	0.0	0.0	0.0	0.0	2.58942451291257	4.582585996664508	0.0	0.8328723084320547	0.0	1.2295705996859843	0.0
B084A_2	2	84	urban	second_B	0.0	0.5503718206806392	0.0	0.0	4.751964431553295	0.0	0.0	4.226748058494907	0.0	0.0	0.0	0.0	0.0	0.0	2.020144491105991	4.465319971549668	0.0	0.0	0.0	0.7854968173982488	0.0
099A_2	2	99	urban	first_A	4.346869420571117	0.9188745842828494	0.0	0.0	4.610436226487453	0.0	0.0	3.0212640924080447	0.0	0.0	0.0	0.0	0.0	0.0	2.5933653633104212	4.58180377967929	0.0	0.8348585455095597	0.0	1.2317612003933112	0.0
B084A_1	1	84	urban	second_B	0.0	0.2647970298547512	0.0	0.0	4.752604807289181	0.0	0.0	4.2254198473730815	0.0	0.0	0.0	0.0	0.0	0.0	2.0320899216892863	4.464828346713796	0.0	0.0	0.0	0.7809989318366689	0.0
B028A_2	2	28	rural	second_B	0.3796685956206661	0.8187544078162791	0.0	0.0	4.440031946584354	0.0	0.0	2.9136251667726123	0.0	0.0	0.0	1.0855055238703664	0.0	0.0	1.2495416738397578	4.870714658466117	0.0	0.0	0.0	0.0	0.0
B006A_1	1	6	rural	second_B	0.0	0.0	0.0	0.0	4.80688273820739	0.0	0.0	3.7181348893615964	0.0	0.0	0.0	0.0	0.0	0.0	1.736885423025644	4.522017833192873	0.0	0.45929400713514035	0.0	0.0	0.0
20A_2	2	20	rural	first_A	1.8406196223725906	0.72161419760438	0.3153203627374284	0.0	4.627352631274856	0.0	0.0	3.563158322389262	0.0	0.0	0.0	0.3153203627374284	0.0	0.3153203627374284	3.159724003895563	4.740968165621392	0.0	0.0	0.0	0.0	0.0
20A_1	1	20	rural	first_A	1.8362865946217173	0.3130563568350475	0.3130563568350475	0.0	4.626352276743756	0.0	0.0	3.5666718798262194	0.0	0.0	0.0	0.3130563568350475	0.0	0.4930835176155793	3.1639056028006016	4.741415345761695	0.0	0.0	0.0	0.0	0.0
084A_1	1	84	urban	first_A	1.6305422446165065	0.0	0.0	0.0	4.7618269090799865	0.0	0.0	4.019127223884376	0.0	0.0	0.0	1.2475927494412395	0.0	0.0	1.6764946656489048	4.535273484143833	0.0	0.0	0.0	1.1111784350876472	0.0
B003A_1	1	3	rural	second_B	2.02093758013833	0.0	0.0	0.0	4.348643547028583	0.0	0.0	3.37280691616203	0.0	0.0	0.0	0.2612423938345672	0.0	0.2612423938345672	1.475264135779614	4.891202165747586	0.0	0.2612423938345672	0.0	0.0	0.0
B003A_2	2	3	rural	second_B	2.0240180877492855	0.7177716458081539	0.0	0.0	4.348321201766877	0.0	0.0	3.355118088785831	0.0	0.0	0.0	0.26581818267405966	0.0	0.0	1.4602966948060268	4.891797145470255	0.0	0.26581818267405966	0.26581818267405966	0.0	0.0
B098A_1	1	98	urban	second_B	0.6649791043112007	0.0	0.0	0.0	4.652351184470305	0.0	0.0	3.4481747667455225	0.0	0.0	0.0	3.301098291882188	0.0	0.28009941214287903	1.9868839886646497	4.722748119916876	0.0	0.0	1.3391657178400185	0.0	0.0
B098A_2	2	98	urban	second_B	0.6674137055076756	0.8684542618028923	0.0	0.0	4.6523870892372035	0.0	0.0	3.4493107628186745	0.0	0.0	0.0	3.3022295316464594	0.0	0.28157758799641036	1.9858819508935033	4.72256952830359	0.0	0.0	1.3237199552309924	0.0	0.0
B028A_1	1	28	rural	second_B	0.3763209642110873	0.0	0.0	0.0	4.439809589621759	0.0	0.0	2.915212003127829	0.0	0.0	0.0	1.1273438473869515	0.0	0.0	1.2441080818401404	4.8708064438459155	0.0	0.0	0.0	0.0	0.0
B010A_2	2	10	rural	second_B	1.4532378547796985	0.5728104864084583	0.0	0.0	4.921825015751081	0.0	0.0	3.591999303985675	0.0	0.0	0.0	0.5728104864084583	0.0	0.5728104864084583	2.6832580236778805	4.167104496146056	0.0	0.2817508175636271	0.0	0.86876814860207	0.0
B010A_1	1	10	rural	second_B	1.4632996460066605	0.0	0.0	0.0	4.920806335010305	0.0	0.0	3.5930279173702373	0.0	0.0	0.0	0.664705893779552	0.0	0.5700184352543077	2.6892081614176453	4.172423347896681	0.0	0.2799337347029243	0.0	0.8654705714783042	0.0
B119A_1	1	119	urban	second_B	1.354296116474184	0.0	0.0	0.27053693762286607	4.525409250114187	0.0	0.27053693762286607	4.580854703153147	0.5554780339672094	0.8482344039646367	0.0	0.43596875943440916	0.0	1.7506704148563177	2.382558448939672	4.48679355098671	1.1450677191685859	0.0	0.0	1.1173200394558647	0.0
15A_2	2	15	rural	first_A	0.0	0.5754594046457249	0.0	0.0	4.689451251482555	0.0	0.0	3.576288180412956	0.0	0.0	0.0	0.0	0.0	0.6486468218263769	2.4947877123727644	4.695902271981988	0.0	0.0	0.2280377706206102	0.0	0.0
B119A_2	2	119	urban	second_B	1.3904189143019619	0.6524365728987467	0.0	0.27253587391960016	4.527576598630642	0.0	0.27253587391960016	4.580059599644914	0.5585856277254475	0.8519271691123523	0.0	0.4386979362690876	0.0	1.7481762607780365	2.3726078751948236	4.485427304719241	1.121293377864935	0.0	0.0	1.0916280375018579	0.0
B116A_1	1	116	urban	second_B	2.222042686696475	0.3426244884402542	0.0	0.0	4.777789474859001	0.0	0.0	4.5085089124611155	0.0	0.0	0.0	0.6630473525011771	0.0	1.5685616396955584	3.416377507603818	3.8830651229687807	0.0	0.0	0.0	0.0	0.0
086A_1	1	86	urban	first_A	0.8621859606256976	0.0	0.0	0.0	4.771481410059111	0.0	0.0	3.5289336948483756	0.0	0.0	0.0	1.0974312295116888	0.0	0.6170483308517781	1.751905574350367	4.603239988264608	0.0	0.3110794749005533	0.0	0.0	0.0
086A_2	2	86	urban	first_A	0.8661642489435114	0.6205481328521344	0.0	0.0	4.770319170794816	0.0	0.0	3.5251205447238054	0.0	0.0	0.0	1.1016731293224842	0.0	0.6205481328521344	1.7052250587650175	4.605290345063435	0.0	0.31344245533945087	0.0	0.0	0.0
084A_2	2	84	urban	first_A	1.6229632908305078	0.7649436190279665	0.0	0.0	4.762640542538023	0.0	0.0	4.017969314285979	0.0	0.0	0.0	1.2218287382191424	0.0	0.0	1.6919895116207238	4.534190048745165	0.0	0.0	0.0	1.1156335177571537	0.0
15A_1	1	15	rural	first_A	0.0	0.0	0.0	0.0	4.693625282761178	0.0	0.0	3.5720595474941925	0.0	0.0	0.0	0.0	0.0	0.7655830888763835	2.503810354556875	4.692026977929581	0.0	0.0	0.22784458785714456	0.0	0.0
B085A_1	1	85	urban	second_B	0.6402357150431253	0.0	0.0	0.0	4.582037776866616	0.0	0.0	3.388226095471975	0.0	0.0	0.0	3.3862273975336734	0.0	0.3268496204040419	1.6825547488511285	4.774686146718499	0.0	0.3268496204040419	0.0	0.3268496204040419	0.0
B085A_2	2	85	urban	second_B	0.5144432439091441	0.9514466229487679	0.0	0.0	4.581570640942003	0.0	0.0	3.3827927164764184	0.0	0.0	0.0	3.3892752027230237	0.0	0.3293178479825496	1.6663706700134728	4.7750449872077265	0.0	0.3293178479825496	0.0	0.3293178479825496	0.0
1A_2	2	1	rural	first_A	1.645978261491808	1.0115398316081878	0.0	0.0	4.908120700991795	0.0	0.0	3.7757796236867875	0.0	0.0	0.0	1.7368410688879365	0.0	0.3074788304541938	3.025628285898124	4.163589549730192	0.0	0.0	0.0	1.0909319128703625	0.0
1A_1	1	1	rural	first_A	1.6652070457148518	0.0	0.0	0.0	4.907320885848052	0.0	0.0	3.7763626166353745	0.0	0.0	0.0	1.7280340685061861	0.0	0.3072049405403482	3.0246669453117323	4.1680841668088116	0.0	0.0	0.0	1.0904357471412391	0.0
B120A_1	1	120	urban	second_B	2.601886145429322	0.0	0.0	0.0	4.531083020853571	0.45496145812684674	0.0	3.874864298777651	0.0	0.0	0.0	2.5439057764708872	0.0	0.6722392601260948	2.4089275166408566	4.779415600796726	0.0	0.0	0.0	0.5770489951955003	0.0
100A_2	2	100	urban	first_A	3.210524499731418	0.8523511862497303	0.0	0.0	4.625539610395047	0.0	0.0	3.9995647317737277	0.0	0.0	0.0	1.319795756851958	0.0	0.0	2.3625217220029966	4.6862805672008925	0.0	0.0	0.0	0.4030299017807846	0.0
B120A_2	2	120	urban	second_B	2.6069997255511304	0.7553213455544495	0.28747655688646445	0.0	4.532435670839164	0.45895435043873917	0.0	3.866720776197654	0.0	0.0	0.0	2.5465635739409143	0.0	0.6770767135333184	2.3974450089025456	4.779612966517232	0.0	0.0	0.0	0.5815678450465452	0.0
B011A_2	2	11	rural	second_B	0.7522177353370325	0.8184003256156035	0.7522177353370325	0.0	4.644586753798412	0.0	0.0	3.1306776098451716	0.0	0.0	0.0	0.7522177353370325	0.0	1.3502505940135743	2.040845703702227	4.7561354678491385	0.0	0.4564998112520896	0.0	0.0	0.0
100A_1	1	100	urban	first_A	3.2075494303403693	0.0	0.0	0.0	4.626423511618969	0.0	0.0	3.994371769932332	0.0	0.0	0.0	1.4516481432747226	0.0	0.0	2.3529396214058065	4.686705689469239	0.0	0.0	0.0	0.4007393075758233	0.0
B011A_1	1	11	rural	second_B	0.7489787771546531	0.0	0.7489787771546531	0.0	4.6439244816244205	0.0	0.0	3.1402866145304595	0.0	0.0	0.0	0.8150625792747549	0.0	1.3464888315814476	2.047839022625653	4.756441531578095	0.0	0.4539421502202752	0.0	0.0	0.0
11A_1	1	11	rural	first_A	0.6943752975591942	0.0	0.6943752975591942	0.0	4.6273639316062	0.0	0.0	3.5889743991132423	0.0	0.0	0.0	0.0	0.0	0.0	2.0912053054007425	4.750050279463102	0.0	0.0	0.0	0.0	0.0
11A_2	2	11	rural	first_A	0.8001288293277155	0.8830539489256954	0.6975417870263694	0.0	4.628909659516867	0.0	0.0	3.5856634935293945	0.0	0.0	0.0	0.0	0.0	0.0	2.0997461146584984	4.749028298197962	0.0	0.0	0.0	0.0	0.0
B013A_1	1	13	rural	second_B	2.583261494499702	0.0	0.0	0.0	4.631855309075008	0.0	0.0	3.144555149771223	0.0	0.0	0.0	0.0	0.556183748330742	0.43658832897058897	2.038589658155506	4.762842041242213	0.0	0.0	0.0	0.0	0.0
37A_1	1	37	rural	first_A	1.6294652703568338	0.0	0.0	0.0	4.707731970136626	0.0	0.0	3.9819293469223145	0.0	0.0	0.0	0.0	0.0	0.37782489128918445	2.3114714982861804	4.619464670802973	2.201672233385415	0.0	0.0	0.0	0.0
B013A_2	2	13	rural	second_B	2.587804324424342	0.7313718948459551	0.0	0.0	4.633310311257469	0.0	0.0	3.1302239971342147	0.0	0.0	0.4401095662702893	0.0	0.5601919291898763	0.4401095662702893	2.0265145465762644	4.762048657441756	0.0	0.0	0.0	0.0	0.0
B015A_2	2	15	rural	second_B	0.7273419752221709	1.0572902331002498	0.0	0.0	4.710362523416242	0.0	0.0	3.484218711689102	0.0	0.0	0.0	0.2712629468104078	0.0	0.7273419752221709	2.241800431948225	4.681965739758907	0.0	0.0	0.0	0.0	0.0
B116A_2	2	116	urban	second_B	2.2208161083492355	0.6670493330844658	0.0	0.0	4.777802114034263	0.0	0.0	4.50940545326921	0.0	0.0	0.0	0.6670493330844658	0.0	1.5873969838203732	3.418471827974819	3.8782258387868302	0.0	0.0	0.0	0.0	0.0
B015A_1	1	15	rural	second_B	0.7860960443413565	0.0	0.0	0.0	4.715210396411403	0.0	0.0	3.483753854084745	0.0	0.0	0.0	0.2675929657005621	0.0	0.7209012093952492	2.233907045667132	4.676877360485161	0.0	0.0	0.0	0.0	0.0
081A_1	1	81	urban	first_A	0.3153273529673605	0.0	0.0	0.0	4.746615251239379	0.0	0.0	3.3949236699762775	0.0	0.0	0.0	0.0	0.0	0.9278097112975475	1.6402577881481204	4.646395684424401	0.0	0.0	0.0	1.349058883234681	0.0
094A_2	2	94	urban	first_A	1.103942530477539	0.5939519499190846	0.0	0.0	4.356856368442766	0.0	0.0	3.838514822319759	0.0	0.0	0.0	0.0	0.0	0.0	2.935865539496189	4.8581611461218985	0.0	0.0	0.0	0.0	0.0
081A_2	2	81	urban	first_A	0.3172006724127753	0.8047772758780805	0.0	0.0	4.746902463807187	0.0	0.0	3.396110919355057	0.0	0.0	0.0	0.0	0.0	0.9310054090016484	1.6330544352143863	4.645918765430088	0.0	0.0	0.0	1.3525192011025344	0.0
094A_1	1	94	urban	first_A	1.1062019087984702	0.0	0.0	0.0	4.352834697516382	0.0	0.0	3.8402284821683526	0.0	0.0	0.0	0.0	0.0	0.0	2.9456177527550884	4.859157257139226	0.0	0.0	0.0	0.0	0.0
37A_2	2	37	rural	first_A	1.6340109655586066	1.0339277762934231	0.0	0.0	4.708699154894795	0.0	0.0	3.9823558530654397	0.0	0.0	0.0	0.0	0.0	0.3805353222286966	2.2950188271977	4.618132324718511	2.206297503369064	0.0	0.0	0.0	0.0
B091A_1	1	91	urban	second_B	0.4463090023396301	0.0	0.0	0.0	4.721663594873704	0.0	0.0	3.448897345563184	0.0	0.0	0.0	0.27812816160908016	0.0	0.27812816160908016	1.8620195591140516	4.672866198041744	0.0	0.0	0.0	0.0	0.0
093A_2	2	93	urban	first_A	3.615553058476786	1.027795982668	0.0	0.0	4.697654284457801	0.0	0.0	4.005483284223309	0.0	0.0	0.0	1.1277921193631006	0.0	0.3766017697747576	1.5668325441948703	4.585350531615593	0.0	0.3766017697747576	0.0	0.0	0.0
093A_1	1	93	urban	first_A	3.614516000977064	0.0	0.0	0.0	4.6960033506621945	0.0	0.0	4.004397783897322	0.0	0.0	0.0	1.16730800460887	0.0	0.37474255898527964	1.5796595458998883	4.58795539631416	0.0	0.37474255898527964	0.0	0.0	0.0
B091A_2	2	91	urban	second_B	0.2796120629266019	0.8648856389571119	0.0	0.0	4.721886033593406	0.0	0.0	3.439655316836542	0.0	0.0	0.0	0.2796120629266019	0.0	0.2796120629266019	1.8651084347181326	4.673108118985601	0.0	0.0	0.0	0.0	0.0
B099A_1	1	99	urban	second_B	3.7613027589139647	0.0	0.0	0.0	4.684609955395881	0.0	0.0	3.4164754712243215	0.0	0.0	0.0	0.5369976487842032	0.0	1.1471163844180479	4.14969192245782	4.501865700732224	0.0	0.25875542994560163	0.0	0.998234444484262	0.0
B099A_2	2	99	urban	second_B	3.7630875956669776	0.7087290932430383	0.0	0.0	4.685953955107682	0.0	0.0	3.407486542351244	0.0	0.0	0.0	0.5401011950646636	0.0	1.1511739035518596	4.145658293865822	4.501945940716411	0.0	0.2607212718829708	0.0	1.0021652240152237	0.0
B093A_2	2	93	urban	second_B	3.8134806271143677	0.7978550582474819	0.0	0.0	4.610165610386625	0.0	0.0	3.7337370710537137	0.0	0.0	0.0	0.2740996256980632	0.0	0.2740996256980632	1.3086594881444222	4.698516464445693	0.0	0.0	0.0	0.0	0.0
B093A_1	1	93	urban	second_B	3.811283888600172	0.0	0.0	0.0	4.608781506128786	0.0	0.0	3.7337290631633544	0.0	0.0	0.0	0.27255309032137814	0.0	0.27255309032137814	1.3055115756995237	4.699975220923998	0.0	0.0	0.0	0.0	0.0
B083A_1	1	83	urban	second_B	0.9874629524594474	0.0	0.0	0.0	4.565146082194572	0.0	0.0	3.9001661478216363	0.0	0.0	0.0	0.0	0.0	0.0	2.687957347648496	4.759374496181472	0.0	0.0	0.0	0.9874629524594474	0.0
B083A_2	2	83	urban	second_B	0.9544990653331056	0.6992009114594699	0.0	0.0	4.565240950764338	0.0	0.0	3.8990685915919596	0.0	0.0	0.0	0.0	0.0	0.0	2.6795341562915524	4.759510601709321	0.0	0.0	0.0	0.9914852487225689	0.0
B039A_2	2	39	rural	second_B	1.4510159184779485	0.8245845632073343	0.0	0.0	4.582187789611822	0.0	0.0	3.490340727017313	0.0	0.0	0.0	1.1650934276984066	0.0	0.0	1.307538108800326	4.787304096622006	0.743638246583052	0.0	0.0	0.0	0.0
3A_2	2	3	rural	first_A	0.34309514480599956	0.6029843611014474	0.0	0.0	4.710737737629338	0.0	0.0	2.5462881338568364	0.0	0.0	0.20458241347582795	0.20458241347582795	0.0	0.20458241347582795	2.4909053638128427	4.704255010563257	0.0	0.0	0.0	0.0	0.0
3A_1	1	3	rural	first_A	0.3423100872826598	0.0	0.0	0.0	4.711632833105349	0.0	0.0	2.5558552891266273	0.0	0.0	0.0	0.3423100872826598	0.0	0.2040425777332944	2.4624916758621143	4.703471761173019	0.0	0.0	0.0	0.0	0.0
6A_2	2	6	rural	first_A	0.8602301455520135	1.0341710397650428	0.0	0.0	4.733101675337248	0.0	0.0	3.8121984546869725	0.0	0.0	0.0	0.4448563695546976	0.0	0.0	1.5952955365182284	4.6234390691356735	0.0	0.0	0.0	0.0	0.0
B029A_1	1	29	rural	second_B	1.2445318281759805	0.0	0.0	0.0	4.272059924754594	0.0	0.0	4.012751005582143	0.0	0.0	0.0	0.0	0.0	0.0	1.8120802280031838	4.866631597987462	0.0	0.5270826994062047	0.33902951841585705	0.5270826994062047	0.0
098A_2	2	98	urban	first_A	0.0	0.43381861033720653	0.0	0.0	4.7564061013325425	0.0	0.0	3.5300366167777186	0.0	0.0	0.0	3.016515004890032	0.0	0.0	2.0284782768797727	4.613149409130865	0.0	0.0	1.1679797797967684	0.0	0.0
6A_1	1	6	rural	first_A	0.43651164970642475	0.0	0.0	0.0	4.732696701430802	0.0	0.0	3.819758412392908	0.0	0.0	0.0	0.0	0.0	0.0	1.601781752682075	4.622942551308761	0.0	0.0	0.0	0.0	0.0
B029A_2	2	29	rural	second_B	1.249567173249965	0.7626802831805845	0.0	0.0	4.27184281393263	0.0	0.0	4.009676225576539	0.0	0.0	0.0	0.0	0.0	0.0	1.8093428751119314	4.867087991476107	0.0	0.5308412448369374	0.34193001635564507	0.5308412448369374	0.0
098A_1	1	98	urban	first_A	0.0	0.0	0.0	0.0	4.757873078047166	0.0	0.0	3.528862028776496	0.0	0.0	0.0	3.0155492403542086	0.0	0.0	2.0373388006395214	4.611200344946357	0.0	0.0	1.2133647558519647	0.0	0.0
085A_2	2	85	urban	first_A	0.0	0.258119737471604	0.0	0.0	4.460117139932266	0.0	0.0	3.358212348543606	0.0	0.0	0.0	3.4097384960052595	0.0	0.0	2.007184729755631	4.83780578754433	0.0	0.0	0.0	1.2938553559613817	0.0
085A_1	1	85	urban	first_A	0.0	0.0	0.0	0.0	4.46275840243838	0.0	0.0	3.3634452707350286	0.0	0.0	0.0	3.401445467043219	0.0	0.0	2.037391998184133	4.836781027429305	0.0	0.0	0.0	1.3083879455702652	0.0
B025A_2	2	25	rural	second_B	0.0	0.35384844989890174	0.0	0.0	4.623153507296868	0.0	0.0	3.501096841299265	0.0	0.0	0.0	0.0	0.0	2.2295762882188104	1.911442271700991	4.757703499289045	0.0	0.0	0.0	0.0	0.0
B025A_1	1	25	rural	second_B	0.0	0.0	0.0	0.0	4.622501609346481	0.0	0.0	3.506350639182345	0.0	0.0	0.0	0.0	0.0	2.244720385398926	1.9208992129204228	4.757838841693222	0.0	0.0	0.0	0.0	0.0
119A_1	1	119	urban	first_A	1.1988649432232543	0.0	0.0	0.0	4.636926246319107	0.0	0.0	4.530559413675371	0.0	0.0	0.0	0.0	0.0	0.0	2.876924288379908	4.391114858261167	0.0	0.0	0.0	0.5978610590467628	0.0
082A_2	2	82	urban	first_A	0.0	0.6104201996237753	0.0	0.0	4.762051525367068	0.0	0.0	3.493695717957443	0.0	0.0	0.0	1.8370225908390094	0.0	0.48456045881521703	1.7890799278304712	4.618920037619982	0.0	0.48456045881521703	0.0	0.0	0.0
B101A_1	1	101	urban	second_B	1.586388525036109	0.0	0.0	0.0	4.6789349863969845	0.0	0.0	4.127336673638969	0.0	0.0	0.0	1.2331666369214	0.0	0.7383117497191537	2.8115435580631836	4.610595672745614	0.0	0.0	0.0	0.0	0.0
119A_2	2	119	urban	first_A	1.2014637400195063	0.5999362985029765	0.0	0.0	4.6330217140962855	0.0	0.0	4.532764071675026	0.0	0.0	0.5999362985029765	0.0	0.0	0.0	2.8704905034594472	4.394984598490299	0.0	0.0	0.0	0.5999362985029765	0.0
082A_1	1	82	urban	first_A	0.0	0.0	0.0	0.0	4.764106700106345	0.0	0.0	3.4928297517278657	0.0	0.0	0.0	1.8201952092386178	0.0	0.4820649967953176	1.7554517457686338	4.61621993163816	0.0	0.4820649967953176	0.0	0.0	0.0
B101A_2	2	101	urban	second_B	1.579787991852948	0.4479168883166562	0.0	0.0	4.679182593895555	0.0	0.0	4.128028467527852	0.0	0.0	0.0	1.1346321341115837	0.0	0.7413282775406712	2.8067468458377185	4.610177354167431	0.0	0.0	0.0	0.0	0.0
B100A_1	1	100	urban	second_B	1.5779530791390097	0.6384000293288365	0.0	0.0	4.590034092456939	0.0	0.0	3.764970030325002	0.509570451492677	0.996990808856495	0.0	1.5086418276591158	0.0	1.1231999284791505	1.6594859836945959	4.761801079066743	0.0	0.0	0.0	0.0	0.3255913481134719
21A_1	1	21	rural	first_A	0.4668192559371338	0.0	0.0	0.0	4.682464807028312	0.0	0.0	3.428348129734085	0.0	0.0	0.0	0.21569692124302467	0.0	0.0	2.5322734283000274	4.711314458891964	1.537159951454769	0.0	0.9404514801359917	1.0527552233170074	0.0
B100A_2	2	100	urban	second_B	1.6066120669827024	0.889747855424038	0.0	0.0	4.589897631231763	0.0	0.0	3.764136627252269	0.5122380327077461	1.0004610167909846	0.0	1.5271592793746918	0.0	1.1267677261384406	1.6737527109759547	4.761908117135592	0.0	0.0	0.0	0.0	0.3276301799981428
21A_2	2	21	rural	first_A	0.4705148742685347	0.7451521293103266	0.0	0.0	4.679287405600845	0.0	0.0	3.4327969869087505	0.0	0.0	0.0	0.21789699282812527	0.0	0.0	2.5211349103648795	4.714057923206744	1.5585259545202865	0.0	0.9454114797101874	1.0323588483702246	0.0
083A_2	2	83	urban	first_A	1.4920249143214166	0.3857541360850323	0.0	0.0	4.591649666498092	0.0	0.0	3.789832609338537	0.0	0.0	0.0	0.0	0.0	0.3857541360850323	2.8419543869574446	4.753629960070241	0.0	0.0	0.0	0.5867734652932172	0.0
7A_2	2	7	rural	first_A	0.0	0.4670183152480527	0.0	0.0	4.883362619696327	0.0	0.0	3.0702972265123036	0.0	0.0	0.0	0.0	0.0	0.0	1.8638656611088649	4.397110799103845	0.0	0.4670183152480527	0.0	0.21581523192372845	0.0
120A_1	1	120	urban	first_A	3.1760182271622015	0.0	0.0	0.0	4.665082382222254	0.0	0.0	3.637564954011199	0.0	0.0	0.0	0.7959768546386767	0.0	0.0	2.093010360286331	4.702744389590218	0.0	0.0	0.0	0.31181291075556206	0.0
7A_1	1	7	rural	first_A	0.0	0.0	0.0	0.0	4.883494883940362	0.0	0.0	3.077366460665102	0.0	0.0	0.0	0.0	0.0	0.0	1.8740312565150128	4.396372675448658	0.0	0.4662446415616602	0.0	0.21535552323790763	0.0
083A_1	1	83	urban	first_A	1.4892340606413712	0.0	0.0	0.0	4.5939379625661125	0.0	0.0	3.787352119560716	0.0	0.0	0.0	0.0	0.0	0.3840588568772245	2.8565992307299726	4.752146363510891	0.0	0.0	0.0	0.5846381019539582	0.0
120A_2	2	120	urban	first_A	3.1762667261804447	0.7984953302906496	0.0	0.0	4.665635719131874	0.0	0.0	3.637925667976027	0.0	0.0	0.0	0.718518358306405	0.0	0.0	2.084793268222611	4.7021810714780825	0.0	0.0	0.0	0.31335043705278137	0.0
B082A_2	2	82	urban	second_B	0.0	0.4623521097968773	0.0	0.0	4.904109471830711	0.0	0.0	3.6807774524769292	0.0	0.0	0.0	0.6811857886419284	0.0	0.29000048990269367	1.9646616391030134	4.244803055594619	0.0	0.0	0.0	0.0	0.0
B035A_2	2	35	rural	second_B	3.1253131407851096	0.6976226310202902	0.0	0.0	4.587814243590995	0.0	0.0	3.3911885577764402	0.0	0.0	0.22117558547667948	3.0422026527692307	0.0	0.0	1.1745189165563856	4.770742001825278	0.9837664727851184	0.0	1.5424314035309272	0.22117558547667948	0.0
B035A_1	1	35	rural	second_B	3.1206221152654816	0.0	0.0	0.0	4.590645462782259	0.0	0.0	3.411041743196123	0.0	0.0	0.0	3.036113370668339	0.0	0.0	1.1825883716457175	4.768263175770668	0.9734200020617093	0.0	1.5630682284002426	0.21659877214083387	0.0
10A_1	1	10	rural	first_A	1.5170546076702607	0.0	0.0	0.0	4.840644332485275	0.0	0.0	2.9714704101276466	0.0	0.0	0.0	2.1045843127231367	0.0	0.3671174152073627	3.31926493320844	4.479799086925514	0.0	0.0	0.0	0.0	0.0
B082A_1	1	82	urban	second_B	0.0	0.0	0.0	0.0	4.903541681953458	0.0	0.0	3.6802734955434655	0.0	0.0	0.0	0.6791569824623669	0.0	0.2887531771422164	1.9621251701002669	4.2475819653837625	0.0	0.0	0.0	0.0	0.0
10A_2	2	10	rural	first_A	1.5386938238828696	0.804216415168304	0.0	0.0	4.841838286796077	0.0	0.0	2.9622639631287213	0.0	0.0	0.0	2.1045606388472025	0.0	0.36973193622587586	3.3146073417167545	4.477550137651331	0.0	0.0	0.0	0.0	0.0
B109A_2	2	109	urban	second_B	4.071566824346411	0.8865020621223091	0.0	0.0	4.7676208773354025	0.0	0.0	3.614563752337919	0.8288550553831118	0.0	0.0	0.8288550553831118	0.0	1.5497163987024414	2.778288324096427	4.439613210493865	1.1285036432188797	0.0	0.0	0.0	0.0
B034A_1	1	34	rural	second_B	0.0	0.0	0.0	0.0	4.770155584210057	0.0	0.0	2.664762747974495	0.0	0.0	0.0	1.956838156879931	0.0	0.27769976172294036	2.7548683488284884	4.629640996563109	0.0	0.5665771754937735	0.0	0.27769976172294036	0.0
B034A_2	2	34	rural	second_B	0.27956850527291605	0.5694564813869154	0.0	0.0	4.770855011614339	0.0	0.0	2.657621194059379	0.0	0.0	0.0	1.9692480572227118	0.0	0.0	2.7526094404059362	4.628724708941312	0.0	0.5694564813869154	0.0	0.27956850527291605	0.0
B109A_1	1	109	urban	second_B	4.069601706803855	0.0	0.0	0.0	4.766738070204735	0.0	0.0	3.6146565156223187	0.8261930421136545	0.0	0.0	0.8837822502302366	0.0	1.5695091439612672	2.7833989838360225	4.442263480576043	1.1256098366163754	0.0	0.0	0.0	0.0
101A_1	1	101	urban	first_A	1.8185201301701426	0.0	0.0	0.0	4.6324472489711095	0.0	0.0	3.672975871522626	0.0	0.0	0.0	0.0	0.0	2.150068582099856	3.0091575207251444	4.730927907012315	0.0	0.0	0.0	0.0	0.0
101A_2	2	101	urban	first_A	1.8121295055032314	1.06621897480038	0.0	0.0	4.63179278515972	0.0	0.0	3.6782380629780556	0.0	0.0	0.0	0.0	0.0	2.1565654518107964	3.011620039098641	4.730843697197756	0.0	0.0	0.0	0.0	0.0
B024A_1	1	24	rural	second_B	1.430929721985556	0.0	0.0	0.0	4.763888009491822	0.0	0.0	3.0891989760406355	0.0	0.0	0.0	2.574459408409293	0.0	0.44579770773498056	2.9712893274189613	4.623483687472734	0.0	0.0	0.56665724570834	0.0	0.0
B039A_1	1	39	rural	second_B	1.4801713997842632	0.0	0.0	0.0	4.580841931786603	0.0	0.0	3.4942946454012382	0.0	0.0	0.0	1.1608346078412906	0.0	0.0	1.2782108429129115	4.787978117620526	0.7398939838682256	0.0	0.0	0.0	0.0
B024A_2	2	24	rural	second_B	1.404752925156212	0.44825129793154583	0.0	0.0	4.764916205813739	0.0	0.0	3.0869529471207517	0.0	0.0	0.0	2.578266637241864	0.0	0.44825129793154583	2.9667110616758356	4.622189420899947	0.0	0.0	0.5694425185261779	0.0	0.0
B081A_2	2	81	urban	second_B	0.6962882347146049	0.7753573801849574	0.0	0.0	4.834933793554874	0.0	0.0	3.3115668793553223	0.0	0.0	0.29935583126405757	0.0	0.0	0.7753573801849574	2.8853905042927144	4.497430471695044	0.0	0.0	0.0	0.6962882347146049	0.0
B081A_1	1	81	urban	second_B	0.7722320488451725	0.0	0.0	0.0	4.834465758264095	0.0	0.0	3.316967195225922	0.0	0.0	0.0	0.0	0.0	0.7722320488451725	2.8938092920220195	4.497955979760298	0.0	0.0	0.0	0.6932891263223985	0.0
B006A_2	2	6	rural	second_B	0.0	0.2897188713633897	0.0	0.0	4.807561623816433	0.0	0.0	3.716176997910098	0.0	0.0	0.0	0.0	0.0	0.0	1.733362911342729	4.5210074623647225	0.0	0.4619733287915212	0.0	0.0	0.0
B020A_1	1	20	rural	second_B	0.9719866338908677	0.45654590663079236	0.0	0.0	4.548292440515003	0.0	0.0	2.9264024959044805	0.0	0.0	0.0	0.0	0.0	0.2856905903063524	1.8080777775873011	4.822111319112939	0.0	0.0	0.0	0.0	0.0
B001A_1	1	1	rural	second_B	1.6234351623402195	0.0	0.0	0.0	4.774787649255777	0.0	0.0	3.609571301866237	0.0	0.0	0.0	1.1463048425419153	0.0	1.2042984892362605	2.1494081669740512	4.589223555202548	0.0	0.0	0.0	0.30112520830401734	0.0
116A_1	1	116	urban	first_A	2.9756128798455577	0.0	0.0	0.0	4.711951901759885	0.0	0.0	3.562850775110592	0.0	0.0	0.0	0.0	0.0	0.446448002262453	2.5639189487332406	4.66426210616386	0.0	0.0	0.0	0.99900563393727	0.0
B001A_2	2	1	rural	second_B	1.5834164854666077	0.302899328765197	0.0	0.0	4.7760522984821145	0.0	0.0	3.6070906529629747	0.0	0.0	0.0	1.1495932750381197	0.0	1.1173881683967568	2.127554364674938	4.587677080144132	0.0	0.0	0.0	0.302899328765197	0.0
116A_2	2	116	urban	first_A	2.9681479817150214	1.1734873814242852	0.0	0.0	4.71242324409077	0.0	0.0	3.5502271252470297	0.0	0.0	0.0	0.284961854888938	0.0	0.45556218548359473	2.560619154173584	4.664764024608911	0.0	0.0	0.0	0.9706350978880556	0.0
B007A_2	2	7	rural	second_B	1.5086573890490802	0.7376410453560238	0.0	0.0	4.807854702597697	0.0	0.0	3.0986270426508105	0.0	0.0	0.0	0.0	0.0	0.6601548752370963	1.832410573544903	4.568669965164592	0.0	0.6601548752370963	0.0	0.0	0.0
B007A_1	1	7	rural	second_B	1.5174181505023534	0.0	0.0	0.0	4.807024624567796	0.0	0.0	3.1006560663962146	0.0	0.0	0.0	0.0	0.0	0.6576595876854289	1.872657609292352	4.570005298025046	0.0	0.6576595876854289	0.0	0.0	0.0
B020A_2	2	20	rural	second_B	1.0221636565280385	0.980967537662902	0.0	0.0	4.545980330890722	0.0	0.0	2.8883831836497555	0.0	0.0	0.0	0.0	0.0	0.29055953699722226	1.7986733853534118	4.823756029915375	0.0	0.0	0.0	0.0	0.0
B031A_1	1	31	rural	second_B	0.38049725005365614	0.0	0.0	0.0	4.543648968049389	0.0	0.0	3.00618488235063	0.0	0.0	0.0	1.3696851054144903	0.0	0.38049725005365614	1.4187727768879292	4.823528589295908	0.8199598854363099	0.0	0.0	0.9035189289035511	0.0
B086A_1	1	86	urban	second_B	0.7153104392144474	0.0	0.0	0.0	4.736294841323918	0.0	0.0	4.383197767273399	0.0	0.0	0.0	0.7153104392144474	0.0	1.0245288406062212	2.6556253653896866	4.371615798730271	0.0	0.0	0.0	0.0	0.0
39A_2	2	39	rural	first_A	1.217286150869384	0.9754523721530558	0.0	0.0	4.755085203170314	0.0	0.0	3.660171957256942	0.0	0.0	0.38173004501520325	1.2857665938711917	0.0	0.0	2.2195418950093124	4.612408125692989	0.0	0.0	0.0	1.0357840489365269	0.0
24A_1	1	24	rural	first_A	1.147026783002474	0.0	0.0	0.0	4.806247026295172	0.0	0.0	2.9567506633374494	0.0	0.0	0.0	3.832562317597647	0.0	0.9453406076472028	2.2477070372389023	4.48765322781941	0.0	0.0	0.0	0.6909665486935355	0.0
118A_2	2	118	urban	first_A	0.36202891898537237	1.0573907064297945	0.0	0.0	4.752373393132158	0.0	0.0	2.761632159708633	0.0	0.0	0.0	0.0	0.0	0.0	1.2533558404708343	4.658032018219465	0.0	0.36202891898537237	0.0	0.0	0.0
39A_1	1	39	rural	first_A	1.2477442108764736	0.0	0.0	0.0	4.753331798580518	0.0	0.0	3.6667422162492573	0.0	0.0	0.0	1.339716387733694	0.0	0.0	2.225067952001002	4.614139646824591	0.0	0.0	0.0	1.0308515030801768	0.0
24A_2	2	24	rural	first_A	1.1115957809456893	0.6969361766449665	0.0	0.0	4.804230723370976	0.0	0.0	2.961089443527763	0.0	0.0	0.0	3.8380435748431907	0.0	0.9519821118355539	2.232157059347666	4.4905284555383504	0.0	0.0	0.0	0.6969361766449665	0.0
B031A_2	2	31	rural	second_B	0.3829818939851739	0.9773650869868802	0.0	0.0	4.543066149478018	0.0	0.0	2.985101018301623	0.0	0.0	0.0	1.3737533167710525	0.0	0.3829818939851739	1.422860285634641	4.824087969175843	0.823568155588327	0.0	0.0	0.9072393650356393	0.0
B086A_2	2	86	urban	second_B	0.9244582149110947	0.6111682060788628	0.0	0.0	4.739373264680596	0.0	0.0	4.373357326639043	0.0	0.0	0.0	0.7258043415476284	0.0	1.0109071574384594	2.634495127604755	4.374727516206573	0.0	0.0	0.0	0.0	0.0
118A_1	1	118	urban	first_A	0.36069191998476396	0.0	0.0	0.0	4.751742504321087	0.0	0.0	2.779349304187513	0.0	0.0	0.0	0.0	0.0	0.0	1.2183843579073272	4.658698098560308	0.0	0.36069191998476396	0.0	0.0	0.0
109A_2	2	109	urban	first_A	3.2392782443586956	0.8499461929778948	0.0	0.0	4.652852792520762	0.0	0.0	3.7207753770730436	0.0	0.0	0.0	1.2094198874004052	0.0	0.40133939001067875	2.597813340891526	4.70139510472513	0.0	0.0	0.0	0.0	0.0
109A_1	1	109	urban	first_A	3.2385048374889895	0.0	0.0	0.0	4.6505908216903356	0.0	0.0	3.7217282837077335	0.0	0.0	0.0	1.2815754822201866	0.0	0.39972932786606846	2.6001170996497374	4.703344242876397	0.0	0.0	0.0	0.0	0.0
108A_1	1	108	urban	first_A	1.980344888442727	0.0	0.0	0.0	4.442761737823083	0.0	0.0	4.407245833804458	0.0	0.0	0.0	0.3608866997425989	0.0	0.0	1.6536821641077823	4.692223638118163	0.0	0.0	0.0	1.3859616880895889	0.0
108A_2	2	108	urban	first_A	1.9103382886116194	0.7912440653626959	0.0	0.0	4.439908512701293	0.0	0.0	4.403849640746651	0.0	0.0	0.36095477045895813	0.36095477045895813	0.0	0.0	1.614614573170619	4.695668801726504	0.0	0.0	0.0	1.386077335003748	0.0
34A_1	1	34	rural	first_A	0.0	0.0	0.0	0.0	4.831714140524406	0.0	0.0	2.9110047480887413	0.0	0.0	0.0	0.0	0.0	0.639961218056122	3.8214134541067093	4.436589510637912	0.0	0.0	0.0	0.6924559040697547	0.0
34A_2	2	34	rural	first_A	0.0	0.7858781017576215	0.0	0.0	4.832156455657562	0.0	0.0	2.9043596731966743	0.0	0.0	0.0	0.0	0.0	0.584061320682731	3.808663886881278	4.438656060209414	0.0	0.19521388158377026	0.0	0.6439594320963472	0.0
B107A_2	2	107	urban	second_B	0.7691140666312422	0.8615167521450927	0.0	0.0	4.42254162619208	0.0	0.0	4.528669596797067	0.0	0.0	0.3789912695595745	0.0	0.0	0.0	2.2603690732128365	4.6254659679596	0.0	0.0	0.0	0.8177682956683205	0.0
B107A_1	1	107	urban	second_B	0.21841265347393882	0.0	0.0	0.0	4.411770943982167	0.0	0.0	4.5248382169777	0.0	0.0	0.0	0.0	0.0	0.0	2.2522721807651798	4.635235333278626	0.0	0.0	0.0	0.7943665601026574	0.0
18A_1	1	18	rural	first_A	2.5856375969075294	0.0	0.0	0.0	4.679502607215825	0.0	0.0	3.5681947882216676	0.48885388467462515	0.0	0.0	2.309650825220764	0.3098590492513878	0.48885388467462515	2.1603736955197337	4.70247970851265	0.0	0.0	0.0	0.48885388467462515	0.0
18A_2	2	18	rural	first_A	2.5913987758267854	0.9224731594047015	0.0	0.0	4.680932972083146	0.0	0.0	3.565896554678796	0.4919672404815486	0.0	0.0	2.3186393396629206	0.31221179123319753	0.7167252448247601	2.1522571560677055	4.7011467720807625	0.0	0.0	0.0	0.4919672404815486	0.0
B037A_1	1	37	rural	second_B	1.1039545694190225	0.0	0.0	0.0	4.4864255630525625	0.0	0.0	4.067130367671278	0.0	0.0	0.0	0.0	0.0	0.0	1.9992926399854418	4.77931993865475	1.6795882108047564	0.0	0.792529023210884	0.8752031741469084	0.0
B118A_2	2	118	urban	second_B	0.6760157220375833	0.7542137005301706	0.0	0.2868263572239841	4.70576083014474	0.0	0.0	3.0687406259613166	0.2868263572239841	0.0	0.0	0.45807793096554267	0.0	0.45807793096554267	1.695951528406441	4.7044065778632875	0.0	0.0	0.0	0.0	0.0
B118A_1	1	118	urban	second_B	0.6741785928465549	0.0	0.0	0.2857019777751518	4.705044728586541	0.0	0.0	3.065719026563968	0.2857019777751518	0.0	0.0	0.4565612740128772	0.0	0.4565612740128772	1.7175487315946136	4.705212091148315	0.0	0.0	0.0	0.0	0.0
B108A_2	2	108	urban	second_B	0.46741699188428043	0.46741699188428043	0.0	0.0	4.4463044982565805	0.0	0.0	4.55302291761522	0.0	0.0	0.0	0.0	0.0	0.2937722029520049	2.4278945749261673	4.587323696619727	0.0	0.2937722029520049	0.0	1.6089646930943453	0.0
B108A_1	1	108	urban	second_B	0.0	0.2915477209675382	0.0	0.0	4.446251926858332	0.0	0.0	4.554194948569369	0.0	0.0	0.0	0.0	0.0	0.2915477209675382	2.429599873139506	4.5862801648434735	0.0	0.2915477209675382	0.0	1.6247218231648053	0.0
B037A_2	2	37	rural	second_B	1.1118131723975373	0.9521914116865576	0.0	0.0	4.4902427787249355	0.0	0.0	4.068431592063579	0.0	0.0	0.0	0.0	0.0	0.0	1.9844874250669708	4.7770742884476665	1.6879351408868608	0.0	0.7996894428378489	0.7996894428378489	0.0
107A_1	1	107	urban	first_A	0.5878974350942441	0.0	0.0	0.0	4.470225628108718	0.0	0.0	4.605124378688526	0.0	0.0	0.0	0.0	0.0	0.3866471526144086	1.352905064189124	4.5160787821782415	0.0	0.0	0.0	0.0	0.0
B021A_2	2	21	rural	second_B	0.8263949258529888	0.5161354253821933	0.0	0.0	4.691283284809215	0.0	0.0	3.556813749940204	0.0	0.0	0.3306142519108987	0.0	0.0	0.0	2.5164872254513844	4.695239670893283	1.1995589657297354	0.0	0.0	0.3306142519108987	0.0
31A_2	2	31	rural	first_A	0.0	0.40379443934113646	0.0	0.0	4.587406556429575	0.0	0.0	3.0777060070358395	0.0	0.0	0.40379443934113646	0.6093657810535742	0.0	0.0	1.5409102857845935	4.797376180887092	1.2132331769976368	0.0	0.0	1.1229177822600211	0.0
13A_2	2	13	rural	first_A	3.201617555604995	1.1052965059921345	0.0	0.0	4.6747294029682	0.0	0.0	3.1827799652469424	0.0	0.0	0.0	0.0	0.0	0.0	2.3389721110050967	4.716205817242184	0.0	0.0	0.0	0.0	0.0
B018A_2	2	18	rural	second_B	2.4807032844392367	0.7278793430037231	0.0	0.0	4.617063749742914	0.0	0.0	3.2481720239741425	0.0	0.0	0.27157019952214717	3.7005742096865197	0.0	0.0	2.2756974492293507	4.731468492924131	1.5533157596109908	0.0	0.27157019952214717	1.6392150186354313	0.0
B021A_1	1	21	rural	second_B	0.8229956150408152	0.0	0.0	0.0	4.691221844424736	0.0	0.0	3.556376889580256	0.0	0.0	0.0	0.0	0.0	0.0	2.5302372721569144	4.695281362569303	1.195814650109472	0.0	0.0	0.0	0.0
B018A_1	1	18	rural	second_B	2.477603639154551	0.0	0.0	0.0	4.617146639538515	0.0	0.0	3.2541322217644058	0.0	0.0	0.0	3.698315510411611	0.0	0.0	2.2733562086439654	4.7314773469397	1.5490785632289903	0.0	0.2695487746444329	1.6519350320200297	0.0
107A_2	2	107	urban	first_A	0.38866358572854104	1.046501725087785	0.0	0.0	4.471141647637509	0.0	0.0	4.605790992123986	0.0	0.0	0.0	0.0	0.0	0.38866358572854104	1.383001109116927	4.514294305949767	0.0	0.0	0.0	0.0	0.0
31A_1	1	31	rural	first_A	0.0	0.0	0.0	0.0	4.589221590913874	0.0	0.0	3.078457395538208	0.0	0.0	0.0	0.6078382655720967	0.0	0.0	1.5929501749466397	4.796230371679473	1.211330892405999	0.0	0.0	1.1210442269540912	0.0
13A_1	1	13	rural	first_A	3.2020369777180155	0.0	0.0	0.0	4.674042104041365	0.0	0.0	3.1841870727224597	0.0	0.0	0.0	0.0	0.0	0.0	2.347341336209505	4.716838044541354	0.0	0.0	0.0	0.0	0.0
