# Supplementary material for: Recent urbanization in China is correlated with a Westernized microbiome encoding increased virulence and antibiotic resistance genes
Source: Microbiome. 2017 Sep 15;5:121. doi: 10.1186/s40168-017-0338-7 (PMC5603068; doi:10.1186/s40168-017-0338-7)
Supplement: Supplementary file 24 — Supplementary zip file. Code and input tables used to generate the figures and tables in this paper. (ZIP 16846 kb) [file 40168_2017_338_MOESM24_ESM.zip › UrbanRuralChina/16SrRNA/inputData/RDP/RDPtaxonomy.txt]

phylum	class	order	family	genus
Firmicutes	Clostridia	Clostridiales	Clostridiaceae 1	Clostridium sensu stricto
Proteobacteria	Epsilonproteobacteria	Campylobacterales	Hydrogenimonaceae	Hydrogenimonas
Proteobacteria	Alphaproteobacteria	Caulobacterales	Hyphomonadaceae	Litorimonas
Chloroflexi	Thermomicrobia	Sphaerobacterales	Sphaerobacteraceae	Sphaerobacter
Proteobacteria	Alphaproteobacteria	Rhodobacterales	Rhodobacteraceae	Pelagibaca
Proteobacteria	Gammaproteobacteria	Oceanospirillales	Halomonadaceae	Aidingimonas
Proteobacteria	Deltaproteobacteria	Desulfobacterales	Desulfobulbaceae	Desulfurivibrio
Chlorobi	Chlorobia	Chlorobiales	Chlorobiaceae	Chloroherpeton
Bacteroidetes	Flavobacteriia	Flavobacteriales	Flavobacteriaceae	Sediminibacter
Firmicutes	Clostridia	Clostridiales	Ruminococcaceae	Oscillibacter
Crenarchaeota	Thermoprotei	Sulfolobales	Sulfolobaceae	Sulfurisphaera
Proteobacteria	Gammaproteobacteria	Gammaproteobacteria_incertae_sedis		Simiduia
Firmicutes	Clostridia	Clostridiales	Clostridiaceae 4	Geosporobacter
Firmicutes	Clostridia	Clostridiales	Lachnospiraceae	Lactonifactor
Euryarchaeota	Methanomicrobia	Methanosarcinales	Methermicoccaceae	Methermicoccus
Actinobacteria	Actinobacteria	Actinomycetales	Propionibacteriaceae	Luteococcus
Actinobacteria	Actinobacteria	Actinomycetales	Pseudonocardiaceae	Thermocrispum
Proteobacteria	Gammaproteobacteria	Chromatiales	Chromatiaceae	Lamprocystis
Acidobacteria	Holophagae	Holophagales	Holophagaceae	Geothrix
Proteobacteria	Betaproteobacteria	Burkholderiales	Oxalobacteraceae	Undibacterium
Proteobacteria	Gammaproteobacteria	Alteromonadales	Alteromonadaceae	Marinimicrobium
Proteobacteria	Betaproteobacteria	Burkholderiales	Burkholderiales_incertae_sedis	Paucibacter
Actinobacteria	Actinobacteria	Coriobacteriales	Coriobacteriaceae	Gordonibacter
Bacteroidetes	Bacteroidia	Bacteroidales	Rikenellaceae	Rikenella
Bacteroidetes	Bacteroidia	Bacteroidales		Sunxiuqinia
Planctomycetes	Planctomycetia	Planctomycetales	Planctomycetaceae	Blastopirellula
Proteobacteria	Betaproteobacteria	Burkholderiales	Comamonadaceae	Delftia
Firmicutes	Clostridia	Halanaerobiales	Halobacteroidaceae	Selenihalanaerobacter
Bacteroidetes	Flavobacteriia	Flavobacteriales	Flavobacteriaceae	Gilvibacter
Proteobacteria	Gammaproteobacteria	Oceanospirillales	Oceanospirillaceae	Oceanobacter
Proteobacteria	Deltaproteobacteria	Desulfuromonadales	Desulfuromonadaceae	Malonomonas
Proteobacteria	Deltaproteobacteria	Myxococcales	Myxococcaceae	Pyxidicoccus
Euryarchaeota	Methanobacteria	Methanobacteriales	Methanobacteriaceae	Methanobrevibacter
Actinobacteria	Actinobacteria	Actinomycetales	Micrococcaceae	Arthrobacter
Firmicutes	Clostridia	Clostridiales	Clostridiaceae 1	Sarcina
Verrucomicrobia	Verrucomicrobiae	Verrucomicrobiales	Verrucomicrobiaceae	Luteolibacter
Proteobacteria	Betaproteobacteria	Neisseriales	Neisseriaceae	Gulbenkiania
Firmicutes	Bacilli	Lactobacillales	Aerococcaceae	Aerococcus
Proteobacteria	Alphaproteobacteria	Sphingomonadales	Erythrobacteraceae	Altererythrobacter
Euryarchaeota	Thermoplasmata	Thermoplasmatales	Thermoplasmatales_incertae_sedis	Thermogymnomonas
Acidobacteria	Acidobacteria_Gp1			Telmatobacter
Bacteroidetes	Flavobacteriia	Flavobacteriales	Flavobacteriaceae	Flavivirga
Chloroflexi	Ardenticatenia	Ardenticatenales	Ardenticatenaceae	Ardenticatena
Proteobacteria	Deltaproteobacteria	Desulfobacterales	Desulfobacteraceae	Desulfococcus
Proteobacteria	Gammaproteobacteria	Pseudomonadales	Moraxellaceae	Perlucidibaca
Synergistetes	Synergistia	Synergistales	Synergistaceae	Aminomonas
Euryarchaeota	Methanomicrobia	Methanomicrobiales	Methanoregulaceae	Methanoregula
Firmicutes	Clostridia	Clostridiales	Incertae Sedis IV	Caldicoprobacter
Firmicutes	Clostridia	Clostridiales	Clostridiales_Incertae Sedis XI	Tissierella
Bacteroidetes	Flavobacteriia	Flavobacteriales	Flavobacteriaceae	Moheibacter
Bacteroidetes	Cytophagia	Cytophagales	Cytophagaceae	Fibrella
Proteobacteria	Betaproteobacteria	Burkholderiales	Burkholderiales_incertae_sedis	Piscinibacter
Firmicutes	Clostridia	Clostridiales	Lachnospiraceae	Syntrophococcus
Proteobacteria	Betaproteobacteria	Burkholderiales	Comamonadaceae	Hylemonella
Proteobacteria	Alphaproteobacteria	Rhodospirillales	Rhodospirillaceae	Tistlia
Actinobacteria	Actinobacteria	Actinomycetales	Corynebacteriaceae	Turicella
Proteobacteria	Gammaproteobacteria	Alteromonadales	Idiomarinaceae	Aliidiomarina
Hydrogenedentes				Candidatus Hydrogenedens
Proteobacteria	Deltaproteobacteria	Syntrophobacterales	Syntrophobacteraceae	Desulfoglaeba
Bacteroidetes	Sphingobacteriia	Sphingobacteriales	Chitinophagaceae	Parasegetibacter
Actinobacteria	Actinobacteria	Actinomycetales	Micrococcaceae	Enteractinococcus
Euryarchaeota	Halobacteria	Halobacteriales	Halobacteriaceae	Halapricum
Proteobacteria	Alphaproteobacteria	Rhodobacterales	Rhodobacteraceae	Pontibaca
Planctomycetes	Planctomycetia	Candidatus Brocadiales	Candidatus Brocadiaceae	Candidatus Brocadia
Proteobacteria	Deltaproteobacteria	Myxococcales	Kofleriaceae	Kofleria
Actinobacteria	Actinobacteria	Actinomycetales	Bogoriellaceae	Bogoriella
Actinobacteria	Actinobacteria	Actinomycetales	Microbacteriaceae	Agromyces
Fusobacteria	Fusobacteriia	Fusobacteriales	Leptotrichiaceae	Streptobacillus
Proteobacteria	Gammaproteobacteria	Vibrionales	Vibrionaceae	Vibrio
Proteobacteria	Deltaproteobacteria	Desulfobacterales	Desulfobacteraceae	Desulfatirhabdium
Firmicutes	Clostridia	Clostridiales	Peptococcaceae I	Desulfitispora
Firmicutes	Clostridia	Clostridiales	Heliobacteriaceae	Heliophilum
Actinobacteria	Actinobacteria	Actinomycetales	Ruaniaceae	Haloactinobacterium
Tenericutes	Mollicutes	Entomoplasmatales	Entomoplasmataceae	Mesoplasma
Proteobacteria	Alphaproteobacteria	Rhizobiales	Xanthobacteraceae	Starkeya
Firmicutes	Clostridia	Clostridiales	Clostridiaceae 3	Brassicibacter
Bacteroidetes	Bacteroidia	Bacteroidales	Rikenellaceae	Alistipes
Proteobacteria	Gammaproteobacteria	Chromatiales	Chromatiaceae	Nitrosococcus
Firmicutes	Erysipelotrichia	Erysipelotrichales	Erysipelotrichaceae	Holdemania
Proteobacteria	Alphaproteobacteria	Rhodobacterales	Rhodobacteraceae	Roseisalinus
Aquificae	Aquificae	Aquificales	Hydrogenothermaceae	Hydrogenothermus
Synergistetes	Synergistia	Synergistales	Synergistaceae	Jonquetella
Proteobacteria	Gammaproteobacteria	Xanthomonadales	Xanthomonadaceae	Silanimonas
Proteobacteria	Alphaproteobacteria	Rhizobiales	Phyllobacteriaceae	Hoeflea
Actinobacteria	Actinobacteria	Actinomycetales	Pseudonocardiaceae	Goodfellowiella
Proteobacteria	Betaproteobacteria	Burkholderiales	Comamonadaceae	Xenophilus
Proteobacteria	Gammaproteobacteria	Vibrionales	Vibrionaceae	Salinivibrio
Actinobacteria	Actinobacteria	Actinomycetales	Intrasporangiaceae	Ornithinibacter
Proteobacteria	Betaproteobacteria	Nitrosomonadales	Nitrosomonadaceae	Nitrosomonas
Euryarchaeota	Halobacteria	Haloferacales	Haloferacaceae	Halopenitus
Actinobacteria	Actinobacteria	Actinomycetales	Thermomonosporaceae	Thermomonospora
Euryarchaeota	Halobacteria	Haloferacales	Haloferacaceae	Halobaculum
Proteobacteria	Gammaproteobacteria	Pseudomonadales	Pseudomonadaceae	Azorhizophilus
Actinobacteria	Actinobacteria	Actinomycetales	Intrasporangiaceae	Ornithinicoccus
Crenarchaeota	Thermoprotei	Desulfurococcales	Desulfurococcaceae	Sulfophobococcus
Firmicutes	Bacilli	Bacillales	Bacillaceae 2	Natribacillus
Proteobacteria	Gammaproteobacteria	Xanthomonadales	Xanthomonadaceae	Panacagrimonas
Proteobacteria	Alphaproteobacteria	Rhodobacterales	Rhodobacteraceae	Hwanghaeicola
Verrucomicrobia	Opitutae	Opitutales	Opitutaceae	Alterococcus
Bacteroidetes	Cytophagia	Cytophagales	Cytophagaceae	Leadbetterella
Firmicutes	Bacilli	Lactobacillales	Lactobacillaceae	Paralactobacillus
Bacteroidetes	Bacteroidia	Bacteroidales	Porphyromonadaceae	Dysgonomonas
Firmicutes	Clostridia	Clostridiales	Peptococcaceae 1	Thermincola
Proteobacteria	Deltaproteobacteria	Syntrophobacterales	Syntrophobacteraceae	Desulforhabdus
Actinobacteria	Actinobacteria	Coriobacteriales	Coriobacteriaceae	Paraeggerthella
Actinobacteria	Actinobacteria	Actinomycetales	Glycomycetaceae	Stackebrandtia
Firmicutes	Clostridia	Clostridiales	Incertae Sedis XI	Murdochiella
Proteobacteria	Alphaproteobacteria	Rhodospirillales	Acetobacteraceae	Endobacter
Firmicutes	Bacilli	Lactobacillales	Aerococcaceae	Eremococcus
Actinobacteria	Actinobacteria	Actinomycetales	Corynebacteriaceae	Corynebacterium
Proteobacteria	Alphaproteobacteria	Rhizobiales	Rhodobiaceae	Tepidamorphus
Proteobacteria	Alphaproteobacteria	Rhodospirillales	Rhodospirillaceae	Tistrella
Proteobacteria	Gammaproteobacteria	Oceanospirillales	Oceanospirillaceae	Sinobacterium
Bacteroidetes	Cytophagia	Cytophagales	Flammeovirgaceae	Flexithrix
Proteobacteria	Alphaproteobacteria	Rhodobacterales	Rhodobacteraceae	Lutimaribacter
Proteobacteria	Alphaproteobacteria	Rhizobiales	Methylocystaceae	Hansschlegelia
Bacteroidetes	Cytophagia	Cytophagales	Flammeovirgaceae	Persicobacter
Firmicutes	Clostridia	Clostridiales	Ruminococcaceae	Pseudoflavonifractor
Proteobacteria	Gammaproteobacteria	Vibrionales	Vibrionaceae	Grimontia
Firmicutes	Clostridia	Clostridiales	Clostridiaceae 3	Thermohalobacter
Euryarchaeota	Halobacteria	Halobacteriales	Halobacteriaceae	Halorussus
Firmicutes	Clostridia	Clostridiales	Ruminococcaceae	Ethanoligenens
Euryarchaeota	Halobacteria	Haloferacales	Haloferacaceae	Halolamina
Actinobacteria	Actinobacteria	Actinomycetales	Segniliparaceae	Segniliparus
Proteobacteria	Alphaproteobacteria	Rhodobacterales	Rhodobacteraceae	Citreicella
Cyanobacteria/Chloroplast	Chloroplast		Chloroplast	Streptophyta
Firmicutes	Clostridia	Clostridiales	Peptostreptococcaceae	Sporacetigenium
Firmicutes	Bacilli	Bacillales	Paenibacillaceae 1	Saccharibacillus
Actinobacteria	Actinobacteria	Euzebyales	Euzebyaceae	Euzebya
Diapherotrites				Diapherotrites Incertae Sedis AR10
Proteobacteria	Gammaproteobacteria	Chromatiales	Ectothiorhodospiraceae	Alkalispirillum
Chloroflexi	Anaerolineae	Anaerolineales	Anaerolineaceae	Leptolinea
Proteobacteria	Gammaproteobacteria	Alteromonadales		Maricurvus
Proteobacteria	Deltaproteobacteria	Myxococcales	Polyangiaceae	Byssovorax
Firmicutes	Clostridia	Thermoanaerobacterales	Thermoanaerobacteraceae	Thermoanaerobacter
Crenarchaeota	Thermoprotei	Desulfurococcales	Desulfurococcaceae	Stetteria
Firmicutes	Clostridia	Clostridiales	Clostridiales_incertae_sedis	Proteiniborus
Firmicutes	Negativicutes	Selenomonadales	Veillonellaceae	Anaerosinus
Proteobacteria	Betaproteobacteria	Burkholderiales	Comamonadaceae	Limnohabitans
Proteobacteria	Gammaproteobacteria	Enterobacteriales	Enterobacteriaceae	Lelliottia
Actinobacteria	Actinobacteria	Actinomycetales	Nocardiaceae	Skermania
Proteobacteria	Betaproteobacteria	Burkholderiales	Oxalobacteraceae	Collimonas
Actinobacteria	Actinobacteria	Actinomycetales	Glycomycetaceae	Haloglycomyces
Actinobacteria	Actinobacteria	Actinomycetales	Intrasporangiaceae	Serinicoccus
Tenericutes	Mollicutes	Haloplasmatales	Haloplasmataceae	Haloplasma
Firmicutes	Bacilli	Bacillales	Bacillaceae 2	Halalkalibacillus
Proteobacteria	Gammaproteobacteria	Alteromonadales	Idiomarinaceae	Pseudidiomarina
Actinobacteria	Actinobacteria	Actinomycetales	Microbacteriaceae	Alpinimonas
Proteobacteria	Deltaproteobacteria	Myxococcales	Nannocystaceae	Nannocystis
Firmicutes	Negativicutes	Selenomonadales	Veillonellaceae	Thermosinus
Bacteroidetes	Flavobacteriia	Flavobacteriales	Cryomorphaceae	Lishizhenia
Firmicutes	Bacilli	Bacillales	Staphylococcaceae	Staphylococcus
Proteobacteria	Gammaproteobacteria	Aeromonadales	Aeromonadaceae	Tolumonas
Proteobacteria	Gammaproteobacteria	Enterobacteriales	Enterobacteriaceae	Obesumbacterium
Bacteroidetes	Flavobacteriia	Flavobacteriales	Flavobacteriaceae	Joostella
Firmicutes	Bacilli	Lactobacillales	Leuconostocaceae	Leuconostoc
Firmicutes	Bacilli	Bacillales	Planococcaceae	Psychrobacillus
Firmicutes	Bacilli	Bacillales	Thermoactinomycetaceae 2	Mechercharimyces
Bacteroidetes	Sphingobacteriia	Sphingobacteriales	Sphingobacteriaceae	Parapedobacter
Synergistetes	Synergistia	Synergistales	Synergistaceae	Aminiphilus
Proteobacteria	Gammaproteobacteria	Thiotrichales	Thiotrichaceae	Leucothrix
Proteobacteria	Betaproteobacteria	Burkholderiales	Alcaligenaceae	Taylorella
Proteobacteria	Deltaproteobacteria	Desulfovibrionales	Desulfohalobiaceae	Desulfovermiculus
Bacteroidetes	Bacteroidia	Bacteroidales	Bacteroidaceae	Anaerorhabdus
Firmicutes	Clostridia	Clostridiales	Lachnospiraceae	Howardella
Proteobacteria	Deltaproteobacteria	Desulfovibrionales	Desulfovibrionaceae	Bilophila
Acidobacteria	Acidobacteria_Gp4			Blastocatella
Bacteroidetes	Cytophagia	Cytophagales	Cytophagaceae	Siphonobacter
Candidatus Saccharibacteria				Saccharibacteria_genera_incertae_sedis
Proteobacteria	Alphaproteobacteria	Rhizobiales	Rhodobiaceae	Rhodoligotrophos
Proteobacteria	Deltaproteobacteria	Desulfobacterales	Desulfobacteraceae	Desulfocella
Firmicutes	Negativicutes	Selenomonadales	Acidaminococcaceae	Acidaminococcus
Proteobacteria	Alphaproteobacteria	Alphaproteobacteria_incertae_sedis		Geminicoccus
Firmicutes	Clostridia	Clostridiales	Clostridiales_Incertae Sedis XI	Anaerosalibacter
Deferribacteres	Deferribacteres	Deferribacterales	Deferribacteraceae	Flexistipes
Proteobacteria	Epsilonproteobacteria	Campylobacterales	Campylobacteraceae	Campylobacter
Firmicutes	Bacilli	Lactobacillales	Aerococcaceae	Abiotrophia
Actinobacteria	Actinobacteria	Actinomycetales	Dermatophilaceae	Piscicoccus
Planctomycetes	Planctomycetia	Candidatus Brocadiales	Candidatus Brocadiaceae	Candidatus Scalindua
Euryarchaeota	Methanomicrobia	Methanomicrobiales	Methanomicrobiaceae	Methanomicrobium
Planctomycetes	Planctomycetia	Planctomycetales	Planctomycetaceae	Rhodopirellula
Firmicutes	Clostridia	Thermoanaerobacterales	Thermoanaerobacteraceae	Thermacetogenium
Firmicutes	Bacilli	Bacillales	Listeriaceae	Brochothrix
Actinobacteria	Actinobacteria	Actinomycetales	Propionibacteriaceae	Tessaracoccus
Firmicutes	Clostridia	Clostridiales	Clostridiales_Incertae Sedis XI	Sporanaerobacter
Firmicutes	Negativicutes	Selenomonadales	Veillonellaceae	Megasphaera
Proteobacteria	Gammaproteobacteria	Xanthomonadales	Xanthomonadaceae	Luteimonas
Proteobacteria	Gammaproteobacteria	Oceanospirillales	Oceanospirillaceae	Oleibacter
Proteobacteria	Gammaproteobacteria	Oceanospirillales	Oleiphilaceae	Oleiphilus
Proteobacteria	Gammaproteobacteria	Thiotrichales	Thiotrichaceae	Beggiatoa
Proteobacteria	Alphaproteobacteria	Rickettsiales	Anaplasmataceae	Anaplasma
Firmicutes	Clostridia	Clostridiales	Clostridiales_Incertae Sedis XI	Parvimonas
Proteobacteria	Betaproteobacteria	Burkholderiales	Burkholderiales_incertae_sedis	Mitsuaria
Actinobacteria	Actinobacteria	Coriobacteriales	Coriobacteriaceae	Cryptobacterium
Proteobacteria	Alphaproteobacteria	Rhodospirillales	Rhodospirillaceae	Pelagibius
Bacteroidetes	Flavobacteriia	Flavobacteriales	Cryomorphaceae	Cryomorpha
Proteobacteria	Gammaproteobacteria	Xanthomonadales	Sinobacteraceae	Steroidobacter
Proteobacteria	Betaproteobacteria	Neisseriales	Neisseriaceae	Kingella
Firmicutes	Clostridia	Clostridiales	Eubacteriaceae	Alkalibaculum
Proteobacteria	Alphaproteobacteria	Rhodobacterales	Rhodobacteraceae	Celeribacter
Actinobacteria	Actinobacteria	Actinomycetales	Micromonosporaceae	Salinispora
Aquificae	Aquificae	Aquificales	Hydrogenothermaceae	Venenivibrio
Proteobacteria	Gammaproteobacteria	Vibrionales	Vibrionaceae	Allomonas
Proteobacteria	Alphaproteobacteria	Rhodospirillales	Acetobacteraceae	Swaminathania
Bacteroidetes	Flavobacteriia	Flavobacteriales	Flavobacteriaceae	Zunongwangia
Proteobacteria	Alphaproteobacteria	Rhizobiales	Bradyrhizobiaceae	Oligotropha
Proteobacteria	Alphaproteobacteria	Rhodospirillales	Rhodospirillaceae	Rhodospira
Proteobacteria	Gammaproteobacteria	Alteromonadales		Neiella
Proteobacteria	Betaproteobacteria	Burkholderiales	Burkholderiaceae	Pandoraea
Armatimonadetes	Fimbriimonadia	Fimbriimonadales	Fimbriimonadaceae	Fimbriimonas
Actinobacteria	Actinobacteria	Actinomycetales	Bogoriellaceae	Georgenia
Actinobacteria	Actinobacteria	Actinomycetales	Micromonosporaceae	Pseudosporangium
Proteobacteria	Betaproteobacteria	Burkholderiales	Comamonadaceae	Simplicispira
Verrucomicrobia	Opitutae	Puniceicoccales	Puniceicoccaceae	Coraliomargarita
Proteobacteria	Alphaproteobacteria	Rhizobiales	Methylobacteriaceae	Microvirga
Fusobacteria	Fusobacteriia	Fusobacteriales	Fusobacteriaceae	Psychrilyobacter
Proteobacteria	Betaproteobacteria	Rhodocyclales	Rhodocyclaceae	Sterolibacterium
Firmicutes	Bacilli	Bacillales	Planococcaceae	Rummeliibacillus
Proteobacteria	Deltaproteobacteria	Myxococcales	Polyangiaceae	Chondromyces
Proteobacteria	Gammaproteobacteria	Methylococcales	Methylococcaceae	Methylosoma
Actinobacteria	Actinobacteria	Coriobacteriales	Coriobacteriaceae	Collinsella
Proteobacteria	Alphaproteobacteria	Rhodospirillales	Acetobacteraceae	Acidomonas
Spirochaetes	Spirochaetia	Spirochaetales	Brevinemataceae	Brevinema
Proteobacteria	Gammaproteobacteria	Vibrionales	Vibrionaceae	Aliivibrio
Actinobacteria	Actinobacteria	Actinomycetales	Intrasporangiaceae	Phycicoccus
Actinobacteria	Actinobacteria	Actinomycetales	Micromonosporaceae	Phytohabitans
Proteobacteria	Gammaproteobacteria	Oceanospirillales	Halomonadaceae	Modicisalibacter
Bacteroidetes	Flavobacteriia	Flavobacteriales	Flavobacteriaceae	Formosa
Planctomycetes	Planctomycetia	Planctomycetales	Planctomycetaceae	Zavarzinella
Euryarchaeota	Halobacteria	Halobacteriales	Halobacteriaceae	Halomicroarcula
Chloroflexi	Caldilineae	Caldilineales	Caldilineaceae	Litorilinea
Proteobacteria	Alphaproteobacteria	Rhizobiales	Beijerinckiaceae	Beijerinckia
Firmicutes	Bacilli	Bacillales	Bacillaceae 2	Tenuibacillus
Bacteroidetes	Sphingobacteriia	Sphingobacteriales	Chitinophagaceae	Chitinophaga
Proteobacteria	Alphaproteobacteria	Rhizobiales	Bradyrhizobiaceae	Balneimonas
Actinobacteria	Actinobacteria	Bifidobacteriales	Bifidobacteriaceae	Metascardovia
Proteobacteria	Alphaproteobacteria	Rhizobiales	Bradyrhizobiaceae	Tardiphaga
Firmicutes	Clostridia	Halanaerobiales	Halobacteroidaceae	Sporohalobacter
Thermotogae	Thermotogae	Thermotogales	Thermotogaceae	Thermococcoides
Proteobacteria	Alphaproteobacteria	Rhodobacterales	Rhodobacteraceae	Poseidonocella
Proteobacteria	Alphaproteobacteria	Rhizobiales	Brucellaceae	Brucella
Firmicutes	Bacilli	Lactobacillales	Carnobacteriaceae	Catellicoccus
Firmicutes	Clostridia	Clostridiales	Lachnospiraceae	Dorea
Deferribacteres	Deferribacteres	Deferribacterales	Deferribacteraceae	Denitrovibrio
Proteobacteria	Gammaproteobacteria	Oceanospirillales	Hahellaceae	Hahella
Planctomycetes	Planctomycetia	Planctomycetales	Planctomycetaceae	Isosphaera
Proteobacteria	Gammaproteobacteria	Legionellales	Coxiellaceae	Coxiella
Proteobacteria	Alphaproteobacteria	Rhodospirillales	Rhodospirillaceae	Telmatospirillum
Actinobacteria	Actinobacteria	Actinomycetales	Microbacteriaceae	Cryobacterium
Proteobacteria	Gammaproteobacteria	Pseudomonadales	Pseudomonadaceae	Cellvibrio
Proteobacteria	Alphaproteobacteria	Rhodobacterales	Rhodobacteraceae	Maritimibacter
Proteobacteria	Gammaproteobacteria	Pseudomonadales	Moraxellaceae	Psychrobacter
Proteobacteria	Betaproteobacteria	Neisseriales	Neisseriaceae	Jeongeupia
Firmicutes	Clostridia	Clostridiales	Gracilibacteraceae	Lutispora
Bacteroidetes	Flavobacteriia	Flavobacteriales	Flavobacteriaceae	Kriegella
Actinobacteria	Actinobacteria	Actinomycetales	Micromonosporaceae	Allocatelliglobosispora
Proteobacteria	Gammaproteobacteria	Pseudomonadales	Moraxellaceae	Acinetobacter
Proteobacteria	Alphaproteobacteria	Rhodobacterales	Rhodobacteraceae	Primorskyibacter
Actinobacteria	Actinobacteria	Actinomycetales	Beutenbergiaceae	Miniimonas
Proteobacteria	Betaproteobacteria	Ferrovales	Ferrovaceae	Ferrovum
Cyanobacteria/Chloroplast	Cyanobacteria		Family VIII	GpVIII
Firmicutes	Bacilli	Bacillales	Thermoactinomycetaceae 1	Hazenella
Proteobacteria	Betaproteobacteria	Burkholderiales	Burkholderiaceae	Paucimonas
Actinobacteria	Actinobacteria	Nitriliruptorales	Nitriliruptoraceae	Nitriliruptor
Proteobacteria	Gammaproteobacteria	Methylococcales	Methylococcaceae	Methylosphaera
Proteobacteria	Betaproteobacteria	Rhodocyclales	Rhodocyclaceae	Uliginosibacterium
Proteobacteria	Betaproteobacteria	Burkholderiales	Oxalobacteraceae	Glaciimonas
Planctomycetes	Planctomycetia	Candidatus Brocadiales	Candidatus Brocadiaceae	Candidatus Anammoxoglobus
Proteobacteria	Betaproteobacteria	Burkholderiales	Burkholderiaceae	Limnobacter
Proteobacteria	Gammaproteobacteria	Pasteurellales	Pasteurellaceae	Histophilus
Proteobacteria	Gammaproteobacteria	Xanthomonadales	Xanthomonadaceae	Fulvimonas
Firmicutes	Bacilli	Bacillales	Bacillaceae 1	Aeribacillus
Firmicutes	Erysipelotrichia	Erysipelotrichales	Erysipelotrichaceae	Erysipelothrix
Bacteroidetes	Sphingobacteriia	Sphingobacteriales		Fodinibius
Bacteroidetes	Flavobacteriia	Flavobacteriales	Flavobacteriaceae	Subsaxibacter
Firmicutes	Bacilli	Lactobacillales	Carnobacteriaceae	Granulicatella
Bacteroidetes	Flavobacteriia	Flavobacteriales	Flavobacteriaceae	Kordia
Bacteroidetes	Bacteroidia	Bacteroidales	Porphyromonadaceae	Paludibacter
Proteobacteria	Gammaproteobacteria	Xanthomonadales	Xanthomonadaceae	Lysobacter
Proteobacteria	Alphaproteobacteria	Sphingomonadales	Sphingomonadaceae	Sphingopyxis
Firmicutes	Bacilli	Bacillales	Paenibacillaceae 2	Aneurinibacillus
Proteobacteria	Gammaproteobacteria	Vibrionales	Vibrionaceae	Catenococcus
Firmicutes	Bacilli	Lactobacillales	Carnobacteriaceae	Atopobacter
Fusobacteria	Fusobacteriia	Fusobacteriales	Fusobacteriaceae	Clostridium XIX
Proteobacteria	Alphaproteobacteria	Rhizobiales	Rhodobiaceae	Anderseniella
Proteobacteria	Deltaproteobacteria	Desulfobacterales	Desulfobacteraceae	Desulfatibacillum
Thermotogae	Thermotogae	Thermotogales	Thermotogaceae	Petrotoga
Aquificae	Aquificae	Aquificales	Aquificaceae	Hydrogenobaculum
candidate division ZB3				ZB3_genera_incertae_sedis
Bacteroidetes	Bacteroidetes_incertae_sedis			Prolixibacter
Proteobacteria	Betaproteobacteria	Burkholderiales	Oxalobacteraceae	Naxibacter
Proteobacteria	Gammaproteobacteria	Methylococcales	Methylococcaceae	Methylomarinum
Proteobacteria	Gammaproteobacteria	Alteromonadales	Pseudoalteromonadaceae	Algicola
Actinobacteria	Actinobacteria	Actinomycetales	Propionibacteriaceae	Propionicimonas
Bacteroidetes	Sphingobacteriia	Sphingobacteriales	Chitinophagaceae	Hydrotalea
Firmicutes	Clostridia	Clostridiales	Peptococcaceae 1	Dehalobacter
Proteobacteria	Gammaproteobacteria	Pasteurellales	Pasteurellaceae	Gallibacterium
Actinobacteria	Actinobacteria	Actinomycetales		Motilibacter
Bacteroidetes	Flavobacteriia	Flavobacteriales	Flavobacteriaceae	Coenonia
Proteobacteria	Betaproteobacteria	Hydrogenophilales	Hydrogenophilaceae	Petrobacter
Proteobacteria	Betaproteobacteria	Burkholderiales	Comamonadaceae	Kinneretia
Actinobacteria	Actinobacteria	Actinomycetales	Dermacoccaceae	Branchiibius
Actinobacteria	Actinobacteria	Actinomycetales	Beutenbergiaceae	Salana
Euryarchaeota	Methanomicrobia	Methanomicrobiales	Methanoregulaceae	Methanosphaerula
Firmicutes	Clostridia	Clostridiales	Incertae Sedis XI	Clostridium XII
Firmicutes	Bacilli	Bacillales	Paenibacillaceae 1	Cohnella
Firmicutes	Erysipelotrichia	Erysipelotrichales	Erysipelotrichaceae	Bulleidia
Proteobacteria	Deltaproteobacteria	Myxococcales	Cystobacteraceae	Melittangium
Proteobacteria	Alphaproteobacteria	Rhodobacterales	Rhodobacteraceae	Amaricoccus
Proteobacteria	Alphaproteobacteria	Rhodospirillales	Acetobacteraceae	Granulibacter
Euryarchaeota	Halobacteria	Haloferacales	Haloferacaceae	Halonotius
Actinobacteria	Actinobacteria	Bifidobacteriales	Bifidobacteriaceae	Scardovia
Proteobacteria	Alphaproteobacteria	Caulobacterales	Caulobacteraceae	Phenylobacterium
Proteobacteria	Alphaproteobacteria	Caulobacterales	Hyphomonadaceae	Woodsholea
Proteobacteria	Alphaproteobacteria	Sneathiellales	Sneathiellaceae	Oceanibacterium
Firmicutes	Bacilli	Bacillales	Bacillaceae 2	Salinibacillus
Proteobacteria	Alphaproteobacteria	Rhodobacterales	Rhodobacteraceae	Rhodothalassium
Parcubacteria				Parcubacteria_genera_incertae_sedis
Firmicutes	Bacilli	Bacillales	Staphylococcaceae	Macrococcus
Actinobacteria	Actinobacteria	Actinomycetales	Microbacteriaceae	Pseudoclavibacter
Proteobacteria	Betaproteobacteria	Burkholderiales	Comamonadaceae	Ottowia
Chlorobi	Chlorobia	Chlorobiales	Chlorobiaceae	Chlorobaculum
Firmicutes	Bacilli	Bacillales	Bacillaceae 1	Alteribacillus
Actinobacteria	Actinobacteria	Coriobacteriales	Coriobacteriaceae	Atopobium
Verrucomicrobia	Verrucomicrobiae	Verrucomicrobiales	Verrucomicrobiaceae	Prosthecobacter
Deinococcus-Thermus	Deinococci	Deinococcales	Deinococcaceae	Deinobacterium
Proteobacteria	Alphaproteobacteria	Rhodobacterales	Rhodobacteraceae	Tranquillimonas
Proteobacteria	Betaproteobacteria	Burkholderiales	Comamonadaceae	Rhodoferax
Firmicutes	Bacilli	Lactobacillales	Carnobacteriaceae	Atopococcus
Firmicutes	Negativicutes	Selenomonadales	Veillonellaceae	Pectinatus
Verrucomicrobia	Subdivision5			Subdivision5_genera_incertae_sedis
Firmicutes	Clostridia	Halanaerobiales	Halanaerobiaceae	Halarsenatibacter
Actinobacteria	Actinobacteria	Actinomycetales	Corynebacterineae_incertae_sedis	Tomitella
Firmicutes	Erysipelotrichia	Erysipelotrichales	Erysipelotrichaceae	Eggerthia
Actinobacteria	Actinobacteria	Actinomycetales	Propionibacteriaceae	Propionibacterium
Thermodesulfobacteria	Thermodesulfobacteria	Thermodesulfobacteriales	Thermodesulfobacteriaceae	Caldimicrobium
Firmicutes	Bacilli	Lactobacillales	Carnobacteriaceae	Alloiococcus
Actinobacteria	Actinobacteria	Actinomycetales	Intrasporangiaceae	Humihabitans
Firmicutes	Bacilli	Bacillales	Bacillales_Incertae Sedis XI	Gemella
Proteobacteria	Betaproteobacteria	Neisseriales	Neisseriaceae	Laribacter
Firmicutes	Negativicutes	Selenomonadales	Veillonellaceae	Centipeda
Firmicutes	Bacilli	Bacillales	Bacillales_Incertae Sedis XII	Exiguobacterium
Proteobacteria	Gammaproteobacteria	Oceanospirillales	Hahellaceae	Zooshikella
Proteobacteria	Gammaproteobacteria	Enterobacteriales	Enterobacteriaceae	Rahnella
Chlamydiae	Chlamydiia	Chlamydiales	Chlamydiaceae	Chlamydia
Fibrobacteres	Chitinivibrionia	Chitinivibrionales	Chitinivibrionaceae	Chitinivibrio
Firmicutes	Clostridia	Clostridiales	Lachnospiraceae	Catonella
Bacteroidetes	Flavobacteriia	Flavobacteriales	Flavobacteriaceae	Zeaxanthinibacter
Proteobacteria	Betaproteobacteria	Burkholderiales	Comamonadaceae	Pseudacidovorax
Bacteroidetes	Flavobacteriia	Flavobacteriales	Flavobacteriaceae	Soonwooa
Proteobacteria	Alphaproteobacteria	Rhodobacterales	Rhodobacteraceae	Methylarcula
Firmicutes	Clostridia	Natranaerobiales	Natranaerobiaceae	Natronovirga
Proteobacteria	Betaproteobacteria	Neisseriales	Neisseriaceae	Pseudogulbenkiania
Proteobacteria	Alphaproteobacteria	Caulobacterales	Caulobacteraceae	Caulobacter
Firmicutes	Negativicutes	Selenomonadales	Acidaminococcaceae	Succiniclasticum
Actinobacteria	Actinobacteria	Actinomycetales	Pseudonocardiaceae	Labedaea
Proteobacteria	Gammaproteobacteria	Chromatiales	Chromatiaceae	Rhabdochromatium
Bacteroidetes	Cytophagia	Cytophagales	Cytophagaceae	Ekhidna
Actinobacteria	Actinobacteria	Actinomycetales	Propionibacteriaceae	Granulicoccus
Proteobacteria	Betaproteobacteria	Burkholderiales	Alcaligenaceae	Parapusillimonas
Firmicutes	Clostridia	Clostridiales	Lachnospiraceae	Lachnospiracea_incertae_sedis
Planctomycetes	Planctomycetia	Planctomycetales	Planctomycetaceae	Schlesneria
Firmicutes	Bacilli	Lactobacillales	Carnobacteriaceae	Atopostipes
Aigarchaeota				Candidatus Caldiarchaeum
Bacteroidetes	Bacteroidia	Bacteroidales	Marinilabiaceae	Marinilabilia
Firmicutes	Bacilli	Lactobacillales	Carnobacteriaceae	Carnobacterium
Proteobacteria	Alphaproteobacteria	Rhizobiales	Methylocystaceae	Methylopila
Proteobacteria	Alphaproteobacteria	Rhodobacterales	Rhodobacteraceae	Dinoroseobacter
Proteobacteria	Betaproteobacteria	Neisseriales	Neisseriaceae	Formivibrio
Actinobacteria	Actinobacteria	Actinomycetales	Nocardioidaceae	Nocardioides
Bacteroidetes	Bacteroidia	Bacteroidales	Prevotellaceae	Xylanibacter
Bacteroidetes	Cytophagia	Cytophagales	Cytophagaceae	Hymenobacter
Bacteroidetes	Flavobacteriia	Flavobacteriales	Flavobacteriaceae	Persicivirga
Firmicutes	Clostridia	Clostridiales	Eubacteriaceae	Alkalibacter
Bacteroidetes	Sphingobacteriia	Sphingobacteriales	Sphingobacteriaceae	Nubsella
Bacteroidetes	Bacteroidia	Bacteroidales	Marinilabiaceae	Alkaliflexus
Proteobacteria	Gammaproteobacteria	Enterobacteriales	Enterobacteriaceae	Yokenella
Proteobacteria	Gammaproteobacteria	Alteromonadales	Ferrimonadaceae	Paraferrimonas
Bacteroidetes	Cytophagia	Cytophagales	Cytophagaceae	Dyadobacter
Actinobacteria	Actinobacteria	Actinomycetales	Thermomonosporaceae	Spirillospora
Actinobacteria	Actinobacteria	Actinomycetales	Micromonosporaceae	Plantactinospora
Proteobacteria	Betaproteobacteria	Nitrosomonadales	Spirillaceae	Spirillum
Proteobacteria	Alphaproteobacteria	Rhodospirillales	Acetobacteraceae	Acidisphaera
Euryarchaeota	Methanomicrobia	Methanosarcinales	Methanosarcinaceae	Methanimicrococcus
Proteobacteria	Betaproteobacteria	Rhodocyclales	Rhodocyclaceae	Azospira
Proteobacteria	Alphaproteobacteria	Rhizobiales	Rhizobiaceae	Rhizobium
Proteobacteria	Alphaproteobacteria	Rhizobiales	Bradyrhizobiaceae	Afipia
Tenericutes	Mollicutes	Anaeroplasmatales	Anaeroplasmataceae	Asteroleplasma
Proteobacteria	Gammaproteobacteria	Gammaproteobacteria_incertae_sedis		Methylonatrum
Firmicutes	Bacilli	Lactobacillales	Lactobacillaceae	Pediococcus
Proteobacteria	Deltaproteobacteria	Desulfuromonadales	Geobacteraceae	Geopsychrobacter
Bacteroidetes	Sphingobacteriia	Sphingobacteriales	Saprospiraceae	Haliscomenobacter
Proteobacteria	Gammaproteobacteria	Gammaproteobacteria_incertae_sedis		Alkalimonas
Proteobacteria	Gammaproteobacteria	Chromatiales	Ectothiorhodospiraceae	Arhodomonas
Proteobacteria	Gammaproteobacteria	Alteromonadales	Moritellaceae	Paramoritella
Actinobacteria	Actinobacteria	Actinomycetales	Micromonosporaceae	Actinoplanes
Firmicutes	Bacilli	Bacillales	Bacillaceae 2	Vulcanibacillus
Chloroflexi	Ktedonobacteria	Ktedonobacterales	Thermosporotrichaceae	Thermosporothrix
Firmicutes	Negativicutes	Selenomonadales	Veillonellaceae	Zymophilus
Proteobacteria	Alphaproteobacteria	Rhodospirillales		Elioraea
Actinobacteria	Actinobacteria	Actinomycetales	Nocardioidaceae	Marmoricola
Proteobacteria	Gammaproteobacteria	Oceanospirillales	Halomonadaceae	Halovibrio
Actinobacteria	Actinobacteria	Actinomycetales	Propionibacteriaceae	Propionimicrobium
Firmicutes	Clostridia	Clostridiales	Eubacteriaceae	Eubacterium
Proteobacteria	Gammaproteobacteria	Oceanospirillales	Oceanospirillaceae	Oceaniserpentilla
Proteobacteria	Alphaproteobacteria	Rhodospirillales	Rhodospirillaceae	Rhodovibrio
Proteobacteria	Betaproteobacteria	Burkholderiales	Oxalobacteraceae	Herminiimonas
Firmicutes	Clostridia	Clostridiales	Ruminococcaceae	Butyricicoccus
Firmicutes	Bacilli	Bacillales	Staphylococcaceae	Jeotgalicoccus
Bacteroidetes	Flavobacteriia	Flavobacteriales	Cryomorphaceae	Wandonia
Chloroflexi	Ktedonobacteria	Thermogemmatisporales	Thermogemmatisporaceae	Thermogemmatispora
Actinobacteria	Actinobacteria	Actinomycetales	Cellulomonadaceae	Tropheryma
Chrysiogenetes	Chrysiogenetes	Chrysiogenales	Chrysiogenaceae	Desulfurispira
Proteobacteria	Gammaproteobacteria	Xanthomonadales	Xanthomonadaceae	Xylella
Firmicutes	Clostridia	Clostridiales	Ruminococcaceae	Subdoligranulum
Euryarchaeota	Halobacteria	Halobacteriales	Halobacteriaceae	Halarchaeum
Proteobacteria	Alphaproteobacteria	Rhodospirillales	Rhodospirillaceae	Azospirillum
Thermodesulfobacteria	Thermodesulfobacteria	Thermodesulfobacteriales	Thermodesulfobacteriaceae	Thermosulfurimonas
Proteobacteria	Deltaproteobacteria	Syntrophobacterales	Syntrophaceae	Smithella
Firmicutes	Bacilli	Bacillales	Planococcaceae	Solibacillus
Proteobacteria	Betaproteobacteria	Neisseriales	Neisseriaceae	Paludibacterium
Proteobacteria	Betaproteobacteria	Burkholderiales	Burkholderiales_incertae_sedis	Rivibacter
Bacteroidetes	Cytophagia	Cytophagales	Cytophagaceae	Arcicella
Actinobacteria	Actinobacteria	Actinomycetales	Streptosporangineae_incertae_sedis	Sinosporangium
Bacteroidetes	Cytophagia	Cytophagales	Mooreiaceae	Mooreia
Proteobacteria	Gammaproteobacteria	Pseudomonadales	Pseudomonadaceae	Serpens
Spirochaetes	Spirochaetia	Spirochaetales	Leptospiraceae	Leptonema
Firmicutes	Clostridia	Clostridiales	Eubacteriaceae	Anaerofustis
Actinobacteria	Actinobacteria	Actinomycetales	Jonesiaceae	Jonesia
Proteobacteria	Alphaproteobacteria	Rhodospirillales	Acetobacteraceae	Acidicaldus
Proteobacteria	Alphaproteobacteria	Rhodospirillales	Acetobacteraceae	Rubritepida
Firmicutes	Clostridia	Clostridiales	Ruminococcaceae	Cellulosibacter
Firmicutes	Clostridia	Clostridiales	Clostridiales_Incertae Sedis XI	Finegoldia
Actinobacteria	Actinobacteria	Actinomycetales	Micrococcaceae	Kocuria
Nanoarchaeota				Nanoarchaeum
Proteobacteria	Betaproteobacteria	Neisseriales	Neisseriaceae	Neisseria
Actinobacteria	Actinobacteria	Actinomycetales	Microbacteriaceae	Microterricola
Proteobacteria	Gammaproteobacteria	Enterobacteriales	Enterobacteriaceae	Tatumella
Proteobacteria	Gammaproteobacteria	Chromatiales	Ectothiorhodospiraceae	Ectothiorhodosinus
Chlamydiae	Chlamydiia	Chlamydiales	Parachlamydiaceae	Neochlamydia
Proteobacteria	Alphaproteobacteria	Rhizobiales	Bradyrhizobiaceae	Nitrobacter
Proteobacteria	Alphaproteobacteria	Rhizobiales	Beijerinckiaceae	Methylovirgula
Proteobacteria	Alphaproteobacteria	Rhodospirillales	Acetobacteraceae	Rhodopila
Bacteroidetes	Flavobacteriia	Flavobacteriales	Flavobacteriaceae	Mesoflavibacter
Proteobacteria	Deltaproteobacteria	Desulfobacterales	Desulfobacteraceae	Desulfoconvexum
Actinobacteria	Actinobacteria	Actinomycetales	Nocardioidaceae	Actinopolymorpha
Chlamydiae	Chlamydiia	Chlamydiales	Parachlamydiaceae	Parachlamydia
Actinobacteria	Actinobacteria	Actinomycetales	Micromonosporaceae	Catenuloplanes
Proteobacteria	Betaproteobacteria	Rhodocyclales	Rhodocyclaceae	Zoogloea
Proteobacteria	Alphaproteobacteria	Rhizobiales	Phyllobacteriaceae	Thermovum
Proteobacteria	Gammaproteobacteria	Oceanospirillales	Hahellaceae	Halospina
Chloroflexi	Anaerolineae	Anaerolineales	Anaerolineaceae	Longilinea
Firmicutes	Bacilli	Bacillales	Paenibacillaceae 2	Ammoniphilus
Firmicutes	Clostridia	Thermoanaerobacterales	Thermoanaerobacteraceae	Thermanaeromonas
Actinobacteria	Actinobacteria	Actinomycetales	Microbacteriaceae	Yonghaparkia
Actinobacteria	Actinobacteria	Actinomycetales	Microbacteriaceae	Humibacter
Actinobacteria	Actinobacteria	Solirubrobacterales	Patulibacteraceae	Patulibacter
Firmicutes	Clostridia	Clostridiales	Syntrophomonadaceae	Syntrophomonas
Proteobacteria	Alphaproteobacteria	Rhizobiales	Aurantimonadaceae	Martelella
Proteobacteria	Gammaproteobacteria	Thiotrichales	Piscirickettsiaceae	Galenea
Proteobacteria	Gammaproteobacteria	Pasteurellales	Pasteurellaceae	Nicoletella
Firmicutes	Bacilli	Bacillales	Bacillaceae 2	Paraliobacillus
Proteobacteria	Gammaproteobacteria	Enterobacteriales	Enterobacteriaceae	Thorsellia
Proteobacteria	Alphaproteobacteria	Sphingomonadales	Sphingomonadaceae	Stakelama
Firmicutes	Clostridia	Clostridiales	Clostridiales_Incertae Sedis XII	Fusibacter
Firmicutes	Clostridia	Clostridiales	Ruminococcaceae	Acetivibrio
Euryarchaeota	Halobacteria	Natrialbales	Natrialbaceae	Natronobacterium
Bacteroidetes	Sphingobacteriia	Sphingobacteriales	Chitinophagaceae	Lacibacter
Acidobacteria	Acidobacteria_Gp1			Candidatus Koribacter
Proteobacteria	Betaproteobacteria	Burkholderiales	Oxalobacteraceae	Massilia
Firmicutes	Clostridia	Halanaerobiales	Halobacteroidaceae	Halobacteroides
Actinobacteria	Actinobacteria	Actinomycetales	Microbacteriaceae	Chryseoglobus
Proteobacteria	Alphaproteobacteria	Rhodobacterales	Rhodobacteraceae	Mameliella
Proteobacteria	Betaproteobacteria	Burkholderiales	Oxalobacteraceae	Rugamonas
Proteobacteria	Gammaproteobacteria	Pasteurellales	Pasteurellaceae	Pasteurella
Bacteroidetes	Bacteroidia	Bacteroidales	Porphyromonadaceae	Odoribacter
Proteobacteria	Alphaproteobacteria	Rhizobiales	Bradyrhizobiaceae	Salinarimonas
Proteobacteria	Deltaproteobacteria	Syntrophobacterales	Syntrophobacteraceae	Desulfosoma
Proteobacteria	Alphaproteobacteria	Rhodobacterales	Rhodobacteraceae	Pelagimonas
Firmicutes	Clostridia	Clostridiales	Clostridiaceae 3	Clostridiisalibacter
Proteobacteria	Betaproteobacteria	Rhodocyclales	Rhodocyclaceae	Methyloversatilis
Firmicutes	Bacilli	Lactobacillales	Streptococcaceae	Streptococcus
Bacteroidetes	Bacteroidia	Bacteroidales	Porphyromonadaceae	Butyricimonas
Proteobacteria	Alphaproteobacteria	Rhodobacterales	Rhodobacteraceae	Wenxinia
Proteobacteria	Alphaproteobacteria	Rhodobacterales	Rhodobacteraceae	Roseibaca
Proteobacteria	Gammaproteobacteria	Alteromonadales	Celerinatantimonadaceae	Celerinatantimonas
Firmicutes	Bacilli	Bacillales	Planococcaceae	Filibacter
Crenarchaeota	Thermoprotei	Desulfurococcales	Pyrodictiaceae	Hyperthermus
Cloacimonetes				Candidatus Cloacamonas
Firmicutes	Bacilli	Lactobacillales	Aerococcaceae	Globicatella
Bacteroidetes	Sphingobacteriia	Sphingobacteriales	Sphingobacteriaceae	Pedobacter
Actinobacteria	Actinobacteria	Actinomycetales	Dermabacteraceae	Helcobacillus
Proteobacteria	Gammaproteobacteria	Gammaproteobacteria_incertae_sedis		Methylohalomonas
Firmicutes	Clostridia	Clostridiales	Clostridiaceae 1	Proteiniclasticum
Chloroflexi	Thermoflexia	Thermoflexales	Thermoflexaceae	Thermoflexus
Actinobacteria	Actinobacteria	Actinomycetales	Promicromonosporaceae	Xylanibacterium
Proteobacteria	Gammaproteobacteria	Enterobacteriales	Enterobacteriaceae	Kosakonia
Proteobacteria	Betaproteobacteria	Neisseriales	Neisseriaceae	Alysiella
Proteobacteria	Betaproteobacteria	Burkholderiales	Comamonadaceae	Ramlibacter
Actinobacteria	Actinobacteria	Actinomycetales	Intrasporangiaceae	Fodinibacter
Proteobacteria	Gammaproteobacteria	Acidithiobacillales	Thermithiobacillaceae	Thermithiobacillus
Proteobacteria	Alphaproteobacteria	Rhizobiales	Aurantimonadaceae	Fulvimarina
Firmicutes	Negativicutes	Selenomonadales	Veillonellaceae	Propionispira
Actinobacteria	Actinobacteria	Acidimicrobiales	Acidimicrobiaceae	Ferrithrix
Actinobacteria	Actinobacteria	Actinomycetales	Microbacteriaceae	Microbacterium
Ignavibacteriae	Ignavibacteria	Ignavibacteriales	Ignavibacteriaceae	Ignavibacterium
Actinobacteria	Actinobacteria	Actinomycetales	Beutenbergiaceae	Beutenbergia
Proteobacteria	Epsilonproteobacteria	Nautiliales	Nautiliaceae	Nitratifractor
Proteobacteria	Gammaproteobacteria	Chromatiales	Chromatiaceae	Thioalkalicoccus
Proteobacteria	Deltaproteobacteria	Myxococcales	Cystobacteraceae	Stigmatella
Synergistetes	Synergistia	Synergistales	Synergistaceae	Synergistes
Actinobacteria	Actinobacteria	Actinomycetales	Promicromonosporaceae	Xylanimonas
Firmicutes	Clostridia	Clostridiales	Clostridiaceae 3	Caloranaerobacter
Proteobacteria	Gammaproteobacteria	Gammaproteobacteria_incertae_sedis		Thioprofundum
Proteobacteria	Gammaproteobacteria	Oceanospirillales	Oceanospirillaceae	Bermanella
Actinobacteria	Actinobacteria	Actinomycetales	Microbacteriaceae	Agreia
Proteobacteria	Betaproteobacteria	Procabacteriales	Procabacteriaceae	Candidatus Procabacter
Proteobacteria	Gammaproteobacteria	Oceanospirillales	Oceanospirillales_incertae_sedis	Spongiispira
Proteobacteria	Alphaproteobacteria	Rhodobacterales	Rhodobacteraceae	Antarctobacter
Firmicutes	Bacilli	Bacillales	Bacillaceae 2	Paucisalibacillus
Proteobacteria	Gammaproteobacteria	Enterobacteriales	Enterobacteriaceae	Buchnera
Tenericutes	Mollicutes	Mycoplasmatales	Mycoplasmataceae	Ureaplasma
Proteobacteria	Gammaproteobacteria	Enterobacteriales	Enterobacteriaceae	Citrobacter
Proteobacteria	Alphaproteobacteria	Rhodobacterales	Rhodobacteraceae	Gaetbulicola
Actinobacteria	Actinobacteria	Actinomycetales	Dermacoccaceae	Luteipulveratus
Bacteroidetes	Bacteroidia	Bacteroidales	Bacteroidales_incertae_sedis	Phocaeicola
Bacteroidetes	Flavobacteriia	Flavobacteriales	Flavobacteriaceae	Psychroserpens
Bacteroidetes	Flavobacteriia	Flavobacteriales	Flavobacteriaceae	Aureitalea
Bacteroidetes	Cytophagia	Cytophagales	Flammeovirgaceae	Reichenbachiella
Actinobacteria	Actinobacteria	Actinomycetales	Pseudonocardiaceae	Crossiella
Bacteroidetes	Flavobacteriia	Flavobacteriales	Flavobacteriaceae	Pibocella
Firmicutes	Bacilli	Lactobacillales	Lactobacillaceae	Lactobacillus
Firmicutes	Bacilli	Bacillales	Bacillaceae 1	Domibacillus
Bacteroidetes	Flavobacteriia	Flavobacteriales	Flavobacteriaceae	Muriicola
Proteobacteria	Betaproteobacteria	Rhodocyclales	Rhodocyclaceae	Azovibrio
Actinobacteria	Actinobacteria	Actinomycetales	Nocardioidaceae	Flindersiella
Proteobacteria	Betaproteobacteria	Neisseriales	Neisseriaceae	Conchiformibius
Actinobacteria	Actinobacteria	Actinomycetales	Propionibacteriaceae	Micropruina
Actinobacteria	Actinobacteria	Actinomycetales	Nocardiaceae	Williamsia
Crenarchaeota	Thermoprotei	Desulfurococcales	Desulfurococcaceae	Thermodiscus
Actinobacteria	Actinobacteria	Actinomycetales	Promicromonosporaceae	Xylanimicrobium
Bacteroidetes	Cytophagia	Cytophagales	Flammeovirgaceae	Limibacter
Proteobacteria	Gammaproteobacteria	Enterobacteriales	Enterobacteriaceae	Kluyvera
Proteobacteria	Gammaproteobacteria	Enterobacteriales	Enterobacteriaceae	Leclercia
Proteobacteria	Gammaproteobacteria	Oceanospirillales	Halomonadaceae	Chromohalobacter
Proteobacteria	Alphaproteobacteria	Rhizobiales	Methylocystaceae	Terasakiella
Crenarchaeota	Thermoprotei	Sulfolobales	Sulfolobaceae	Stygiolobus
Bacteroidetes	Bacteroidia	Bacteroidales	Porphyromonadaceae	Barnesiella
Firmicutes	Clostridia	Clostridiales	Clostridiaceae 1	Thermobrachium
Proteobacteria	Gammaproteobacteria	Enterobacteriales	Enterobacteriaceae	Biostraticola
Bacteroidetes	Flavobacteriia	Flavobacteriales	Flavobacteriaceae	Marixanthomonas
Deinococcus-Thermus	Deinococci	Deinococcales	Deinococcaceae	Deinococcus
Firmicutes	Clostridia	Clostridiales	Lachnospiraceae	Ruminococcus2
Proteobacteria	Gammaproteobacteria	Enterobacteriales	Enterobacteriaceae	Trabulsiella
Verrucomicrobia	Subdivision3			Subdivision3_genera_incertae_sedis
Proteobacteria	Betaproteobacteria	Burkholderiales	Comamonadaceae	Pseudorhodoferax
Cyanobacteria/Chloroplast	Chloroplast		Chloroplast	Euglenida
Actinobacteria	Actinobacteria	Actinomycetales	Microbacteriaceae	Homoserinimonas
Proteobacteria	Betaproteobacteria	Burkholderiales	Alcaligenaceae	Alcaligenes
Proteobacteria	Epsilonproteobacteria	Campylobacterales	Campylobacteraceae	Arcobacter
Firmicutes	Clostridia	Clostridiales	Clostridiales_Incertae Sedis XII	Guggenheimella
Firmicutes	Clostridia	Clostridiales	Lachnospiraceae	Lachnospira
Fusobacteria	Fusobacteriia	Fusobacteriales	Fusobacteriaceae	Cetobacterium
Firmicutes	Bacilli	Bacillales	Bacillaceae 2	Salsuginibacillus
Tenericutes	Mollicutes	Anaeroplasmatales	Anaeroplasmataceae	Anaeroplasma
Euryarchaeota	Halobacteria	Haloferacales	Haloferacaceae	Halopelagius
Proteobacteria	Gammaproteobacteria	Xanthomonadales	Xanthomonadaceae	Rudaea
Proteobacteria	Alphaproteobacteria	Rhizobiales	Bradyrhizobiaceae	Rhodoblastus
Actinobacteria	Actinobacteria	Actinomycetales	Microbacteriaceae	Gulosibacter
Firmicutes	Clostridia	Thermoanaerobacterales	Thermoanaerobacteraceae	Gelria
Firmicutes	Clostridia	Clostridiales	Defluviitaleaceae	Defluviitalea
Proteobacteria	Alphaproteobacteria	Rhodobacterales	Rhodobacteraceae	Ahrensia
Bacteroidetes	Flavobacteriia	Flavobacteriales	Flavobacteriaceae	Maritimimonas
Bacteroidetes	Flavobacteriia	Flavobacteriales	Cryomorphaceae	Crocinitomix
Proteobacteria	Alphaproteobacteria	Rhizobiales	Hyphomicrobiaceae	Rhodomicrobium
Firmicutes	Clostridia	Clostridiales	Lachnospiraceae	Lachnobacterium
Firmicutes	Clostridia	Clostridiales	Clostridiales_Incertae Sedis XI	Tepidimicrobium
Aenigmarchaeota				Candidatus Aenigmarchaeum
Proteobacteria	Deltaproteobacteria	Myxococcales	Cystobacteraceae	Hyalangium
Actinobacteria	Actinobacteria	Actinomycetales	Intrasporangiaceae	Oryzihumus
Proteobacteria	Gammaproteobacteria	Oceanospirillales	Halomonadaceae	Halomonas
Aquificae	Aquificae	Desulfurobacteriales	Desulfurobacteriaceae	Balnearium
Proteobacteria	Alphaproteobacteria	Rhodobacterales	Rhodobacteraceae	Haematobacter
Bacteroidetes	Flavobacteriia	Flavobacteriales	Flavobacteriaceae	Ornithobacterium
Actinobacteria	Actinobacteria	Actinomycetales	Cellulomonadaceae	Actinotalea
Bacteroidetes	Flavobacteriia	Flavobacteriales	Flavobacteriaceae	Aestuariicola
Bacteroidetes	Bacteroidia	Bacteroidales	Prevotellaceae	Hallella
Actinobacteria	Actinobacteria	Acidimicrobiales	Iamiaceae	Iamia
Bacteroidetes	Sphingobacteriia	Sphingobacteriales	Rhodothermaceae	Salisaeta
Proteobacteria	Epsilonproteobacteria	Nautiliales	Nautiliaceae	Lebetimonas
Proteobacteria	Gammaproteobacteria	Oceanospirillales	Oceanospirillaceae	Pseudospirillum
Proteobacteria	Betaproteobacteria	Burkholderiales	Alcaligenaceae	Paenalcaligenes
Bacteroidetes	Flavobacteriia	Flavobacteriales	Flavobacteriaceae	Flaviramulus
Firmicutes	Clostridia	Clostridiales	Heliobacteriaceae	Heliobacillus
Actinobacteria	Actinobacteria	Actinomycetales	Jiangellaceae	Haloactinopolyspora
Actinobacteria	Actinobacteria	Actinomycetales	Pseudonocardiaceae	Lechevalieria
Proteobacteria	Gammaproteobacteria	Pseudomonadales	Pseudomonadales_incertae_sedis	Dasania
Proteobacteria	Gammaproteobacteria	Chromatiales	Chromatiaceae	Isochromatium
Firmicutes	Negativicutes	Selenomonadales	Veillonellaceae	Veillonella
Bacteroidetes	Bacteroidia	Bacteroidales	Prevotellaceae	Paraprevotella
Proteobacteria	Gammaproteobacteria	Chromatiales	Ectothiorhodospiraceae	Natronocella
Bacteroidetes	Sphingobacteriia	Sphingobacteriales	Chitinophagaceae	Sediminibacterium
Proteobacteria	Gammaproteobacteria	Aeromonadales	Aeromonadaceae	Zobellella
Proteobacteria	Alphaproteobacteria	Sphingomonadales	Sphingomonadaceae	Sandaracinobacter
Firmicutes	Bacilli	Bacillales	Bacillaceae 1	Saccharococcus
Fusobacteria	Fusobacteriia	Fusobacteriales	Leptotrichiaceae	Leptotrichia
Actinobacteria	Actinobacteria	Actinomycetales	Cryptosporangiaceae	Cryptosporangium
Firmicutes	Bacilli	Bacillales	Bacillaceae 1	Falsibacillus
Firmicutes	Clostridia	Clostridiales	Clostridiaceae 4	Caminicella
Proteobacteria	Deltaproteobacteria	Desulfobacterales	Desulfobacteraceae	Desulfospira
Actinobacteria	Actinobacteria	Actinomycetales	Actinomycetaceae	Mobiluncus
Actinobacteria	Actinobacteria	Actinomycetales	Dermacoccaceae	Demetria
Aquificae	Aquificae	Aquificales	Aquificaceae	Hydrogenobacter
Proteobacteria	Gammaproteobacteria	Enterobacteriales	Enterobacteriaceae	Sodalis
Euryarchaeota	Halobacteria	Halobacteriales	Halobacteriaceae	Halorubellus
Proteobacteria	Betaproteobacteria	Burkholderiales	Comamonadaceae	Roseateles
Bacteroidetes	Flavobacteriia	Flavobacteriales	Flavobacteriaceae	Capnocytophaga
Bacteroidetes	Cytophagia	Cytophagales	Cytophagaceae	Rudanella
Atribacteria				Atribacteria_genera_incertae_sedis
Proteobacteria	Deltaproteobacteria	Syntrophobacterales	Syntrophaceae	Desulfobacca
Proteobacteria	Alphaproteobacteria	Sphingomonadales	Sphingomonadaceae	Blastomonas
Proteobacteria	Alphaproteobacteria	Rhodobacterales	Rhodobacteraceae	Seohaeicola
Actinobacteria	Actinobacteria	Actinomycetales	Pseudonocardiaceae	Sciscionella
Actinobacteria	Actinobacteria	Actinomycetales	Microbacteriaceae	Microcella
Actinobacteria	Actinobacteria	Bifidobacteriales	Bifidobacteriaceae	Parascardovia
Bacteroidetes	Flavobacteriia	Flavobacteriales	Flavobacteriaceae	Gangjinia
Actinobacteria	Actinobacteria	Actinomycetales	Dermacoccaceae	Yimella
Proteobacteria	Gammaproteobacteria	Thiotrichales	Piscirickettsiaceae	Sulfurivirga
Proteobacteria	Alphaproteobacteria	Rhodospirillales	Acetobacteraceae	Belnapia
Proteobacteria	Gammaproteobacteria	Thiotrichales	Piscirickettsiaceae	Hydrogenovibrio
Proteobacteria	Betaproteobacteria	Burkholderiales	Comamonadaceae	Caenimonas
Proteobacteria	Alphaproteobacteria	Rhodospirillales	Rhodospirillaceae	Limimonas
Deferribacteres	Deferribacteres	Deferribacterales	Deferribacteraceae	Calditerrivibrio
Firmicutes	Bacilli	Bacillales	Paenibacillaceae 1	Fontibacillus
Bacteroidetes	Bacteroidia	Bacteroidales	Prevotellaceae	Alloprevotella
Proteobacteria	Gammaproteobacteria	Enterobacteriales	Enterobacteriaceae	Brenneria
Bacteroidetes	Bacteroidia	Bacteroidales	Porphyromonadaceae	Parabacteroides
Proteobacteria	Deltaproteobacteria	Desulfovibrionales	Desulfovibrionaceae	Desulfovibrio
Firmicutes	Bacilli	Bacillales	Bacillales_Incertae Sedis X	Thermicanus
Deinococcus-Thermus	Deinococci	Thermales	Thermaceae	Vulcanithermus
Actinobacteria	Actinobacteria	Actinomycetales	Streptosporangiaceae	Thermocatellispora
Firmicutes	Bacilli	Bacillales	Bacillaceae 2	Geomicrobium
Proteobacteria	Alphaproteobacteria	Rhodospirillales	Rhodospirillaceae	Inquilinus
Actinobacteria	Actinobacteria	Actinomycetales	Kineosporiaceae	Angustibacter
Proteobacteria	Gammaproteobacteria	Methylococcales	Methylococcaceae	Methylohalobius
Proteobacteria	Betaproteobacteria	Burkholderiales	Comamonadaceae	Macromonas
Proteobacteria	Gammaproteobacteria			Halioglobus
Proteobacteria	Alphaproteobacteria	Rhizobiales	Bradyrhizobiaceae	Bosea
Elusimicrobia	Endomicrobia			Candidatus Endomicrobium
Proteobacteria	Betaproteobacteria	Burkholderiales	Comamonadaceae	Alicycliphilus
Actinobacteria	Actinobacteria	Actinomycetales	Nocardiaceae	Smaragdicoccus
Firmicutes	Erysipelotrichia	Erysipelotrichales	Erysipelotrichaceae	Coprobacillus
Firmicutes	Clostridia	Clostridiales	Clostridiales_Incertae Sedis III	Thermovenabulum
Proteobacteria	Gammaproteobacteria	Gammaproteobacteria_incertae_sedis		Marinicella
Proteobacteria	Alphaproteobacteria	Rhodobacterales	Rhodobacteraceae	Agaricicola
Firmicutes	Bacilli	Bacillales	Bacillaceae 2	Oceanobacillus
Verrucomicrobia	Verrucomicrobiae	Verrucomicrobiales	Verrucomicrobiaceae	Roseimicrobium
Euryarchaeota	Halobacteria	Halobacteriales	Halobacteriaceae	Halomarina
Actinobacteria	Actinobacteria	Actinomycetales	Microbacteriaceae	Labedella
Actinobacteria	Actinobacteria	Actinomycetales	Microbacteriaceae	Frigoribacterium
Proteobacteria	Gammaproteobacteria	Gammaproteobacteria_incertae_sedis		Thiohalophilus
Proteobacteria	Gammaproteobacteria	Chromatiales	Halothiobacillaceae	Thioalkalibacter
Proteobacteria	Gammaproteobacteria	Chromatiales	Ectothiorhodospiraceae	Acidiferrobacter
Proteobacteria	Gammaproteobacteria	Gammaproteobacteria_incertae_sedis		Thiohalomonas
Actinobacteria	Actinobacteria	Actinomycetales	Cellulomonadaceae	Oerskovia
Actinobacteria	Actinobacteria	Actinomycetales	Pseudonocardiaceae	Yuhushiella
Bacteroidetes	Flavobacteriia	Flavobacteriales	Flavobacteriaceae	Croceibacter
Actinobacteria	Actinobacteria	Coriobacteriales	Coriobacteriaceae	Eggerthella
Crenarchaeota	Thermoprotei	Desulfurococcales	Pyrodictiaceae	Pyrolobus
Bacteroidetes	Flavobacteriia	Flavobacteriales	Flavobacteriaceae	Nonlabens
Actinobacteria	Actinobacteria	Actinomycetales	Propionibacteriaceae	Propionicicella
Firmicutes	Bacilli	Bacillales	Bacillaceae 2	Saliterribacillus
Proteobacteria	Gammaproteobacteria	Enterobacteriales	Enterobacteriaceae	Salmonella
Proteobacteria	Deltaproteobacteria	Desulfobacterales	Desulfobacteraceae	Desulfatitalea
Proteobacteria	Gammaproteobacteria	Alteromonadales	Pseudoalteromonadaceae	Psychrosphaera
Actinobacteria	Actinobacteria	Coriobacteriales	Coriobacteriaceae	Coriobacterium
Bacteroidetes	Flavobacteriia	Flavobacteriales	Flavobacteriaceae	Lutimonas
Proteobacteria	Alphaproteobacteria	Sphingomonadales	Sphingomonadaceae	Sandarakinorhabdus
Firmicutes	Bacilli	Bacillales	Paenibacillaceae 1	Brevibacillus
Firmicutes	Bacilli	Lactobacillales	Aerococcaceae	Ignavigranum
Proteobacteria	Gammaproteobacteria	Cardiobacteriales	Cardiobacteriaceae	Dichelobacter
Firmicutes	Bacilli	Bacillales	Paenibacillaceae 1	Paenibacillus
Firmicutes	Clostridia	Halanaerobiales	Halobacteroidaceae	Halanaerobaculum
Firmicutes	Negativicutes	Selenomonadales	Veillonellaceae	Anaerovibrio
Firmicutes	Bacilli	Bacillales	Planococcaceae	Kurthia
Actinobacteria	Actinobacteria	Actinomycetales	Promicromonosporaceae	Cellulosimicrobium
Fusobacteria	Fusobacteriia	Fusobacteriales	Fusobacteriaceae	Fusobacterium
Proteobacteria	Alphaproteobacteria	Rhodobacterales	Rhodobacteraceae	Palleronia
Actinobacteria	Actinobacteria	Actinomycetales	Microbacteriaceae	Herbiconiux
Proteobacteria	Alphaproteobacteria	Rhizobiales	Hyphomicrobiaceae	Devosia
Acidobacteria	Holophagae	Acanthopleuribacterales	Acanthopleuribacteraceae	Acanthopleuribacter
Actinobacteria	Actinobacteria	Actinomycetales	Nocardiaceae	Gordonia
Proteobacteria	Betaproteobacteria	Burkholderiales	Comamonadaceae	Diaphorobacter
Chrysiogenetes	Chrysiogenetes	Chrysiogenales	Chrysiogenaceae	Chrysiogenes
Proteobacteria	Deltaproteobacteria	Syntrophobacterales	Syntrophobacteraceae	Thermodesulforhabdus
Synergistetes	Synergistia	Synergistales	Synergistaceae	Thermovirga
Thermotogae	Thermotogae	Thermotogales	Thermotogaceae	Fervidobacterium
Firmicutes	Bacilli	Bacillales	Planococcaceae	Sporosarcina
Firmicutes	Clostridia	Clostridiales	Peptococcaceae 1	Desulfitibacter
Firmicutes	Bacilli	Lactobacillales	Aerococcaceae	Facklamia
Bacteroidetes	Flavobacteriia	Flavobacteriales	Flavobacteriaceae	Eudoraea
Firmicutes	Negativicutes	Selenomonadales	Veillonellaceae	Allisonella
Acidobacteria	Acidobacteria_Gp1			Acidobacterium
Firmicutes	Clostridia	Halanaerobiales	Halanaerobiaceae	Halocella
Proteobacteria	Betaproteobacteria	Burkholderiales	Burkholderiaceae	Burkholderia
Proteobacteria	Alphaproteobacteria	Rhodobacterales	Rhodobacteraceae	Huaishuia
Firmicutes	Clostridia	Clostridiales	Clostridiaceae 3	Sporosalibacterium
Firmicutes	Negativicutes	Selenomonadales	Veillonellaceae	Schwartzia
Bacteroidetes	Flavobacteriia	Flavobacteriales	Flavobacteriaceae	Fulvibacter
Actinobacteria	Actinobacteria	Actinomycetales	Nocardiaceae	Nocardia
Proteobacteria	Betaproteobacteria	Neisseriales	Neisseriaceae	Vitreoscilla
Bacteroidetes	Sphingobacteriia	Sphingobacteriales	Cyclobacteriaceae	Fontibacter
Actinobacteria	Actinobacteria	Actinomycetales	Demequinaceae	Lysinimicrobium
Proteobacteria	Alphaproteobacteria	Rhizobiales	Aurantimonadaceae	Aurantimonas
Proteobacteria	Alphaproteobacteria	Sphingomonadales	Sphingomonadaceae	Zymomonas
Proteobacteria	Alphaproteobacteria	Rhodobacterales	Rhodobacteraceae	Rubellimicrobium
Proteobacteria	Alphaproteobacteria	Rhodospirillales	Rhodospirillaceae	Rhodocista
Proteobacteria	Betaproteobacteria	Neisseriales	Neisseriaceae	Leeia
Proteobacteria	Betaproteobacteria	Burkholderiales	Alcaligenaceae	Achromobacter
Proteobacteria	Alphaproteobacteria	Rhizobiales	Bradyrhizobiaceae	Blastobacter
Candidatus Calescamantes				Candidatus Calescibacterium
Proteobacteria	Gammaproteobacteria	Pasteurellales	Pasteurellaceae	Bibersteinia
Firmicutes	Erysipelotrichia	Erysipelotrichales	Erysipelotrichaceae	Clostridium XVIII
Proteobacteria	Alphaproteobacteria	Rhodospirillales	Acetobacteraceae	Kozakia
Proteobacteria	Alphaproteobacteria	Rhodobacterales	Rhodobacteraceae	Hasllibacter
Proteobacteria	Gammaproteobacteria	Vibrionales	Vibrionaceae	Lucibacterium
Tenericutes	Mollicutes	Entomoplasmatales	Entomoplasmataceae	Entomoplasma
Proteobacteria	Alphaproteobacteria	Rhodobacterales	Rhodobacteraceae	Sediminimonas
Actinobacteria	Actinobacteria	Actinomycetales	Pseudonocardiaceae	Alloactinosynnema
Proteobacteria	Gammaproteobacteria	Aeromonadales	Aeromonadaceae	Aeromonas
Proteobacteria	Alphaproteobacteria	Rhodobacterales	Rhodobacteraceae	Oceanibulbus
Firmicutes	Bacilli	Lactobacillales	Carnobacteriaceae	Pisciglobus
Firmicutes	Clostridia	Clostridiales	Lachnospiraceae	Parasporobacterium
Proteobacteria	Gammaproteobacteria	Chromatiales	Chromatiaceae	Thiophaeococcus
Actinobacteria	Actinobacteria	Actinomycetales	Dermabacteraceae	Brachybacterium
Proteobacteria	Alphaproteobacteria	Rhodobacterales	Rhodobacteraceae	Rubrimonas
Proteobacteria	Gammaproteobacteria	Chromatiales	Chromatiaceae	Chromatium
Planctomycetes	Planctomycetia	Planctomycetales	Planctomycetaceae	Singulisphaera
Bacteroidetes	Flavobacteriia	Flavobacteriales	Flavobacteriaceae	Flagellimonas
Proteobacteria	Alphaproteobacteria	Magnetococcales	Magnetococcaceae	Magnetococcus
Firmicutes	Bacilli	Bacillales	Bacillaceae 2	Salirhabdus
Bacteroidetes	Cytophagia	Cytophagales	Flammeovirgaceae	Fulvivirga
Euryarchaeota	Halobacteria	Halobacteriales	Halobacteriaceae	Halosimplex
Firmicutes	Bacilli	Bacillales	Bacillaceae 1	Anaerobacillus
Caldiserica	Caldisericia	Caldisericales	Caldisericaceae	Caldisericum
Proteobacteria	Betaproteobacteria	Nitrosomonadales	Nitrosomonadaceae	Nitrosospira
Proteobacteria	Gammaproteobacteria	Aeromonadales	Succinivibrionaceae	Succinatimonas
Proteobacteria	Deltaproteobacteria		Syntrophorhabdaceae	Syntrophorhabdus
Firmicutes	Bacilli	Lactobacillales	Carnobacteriaceae	Allofustis
Actinobacteria	Actinobacteria	Actinomycetales	Micromonosporaceae	Asanoa
Proteobacteria	Gammaproteobacteria	Enterobacteriales	Enterobacteriaceae	Budvicia
Euryarchaeota	Halobacteria	Halobacteriales	Halobacteriaceae	Halorientalis
Actinobacteria	Actinobacteria	Actinomycetales	Pseudonocardiaceae	Pseudonocardia
Actinobacteria	Actinobacteria	Actinomycetales	Cellulomonadaceae	Sediminihabitans
Proteobacteria	Gammaproteobacteria	Thiotrichales	Thiotrichales_incertae_sedis	Caedibacter
Proteobacteria	Gammaproteobacteria	Oceanospirillales	Oceanospirillaceae	Thalassolituus
Actinobacteria	Actinobacteria	Actinomycetales	Microbacteriaceae	Curtobacterium
Proteobacteria	Alphaproteobacteria	Rhodospirillales	Rhodospirillaceae	Insolitispirillum
Synergistetes	Synergistia	Synergistales	Synergistaceae	Cloacibacillus
Proteobacteria	Deltaproteobacteria	Myxococcales	Phaselicystidaceae	Phaselicystis
Spirochaetes	Spirochaetia	Spirochaetales	Spirochaetales_incertae_sedis	Exilispira
Euryarchaeota	Halobacteria	Halobacteriales	Halobacteriaceae	Salinirubrum
Proteobacteria	Gammaproteobacteria	Enterobacteriales	Enterobacteriaceae	Escherichia/Shigella
Proteobacteria	Gammaproteobacteria	Thiotrichales	Piscirickettsiaceae	Cycloclasticus
Proteobacteria	Alphaproteobacteria	Rhodospirillales	Acetobacteraceae	Neoasaia
Proteobacteria	Alphaproteobacteria	Caulobacterales	Caulobacteraceae	Brevundimonas
Bacteroidetes	Sphingobacteriia	Sphingobacteriales	Cyclobacteriaceae	Mongoliitalea
Firmicutes	Clostridia	Clostridiales	Ruminococcaceae	Hydrogenoanaerobacterium
Firmicutes	Negativicutes	Selenomonadales	Veillonellaceae	Anaeromusa
Bacteroidetes	Flavobacteriia	Flavobacteriales	Flavobacteriaceae	Elizabethkingia
Firmicutes	Clostridia	Clostridiales	Lachnospiraceae	Hespellia
Cyanobacteria/Chloroplast	Chloroplast		Chloroplast	Chlorarachniophyceae
Proteobacteria	Alphaproteobacteria	Rhodobacterales	Rhodobacteraceae	Rubribacterium
Proteobacteria	Alphaproteobacteria	Rhodospirillales	Acetobacteraceae	Neokomagataea
Proteobacteria	Gammaproteobacteria	Legionellales	Coxiellaceae	Diplorickettsia
Firmicutes	Clostridia	Clostridiales	Ruminococcaceae	Clostridium III
Bacteroidetes	Bacteroidia	Bacteroidales	Porphyromonadaceae	Porphyromonas
Proteobacteria	Alphaproteobacteria	Rhizobiales	Rhodobiaceae	Rhodobium
Diapherotrites				Candidatus Iainarchaeum
Firmicutes	Negativicutes	Selenomonadales	Acidaminococcaceae	Succinispira
Actinobacteria	Actinobacteria	Actinomycetales	Micromonosporaceae	Pilimelia
Proteobacteria	Deltaproteobacteria	Myxococcales	Myxococcaceae	Myxococcus
Proteobacteria	Gammaproteobacteria	Xanthomonadales	Sinobacteraceae	Alkanibacter
Proteobacteria	Betaproteobacteria	Burkholderiales	Alcaligenaceae	Derxia
Proteobacteria	Gammaproteobacteria	Enterobacteriales	Enterobacteriaceae	Samsonia
Proteobacteria	Betaproteobacteria	Burkholderiales	Comamonadaceae	Pelomonas
Proteobacteria	Betaproteobacteria	Burkholderiales	Oxalobacteraceae	Oxalobacter
Proteobacteria	Gammaproteobacteria	Aeromonadales	Succinivibrionaceae	Succinivibrio
Proteobacteria	Betaproteobacteria	Neisseriales	Neisseriaceae	Aquaspirillum
Firmicutes	Clostridia	Clostridiales	Peptococcaceae 2	Desulfurispora
Proteobacteria	Alphaproteobacteria	Rhizobiales	Brucellaceae	Pseudochrobactrum
Proteobacteria	Alphaproteobacteria	Sphingomonadales	Erythrobacteraceae	Erythrobacter
Chloroflexi	Thermomicrobia	Thermomicrobiales	Thermomicrobiaceae	Thermomicrobium
Actinobacteria	Actinobacteria	Rubrobacterales	Rubrobacteraceae	Rubrobacter
Proteobacteria	Alphaproteobacteria	Rhodobacterales	Rhodobacteraceae	Paracoccus
Firmicutes	Clostridia	Clostridiales	Incertae Sedis XI	Dethiosulfatibacter
Proteobacteria	Gammaproteobacteria	Enterobacteriales	Enterobacteriaceae	Mangrovibacter
Proteobacteria	Alphaproteobacteria	Rhizobiales	Aurantimonadaceae	Aureimonas
Actinobacteria	Actinobacteria	Actinomycetales	Micromonosporaceae	Planosporangium
Actinobacteria	Actinobacteria	Actinomycetales	Nocardiaceae	Micropolyspora
Firmicutes	Bacilli	Lactobacillales	Streptococcaceae	Lactococcus
Bacteroidetes	Sphingobacteriia	Sphingobacteriales	Cyclobacteriaceae	Indibacter
Bacteroidetes	Flavobacteriia	Flavobacteriales	Flavobacteriaceae	Stenothermobacter
Euryarchaeota	Halobacteria	Halobacteriales	Halobacteriaceae	Natronoarchaeum
Proteobacteria	Gammaproteobacteria	Pasteurellales	Pasteurellaceae	Aggregatibacter
Actinobacteria	Actinobacteria	Actinomycetales	Geodermatophilaceae	Modestobacter
Proteobacteria	Alphaproteobacteria	Sphingomonadales	Erythrobacteraceae	Erythromicrobium
Bacteroidetes	Flavobacteriia	Flavobacteriales	Flavobacteriaceae	Epilithonimonas
Bacteroidetes	Sphingobacteriia	Sphingobacteriales	Sphingobacteriaceae	Olivibacter
Chloroflexi	Dehalococcoidia	Dehalococcoidales	Dehalococcoidaceae	Dehalococcoides
Actinobacteria	Actinobacteria	Actinomycetales	Microbacteriaceae	Rhodoglobus
Bacteroidetes	Flavobacteriia	Flavobacteriales	Flavobacteriaceae	Leptobacterium
Proteobacteria	Gammaproteobacteria			Zhongshania
Parvarchaeota				Candidatus Parvarchaeum
Bacteroidetes	Cytophagia	Cytophagales	Flammeovirgaceae	Aureibacter
Proteobacteria	Gammaproteobacteria	Chromatiales	Ectothiorhodospiraceae	Thiorhodospira
Proteobacteria	Gammaproteobacteria	Enterobacteriales	Enterobacteriaceae	Buttiauxella
Actinobacteria	Actinobacteria	Actinomycetales	Nocardiopsaceae	Spinactinospora
Actinobacteria	Actinobacteria	Actinomycetales	Micromonosporaceae	Verrucosispora
Firmicutes	Bacilli	Bacillales	Thermoactinomycetaceae 1	Shimazuella
Proteobacteria	Betaproteobacteria	Burkholderiales	Burkholderiaceae	Ralstonia
Proteobacteria	Betaproteobacteria	Burkholderiales	Alcaligenaceae	Kerstersia
Firmicutes	Clostridia	Clostridiales	Eubacteriaceae	Pseudoramibacter
Actinobacteria	Actinobacteria	Actinomycetales	Intrasporangiaceae	Intrasporangium
Crenarchaeota	Thermoprotei	Desulfurococcales	Desulfurococcaceae	Thermosphaera
Proteobacteria	Deltaproteobacteria	Desulfobacterales	Desulfobulbaceae	Desulfofustis
Proteobacteria	Betaproteobacteria	Burkholderiales	Comamonadaceae	Comamonas
Euryarchaeota	Methanomicrobia	Methanomicrobiales	Methanoregulaceae	Methanolinea
Proteobacteria	Alphaproteobacteria	Rhodobacterales	Rhodobacteraceae	Pacificibacter
Firmicutes	Clostridia	Clostridiales	Clostridiales_Incertae Sedis IV	Mahella
Bacteroidetes	Flavobacteriia	Flavobacteriales	Flavobacteriaceae	Riemerella
Proteobacteria	Alphaproteobacteria	Rickettsiales	Anaplasmataceae	Neorickettsia
Firmicutes	Clostridia	Clostridiales	Lachnospiraceae	Blautia
Proteobacteria	Deltaproteobacteria	Bdellovibrionales	Bdellovibrionaceae	Vampirovibrio
Proteobacteria	Gammaproteobacteria	Enterobacteriales	Enterobacteriaceae	Leminorella
Proteobacteria	Deltaproteobacteria	Myxococcales	Polyangiaceae	Sorangium
Firmicutes	Bacilli	Bacillales	Bacillaceae 2	Cerasibacillus
Euryarchaeota	Thermoplasmata	Methanomassiliicoccales	Methanomassiliicoccaceae	Methanomassiliicoccus
Euryarchaeota	Halobacteria	Halobacteriales	Halobacteriaceae	Salarchaeum
Woesearchaeota				Woesearchaeota Incertae Sedis AR20
Proteobacteria	Betaproteobacteria	Neisseriales	Neisseriaceae	Chromobacterium
Bacteroidetes	Bacteroidia	Bacteroidales	Porphyromonadaceae	Petrimonas
Firmicutes	Bacilli	Bacillales	Paenibacillaceae 2	Oxalophagus
Synergistetes	Synergistia	Synergistales	Synergistaceae	Aminobacterium
Proteobacteria	Gammaproteobacteria	Thiotrichales	Thiotrichales_incertae_sedis	Fangia
Proteobacteria	Betaproteobacteria	Burkholderiales	Comamonadaceae	Hydrogenophaga
Proteobacteria	Gammaproteobacteria	Enterobacteriales	Enterobacteriaceae	Serratia
Proteobacteria	Alphaproteobacteria	Rhizobiales	Phyllobacteriaceae	Phyllobacterium
Proteobacteria	Betaproteobacteria	Methylophilales	Methylophilaceae	Methylotenera
Proteobacteria	Gammaproteobacteria	Enterobacteriales	Enterobacteriaceae	Hafnia
Woesearchaeota				Woesearchaeota Incertae Sedis AR15
Proteobacteria	Gammaproteobacteria	Gammaproteobacteria_incertae_sedis		Umboniibacter
Chloroflexi	Anaerolineae	Anaerolineales	Anaerolineaceae	Bellilinea
Firmicutes	Bacilli	Lactobacillales	Enterococcaceae	Pilibacter
Proteobacteria	Betaproteobacteria	Burkholderiales	Comamonadaceae	Albidiferax
Planctomycetes	Planctomycetia	Candidatus Brocadiales	Candidatus Brocadiaceae	Candidatus Kuenenia
Woesearchaeota				Woesearchaeota Incertae Sedis AR18
Synergistetes	Synergistia	Synergistales	Synergistaceae	Pyramidobacter
Woesearchaeota				Woesearchaeota Incertae Sedis AR16
Woesearchaeota				Woesearchaeota Incertae Sedis AR17
Proteobacteria	Alphaproteobacteria	Rhodobacterales	Rhodobacteraceae	Tropicibacter
Actinobacteria	Actinobacteria	Actinomycetales	Dermatophilaceae	Austwickia
Proteobacteria	Gammaproteobacteria	Gammaproteobacteria_incertae_sedis		Thiohalorhabdus
Firmicutes	Bacilli	Lactobacillales	Carnobacteriaceae	Dolosigranulum
Proteobacteria	Gammaproteobacteria	Gammaproteobacteria_incertae_sedis		Thiohalobacter
Bacteroidetes	Flavobacteriia	Flavobacteriales	Flavobacteriaceae	Hyunsoonleella
Proteobacteria	Gammaproteobacteria	Chromatiales	Ectothiorhodospiraceae	Thioalkalispira
Proteobacteria	Gammaproteobacteria	Oceanospirillales	Oceanospirillaceae	Corallomonas
Actinobacteria	Actinobacteria	Actinomycetales	Kineosporiaceae	Kineococcus
Bacteroidetes	Cytophagia	Cytophagales	Cytophagaceae	Persicitalea
Proteobacteria	Gammaproteobacteria	Aeromonadales	Succinivibrionaceae	Ruminobacter
Verrucomicrobia	Opitutae	Puniceicoccales	Puniceicoccaceae	Puniceicoccus
Cyanobacteria/Chloroplast	Chloroplast		Chloroplast	Bangiophyceae
Proteobacteria	Gammaproteobacteria	Enterobacteriales	Enterobacteriaceae	Cronobacter
Proteobacteria	Gammaproteobacteria	Orbales	Orbaceae	Orbus
Proteobacteria	Epsilonproteobacteria	Campylobacterales	Campylobacteraceae	Dehalospirillum
Firmicutes	Erysipelotrichia	Erysipelotrichales	Erysipelotrichaceae	Sharpea
Actinobacteria	Actinobacteria	Coriobacteriales	Coriobacteriaceae	Asaccharobacter
Bacteroidetes	Cytophagia	Cytophagales	Flammeovirgaceae	Thermonema
Proteobacteria	Alphaproteobacteria	Rhizobiales	Hyphomicrobiaceae	Filomicrobium
Proteobacteria	Betaproteobacteria	Burkholderiales	Alcaligenaceae	Pelistega
Chloroflexi	Dehalococcoidetes			Dehalogenimonas
Proteobacteria	Alphaproteobacteria	Rhizobiales	Brucellaceae	Paenochrobactrum
Firmicutes	Negativicutes	Selenomonadales	Veillonellaceae	Sporolituus
Firmicutes	Clostridia	Clostridiales	Peptostreptococcaceae	Peptostreptococcus
Proteobacteria	Alphaproteobacteria	Rhizobiales	Rhodobiaceae	Afifella
Proteobacteria	Alphaproteobacteria	Rhodobacterales	Rhodobacteraceae	Yangia
Cyanobacteria/Chloroplast	Chloroplast		Chloroplast	Bacillariophyta
Firmicutes	Bacilli	Bacillales	Alicyclobacillaceae	Tumebacillus
Firmicutes	Bacilli	Bacillales	Planococcaceae	Lysinibacillus
Actinobacteria	Actinobacteria	Actinomycetales	Microbacteriaceae	Salinibacterium
Proteobacteria	Gammaproteobacteria	Enterobacteriales	Enterobacteriaceae	Lonsdalea
Proteobacteria	Alphaproteobacteria	Rhodobacterales	Rhodobacteraceae	Nereida
Proteobacteria	Gammaproteobacteria	Chromatiales	Ectothiorhodospiraceae	Aquisalimonas
Proteobacteria	Alphaproteobacteria	Rhodospirillales	Rhodospirillaceae	Desertibacter
Firmicutes	Bacilli	Bacillales	Bacillaceae 2	Virgibacillus
Proteobacteria	Alphaproteobacteria	Rhizobiales	Methylocystaceae	Methylosinus
Proteobacteria	Alphaproteobacteria	Rhizobiales	Methylocystaceae	Pleomorphomonas
Firmicutes	Clostridia	Clostridiales	Clostridiales_Incertae Sedis XI	Sedimentibacter
Actinobacteria	Actinobacteria	Actinomycetales	Microbacteriaceae	Marisediminicola
Actinobacteria	Actinobacteria	Actinomycetales	Micromonosporaceae	Rugosimonospora
Actinobacteria	Actinobacteria	Actinomycetales	Actinomycetaceae	Actinobaculum
Proteobacteria	Alphaproteobacteria	Rhizobiales	Methylocystaceae	Methylocystis
Proteobacteria	Gammaproteobacteria	Enterobacteriales	Enterobacteriaceae	Cedecea
Firmicutes	Clostridia	Clostridiales	Peptococcaceae 1	Desulfonispora
Firmicutes	Negativicutes	Selenomonadales	Veillonellaceae	Dendrosporobacter
Proteobacteria	Alphaproteobacteria	Rhodobacterales	Rhodobacteraceae	Litorimicrobium
Proteobacteria	Deltaproteobacteria	Desulfarculales	Desulfarculaceae	Desulfarculus
Firmicutes	Bacilli	Bacillales	Thermoactinomycetaceae 1	Lihuaxuella
Proteobacteria	Alphaproteobacteria	Rhodobacterales	Rhodobacteraceae	Pseudorhodobacter
Actinobacteria	Actinobacteria	Actinomycetales	Nocardiopsaceae	Marinactinospora
Proteobacteria	Betaproteobacteria	Rhodocyclales	Rhodocyclaceae	Georgfuchsia
Bacteroidetes	Flavobacteriia	Flavobacteriales	Flavobacteriaceae	Jejuia
Firmicutes	Bacilli	Bacillales	Bacillaceae 2	Terribacillus
Pacearchaeota				Pacearchaeota Incertae Sedis AR13
Proteobacteria	Betaproteobacteria	Hydrogenophilales	Hydrogenophilaceae	Tepidiphilus
Proteobacteria	Betaproteobacteria	Neisseriales	Neisseriaceae	Aquitalea
Actinobacteria	Actinobacteria	Actinomycetales	Pseudonocardiaceae	Allokutzneria
Proteobacteria	Gammaproteobacteria	Enterobacteriales	Enterobacteriaceae	Pluralibacter
Proteobacteria	Gammaproteobacteria	Xanthomonadales	Xanthomonadaceae	Dyella
Bacteroidetes	Flavobacteriia	Flavobacteriales	Flavobacteriaceae	Planobacterium
Proteobacteria	Zetaproteobacteria	Mariprofundales	Mariprofundaceae	Mariprofundus
Firmicutes	Bacilli	Lactobacillales	Carnobacteriaceae	Marinilactibacillus
Proteobacteria	Gammaproteobacteria	Xanthomonadales	Xanthomonadaceae	Aspromonas
Actinobacteria	Actinobacteria	Actinomycetales	Dermabacteraceae	Devriesea
Proteobacteria	Deltaproteobacteria	Desulfobacterales	Desulfobacteraceae	Desulfatiferula
Proteobacteria	Gammaproteobacteria	Enterobacteriales	Enterobacteriaceae	Yersinia
Actinobacteria	Actinobacteria	Actinomycetales	Micrococcaceae	Rothia
Firmicutes	Clostridia	Clostridiales	Clostridiales_Incertae Sedis XIII	Mogibacterium
Firmicutes	Clostridia	Clostridiales	Peptococcaceae 1	Syntrophobotulus
Proteobacteria	Alphaproteobacteria	Rhodobacterales	Rhodobacteraceae	Catellibacterium
Crenarchaeota	Thermoprotei	Acidilobales	Acidilobaceae	Acidilobus
Bacteroidetes	Flavobacteriia	Flavobacteriales	Flavobacteriaceae	Meridianimaribacter
Bacteroidetes	Sphingobacteriia	Sphingobacteriales	Chitinophagaceae	Flavitalea
Proteobacteria	Deltaproteobacteria	Myxococcales	Cystobacteraceae	Anaeromyxobacter
Firmicutes	Bacilli	Lactobacillales	Carnobacteriaceae	Alkalibacterium
Firmicutes	Bacilli	Bacillales	Bacillaceae 2	Filobacillus
Firmicutes	Clostridia	Clostridiales	Clostridiaceae 2	Alkaliphilus
Actinobacteria	Actinobacteria	Actinomycetales	Dermatophilaceae	Dermatophilus
Proteobacteria	Deltaproteobacteria	Myxococcales	Nannocystaceae	Plesiocystis
Proteobacteria	Alphaproteobacteria	Sphingomonadales	Erythrobacteraceae	Croceicoccus
Actinobacteria	Actinobacteria	Coriobacteriales	Coriobacteriaceae	Adlercreutzia
Bacteroidetes	Flavobacteriia	Flavobacteriales	Flavobacteriaceae	Empedobacter
Firmicutes	Bacilli	Bacillales	Bacillaceae 2	Pullulanibacillus
Proteobacteria	Gammaproteobacteria	Chromatiales	Halothiobacillaceae	Thiofaba
Proteobacteria	Betaproteobacteria	Hydrogenophilales	Hydrogenophilaceae	Sulfuricella
Proteobacteria	Gammaproteobacteria	Gammaproteobacteria_incertae_sedis		Porticoccus
Firmicutes	Clostridia	Clostridiales	Ruminococcaceae	Anaerofilum
Actinobacteria	Actinobacteria	Actinomycetales	Micromonosporaceae	Phytomonospora
Firmicutes	Bacilli	Bacillales	Bacillaceae 1	Bacillus
Proteobacteria	Alphaproteobacteria	Rhodobacterales	Rhodobacteraceae	Salinihabitans
Euryarchaeota	Methanococci	Methanococcales	Methanococcaceae	Methanothermococcus
Actinobacteria	Actinobacteria	Actinomycetales	Microbacteriaceae	Glaciibacter
Firmicutes	Bacilli	Bacillales	Thermoactinomycetaceae 2	Polycladomyces
Firmicutes	Clostridia	Clostridiales	Ruminococcaceae	Gemmiger
Proteobacteria	Deltaproteobacteria	Desulfuromonadales	Geobacteraceae	Geothermobacter
Actinobacteria	Actinobacteria	Actinomycetales	Microbacteriaceae	Leucobacter
Firmicutes	Bacilli	Lactobacillales	Enterococcaceae	Melissococcus
Bacteroidetes	Sphingobacteriia	Sphingobacteriales	Sphingobacteriaceae	Sphingobacterium
Actinobacteria	Actinobacteria	Actinomycetales	Microbacteriaceae	Schumannella
Actinobacteria	Actinobacteria	Coriobacteriales	Coriobacteriaceae	Enterorhabdus
Proteobacteria	Deltaproteobacteria	Desulfovibrionales	Desulfohalobiaceae	Desulfonauticus
Proteobacteria	Alphaproteobacteria	Rhizobiales	Brucellaceae	Ochrobactrum
Actinobacteria	Actinobacteria	Actinomycetales	Actinomycetaceae	Arcanobacterium
Crenarchaeota	Thermoprotei	Thermoproteales	Thermoproteaceae	Thermoproteus
Proteobacteria	Betaproteobacteria	Burkholderiales	Oxalobacteraceae	Herbaspirillum
Proteobacteria	Alphaproteobacteria	Sphingomonadales	Sphingomonadaceae	Sphingomonas
Proteobacteria	Gammaproteobacteria	Enterobacteriales	Enterobacteriaceae	Providencia
Bacteroidetes	Bacteroidia	Bacteroidales	Marinilabiliaceae	Alkalitalea
Actinobacteria	Actinobacteria	Actinomycetales	Micrococcaceae	Micrococcus
Proteobacteria	Deltaproteobacteria	Bdellovibrionales	Bacteriovoracaceae	Bacteriovorax
Proteobacteria	Betaproteobacteria	Neisseriales	Neisseriaceae	Microvirgula
Proteobacteria	Betaproteobacteria	Burkholderiales	Sutterellaceae	Parasutterella
Proteobacteria	Gammaproteobacteria	Enterobacteriales	Enterobacteriaceae	Plesiomonas
Proteobacteria	Betaproteobacteria	Burkholderiales	Burkholderiales_incertae_sedis	Tepidimonas
Proteobacteria	Alphaproteobacteria	Rhizobiales	Hyphomicrobiaceae	Hyphomicrobium
Proteobacteria	Alphaproteobacteria	Rhodobacterales	Rhodobacteraceae	Salipiger
Actinobacteria	Actinobacteria	Actinomycetales	Micrococcineae_incertae_sedis	Luteimicrobium
Firmicutes	Clostridia	Halanaerobiales	Halobacteroidaceae	Halonatronum
Proteobacteria	Gammaproteobacteria	Xanthomonadales	Sinobacteraceae	Singularimonas
Proteobacteria	Betaproteobacteria	Burkholderiales	Comamonadaceae	Variovorax
Actinobacteria	Actinobacteria	Gaiellales	Gaiellaceae	Gaiella
Bacteroidetes	Sphingobacteriia	Sphingobacteriales	Chitinophagaceae	Gracilimonas
Firmicutes	Bacilli	Lactobacillales	Aerococcaceae	Dolosicoccus
Firmicutes	Clostridia	Clostridiales	Clostridiaceae 2	Natronincola
Proteobacteria	Alphaproteobacteria	Caulobacterales	Hyphomonadaceae	Robiginitomaculum
Actinobacteria	Actinobacteria	Actinomycetales	Propionibacteriaceae	Friedmanniella
Proteobacteria	Gammaproteobacteria	Thiotrichales	Piscirickettsiaceae	Piscirickettsia
Proteobacteria	Alphaproteobacteria	Alphaproteobacteria_incertae_sedis		Rhizomicrobium
Proteobacteria	Alphaproteobacteria	Rhizobiales	Rhizobiales_incertae_sedis	Vasilyevaea
Bacteroidetes	Sphingobacteriia	Sphingobacteriales	Cyclobacteriaceae	Cecembia
Bacteroidetes	Flavobacteriia	Flavobacteriales	Flavobacteriaceae	Lutaonella
Actinobacteria	Actinobacteria	Actinomycetales	Micrococcaceae	Citricoccus
Firmicutes	Clostridia	Thermoanaerobacterales	Thermodesulfobiaceae	Coprothermobacter
Firmicutes	Bacilli	Bacillales	Bacillaceae 2	Tuberibacillus
Proteobacteria	Alphaproteobacteria	Rhodobacterales	Rhodobacteraceae	Nesiotobacter
Firmicutes	Clostridia	Thermoanaerobacterales	Thermoanaerobacteraceae	Caloribacterium
Firmicutes	Clostridia	Halanaerobiales	Halobacteroidaceae	Acetohalobium
Bacteroidetes	Flavobacteriia	Flavobacteriales	Flavobacteriaceae	Actibacter
Bacteroidetes	Cytophagia	Cytophagales	Cytophagaceae	Flexibacter
Proteobacteria	Alphaproteobacteria	Rhodobacterales	Rhodobacteraceae	Pannonibacter
Bacteroidetes	Bacteroidia	Bacteroidales	Prevotellaceae	Prevotella
Firmicutes	Clostridia	Clostridiales	Ruminococcaceae	Faecalibacterium
Firmicutes	Bacilli	Lactobacillales	Carnobacteriaceae	Lacticigenium
Actinobacteria	Actinobacteria	Actinomycetales	Intrasporangiaceae	Lapillicoccus
Proteobacteria	Gammaproteobacteria	Enterobacteriales	Enterobacteriaceae	Pragia
Verrucomicrobia	Opitutae	Puniceicoccales	Puniceicoccaceae	Cerasicoccus
Actinobacteria	Actinobacteria	Actinomycetales	Nocardiopsaceae	Murinocardiopsis
Proteobacteria	Gammaproteobacteria	Vibrionales	Vibrionaceae	Listonella
Actinobacteria	Actinobacteria	Actinomycetales	Microbacteriaceae	Plantibacter
Proteobacteria	Gammaproteobacteria	Orbales	Orbaceae	Frischella
Bacteroidetes	Cytophagia	Cytophagales		Luteivirga
Firmicutes	Clostridia	Clostridiales	Lachnospiraceae	Cellulosilyticum
Actinobacteria	Actinobacteria	Actinomycetales	Micrococcaceae	Renibacterium
Firmicutes	Bacilli	Lactobacillales	Carnobacteriaceae	Isobaculum
Firmicutes	Bacilli	Bacillales	Planococcaceae	Caryophanon
Spirochaetes	Spirochaetia	Spirochaetales	Spirochaetaceae	Treponema
Actinobacteria	Actinobacteria	Actinomycetales	Dermacoccaceae	Kytococcus
Firmicutes	Bacilli	Bacillales	Thermoactinomycetaceae 1	Thermoflavimicrobium
Firmicutes	Bacilli	Bacillales	Planococcaceae	Jeotgalibacillus
Verrucomicrobia	Verrucomicrobiae	Verrucomicrobiales	Verrucomicrobiaceae	Verrucomicrobium
Proteobacteria	Alphaproteobacteria	Rhodospirillales	Rhodospirillaceae	Phaeovibrio
Firmicutes	Negativicutes	Selenomonadales	Veillonellaceae	Psychrosinus
Firmicutes	Clostridia	Clostridiales	Syntrophomonadaceae	Syntrophothermus
Proteobacteria	Gammaproteobacteria	Enterobacteriales	Enterobacteriaceae	Raoultella
Proteobacteria	Gammaproteobacteria	Oceanospirillales	Oceanospirillaceae	Marinospirillum
Proteobacteria	Betaproteobacteria	Ferritrophicales	Ferritrophicaceae	Ferritrophicum
Actinobacteria	Actinobacteria	Actinomycetales	Microbacteriaceae	Clavibacter
Proteobacteria	Alphaproteobacteria	Caulobacterales	Hyphomonadaceae	Ponticaulis
Proteobacteria	Gammaproteobacteria	Pasteurellales	Pasteurellaceae	Mannheimia
Actinobacteria	Actinobacteria	Actinomycetales	Microbacteriaceae	Leifsonia
Chrysiogenetes	Chrysiogenetes	Chrysiogenales	Chrysiogenaceae	Desulfurispirillum
Proteobacteria	Gammaproteobacteria	Xanthomonadales	Xanthomonadaceae	Pseudoxanthomonas
Actinobacteria	Actinobacteria	Actinomycetales	Kineosporiaceae	Quadrisphaera
Proteobacteria	Alphaproteobacteria	Rhodospirillales	Rhodospirillaceae	Dongia
Bacteroidetes	Sphingobacteriia	Sphingobacteriales	Chitinophagaceae	Filimonas
Proteobacteria	Gammaproteobacteria	Xanthomonadales	Xanthomonadaceae	Pseudofulvimonas
Firmicutes	Bacilli	Bacillales	Bacillaceae 2	Sinobaca
Firmicutes	Clostridia	Clostridiales	Peptostreptococcaceae	Clostridium XI
Actinobacteria	Actinobacteria	Actinomycetales	Ruaniaceae	Ruania
Firmicutes	Negativicutes	Selenomonadales	Veillonellaceae	Anaeroarcus
Bacteroidetes	Sphingobacteriia	Sphingobacteriales	Sphingobacteriaceae	Solitalea
Firmicutes	Clostridia	Clostridiales	Clostridiaceae 2	Anaerovirgula
Dictyoglomi	Dictyoglomia	Dictyoglomales	Dictyoglomaceae	Dictyoglomus
Gemmatimonadetes	Gemmatimonadetes	Gemmatimonadales	Gemmatimonadaceae	Gemmatimonas
Deinococcus-Thermus	Deinococci	Deinococcales	Trueperaceae	Truepera
Firmicutes	Bacilli	Lactobacillales	Enterococcaceae	Tetragenococcus
Proteobacteria	Gammaproteobacteria	Gammaproteobacteria_incertae_sedis		Cocleimonas
Bacteroidetes	Cytophagia	Cytophagales	Flammeovirgaceae	Perexilibacter
Firmicutes	Clostridia	Clostridiales	Lachnospiraceae	Pseudobutyrivibrio
Bacteroidetes	Flavobacteriia	Flavobacteriales	Flavobacteriaceae	Myroides
Actinobacteria	Actinobacteria	Actinomycetales	Micromonosporaceae	Longispora
Proteobacteria	Gammaproteobacteria	Enterobacteriales	Enterobacteriaceae	Shimwellia
Firmicutes	Bacilli	Lactobacillales	Enterococcaceae	Bavariicoccus
Proteobacteria	Alphaproteobacteria	Rhodobacterales	Rhodobacteraceae	Albimonas
Bacteroidetes	Sphingobacteriia	Sphingobacteriales	Chitinophagaceae	Segetibacter
Actinobacteria	Actinobacteria	Actinomycetales	Promicromonosporaceae	Myceligenerans
Omnitrophica				Omnitrophica_genera_incertae_sedis
Firmicutes	Bacilli	Bacillales	Thermoactinomycetaceae 2	Seinonella
Actinobacteria	Actinobacteria	Actinomycetales	Mycobacteriaceae	Mycobacterium
Actinobacteria	Actinobacteria	Bifidobacteriales	Bifidobacteriaceae	Alloscardovia
Proteobacteria	Gammaproteobacteria	Oceanospirillales	Halomonadaceae	Zymobacter
Actinobacteria	Thermoleophilia	Thermoleophilales	Thermoleophilaceae	Thermoleophilum
Firmicutes	Clostridia	Clostridiales	Clostridiaceae 1	Anaerosporobacter
Actinobacteria	Actinobacteria	Actinomycetales	Nocardiaceae	Rhodococcus
Firmicutes	Clostridia	Clostridiales	Ruminococcaceae	Clostridium IV
Proteobacteria	Gammaproteobacteria	Oceanospirillales	Hahellaceae	Kistimonas
Elusimicrobia	Elusimicrobia	Elusimicrobiales	Elusimicrobiaceae	Elusimicrobium
Bacteroidetes	Flavobacteriia	Flavobacteriales	Flavobacteriaceae	Sediminicola
Proteobacteria	Gammaproteobacteria	Enterobacteriales	Enterobacteriaceae	Dickeya
Proteobacteria	Gammaproteobacteria	Enterobacteriales	Enterobacteriaceae	Erwinia
Proteobacteria	Alphaproteobacteria	Rhodospirillales	Rhodospirillaceae	Skermanella
Acidobacteria	Acidobacteria_Gp3			Candidatus Solibacter
Proteobacteria	Betaproteobacteria	Burkholderiales	Comamonadaceae	Malikia
Bacteroidetes	Flavobacteriia	Flavobacteriales	Flavobacteriaceae	Cruoricaptor
Actinobacteria	Actinobacteria	Actinomycetales	Intrasporangiaceae	Terracoccus
Proteobacteria	Alphaproteobacteria	Rhodobacterales	Rhodobacteraceae	Marinovum
Firmicutes	Clostridia	Clostridiales	Eubacteriaceae	Garciella
Thaumarchaeota		Nitrososphaerales	Nitrososphaeraceae	Nitrososphaera
Firmicutes	Clostridia	Clostridiales	Peptostreptococcaceae	Tepidibacter
Bacteroidetes	Flavobacteriia	Flavobacteriales	Flavobacteriaceae	Gaetbulimicrobium
Euryarchaeota	Methanomicrobia	Methanosarcinales	Methanosarcinaceae	Methanohalobium
Proteobacteria	Gammaproteobacteria	Gammaproteobacteria_incertae_sedis		Arenicella
Firmicutes	Bacilli	Bacillales	Bacillaceae 2	Pontibacillus
Proteobacteria	Alphaproteobacteria	Rhodobacterales	Rhodobacteraceae	Stappia
Firmicutes	Clostridia	Clostridiales	Clostridiales_Incertae Sedis XI	Peptoniphilus
Firmicutes	Negativicutes	Selenomonadales	Veillonellaceae	Negativicoccus
Proteobacteria	Betaproteobacteria	Burkholderiales	Comamonadaceae	Lampropedia
Actinobacteria	Actinobacteria	Actinomycetales	Intrasporangiaceae	Janibacter
Firmicutes	Clostridia	Clostridiales	Clostridiaceae 1	Oxobacter
Proteobacteria	Betaproteobacteria	Rhodocyclales	Rhodocyclaceae	Quatrionicoccus
Proteobacteria	Betaproteobacteria	Neisseriales	Neisseriaceae	Bergeriella
Proteobacteria	Gammaproteobacteria	Chromatiales	Chromatiaceae	Thiobaca
Proteobacteria	Gammaproteobacteria	Pasteurellales	Pasteurellaceae	Actinobacillus
Proteobacteria	Gammaproteobacteria	Aeromonadales	Succinivibrionaceae	Anaerobiospirillum
Actinobacteria	Actinobacteria	Actinomycetales	Brevibacteriaceae	Brevibacterium
Actinobacteria	Actinobacteria	Actinomycetales	Cellulomonadaceae	Paraoerskovia
Proteobacteria	Alphaproteobacteria	Rhizobiales	Bradyrhizobiaceae	Rhodopseudomonas
Firmicutes	Clostridia	Clostridiales	Clostridiaceae 4	Thermotalea
Firmicutes	Bacilli	Bacillales	Planococcaceae	Bhargavaea
Microgenomates				Microgenomates_genera_incertae_sedis
Proteobacteria	Betaproteobacteria	Neisseriales	Neisseriaceae	Iodobacter
candidate division WPS-2				WPS-2_genera_incertae_sedis
Proteobacteria	Gammaproteobacteria	Enterobacteriales	Enterobacteriaceae	Phaseolibacter
Bacteroidetes	Sphingobacteriia	Sphingobacteriales	Saprospiraceae	Aureispira
Firmicutes	Clostridia	Clostridiales	Incertae Sedis III	Fervidicola
Actinobacteria	Actinobacteria	Actinomycetales	Microbacteriaceae	Agrococcus
Nitrospirae	Nitrospira	Nitrospirales	Nitrospiraceae	Nitrospira
Firmicutes	Clostridia	Halanaerobiales	Halobacteroidaceae	Halanaerobacter
Proteobacteria	Betaproteobacteria	Hydrogenophilales	Hydrogenophilaceae	Hydrogenophilus
Proteobacteria	Alphaproteobacteria	Rhodospirillales	Acetobacteraceae	Saccharibacter
Proteobacteria	Alphaproteobacteria	Rhodobacterales	Rhodobacteraceae	Rhodobacter
Proteobacteria	Gammaproteobacteria	Orbales	Orbaceae	Gilliamella
Actinobacteria	Actinobacteria	Actinomycetales	Nocardioidaceae	Pimelobacter
Chloroflexi	Caldilineae	Caldilineales	Caldilineaceae	Caldilinea
Actinobacteria	Actinobacteria	Actinomycetales	Actinomycetaceae	Actinomyces
Proteobacteria	Alphaproteobacteria	Rhodospirillales	Acetobacteraceae	Roseomonas
Proteobacteria	Alphaproteobacteria	Rhodospirillales	Acetobacteraceae	Rhodovarius
Bacteroidetes	Flavobacteriia	Flavobacteriales	Flavobacteriaceae	Flavobacterium
Bacteroidetes	Cytophagia	Cytophagales	Cytophagaceae	Sporocytophaga
Fusobacteria	Fusobacteriia	Fusobacteriales	Leptotrichiaceae	Sneathia
Spirochaetes	Spirochaetia	Spirochaetales	Leptospiraceae	Turneriella
Euryarchaeota	Thermoplasmata	Thermoplasmatales	Ferroplasmaceae	Ferroplasma
Proteobacteria	Gammaproteobacteria	Chromatiales	Chromatiaceae	Thiococcus
Firmicutes	Clostridia	Clostridiales	Clostridiales_Incertae Sedis XIII	Anaerovorax
Firmicutes	Bacilli	Bacillales	Planococcaceae	Paenisporosarcina
Proteobacteria	Alphaproteobacteria	Kiloniellales	Kiloniellaceae	Kiloniella
Actinobacteria	Actinobacteria	Actinomycetales	Micromonosporaceae	Catelliglobosispora
Proteobacteria	Gammaproteobacteria	Gammaproteobacteria_incertae_sedis		Eionea
Proteobacteria	Betaproteobacteria	Burkholderiales	Comamonadaceae	Brachymonas
Cyanobacteria/Chloroplast	Cyanobacteria		Family I	GpI
Bacteroidetes	Flavobacteriia	Flavobacteriales	Flavobacteriaceae	Pseudozobellia
Proteobacteria	Alphaproteobacteria	Rhizobiales	Phyllobacteriaceae	Aminobacter
Cyanobacteria/Chloroplast	Cyanobacteria		Family X	GpX
Planctomycetes	Phycisphaerae	Phycisphaerales	Phycisphaeraceae	Phycisphaera
Proteobacteria	Betaproteobacteria	Burkholderiales	Comamonadaceae	Tepidicella
Actinobacteria	Actinobacteria	Actinomycetales	Microbacteriaceae	Phycicola
Proteobacteria	Alphaproteobacteria	Rhizobiales	Beijerinckiaceae	Camelimonas
Proteobacteria	Deltaproteobacteria	Bdellovibrionales	Bacteriovoracaceae	Peredibacter
Firmicutes	Clostridia	Clostridiales	Peptostreptococcaceae	Proteocatella
Firmicutes	Negativicutes	Selenomonadales	Veillonellaceae	Acetonema
Acidobacteria	Acidobacteria_Gp5			Gp5
Bacteroidetes	Flavobacteriia	Flavobacteriales	Flavobacteriaceae	Sandarakinotalea
Acidobacteria	Acidobacteria_Gp3			Gp3
Acidobacteria	Acidobacteria_Gp4			Gp4
Actinobacteria	Actinobacteria	Actinomycetales	Micrococcaceae	Acaricomes
Planctomycetes	Planctomycetia	Planctomycetales	Planctomycetaceae	Gemmata
Acidobacteria	Acidobacteria_Gp9			Gp9
Proteobacteria	Alphaproteobacteria	Rhizobiales	Xanthobacteraceae	Pseudolabrys
Actinobacteria	Actinobacteria	Actinomycetales	Intrasporangiaceae	Tetrasphaera
Firmicutes	Clostridia	Clostridiales	Lachnospiraceae	Oribacterium
Euryarchaeota	Halobacteria	Haloferacales	Haloferacaceae	Halosarcina
Proteobacteria	Deltaproteobacteria	Desulfobacterales	Desulfobacteraceae	Desulfosalsimonas
Proteobacteria	Gammaproteobacteria	Alteromonadales	Alteromonadaceae	Salinimonas
Bacteroidetes	Cytophagia	Cytophagales	Cytophagaceae	Litoribacter
Proteobacteria	Alphaproteobacteria	Rhodobacterales	Rhodobacteraceae	Thalassococcus
Chloroflexi	Anaerolineae	Anaerolineales	Anaerolineaceae	Levilinea
Firmicutes	Clostridia	Clostridiales	Clostridiaceae 1	Anaerobacter
Firmicutes	Clostridia	Clostridiales	Ruminococcaceae	Fastidiosipila
Proteobacteria	Gammaproteobacteria	Oceanospirillales	Oceanospirillaceae	Oleispira
Firmicutes	Clostridia	Clostridiales	Gracilibacteraceae	Gracilibacter
Firmicutes	Negativicutes	Selenomonadales	Veillonellaceae	Dialister
Proteobacteria	Gammaproteobacteria	Xanthomonadales	Xanthomonadaceae	Aquimonas
Actinobacteria	Actinobacteria	Actinomycetales	Propionibacteriaceae	Aestuariimicrobium
Proteobacteria	Betaproteobacteria	Burkholderiales	Comamonadaceae	Curvibacter
Proteobacteria	Alphaproteobacteria	Rhodospirillales	Acetobacteraceae	Paracraurococcus
Spirochaetes	Spirochaetia	Spirochaetales	Spirochaetaceae	Sphaerochaeta
Euryarchaeota	Methanomicrobia	Methanosarcinales	Methanosarcinaceae	Methanosalsum
Actinobacteria	Actinobacteria	Actinomycetales	Dermacoccaceae	Rudaeicoccus
Proteobacteria	Alphaproteobacteria	Rhodospirillales	Acetobacteraceae	Roseococcus
Proteobacteria	Betaproteobacteria	Burkholderiales	Burkholderiaceae	Wautersia
Chloroflexi	Anaerolineae	Anaerolineales	Anaerolineaceae	Anaerolinea
Proteobacteria	Alphaproteobacteria	Rhodospirillales	Acetobacteraceae	Gluconobacter
Actinobacteria	Actinobacteria	Actinomycetales	Micromonosporaceae	Krasilnikovia
Firmicutes	Negativicutes	Selenomonadales	Acidaminococcaceae	Phascolarctobacterium
Verrucomicrobia	Verrucomicrobiae	Verrucomicrobiales	Verrucomicrobiaceae	Akkermansia
Actinobacteria	Actinobacteria	Actinomycetales	Mycobacteriaceae	Amycolicicoccus
Firmicutes	Clostridia	Clostridiales	Ruminococcaceae	Sporobacter
Euryarchaeota	Methanopyri	Methanopyrales	Methanopyraceae	Methanopyrus
Proteobacteria	Deltaproteobacteria	Desulfobacterales	Desulfobulbaceae	Desulfobulbus
Actinobacteria	Actinobacteria	Actinomycetales	Micromonosporaceae	Actinaurispora
Firmicutes	Bacilli	Bacillales	Bacillaceae 2	Sediminibacillus
Proteobacteria	Betaproteobacteria	Burkholderiales	Burkholderiales_incertae_sedis	Aquabacterium
Proteobacteria	Deltaproteobacteria	Myxococcales	Myxococcaceae	Corallococcus
Actinobacteria	Actinobacteria	Acidimicrobiales	Acidimicrobiaceae	Acidimicrobium
Actinobacteria	Actinobacteria	Acidimicrobiales	Acidimicrobineae_incertae_sedis	Aciditerrimonas
Proteobacteria	Alphaproteobacteria		SAR11	Candidatus Pelagibacter
Firmicutes	Bacilli	Bacillales	Bacillaceae 1	Geobacillus
Firmicutes	Clostridia	Clostridiales	Eubacteriaceae	Acetobacterium
Proteobacteria	Deltaproteobacteria	Desulfobacterales	Desulfobacteraceae	Desulfofrigus
Thermodesulfobacteria	Thermodesulfobacteria	Thermodesulfobacteriales	Thermodesulfobacteriaceae	Thermodesulfatator
Proteobacteria	Alphaproteobacteria	Rhodospirillales	Acetobacteraceae	Stella
Proteobacteria	Gammaproteobacteria	Oceanospirillales	Halomonadaceae	Halotalea
Proteobacteria	Alphaproteobacteria	Rhizobiales	Hyphomicrobiaceae	Aquabacter
Firmicutes	Bacilli	Lactobacillales	Enterococcaceae	Vagococcus
Firmicutes	Clostridia	Clostridiales	Lachnospiraceae	Roseburia
Proteobacteria	Gammaproteobacteria	Oceanospirillales	Saccharospirillaceae	Saccharospirillum
Proteobacteria	Betaproteobacteria	Burkholderiales	Comamonadaceae	Giesbergeria
Actinobacteria	Actinobacteria	Actinomycetales	Micrococcaceae	Auritidibacter
Crenarchaeota	Thermoprotei	Thermoproteales	Thermoproteaceae	Thermocladium
Actinobacteria	Actinobacteria	Actinomycetales	Propionibacteriaceae	Microlunatus
Proteobacteria	Deltaproteobacteria	Desulfovibrionales	Desulfovibrionaceae	Desulfocurvus
Proteobacteria	Gammaproteobacteria	Alteromonadales	Alteromonadaceae	Saccharophagus
Firmicutes	Clostridia	Natranaerobiales	Natranaerobiaceae	Dethiobacter
Proteobacteria	Gammaproteobacteria	Enterobacteriales	Enterobacteriaceae	Klebsiella
Firmicutes	Clostridia	Clostridiales	Ruminococcaceae	Ruminococcus
Firmicutes	Clostridia	Clostridiales	Lachnospiraceae	Anaerostipes
Proteobacteria	Gammaproteobacteria	Pseudomonadales	Pseudomonadaceae	Azotobacter
Firmicutes	Negativicutes	Selenomonadales	Veillonellaceae	Anaerospora
Firmicutes	Clostridia	Clostridiales	Lachnospiraceae	Robinsoniella
Proteobacteria	Alphaproteobacteria	Rhizobiales	Methylobacteriaceae	Methylobacterium
Proteobacteria	Alphaproteobacteria	Rhizobiales	Beijerinckiaceae	Methylocella
Firmicutes	Clostridia	Clostridiales	Clostridiales_Incertae Sedis XI	Anaerococcus
Firmicutes	Negativicutes	Selenomonadales	Veillonellaceae	Desulfosporomusa
Firmicutes	Clostridia	Clostridiales	Lachnospiraceae	Marvinbryantia
Proteobacteria	Gammaproteobacteria	Oceanospirillales	Halomonadaceae	Salinicola
Proteobacteria	Alphaproteobacteria	Rhizobiales	Methylocystaceae	Albibacter
Proteobacteria	Betaproteobacteria	Burkholderiales	Comamonadaceae	Schlegelella
Firmicutes	Bacilli	Lactobacillales	Streptococcaceae	Lactovum
Actinobacteria	Actinobacteria	Actinomycetales	Intrasporangiaceae	Knoellia
Proteobacteria	Betaproteobacteria	Burkholderiales	Comamonadaceae	Acidovorax
Proteobacteria	Epsilonproteobacteria	Nautiliales	Nautiliaceae	Nitratiruptor
Bacteroidetes	Cytophagia	Cytophagales	Flammeovirgaceae	Rapidithrix
Actinobacteria	Actinobacteria	Coriobacteriales	Coriobacteriaceae	Olsenella
Proteobacteria	Alphaproteobacteria	Rhodobacterales	Rhodobacteraceae	Gemmobacter
Bacteroidetes	Flavobacteriia	Flavobacteriales	Flavobacteriaceae	Pricia
Marinimicrobia				Marinimicrobia_genera_incertae_sedis
Chloroflexi	Chloroflexia	Chloroflexales	Chloroflexaceae	Heliothrix
Actinobacteria	Actinobacteria	Actinomycetales	Micromonosporaceae	Hamadaea
Firmicutes	Negativicutes	Selenomonadales	Veillonellaceae	Anaeroglobus
Actinobacteria	Actinobacteria	Actinomycetales	Microbacteriaceae	Frondihabitans
Thermotogae	Thermotogae	Thermotogales	Thermotogaceae	Geotoga
Proteobacteria	Gammaproteobacteria	Pseudomonadales	Pseudomonadaceae	Pseudomonas
Proteobacteria	Alphaproteobacteria	Rhizobiales	Methylobacteriaceae	Meganema
Bacteroidetes	Sphingobacteriia	Sphingobacteriales	Chitinophagaceae	Flavisolibacter
Proteobacteria	Gammaproteobacteria	Enterobacteriales	Enterobacteriaceae	Pantoea
Euryarchaeota	Halobacteria	Halobacteriales	Halobacteriaceae	Halovenus
Actinobacteria	Actinobacteria	Actinomycetales	Microbacteriaceae	Compostimonas
Nanohaloarchaeota	Nanohaloarchaea			Candidatus Haloredivivus
Actinobacteria	Actinobacteria	Actinomycetales	Nocardioidaceae	Thermasporomyces
Firmicutes	Bacilli	Bacillales	Bacillaceae 2	Ornithinibacillus
Proteobacteria	Epsilonproteobacteria	Nautiliales	Nautiliaceae	Thioreductor
Firmicutes	Bacilli	Lactobacillales	Carnobacteriaceae	Desemzia
Chlorobi	Chlorobia	Chlorobiales	Chlorobiaceae	Prosthecochloris
Proteobacteria	Gammaproteobacteria	Enterobacteriales	Enterobacteriaceae	Cosenzaea
Proteobacteria	Gammaproteobacteria	Chromatiales	Chromatiaceae	Thioflavicoccus
Proteobacteria	Gammaproteobacteria	Pseudomonadales	Moraxellaceae	Alkanindiges
Aquificae	Aquificae	Aquificales	Aquificaceae	Hydrogenivirga
Proteobacteria	Gammaproteobacteria	Methylococcales	Methylococcaceae	Methylococcus
Proteobacteria	Gammaproteobacteria			Candidatus Carsonella
Proteobacteria	Gammaproteobacteria	Alteromonadales	Alteromonadales_incertae_sedis	Teredinibacter
Proteobacteria	Alphaproteobacteria	Rhizobiales	Brucellaceae	Mycoplana
Bacteroidetes	Flavobacteriia	Flavobacteriales	Cryomorphaceae	Owenweeksia
Proteobacteria	Gammaproteobacteria	Oceanospirillales	Halomonadaceae	Cobetia
Acidobacteria	Acidobacteria_Gp1			Bryocella
Actinobacteria	Actinobacteria	Actinomycetales	Pseudonocardiaceae	Umezawaea
Proteobacteria	Betaproteobacteria			Chitinivorax
Crenarchaeota	Thermoprotei	Thermoproteales	Thermofilaceae	Thermofilum
Firmicutes	Clostridia	Clostridiales	Clostridiales_Incertae Sedis XI	Soehngenia
Bacteroidetes	Sphingobacteriia	Sphingobacteriales	Chitinophagaceae	Flavihumibacter
Actinobacteria	Actinobacteria	Actinomycetales	Rarobacteraceae	Rarobacter
Firmicutes	Bacilli	Bacillales	Bacillales_incertae_sedis	Microaerobacter
Firmicutes	Clostridia	Clostridiales	Lachnospiraceae	Johnsonella
Acidobacteria	Holophagae	Holophagales	Holophagaceae	Holophaga
Proteobacteria	Alphaproteobacteria	Rhodobacterales	Rhodobacteraceae	Nautella
Firmicutes	Clostridia	Clostridiales	Lachnospiraceae	Shuttleworthia
Firmicutes	Clostridia	Clostridiales	Lachnospiraceae	Lachnoanaerobaculum
Cyanobacteria/Chloroplast	Cyanobacteria		Family IV	GpIV
Bacteroidetes	Sphingobacteriia	Sphingobacteriales	Cyclobacteriaceae	Nitritalea
Firmicutes	Negativicutes	Selenomonadales	Veillonellaceae	Mitsuokella
Firmicutes	Clostridia	Clostridiales	Peptostreptococcaceae	Acetoanaerobium
Firmicutes	Clostridia	Clostridiales	Syntrophomonadaceae	Pelospora
Proteobacteria	Deltaproteobacteria	Myxococcales	Nannocystaceae	Pseudenhygromyxa
Proteobacteria	Betaproteobacteria	Neisseriales	Neisseriaceae	Eikenella
Firmicutes	Bacilli	Bacillales	Bacillaceae 2	Amphibacillus
Lentisphaerae	Oligosphaeria	Oligosphaerales	Oligosphaeraceae	Oligosphaera
Proteobacteria	Betaproteobacteria	Burkholderiales	Oxalobacteraceae	Janthinobacterium
Proteobacteria	Gammaproteobacteria	Methylococcales	Methylococcaceae	Methylothermus
Proteobacteria	Alphaproteobacteria	Rhodobacterales	Rhodobacteraceae	Citreimonas
Bacteroidetes	Cytophagia	Cytophagales	Cytophagaceae	Rhodocytophaga
Bacteroidetes	Cytophagia	Cytophagales	Cytophagaceae	Rhodonellum
Proteobacteria	Alphaproteobacteria	Sphingomonadales	Sphingomonadaceae	Novosphingobium
Bacteroidetes	Flavobacteriia	Flavobacteriales	Flavobacteriaceae	Cloacibacterium
Firmicutes	Clostridia	Clostridiales	Ruminococcaceae	Anaerotruncus
Proteobacteria	Epsilonproteobacteria	Campylobacterales	Helicobacteraceae	Sulfurovum
Proteobacteria	Alphaproteobacteria	Rhodobacterales	Rhodobacteraceae	Pelagicola
Proteobacteria	Gammaproteobacteria	Pasteurellales	Pasteurellaceae	Otariodibacter
Proteobacteria	Alphaproteobacteria	Rhodobacterales	Rhodobacteraceae	Roseibacterium
Bacteroidetes	Bacteroidia	Bacteroidales	Porphyromonadaceae	Tannerella
Firmicutes	Bacilli	Bacillales	Alicyclobacillaceae	Kyrpidia
Aquificae	Aquificae	Aquificales	Aquificales_incertae_sedis	Thermosulfidibacter
Proteobacteria	Deltaproteobacteria	Desulfovibrionales	Desulfovibrionaceae	Lawsonia
Actinobacteria	Actinobacteria	Actinomycetales	Cryptosporangiaceae	Fodinicola
Firmicutes	Clostridia	Clostridiales	Peptostreptococcaceae	Peptostreptococcaceae_incertae_sedis
Acetothermia				Acetothermia_genera_incertae_sedis
Proteobacteria	Alphaproteobacteria	Rhizobiales	Phyllobacteriaceae	Mesorhizobium
Firmicutes	Bacilli	Bacillales	Staphylococcaceae	Nosocomiicoccus
Bacteroidetes	Cytophagia	Cytophagales	Flammeovirgaceae	Sediminitomix
Actinobacteria	Actinobacteria	Actinomycetales	Microbacteriaceae	Amnibacterium
Proteobacteria	Betaproteobacteria	Burkholderiales	Oxalobacteraceae	Oxalicibacterium
Proteobacteria	Gammaproteobacteria	Enterobacteriales	Enterobacteriaceae	Gibbsiella
Bacteroidetes	Cytophagia	Cytophagales	Cytophagaceae	Microscilla
Firmicutes	Erysipelotrichia	Erysipelotrichales	Erysipelotrichaceae	Kandleria
Firmicutes	Negativicutes	Selenomonadales	Veillonellaceae	Propionispora
Proteobacteria	Betaproteobacteria	Burkholderiales	Burkholderiales_incertae_sedis	Aquincola
Firmicutes	Clostridia	Clostridiales	Peptococcaceae 1	Peptococcus
Proteobacteria	Betaproteobacteria	Neisseriales	Neisseriaceae	Uruburuella
Proteobacteria	Alphaproteobacteria	Rhodobacterales	Rhodobacteraceae	Ponticoccus
Proteobacteria	Alphaproteobacteria	Rhodospirillales	Rhodospirillaceae	Magnetospira
Bacteroidetes	Flavobacteriia	Flavobacteriales	Flavobacteriaceae	Wautersiella
Actinobacteria	Actinobacteria	Actinomycetales	Pseudonocardiaceae	Haloechinothrix
Bacteroidetes	Flavobacteriia	Flavobacteriales	Flavobacteriaceae	Yeosuana
Firmicutes	Clostridia	Clostridiales	Lachnospiraceae	Moryella
Bacteroidetes	Bacteroidia	Bacteroidales	Marinilabiliaceae	Thermophagus
Fusobacteria	Fusobacteriia	Fusobacteriales	Fusobacteriaceae	Propionigenium
Actinobacteria	Actinobacteria	Actinomycetales	Intrasporangiaceae	Humibacillus
Actinobacteria	Actinobacteria	Solirubrobacterales	Conexibacteraceae	Conexibacter
Firmicutes	Erysipelotrichia	Erysipelotrichales	Erysipelotrichaceae	Catenibacterium
Proteobacteria	Deltaproteobacteria	Bdellovibrionales	Bdellovibrionaceae	Bdellovibrio
Proteobacteria	Alphaproteobacteria	Rhizobiales	Hyphomicrobiaceae	Methylorhabdus
Proteobacteria	Betaproteobacteria	Burkholderiales	Burkholderiales_incertae_sedis	Thiobacter
Fusobacteria	Fusobacteriia	Fusobacteriales	Leptotrichiaceae	Sebaldella
Proteobacteria	Gammaproteobacteria	Aeromonadales	Succinivibrionaceae	Succinimonas
Acidobacteria	Acidobacteria_Gp1			Acidipila
Proteobacteria	Alphaproteobacteria	Rhizobiales	Hyphomicrobiaceae	Maritalea
Firmicutes	Clostridia	Clostridiales	Lachnospiraceae	Sporobacterium
Proteobacteria	Gammaproteobacteria	Oceanospirillales	Oceanospirillaceae	Nitrincola
Proteobacteria	Alphaproteobacteria	Rhizobiales	Bradyrhizobiaceae	Bradyrhizobium
Actinobacteria	Actinobacteria	Actinomycetales	Micromonosporaceae	Luedemannella
Chloroflexi	Ktedonobacteria	Ktedonobacterales	Ktedonobacteraceae	Ktedonobacter
Firmicutes	Clostridia	Clostridiales	Lachnospiraceae	Butyrivibrio
Planctomycetes	Planctomycetia	Planctomycetales	Planctomycetaceae	Planctomyces
Bacteroidetes	Bacteroidetes_incertae_sedis			Marinifilum
Proteobacteria	Gammaproteobacteria	Chromatiales	Ectothiorhodospiraceae	Thioalbus
Firmicutes	Clostridia	Halanaerobiales	Halanaerobiaceae	Halothermothrix
Actinobacteria	Actinobacteria	Solirubrobacterales	Solirubrobacteraceae	Solirubrobacter
Euryarchaeota	Halobacteria	Haloferacales	Haloferacaceae	Haloquadratum
Proteobacteria	Gammaproteobacteria	Cardiobacteriales	Cardiobacteriaceae	Cardiobacterium
Firmicutes	Negativicutes	Selenomonadales	Veillonellaceae	Megamonas
Chlamydiae	Chlamydiia	Chlamydiales	Simkaniaceae	Simkania
Proteobacteria	Betaproteobacteria	Neisseriales	Neisseriaceae	Chitiniphilus
Planctomycetes	Planctomycetia	Planctomycetales	Planctomycetaceae	Aquisphaera
Proteobacteria	Gammaproteobacteria	Gammaproteobacteria_incertae_sedis		Gilvimarinus
Proteobacteria	Gammaproteobacteria	Pasteurellales	Pasteurellaceae	Haemophilus
Proteobacteria	Betaproteobacteria	Rhodocyclales	Rhodocyclaceae	Shinella
Proteobacteria	Gammaproteobacteria	Chromatiales	Chromatiaceae	Thermochromatium
Actinobacteria	Actinobacteria	Bifidobacteriales	Bifidobacteriaceae	Bifidobacterium
Bacteroidetes	Flavobacteriia	Flavobacteriales	Flavobacteriaceae	Zhouia
Actinobacteria	Actinobacteria	Actinomycetales	Dermatophilaceae	Mobilicoccus
Bacteroidetes	Cytophagia	Cytophagales	Flammeovirgaceae	Fabibacter
Proteobacteria	Betaproteobacteria	Burkholderiales	Burkholderiales_incertae_sedis	Inhella
Proteobacteria	Gammaproteobacteria	Oceanospirillales	Halomonadaceae	Carnimonas
Actinobacteria	Actinobacteria	Actinomycetales	Streptosporangiaceae	Thermopolyspora
Bacteroidetes	Flavobacteriia	Flavobacteriales	Flavobacteriaceae	Bergeyella
Firmicutes	Clostridia	Thermoanaerobacterales	Thermoanaerobacteraceae	Syntrophaceticus
Firmicutes	Clostridia	Clostridiales	Clostridiales_Incertae Sedis III	Tepidanaerobacter
Firmicutes	Bacilli	Bacillales	Bacillaceae 2	Piscibacillus
Proteobacteria	Gammaproteobacteria	Methylococcales	Methylococcaceae	Methylovulum
Proteobacteria	Gammaproteobacteria	Pasteurellales	Pasteurellaceae	Chelonobacter
Bacteroidetes	Sphingobacteriia	Sphingobacteriales	Sphingobacteriaceae	Pseudosphingobacterium
Proteobacteria	Alphaproteobacteria	Rhizobiales	Beijerinckiaceae	Chelatococcus
Proteobacteria	Alphaproteobacteria	Sphingomonadales	Sphingomonadaceae	Sphingobium
Proteobacteria	Alphaproteobacteria	Parvularculales	Parvularculaceae	Parvularcula
Proteobacteria	Alphaproteobacteria	Rhizobiales	Xanthobacteraceae	Pseudoxanthobacter
Proteobacteria	Gammaproteobacteria	Gammaproteobacteria_incertae_sedis		Gallaecimonas
Firmicutes	Negativicutes	Selenomonadales	Veillonellaceae	Selenomonas
Actinobacteria	Actinobacteria	Coriobacteriales	Coriobacteriaceae	Denitrobacterium
Proteobacteria	Alphaproteobacteria	Rhodospirillales	Rhodospirillaceae	Marispirillum
Firmicutes	Erysipelotrichia	Erysipelotrichales	Erysipelotrichaceae	Erysipelotrichaceae_incertae_sedis
Bacteroidetes	Flavobacteriia	Flavobacteriales	Flavobacteriaceae	Aestuariibaculum
Proteobacteria	Alphaproteobacteria	Rhodospirillales	Acetobacteraceae	Ameyamaea
Verrucomicrobia	Verrucomicrobiae	Verrucomicrobiales	Verrucomicrobiaceae	Persicirhabdus
Proteobacteria	Alphaproteobacteria	Alphaproteobacteria_incertae_sedis		Breoghania
Firmicutes	Erysipelotrichia	Erysipelotrichales	Erysipelotrichaceae	Allobaculum
Actinobacteria	Actinobacteria	Actinomycetales	Intrasporangiaceae	Marihabitans
Chlamydiae	Chlamydiia	Chlamydiales	Waddliaceae	Waddlia
candidate division WPS-1				WPS-1_genera_incertae_sedis
Crenarchaeota	Thermoprotei	Acidilobales	Caldisphaeraceae	Caldisphaera
Proteobacteria	Alphaproteobacteria	Rhodobacterales	Rhodobacteraceae	Thioclava
Crenarchaeota	Thermoprotei	Fervidicoccales	Fervidicoccaceae	Fervidicoccus
Proteobacteria	Deltaproteobacteria	Desulfurellales	Desulfurellaceae	Hippea
Proteobacteria	Gammaproteobacteria	Chromatiales	Halothiobacillaceae	Thiovirga
Actinobacteria	Actinobacteria	Actinomycetales	Micromonosporaceae	Polymorphospora
Firmicutes	Clostridia	Clostridiales	Clostridiaceae 1	Fervidicella
Bacteroidetes	Flavobacteriia	Flavobacteriales	Flavobacteriaceae	Euzebyella
Acidobacteria	Acidobacteria_Gp19			Gp19
Actinobacteria	Actinobacteria	Actinomycetales	Intrasporangiaceae	Arsenicicoccus
Actinobacteria	Actinobacteria	Actinomycetales	Micrococcaceae	Zhihengliuella
Bacteroidetes	Sphingobacteriia	Sphingobacteriales	Sphingobacteriaceae	Arcticibacter
Proteobacteria	Gammaproteobacteria	Pseudomonadales	Pseudomonadaceae	Azomonas
Actinobacteria	Actinobacteria	Actinomycetales	Dermatophilaceae	Kineosphaera
Acidobacteria	Acidobacteria_Gp15			Gp15
Proteobacteria	Alphaproteobacteria	Rhizobiales	Hyphomicrobiaceae	Zhangella
Proteobacteria	Betaproteobacteria	Burkholderiales	Burkholderiales_incertae_sedis	Methylibium
Proteobacteria	Gammaproteobacteria	Chromatiales	Ectothiorhodospiraceae	Nitrococcus
Actinobacteria	Actinobacteria	Actinomycetales	Micrococcaceae	Sinomonas
Actinobacteria	Actinobacteria	Actinomycetales	Micromonosporaceae	Virgisporangium
Proteobacteria	Gammaproteobacteria	Alteromonadales	Shewanellaceae	Shewanella
Proteobacteria	Alphaproteobacteria	Caulobacterales	Hyphomonadaceae	Hellea
Proteobacteria	Gammaproteobacteria	Chromatiales	Chromatiaceae	Thiorhodovibrio
Proteobacteria	Alphaproteobacteria	Rhizobiales	Phyllobacteriaceae	Pseudaminobacter
Crenarchaeota	Thermoprotei	Thermoproteales	Thermoproteaceae	Caldivirga
Firmicutes	Clostridia	Clostridiales	Incertae Sedis III	Caldanaerovirga
Bacteroidetes	Flavobacteriia	Flavobacteriales	Flavobacteriaceae	Galbibacter
Proteobacteria	Alphaproteobacteria	Rhodospirillales	Rhodospirillaceae	Defluviicoccus
Proteobacteria	Alphaproteobacteria	Caulobacterales	Caulobacteraceae	Asticcacaulis
Proteobacteria	Alphaproteobacteria	Sphingomonadales	Erythrobacteraceae	Porphyrobacter
Proteobacteria	Gammaproteobacteria	Enterobacteriales	Enterobacteriaceae	Proteus
Proteobacteria	Gammaproteobacteria	Pasteurellales	Pasteurellaceae	Phocoenobacter
Proteobacteria	Gammaproteobacteria	Pseudomonadales	Moraxellaceae	Paraperlucidibaca
Actinobacteria	Actinobacteria	Actinomycetales	Microbacteriaceae	Mycetocola
Firmicutes	Clostridia	Clostridiales	Ruminococcaceae	Flavonifractor
Firmicutes	Bacilli	Lactobacillales	Enterococcaceae	Enterococcus
Firmicutes	Clostridia	Clostridiales	Lachnospiraceae	Acetitomaculum
Proteobacteria	Gammaproteobacteria	Enterobacteriales	Enterobacteriaceae	Arsenophonus
Firmicutes	Bacilli	Bacillales	Paenibacillaceae 1	Thermobacillus
Euryarchaeota	Archaeoglobi	Archaeoglobales	Archaeoglobaceae	Ferroglobus
Proteobacteria	Alphaproteobacteria	Rhodospirillales	Rhodospirillaceae	Constrictibacter
Proteobacteria	Alphaproteobacteria	Rhizobiales	Rhodobiaceae	Roseospirillum
Euryarchaeota	Halobacteria	Haloferacales	Haloferacaceae	Salinigranum
Actinobacteria	Actinobacteria	Actinomycetales	Micromonosporaceae	Micromonospora
Firmicutes	Bacilli	Bacillales	Bacillaceae 2	Streptohalobacillus
Firmicutes	Bacilli	Bacillales	Planococcaceae	Chryseomicrobium
Firmicutes	Clostridia	Clostridiales		Natranaerovirga
Proteobacteria	Deltaproteobacteria	Myxococcales	Cystobacteraceae	Archangium
Proteobacteria	Betaproteobacteria	Burkholderiales	Burkholderiales_incertae_sedis	Xylophilus
Proteobacteria	Gammaproteobacteria	Xanthomonadales	Xanthomonadaceae	Thermomonas
Planctomycetes	Planctomycetia	Planctomycetales	Planctomycetaceae	Pirellula
Actinobacteria	Actinobacteria	Actinomycetales	Nocardiaceae	Millisia
Actinobacteria	Actinobacteria	Bifidobacteriales	Bifidobacteriaceae	Gardnerella
Bacteroidetes	Bacteroidia	Bacteroidales	Porphyromonadaceae	Proteiniphilum
Bacteroidetes	Sphingobacteriia	Sphingobacteriales	Cyclobacteriaceae	Aquiflexum
Actinobacteria	Actinobacteria	Actinomycetales	Pseudonocardiaceae	Lentzea
Actinobacteria	Actinobacteria	Actinomycetales	Corynebacterineae_incertae_sedis	Hoyosella
Bacteroidetes	Bacteroidia	Bacteroidales	Bacteroidaceae	Bacteroides
Proteobacteria	Betaproteobacteria	Burkholderiales	Oxalobacteraceae	Noviherbaspirillum
Proteobacteria	Alphaproteobacteria	Rhizobiales	Hyphomicrobiaceae	Cucumibacter
Proteobacteria	Deltaproteobacteria	Myxococcales	Myxococcaceae	Angiococcus
Proteobacteria	Gammaproteobacteria	Pasteurellales	Pasteurellaceae	Basfia
Proteobacteria	Alphaproteobacteria	Rhodobacterales	Rhodobacteraceae	Jhaorihella
Proteobacteria	Gammaproteobacteria	Legionellales	Coxiellaceae	Aquicella
Proteobacteria	Betaproteobacteria	Burkholderiales	Burkholderiaceae	Cupriavidus
Firmicutes	Bacilli	Bacillales	Bacillaceae 2	Aquisalibacillus
Proteobacteria	Betaproteobacteria	Rhodocyclales	Rhodocyclaceae	Sulfuritalea
Proteobacteria	Alphaproteobacteria	Rickettsiales	Rickettsiaceae	Orientia
Firmicutes	Bacilli	Bacillales	Planococcaceae	Planococcaceae_incertae_sedis
Proteobacteria	Betaproteobacteria	Methylophilales	Methylophilaceae	Methylobacillus
Proteobacteria	Betaproteobacteria	Burkholderiales	Oxalobacteraceae	Duganella
Proteobacteria	Gammaproteobacteria	Alteromonadales	Alteromonadaceae	Catenovulum
Proteobacteria	Alphaproteobacteria	Rhodobacterales	Rhodobacteraceae	Litorisediminicola
Proteobacteria	Alphaproteobacteria	Rhizobiales	Phyllobacteriaceae	Aquamicrobium
Deinococcus-Thermus	Deinococci	Thermales	Thermaceae	Rhabdothermus
Actinobacteria	Actinobacteria	Actinomycetales	Nocardiopsaceae	Haloactinospora
Proteobacteria	Deltaproteobacteria	Myxococcales	Polyangiaceae	Jahnella
Proteobacteria	Alphaproteobacteria	Rhodobacterales	Rhodobacteraceae	Vadicella
Proteobacteria	Alphaproteobacteria	Rhodospirillales	Acetobacteraceae	Craurococcus
Proteobacteria	Gammaproteobacteria	Enterobacteriales	Enterobacteriaceae	Edwardsiella
Actinobacteria	Actinobacteria	Actinomycetales	Micromonosporaceae	Spirilliplanes
Firmicutes	Negativicutes	Selenomonadales	Veillonellaceae	Pelosinus
Proteobacteria	Gammaproteobacteria	Xanthomonadales	Xanthomonadaceae	Stenotrophomonas
Cyanobacteria/Chloroplast	Chloroplast		Chloroplast	Cryptomonadaceae
Proteobacteria	Betaproteobacteria	Neisseriales	Neisseriaceae	Stenoxybacter
Proteobacteria	Deltaproteobacteria	Myxococcales	Nannocystaceae	Enhygromyxa
Proteobacteria	Gammaproteobacteria	Enterobacteriales	Enterobacteriaceae	Morganella
Actinobacteria	Actinobacteria	Actinomycetales	Propionibacteriaceae	Brooklawnia
Bacteroidetes	Bacteroidia	Bacteroidales	Marinilabiaceae	Anaerophaga
Proteobacteria	Deltaproteobacteria	Syntrophobacterales	Syntrophobacteraceae	Desulfovirga
Bacteroidetes	Flavobacteriia	Flavobacteriales	Flavobacteriaceae	Corallibacter
Proteobacteria	Gammaproteobacteria	Methylococcales	Methylococcaceae	Methylogaea
Bacteroidetes	Bacteroidia	Bacteroidales	Marinilabiliaceae	Mangroviflexus
Proteobacteria	Alphaproteobacteria	Rhizobiales	Brucellaceae	Daeguia
Firmicutes	Bacilli	Bacillales	Bacillaceae 2	Natronobacillus
Proteobacteria	Gammaproteobacteria	Chromatiales	Chromatiaceae	Thiolamprovum
Proteobacteria	Betaproteobacteria	Neisseriales	Neisseriaceae	Simonsiella
Chloroflexi	Chloroflexia	Chloroflexales	Chloroflexaceae	Roseiflexus
Proteobacteria	Alphaproteobacteria	Rhizobiales	Hyphomicrobiaceae	Pelagibacterium
Proteobacteria	Gammaproteobacteria	Enterobacteriales	Enterobacteriaceae	Enterobacter
Proteobacteria	Alphaproteobacteria	Rhizobiales	Rhodobiaceae	Lutibaculum
Actinobacteria	Actinobacteria	Actinomycetales	Dermabacteraceae	Dermabacter
Proteobacteria	Gammaproteobacteria	Enterobacteriales	Enterobacteriaceae	Pectobacterium
Actinobacteria	Actinobacteria	Actinomycetales	Pseudonocardiaceae	Actinosynnema
Actinobacteria	Actinobacteria	Actinomycetales	Streptosporangiaceae	Planobispora
Actinobacteria	Actinobacteria	Actinomycetales	Beutenbergiaceae	Serinibacter
Firmicutes	Clostridia	Clostridiales	Ruminococcaceae	Papillibacter
Aquificae	Aquificae	Aquificales	Aquificaceae	Aquifex
Actinobacteria	Actinobacteria	Actinomycetales	Micromonosporaceae	Jishengella
Tenericutes	Mollicutes	Mycoplasmatales	Mycoplasmataceae	Mycoplasma
Acidobacteria	Acidobacteria_Gp3			Bryobacter
Firmicutes	Clostridia	Clostridiales	Clostridiales_Incertae Sedis XI	Gallicola
Bacteroidetes	Flavobacteriia	Flavobacteriales	Flavobacteriaceae	Olleya
Thermotogae	Thermotogae	Thermotogales	Thermotogaceae	Kosmotoga
Proteobacteria	Betaproteobacteria	Rhodocyclales	Rhodocyclaceae	Ferribacterium
Proteobacteria	Alphaproteobacteria	Caulobacterales	Hyphomonadaceae	Marinicauda
Proteobacteria	Alphaproteobacteria	Rhodospirillales	Acetobacteraceae	Humitalea
Actinobacteria	Actinobacteria	Actinomycetales	Pseudonocardiaceae	Actinophytocola
Actinobacteria	Actinobacteria	Actinomycetales	Intrasporangiaceae	Kribbia
Deferribacteres	Deferribacteres	Deferribacterales	Deferribacteraceae	Mucispirillum
Firmicutes	Clostridia	Thermoanaerobacterales	Thermoanaerobacteraceae	Desulfovirgula
Bacteroidetes	Flavobacteriia	Flavobacteriales	Flavobacteriaceae	Chryseobacterium
Actinobacteria	Actinobacteria	Actinomycetales	Microbacteriaceae	Klugiella
Bacteroidetes	Cytophagia	Cytophagales	Cytophagaceae	Fibrisoma
Firmicutes	Clostridia	Clostridiales	Clostridiales_Incertae Sedis XII	Acidaminobacter
Proteobacteria	Alphaproteobacteria	Rhizobiales	Beijerinckiaceae	Methylorosula
Euryarchaeota	Methanobacteria	Methanobacteriales	Methanobacteriaceae	Methanosphaera
Proteobacteria	Betaproteobacteria	Rhodocyclales	Rhodocyclaceae	Denitratisoma
Actinobacteria	Actinobacteria	Actinomycetales	Cellulomonadaceae	Cellulomonas
Lentisphaerae	Lentisphaeria	Lentisphaerales	Lentisphaeraceae	Lentisphaera
Firmicutes	Clostridia	Clostridiales	Lachnospiraceae	Clostridium XlVa
Firmicutes	Clostridia	Clostridiales	Lachnospiraceae	Clostridium XlVb
Firmicutes	Clostridia	Clostridiales	Peptococcaceae 2	Cryptanaerobacter
Firmicutes	Clostridia	Clostridiales	Clostridiaceae 2	Anoxynatronum
Deinococcus-Thermus	Deinococci	Thermales	Thermaceae	Marinithermus
Euryarchaeota	Methanomicrobia	Methanomicrobiales	Methanomicrobiaceae	Methanolacinia
Actinobacteria	Actinobacteria	Actinomycetales	Propionibacteriaceae	Auraticoccus
Actinobacteria	Actinobacteria	Actinomycetales	Microbacteriaceae	Okibacterium
Firmicutes	Erysipelotrichia	Erysipelotrichales	Erysipelotrichaceae	Solobacterium
Proteobacteria	Gammaproteobacteria	Gammaproteobacteria_incertae_sedis		Sedimenticola
Proteobacteria	Deltaproteobacteria	Desulfobacterales	Desulfobacteraceae	Desulforegula
Actinobacteria	Actinobacteria	Actinomycetales	Pseudonocardiaceae	Thermobispora
Firmicutes	Clostridia	Clostridiales	Peptostreptococcaceae	Filifactor
Proteobacteria	Alphaproteobacteria	Rhodobacterales	Rhodobacteraceae	Roseicyclus
Proteobacteria	Alphaproteobacteria	Rhizobiales	Beijerinckiaceae	Methylocapsa
Bacteroidetes	Flavobacteriia	Flavobacteriales	Cryomorphaceae	Fluviicola
Proteobacteria	Alphaproteobacteria	Sphingomonadales	Sphingomonadaceae	Sphingosinicella
Actinobacteria	Actinobacteria	Actinomycetales	Propionibacteriaceae	Propioniferax
Firmicutes	Clostridia	Clostridiales	Ruminococcaceae	Acetanaerobacterium
Proteobacteria	Epsilonproteobacteria	Campylobacterales	Helicobacteraceae	Wolinella
Actinobacteria	Actinobacteria	Actinomycetales	Dietziaceae	Dietzia
SR1				SR1_genera_incertae_sedis
Actinobacteria	Actinobacteria	Actinomycetales	Microbacteriaceae	Zimmermannella
Proteobacteria	Gammaproteobacteria	Oceanospirillales	Oceanospirillaceae	Balneatrix
Proteobacteria	Gammaproteobacteria	Xanthomonadales	Xanthomonadaceae	Wohlfahrtiimonas
Proteobacteria	Betaproteobacteria	Burkholderiales	Sutterellaceae	Sutterella
Proteobacteria	Alphaproteobacteria	Sphingomonadales	Sphingomonadaceae	Sphingorhabdus
Bacteroidetes	Flavobacteriia	Flavobacteriales	Flavobacteriaceae	Costertonia
Bacteroidetes	Cytophagia	Cytophagales	Cytophagaceae	Meniscus
Crenarchaeota	Thermoprotei	Thermoproteales	Thermoproteaceae	Vulcanisaeta
Proteobacteria	Gammaproteobacteria	Pseudomonadales	Moraxellaceae	Enhydrobacter
Bacteroidetes	Sphingobacteriia	Sphingobacteriales	Rhodothermaceae	Salinibacter
Firmicutes	Clostridia	Clostridiales	Incertae Sedis XI	Anaerosphaera
Firmicutes	Clostridia	Clostridiales	Lachnospiraceae	Coprococcus
Actinobacteria	Actinobacteria	Acidimicrobiales	Acidimicrobiaceae	Ilumatobacter
Proteobacteria	Gammaproteobacteria	Chromatiales	Chromatiaceae	Rheinheimera
Proteobacteria	Betaproteobacteria	Burkholderiales	Alcaligenaceae	Brackiella
Actinobacteria	Actinobacteria	Acidimicrobiales	Acidimicrobiaceae	Ferrimicrobium
Firmicutes	Clostridia	Thermoanaerobacterales	Thermodesulfobiaceae	Thermodesulfobium
Actinobacteria	Actinobacteria	Actinomycetales	Micromonosporaceae	Xiangella
Proteobacteria	Alphaproteobacteria	Rhodospirillales	Acetobacteraceae	Tanticharoenia
Proteobacteria	Alphaproteobacteria			Eilatimonas
Firmicutes	Bacilli	Bacillales	Thermoactinomycetaceae 1	Marininema
Firmicutes	Bacilli	Bacillales	Bacillaceae 2	Allobacillus
Proteobacteria	Betaproteobacteria	Burkholderiales	Oxalobacteraceae	Telluria
Acidobacteria	Acidobacteria_Gp24			Gp24
Acidobacteria	Acidobacteria_Gp21			Gp21
Firmicutes	Bacilli	Bacillales	Thermoactinomycetaceae 1	Desmospora
Actinobacteria	Actinobacteria	Bifidobacteriales	Bifidobacteriaceae	Aeriscardovia
Firmicutes	Erysipelotrichia	Erysipelotrichales	Erysipelotrichaceae	Turicibacter
Planctomycetes	Planctomycetia	Planctomycetales	Planctomycetaceae	Telmatocola
Euryarchaeota	Halobacteria	Halobacteriales	Halobacteriaceae	Haloarchaeobius
Bacteroidetes	Flavobacteriia	Flavobacteriales	Flavobacteriaceae	Weeksella
Actinobacteria	Actinobacteria	Actinomycetales	Actinomycetaceae	Varibaculum
Nitrospirae	Nitrospira	Nitrospirales	Nitrospiraceae	Leptospirillum
Actinobacteria	Actinobacteria	Coriobacteriales	Coriobacteriaceae	Slackia
Proteobacteria	Betaproteobacteria	Burkholderiales	Comamonadaceae	Extensimonas
Verrucomicrobia	Opitutae	Opitutales	Opitutaceae	Opitutus
Actinobacteria	Actinobacteria	Actinomycetales	Micromonosporaceae	Couchioplanes
Lentisphaerae	Lentisphaeria	Victivallales	Victivallaceae	Victivallis
Thermotogae	Thermotogae	Thermotogales	Thermotogales_incertae_sedis	Oceanotoga
Firmicutes	Clostridia	Clostridiales	Syntrophomonadaceae	Thermohydrogenium
Proteobacteria	Gammaproteobacteria	Pasteurellales	Pasteurellaceae	Lonepinella
Firmicutes	Bacilli	Bacillales	Bacillaceae 1	Anoxybacillus
Firmicutes	Clostridia	Clostridiales	Ruminococcaceae	Saccharofermentans
