# Supplementary material for: Recent urbanization in China is correlated with a Westernized microbiome encoding increased virulence and antibiotic resistance genes
Source: Microbiome. 2017 Sep 15;5:121. doi: 10.1186/s40168-017-0338-7 (PMC5603068; doi:10.1186/s40168-017-0338-7)
Supplement: Supplementary file 24 — Supplementary zip file. Code and input tables used to generate the figures and tables in this paper. (ZIP 16846 kb) [file 40168_2017_338_MOESM24_ESM.zip › UrbanRuralChina/CARDandMvirDB/cardsAssoc.R]

##linear model between 16S, WGS, metabolite and metadata to proportion of reads mapped to CARD protein homolog database

rm(list=ls())
setwd("")
library(Kendall)

cards = read.table("pro_homolog_results.txt", header=T, sep="\t", quote="",
                   colClasses=c("character", rep("numeric", 1412)))
start = 5
names(cards)[1] = "sampleID"
filter <- function(i) (return(sum(cards[,i] != 0 ) > nrow(cards) / 4))
keep = sapply(1:ncol(cards), filter)
cards = cards[,keep]

##add metadata
meta = read.table("genus_taxaAsColumns_relAbunFwd.txt", sep="\t", header=T,
                  colClasses=c(rep("character", 3), rep("numeric", 347)))
meta = meta[meta$timepoint=="first_A",1:2]
meta$sampleID = gsub("_1", "", meta$sampleID)
cards = merge(meta, cards, by="sampleID")
ncards = ncol(cards)

##for the given table, generates associations between the proportion of reads that aligned to the cards database
##and the table
##name is the suffix to use, if desc is not NA (humann), include a description
assocPropReads <- function(table, name, desc=NA) {
  mrg = merge(cards, table, by="sampleID")
  prop = mrg$proportionReadsMapped
  
  namesOther = vector()
  r = vector()
  r.squared = vector()
  pValues = vector()
  kendallP = vector()
  description = vector()
  index = 1
  
  pdf(paste("cardsAssoc_ProHomolog_propMapped_v_", name, "_plots.pdf", sep=""))
  for(i in (ncards+1):ncol(mrg)) {
    namesOther[index] = names(mrg)[i]
    if(!is.na(desc)) {
      description[index] <- desc$NAME[desc$sampleID==namesOther[index]]
    }
    
    r[index] = cor(prop, mrg[,i], method="spearman")
    aLm = lm(prop ~ mrg[,i])
    pValues[index] = anova(aLm)$"Pr(>F)"[1]
    r.squared[index] = summary(aLm)$r.squared
    kendallP[index] = Kendall(prop, mrg[,i])$sl[1]
    
    myText = paste("Proportion of reads mapped vs. " ,namesOther[index] ,"\n", "p=" ,  
                   format(pValues[index] , digits=3), "r=", 
                   format(r[index], digits=3), "kendall p=" , 
                   format(kendallP[index], digits=3)) 
    plot(mrg[,i], prop, main=myText, pch=16, xlab=namesOther[index], ylab="Proportion of reads mapped",
         col = ifelse(mrg$ruralUrban == "rural", "blue", "red"))
    abline(aLm)
    
    index = index + 1
  }
  dev.off()
  
  if(is.na(desc)) {
    dFrame = data.frame(namesOther, kendallP, pLM=pValues, r, r.squared) 
  } else {
    dFrame = data.frame(namesOther, description, kendallP, pLM=pValues, r, r.squared) 
  }
  dFrame = dFrame[order(dFrame$pLM),]
  dFrame$adjKendallP =  p.adjust(dFrame$kendallP, method = "BH")
  dFrame$adjLMp =  p.adjust(dFrame$pLM, method = "BH")
  
  write.table(file= paste("cardsAssoc_ProHomolog_propMapped_v_", name, "_pValues.txt", sep=""), dFrame, row.names=FALSE, sep="\t")
  
}

##for the given table, generates associations between the proportion of reads that aligned to each cards gene
##and the table
##name is the suffix to use, if desc is not NA (humann), include a description
assocGenes <- function(table, name, desc=NA) {
  mrg = merge(cards, table, by="sampleID")
  
  length = (ncards-2-start) * (ncol(mrg)-ncards)
  namesCards = rep(NA, length)
  namesOther = rep(NA, length)
  r = rep(NA, length)
  r.squared = rep(NA, length)
  pValues = rep(NA, length)
  kendallP = rep(NA, length)
  if(!is.na(desc)) {
    description = rep(NA, length)
  }
  
  index = 1
  
  pdf(paste("cardsAssoc_ProHomolog_allGenes_v_", name, "_plots.pdf",sep=""))
  
  for( i in (start+2):ncards) {
    if(!grepl("human", names(mrg)[i]) && !grepl("Human", names(mrg)[i]))  { #don't use human filtered
      for ( j in (ncards+1):ncol(mrg)) {
        namesCards[index] = names(mrg)[i]
        namesOther[index] = names(mrg)[j]
        if(!is.na(desc)) {
          description[index] <- desc$NAME[desc$sampleID==namesOther[index]]
        }
        
        r[index] = cor(mrg[,i], mrg[,j], method="spearman")
        aLm = lm(mrg[,i] ~ mrg[,j])
        pValues[index] = anova(aLm)$"Pr(>F)"[1]
        r.squared[index] = summary(aLm)$r.squared
        kendallP[index] = Kendall(mrg[,i], mrg[,j])$sl[1]
        
        if(pValues[index] <= 0.05) { #reduce size of pdfs by only plotting potentially significant associations
          myText = paste(namesCards[index], " vs. ", namesOther[index] ,"\n", "p=" ,  
                         format(pValues[index] , digits=3), "r=", 
                         format(r[index], digits=3), "kendall p=" , 
                         format(kendallP[index], digits=3)) 
          plot(mrg[,j],mrg[,i] , main=myText, pch=16, xlab=namesOther[index], ylab=namesCards[index],
               col = ifelse(mrg$ruralUrban == "rural", "blue", "red"))
          abline(aLm)
        }
        
        index = index + 1
      }
    }
  }
  
  dev.off()
  if(!is.na(desc)) {
    dFrame = data.frame(namesCards, description, namesOther, kendallP, pLM=pValues, r, r.squared) 
  } else {
    dFrame = data.frame(namesCards, namesOther, kendallP, pLM=pValues, r, r.squared) 
  }
  dFrame = dFrame[1:(index-1),]
  dFrame = dFrame [order(dFrame$pLM),]
  dFrame$adjKendallP =  p.adjust(dFrame$kendallP, method = "BH")
  dFrame$adjLMp=  p.adjust(dFrame$pLM, method = "BH")
  
  write.table( file= paste("cardsAssoc_ProHomolog_allGenes_v_", name, "_pValues.txt", sep=""), dFrame, row.names=FALSE, sep="\t")
}

#####16S
##get OTU taxonomy for the given OTU name
taxonomy = read.table("abundantOTU.chinaForward.taxonomy.txt", header=F, colClasses="character", sep="\t")
##function that returns full taxonomy for the given name in the given level
getOTUTaxonomy <- function(name) {
  n = sub("X", "", name)
  n = paste("Consensus", n, sep="")
  r = taxonomy$V1==n
  return(paste("p_", taxonomy$V6[r], ";c_", taxonomy$V9[r], ";o_", taxonomy$V12[r], ";f_", taxonomy$V15[r], ";g_", taxonomy$V18[r], ";", n, sep=""))
}

taxaLevels = c("phylum","class","order","family","genus", "otu")
for(taxa in taxaLevels) {
  print(taxa)
  inFileName = paste(taxa,  "_taxaAsColumnsLogNorm_WithMetadata.txt", sep ="")
  if(taxa=="otu") {
    inFileName = "abundantOTUForwardTaxaAsColumnsLogNormalWithMetadata.txt"
  }
  table = read.table(inFileName,header=TRUE,sep="\t")
  numCols = ncol(table)
  myColClasses = c(rep("character",5), rep("numeric", numCols-5))
  if(taxa=="otu") { #missing read number
    myColClasses = c(rep("character",4), rep("numeric", numCols-4))
  }
  table = read.table(inFileName,header=TRUE,sep="\t",colClasses=myColClasses)
  
  ##add read number to OTU and remove diversity measures
  if(taxa=="otu") {
    ##add read number
    readNumber = rep("1", nrow(table))
    table = cbind(table[,1], readNumber, table[,-1])
    names(table)[1] = "sampleID"
    ##remove diversity measures
    table = table[,-(6:8)]
    numCols = ncol(table)
  }
  
  ##forward reads only
  table = table[table$readNumber == "1",]
  
  ##second time point will be removed when merge table
  ##fix sample IDs
  table$sampleID = sub("_1", "", table$sampleID)
  
  ##remove metadata
  table = table[,-(2:5)]
  
  ##filter zeros in > 1/4 samples
  filter <- function(i) (return(sum(table[,i] != 0 ) > nrow(table) / 4))
  keep = sapply(1:ncol(table), filter)
  table = table[,keep]
  
  ##get description for OTU
  if(taxa=="otu") {
    id = names(table)[-1]
    names = sapply(id, getOTUTaxonomy)
    desc = data.frame(sampleID=id, NAME=names, stringsAsFactors = F)
  }
  
  ##association to proportion of reads
  name = paste("16S_", taxa, sep="")
  if(taxa=="otu") {
    assocPropReads(table, name, desc)
  } else {
    assocPropReads(table, name)
  }
  
  ##association to individual genes
  if(taxa=="otu") {
    assocGenes(table, name, desc)
  } else {
    assocGenes(table, name)
  }
}

#####minikraken
taxaLevels = c("domain", "phylum", "class", "order", "family", "genus", "species")
for(taxa in taxaLevels) {
  print(taxa)
  file = paste("minikraken_merged_taxaAsCol_logNorm_", taxa, ".txt", sep="")
  table = read.table(file, header=T, sep="\t")
  ncol = ncol(table)
  table = read.table(file, header=T, sep="\t", 
                     colClasses=c("character", "numeric", "character", rep("numeric", ncol-3)))
  
  ##remove metadata
  table = table[,-(2:3)]
  
  ##filter zeros in > 1/4 samples
  filter <- function(i) (return(sum(table[,i] != 0 ) > nrow(table) / 4))
  keep = sapply(1:ncol(table), filter)
  table = table[,keep]
  
  ##association to proportion of reads
  name = paste("minikraken_", taxa, sep="")
  assocPropReads(table, name)
  
  ##association to individual genes
  assocGenes(table, name)
}

#####humann
levels = c("module", "pathway")
for(lev in levels) {
  print(lev)
  file = paste("humann_keggAsCol_withRurUrb_", lev, ".txt", sep="")
  table = read.table(file, header=T, sep="\t")
  ncol = ncol(table)
  table = read.table(file, header=T, sep="\t", colClasses=c(rep("character", 2), rep("numeric", ncol-2)))
  
  desc = read.table(paste("humann_keggAsRow_", lev, ".txt", sep=""), sep="\t", quote="", 
                    header=T, stringsAsFactors = F)
  
  ##remove metadata
  table = table[,-(2:6)]
  
  ##filter zeros in > 1/4 samples
  filter <- function(i) (return(sum(table[,i] != 0 ) > nrow(table) / 4))
  keep = sapply(1:ncol(table), filter)
  table = table[,keep]
  
  ##association to proportion of reads
  name = paste("humann_", lev, sep="")
  assocPropReads(table, name, desc)
  
  ##association to individual genes
  assocGenes(table, name, desc)
}

#####metadata
metadata = read.table("metadata_cleaned11-2015.txt", 
                      header=T, sep="\t", colClasses=c("numeric", "character", rep("numeric", 55)))
##remove ruralUrban
metadata = metadata[,-2]
##fix sampleIDs
metadata$sampleID[metadata$sampleID > 80 & metadata$sampleID < 100] = paste("0", metadata$sampleID[metadata$sampleID > 80 & metadata$sampleID < 100], sep="")
metadata$sampleID = paste(metadata$sampleID, "A", sep="")

name = "metadata"
assocPropReads(metadata, name)
assocGenes(metadata, name)

#####metabolon
metabolon = read.table("MetabolonScaledImpData-transpose.txt", 
                       header=T, sep="\t", colClasses=c("numeric", "character", rep("numeric", 337)))

##remove ruralUrban
metabolon = metabolon[,-2]
##fix sampleIDs
names(metabolon)[1] = "sampleID"
metabolon$sampleID[metabolon$sampleID > 80 & metabolon$sampleID < 100] = 
  paste("0", metabolon$sampleID[metabolon$sampleID > 80 & metabolon$sampleID < 100], sep="")
metabolon$sampleID = paste(metabolon$sampleID, "A", sep="")
##remove the metabolites that are all 1
filter <- function(i) (return(!all(metabolon[,i] == 1)))
keep = sapply(1:ncol(metabolon), filter)
metabolon = metabolon[,keep]

name = "metabolon"
assocPropReads(metabolon, name)
assocGenes(metabolon, name)
