# Supplementary material for: Recent urbanization in China is correlated with a Westernized microbiome encoding increased virulence and antibiotic resistance genes
Source: Microbiome. 2017 Sep 15;5:121. doi: 10.1186/s40168-017-0338-7 (PMC5603068; doi:10.1186/s40168-017-0338-7)
Supplement: Supplementary file 24 — Supplementary zip file. Code and input tables used to generate the figures and tables in this paper. (ZIP 16846 kb) [file 40168_2017_338_MOESM24_ESM.zip › UrbanRuralChina/CARDandMvirDB/MvirDB_results.txt]

sample	numberReads	numberNonHumanReads	proportionReadsMapped	proportionReadsMappedNonHuman	10005|vfid|47971|vsiid|68808|ssid|SubName:	nonhuman 10005|vfid|47971|vsiid|68808|ssid|SubName:	10006|vfid|30852|vsiid|51672|ssid|SubName:	nonhuman 10006|vfid|30852|vsiid|51672|ssid|SubName:	10007|vfid|47979|vsiid|68816|ssid|RecName:	nonhuman 10007|vfid|47979|vsiid|68816|ssid|RecName:	10010|vfid|48018|vsiid|68855|ssid|RecName:	nonhuman 10010|vfid|48018|vsiid|68855|ssid|RecName:	10011|vfid|48020|vsiid|68857|ssid|RecName:	nonhuman 10011|vfid|48020|vsiid|68857|ssid|RecName:	10015|vfid|48047|vsiid|68884|ssid|RecName:	nonhuman 10015|vfid|48047|vsiid|68884|ssid|RecName:	10020|vfid|48099|vsiid|68936|ssid|SubName:	nonhuman 10020|vfid|48099|vsiid|68936|ssid|SubName:	10021|vfid|48123|vsiid|68960|ssid|RecName:	nonhuman 10021|vfid|48123|vsiid|68960|ssid|RecName:	10023|vfid|48136|vsiid|68973|ssid|RecName:	nonhuman 10023|vfid|48136|vsiid|68973|ssid|RecName:	10025|vfid|48157|vsiid|68994|ssid|RecName:	nonhuman 10025|vfid|48157|vsiid|68994|ssid|RecName:	10027|vfid|48178|vsiid|69015|ssid|RecName:	nonhuman 10027|vfid|48178|vsiid|69015|ssid|RecName:	10036|vfid|48254|vsiid|69091|ssid|SubName:	nonhuman 10036|vfid|48254|vsiid|69091|ssid|SubName:	10049|vfid|48393|vsiid|69230|ssid|SubName:	nonhuman 10049|vfid|48393|vsiid|69230|ssid|SubName:	10059|vfid|48427|vsiid|69264|ssid|RecName:	nonhuman 10059|vfid|48427|vsiid|69264|ssid|RecName:	10060|vfid|48455|vsiid|69292|ssid|RecName:	nonhuman 10060|vfid|48455|vsiid|69292|ssid|RecName:	10067|vfid|48485|vsiid|69322|ssid|RecName:	nonhuman 10067|vfid|48485|vsiid|69322|ssid|RecName:	10068|vfid|48489|vsiid|69326|ssid|RecName:	nonhuman 10068|vfid|48489|vsiid|69326|ssid|RecName:	10073|vfid|48546|vsiid|69383|ssid|RecName:	nonhuman 10073|vfid|48546|vsiid|69383|ssid|RecName:	10075|vfid|48553|vsiid|69390|ssid|RecName:	nonhuman 10075|vfid|48553|vsiid|69390|ssid|RecName:	10076|vfid|48557|vsiid|69394|ssid|SubName:	nonhuman 10076|vfid|48557|vsiid|69394|ssid|SubName:	10079|vfid|48577|vsiid|69414|ssid|RecName:	nonhuman 10079|vfid|48577|vsiid|69414|ssid|RecName:	10091|vfid|48629|vsiid|69466|ssid|SubName:	nonhuman 10091|vfid|48629|vsiid|69466|ssid|SubName:	10093|vfid|48642|vsiid|69479|ssid|SubName:	nonhuman 10093|vfid|48642|vsiid|69479|ssid|SubName:	10095|vfid|48647|vsiid|69484|ssid|RecName:	nonhuman 10095|vfid|48647|vsiid|69484|ssid|RecName:	10099|vfid|48686|vsiid|69523|ssid|RecName:	nonhuman 10099|vfid|48686|vsiid|69523|ssid|RecName:	100|vfid|31857|vsiid|52677|ssid|MobA	nonhuman 100|vfid|31857|vsiid|52677|ssid|MobA	10104|vfid|48714|vsiid|69551|ssid|SubName:	nonhuman 10104|vfid|48714|vsiid|69551|ssid|SubName:	10107|vfid|48733|vsiid|69570|ssid|RecName:	nonhuman 10107|vfid|48733|vsiid|69570|ssid|RecName:	10116|vfid|48771|vsiid|69608|ssid|RecName:	nonhuman 10116|vfid|48771|vsiid|69608|ssid|RecName:	10121|vfid|48823|vsiid|69660|ssid|RecName:	nonhuman 10121|vfid|48823|vsiid|69660|ssid|RecName:	10123|vfid|48831|vsiid|69668|ssid|RecName:	nonhuman 10123|vfid|48831|vsiid|69668|ssid|RecName:	10125|vfid|48951|vsiid|69788|ssid|RecName:	nonhuman 10125|vfid|48951|vsiid|69788|ssid|RecName:	10129|vfid|48968|vsiid|69805|ssid|RecName:	nonhuman 10129|vfid|48968|vsiid|69805|ssid|RecName:	10131|vfid|48978|vsiid|69815|ssid|RecName:	nonhuman 10131|vfid|48978|vsiid|69815|ssid|RecName:	10133|vfid|48989|vsiid|69826|ssid|SubName:	nonhuman 10133|vfid|48989|vsiid|69826|ssid|SubName:	10134|vfid|48994|vsiid|69831|ssid|RecName:	nonhuman 10134|vfid|48994|vsiid|69831|ssid|RecName:	10135|vfid|49004|vsiid|69841|ssid|RecName:	nonhuman 10135|vfid|49004|vsiid|69841|ssid|RecName:	10137|vfid|49020|vsiid|69857|ssid|RecName:	nonhuman 10137|vfid|49020|vsiid|69857|ssid|RecName:	10139|vfid|30868|vsiid|51688|ssid|SubName:	nonhuman 10139|vfid|30868|vsiid|51688|ssid|SubName:	1013|vfid|32154|vsiid|52974|ssid|unknown	nonhuman 1013|vfid|32154|vsiid|52974|ssid|unknown	10141|vfid|30869|vsiid|51689|ssid|RecName:	nonhuman 10141|vfid|30869|vsiid|51689|ssid|RecName:	10142|vfid|49052|vsiid|69889|ssid|RecName:	nonhuman 10142|vfid|49052|vsiid|69889|ssid|RecName:	10146|vfid|49067|vsiid|69904|ssid|RecName:	nonhuman 10146|vfid|49067|vsiid|69904|ssid|RecName:	10154|vfid|49113|vsiid|69950|ssid|SubName:	nonhuman 10154|vfid|49113|vsiid|69950|ssid|SubName:	10155|vfid|30875|vsiid|51695|ssid|RecName:	nonhuman 10155|vfid|30875|vsiid|51695|ssid|RecName:	10156|vfid|49131|vsiid|69968|ssid|RecName:	nonhuman 10156|vfid|49131|vsiid|69968|ssid|RecName:	10157|vfid|49132|vsiid|69969|ssid|SubName:	nonhuman 10157|vfid|49132|vsiid|69969|ssid|SubName:	10169|vfid|30876|vsiid|51696|ssid|RecName:	nonhuman 10169|vfid|30876|vsiid|51696|ssid|RecName:	10171|vfid|49145|vsiid|69982|ssid|RecName:	nonhuman 10171|vfid|49145|vsiid|69982|ssid|RecName:	10175|vfid|49149|vsiid|69986|ssid|SubName:	nonhuman 10175|vfid|49149|vsiid|69986|ssid|SubName:	10176|vfid|49150|vsiid|69987|ssid|RecName:	nonhuman 10176|vfid|49150|vsiid|69987|ssid|RecName:	10177|vfid|49151|vsiid|69988|ssid|SubName:	nonhuman 10177|vfid|49151|vsiid|69988|ssid|SubName:	10179|vfid|49153|vsiid|69990|ssid|SubName:	nonhuman 10179|vfid|49153|vsiid|69990|ssid|SubName:	10184|vfid|49156|vsiid|69993|ssid|RecName:	nonhuman 10184|vfid|49156|vsiid|69993|ssid|RecName:	10186|vfid|49158|vsiid|69995|ssid|RecName:	nonhuman 10186|vfid|49158|vsiid|69995|ssid|RecName:	10190|vfid|49162|vsiid|69999|ssid|RecName:	nonhuman 10190|vfid|49162|vsiid|69999|ssid|RecName:	10198|vfid|49168|vsiid|70005|ssid|RecName:	nonhuman 10198|vfid|49168|vsiid|70005|ssid|RecName:	1019|vfid|32157|vsiid|52977|ssid|DNA	nonhuman 1019|vfid|32157|vsiid|52977|ssid|DNA	10205|vfid|49171|vsiid|70008|ssid|SubName:	nonhuman 10205|vfid|49171|vsiid|70008|ssid|SubName:	10206|vfid|49172|vsiid|70009|ssid|SubName:	nonhuman 10206|vfid|49172|vsiid|70009|ssid|SubName:	10210|vfid|30883|vsiid|51703|ssid|RecName:	nonhuman 10210|vfid|30883|vsiid|51703|ssid|RecName:	10213|vfid|49178|vsiid|70015|ssid|RecName:	nonhuman 10213|vfid|49178|vsiid|70015|ssid|RecName:	10217|vfid|49181|vsiid|70018|ssid|RecName:	nonhuman 10217|vfid|49181|vsiid|70018|ssid|RecName:	10220|vfid|49184|vsiid|70021|ssid|SubName:	nonhuman 10220|vfid|49184|vsiid|70021|ssid|SubName:	10223|vfid|49187|vsiid|70024|ssid|RecName:	nonhuman 10223|vfid|49187|vsiid|70024|ssid|RecName:	10224|vfid|49188|vsiid|70025|ssid|RecName:	nonhuman 10224|vfid|49188|vsiid|70025|ssid|RecName:	10225|vfid|49189|vsiid|70026|ssid|SubName:	nonhuman 10225|vfid|49189|vsiid|70026|ssid|SubName:	10228|vfid|49192|vsiid|70029|ssid|RecName:	nonhuman 10228|vfid|49192|vsiid|70029|ssid|RecName:	10231|vfid|49194|vsiid|70031|ssid|RecName:	nonhuman 10231|vfid|49194|vsiid|70031|ssid|RecName:	10238|vfid|49200|vsiid|70037|ssid|SubName:	nonhuman 10238|vfid|49200|vsiid|70037|ssid|SubName:	10239|vfid|30887|vsiid|51707|ssid|SubName:	nonhuman 10239|vfid|30887|vsiid|51707|ssid|SubName:	10242|vfid|49203|vsiid|70040|ssid|RecName:	nonhuman 10242|vfid|49203|vsiid|70040|ssid|RecName:	10243|vfid|30888|vsiid|51708|ssid|RecName:	nonhuman 10243|vfid|30888|vsiid|51708|ssid|RecName:	10245|vfid|49205|vsiid|70042|ssid|RecName:	nonhuman 10245|vfid|49205|vsiid|70042|ssid|RecName:	10246|vfid|30889|vsiid|51709|ssid|RecName:	nonhuman 10246|vfid|30889|vsiid|51709|ssid|RecName:	10249|vfid|49207|vsiid|70044|ssid|RecName:	nonhuman 10249|vfid|49207|vsiid|70044|ssid|RecName:	10264|vfid|49221|vsiid|70058|ssid|RecName:	nonhuman 10264|vfid|49221|vsiid|70058|ssid|RecName:	10266|vfid|49223|vsiid|70060|ssid|RecName:	nonhuman 10266|vfid|49223|vsiid|70060|ssid|RecName:	10268|vfid|49224|vsiid|70061|ssid|SubName:	nonhuman 10268|vfid|49224|vsiid|70061|ssid|SubName:	10269|vfid|30892|vsiid|51712|ssid|RecName:	nonhuman 10269|vfid|30892|vsiid|51712|ssid|RecName:	10271|vfid|49226|vsiid|70063|ssid|SubName:	nonhuman 10271|vfid|49226|vsiid|70063|ssid|SubName:	10272|vfid|49227|vsiid|70064|ssid|SubName:	nonhuman 10272|vfid|49227|vsiid|70064|ssid|SubName:	10278|vfid|49231|vsiid|70068|ssid|RecName:	nonhuman 10278|vfid|49231|vsiid|70068|ssid|RecName:	10283|vfid|49235|vsiid|70072|ssid|RecName:	nonhuman 10283|vfid|49235|vsiid|70072|ssid|RecName:	10289|vfid|49241|vsiid|70078|ssid|RecName:	nonhuman 10289|vfid|49241|vsiid|70078|ssid|RecName:	10292|vfid|49244|vsiid|70081|ssid|SubName:	nonhuman 10292|vfid|49244|vsiid|70081|ssid|SubName:	10298|vfid|30896|vsiid|51716|ssid|SubName:	nonhuman 10298|vfid|30896|vsiid|51716|ssid|SubName:	102|vfid|31858|vsiid|52678|ssid|MobA	nonhuman 102|vfid|31858|vsiid|52678|ssid|MobA	10302|vfid|49252|vsiid|70089|ssid|SubName:	nonhuman 10302|vfid|49252|vsiid|70089|ssid|SubName:	10303|vfid|49253|vsiid|70090|ssid|RecName:	nonhuman 10303|vfid|49253|vsiid|70090|ssid|RecName:	10305|vfid|49255|vsiid|70092|ssid|SubName:	nonhuman 10305|vfid|49255|vsiid|70092|ssid|SubName:	10318|vfid|49266|vsiid|70103|ssid|SubName:	nonhuman 10318|vfid|49266|vsiid|70103|ssid|SubName:	10323|vfid|49270|vsiid|70107|ssid|RecName:	nonhuman 10323|vfid|49270|vsiid|70107|ssid|RecName:	10332|vfid|49278|vsiid|70115|ssid|RecName:	nonhuman 10332|vfid|49278|vsiid|70115|ssid|RecName:	10337|vfid|49281|vsiid|70118|ssid|RecName:	nonhuman 10337|vfid|49281|vsiid|70118|ssid|RecName:	10338|vfid|49282|vsiid|70119|ssid|RecName:	nonhuman 10338|vfid|49282|vsiid|70119|ssid|RecName:	10347|vfid|49288|vsiid|70125|ssid|RecName:	nonhuman 10347|vfid|49288|vsiid|70125|ssid|RecName:	10359|vfid|49295|vsiid|70132|ssid|RecName:	nonhuman 10359|vfid|49295|vsiid|70132|ssid|RecName:	10363|vfid|49299|vsiid|70136|ssid|RecName:	nonhuman 10363|vfid|49299|vsiid|70136|ssid|RecName:	10365|vfid|49301|vsiid|70138|ssid|RecName:	nonhuman 10365|vfid|49301|vsiid|70138|ssid|RecName:	10380|vfid|49313|vsiid|70150|ssid|RecName:	nonhuman 10380|vfid|49313|vsiid|70150|ssid|RecName:	10385|vfid|49317|vsiid|70154|ssid|RecName:	nonhuman 10385|vfid|49317|vsiid|70154|ssid|RecName:	10391|vfid|49322|vsiid|70159|ssid|RecName:	nonhuman 10391|vfid|49322|vsiid|70159|ssid|RecName:	10395|vfid|49326|vsiid|70163|ssid|RecName:	nonhuman 10395|vfid|49326|vsiid|70163|ssid|RecName:	10397|vfid|49327|vsiid|70164|ssid|RecName:	nonhuman 10397|vfid|49327|vsiid|70164|ssid|RecName:	10404|vfid|30919|vsiid|51739|ssid|SubName:	nonhuman 10404|vfid|30919|vsiid|51739|ssid|SubName:	10406|vfid|49333|vsiid|70170|ssid|RecName:	nonhuman 10406|vfid|49333|vsiid|70170|ssid|RecName:	10408|vfid|49335|vsiid|70172|ssid|RecName:	nonhuman 10408|vfid|49335|vsiid|70172|ssid|RecName:	10409|vfid|30920|vsiid|51740|ssid|RecName:	nonhuman 10409|vfid|30920|vsiid|51740|ssid|RecName:	10410|vfid|30921|vsiid|51741|ssid|RecName:	nonhuman 10410|vfid|30921|vsiid|51741|ssid|RecName:	10411|vfid|49336|vsiid|70173|ssid|RecName:	nonhuman 10411|vfid|49336|vsiid|70173|ssid|RecName:	10412|vfid|30922|vsiid|51742|ssid|RecName:	nonhuman 10412|vfid|30922|vsiid|51742|ssid|RecName:	10413|vfid|49337|vsiid|70174|ssid|RecName:	nonhuman 10413|vfid|49337|vsiid|70174|ssid|RecName:	10416|vfid|49340|vsiid|70177|ssid|SubName:	nonhuman 10416|vfid|49340|vsiid|70177|ssid|SubName:	10418|vfid|49342|vsiid|70179|ssid|SubName:	nonhuman 10418|vfid|49342|vsiid|70179|ssid|SubName:	10419|vfid|49343|vsiid|70180|ssid|SubName:	nonhuman 10419|vfid|49343|vsiid|70180|ssid|SubName:	10423|vfid|49346|vsiid|70183|ssid|SubName:	nonhuman 10423|vfid|49346|vsiid|70183|ssid|SubName:	10424|vfid|49347|vsiid|70184|ssid|RecName:	nonhuman 10424|vfid|49347|vsiid|70184|ssid|RecName:	10427|vfid|49350|vsiid|70187|ssid|RecName:	nonhuman 10427|vfid|49350|vsiid|70187|ssid|RecName:	10428|vfid|49351|vsiid|70188|ssid|RecName:	nonhuman 10428|vfid|49351|vsiid|70188|ssid|RecName:	10432|vfid|49355|vsiid|70192|ssid|RecName:	nonhuman 10432|vfid|49355|vsiid|70192|ssid|RecName:	10433|vfid|49356|vsiid|70193|ssid|RecName:	nonhuman 10433|vfid|49356|vsiid|70193|ssid|RecName:	10438|vfid|49361|vsiid|70198|ssid|SubName:	nonhuman 10438|vfid|49361|vsiid|70198|ssid|SubName:	10443|vfid|49366|vsiid|70203|ssid|SubName:	nonhuman 10443|vfid|49366|vsiid|70203|ssid|SubName:	10448|vfid|49371|vsiid|70208|ssid|RecName:	nonhuman 10448|vfid|49371|vsiid|70208|ssid|RecName:	10451|vfid|49374|vsiid|70211|ssid|RecName:	nonhuman 10451|vfid|49374|vsiid|70211|ssid|RecName:	10456|vfid|49379|vsiid|70216|ssid|RecName:	nonhuman 10456|vfid|49379|vsiid|70216|ssid|RecName:	10458|vfid|49381|vsiid|70218|ssid|SubName:	nonhuman 10458|vfid|49381|vsiid|70218|ssid|SubName:	10459|vfid|49382|vsiid|70219|ssid|RecName:	nonhuman 10459|vfid|49382|vsiid|70219|ssid|RecName:	10461|vfid|49384|vsiid|70221|ssid|RecName:	nonhuman 10461|vfid|49384|vsiid|70221|ssid|RecName:	10464|vfid|49387|vsiid|70224|ssid|RecName:	nonhuman 10464|vfid|49387|vsiid|70224|ssid|RecName:	10468|vfid|49390|vsiid|70227|ssid|SubName:	nonhuman 10468|vfid|49390|vsiid|70227|ssid|SubName:	10473|vfid|49395|vsiid|70232|ssid|SubName:	nonhuman 10473|vfid|49395|vsiid|70232|ssid|SubName:	10475|vfid|49397|vsiid|70234|ssid|SubName:	nonhuman 10475|vfid|49397|vsiid|70234|ssid|SubName:	10477|vfid|49399|vsiid|70236|ssid|SubName:	nonhuman 10477|vfid|49399|vsiid|70236|ssid|SubName:	10483|vfid|30925|vsiid|51745|ssid|SubName:	nonhuman 10483|vfid|30925|vsiid|51745|ssid|SubName:	10487|vfid|49408|vsiid|70245|ssid|RecName:	nonhuman 10487|vfid|49408|vsiid|70245|ssid|RecName:	10489|vfid|49410|vsiid|70247|ssid|RecName:	nonhuman 10489|vfid|49410|vsiid|70247|ssid|RecName:	10490|vfid|49411|vsiid|70248|ssid|RecName:	nonhuman 10490|vfid|49411|vsiid|70248|ssid|RecName:	10491|vfid|30926|vsiid|51746|ssid|RecName:	nonhuman 10491|vfid|30926|vsiid|51746|ssid|RecName:	10499|vfid|49419|vsiid|70256|ssid|RecName:	nonhuman 10499|vfid|49419|vsiid|70256|ssid|RecName:	104|vfid|31859|vsiid|52679|ssid|MobA	nonhuman 104|vfid|31859|vsiid|52679|ssid|MobA	10503|vfid|49423|vsiid|70260|ssid|SubName:	nonhuman 10503|vfid|49423|vsiid|70260|ssid|SubName:	10504|vfid|49424|vsiid|70261|ssid|SubName:	nonhuman 10504|vfid|49424|vsiid|70261|ssid|SubName:	10505|vfid|49425|vsiid|70262|ssid|SubName:	nonhuman 10505|vfid|49425|vsiid|70262|ssid|SubName:	10506|vfid|49426|vsiid|70263|ssid|RecName:	nonhuman 10506|vfid|49426|vsiid|70263|ssid|RecName:	10511|vfid|49431|vsiid|70268|ssid|SubName:	nonhuman 10511|vfid|49431|vsiid|70268|ssid|SubName:	10512|vfid|49432|vsiid|70269|ssid|RecName:	nonhuman 10512|vfid|49432|vsiid|70269|ssid|RecName:	10515|vfid|49434|vsiid|70271|ssid|RecName:	nonhuman 10515|vfid|49434|vsiid|70271|ssid|RecName:	10516|vfid|49435|vsiid|70272|ssid|RecName:	nonhuman 10516|vfid|49435|vsiid|70272|ssid|RecName:	10517|vfid|30928|vsiid|51748|ssid|SubName:	nonhuman 10517|vfid|30928|vsiid|51748|ssid|SubName:	10521|vfid|49439|vsiid|70276|ssid|RecName:	nonhuman 10521|vfid|49439|vsiid|70276|ssid|RecName:	10523|vfid|49441|vsiid|70278|ssid|RecName:	nonhuman 10523|vfid|49441|vsiid|70278|ssid|RecName:	10542|vfid|49457|vsiid|70294|ssid|RecName:	nonhuman 10542|vfid|49457|vsiid|70294|ssid|RecName:	10543|vfid|49458|vsiid|70295|ssid|SubName:	nonhuman 10543|vfid|49458|vsiid|70295|ssid|SubName:	10557|vfid|30934|vsiid|51754|ssid|SubName:	nonhuman 10557|vfid|30934|vsiid|51754|ssid|SubName:	10562|vfid|30936|vsiid|51756|ssid|RecName:	nonhuman 10562|vfid|30936|vsiid|51756|ssid|RecName:	10563|vfid|30937|vsiid|51757|ssid|RecName:	nonhuman 10563|vfid|30937|vsiid|51757|ssid|RecName:	10569|vfid|49477|vsiid|70314|ssid|RecName:	nonhuman 10569|vfid|49477|vsiid|70314|ssid|RecName:	10570|vfid|49478|vsiid|70315|ssid|SubName:	nonhuman 10570|vfid|49478|vsiid|70315|ssid|SubName:	10582|vfid|30938|vsiid|51758|ssid|RecName:	nonhuman 10582|vfid|30938|vsiid|51758|ssid|RecName:	10589|vfid|49494|vsiid|70331|ssid|RecName:	nonhuman 10589|vfid|49494|vsiid|70331|ssid|RecName:	10594|vfid|49498|vsiid|70335|ssid|SubName:	nonhuman 10594|vfid|49498|vsiid|70335|ssid|SubName:	10596|vfid|49499|vsiid|70336|ssid|SubName:	nonhuman 10596|vfid|49499|vsiid|70336|ssid|SubName:	10607|vfid|49509|vsiid|70346|ssid|SubName:	nonhuman 10607|vfid|49509|vsiid|70346|ssid|SubName:	10610|vfid|49512|vsiid|70349|ssid|RecName:	nonhuman 10610|vfid|49512|vsiid|70349|ssid|RecName:	10615|vfid|49515|vsiid|70352|ssid|SubName:	nonhuman 10615|vfid|49515|vsiid|70352|ssid|SubName:	10619|vfid|49519|vsiid|70356|ssid|RecName:	nonhuman 10619|vfid|49519|vsiid|70356|ssid|RecName:	10621|vfid|49521|vsiid|70358|ssid|RecName:	nonhuman 10621|vfid|49521|vsiid|70358|ssid|RecName:	10625|vfid|49524|vsiid|70361|ssid|RecName:	nonhuman 10625|vfid|49524|vsiid|70361|ssid|RecName:	10632|vfid|49531|vsiid|70368|ssid|RecName:	nonhuman 10632|vfid|49531|vsiid|70368|ssid|RecName:	10633|vfid|49532|vsiid|70369|ssid|SubName:	nonhuman 10633|vfid|49532|vsiid|70369|ssid|SubName:	10641|vfid|49540|vsiid|70377|ssid|RecName:	nonhuman 10641|vfid|49540|vsiid|70377|ssid|RecName:	10644|vfid|49543|vsiid|70380|ssid|RecName:	nonhuman 10644|vfid|49543|vsiid|70380|ssid|RecName:	10650|vfid|49548|vsiid|70385|ssid|SubName:	nonhuman 10650|vfid|49548|vsiid|70385|ssid|SubName:	10660|vfid|49557|vsiid|70394|ssid|RecName:	nonhuman 10660|vfid|49557|vsiid|70394|ssid|RecName:	10661|vfid|49558|vsiid|70395|ssid|SubName:	nonhuman 10661|vfid|49558|vsiid|70395|ssid|SubName:	10666|vfid|49562|vsiid|70399|ssid|SubName:	nonhuman 10666|vfid|49562|vsiid|70399|ssid|SubName:	10667|vfid|49563|vsiid|70400|ssid|SubName:	nonhuman 10667|vfid|49563|vsiid|70400|ssid|SubName:	10671|vfid|49567|vsiid|70404|ssid|SubName:	nonhuman 10671|vfid|49567|vsiid|70404|ssid|SubName:	10673|vfid|49569|vsiid|70406|ssid|SubName:	nonhuman 10673|vfid|49569|vsiid|70406|ssid|SubName:	10677|vfid|49573|vsiid|70410|ssid|SubName:	nonhuman 10677|vfid|49573|vsiid|70410|ssid|SubName:	10692|vfid|49583|vsiid|70420|ssid|RecName:	nonhuman 10692|vfid|49583|vsiid|70420|ssid|RecName:	10694|vfid|30952|vsiid|51772|ssid|SubName:	nonhuman 10694|vfid|30952|vsiid|51772|ssid|SubName:	10698|vfid|49588|vsiid|70425|ssid|RecName:	nonhuman 10698|vfid|49588|vsiid|70425|ssid|RecName:	106|vfid|31688|vsiid|52508|ssid|imipenem-cefoxitin-hydrolyzing	nonhuman 106|vfid|31688|vsiid|52508|ssid|imipenem-cefoxitin-hydrolyzing	10708|vfid|49596|vsiid|70433|ssid|SubName:	nonhuman 10708|vfid|49596|vsiid|70433|ssid|SubName:	10713|vfid|49601|vsiid|70438|ssid|RecName:	nonhuman 10713|vfid|49601|vsiid|70438|ssid|RecName:	10714|vfid|49602|vsiid|70439|ssid|SubName:	nonhuman 10714|vfid|49602|vsiid|70439|ssid|SubName:	10715|vfid|49603|vsiid|70440|ssid|RecName:	nonhuman 10715|vfid|49603|vsiid|70440|ssid|RecName:	10722|vfid|49610|vsiid|70447|ssid|RecName:	nonhuman 10722|vfid|49610|vsiid|70447|ssid|RecName:	10726|vfid|49614|vsiid|70451|ssid|RecName:	nonhuman 10726|vfid|49614|vsiid|70451|ssid|RecName:	10729|vfid|49615|vsiid|70452|ssid|RecName:	nonhuman 10729|vfid|49615|vsiid|70452|ssid|RecName:	1072|vfid|32183|vsiid|53003|ssid|ABC	nonhuman 1072|vfid|32183|vsiid|53003|ssid|ABC	10730|vfid|49616|vsiid|70453|ssid|RecName:	nonhuman 10730|vfid|49616|vsiid|70453|ssid|RecName:	10731|vfid|30957|vsiid|51777|ssid|SubName:	nonhuman 10731|vfid|30957|vsiid|51777|ssid|SubName:	10733|vfid|49618|vsiid|70455|ssid|RecName:	nonhuman 10733|vfid|49618|vsiid|70455|ssid|RecName:	10736|vfid|30958|vsiid|51778|ssid|SubName:	nonhuman 10736|vfid|30958|vsiid|51778|ssid|SubName:	10737|vfid|49621|vsiid|70458|ssid|RecName:	nonhuman 10737|vfid|49621|vsiid|70458|ssid|RecName:	10744|vfid|49627|vsiid|70464|ssid|RecName:	nonhuman 10744|vfid|49627|vsiid|70464|ssid|RecName:	10758|vfid|49641|vsiid|70478|ssid|SubName:	nonhuman 10758|vfid|49641|vsiid|70478|ssid|SubName:	10768|vfid|30961|vsiid|51781|ssid|RecName:	nonhuman 10768|vfid|30961|vsiid|51781|ssid|RecName:	10770|vfid|49651|vsiid|70488|ssid|RecName:	nonhuman 10770|vfid|49651|vsiid|70488|ssid|RecName:	10781|vfid|49662|vsiid|70499|ssid|SubName:	nonhuman 10781|vfid|49662|vsiid|70499|ssid|SubName:	10787|vfid|49668|vsiid|70505|ssid|SubName:	nonhuman 10787|vfid|49668|vsiid|70505|ssid|SubName:	10794|vfid|49675|vsiid|70512|ssid|SubName:	nonhuman 10794|vfid|49675|vsiid|70512|ssid|SubName:	10798|vfid|49679|vsiid|70516|ssid|SubName:	nonhuman 10798|vfid|49679|vsiid|70516|ssid|SubName:	10803|vfid|30964|vsiid|51784|ssid|SubName:	nonhuman 10803|vfid|30964|vsiid|51784|ssid|SubName:	10804|vfid|49682|vsiid|70519|ssid|RecName:	nonhuman 10804|vfid|49682|vsiid|70519|ssid|RecName:	10808|vfid|49686|vsiid|70523|ssid|RecName:	nonhuman 10808|vfid|49686|vsiid|70523|ssid|RecName:	10821|vfid|30966|vsiid|51786|ssid|RecName:	nonhuman 10821|vfid|30966|vsiid|51786|ssid|RecName:	10834|vfid|49706|vsiid|70543|ssid|RecName:	nonhuman 10834|vfid|49706|vsiid|70543|ssid|RecName:	10836|vfid|49707|vsiid|70544|ssid|RecName:	nonhuman 10836|vfid|49707|vsiid|70544|ssid|RecName:	1083|vfid|32188|vsiid|53008|ssid|integrase	nonhuman 1083|vfid|32188|vsiid|53008|ssid|integrase	10846|vfid|30974|vsiid|51794|ssid|RecName:	nonhuman 10846|vfid|30974|vsiid|51794|ssid|RecName:	10849|vfid|30975|vsiid|51795|ssid|RecName:	nonhuman 10849|vfid|30975|vsiid|51795|ssid|RecName:	10857|vfid|30977|vsiid|51797|ssid|RecName:	nonhuman 10857|vfid|30977|vsiid|51797|ssid|RecName:	1085|vfid|32189|vsiid|53009|ssid|putative	nonhuman 1085|vfid|32189|vsiid|53009|ssid|putative	10891|vfid|49752|vsiid|70589|ssid|RecName:	nonhuman 10891|vfid|49752|vsiid|70589|ssid|RecName:	10894|vfid|49755|vsiid|70592|ssid|RecName:	nonhuman 10894|vfid|49755|vsiid|70592|ssid|RecName:	10895|vfid|49756|vsiid|70593|ssid|SubName:	nonhuman 10895|vfid|49756|vsiid|70593|ssid|SubName:	108|vfid|31689|vsiid|52509|ssid|transposase	nonhuman 108|vfid|31689|vsiid|52509|ssid|transposase	10900|vfid|49760|vsiid|70597|ssid|SubName:	nonhuman 10900|vfid|49760|vsiid|70597|ssid|SubName:	10902|vfid|49762|vsiid|70599|ssid|RecName:	nonhuman 10902|vfid|49762|vsiid|70599|ssid|RecName:	10906|vfid|30982|vsiid|51802|ssid|RecName:	nonhuman 10906|vfid|30982|vsiid|51802|ssid|RecName:	10910|vfid|49767|vsiid|70604|ssid|RecName:	nonhuman 10910|vfid|49767|vsiid|70604|ssid|RecName:	10914|vfid|49771|vsiid|70608|ssid|SubName:	nonhuman 10914|vfid|49771|vsiid|70608|ssid|SubName:	10915|vfid|49772|vsiid|70609|ssid|RecName:	nonhuman 10915|vfid|49772|vsiid|70609|ssid|RecName:	10916|vfid|49773|vsiid|70610|ssid|SubName:	nonhuman 10916|vfid|49773|vsiid|70610|ssid|SubName:	10917|vfid|49774|vsiid|70611|ssid|SubName:	nonhuman 10917|vfid|49774|vsiid|70611|ssid|SubName:	10919|vfid|49776|vsiid|70613|ssid|RecName:	nonhuman 10919|vfid|49776|vsiid|70613|ssid|RecName:	1091|vfid|32192|vsiid|53012|ssid|putative	nonhuman 1091|vfid|32192|vsiid|53012|ssid|putative	10920|vfid|30984|vsiid|51804|ssid|SubName:	nonhuman 10920|vfid|30984|vsiid|51804|ssid|SubName:	10925|vfid|49780|vsiid|70617|ssid|SubName:	nonhuman 10925|vfid|49780|vsiid|70617|ssid|SubName:	10928|vfid|49783|vsiid|70620|ssid|RecName:	nonhuman 10928|vfid|49783|vsiid|70620|ssid|RecName:	10941|vfid|30991|vsiid|51811|ssid|RecName:	nonhuman 10941|vfid|30991|vsiid|51811|ssid|RecName:	10943|vfid|49792|vsiid|70629|ssid|RecName:	nonhuman 10943|vfid|49792|vsiid|70629|ssid|RecName:	10949|vfid|49798|vsiid|70635|ssid|SubName:	nonhuman 10949|vfid|49798|vsiid|70635|ssid|SubName:	10955|vfid|49804|vsiid|70641|ssid|SubName:	nonhuman 10955|vfid|49804|vsiid|70641|ssid|SubName:	1095|vfid|32194|vsiid|53014|ssid|putative	nonhuman 1095|vfid|32194|vsiid|53014|ssid|putative	10965|vfid|30994|vsiid|51814|ssid|RecName:	nonhuman 10965|vfid|30994|vsiid|51814|ssid|RecName:	10971|vfid|49817|vsiid|70654|ssid|RecName:	nonhuman 10971|vfid|49817|vsiid|70654|ssid|RecName:	10973|vfid|49819|vsiid|70656|ssid|RecName:	nonhuman 10973|vfid|49819|vsiid|70656|ssid|RecName:	10976|vfid|49821|vsiid|70658|ssid|SubName:	nonhuman 10976|vfid|49821|vsiid|70658|ssid|SubName:	10977|vfid|49822|vsiid|70659|ssid|RecName:	nonhuman 10977|vfid|49822|vsiid|70659|ssid|RecName:	10978|vfid|49823|vsiid|70660|ssid|RecName:	nonhuman 10978|vfid|49823|vsiid|70660|ssid|RecName:	10979|vfid|49824|vsiid|70661|ssid|RecName:	nonhuman 10979|vfid|49824|vsiid|70661|ssid|RecName:	10980|vfid|30996|vsiid|51816|ssid|RecName:	nonhuman 10980|vfid|30996|vsiid|51816|ssid|RecName:	10994|vfid|49834|vsiid|70671|ssid|RecName:	nonhuman 10994|vfid|49834|vsiid|70671|ssid|RecName:	10998|vfid|31001|vsiid|51821|ssid|RecName:	nonhuman 10998|vfid|31001|vsiid|51821|ssid|RecName:	10|vfid|31845|vsiid|52665|ssid|glutathione	nonhuman 10|vfid|31845|vsiid|52665|ssid|glutathione	11002|vfid|49841|vsiid|70678|ssid|RecName:	nonhuman 11002|vfid|49841|vsiid|70678|ssid|RecName:	11003|vfid|49842|vsiid|70679|ssid|RecName:	nonhuman 11003|vfid|49842|vsiid|70679|ssid|RecName:	11006|vfid|49845|vsiid|70682|ssid|RecName:	nonhuman 11006|vfid|49845|vsiid|70682|ssid|RecName:	11009|vfid|49848|vsiid|70685|ssid|SubName:	nonhuman 11009|vfid|49848|vsiid|70685|ssid|SubName:	11013|vfid|49852|vsiid|70689|ssid|RecName:	nonhuman 11013|vfid|49852|vsiid|70689|ssid|RecName:	11024|vfid|49863|vsiid|70700|ssid|RecName:	nonhuman 11024|vfid|49863|vsiid|70700|ssid|RecName:	11027|vfid|49866|vsiid|70703|ssid|RecName:	nonhuman 11027|vfid|49866|vsiid|70703|ssid|RecName:	11032|vfid|49871|vsiid|70708|ssid|RecName:	nonhuman 11032|vfid|49871|vsiid|70708|ssid|RecName:	11033|vfid|49872|vsiid|70709|ssid|SubName:	nonhuman 11033|vfid|49872|vsiid|70709|ssid|SubName:	11038|vfid|49877|vsiid|70714|ssid|RecName:	nonhuman 11038|vfid|49877|vsiid|70714|ssid|RecName:	11045|vfid|49883|vsiid|70720|ssid|RecName:	nonhuman 11045|vfid|49883|vsiid|70720|ssid|RecName:	11047|vfid|49885|vsiid|70722|ssid|RecName:	nonhuman 11047|vfid|49885|vsiid|70722|ssid|RecName:	11051|vfid|49889|vsiid|70726|ssid|SubName:	nonhuman 11051|vfid|49889|vsiid|70726|ssid|SubName:	1105|vfid|32199|vsiid|53019|ssid|transposase	nonhuman 1105|vfid|32199|vsiid|53019|ssid|transposase	11061|vfid|49896|vsiid|70733|ssid|RecName:	nonhuman 11061|vfid|49896|vsiid|70733|ssid|RecName:	11066|vfid|31007|vsiid|51827|ssid|RecName:	nonhuman 11066|vfid|31007|vsiid|51827|ssid|RecName:	11068|vfid|49901|vsiid|70738|ssid|RecName:	nonhuman 11068|vfid|49901|vsiid|70738|ssid|RecName:	11081|vfid|49914|vsiid|70751|ssid|RecName:	nonhuman 11081|vfid|49914|vsiid|70751|ssid|RecName:	11088|vfid|31009|vsiid|51829|ssid|SubName:	nonhuman 11088|vfid|31009|vsiid|51829|ssid|SubName:	11094|vfid|49925|vsiid|70762|ssid|SubName:	nonhuman 11094|vfid|49925|vsiid|70762|ssid|SubName:	110|vfid|31690|vsiid|52510|ssid|beta-lactamase	nonhuman 110|vfid|31690|vsiid|52510|ssid|beta-lactamase	11103|vfid|49933|vsiid|70770|ssid|RecName:	nonhuman 11103|vfid|49933|vsiid|70770|ssid|RecName:	11110|vfid|49938|vsiid|70775|ssid|SubName:	nonhuman 11110|vfid|49938|vsiid|70775|ssid|SubName:	11112|vfid|49940|vsiid|70777|ssid|SubName:	nonhuman 11112|vfid|49940|vsiid|70777|ssid|SubName:	11114|vfid|49942|vsiid|70779|ssid|RecName:	nonhuman 11114|vfid|49942|vsiid|70779|ssid|RecName:	11124|vfid|49951|vsiid|70788|ssid|RecName:	nonhuman 11124|vfid|49951|vsiid|70788|ssid|RecName:	11126|vfid|49953|vsiid|70790|ssid|RecName:	nonhuman 11126|vfid|49953|vsiid|70790|ssid|RecName:	11134|vfid|49959|vsiid|70796|ssid|SubName:	nonhuman 11134|vfid|49959|vsiid|70796|ssid|SubName:	11137|vfid|49962|vsiid|70799|ssid|SubName:	nonhuman 11137|vfid|49962|vsiid|70799|ssid|SubName:	11139|vfid|49964|vsiid|70801|ssid|RecName:	nonhuman 11139|vfid|49964|vsiid|70801|ssid|RecName:	11141|vfid|49966|vsiid|70803|ssid|RecName:	nonhuman 11141|vfid|49966|vsiid|70803|ssid|RecName:	11150|vfid|49971|vsiid|70808|ssid|RecName:	nonhuman 11150|vfid|49971|vsiid|70808|ssid|RecName:	11152|vfid|49973|vsiid|70810|ssid|SubName:	nonhuman 11152|vfid|49973|vsiid|70810|ssid|SubName:	11156|vfid|49976|vsiid|70813|ssid|SubName:	nonhuman 11156|vfid|49976|vsiid|70813|ssid|SubName:	11157|vfid|31020|vsiid|51840|ssid|SubName:	nonhuman 11157|vfid|31020|vsiid|51840|ssid|SubName:	11167|vfid|49985|vsiid|70822|ssid|SubName:	nonhuman 11167|vfid|49985|vsiid|70822|ssid|SubName:	11185|vfid|50000|vsiid|70837|ssid|SubName:	nonhuman 11185|vfid|50000|vsiid|70837|ssid|SubName:	11187|vfid|50001|vsiid|70838|ssid|SubName:	nonhuman 11187|vfid|50001|vsiid|70838|ssid|SubName:	11188|vfid|50002|vsiid|70839|ssid|SubName:	nonhuman 11188|vfid|50002|vsiid|70839|ssid|SubName:	11190|vfid|50004|vsiid|70841|ssid|RecName:	nonhuman 11190|vfid|50004|vsiid|70841|ssid|RecName:	11191|vfid|50005|vsiid|70842|ssid|SubName:	nonhuman 11191|vfid|50005|vsiid|70842|ssid|SubName:	11195|vfid|50008|vsiid|70845|ssid|RecName:	nonhuman 11195|vfid|50008|vsiid|70845|ssid|RecName:	1119|vfid|32206|vsiid|53026|ssid|transposase	nonhuman 1119|vfid|32206|vsiid|53026|ssid|transposase	11206|vfid|50018|vsiid|70855|ssid|SubName:	nonhuman 11206|vfid|50018|vsiid|70855|ssid|SubName:	11209|vfid|50020|vsiid|70857|ssid|RecName:	nonhuman 11209|vfid|50020|vsiid|70857|ssid|RecName:	11210|vfid|50021|vsiid|70858|ssid|SubName:	nonhuman 11210|vfid|50021|vsiid|70858|ssid|SubName:	11212|vfid|50023|vsiid|70860|ssid|RecName:	nonhuman 11212|vfid|50023|vsiid|70860|ssid|RecName:	11213|vfid|50024|vsiid|70861|ssid|SubName:	nonhuman 11213|vfid|50024|vsiid|70861|ssid|SubName:	11214|vfid|31029|vsiid|51849|ssid|SubName:	nonhuman 11214|vfid|31029|vsiid|51849|ssid|SubName:	11222|vfid|50032|vsiid|70869|ssid|RecName:	nonhuman 11222|vfid|50032|vsiid|70869|ssid|RecName:	11227|vfid|50037|vsiid|70874|ssid|RecName:	nonhuman 11227|vfid|50037|vsiid|70874|ssid|RecName:	11229|vfid|31030|vsiid|51850|ssid|RecName:	nonhuman 11229|vfid|31030|vsiid|51850|ssid|RecName:	11230|vfid|50038|vsiid|70875|ssid|RecName:	nonhuman 11230|vfid|50038|vsiid|70875|ssid|RecName:	11237|vfid|50044|vsiid|70881|ssid|RecName:	nonhuman 11237|vfid|50044|vsiid|70881|ssid|RecName:	11238|vfid|50045|vsiid|70882|ssid|RecName:	nonhuman 11238|vfid|50045|vsiid|70882|ssid|RecName:	11240|vfid|50047|vsiid|70884|ssid|RecName:	nonhuman 11240|vfid|50047|vsiid|70884|ssid|RecName:	11241|vfid|50048|vsiid|70885|ssid|RecName:	nonhuman 11241|vfid|50048|vsiid|70885|ssid|RecName:	11242|vfid|50049|vsiid|70886|ssid|RecName:	nonhuman 11242|vfid|50049|vsiid|70886|ssid|RecName:	11243|vfid|50050|vsiid|70887|ssid|RecName:	nonhuman 11243|vfid|50050|vsiid|70887|ssid|RecName:	11256|vfid|50060|vsiid|70897|ssid|RecName:	nonhuman 11256|vfid|50060|vsiid|70897|ssid|RecName:	11257|vfid|50061|vsiid|70898|ssid|RecName:	nonhuman 11257|vfid|50061|vsiid|70898|ssid|RecName:	11259|vfid|50063|vsiid|70900|ssid|RecName:	nonhuman 11259|vfid|50063|vsiid|70900|ssid|RecName:	11267|vfid|50071|vsiid|70908|ssid|RecName:	nonhuman 11267|vfid|50071|vsiid|70908|ssid|RecName:	11271|vfid|50074|vsiid|70911|ssid|RecName:	nonhuman 11271|vfid|50074|vsiid|70911|ssid|RecName:	11272|vfid|50075|vsiid|70912|ssid|RecName:	nonhuman 11272|vfid|50075|vsiid|70912|ssid|RecName:	11273|vfid|50076|vsiid|70913|ssid|RecName:	nonhuman 11273|vfid|50076|vsiid|70913|ssid|RecName:	11274|vfid|50077|vsiid|70914|ssid|RecName:	nonhuman 11274|vfid|50077|vsiid|70914|ssid|RecName:	11275|vfid|50078|vsiid|70915|ssid|RecName:	nonhuman 11275|vfid|50078|vsiid|70915|ssid|RecName:	11276|vfid|31036|vsiid|51856|ssid|SubName:	nonhuman 11276|vfid|31036|vsiid|51856|ssid|SubName:	11277|vfid|50079|vsiid|70916|ssid|SubName:	nonhuman 11277|vfid|50079|vsiid|70916|ssid|SubName:	11279|vfid|50080|vsiid|70917|ssid|SubName:	nonhuman 11279|vfid|50080|vsiid|70917|ssid|SubName:	11286|vfid|50087|vsiid|70924|ssid|RecName:	nonhuman 11286|vfid|50087|vsiid|70924|ssid|RecName:	11288|vfid|50088|vsiid|70925|ssid|RecName:	nonhuman 11288|vfid|50088|vsiid|70925|ssid|RecName:	11291|vfid|50091|vsiid|70928|ssid|RecName:	nonhuman 11291|vfid|50091|vsiid|70928|ssid|RecName:	11293|vfid|50093|vsiid|70930|ssid|RecName:	nonhuman 11293|vfid|50093|vsiid|70930|ssid|RecName:	11298|vfid|50098|vsiid|70935|ssid|SubName:	nonhuman 11298|vfid|50098|vsiid|70935|ssid|SubName:	112|vfid|31691|vsiid|52511|ssid|ORFa	nonhuman 112|vfid|31691|vsiid|52511|ssid|ORFa	11301|vfid|31038|vsiid|51858|ssid|RecName:	nonhuman 11301|vfid|31038|vsiid|51858|ssid|RecName:	11302|vfid|50101|vsiid|70938|ssid|RecName:	nonhuman 11302|vfid|50101|vsiid|70938|ssid|RecName:	11304|vfid|50102|vsiid|70939|ssid|RecName:	nonhuman 11304|vfid|50102|vsiid|70939|ssid|RecName:	11307|vfid|50105|vsiid|70942|ssid|SubName:	nonhuman 11307|vfid|50105|vsiid|70942|ssid|SubName:	11314|vfid|50112|vsiid|70949|ssid|RecName:	nonhuman 11314|vfid|50112|vsiid|70949|ssid|RecName:	11317|vfid|31039|vsiid|51859|ssid|RecName:	nonhuman 11317|vfid|31039|vsiid|51859|ssid|RecName:	11318|vfid|50115|vsiid|70952|ssid|SubName:	nonhuman 11318|vfid|50115|vsiid|70952|ssid|SubName:	11319|vfid|50116|vsiid|70953|ssid|RecName:	nonhuman 11319|vfid|50116|vsiid|70953|ssid|RecName:	11331|vfid|50126|vsiid|70963|ssid|RecName:	nonhuman 11331|vfid|50126|vsiid|70963|ssid|RecName:	11337|vfid|50131|vsiid|70968|ssid|RecName:	nonhuman 11337|vfid|50131|vsiid|70968|ssid|RecName:	11343|vfid|50135|vsiid|70972|ssid|RecName:	nonhuman 11343|vfid|50135|vsiid|70972|ssid|RecName:	11346|vfid|50138|vsiid|70975|ssid|RecName:	nonhuman 11346|vfid|50138|vsiid|70975|ssid|RecName:	11348|vfid|31045|vsiid|51865|ssid|RecName:	nonhuman 11348|vfid|31045|vsiid|51865|ssid|RecName:	11349|vfid|50140|vsiid|70977|ssid|RecName:	nonhuman 11349|vfid|50140|vsiid|70977|ssid|RecName:	1134|vfid|1135|vsiid|1134|ssid|Enterococcus	nonhuman 1134|vfid|1135|vsiid|1134|ssid|Enterococcus	11352|vfid|50143|vsiid|70980|ssid|SubName:	nonhuman 11352|vfid|50143|vsiid|70980|ssid|SubName:	11360|vfid|50149|vsiid|70986|ssid|RecName:	nonhuman 11360|vfid|50149|vsiid|70986|ssid|RecName:	11362|vfid|50151|vsiid|70988|ssid|RecName:	nonhuman 11362|vfid|50151|vsiid|70988|ssid|RecName:	11371|vfid|50159|vsiid|70996|ssid|RecName:	nonhuman 11371|vfid|50159|vsiid|70996|ssid|RecName:	11372|vfid|50160|vsiid|70997|ssid|RecName:	nonhuman 11372|vfid|50160|vsiid|70997|ssid|RecName:	11376|vfid|50164|vsiid|71001|ssid|RecName:	nonhuman 11376|vfid|50164|vsiid|71001|ssid|RecName:	11378|vfid|50166|vsiid|71003|ssid|RecName:	nonhuman 11378|vfid|50166|vsiid|71003|ssid|RecName:	11379|vfid|50167|vsiid|71004|ssid|RecName:	nonhuman 11379|vfid|50167|vsiid|71004|ssid|RecName:	11386|vfid|50174|vsiid|71011|ssid|RecName:	nonhuman 11386|vfid|50174|vsiid|71011|ssid|RecName:	11391|vfid|50178|vsiid|71015|ssid|RecName:	nonhuman 11391|vfid|50178|vsiid|71015|ssid|RecName:	11395|vfid|50182|vsiid|71019|ssid|SubName:	nonhuman 11395|vfid|50182|vsiid|71019|ssid|SubName:	11396|vfid|50183|vsiid|71020|ssid|SubName:	nonhuman 11396|vfid|50183|vsiid|71020|ssid|SubName:	11400|vfid|50187|vsiid|71024|ssid|SubName:	nonhuman 11400|vfid|50187|vsiid|71024|ssid|SubName:	11404|vfid|50191|vsiid|71028|ssid|SubName:	nonhuman 11404|vfid|50191|vsiid|71028|ssid|SubName:	11408|vfid|50194|vsiid|71031|ssid|SubName:	nonhuman 11408|vfid|50194|vsiid|71031|ssid|SubName:	11409|vfid|50195|vsiid|71032|ssid|SubName:	nonhuman 11409|vfid|50195|vsiid|71032|ssid|SubName:	11410|vfid|50196|vsiid|71033|ssid|RecName:	nonhuman 11410|vfid|50196|vsiid|71033|ssid|RecName:	11419|vfid|50203|vsiid|71040|ssid|RecName:	nonhuman 11419|vfid|50203|vsiid|71040|ssid|RecName:	11422|vfid|31052|vsiid|51872|ssid|RecName:	nonhuman 11422|vfid|31052|vsiid|51872|ssid|RecName:	11423|vfid|50206|vsiid|71043|ssid|RecName:	nonhuman 11423|vfid|50206|vsiid|71043|ssid|RecName:	11427|vfid|50210|vsiid|71047|ssid|SubName:	nonhuman 11427|vfid|50210|vsiid|71047|ssid|SubName:	11431|vfid|50213|vsiid|71050|ssid|RecName:	nonhuman 11431|vfid|50213|vsiid|71050|ssid|RecName:	11432|vfid|50214|vsiid|71051|ssid|RecName:	nonhuman 11432|vfid|50214|vsiid|71051|ssid|RecName:	11436|vfid|50218|vsiid|71055|ssid|RecName:	nonhuman 11436|vfid|50218|vsiid|71055|ssid|RecName:	11442|vfid|50224|vsiid|71061|ssid|RecName:	nonhuman 11442|vfid|50224|vsiid|71061|ssid|RecName:	11446|vfid|50228|vsiid|71065|ssid|RecName:	nonhuman 11446|vfid|50228|vsiid|71065|ssid|RecName:	11451|vfid|50232|vsiid|71069|ssid|SubName:	nonhuman 11451|vfid|50232|vsiid|71069|ssid|SubName:	11453|vfid|50234|vsiid|71071|ssid|RecName:	nonhuman 11453|vfid|50234|vsiid|71071|ssid|RecName:	11454|vfid|50235|vsiid|71072|ssid|RecName:	nonhuman 11454|vfid|50235|vsiid|71072|ssid|RecName:	11462|vfid|50243|vsiid|71080|ssid|RecName:	nonhuman 11462|vfid|50243|vsiid|71080|ssid|RecName:	11465|vfid|31055|vsiid|51875|ssid|SubName:	nonhuman 11465|vfid|31055|vsiid|51875|ssid|SubName:	11466|vfid|50246|vsiid|71083|ssid|SubName:	nonhuman 11466|vfid|50246|vsiid|71083|ssid|SubName:	11469|vfid|50249|vsiid|71086|ssid|RecName:	nonhuman 11469|vfid|50249|vsiid|71086|ssid|RecName:	11470|vfid|50250|vsiid|71087|ssid|SubName:	nonhuman 11470|vfid|50250|vsiid|71087|ssid|SubName:	11472|vfid|31056|vsiid|51876|ssid|RecName:	nonhuman 11472|vfid|31056|vsiid|51876|ssid|RecName:	11485|vfid|50261|vsiid|71098|ssid|RecName:	nonhuman 11485|vfid|50261|vsiid|71098|ssid|RecName:	11486|vfid|50262|vsiid|71099|ssid|RecName:	nonhuman 11486|vfid|50262|vsiid|71099|ssid|RecName:	1148|vfid|32220|vsiid|53040|ssid|vanR	nonhuman 1148|vfid|32220|vsiid|53040|ssid|vanR	11491|vfid|50266|vsiid|71103|ssid|RecName:	nonhuman 11491|vfid|50266|vsiid|71103|ssid|RecName:	11495|vfid|31061|vsiid|51881|ssid|RecName:	nonhuman 11495|vfid|31061|vsiid|51881|ssid|RecName:	11499|vfid|31062|vsiid|51882|ssid|SubName:	nonhuman 11499|vfid|31062|vsiid|51882|ssid|SubName:	114|vfid|31860|vsiid|52680|ssid|transposase	nonhuman 114|vfid|31860|vsiid|52680|ssid|transposase	11501|vfid|50273|vsiid|71110|ssid|RecName:	nonhuman 11501|vfid|50273|vsiid|71110|ssid|RecName:	11504|vfid|50275|vsiid|71112|ssid|SubName:	nonhuman 11504|vfid|50275|vsiid|71112|ssid|SubName:	1150|vfid|32221|vsiid|53041|ssid|integrase	nonhuman 1150|vfid|32221|vsiid|53041|ssid|integrase	11512|vfid|50281|vsiid|71118|ssid|RecName:	nonhuman 11512|vfid|50281|vsiid|71118|ssid|RecName:	11513|vfid|50282|vsiid|71119|ssid|RecName:	nonhuman 11513|vfid|50282|vsiid|71119|ssid|RecName:	11514|vfid|31067|vsiid|51887|ssid|RecName:	nonhuman 11514|vfid|31067|vsiid|51887|ssid|RecName:	11517|vfid|50285|vsiid|71122|ssid|RecName:	nonhuman 11517|vfid|50285|vsiid|71122|ssid|RecName:	11521|vfid|50288|vsiid|71125|ssid|RecName:	nonhuman 11521|vfid|50288|vsiid|71125|ssid|RecName:	11522|vfid|31069|vsiid|51889|ssid|RecName:	nonhuman 11522|vfid|31069|vsiid|51889|ssid|RecName:	11527|vfid|50293|vsiid|71130|ssid|RecName:	nonhuman 11527|vfid|50293|vsiid|71130|ssid|RecName:	11529|vfid|31070|vsiid|51890|ssid|RecName:	nonhuman 11529|vfid|31070|vsiid|51890|ssid|RecName:	11530|vfid|50295|vsiid|71132|ssid|RecName:	nonhuman 11530|vfid|50295|vsiid|71132|ssid|RecName:	11533|vfid|50297|vsiid|71134|ssid|RecName:	nonhuman 11533|vfid|50297|vsiid|71134|ssid|RecName:	11535|vfid|50299|vsiid|71136|ssid|SubName:	nonhuman 11535|vfid|50299|vsiid|71136|ssid|SubName:	11546|vfid|50309|vsiid|71146|ssid|SubName:	nonhuman 11546|vfid|50309|vsiid|71146|ssid|SubName:	1154|vfid|32223|vsiid|53043|ssid|ErmB	nonhuman 1154|vfid|32223|vsiid|53043|ssid|ErmB	11550|vfid|50312|vsiid|71149|ssid|RecName:	nonhuman 11550|vfid|50312|vsiid|71149|ssid|RecName:	11556|vfid|31072|vsiid|51892|ssid|RecName:	nonhuman 11556|vfid|31072|vsiid|51892|ssid|RecName:	11558|vfid|31073|vsiid|51893|ssid|RecName:	nonhuman 11558|vfid|31073|vsiid|51893|ssid|RecName:	11560|vfid|50320|vsiid|71157|ssid|RecName:	nonhuman 11560|vfid|50320|vsiid|71157|ssid|RecName:	11567|vfid|50325|vsiid|71162|ssid|SubName:	nonhuman 11567|vfid|50325|vsiid|71162|ssid|SubName:	1156|vfid|32224|vsiid|53044|ssid|transposase	nonhuman 1156|vfid|32224|vsiid|53044|ssid|transposase	11570|vfid|50328|vsiid|71165|ssid|RecName:	nonhuman 11570|vfid|50328|vsiid|71165|ssid|RecName:	11574|vfid|50330|vsiid|71167|ssid|SubName:	nonhuman 11574|vfid|50330|vsiid|71167|ssid|SubName:	11578|vfid|50333|vsiid|71170|ssid|RecName:	nonhuman 11578|vfid|50333|vsiid|71170|ssid|RecName:	11582|vfid|50337|vsiid|71174|ssid|RecName:	nonhuman 11582|vfid|50337|vsiid|71174|ssid|RecName:	11584|vfid|50339|vsiid|71176|ssid|RecName:	nonhuman 11584|vfid|50339|vsiid|71176|ssid|RecName:	11587|vfid|31079|vsiid|51899|ssid|RecName:	nonhuman 11587|vfid|31079|vsiid|51899|ssid|RecName:	11588|vfid|50342|vsiid|71179|ssid|SubName:	nonhuman 11588|vfid|50342|vsiid|71179|ssid|SubName:	11593|vfid|50344|vsiid|71181|ssid|RecName:	nonhuman 11593|vfid|50344|vsiid|71181|ssid|RecName:	11598|vfid|50348|vsiid|71185|ssid|RecName:	nonhuman 11598|vfid|50348|vsiid|71185|ssid|RecName:	11607|vfid|50355|vsiid|71192|ssid|SubName:	nonhuman 11607|vfid|50355|vsiid|71192|ssid|SubName:	11608|vfid|31085|vsiid|51905|ssid|RecName:	nonhuman 11608|vfid|31085|vsiid|51905|ssid|RecName:	11611|vfid|50358|vsiid|71195|ssid|RecName:	nonhuman 11611|vfid|50358|vsiid|71195|ssid|RecName:	11631|vfid|50376|vsiid|71213|ssid|RecName:	nonhuman 11631|vfid|50376|vsiid|71213|ssid|RecName:	11632|vfid|50377|vsiid|71214|ssid|RecName:	nonhuman 11632|vfid|50377|vsiid|71214|ssid|RecName:	11634|vfid|50379|vsiid|71216|ssid|RecName:	nonhuman 11634|vfid|50379|vsiid|71216|ssid|RecName:	11635|vfid|50380|vsiid|71217|ssid|SubName:	nonhuman 11635|vfid|50380|vsiid|71217|ssid|SubName:	11638|vfid|31089|vsiid|51909|ssid|SubName:	nonhuman 11638|vfid|31089|vsiid|51909|ssid|SubName:	11640|vfid|31090|vsiid|51910|ssid|SubName:	nonhuman 11640|vfid|31090|vsiid|51910|ssid|SubName:	11646|vfid|50386|vsiid|71223|ssid|SubName:	nonhuman 11646|vfid|50386|vsiid|71223|ssid|SubName:	11653|vfid|50393|vsiid|71230|ssid|RecName:	nonhuman 11653|vfid|50393|vsiid|71230|ssid|RecName:	11659|vfid|50399|vsiid|71236|ssid|RecName:	nonhuman 11659|vfid|50399|vsiid|71236|ssid|RecName:	11661|vfid|50401|vsiid|71238|ssid|RecName:	nonhuman 11661|vfid|50401|vsiid|71238|ssid|RecName:	11662|vfid|31093|vsiid|51913|ssid|RecName:	nonhuman 11662|vfid|31093|vsiid|51913|ssid|RecName:	11663|vfid|31094|vsiid|51914|ssid|RecName:	nonhuman 11663|vfid|31094|vsiid|51914|ssid|RecName:	11667|vfid|50405|vsiid|71242|ssid|SubName:	nonhuman 11667|vfid|50405|vsiid|71242|ssid|SubName:	11668|vfid|50406|vsiid|71243|ssid|SubName:	nonhuman 11668|vfid|50406|vsiid|71243|ssid|SubName:	11672|vfid|50409|vsiid|71246|ssid|RecName:	nonhuman 11672|vfid|50409|vsiid|71246|ssid|RecName:	11673|vfid|50410|vsiid|71247|ssid|RecName:	nonhuman 11673|vfid|50410|vsiid|71247|ssid|RecName:	11674|vfid|50411|vsiid|71248|ssid|SubName:	nonhuman 11674|vfid|50411|vsiid|71248|ssid|SubName:	11683|vfid|50419|vsiid|71256|ssid|RecName:	nonhuman 11683|vfid|50419|vsiid|71256|ssid|RecName:	11686|vfid|31098|vsiid|51918|ssid|RecName:	nonhuman 11686|vfid|31098|vsiid|51918|ssid|RecName:	11692|vfid|50423|vsiid|71260|ssid|RecName:	nonhuman 11692|vfid|50423|vsiid|71260|ssid|RecName:	11694|vfid|50425|vsiid|71262|ssid|RecName:	nonhuman 11694|vfid|50425|vsiid|71262|ssid|RecName:	11697|vfid|50428|vsiid|71265|ssid|RecName:	nonhuman 11697|vfid|50428|vsiid|71265|ssid|RecName:	116|vfid|31692|vsiid|52512|ssid|transposase	nonhuman 116|vfid|31692|vsiid|52512|ssid|transposase	11700|vfid|50431|vsiid|71268|ssid|RecName:	nonhuman 11700|vfid|50431|vsiid|71268|ssid|RecName:	11703|vfid|50434|vsiid|71271|ssid|RecName:	nonhuman 11703|vfid|50434|vsiid|71271|ssid|RecName:	11706|vfid|50437|vsiid|71274|ssid|SubName:	nonhuman 11706|vfid|50437|vsiid|71274|ssid|SubName:	11707|vfid|50438|vsiid|71275|ssid|RecName:	nonhuman 11707|vfid|50438|vsiid|71275|ssid|RecName:	11709|vfid|50440|vsiid|71277|ssid|RecName:	nonhuman 11709|vfid|50440|vsiid|71277|ssid|RecName:	11710|vfid|31102|vsiid|51922|ssid|RecName:	nonhuman 11710|vfid|31102|vsiid|51922|ssid|RecName:	11711|vfid|31103|vsiid|51923|ssid|SubName:	nonhuman 11711|vfid|31103|vsiid|51923|ssid|SubName:	11716|vfid|50445|vsiid|71282|ssid|RecName:	nonhuman 11716|vfid|50445|vsiid|71282|ssid|RecName:	11727|vfid|50456|vsiid|71293|ssid|RecName:	nonhuman 11727|vfid|50456|vsiid|71293|ssid|RecName:	11728|vfid|50457|vsiid|71294|ssid|SubName:	nonhuman 11728|vfid|50457|vsiid|71294|ssid|SubName:	11729|vfid|31104|vsiid|51924|ssid|SubName:	nonhuman 11729|vfid|31104|vsiid|51924|ssid|SubName:	11732|vfid|50460|vsiid|71297|ssid|RecName:	nonhuman 11732|vfid|50460|vsiid|71297|ssid|RecName:	11733|vfid|50461|vsiid|71298|ssid|RecName:	nonhuman 11733|vfid|50461|vsiid|71298|ssid|RecName:	11736|vfid|50464|vsiid|71301|ssid|RecName:	nonhuman 11736|vfid|50464|vsiid|71301|ssid|RecName:	11737|vfid|31105|vsiid|51925|ssid|SubName:	nonhuman 11737|vfid|31105|vsiid|51925|ssid|SubName:	11740|vfid|50466|vsiid|71303|ssid|RecName:	nonhuman 11740|vfid|50466|vsiid|71303|ssid|RecName:	11745|vfid|31108|vsiid|51928|ssid|SubName:	nonhuman 11745|vfid|31108|vsiid|51928|ssid|SubName:	11748|vfid|31110|vsiid|51930|ssid|RecName:	nonhuman 11748|vfid|31110|vsiid|51930|ssid|RecName:	11750|vfid|50471|vsiid|71308|ssid|RecName:	nonhuman 11750|vfid|50471|vsiid|71308|ssid|RecName:	11751|vfid|50472|vsiid|71309|ssid|RecName:	nonhuman 11751|vfid|50472|vsiid|71309|ssid|RecName:	11756|vfid|50477|vsiid|71314|ssid|RecName:	nonhuman 11756|vfid|50477|vsiid|71314|ssid|RecName:	11763|vfid|50482|vsiid|71319|ssid|RecName:	nonhuman 11763|vfid|50482|vsiid|71319|ssid|RecName:	11767|vfid|50486|vsiid|71323|ssid|RecName:	nonhuman 11767|vfid|50486|vsiid|71323|ssid|RecName:	11768|vfid|50487|vsiid|71324|ssid|RecName:	nonhuman 11768|vfid|50487|vsiid|71324|ssid|RecName:	11769|vfid|50488|vsiid|71325|ssid|SubName:	nonhuman 11769|vfid|50488|vsiid|71325|ssid|SubName:	11770|vfid|50489|vsiid|71326|ssid|RecName:	nonhuman 11770|vfid|50489|vsiid|71326|ssid|RecName:	11773|vfid|50492|vsiid|71329|ssid|RecName:	nonhuman 11773|vfid|50492|vsiid|71329|ssid|RecName:	11783|vfid|31115|vsiid|51935|ssid|RecName:	nonhuman 11783|vfid|31115|vsiid|51935|ssid|RecName:	11788|vfid|50504|vsiid|71341|ssid|RecName:	nonhuman 11788|vfid|50504|vsiid|71341|ssid|RecName:	11806|vfid|50519|vsiid|71356|ssid|RecName:	nonhuman 11806|vfid|50519|vsiid|71356|ssid|RecName:	11807|vfid|50520|vsiid|71357|ssid|SubName:	nonhuman 11807|vfid|50520|vsiid|71357|ssid|SubName:	11815|vfid|50528|vsiid|71365|ssid|RecName:	nonhuman 11815|vfid|50528|vsiid|71365|ssid|RecName:	11816|vfid|50529|vsiid|71366|ssid|RecName:	nonhuman 11816|vfid|50529|vsiid|71366|ssid|RecName:	11818|vfid|50531|vsiid|71368|ssid|RecName:	nonhuman 11818|vfid|50531|vsiid|71368|ssid|RecName:	11825|vfid|31121|vsiid|51941|ssid|RecName:	nonhuman 11825|vfid|31121|vsiid|51941|ssid|RecName:	11826|vfid|50537|vsiid|71374|ssid|RecName:	nonhuman 11826|vfid|50537|vsiid|71374|ssid|RecName:	11827|vfid|50538|vsiid|71375|ssid|RecName:	nonhuman 11827|vfid|50538|vsiid|71375|ssid|RecName:	11830|vfid|50541|vsiid|71378|ssid|RecName:	nonhuman 11830|vfid|50541|vsiid|71378|ssid|RecName:	11831|vfid|50542|vsiid|71379|ssid|RecName:	nonhuman 11831|vfid|50542|vsiid|71379|ssid|RecName:	11832|vfid|50543|vsiid|71380|ssid|RecName:	nonhuman 11832|vfid|50543|vsiid|71380|ssid|RecName:	11834|vfid|50544|vsiid|71381|ssid|SubName:	nonhuman 11834|vfid|50544|vsiid|71381|ssid|SubName:	11835|vfid|31123|vsiid|51943|ssid|RecName:	nonhuman 11835|vfid|31123|vsiid|51943|ssid|RecName:	11836|vfid|50545|vsiid|71382|ssid|RecName:	nonhuman 11836|vfid|50545|vsiid|71382|ssid|RecName:	11837|vfid|31124|vsiid|51944|ssid|RecName:	nonhuman 11837|vfid|31124|vsiid|51944|ssid|RecName:	11845|vfid|50552|vsiid|71389|ssid|SubName:	nonhuman 11845|vfid|50552|vsiid|71389|ssid|SubName:	11846|vfid|50553|vsiid|71390|ssid|RecName:	nonhuman 11846|vfid|50553|vsiid|71390|ssid|RecName:	11848|vfid|50554|vsiid|71391|ssid|RecName:	nonhuman 11848|vfid|50554|vsiid|71391|ssid|RecName:	11849|vfid|50555|vsiid|71392|ssid|RecName:	nonhuman 11849|vfid|50555|vsiid|71392|ssid|RecName:	11850|vfid|50556|vsiid|71393|ssid|SubName:	nonhuman 11850|vfid|50556|vsiid|71393|ssid|SubName:	11852|vfid|50558|vsiid|71395|ssid|RecName:	nonhuman 11852|vfid|50558|vsiid|71395|ssid|RecName:	11860|vfid|50565|vsiid|71402|ssid|RecName:	nonhuman 11860|vfid|50565|vsiid|71402|ssid|RecName:	11864|vfid|50569|vsiid|71406|ssid|RecName:	nonhuman 11864|vfid|50569|vsiid|71406|ssid|RecName:	11865|vfid|50570|vsiid|71407|ssid|RecName:	nonhuman 11865|vfid|50570|vsiid|71407|ssid|RecName:	11871|vfid|50576|vsiid|71413|ssid|RecName:	nonhuman 11871|vfid|50576|vsiid|71413|ssid|RecName:	11888|vfid|31132|vsiid|51952|ssid|SubName:	nonhuman 11888|vfid|31132|vsiid|51952|ssid|SubName:	11889|vfid|31133|vsiid|51953|ssid|RecName:	nonhuman 11889|vfid|31133|vsiid|51953|ssid|RecName:	11896|vfid|50592|vsiid|71429|ssid|RecName:	nonhuman 11896|vfid|50592|vsiid|71429|ssid|RecName:	11897|vfid|50593|vsiid|71430|ssid|RecName:	nonhuman 11897|vfid|50593|vsiid|71430|ssid|RecName:	118|vfid|31693|vsiid|52513|ssid|metallo-beta-lactamase	nonhuman 118|vfid|31693|vsiid|52513|ssid|metallo-beta-lactamase	11903|vfid|31137|vsiid|51957|ssid|RecName:	nonhuman 11903|vfid|31137|vsiid|51957|ssid|RecName:	11911|vfid|31138|vsiid|51958|ssid|SubName:	nonhuman 11911|vfid|31138|vsiid|51958|ssid|SubName:	11912|vfid|50604|vsiid|71441|ssid|SubName:	nonhuman 11912|vfid|50604|vsiid|71441|ssid|SubName:	11916|vfid|31140|vsiid|51960|ssid|RecName:	nonhuman 11916|vfid|31140|vsiid|51960|ssid|RecName:	11918|vfid|50608|vsiid|71445|ssid|RecName:	nonhuman 11918|vfid|50608|vsiid|71445|ssid|RecName:	11921|vfid|50611|vsiid|71448|ssid|RecName:	nonhuman 11921|vfid|50611|vsiid|71448|ssid|RecName:	11924|vfid|50613|vsiid|71450|ssid|RecName:	nonhuman 11924|vfid|50613|vsiid|71450|ssid|RecName:	11931|vfid|31144|vsiid|51964|ssid|RecName:	nonhuman 11931|vfid|31144|vsiid|51964|ssid|RecName:	11933|vfid|50619|vsiid|71456|ssid|RecName:	nonhuman 11933|vfid|50619|vsiid|71456|ssid|RecName:	11934|vfid|50620|vsiid|71457|ssid|RecName:	nonhuman 11934|vfid|50620|vsiid|71457|ssid|RecName:	11945|vfid|50629|vsiid|71466|ssid|RecName:	nonhuman 11945|vfid|50629|vsiid|71466|ssid|RecName:	11946|vfid|31147|vsiid|51967|ssid|RecName:	nonhuman 11946|vfid|31147|vsiid|51967|ssid|RecName:	11948|vfid|31148|vsiid|51968|ssid|RecName:	nonhuman 11948|vfid|31148|vsiid|51968|ssid|RecName:	11954|vfid|50634|vsiid|71471|ssid|RecName:	nonhuman 11954|vfid|50634|vsiid|71471|ssid|RecName:	11955|vfid|50635|vsiid|71472|ssid|SubName:	nonhuman 11955|vfid|50635|vsiid|71472|ssid|SubName:	11956|vfid|50636|vsiid|71473|ssid|SubName:	nonhuman 11956|vfid|50636|vsiid|71473|ssid|SubName:	11958|vfid|50638|vsiid|71475|ssid|RecName:	nonhuman 11958|vfid|50638|vsiid|71475|ssid|RecName:	11960|vfid|50640|vsiid|71477|ssid|SubName:	nonhuman 11960|vfid|50640|vsiid|71477|ssid|SubName:	11961|vfid|50641|vsiid|71478|ssid|RecName:	nonhuman 11961|vfid|50641|vsiid|71478|ssid|RecName:	11967|vfid|31153|vsiid|51973|ssid|SubName:	nonhuman 11967|vfid|31153|vsiid|51973|ssid|SubName:	11968|vfid|50645|vsiid|71482|ssid|RecName:	nonhuman 11968|vfid|50645|vsiid|71482|ssid|RecName:	11970|vfid|50647|vsiid|71484|ssid|SubName:	nonhuman 11970|vfid|50647|vsiid|71484|ssid|SubName:	11971|vfid|50648|vsiid|71485|ssid|RecName:	nonhuman 11971|vfid|50648|vsiid|71485|ssid|RecName:	11976|vfid|50653|vsiid|71490|ssid|RecName:	nonhuman 11976|vfid|50653|vsiid|71490|ssid|RecName:	11978|vfid|31154|vsiid|51974|ssid|RecName:	nonhuman 11978|vfid|31154|vsiid|51974|ssid|RecName:	11979|vfid|50655|vsiid|71492|ssid|RecName:	nonhuman 11979|vfid|50655|vsiid|71492|ssid|RecName:	11981|vfid|31155|vsiid|51975|ssid|SubName:	nonhuman 11981|vfid|31155|vsiid|51975|ssid|SubName:	11983|vfid|50657|vsiid|71494|ssid|RecName:	nonhuman 11983|vfid|50657|vsiid|71494|ssid|RecName:	11985|vfid|50658|vsiid|71495|ssid|SubName:	nonhuman 11985|vfid|50658|vsiid|71495|ssid|SubName:	11986|vfid|50659|vsiid|71496|ssid|SubName:	nonhuman 11986|vfid|50659|vsiid|71496|ssid|SubName:	11989|vfid|50662|vsiid|71499|ssid|SubName:	nonhuman 11989|vfid|50662|vsiid|71499|ssid|SubName:	11992|vfid|50665|vsiid|71502|ssid|SubName:	nonhuman 11992|vfid|50665|vsiid|71502|ssid|SubName:	11995|vfid|50667|vsiid|71504|ssid|RecName:	nonhuman 11995|vfid|50667|vsiid|71504|ssid|RecName:	11996|vfid|50668|vsiid|71505|ssid|SubName:	nonhuman 11996|vfid|50668|vsiid|71505|ssid|SubName:	12000|vfid|50672|vsiid|71509|ssid|SubName:	nonhuman 12000|vfid|50672|vsiid|71509|ssid|SubName:	12009|vfid|31161|vsiid|51981|ssid|RecName:	nonhuman 12009|vfid|31161|vsiid|51981|ssid|RecName:	12010|vfid|50678|vsiid|71515|ssid|RecName:	nonhuman 12010|vfid|50678|vsiid|71515|ssid|RecName:	12011|vfid|50679|vsiid|71516|ssid|RecName:	nonhuman 12011|vfid|50679|vsiid|71516|ssid|RecName:	12014|vfid|50681|vsiid|71518|ssid|RecName:	nonhuman 12014|vfid|50681|vsiid|71518|ssid|RecName:	12016|vfid|50683|vsiid|71520|ssid|SubName:	nonhuman 12016|vfid|50683|vsiid|71520|ssid|SubName:	12019|vfid|50686|vsiid|71523|ssid|SubName:	nonhuman 12019|vfid|50686|vsiid|71523|ssid|SubName:	12021|vfid|50688|vsiid|71525|ssid|RecName:	nonhuman 12021|vfid|50688|vsiid|71525|ssid|RecName:	12022|vfid|50689|vsiid|71526|ssid|RecName:	nonhuman 12022|vfid|50689|vsiid|71526|ssid|RecName:	12023|vfid|50690|vsiid|71527|ssid|SubName:	nonhuman 12023|vfid|50690|vsiid|71527|ssid|SubName:	12024|vfid|50691|vsiid|71528|ssid|RecName:	nonhuman 12024|vfid|50691|vsiid|71528|ssid|RecName:	12027|vfid|50694|vsiid|71531|ssid|SubName:	nonhuman 12027|vfid|50694|vsiid|71531|ssid|SubName:	12028|vfid|50695|vsiid|71532|ssid|SubName:	nonhuman 12028|vfid|50695|vsiid|71532|ssid|SubName:	12029|vfid|50696|vsiid|71533|ssid|SubName:	nonhuman 12029|vfid|50696|vsiid|71533|ssid|SubName:	12032|vfid|50699|vsiid|71536|ssid|RecName:	nonhuman 12032|vfid|50699|vsiid|71536|ssid|RecName:	12037|vfid|50703|vsiid|71540|ssid|RecName:	nonhuman 12037|vfid|50703|vsiid|71540|ssid|RecName:	12040|vfid|50706|vsiid|71543|ssid|RecName:	nonhuman 12040|vfid|50706|vsiid|71543|ssid|RecName:	12042|vfid|50708|vsiid|71545|ssid|RecName:	nonhuman 12042|vfid|50708|vsiid|71545|ssid|RecName:	12046|vfid|31164|vsiid|51984|ssid|SubName:	nonhuman 12046|vfid|31164|vsiid|51984|ssid|SubName:	12047|vfid|50710|vsiid|71547|ssid|RecName:	nonhuman 12047|vfid|50710|vsiid|71547|ssid|RecName:	12049|vfid|50712|vsiid|71549|ssid|RecName:	nonhuman 12049|vfid|50712|vsiid|71549|ssid|RecName:	12055|vfid|50718|vsiid|71555|ssid|SubName:	nonhuman 12055|vfid|50718|vsiid|71555|ssid|SubName:	12068|vfid|50729|vsiid|71566|ssid|SubName:	nonhuman 12068|vfid|50729|vsiid|71566|ssid|SubName:	12069|vfid|31167|vsiid|51987|ssid|RecName:	nonhuman 12069|vfid|31167|vsiid|51987|ssid|RecName:	1206|vfid|32249|vsiid|53069|ssid|ligase	nonhuman 1206|vfid|32249|vsiid|53069|ssid|ligase	12074|vfid|50734|vsiid|71571|ssid|SubName:	nonhuman 12074|vfid|50734|vsiid|71571|ssid|SubName:	12078|vfid|50737|vsiid|71574|ssid|RecName:	nonhuman 12078|vfid|50737|vsiid|71574|ssid|RecName:	12079|vfid|50738|vsiid|71575|ssid|RecName:	nonhuman 12079|vfid|50738|vsiid|71575|ssid|RecName:	12085|vfid|50743|vsiid|71580|ssid|RecName:	nonhuman 12085|vfid|50743|vsiid|71580|ssid|RecName:	120|vfid|31694|vsiid|52514|ssid|metallo-beta-lactamase	nonhuman 120|vfid|31694|vsiid|52514|ssid|metallo-beta-lactamase	12104|vfid|50762|vsiid|71599|ssid|SubName:	nonhuman 12104|vfid|50762|vsiid|71599|ssid|SubName:	12106|vfid|50764|vsiid|71601|ssid|SubName:	nonhuman 12106|vfid|50764|vsiid|71601|ssid|SubName:	12108|vfid|50766|vsiid|71603|ssid|SubName:	nonhuman 12108|vfid|50766|vsiid|71603|ssid|SubName:	12109|vfid|50767|vsiid|71604|ssid|SubName:	nonhuman 12109|vfid|50767|vsiid|71604|ssid|SubName:	12110|vfid|50768|vsiid|71605|ssid|SubName:	nonhuman 12110|vfid|50768|vsiid|71605|ssid|SubName:	12112|vfid|50770|vsiid|71607|ssid|SubName:	nonhuman 12112|vfid|50770|vsiid|71607|ssid|SubName:	12113|vfid|50771|vsiid|71608|ssid|RecName:	nonhuman 12113|vfid|50771|vsiid|71608|ssid|RecName:	12114|vfid|50772|vsiid|71609|ssid|SubName:	nonhuman 12114|vfid|50772|vsiid|71609|ssid|SubName:	12118|vfid|50776|vsiid|71613|ssid|RecName:	nonhuman 12118|vfid|50776|vsiid|71613|ssid|RecName:	12119|vfid|50777|vsiid|71614|ssid|RecName:	nonhuman 12119|vfid|50777|vsiid|71614|ssid|RecName:	12121|vfid|50779|vsiid|71616|ssid|SubName:	nonhuman 12121|vfid|50779|vsiid|71616|ssid|SubName:	12126|vfid|50782|vsiid|71619|ssid|RecName:	nonhuman 12126|vfid|50782|vsiid|71619|ssid|RecName:	12130|vfid|50786|vsiid|71623|ssid|SubName:	nonhuman 12130|vfid|50786|vsiid|71623|ssid|SubName:	12132|vfid|50788|vsiid|71625|ssid|RecName:	nonhuman 12132|vfid|50788|vsiid|71625|ssid|RecName:	12135|vfid|50791|vsiid|71628|ssid|SubName:	nonhuman 12135|vfid|50791|vsiid|71628|ssid|SubName:	12137|vfid|50793|vsiid|71630|ssid|SubName:	nonhuman 12137|vfid|50793|vsiid|71630|ssid|SubName:	12142|vfid|50797|vsiid|71634|ssid|RecName:	nonhuman 12142|vfid|50797|vsiid|71634|ssid|RecName:	12146|vfid|50801|vsiid|71638|ssid|SubName:	nonhuman 12146|vfid|50801|vsiid|71638|ssid|SubName:	12149|vfid|50804|vsiid|71641|ssid|RecName:	nonhuman 12149|vfid|50804|vsiid|71641|ssid|RecName:	12154|vfid|50808|vsiid|71645|ssid|RecName:	nonhuman 12154|vfid|50808|vsiid|71645|ssid|RecName:	12157|vfid|31174|vsiid|51994|ssid|SubName:	nonhuman 12157|vfid|31174|vsiid|51994|ssid|SubName:	12164|vfid|50816|vsiid|71653|ssid|RecName:	nonhuman 12164|vfid|50816|vsiid|71653|ssid|RecName:	12165|vfid|50817|vsiid|71654|ssid|RecName:	nonhuman 12165|vfid|50817|vsiid|71654|ssid|RecName:	12167|vfid|50819|vsiid|71656|ssid|SubName:	nonhuman 12167|vfid|50819|vsiid|71656|ssid|SubName:	12190|vfid|50836|vsiid|71673|ssid|SubName:	nonhuman 12190|vfid|50836|vsiid|71673|ssid|SubName:	12199|vfid|31182|vsiid|52002|ssid|RecName:	nonhuman 12199|vfid|31182|vsiid|52002|ssid|RecName:	12201|vfid|50845|vsiid|71682|ssid|RecName:	nonhuman 12201|vfid|50845|vsiid|71682|ssid|RecName:	12202|vfid|50846|vsiid|71683|ssid|RecName:	nonhuman 12202|vfid|50846|vsiid|71683|ssid|RecName:	12209|vfid|50852|vsiid|71689|ssid|RecName:	nonhuman 12209|vfid|50852|vsiid|71689|ssid|RecName:	12217|vfid|50860|vsiid|71697|ssid|RecName:	nonhuman 12217|vfid|50860|vsiid|71697|ssid|RecName:	12221|vfid|50863|vsiid|71700|ssid|RecName:	nonhuman 12221|vfid|50863|vsiid|71700|ssid|RecName:	12225|vfid|31185|vsiid|52005|ssid|SubName:	nonhuman 12225|vfid|31185|vsiid|52005|ssid|SubName:	12231|vfid|50872|vsiid|71709|ssid|SubName:	nonhuman 12231|vfid|50872|vsiid|71709|ssid|SubName:	12233|vfid|31186|vsiid|52006|ssid|RecName:	nonhuman 12233|vfid|31186|vsiid|52006|ssid|RecName:	12241|vfid|50881|vsiid|71718|ssid|RecName:	nonhuman 12241|vfid|50881|vsiid|71718|ssid|RecName:	12247|vfid|31188|vsiid|52008|ssid|SubName:	nonhuman 12247|vfid|31188|vsiid|52008|ssid|SubName:	12249|vfid|50886|vsiid|71723|ssid|RecName:	nonhuman 12249|vfid|50886|vsiid|71723|ssid|RecName:	12251|vfid|50887|vsiid|71724|ssid|RecName:	nonhuman 12251|vfid|50887|vsiid|71724|ssid|RecName:	12253|vfid|50889|vsiid|71726|ssid|RecName:	nonhuman 12253|vfid|50889|vsiid|71726|ssid|RecName:	12255|vfid|31191|vsiid|52011|ssid|RecName:	nonhuman 12255|vfid|31191|vsiid|52011|ssid|RecName:	12260|vfid|50893|vsiid|71730|ssid|RecName:	nonhuman 12260|vfid|50893|vsiid|71730|ssid|RecName:	12272|vfid|50903|vsiid|71740|ssid|RecName:	nonhuman 12272|vfid|50903|vsiid|71740|ssid|RecName:	12278|vfid|50906|vsiid|71743|ssid|RecName:	nonhuman 12278|vfid|50906|vsiid|71743|ssid|RecName:	12287|vfid|50912|vsiid|71749|ssid|RecName:	nonhuman 12287|vfid|50912|vsiid|71749|ssid|RecName:	12292|vfid|31201|vsiid|52021|ssid|SubName:	nonhuman 12292|vfid|31201|vsiid|52021|ssid|SubName:	12297|vfid|50920|vsiid|71757|ssid|RecName:	nonhuman 12297|vfid|50920|vsiid|71757|ssid|RecName:	122|vfid|31695|vsiid|52515|ssid|metallo-beta-lactamase	nonhuman 122|vfid|31695|vsiid|52515|ssid|metallo-beta-lactamase	12300|vfid|31203|vsiid|52023|ssid|RecName:	nonhuman 12300|vfid|31203|vsiid|52023|ssid|RecName:	12301|vfid|31204|vsiid|52024|ssid|SubName:	nonhuman 12301|vfid|31204|vsiid|52024|ssid|SubName:	12302|vfid|50922|vsiid|71759|ssid|RecName:	nonhuman 12302|vfid|50922|vsiid|71759|ssid|RecName:	12303|vfid|50923|vsiid|71760|ssid|RecName:	nonhuman 12303|vfid|50923|vsiid|71760|ssid|RecName:	12307|vfid|50927|vsiid|71764|ssid|RecName:	nonhuman 12307|vfid|50927|vsiid|71764|ssid|RecName:	12312|vfid|50930|vsiid|71767|ssid|RecName:	nonhuman 12312|vfid|50930|vsiid|71767|ssid|RecName:	12313|vfid|50931|vsiid|71768|ssid|RecName:	nonhuman 12313|vfid|50931|vsiid|71768|ssid|RecName:	12315|vfid|50933|vsiid|71770|ssid|RecName:	nonhuman 12315|vfid|50933|vsiid|71770|ssid|RecName:	12320|vfid|50936|vsiid|71773|ssid|RecName:	nonhuman 12320|vfid|50936|vsiid|71773|ssid|RecName:	12321|vfid|50937|vsiid|71774|ssid|RecName:	nonhuman 12321|vfid|50937|vsiid|71774|ssid|RecName:	12322|vfid|50938|vsiid|71775|ssid|SubName:	nonhuman 12322|vfid|50938|vsiid|71775|ssid|SubName:	12323|vfid|31209|vsiid|52029|ssid|SubName:	nonhuman 12323|vfid|31209|vsiid|52029|ssid|SubName:	12326|vfid|50941|vsiid|71778|ssid|SubName:	nonhuman 12326|vfid|50941|vsiid|71778|ssid|SubName:	12334|vfid|50947|vsiid|71784|ssid|SubName:	nonhuman 12334|vfid|50947|vsiid|71784|ssid|SubName:	12337|vfid|50950|vsiid|71787|ssid|SubName:	nonhuman 12337|vfid|50950|vsiid|71787|ssid|SubName:	12341|vfid|50953|vsiid|71790|ssid|SubName:	nonhuman 12341|vfid|50953|vsiid|71790|ssid|SubName:	12349|vfid|50960|vsiid|71797|ssid|RecName:	nonhuman 12349|vfid|50960|vsiid|71797|ssid|RecName:	12350|vfid|31214|vsiid|52034|ssid|RecName:	nonhuman 12350|vfid|31214|vsiid|52034|ssid|RecName:	12351|vfid|50961|vsiid|71798|ssid|RecName:	nonhuman 12351|vfid|50961|vsiid|71798|ssid|RecName:	12354|vfid|50964|vsiid|71801|ssid|RecName:	nonhuman 12354|vfid|50964|vsiid|71801|ssid|RecName:	12356|vfid|50966|vsiid|71803|ssid|RecName:	nonhuman 12356|vfid|50966|vsiid|71803|ssid|RecName:	12361|vfid|50971|vsiid|71808|ssid|RecName:	nonhuman 12361|vfid|50971|vsiid|71808|ssid|RecName:	12364|vfid|50974|vsiid|71811|ssid|RecName:	nonhuman 12364|vfid|50974|vsiid|71811|ssid|RecName:	12374|vfid|50983|vsiid|71820|ssid|RecName:	nonhuman 12374|vfid|50983|vsiid|71820|ssid|RecName:	12375|vfid|50984|vsiid|71821|ssid|RecName:	nonhuman 12375|vfid|50984|vsiid|71821|ssid|RecName:	12379|vfid|50988|vsiid|71825|ssid|RecName:	nonhuman 12379|vfid|50988|vsiid|71825|ssid|RecName:	12389|vfid|50998|vsiid|71835|ssid|SubName:	nonhuman 12389|vfid|50998|vsiid|71835|ssid|SubName:	1238|vfid|32265|vsiid|53085|ssid|DNA	nonhuman 1238|vfid|32265|vsiid|53085|ssid|DNA	12393|vfid|31215|vsiid|52035|ssid|SubName:	nonhuman 12393|vfid|31215|vsiid|52035|ssid|SubName:	12394|vfid|31216|vsiid|52036|ssid|RecName:	nonhuman 12394|vfid|31216|vsiid|52036|ssid|RecName:	12399|vfid|31217|vsiid|52037|ssid|RecName:	nonhuman 12399|vfid|31217|vsiid|52037|ssid|RecName:	12403|vfid|51008|vsiid|71845|ssid|RecName:	nonhuman 12403|vfid|51008|vsiid|71845|ssid|RecName:	12413|vfid|51018|vsiid|71855|ssid|RecName:	nonhuman 12413|vfid|51018|vsiid|71855|ssid|RecName:	12416|vfid|51021|vsiid|71858|ssid|RecName:	nonhuman 12416|vfid|51021|vsiid|71858|ssid|RecName:	12421|vfid|51025|vsiid|71862|ssid|RecName:	nonhuman 12421|vfid|51025|vsiid|71862|ssid|RecName:	12426|vfid|51028|vsiid|71865|ssid|SubName:	nonhuman 12426|vfid|51028|vsiid|71865|ssid|SubName:	12427|vfid|51029|vsiid|71866|ssid|SubName:	nonhuman 12427|vfid|51029|vsiid|71866|ssid|SubName:	12428|vfid|31222|vsiid|52042|ssid|SubName:	nonhuman 12428|vfid|31222|vsiid|52042|ssid|SubName:	12441|vfid|51038|vsiid|71875|ssid|RecName:	nonhuman 12441|vfid|51038|vsiid|71875|ssid|RecName:	12443|vfid|31227|vsiid|52047|ssid|RecName:	nonhuman 12443|vfid|31227|vsiid|52047|ssid|RecName:	12446|vfid|51042|vsiid|71879|ssid|RecName:	nonhuman 12446|vfid|51042|vsiid|71879|ssid|RecName:	12451|vfid|51046|vsiid|71883|ssid|RecName:	nonhuman 12451|vfid|51046|vsiid|71883|ssid|RecName:	12454|vfid|51049|vsiid|71886|ssid|RecName:	nonhuman 12454|vfid|51049|vsiid|71886|ssid|RecName:	12462|vfid|51056|vsiid|71893|ssid|SubName:	nonhuman 12462|vfid|51056|vsiid|71893|ssid|SubName:	12471|vfid|51064|vsiid|71901|ssid|SubName:	nonhuman 12471|vfid|51064|vsiid|71901|ssid|SubName:	12475|vfid|31231|vsiid|52051|ssid|RecName:	nonhuman 12475|vfid|31231|vsiid|52051|ssid|RecName:	12478|vfid|51069|vsiid|71906|ssid|RecName:	nonhuman 12478|vfid|51069|vsiid|71906|ssid|RecName:	12479|vfid|51070|vsiid|71907|ssid|RecName:	nonhuman 12479|vfid|51070|vsiid|71907|ssid|RecName:	12485|vfid|31233|vsiid|52053|ssid|RecName:	nonhuman 12485|vfid|31233|vsiid|52053|ssid|RecName:	12492|vfid|51080|vsiid|71917|ssid|RecName:	nonhuman 12492|vfid|51080|vsiid|71917|ssid|RecName:	12497|vfid|51085|vsiid|71922|ssid|RecName:	nonhuman 12497|vfid|51085|vsiid|71922|ssid|RecName:	124|vfid|31696|vsiid|52516|ssid|metallo-beta-lactamase	nonhuman 124|vfid|31696|vsiid|52516|ssid|metallo-beta-lactamase	12500|vfid|51088|vsiid|71925|ssid|RecName:	nonhuman 12500|vfid|51088|vsiid|71925|ssid|RecName:	12501|vfid|51089|vsiid|71926|ssid|RecName:	nonhuman 12501|vfid|51089|vsiid|71926|ssid|RecName:	12502|vfid|31235|vsiid|52055|ssid|RecName:	nonhuman 12502|vfid|31235|vsiid|52055|ssid|RecName:	12507|vfid|51093|vsiid|71930|ssid|RecName:	nonhuman 12507|vfid|51093|vsiid|71930|ssid|RecName:	12508|vfid|51094|vsiid|71931|ssid|RecName:	nonhuman 12508|vfid|51094|vsiid|71931|ssid|RecName:	1260|vfid|32276|vsiid|53096|ssid|integrase	nonhuman 1260|vfid|32276|vsiid|53096|ssid|integrase	1266|vfid|32279|vsiid|53099|ssid|putative	nonhuman 1266|vfid|32279|vsiid|53099|ssid|putative	1268|vfid|32280|vsiid|53100|ssid|hypothetical	nonhuman 1268|vfid|32280|vsiid|53100|ssid|hypothetical	126|vfid|31697|vsiid|52517|ssid|metallo-beta-lactamase	nonhuman 126|vfid|31697|vsiid|52517|ssid|metallo-beta-lactamase	1270|vfid|32281|vsiid|53101|ssid|hypothetical	nonhuman 1270|vfid|32281|vsiid|53101|ssid|hypothetical	1272|vfid|32282|vsiid|53102|ssid|TetB	nonhuman 1272|vfid|32282|vsiid|53102|ssid|TetB	1274|vfid|32283|vsiid|53103|ssid|TetB	nonhuman 1274|vfid|32283|vsiid|53103|ssid|TetB	1276|vfid|32284|vsiid|53104|ssid|putative	nonhuman 1276|vfid|32284|vsiid|53104|ssid|putative	1280|vfid|32286|vsiid|53106|ssid|tetracycline	nonhuman 1280|vfid|32286|vsiid|53106|ssid|tetracycline	1284|vfid|32288|vsiid|53108|ssid|tetracycline-resistance	nonhuman 1284|vfid|32288|vsiid|53108|ssid|tetracycline-resistance	1286|vfid|52281|vsiid|73148|ssid|TetL	nonhuman 1286|vfid|52281|vsiid|73148|ssid|TetL	1288|vfid|32289|vsiid|53109|ssid|tetracycline	nonhuman 1288|vfid|32289|vsiid|53109|ssid|tetracycline	128|vfid|31698|vsiid|52518|ssid|metallo-beta-lactamase	nonhuman 128|vfid|31698|vsiid|52518|ssid|metallo-beta-lactamase	1302|vfid|32296|vsiid|53116|ssid|SulII	nonhuman 1302|vfid|32296|vsiid|53116|ssid|SulII	1304|vfid|32297|vsiid|53117|ssid|DNA	nonhuman 1304|vfid|32297|vsiid|53117|ssid|DNA	130|vfid|31699|vsiid|52519|ssid|metallo-beta-lactamase	nonhuman 130|vfid|31699|vsiid|52519|ssid|metallo-beta-lactamase	1310|vfid|32300|vsiid|53120|ssid|putative	nonhuman 1310|vfid|32300|vsiid|53120|ssid|putative	1312|vfid|32301|vsiid|53121|ssid|putative	nonhuman 1312|vfid|32301|vsiid|53121|ssid|putative	1318|vfid|32304|vsiid|53124|ssid|dihydropteroate	nonhuman 1318|vfid|32304|vsiid|53124|ssid|dihydropteroate	13250|vfid|21049|vsiid|40636|ssid|type	nonhuman 13250|vfid|21049|vsiid|40636|ssid|type	13253|vfid|21052|vsiid|40639|ssid|putative	nonhuman 13253|vfid|21052|vsiid|40639|ssid|putative	13266|vfid|21065|vsiid|40652|ssid|putative	nonhuman 13266|vfid|21065|vsiid|40652|ssid|putative	13266|vfid|46736|vsiid|67573|ssid|putative	nonhuman 13266|vfid|46736|vsiid|67573|ssid|putative	13271|vfid|21070|vsiid|40657|ssid|aldehyde	nonhuman 13271|vfid|21070|vsiid|40657|ssid|aldehyde	13280|vfid|21078|vsiid|40665|ssid|type	nonhuman 13280|vfid|21078|vsiid|40665|ssid|type	13280|vfid|46871|vsiid|67708|ssid|type	nonhuman 13280|vfid|46871|vsiid|67708|ssid|type	13284|vfid|21082|vsiid|40669|ssid|type	nonhuman 13284|vfid|21082|vsiid|40669|ssid|type	13284|vfid|46876|vsiid|67713|ssid|type	nonhuman 13284|vfid|46876|vsiid|67713|ssid|type	1328|vfid|32309|vsiid|53129|ssid|integrase	nonhuman 1328|vfid|32309|vsiid|53129|ssid|integrase	13290|vfid|21088|vsiid|40675|ssid|type	nonhuman 13290|vfid|21088|vsiid|40675|ssid|type	13290|vfid|46884|vsiid|67721|ssid|type	nonhuman 13290|vfid|46884|vsiid|67721|ssid|type	13292|vfid|21090|vsiid|40677|ssid|regulator	nonhuman 13292|vfid|21090|vsiid|40677|ssid|regulator	132|vfid|31700|vsiid|52520|ssid|metallo-beta-lactamase	nonhuman 132|vfid|31700|vsiid|52520|ssid|metallo-beta-lactamase	13308|vfid|21107|vsiid|40694|ssid|type	nonhuman 13308|vfid|21107|vsiid|40694|ssid|type	13320|vfid|21119|vsiid|40706|ssid|integrase	nonhuman 13320|vfid|21119|vsiid|40706|ssid|integrase	13320|vfid|47075|vsiid|67912|ssid|integrase	nonhuman 13320|vfid|47075|vsiid|67912|ssid|integrase	1333|vfid|32311|vsiid|53131|ssid|tetM	nonhuman 1333|vfid|32311|vsiid|53131|ssid|tetM	1335|vfid|32312|vsiid|53132|ssid|tetM	nonhuman 1335|vfid|32312|vsiid|53132|ssid|tetM	13364|vfid|21170|vsiid|40760|ssid|secreted	nonhuman 13364|vfid|21170|vsiid|40760|ssid|secreted	13370|vfid|21182|vsiid|40778|ssid|sensor	nonhuman 13370|vfid|21182|vsiid|40778|ssid|sensor	13370|vfid|47172|vsiid|68009|ssid|sensor	nonhuman 13370|vfid|47172|vsiid|68009|ssid|sensor	13371|vfid|21184|vsiid|40781|ssid|DNA-binding	nonhuman 13371|vfid|21184|vsiid|40781|ssid|DNA-binding	13371|vfid|47173|vsiid|68010|ssid|DNA-binding	nonhuman 13371|vfid|47173|vsiid|68010|ssid|DNA-binding	13372|vfid|21186|vsiid|40784|ssid|pyruvate	nonhuman 13372|vfid|21186|vsiid|40784|ssid|pyruvate	13372|vfid|47178|vsiid|68015|ssid|pyruvate	nonhuman 13372|vfid|47178|vsiid|68015|ssid|pyruvate	13373|vfid|21188|vsiid|40787|ssid|putative	nonhuman 13373|vfid|21188|vsiid|40787|ssid|putative	13375|vfid|21192|vsiid|40793|ssid|putative	nonhuman 13375|vfid|21192|vsiid|40793|ssid|putative	13375|vfid|47181|vsiid|68018|ssid|putative	nonhuman 13375|vfid|47181|vsiid|68018|ssid|putative	13376|vfid|47182|vsiid|68019|ssid|putative	nonhuman 13376|vfid|47182|vsiid|68019|ssid|putative	13377|vfid|21196|vsiid|40799|ssid|tetrathionate	nonhuman 13377|vfid|21196|vsiid|40799|ssid|tetrathionate	13377|vfid|47183|vsiid|68020|ssid|tetrathionate	nonhuman 13377|vfid|47183|vsiid|68020|ssid|tetrathionate	13378|vfid|21198|vsiid|40802|ssid|tetrathionate	nonhuman 13378|vfid|21198|vsiid|40802|ssid|tetrathionate	13378|vfid|47184|vsiid|68021|ssid|tetrathionate	nonhuman 13378|vfid|47184|vsiid|68021|ssid|tetrathionate	13379|vfid|21200|vsiid|40805|ssid|tetrathionate	nonhuman 13379|vfid|21200|vsiid|40805|ssid|tetrathionate	13379|vfid|47185|vsiid|68022|ssid|tetrathionate	nonhuman 13379|vfid|47185|vsiid|68022|ssid|tetrathionate	1337|vfid|32313|vsiid|53133|ssid|unnamed	nonhuman 1337|vfid|32313|vsiid|53133|ssid|unnamed	13380|vfid|21202|vsiid|40808|ssid|sensory	nonhuman 13380|vfid|21202|vsiid|40808|ssid|sensory	13380|vfid|47186|vsiid|68023|ssid|sensory	nonhuman 13380|vfid|47186|vsiid|68023|ssid|sensory	13383|vfid|21208|vsiid|40817|ssid|putative	nonhuman 13383|vfid|21208|vsiid|40817|ssid|putative	13383|vfid|47189|vsiid|68026|ssid|putative	nonhuman 13383|vfid|47189|vsiid|68026|ssid|putative	13386|vfid|47192|vsiid|68029|ssid|sensor	nonhuman 13386|vfid|47192|vsiid|68029|ssid|sensor	13395|vfid|47201|vsiid|68038|ssid|translocation	nonhuman 13395|vfid|47201|vsiid|68038|ssid|translocation	1339|vfid|32314|vsiid|53134|ssid|otrA	nonhuman 1339|vfid|32314|vsiid|53134|ssid|otrA	13405|vfid|47211|vsiid|68048|ssid|type	nonhuman 13405|vfid|47211|vsiid|68048|ssid|type	1340|vfid|1341|vsiid|1340|ssid|Listeria	nonhuman 1340|vfid|1341|vsiid|1340|ssid|Listeria	13412|vfid|21266|vsiid|40904|ssid|type	nonhuman 13412|vfid|21266|vsiid|40904|ssid|type	13416|vfid|21274|vsiid|40916|ssid|formate	nonhuman 13416|vfid|21274|vsiid|40916|ssid|formate	13416|vfid|47222|vsiid|68059|ssid|formate	nonhuman 13416|vfid|47222|vsiid|68059|ssid|formate	13417|vfid|21276|vsiid|40919|ssid|putative	nonhuman 13417|vfid|21276|vsiid|40919|ssid|putative	13417|vfid|47223|vsiid|68060|ssid|putative	nonhuman 13417|vfid|47223|vsiid|68060|ssid|putative	13418|vfid|21278|vsiid|40922|ssid|putative	nonhuman 13418|vfid|21278|vsiid|40922|ssid|putative	13418|vfid|47224|vsiid|68061|ssid|putative	nonhuman 13418|vfid|47224|vsiid|68061|ssid|putative	13419|vfid|21280|vsiid|40925|ssid|putative	nonhuman 13419|vfid|21280|vsiid|40925|ssid|putative	13419|vfid|47225|vsiid|68062|ssid|putative	nonhuman 13419|vfid|47225|vsiid|68062|ssid|putative	13420|vfid|21282|vsiid|40928|ssid|putative	nonhuman 13420|vfid|21282|vsiid|40928|ssid|putative	13428|vfid|21298|vsiid|40952|ssid|needle	nonhuman 13428|vfid|21298|vsiid|40952|ssid|needle	13429|vfid|47235|vsiid|68072|ssid|invasion	nonhuman 13429|vfid|47235|vsiid|68072|ssid|invasion	13435|vfid|21312|vsiid|40973|ssid|secreted	nonhuman 13435|vfid|21312|vsiid|40973|ssid|secreted	13439|vfid|21320|vsiid|40985|ssid|secretion	nonhuman 13439|vfid|21320|vsiid|40985|ssid|secretion	13452|vfid|21346|vsiid|41024|ssid|invasion	nonhuman 13452|vfid|21346|vsiid|41024|ssid|invasion	13452|vfid|47258|vsiid|68095|ssid|invasion	nonhuman 13452|vfid|47258|vsiid|68095|ssid|invasion	13454|vfid|21350|vsiid|41030|ssid|DNA	nonhuman 13454|vfid|21350|vsiid|41030|ssid|DNA	13454|vfid|47260|vsiid|68097|ssid|DNA	nonhuman 13454|vfid|47260|vsiid|68097|ssid|DNA	13456|vfid|21354|vsiid|41036|ssid|putative	nonhuman 13456|vfid|21354|vsiid|41036|ssid|putative	13456|vfid|47262|vsiid|68099|ssid|putative	nonhuman 13456|vfid|47262|vsiid|68099|ssid|putative	13457|vfid|21356|vsiid|41039|ssid|putative	nonhuman 13457|vfid|21356|vsiid|41039|ssid|putative	13457|vfid|47263|vsiid|68100|ssid|putative	nonhuman 13457|vfid|47263|vsiid|68100|ssid|putative	13458|vfid|47264|vsiid|68101|ssid|putative	nonhuman 13458|vfid|47264|vsiid|68101|ssid|putative	13464|vfid|21372|vsiid|41062|ssid|single-strand	nonhuman 13464|vfid|21372|vsiid|41062|ssid|single-strand	13464|vfid|47272|vsiid|68109|ssid|single-strand	nonhuman 13464|vfid|47272|vsiid|68109|ssid|single-strand	13467|vfid|21378|vsiid|41071|ssid|putative	nonhuman 13467|vfid|21378|vsiid|41071|ssid|putative	13469|vfid|21382|vsiid|41077|ssid|putative	nonhuman 13469|vfid|21382|vsiid|41077|ssid|putative	13469|vfid|47277|vsiid|68114|ssid|putative	nonhuman 13469|vfid|47277|vsiid|68114|ssid|putative	1346|vfid|32317|vsiid|53137|ssid|resolvase	nonhuman 1346|vfid|32317|vsiid|53137|ssid|resolvase	13470|vfid|47278|vsiid|68115|ssid|putative	nonhuman 13470|vfid|47278|vsiid|68115|ssid|putative	13471|vfid|47279|vsiid|68116|ssid|putative	nonhuman 13471|vfid|47279|vsiid|68116|ssid|putative	13472|vfid|21388|vsiid|41086|ssid|putative	nonhuman 13472|vfid|21388|vsiid|41086|ssid|putative	13472|vfid|47280|vsiid|68117|ssid|putative	nonhuman 13472|vfid|47280|vsiid|68117|ssid|putative	13473|vfid|21390|vsiid|41089|ssid|DNA-binding	nonhuman 13473|vfid|21390|vsiid|41089|ssid|DNA-binding	13473|vfid|47281|vsiid|68118|ssid|DNA-binding	nonhuman 13473|vfid|47281|vsiid|68118|ssid|DNA-binding	13474|vfid|21392|vsiid|41092|ssid|redox-sensing	nonhuman 13474|vfid|21392|vsiid|41092|ssid|redox-sensing	13474|vfid|47282|vsiid|68119|ssid|redox-sensing	nonhuman 13474|vfid|47282|vsiid|68119|ssid|redox-sensing	13484|vfid|21412|vsiid|41122|ssid|putative	nonhuman 13484|vfid|21412|vsiid|41122|ssid|putative	13484|vfid|47292|vsiid|68129|ssid|putative	nonhuman 13484|vfid|47292|vsiid|68129|ssid|putative	13485|vfid|21414|vsiid|41125|ssid|hypothetical	nonhuman 13485|vfid|21414|vsiid|41125|ssid|hypothetical	13485|vfid|47293|vsiid|68130|ssid|hypothetical	nonhuman 13485|vfid|47293|vsiid|68130|ssid|hypothetical	13487|vfid|21418|vsiid|41131|ssid|IS3	nonhuman 13487|vfid|21418|vsiid|41131|ssid|IS3	13487|vfid|47295|vsiid|68132|ssid|IS3	nonhuman 13487|vfid|47295|vsiid|68132|ssid|IS3	13488|vfid|21420|vsiid|41134|ssid|hypothetical	nonhuman 13488|vfid|21420|vsiid|41134|ssid|hypothetical	13489|vfid|21422|vsiid|41137|ssid|IS3	nonhuman 13489|vfid|21422|vsiid|41137|ssid|IS3	13489|vfid|47297|vsiid|68134|ssid|IS3	nonhuman 13489|vfid|47297|vsiid|68134|ssid|IS3	1348|vfid|32318|vsiid|53138|ssid|DNA	nonhuman 1348|vfid|32318|vsiid|53138|ssid|DNA	13491|vfid|21426|vsiid|41143|ssid|IS629	nonhuman 13491|vfid|21426|vsiid|41143|ssid|IS629	13491|vfid|47299|vsiid|68136|ssid|IS629	nonhuman 13491|vfid|47299|vsiid|68136|ssid|IS629	13492|vfid|21428|vsiid|41146|ssid|IS629	nonhuman 13492|vfid|21428|vsiid|41146|ssid|IS629	13492|vfid|47300|vsiid|68137|ssid|IS629	nonhuman 13492|vfid|47300|vsiid|68137|ssid|IS629	13493|vfid|21430|vsiid|41149|ssid|hypothetical	nonhuman 13493|vfid|21430|vsiid|41149|ssid|hypothetical	13494|vfid|21432|vsiid|41152|ssid|insertion	nonhuman 13494|vfid|21432|vsiid|41152|ssid|insertion	13494|vfid|47302|vsiid|68139|ssid|insertion	nonhuman 13494|vfid|47302|vsiid|68139|ssid|insertion	13495|vfid|21434|vsiid|41155|ssid|insertion	nonhuman 13495|vfid|21434|vsiid|41155|ssid|insertion	13495|vfid|47303|vsiid|68140|ssid|insertion	nonhuman 13495|vfid|47303|vsiid|68140|ssid|insertion	13498|vfid|21440|vsiid|41164|ssid|IS1	nonhuman 13498|vfid|21440|vsiid|41164|ssid|IS1	13498|vfid|47306|vsiid|68143|ssid|IS1	nonhuman 13498|vfid|47306|vsiid|68143|ssid|IS1	13499|vfid|21442|vsiid|41167|ssid|hypothetical	nonhuman 13499|vfid|21442|vsiid|41167|ssid|hypothetical	13499|vfid|47307|vsiid|68144|ssid|hypothetical	nonhuman 13499|vfid|47307|vsiid|68144|ssid|hypothetical	134|vfid|31701|vsiid|52521|ssid|metallo-beta-lactamase	nonhuman 134|vfid|31701|vsiid|52521|ssid|metallo-beta-lactamase	13500|vfid|21444|vsiid|41170|ssid|putative	nonhuman 13500|vfid|21444|vsiid|41170|ssid|putative	13500|vfid|47308|vsiid|68145|ssid|putative	nonhuman 13500|vfid|47308|vsiid|68145|ssid|putative	13501|vfid|21448|vsiid|41175|ssid|serine	nonhuman 13501|vfid|21448|vsiid|41175|ssid|serine	13501|vfid|47314|vsiid|68151|ssid|serine	nonhuman 13501|vfid|47314|vsiid|68151|ssid|serine	13502|vfid|21450|vsiid|41178|ssid|insertion	nonhuman 13502|vfid|21450|vsiid|41178|ssid|insertion	13502|vfid|47315|vsiid|68152|ssid|insertion	nonhuman 13502|vfid|47315|vsiid|68152|ssid|insertion	13503|vfid|21452|vsiid|41181|ssid|insertion	nonhuman 13503|vfid|21452|vsiid|41181|ssid|insertion	13503|vfid|47316|vsiid|68153|ssid|insertion	nonhuman 13503|vfid|47316|vsiid|68153|ssid|insertion	13504|vfid|21454|vsiid|41184|ssid|putative	nonhuman 13504|vfid|21454|vsiid|41184|ssid|putative	13504|vfid|47317|vsiid|68154|ssid|putative	nonhuman 13504|vfid|47317|vsiid|68154|ssid|putative	13505|vfid|21456|vsiid|41187|ssid|superfamily	nonhuman 13505|vfid|21456|vsiid|41187|ssid|superfamily	13505|vfid|47318|vsiid|68155|ssid|superfamily	nonhuman 13505|vfid|47318|vsiid|68155|ssid|superfamily	13506|vfid|21458|vsiid|41190|ssid|hypothetical	nonhuman 13506|vfid|21458|vsiid|41190|ssid|hypothetical	13506|vfid|47319|vsiid|68156|ssid|hypothetical	nonhuman 13506|vfid|47319|vsiid|68156|ssid|hypothetical	13507|vfid|21460|vsiid|41193|ssid|hypothetical	nonhuman 13507|vfid|21460|vsiid|41193|ssid|hypothetical	13507|vfid|47320|vsiid|68157|ssid|hypothetical	nonhuman 13507|vfid|47320|vsiid|68157|ssid|hypothetical	13508|vfid|21462|vsiid|41196|ssid|hypothetical	nonhuman 13508|vfid|21462|vsiid|41196|ssid|hypothetical	13509|vfid|21464|vsiid|41199|ssid|hypothetical	nonhuman 13509|vfid|21464|vsiid|41199|ssid|hypothetical	13509|vfid|47323|vsiid|68160|ssid|hypothetical	nonhuman 13509|vfid|47323|vsiid|68160|ssid|hypothetical	1350|vfid|32319|vsiid|53139|ssid|tetracycline	nonhuman 1350|vfid|32319|vsiid|53139|ssid|tetracycline	13510|vfid|21466|vsiid|41202|ssid|hypothetical	nonhuman 13510|vfid|21466|vsiid|41202|ssid|hypothetical	13510|vfid|47324|vsiid|68161|ssid|hypothetical	nonhuman 13510|vfid|47324|vsiid|68161|ssid|hypothetical	13511|vfid|21468|vsiid|41205|ssid|hypothetical	nonhuman 13511|vfid|21468|vsiid|41205|ssid|hypothetical	13511|vfid|47325|vsiid|68162|ssid|hypothetical	nonhuman 13511|vfid|47325|vsiid|68162|ssid|hypothetical	13512|vfid|21470|vsiid|41208|ssid|IS629	nonhuman 13512|vfid|21470|vsiid|41208|ssid|IS629	13512|vfid|47329|vsiid|68166|ssid|IS629	nonhuman 13512|vfid|47329|vsiid|68166|ssid|IS629	13513|vfid|21472|vsiid|41211|ssid|reverse	nonhuman 13513|vfid|21472|vsiid|41211|ssid|reverse	13513|vfid|47330|vsiid|68167|ssid|reverse	nonhuman 13513|vfid|47330|vsiid|68167|ssid|reverse	13514|vfid|21474|vsiid|41214|ssid|hypothetical	nonhuman 13514|vfid|21474|vsiid|41214|ssid|hypothetical	13514|vfid|47331|vsiid|68168|ssid|hypothetical	nonhuman 13514|vfid|47331|vsiid|68168|ssid|hypothetical	13515|vfid|21476|vsiid|41217|ssid|hypothetical	nonhuman 13515|vfid|21476|vsiid|41217|ssid|hypothetical	13515|vfid|47332|vsiid|68169|ssid|hypothetical	nonhuman 13515|vfid|47332|vsiid|68169|ssid|hypothetical	13516|vfid|21478|vsiid|41220|ssid|IS629	nonhuman 13516|vfid|21478|vsiid|41220|ssid|IS629	13516|vfid|47333|vsiid|68170|ssid|IS629	nonhuman 13516|vfid|47333|vsiid|68170|ssid|IS629	13517|vfid|21480|vsiid|41223|ssid|IS629	nonhuman 13517|vfid|21480|vsiid|41223|ssid|IS629	13517|vfid|47334|vsiid|68171|ssid|IS629	nonhuman 13517|vfid|47334|vsiid|68171|ssid|IS629	13518|vfid|21482|vsiid|41226|ssid|hypothetical	nonhuman 13518|vfid|21482|vsiid|41226|ssid|hypothetical	13518|vfid|47335|vsiid|68172|ssid|hypothetical	nonhuman 13518|vfid|47335|vsiid|68172|ssid|hypothetical	13519|vfid|21484|vsiid|41229|ssid|hypothetical	nonhuman 13519|vfid|21484|vsiid|41229|ssid|hypothetical	13519|vfid|47336|vsiid|68173|ssid|hypothetical	nonhuman 13519|vfid|47336|vsiid|68173|ssid|hypothetical	13520|vfid|21486|vsiid|41232|ssid|hypothetical	nonhuman 13520|vfid|21486|vsiid|41232|ssid|hypothetical	13520|vfid|47337|vsiid|68174|ssid|hypothetical	nonhuman 13520|vfid|47337|vsiid|68174|ssid|hypothetical	13521|vfid|21488|vsiid|41235|ssid|iso-IS10R	nonhuman 13521|vfid|21488|vsiid|41235|ssid|iso-IS10R	13521|vfid|47338|vsiid|68175|ssid|iso-IS10R	nonhuman 13521|vfid|47338|vsiid|68175|ssid|iso-IS10R	13522|vfid|21490|vsiid|41238|ssid|insertion	nonhuman 13522|vfid|21490|vsiid|41238|ssid|insertion	13522|vfid|47339|vsiid|68176|ssid|insertion	nonhuman 13522|vfid|47339|vsiid|68176|ssid|insertion	13523|vfid|21492|vsiid|41241|ssid|insertion	nonhuman 13523|vfid|21492|vsiid|41241|ssid|insertion	13523|vfid|47340|vsiid|68177|ssid|insertion	nonhuman 13523|vfid|47340|vsiid|68177|ssid|insertion	13524|vfid|21494|vsiid|41244|ssid|hypothetical	nonhuman 13524|vfid|21494|vsiid|41244|ssid|hypothetical	13524|vfid|47341|vsiid|68178|ssid|hypothetical	nonhuman 13524|vfid|47341|vsiid|68178|ssid|hypothetical	13525|vfid|21496|vsiid|41247|ssid|hypothetical	nonhuman 13525|vfid|21496|vsiid|41247|ssid|hypothetical	13525|vfid|47342|vsiid|68179|ssid|hypothetical	nonhuman 13525|vfid|47342|vsiid|68179|ssid|hypothetical	13526|vfid|21498|vsiid|41250|ssid|hypothetical	nonhuman 13526|vfid|21498|vsiid|41250|ssid|hypothetical	13526|vfid|47343|vsiid|68180|ssid|hypothetical	nonhuman 13526|vfid|47343|vsiid|68180|ssid|hypothetical	13527|vfid|21500|vsiid|41253|ssid|hypothetical	nonhuman 13527|vfid|21500|vsiid|41253|ssid|hypothetical	13527|vfid|47344|vsiid|68181|ssid|hypothetical	nonhuman 13527|vfid|47344|vsiid|68181|ssid|hypothetical	13528|vfid|21502|vsiid|41256|ssid|hypothetical	nonhuman 13528|vfid|21502|vsiid|41256|ssid|hypothetical	13528|vfid|47345|vsiid|68182|ssid|hypothetical	nonhuman 13528|vfid|47345|vsiid|68182|ssid|hypothetical	13529|vfid|21504|vsiid|41259|ssid|outer	nonhuman 13529|vfid|21504|vsiid|41259|ssid|outer	13529|vfid|47346|vsiid|68183|ssid|outer	nonhuman 13529|vfid|47346|vsiid|68183|ssid|outer	1352|vfid|32320|vsiid|53140|ssid|tetQ	nonhuman 1352|vfid|32320|vsiid|53140|ssid|tetQ	13530|vfid|21506|vsiid|41262|ssid|hypothetical	nonhuman 13530|vfid|21506|vsiid|41262|ssid|hypothetical	13530|vfid|47347|vsiid|68184|ssid|hypothetical	nonhuman 13530|vfid|47347|vsiid|68184|ssid|hypothetical	13531|vfid|21508|vsiid|41265|ssid|hypothetical	nonhuman 13531|vfid|21508|vsiid|41265|ssid|hypothetical	13531|vfid|47348|vsiid|68185|ssid|hypothetical	nonhuman 13531|vfid|47348|vsiid|68185|ssid|hypothetical	13532|vfid|21510|vsiid|41268|ssid|hypothetical	nonhuman 13532|vfid|21510|vsiid|41268|ssid|hypothetical	13532|vfid|47349|vsiid|68186|ssid|hypothetical	nonhuman 13532|vfid|47349|vsiid|68186|ssid|hypothetical	13533|vfid|21512|vsiid|41271|ssid|hypothetical	nonhuman 13533|vfid|21512|vsiid|41271|ssid|hypothetical	13533|vfid|47350|vsiid|68187|ssid|hypothetical	nonhuman 13533|vfid|47350|vsiid|68187|ssid|hypothetical	13534|vfid|21514|vsiid|41274|ssid|RADC	nonhuman 13534|vfid|21514|vsiid|41274|ssid|RADC	13534|vfid|47351|vsiid|68188|ssid|RADC	nonhuman 13534|vfid|47351|vsiid|68188|ssid|RADC	13535|vfid|21516|vsiid|41277|ssid|hypothetical	nonhuman 13535|vfid|21516|vsiid|41277|ssid|hypothetical	13535|vfid|47352|vsiid|68189|ssid|hypothetical	nonhuman 13535|vfid|47352|vsiid|68189|ssid|hypothetical	13536|vfid|21518|vsiid|41280|ssid|putative	nonhuman 13536|vfid|21518|vsiid|41280|ssid|putative	13536|vfid|47353|vsiid|68190|ssid|putative	nonhuman 13536|vfid|47353|vsiid|68190|ssid|putative	13537|vfid|21520|vsiid|41283|ssid|hypothetical	nonhuman 13537|vfid|21520|vsiid|41283|ssid|hypothetical	13537|vfid|47354|vsiid|68191|ssid|hypothetical	nonhuman 13537|vfid|47354|vsiid|68191|ssid|hypothetical	13538|vfid|21522|vsiid|41286|ssid|hypothetical	nonhuman 13538|vfid|21522|vsiid|41286|ssid|hypothetical	13538|vfid|47355|vsiid|68192|ssid|hypothetical	nonhuman 13538|vfid|47355|vsiid|68192|ssid|hypothetical	13540|vfid|21526|vsiid|41292|ssid|hypothetical	nonhuman 13540|vfid|21526|vsiid|41292|ssid|hypothetical	13540|vfid|47357|vsiid|68194|ssid|hypothetical	nonhuman 13540|vfid|47357|vsiid|68194|ssid|hypothetical	13541|vfid|21528|vsiid|41295|ssid|integrase	nonhuman 13541|vfid|21528|vsiid|41295|ssid|integrase	13541|vfid|47362|vsiid|68199|ssid|integrase	nonhuman 13541|vfid|47362|vsiid|68199|ssid|integrase	13543|vfid|47374|vsiid|68211|ssid|BexC`	nonhuman 13543|vfid|47374|vsiid|68211|ssid|BexC`	13544|vfid|21535|vsiid|41305|ssid|BexD`	nonhuman 13544|vfid|21535|vsiid|41305|ssid|BexD`	13544|vfid|47375|vsiid|68212|ssid|BexD`	nonhuman 13544|vfid|47375|vsiid|68212|ssid|BexD`	13549|vfid|21545|vsiid|41320|ssid|HcsA`	nonhuman 13549|vfid|21545|vsiid|41320|ssid|HcsA`	13549|vfid|47380|vsiid|68217|ssid|HcsA`	nonhuman 13549|vfid|47380|vsiid|68217|ssid|HcsA`	1354|vfid|32321|vsiid|53141|ssid|Ctn001	nonhuman 1354|vfid|32321|vsiid|53141|ssid|Ctn001	13550|vfid|21547|vsiid|41323|ssid|HcsB`	nonhuman 13550|vfid|21547|vsiid|41323|ssid|HcsB`	13550|vfid|47381|vsiid|68218|ssid|HcsB`	nonhuman 13550|vfid|47381|vsiid|68218|ssid|HcsB`	13551|vfid|21549|vsiid|41326|ssid|unknown	nonhuman 13551|vfid|21549|vsiid|41326|ssid|unknown	13551|vfid|47382|vsiid|68219|ssid|unknown	nonhuman 13551|vfid|47382|vsiid|68219|ssid|unknown	13553|vfid|47384|vsiid|68221|ssid|BexB	nonhuman 13553|vfid|47384|vsiid|68221|ssid|BexB	13555|vfid|21557|vsiid|41338|ssid|BexD	nonhuman 13555|vfid|21557|vsiid|41338|ssid|BexD	13555|vfid|47386|vsiid|68223|ssid|BexD	nonhuman 13555|vfid|47386|vsiid|68223|ssid|BexD	13561|vfid|21569|vsiid|41356|ssid|HcsB	nonhuman 13561|vfid|21569|vsiid|41356|ssid|HcsB	13561|vfid|47392|vsiid|68229|ssid|HcsB	nonhuman 13561|vfid|47392|vsiid|68229|ssid|HcsB	13562|vfid|21571|vsiid|41359|ssid|unknown	nonhuman 13562|vfid|21571|vsiid|41359|ssid|unknown	13562|vfid|47393|vsiid|68230|ssid|unknown	nonhuman 13562|vfid|47393|vsiid|68230|ssid|unknown	1356|vfid|32322|vsiid|53142|ssid|putative	nonhuman 1356|vfid|32322|vsiid|53142|ssid|putative	13570|vfid|47403|vsiid|68240|ssid|EscT	nonhuman 13570|vfid|47403|vsiid|68240|ssid|EscT	13575|vfid|47408|vsiid|68245|ssid|CesD	nonhuman 13575|vfid|47408|vsiid|68245|ssid|CesD	13578|vfid|21603|vsiid|41407|ssid|EscJ	nonhuman 13578|vfid|21603|vsiid|41407|ssid|EscJ	13581|vfid|47414|vsiid|68251|ssid|Orf12	nonhuman 13581|vfid|47414|vsiid|68251|ssid|Orf12	13582|vfid|21611|vsiid|41419|ssid|EscV	nonhuman 13582|vfid|21611|vsiid|41419|ssid|EscV	13582|vfid|47415|vsiid|68252|ssid|EscV	nonhuman 13582|vfid|47415|vsiid|68252|ssid|EscV	13583|vfid|47416|vsiid|68253|ssid|EscN	nonhuman 13583|vfid|47416|vsiid|68253|ssid|EscN	13584|vfid|47417|vsiid|68254|ssid|Orf15	nonhuman 13584|vfid|47417|vsiid|68254|ssid|Orf15	13586|vfid|21619|vsiid|41431|ssid|SepQ	nonhuman 13586|vfid|21619|vsiid|41431|ssid|SepQ	13586|vfid|47419|vsiid|68256|ssid|SepQ	nonhuman 13586|vfid|47419|vsiid|68256|ssid|SepQ	13587|vfid|47421|vsiid|68258|ssid|rOrf10	nonhuman 13587|vfid|47421|vsiid|68258|ssid|rOrf10	13588|vfid|21623|vsiid|41437|ssid|OrfU	nonhuman 13588|vfid|21623|vsiid|41437|ssid|OrfU	1358|vfid|32323|vsiid|53143|ssid|putative	nonhuman 1358|vfid|32323|vsiid|53143|ssid|putative	13590|vfid|47427|vsiid|68264|ssid|SepL	nonhuman 13590|vfid|47427|vsiid|68264|ssid|SepL	13591|vfid|47431|vsiid|68268|ssid|Orf27	nonhuman 13591|vfid|47431|vsiid|68268|ssid|Orf27	13603|vfid|47462|vsiid|68299|ssid|unknown	nonhuman 13603|vfid|47462|vsiid|68299|ssid|unknown	13604|vfid|21656|vsiid|41487|ssid|unknown	nonhuman 13604|vfid|21656|vsiid|41487|ssid|unknown	13604|vfid|47463|vsiid|68300|ssid|unknown	nonhuman 13604|vfid|47463|vsiid|68300|ssid|unknown	13605|vfid|21658|vsiid|41490|ssid|unknown	nonhuman 13605|vfid|21658|vsiid|41490|ssid|unknown	13605|vfid|47464|vsiid|68301|ssid|unknown	nonhuman 13605|vfid|47464|vsiid|68301|ssid|unknown	13606|vfid|21660|vsiid|41493|ssid|unknown	nonhuman 13606|vfid|21660|vsiid|41493|ssid|unknown	13606|vfid|47465|vsiid|68302|ssid|unknown	nonhuman 13606|vfid|47465|vsiid|68302|ssid|unknown	13607|vfid|21662|vsiid|41496|ssid|unknown	nonhuman 13607|vfid|21662|vsiid|41496|ssid|unknown	13607|vfid|47466|vsiid|68303|ssid|unknown	nonhuman 13607|vfid|47466|vsiid|68303|ssid|unknown	13608|vfid|21664|vsiid|41499|ssid|putative	nonhuman 13608|vfid|21664|vsiid|41499|ssid|putative	13608|vfid|47467|vsiid|68304|ssid|putative	nonhuman 13608|vfid|47467|vsiid|68304|ssid|putative	13609|vfid|21666|vsiid|41502|ssid|hypothetical	nonhuman 13609|vfid|21666|vsiid|41502|ssid|hypothetical	13609|vfid|47468|vsiid|68305|ssid|hypothetical	nonhuman 13609|vfid|47468|vsiid|68305|ssid|hypothetical	1360|vfid|32324|vsiid|53144|ssid|putative	nonhuman 1360|vfid|32324|vsiid|53144|ssid|putative	13610|vfid|21668|vsiid|41505|ssid|putative	nonhuman 13610|vfid|21668|vsiid|41505|ssid|putative	13610|vfid|47469|vsiid|68306|ssid|putative	nonhuman 13610|vfid|47469|vsiid|68306|ssid|putative	13611|vfid|21670|vsiid|41508|ssid|hypothetical	nonhuman 13611|vfid|21670|vsiid|41508|ssid|hypothetical	13611|vfid|47470|vsiid|68307|ssid|hypothetical	nonhuman 13611|vfid|47470|vsiid|68307|ssid|hypothetical	13612|vfid|21672|vsiid|41511|ssid|hypothetical	nonhuman 13612|vfid|21672|vsiid|41511|ssid|hypothetical	13612|vfid|47471|vsiid|68308|ssid|hypothetical	nonhuman 13612|vfid|47471|vsiid|68308|ssid|hypothetical	13614|vfid|21676|vsiid|41517|ssid|hypothetical	nonhuman 13614|vfid|21676|vsiid|41517|ssid|hypothetical	13614|vfid|47473|vsiid|68310|ssid|hypothetical	nonhuman 13614|vfid|47473|vsiid|68310|ssid|hypothetical	13615|vfid|21678|vsiid|41520|ssid|hypothetical	nonhuman 13615|vfid|21678|vsiid|41520|ssid|hypothetical	13615|vfid|47474|vsiid|68311|ssid|hypothetical	nonhuman 13615|vfid|47474|vsiid|68311|ssid|hypothetical	13616|vfid|21680|vsiid|41523|ssid|unknown	nonhuman 13616|vfid|21680|vsiid|41523|ssid|unknown	13616|vfid|47475|vsiid|68312|ssid|unknown	nonhuman 13616|vfid|47475|vsiid|68312|ssid|unknown	13617|vfid|21682|vsiid|41526|ssid|unknown	nonhuman 13617|vfid|21682|vsiid|41526|ssid|unknown	13617|vfid|47476|vsiid|68313|ssid|unknown	nonhuman 13617|vfid|47476|vsiid|68313|ssid|unknown	13618|vfid|21684|vsiid|41529|ssid|unknown	nonhuman 13618|vfid|21684|vsiid|41529|ssid|unknown	13618|vfid|47477|vsiid|68314|ssid|unknown	nonhuman 13618|vfid|47477|vsiid|68314|ssid|unknown	13624|vfid|21696|vsiid|41547|ssid|secreted	nonhuman 13624|vfid|21696|vsiid|41547|ssid|secreted	13626|vfid|21700|vsiid|41553|ssid|hypothetical	nonhuman 13626|vfid|21700|vsiid|41553|ssid|hypothetical	13627|vfid|21702|vsiid|41556|ssid|hypothetical	nonhuman 13627|vfid|21702|vsiid|41556|ssid|hypothetical	13629|vfid|47488|vsiid|68325|ssid|hypothetical	nonhuman 13629|vfid|47488|vsiid|68325|ssid|hypothetical	1362|vfid|32325|vsiid|53145|ssid|tetracycline	nonhuman 1362|vfid|32325|vsiid|53145|ssid|tetracycline	13631|vfid|21710|vsiid|41568|ssid|hypothetical	nonhuman 13631|vfid|21710|vsiid|41568|ssid|hypothetical	13633|vfid|21714|vsiid|41574|ssid|hypothetical	nonhuman 13633|vfid|21714|vsiid|41574|ssid|hypothetical	13634|vfid|47493|vsiid|68330|ssid|hypothetical	nonhuman 13634|vfid|47493|vsiid|68330|ssid|hypothetical	13636|vfid|21720|vsiid|41583|ssid|hypothetical	nonhuman 13636|vfid|21720|vsiid|41583|ssid|hypothetical	13638|vfid|21724|vsiid|41589|ssid|hypothetical	nonhuman 13638|vfid|21724|vsiid|41589|ssid|hypothetical	13642|vfid|21732|vsiid|41601|ssid|hypothetical	nonhuman 13642|vfid|21732|vsiid|41601|ssid|hypothetical	13642|vfid|47501|vsiid|68338|ssid|hypothetical	nonhuman 13642|vfid|47501|vsiid|68338|ssid|hypothetical	13645|vfid|47504|vsiid|68341|ssid|hypothetical	nonhuman 13645|vfid|47504|vsiid|68341|ssid|hypothetical	13646|vfid|47505|vsiid|68342|ssid|hypothetical	nonhuman 13646|vfid|47505|vsiid|68342|ssid|hypothetical	13649|vfid|21746|vsiid|41622|ssid|secretion	nonhuman 13649|vfid|21746|vsiid|41622|ssid|secretion	1364|vfid|32326|vsiid|53146|ssid|TetO	nonhuman 1364|vfid|32326|vsiid|53146|ssid|TetO	13651|vfid|47510|vsiid|68347|ssid|hypothetical	nonhuman 13651|vfid|47510|vsiid|68347|ssid|hypothetical	13654|vfid|47513|vsiid|68350|ssid|hypothetical	nonhuman 13654|vfid|47513|vsiid|68350|ssid|hypothetical	13659|vfid|47518|vsiid|68355|ssid|hypothetical	nonhuman 13659|vfid|47518|vsiid|68355|ssid|hypothetical	1366|vfid|32327|vsiid|53147|ssid|teto	nonhuman 1366|vfid|32327|vsiid|53147|ssid|teto	1368|vfid|32328|vsiid|53148|ssid|tetracycline	nonhuman 1368|vfid|32328|vsiid|53148|ssid|tetracycline	13697|vfid|21842|vsiid|41766|ssid|unknown	nonhuman 13697|vfid|21842|vsiid|41766|ssid|unknown	13697|vfid|47703|vsiid|68540|ssid|unknown	nonhuman 13697|vfid|47703|vsiid|68540|ssid|unknown	13698|vfid|21844|vsiid|41769|ssid|putative	nonhuman 13698|vfid|21844|vsiid|41769|ssid|putative	13699|vfid|21846|vsiid|41772|ssid|unknown	nonhuman 13699|vfid|21846|vsiid|41772|ssid|unknown	13699|vfid|47705|vsiid|68542|ssid|unknown	nonhuman 13699|vfid|47705|vsiid|68542|ssid|unknown	136|vfid|31702|vsiid|52522|ssid|TnpA	nonhuman 136|vfid|31702|vsiid|52522|ssid|TnpA	13700|vfid|21848|vsiid|41775|ssid|unknown	nonhuman 13700|vfid|21848|vsiid|41775|ssid|unknown	13701|vfid|21850|vsiid|41778|ssid|unknown	nonhuman 13701|vfid|21850|vsiid|41778|ssid|unknown	13701|vfid|47707|vsiid|68544|ssid|unknown	nonhuman 13701|vfid|47707|vsiid|68544|ssid|unknown	13702|vfid|21852|vsiid|41781|ssid|putative	nonhuman 13702|vfid|21852|vsiid|41781|ssid|putative	13702|vfid|47708|vsiid|68545|ssid|putative	nonhuman 13702|vfid|47708|vsiid|68545|ssid|putative	13703|vfid|21854|vsiid|41784|ssid|unknown	nonhuman 13703|vfid|21854|vsiid|41784|ssid|unknown	13703|vfid|47709|vsiid|68546|ssid|unknown	nonhuman 13703|vfid|47709|vsiid|68546|ssid|unknown	13704|vfid|21856|vsiid|41787|ssid|putative	nonhuman 13704|vfid|21856|vsiid|41787|ssid|putative	13704|vfid|47710|vsiid|68547|ssid|putative	nonhuman 13704|vfid|47710|vsiid|68547|ssid|putative	13705|vfid|21858|vsiid|41790|ssid|streptomycin	nonhuman 13705|vfid|21858|vsiid|41790|ssid|streptomycin	13705|vfid|47711|vsiid|68548|ssid|streptomycin	nonhuman 13705|vfid|47711|vsiid|68548|ssid|streptomycin	13707|vfid|21862|vsiid|41796|ssid|Tn21	nonhuman 13707|vfid|21862|vsiid|41796|ssid|Tn21	13707|vfid|47713|vsiid|68550|ssid|Tn21	nonhuman 13707|vfid|47713|vsiid|68550|ssid|Tn21	13708|vfid|21864|vsiid|41799|ssid|TnpM	nonhuman 13708|vfid|21864|vsiid|41799|ssid|TnpM	13708|vfid|47714|vsiid|68551|ssid|TnpM	nonhuman 13708|vfid|47714|vsiid|68551|ssid|TnpM	13709|vfid|21866|vsiid|41802|ssid|resolvase	nonhuman 13709|vfid|21866|vsiid|41802|ssid|resolvase	13709|vfid|47715|vsiid|68552|ssid|resolvase	nonhuman 13709|vfid|47715|vsiid|68552|ssid|resolvase	1370|vfid|32329|vsiid|53149|ssid|DNA	nonhuman 1370|vfid|32329|vsiid|53149|ssid|DNA	13710|vfid|21868|vsiid|41805|ssid|transposase	nonhuman 13710|vfid|21868|vsiid|41805|ssid|transposase	13710|vfid|47716|vsiid|68553|ssid|transposase	nonhuman 13710|vfid|47716|vsiid|68553|ssid|transposase	13711|vfid|21870|vsiid|41808|ssid|chloramphenicol	nonhuman 13711|vfid|21870|vsiid|41808|ssid|chloramphenicol	13711|vfid|47717|vsiid|68554|ssid|chloramphenicol	nonhuman 13711|vfid|47717|vsiid|68554|ssid|chloramphenicol	13712|vfid|21872|vsiid|41811|ssid|unknown	nonhuman 13712|vfid|21872|vsiid|41811|ssid|unknown	13712|vfid|47718|vsiid|68555|ssid|unknown	nonhuman 13712|vfid|47718|vsiid|68555|ssid|unknown	13713|vfid|21874|vsiid|41814|ssid|unknown	nonhuman 13713|vfid|21874|vsiid|41814|ssid|unknown	13713|vfid|47719|vsiid|68556|ssid|unknown	nonhuman 13713|vfid|47719|vsiid|68556|ssid|unknown	13714|vfid|21876|vsiid|41817|ssid|tet	nonhuman 13714|vfid|21876|vsiid|41817|ssid|tet	13714|vfid|47720|vsiid|68557|ssid|tet	nonhuman 13714|vfid|47720|vsiid|68557|ssid|tet	13715|vfid|21878|vsiid|41820|ssid|tetracycline	nonhuman 13715|vfid|21878|vsiid|41820|ssid|tetracycline	13715|vfid|47721|vsiid|68558|ssid|tetracycline	nonhuman 13715|vfid|47721|vsiid|68558|ssid|tetracycline	13716|vfid|21880|vsiid|41823|ssid|putative	nonhuman 13716|vfid|21880|vsiid|41823|ssid|putative	13716|vfid|47722|vsiid|68559|ssid|putative	nonhuman 13716|vfid|47722|vsiid|68559|ssid|putative	13717|vfid|21882|vsiid|41826|ssid|putative	nonhuman 13717|vfid|21882|vsiid|41826|ssid|putative	13717|vfid|47723|vsiid|68560|ssid|putative	nonhuman 13717|vfid|47723|vsiid|68560|ssid|putative	13718|vfid|21884|vsiid|41829|ssid|putative	nonhuman 13718|vfid|21884|vsiid|41829|ssid|putative	13718|vfid|47724|vsiid|68561|ssid|putative	nonhuman 13718|vfid|47724|vsiid|68561|ssid|putative	13719|vfid|21886|vsiid|41832|ssid|putative	nonhuman 13719|vfid|21886|vsiid|41832|ssid|putative	13719|vfid|47725|vsiid|68562|ssid|putative	nonhuman 13719|vfid|47725|vsiid|68562|ssid|putative	13720|vfid|21888|vsiid|41835|ssid|unknown	nonhuman 13720|vfid|21888|vsiid|41835|ssid|unknown	13720|vfid|47726|vsiid|68563|ssid|unknown	nonhuman 13720|vfid|47726|vsiid|68563|ssid|unknown	13721|vfid|21890|vsiid|41838|ssid|ATP-binding	nonhuman 13721|vfid|21890|vsiid|41838|ssid|ATP-binding	13721|vfid|47727|vsiid|68564|ssid|ATP-binding	nonhuman 13721|vfid|47727|vsiid|68564|ssid|ATP-binding	13722|vfid|21892|vsiid|41841|ssid|FecD	nonhuman 13722|vfid|21892|vsiid|41841|ssid|FecD	13722|vfid|47729|vsiid|68566|ssid|FecD	nonhuman 13722|vfid|47729|vsiid|68566|ssid|FecD	13723|vfid|21894|vsiid|41844|ssid|FecC	nonhuman 13723|vfid|21894|vsiid|41844|ssid|FecC	13723|vfid|47730|vsiid|68567|ssid|FecC	nonhuman 13723|vfid|47730|vsiid|68567|ssid|FecC	13724|vfid|21896|vsiid|41847|ssid|FecB	nonhuman 13724|vfid|21896|vsiid|41847|ssid|FecB	13724|vfid|47731|vsiid|68568|ssid|FecB	nonhuman 13724|vfid|47731|vsiid|68568|ssid|FecB	13725|vfid|21898|vsiid|41850|ssid|unknown	nonhuman 13725|vfid|21898|vsiid|41850|ssid|unknown	13725|vfid|47732|vsiid|68569|ssid|unknown	nonhuman 13725|vfid|47732|vsiid|68569|ssid|unknown	13726|vfid|21900|vsiid|41853|ssid|FecA	nonhuman 13726|vfid|21900|vsiid|41853|ssid|FecA	13726|vfid|47733|vsiid|68570|ssid|FecA	nonhuman 13726|vfid|47733|vsiid|68570|ssid|FecA	13727|vfid|21902|vsiid|41856|ssid|FecR	nonhuman 13727|vfid|21902|vsiid|41856|ssid|FecR	13727|vfid|47734|vsiid|68571|ssid|FecR	nonhuman 13727|vfid|47734|vsiid|68571|ssid|FecR	13728|vfid|21904|vsiid|41859|ssid|FecI	nonhuman 13728|vfid|21904|vsiid|41859|ssid|FecI	13728|vfid|47735|vsiid|68572|ssid|FecI	nonhuman 13728|vfid|47735|vsiid|68572|ssid|FecI	13729|vfid|21906|vsiid|41862|ssid|unknown	nonhuman 13729|vfid|21906|vsiid|41862|ssid|unknown	13729|vfid|47736|vsiid|68573|ssid|unknown	nonhuman 13729|vfid|47736|vsiid|68573|ssid|unknown	13730|vfid|21908|vsiid|41865|ssid|unknown	nonhuman 13730|vfid|21908|vsiid|41865|ssid|unknown	13730|vfid|47737|vsiid|68574|ssid|unknown	nonhuman 13730|vfid|47737|vsiid|68574|ssid|unknown	13731|vfid|21910|vsiid|41868|ssid|unknown	nonhuman 13731|vfid|21910|vsiid|41868|ssid|unknown	13731|vfid|47739|vsiid|68576|ssid|unknown	nonhuman 13731|vfid|47739|vsiid|68576|ssid|unknown	13732|vfid|21912|vsiid|41871|ssid|unknown	nonhuman 13732|vfid|21912|vsiid|41871|ssid|unknown	13732|vfid|47740|vsiid|68577|ssid|unknown	nonhuman 13732|vfid|47740|vsiid|68577|ssid|unknown	13733|vfid|21914|vsiid|41874|ssid|unknown	nonhuman 13733|vfid|21914|vsiid|41874|ssid|unknown	13733|vfid|47741|vsiid|68578|ssid|unknown	nonhuman 13733|vfid|47741|vsiid|68578|ssid|unknown	13734|vfid|21916|vsiid|41877|ssid|unknown	nonhuman 13734|vfid|21916|vsiid|41877|ssid|unknown	13734|vfid|47742|vsiid|68579|ssid|unknown	nonhuman 13734|vfid|47742|vsiid|68579|ssid|unknown	13735|vfid|21918|vsiid|41880|ssid|putative	nonhuman 13735|vfid|21918|vsiid|41880|ssid|putative	13735|vfid|47743|vsiid|68580|ssid|putative	nonhuman 13735|vfid|47743|vsiid|68580|ssid|putative	13736|vfid|21920|vsiid|41883|ssid|unknown	nonhuman 13736|vfid|21920|vsiid|41883|ssid|unknown	13736|vfid|47745|vsiid|68582|ssid|unknown	nonhuman 13736|vfid|47745|vsiid|68582|ssid|unknown	13737|vfid|21922|vsiid|41886|ssid|unknown	nonhuman 13737|vfid|21922|vsiid|41886|ssid|unknown	13737|vfid|47746|vsiid|68583|ssid|unknown	nonhuman 13737|vfid|47746|vsiid|68583|ssid|unknown	13738|vfid|21924|vsiid|41889|ssid|unknown	nonhuman 13738|vfid|21924|vsiid|41889|ssid|unknown	13738|vfid|47747|vsiid|68584|ssid|unknown	nonhuman 13738|vfid|47747|vsiid|68584|ssid|unknown	13739|vfid|21926|vsiid|41892|ssid|unknown	nonhuman 13739|vfid|21926|vsiid|41892|ssid|unknown	13739|vfid|47748|vsiid|68585|ssid|unknown	nonhuman 13739|vfid|47748|vsiid|68585|ssid|unknown	13740|vfid|21928|vsiid|41895|ssid|unknown	nonhuman 13740|vfid|21928|vsiid|41895|ssid|unknown	13740|vfid|47750|vsiid|68587|ssid|unknown	nonhuman 13740|vfid|47750|vsiid|68587|ssid|unknown	13741|vfid|21930|vsiid|41898|ssid|unknown	nonhuman 13741|vfid|21930|vsiid|41898|ssid|unknown	13741|vfid|47751|vsiid|68588|ssid|unknown	nonhuman 13741|vfid|47751|vsiid|68588|ssid|unknown	13742|vfid|21932|vsiid|41901|ssid|putative	nonhuman 13742|vfid|21932|vsiid|41901|ssid|putative	13742|vfid|47752|vsiid|68589|ssid|putative	nonhuman 13742|vfid|47752|vsiid|68589|ssid|putative	13743|vfid|21934|vsiid|41904|ssid|unknown	nonhuman 13743|vfid|21934|vsiid|41904|ssid|unknown	13743|vfid|47753|vsiid|68590|ssid|unknown	nonhuman 13743|vfid|47753|vsiid|68590|ssid|unknown	13745|vfid|21938|vsiid|41910|ssid|unknown	nonhuman 13745|vfid|21938|vsiid|41910|ssid|unknown	13745|vfid|47755|vsiid|68592|ssid|unknown	nonhuman 13745|vfid|47755|vsiid|68592|ssid|unknown	13747|vfid|21942|vsiid|41916|ssid|unknown	nonhuman 13747|vfid|21942|vsiid|41916|ssid|unknown	13748|vfid|21944|vsiid|41919|ssid|unknown	nonhuman 13748|vfid|21944|vsiid|41919|ssid|unknown	13748|vfid|47758|vsiid|68595|ssid|unknown	nonhuman 13748|vfid|47758|vsiid|68595|ssid|unknown	13749|vfid|21946|vsiid|41922|ssid|unknown	nonhuman 13749|vfid|21946|vsiid|41922|ssid|unknown	13749|vfid|47759|vsiid|68596|ssid|unknown	nonhuman 13749|vfid|47759|vsiid|68596|ssid|unknown	1374|vfid|32331|vsiid|53151|ssid|tetracycline	nonhuman 1374|vfid|32331|vsiid|53151|ssid|tetracycline	13750|vfid|21948|vsiid|41925|ssid|unknown	nonhuman 13750|vfid|21948|vsiid|41925|ssid|unknown	13750|vfid|47760|vsiid|68597|ssid|unknown	nonhuman 13750|vfid|47760|vsiid|68597|ssid|unknown	13751|vfid|21950|vsiid|41928|ssid|unknown	nonhuman 13751|vfid|21950|vsiid|41928|ssid|unknown	13751|vfid|47761|vsiid|68598|ssid|unknown	nonhuman 13751|vfid|47761|vsiid|68598|ssid|unknown	13752|vfid|21952|vsiid|41931|ssid|unknown	nonhuman 13752|vfid|21952|vsiid|41931|ssid|unknown	13752|vfid|47762|vsiid|68599|ssid|unknown	nonhuman 13752|vfid|47762|vsiid|68599|ssid|unknown	13753|vfid|21954|vsiid|41934|ssid|IS1328	nonhuman 13753|vfid|21954|vsiid|41934|ssid|IS1328	13753|vfid|47763|vsiid|68600|ssid|IS1328	nonhuman 13753|vfid|47763|vsiid|68600|ssid|IS1328	13754|vfid|47764|vsiid|68601|ssid|unknown	nonhuman 13754|vfid|47764|vsiid|68601|ssid|unknown	13755|vfid|47765|vsiid|68602|ssid|ShiB	nonhuman 13755|vfid|47765|vsiid|68602|ssid|ShiB	13756|vfid|21960|vsiid|41943|ssid|unknown	nonhuman 13756|vfid|21960|vsiid|41943|ssid|unknown	13756|vfid|47766|vsiid|68603|ssid|unknown	nonhuman 13756|vfid|47766|vsiid|68603|ssid|unknown	13757|vfid|21962|vsiid|41946|ssid|IucA	nonhuman 13757|vfid|21962|vsiid|41946|ssid|IucA	13757|vfid|47767|vsiid|68604|ssid|IucA	nonhuman 13757|vfid|47767|vsiid|68604|ssid|IucA	13758|vfid|21964|vsiid|41949|ssid|IucB	nonhuman 13758|vfid|21964|vsiid|41949|ssid|IucB	13758|vfid|47768|vsiid|68605|ssid|IucB	nonhuman 13758|vfid|47768|vsiid|68605|ssid|IucB	13759|vfid|21966|vsiid|41952|ssid|IucC	nonhuman 13759|vfid|21966|vsiid|41952|ssid|IucC	13759|vfid|47769|vsiid|68606|ssid|IucC	nonhuman 13759|vfid|47769|vsiid|68606|ssid|IucC	13760|vfid|21968|vsiid|41955|ssid|IucD	nonhuman 13760|vfid|21968|vsiid|41955|ssid|IucD	13760|vfid|47770|vsiid|68607|ssid|IucD	nonhuman 13760|vfid|47770|vsiid|68607|ssid|IucD	13761|vfid|21970|vsiid|41958|ssid|IutA	nonhuman 13761|vfid|21970|vsiid|41958|ssid|IutA	13761|vfid|47771|vsiid|68608|ssid|IutA	nonhuman 13761|vfid|47771|vsiid|68608|ssid|IutA	13768|vfid|47780|vsiid|68617|ssid|type	nonhuman 13768|vfid|47780|vsiid|68617|ssid|type	1376|vfid|32332|vsiid|53152|ssid|tetracycline	nonhuman 1376|vfid|32332|vsiid|53152|ssid|tetracycline	13772|vfid|21992|vsiid|41991|ssid|DNA	nonhuman 13772|vfid|21992|vsiid|41991|ssid|DNA	13772|vfid|47784|vsiid|68621|ssid|DNA	nonhuman 13772|vfid|47784|vsiid|68621|ssid|DNA	1378|vfid|32333|vsiid|53153|ssid|mobilization	nonhuman 1378|vfid|32333|vsiid|53153|ssid|mobilization	1380|vfid|32334|vsiid|53154|ssid|TetW	nonhuman 1380|vfid|32334|vsiid|53154|ssid|TetW	13817|vfid|22082|vsiid|42126|ssid|glutamine	nonhuman 13817|vfid|22082|vsiid|42126|ssid|glutamine	13817|vfid|48038|vsiid|68875|ssid|glutamine	nonhuman 13817|vfid|48038|vsiid|68875|ssid|glutamine	13824|vfid|22096|vsiid|42147|ssid|hypothetical	nonhuman 13824|vfid|22096|vsiid|42147|ssid|hypothetical	13825|vfid|22098|vsiid|42150|ssid|hypothetical	nonhuman 13825|vfid|22098|vsiid|42150|ssid|hypothetical	13826|vfid|22100|vsiid|42153|ssid|hypothetical	nonhuman 13826|vfid|22100|vsiid|42153|ssid|hypothetical	13826|vfid|48101|vsiid|68938|ssid|hypothetical	nonhuman 13826|vfid|48101|vsiid|68938|ssid|hypothetical	13827|vfid|22102|vsiid|42156|ssid|ORF	nonhuman 13827|vfid|22102|vsiid|42156|ssid|ORF	13827|vfid|48102|vsiid|68939|ssid|ORF	nonhuman 13827|vfid|48102|vsiid|68939|ssid|ORF	13828|vfid|22104|vsiid|42159|ssid|ORF	nonhuman 13828|vfid|22104|vsiid|42159|ssid|ORF	13828|vfid|48103|vsiid|68940|ssid|ORF	nonhuman 13828|vfid|48103|vsiid|68940|ssid|ORF	13829|vfid|22106|vsiid|42162|ssid|putative	nonhuman 13829|vfid|22106|vsiid|42162|ssid|putative	13829|vfid|48104|vsiid|68941|ssid|putative	nonhuman 13829|vfid|48104|vsiid|68941|ssid|putative	1382|vfid|32335|vsiid|53155|ssid|TetW	nonhuman 1382|vfid|32335|vsiid|53155|ssid|TetW	13830|vfid|22108|vsiid|42165|ssid|PrsX	nonhuman 13830|vfid|22108|vsiid|42165|ssid|PrsX	13830|vfid|48105|vsiid|68942|ssid|PrsX	nonhuman 13830|vfid|48105|vsiid|68942|ssid|PrsX	13832|vfid|22112|vsiid|42171|ssid|hypothetical	nonhuman 13832|vfid|22112|vsiid|42171|ssid|hypothetical	13834|vfid|22116|vsiid|42177|ssid|putative	nonhuman 13834|vfid|22116|vsiid|42177|ssid|putative	13842|vfid|22132|vsiid|42201|ssid|hypothetical	nonhuman 13842|vfid|22132|vsiid|42201|ssid|hypothetical	13842|vfid|48117|vsiid|68954|ssid|hypothetical	nonhuman 13842|vfid|48117|vsiid|68954|ssid|hypothetical	13845|vfid|22138|vsiid|42210|ssid|hypothetical	nonhuman 13845|vfid|22138|vsiid|42210|ssid|hypothetical	13845|vfid|48120|vsiid|68957|ssid|hypothetical	nonhuman 13845|vfid|48120|vsiid|68957|ssid|hypothetical	13846|vfid|22140|vsiid|42213|ssid|hypothetical	nonhuman 13846|vfid|22140|vsiid|42213|ssid|hypothetical	13846|vfid|48121|vsiid|68958|ssid|hypothetical	nonhuman 13846|vfid|48121|vsiid|68958|ssid|hypothetical	13847|vfid|22142|vsiid|42216|ssid|hypothetical	nonhuman 13847|vfid|22142|vsiid|42216|ssid|hypothetical	13847|vfid|48122|vsiid|68959|ssid|hypothetical	nonhuman 13847|vfid|48122|vsiid|68959|ssid|hypothetical	13848|vfid|22144|vsiid|42219|ssid|hypothetical	nonhuman 13848|vfid|22144|vsiid|42219|ssid|hypothetical	13848|vfid|48124|vsiid|68961|ssid|hypothetical	nonhuman 13848|vfid|48124|vsiid|68961|ssid|hypothetical	13850|vfid|22148|vsiid|42225|ssid|ORF	nonhuman 13850|vfid|22148|vsiid|42225|ssid|ORF	13850|vfid|48126|vsiid|68963|ssid|ORF	nonhuman 13850|vfid|48126|vsiid|68963|ssid|ORF	13851|vfid|22150|vsiid|42228|ssid|l7045	nonhuman 13851|vfid|22150|vsiid|42228|ssid|l7045	13851|vfid|48127|vsiid|68964|ssid|l7045	nonhuman 13851|vfid|48127|vsiid|68964|ssid|l7045	13860|vfid|22168|vsiid|42255|ssid|putative	nonhuman 13860|vfid|22168|vsiid|42255|ssid|putative	13860|vfid|48138|vsiid|68975|ssid|putative	nonhuman 13860|vfid|48138|vsiid|68975|ssid|putative	13869|vfid|22186|vsiid|42282|ssid|Z1203	nonhuman 13869|vfid|22186|vsiid|42282|ssid|Z1203	13869|vfid|48148|vsiid|68985|ssid|Z1203	nonhuman 13869|vfid|48148|vsiid|68985|ssid|Z1203	13870|vfid|22188|vsiid|42285|ssid|Z1204	nonhuman 13870|vfid|22188|vsiid|42285|ssid|Z1204	13870|vfid|48149|vsiid|68986|ssid|Z1204	nonhuman 13870|vfid|48149|vsiid|68986|ssid|Z1204	13871|vfid|22190|vsiid|42288|ssid|L0006	nonhuman 13871|vfid|22190|vsiid|42288|ssid|L0006	13871|vfid|48150|vsiid|68987|ssid|L0006	nonhuman 13871|vfid|48150|vsiid|68987|ssid|L0006	13874|vfid|22196|vsiid|42297|ssid|hypothetical	nonhuman 13874|vfid|22196|vsiid|42297|ssid|hypothetical	13874|vfid|48153|vsiid|68990|ssid|hypothetical	nonhuman 13874|vfid|48153|vsiid|68990|ssid|hypothetical	13875|vfid|22198|vsiid|42300|ssid|putative	nonhuman 13875|vfid|22198|vsiid|42300|ssid|putative	13875|vfid|48154|vsiid|68991|ssid|putative	nonhuman 13875|vfid|48154|vsiid|68991|ssid|putative	13876|vfid|22200|vsiid|42303|ssid|putative	nonhuman 13876|vfid|22200|vsiid|42303|ssid|putative	13876|vfid|48155|vsiid|68992|ssid|putative	nonhuman 13876|vfid|48155|vsiid|68992|ssid|putative	13877|vfid|22202|vsiid|42306|ssid|IS66-like	nonhuman 13877|vfid|22202|vsiid|42306|ssid|IS66-like	13877|vfid|48156|vsiid|68993|ssid|IS66-like	nonhuman 13877|vfid|48156|vsiid|68993|ssid|IS66-like	13878|vfid|22204|vsiid|42309|ssid|ORF	nonhuman 13878|vfid|22204|vsiid|42309|ssid|ORF	13878|vfid|48158|vsiid|68995|ssid|ORF	nonhuman 13878|vfid|48158|vsiid|68995|ssid|ORF	13879|vfid|22206|vsiid|42312|ssid|ORF	nonhuman 13879|vfid|22206|vsiid|42312|ssid|ORF	13879|vfid|48159|vsiid|68996|ssid|ORF	nonhuman 13879|vfid|48159|vsiid|68996|ssid|ORF	13880|vfid|22208|vsiid|42315|ssid|L0015	nonhuman 13880|vfid|22208|vsiid|42315|ssid|L0015	13880|vfid|48161|vsiid|68998|ssid|L0015	nonhuman 13880|vfid|48161|vsiid|68998|ssid|L0015	13881|vfid|22210|vsiid|42318|ssid|L0014	nonhuman 13881|vfid|22210|vsiid|42318|ssid|L0014	13881|vfid|48162|vsiid|68999|ssid|L0014	nonhuman 13881|vfid|48162|vsiid|68999|ssid|L0014	13882|vfid|22212|vsiid|42321|ssid|L0013	nonhuman 13882|vfid|22212|vsiid|42321|ssid|L0013	13882|vfid|48163|vsiid|69000|ssid|L0013	nonhuman 13882|vfid|48163|vsiid|69000|ssid|L0013	13884|vfid|22216|vsiid|42327|ssid|hypothetical	nonhuman 13884|vfid|22216|vsiid|42327|ssid|hypothetical	13884|vfid|48165|vsiid|69002|ssid|hypothetical	nonhuman 13884|vfid|48165|vsiid|69002|ssid|hypothetical	13885|vfid|22218|vsiid|42330|ssid|putative	nonhuman 13885|vfid|22218|vsiid|42330|ssid|putative	13885|vfid|48166|vsiid|69003|ssid|putative	nonhuman 13885|vfid|48166|vsiid|69003|ssid|putative	13886|vfid|22220|vsiid|42333|ssid|hypothetical	nonhuman 13886|vfid|22220|vsiid|42333|ssid|hypothetical	13886|vfid|48167|vsiid|69004|ssid|hypothetical	nonhuman 13886|vfid|48167|vsiid|69004|ssid|hypothetical	13887|vfid|22222|vsiid|42336|ssid|hypothetical	nonhuman 13887|vfid|22222|vsiid|42336|ssid|hypothetical	13887|vfid|48168|vsiid|69005|ssid|hypothetical	nonhuman 13887|vfid|48168|vsiid|69005|ssid|hypothetical	13888|vfid|22224|vsiid|42339|ssid|hypothetical	nonhuman 13888|vfid|22224|vsiid|42339|ssid|hypothetical	13888|vfid|48169|vsiid|69006|ssid|hypothetical	nonhuman 13888|vfid|48169|vsiid|69006|ssid|hypothetical	13889|vfid|22226|vsiid|42342|ssid|hypothetical	nonhuman 13889|vfid|22226|vsiid|42342|ssid|hypothetical	13889|vfid|48170|vsiid|69007|ssid|hypothetical	nonhuman 13889|vfid|48170|vsiid|69007|ssid|hypothetical	1388|vfid|32338|vsiid|53158|ssid|tetracycline	nonhuman 1388|vfid|32338|vsiid|53158|ssid|tetracycline	13890|vfid|22228|vsiid|42345|ssid|Z1215	nonhuman 13890|vfid|22228|vsiid|42345|ssid|Z1215	13890|vfid|48171|vsiid|69008|ssid|Z1215	nonhuman 13890|vfid|48171|vsiid|69008|ssid|Z1215	13891|vfid|22230|vsiid|42348|ssid|Z1216	nonhuman 13891|vfid|22230|vsiid|42348|ssid|Z1216	13891|vfid|48172|vsiid|69009|ssid|Z1216	nonhuman 13891|vfid|48172|vsiid|69009|ssid|Z1216	13892|vfid|22232|vsiid|42351|ssid|Z1217	nonhuman 13892|vfid|22232|vsiid|42351|ssid|Z1217	13892|vfid|48173|vsiid|69010|ssid|Z1217	nonhuman 13892|vfid|48173|vsiid|69010|ssid|Z1217	13893|vfid|22234|vsiid|42354|ssid|YeeT	nonhuman 13893|vfid|22234|vsiid|42354|ssid|YeeT	13893|vfid|48174|vsiid|69011|ssid|YeeT	nonhuman 13893|vfid|48174|vsiid|69011|ssid|YeeT	13894|vfid|22236|vsiid|42357|ssid|Z5091	nonhuman 13894|vfid|22236|vsiid|42357|ssid|Z5091	13894|vfid|48175|vsiid|69012|ssid|Z5091	nonhuman 13894|vfid|48175|vsiid|69012|ssid|Z5091	13895|vfid|22238|vsiid|42360|ssid|Z5092	nonhuman 13895|vfid|22238|vsiid|42360|ssid|Z5092	13895|vfid|48176|vsiid|69013|ssid|Z5092	nonhuman 13895|vfid|48176|vsiid|69013|ssid|Z5092	13896|vfid|22240|vsiid|42363|ssid|Z1225	nonhuman 13896|vfid|22240|vsiid|42363|ssid|Z1225	13896|vfid|48177|vsiid|69014|ssid|Z1225	nonhuman 13896|vfid|48177|vsiid|69014|ssid|Z1225	13897|vfid|22242|vsiid|42366|ssid|Z1226	nonhuman 13897|vfid|22242|vsiid|42366|ssid|Z1226	13897|vfid|48179|vsiid|69016|ssid|Z1226	nonhuman 13897|vfid|48179|vsiid|69016|ssid|Z1226	13898|vfid|22244|vsiid|42369|ssid|bacteriophage	nonhuman 13898|vfid|22244|vsiid|42369|ssid|bacteriophage	13898|vfid|48181|vsiid|69018|ssid|bacteriophage	nonhuman 13898|vfid|48181|vsiid|69018|ssid|bacteriophage	13899|vfid|22246|vsiid|42372|ssid|hypothetical	nonhuman 13899|vfid|22246|vsiid|42372|ssid|hypothetical	13899|vfid|48182|vsiid|69019|ssid|hypothetical	nonhuman 13899|vfid|48182|vsiid|69019|ssid|hypothetical	138|vfid|31703|vsiid|52523|ssid|metallo-beta-lactamase	nonhuman 138|vfid|31703|vsiid|52523|ssid|metallo-beta-lactamase	13900|vfid|22248|vsiid|42375|ssid|hypothetical	nonhuman 13900|vfid|22248|vsiid|42375|ssid|hypothetical	13900|vfid|48183|vsiid|69020|ssid|hypothetical	nonhuman 13900|vfid|48183|vsiid|69020|ssid|hypothetical	13901|vfid|22250|vsiid|42378|ssid|adhesin/virulence	nonhuman 13901|vfid|22250|vsiid|42378|ssid|adhesin/virulence	13901|vfid|48184|vsiid|69021|ssid|adhesin/virulence	nonhuman 13901|vfid|48184|vsiid|69021|ssid|adhesin/virulence	13902|vfid|22252|vsiid|42381|ssid|hypothetical	nonhuman 13902|vfid|22252|vsiid|42381|ssid|hypothetical	13902|vfid|48185|vsiid|69022|ssid|hypothetical	nonhuman 13902|vfid|48185|vsiid|69022|ssid|hypothetical	13903|vfid|22254|vsiid|42384|ssid|PrfX	nonhuman 13903|vfid|22254|vsiid|42384|ssid|PrfX	13903|vfid|48186|vsiid|69023|ssid|PrfX	nonhuman 13903|vfid|48186|vsiid|69023|ssid|PrfX	13904|vfid|22256|vsiid|42387|ssid|PrfG	nonhuman 13904|vfid|22256|vsiid|42387|ssid|PrfG	13904|vfid|48187|vsiid|69024|ssid|PrfG	nonhuman 13904|vfid|48187|vsiid|69024|ssid|PrfG	13905|vfid|22258|vsiid|42390|ssid|PrfF	nonhuman 13905|vfid|22258|vsiid|42390|ssid|PrfF	13905|vfid|48188|vsiid|69025|ssid|PrfF	nonhuman 13905|vfid|48188|vsiid|69025|ssid|PrfF	13907|vfid|22262|vsiid|42396|ssid|PrfK	nonhuman 13907|vfid|22262|vsiid|42396|ssid|PrfK	13907|vfid|48190|vsiid|69027|ssid|PrfK	nonhuman 13907|vfid|48190|vsiid|69027|ssid|PrfK	13908|vfid|22264|vsiid|42399|ssid|PrfJ	nonhuman 13908|vfid|22264|vsiid|42399|ssid|PrfJ	13908|vfid|48191|vsiid|69028|ssid|PrfJ	nonhuman 13908|vfid|48191|vsiid|69028|ssid|PrfJ	13909|vfid|22266|vsiid|42402|ssid|PrfD	nonhuman 13909|vfid|22266|vsiid|42402|ssid|PrfD	13909|vfid|48192|vsiid|69029|ssid|PrfD	nonhuman 13909|vfid|48192|vsiid|69029|ssid|PrfD	1390|vfid|32339|vsiid|53159|ssid|tetY	nonhuman 1390|vfid|32339|vsiid|53159|ssid|tetY	13910|vfid|22268|vsiid|42405|ssid|PrfC	nonhuman 13910|vfid|22268|vsiid|42405|ssid|PrfC	13910|vfid|48194|vsiid|69031|ssid|PrfC	nonhuman 13910|vfid|48194|vsiid|69031|ssid|PrfC	13911|vfid|22270|vsiid|42408|ssid|PrfH	nonhuman 13911|vfid|22270|vsiid|42408|ssid|PrfH	13911|vfid|48195|vsiid|69032|ssid|PrfH	nonhuman 13911|vfid|48195|vsiid|69032|ssid|PrfH	13912|vfid|22272|vsiid|42411|ssid|PrfA	nonhuman 13912|vfid|22272|vsiid|42411|ssid|PrfA	13913|vfid|22274|vsiid|42414|ssid|PrfB	nonhuman 13913|vfid|22274|vsiid|42414|ssid|PrfB	13914|vfid|22276|vsiid|42417|ssid|PrfI	nonhuman 13914|vfid|22276|vsiid|42417|ssid|PrfI	13914|vfid|48199|vsiid|69036|ssid|PrfI	nonhuman 13914|vfid|48199|vsiid|69036|ssid|PrfI	13916|vfid|22280|vsiid|42423|ssid|hypothetical	nonhuman 13916|vfid|22280|vsiid|42423|ssid|hypothetical	13916|vfid|48201|vsiid|69038|ssid|hypothetical	nonhuman 13916|vfid|48201|vsiid|69038|ssid|hypothetical	13920|vfid|48205|vsiid|69042|ssid|HlyA	nonhuman 13920|vfid|48205|vsiid|69042|ssid|HlyA	13922|vfid|22292|vsiid|42441|ssid|hypothetical	nonhuman 13922|vfid|22292|vsiid|42441|ssid|hypothetical	13923|vfid|22294|vsiid|42444|ssid|hypothetical	nonhuman 13923|vfid|22294|vsiid|42444|ssid|hypothetical	13927|vfid|22302|vsiid|42456|ssid|hypothetical	nonhuman 13927|vfid|22302|vsiid|42456|ssid|hypothetical	13927|vfid|48213|vsiid|69050|ssid|hypothetical	nonhuman 13927|vfid|48213|vsiid|69050|ssid|hypothetical	13928|vfid|22304|vsiid|42459|ssid|hypothetical	nonhuman 13928|vfid|22304|vsiid|42459|ssid|hypothetical	13928|vfid|48215|vsiid|69052|ssid|hypothetical	nonhuman 13928|vfid|48215|vsiid|69052|ssid|hypothetical	13929|vfid|22306|vsiid|42462|ssid|hypothetical	nonhuman 13929|vfid|22306|vsiid|42462|ssid|hypothetical	1392|vfid|32340|vsiid|53160|ssid|integrase	nonhuman 1392|vfid|32340|vsiid|53160|ssid|integrase	13933|vfid|22314|vsiid|42474|ssid|hypothetical	nonhuman 13933|vfid|22314|vsiid|42474|ssid|hypothetical	13933|vfid|48221|vsiid|69058|ssid|hypothetical	nonhuman 13933|vfid|48221|vsiid|69058|ssid|hypothetical	13934|vfid|22316|vsiid|42477|ssid|hypothetical	nonhuman 13934|vfid|22316|vsiid|42477|ssid|hypothetical	13934|vfid|48222|vsiid|69059|ssid|hypothetical	nonhuman 13934|vfid|48222|vsiid|69059|ssid|hypothetical	13935|vfid|22318|vsiid|42480|ssid|hypothetical	nonhuman 13935|vfid|22318|vsiid|42480|ssid|hypothetical	13935|vfid|48223|vsiid|69060|ssid|hypothetical	nonhuman 13935|vfid|48223|vsiid|69060|ssid|hypothetical	13936|vfid|22320|vsiid|42483|ssid|hypothetical	nonhuman 13936|vfid|22320|vsiid|42483|ssid|hypothetical	13937|vfid|22322|vsiid|42486|ssid|hypothetical	nonhuman 13937|vfid|22322|vsiid|42486|ssid|hypothetical	13937|vfid|48225|vsiid|69062|ssid|hypothetical	nonhuman 13937|vfid|48225|vsiid|69062|ssid|hypothetical	13938|vfid|22324|vsiid|42489|ssid|hypothetical	nonhuman 13938|vfid|22324|vsiid|42489|ssid|hypothetical	13938|vfid|48226|vsiid|69063|ssid|hypothetical	nonhuman 13938|vfid|48226|vsiid|69063|ssid|hypothetical	13939|vfid|48227|vsiid|69064|ssid|hypothetical	nonhuman 13939|vfid|48227|vsiid|69064|ssid|hypothetical	13940|vfid|22328|vsiid|42495|ssid|hypothetical	nonhuman 13940|vfid|22328|vsiid|42495|ssid|hypothetical	13940|vfid|48228|vsiid|69065|ssid|hypothetical	nonhuman 13940|vfid|48228|vsiid|69065|ssid|hypothetical	13941|vfid|22330|vsiid|42498|ssid|hypothetical	nonhuman 13941|vfid|22330|vsiid|42498|ssid|hypothetical	13941|vfid|48229|vsiid|69066|ssid|hypothetical	nonhuman 13941|vfid|48229|vsiid|69066|ssid|hypothetical	13942|vfid|22332|vsiid|42501|ssid|hypothetical	nonhuman 13942|vfid|22332|vsiid|42501|ssid|hypothetical	13942|vfid|48230|vsiid|69067|ssid|hypothetical	nonhuman 13942|vfid|48230|vsiid|69067|ssid|hypothetical	13943|vfid|22334|vsiid|42504|ssid|hypothetical	nonhuman 13943|vfid|22334|vsiid|42504|ssid|hypothetical	13943|vfid|48231|vsiid|69068|ssid|hypothetical	nonhuman 13943|vfid|48231|vsiid|69068|ssid|hypothetical	13944|vfid|22336|vsiid|42507|ssid|hypothetical	nonhuman 13944|vfid|22336|vsiid|42507|ssid|hypothetical	13944|vfid|48232|vsiid|69069|ssid|hypothetical	nonhuman 13944|vfid|48232|vsiid|69069|ssid|hypothetical	13946|vfid|48234|vsiid|69071|ssid|hypothetical	nonhuman 13946|vfid|48234|vsiid|69071|ssid|hypothetical	13947|vfid|22342|vsiid|42516|ssid|hypothetical	nonhuman 13947|vfid|22342|vsiid|42516|ssid|hypothetical	13948|vfid|22344|vsiid|42519|ssid|hypothetical	nonhuman 13948|vfid|22344|vsiid|42519|ssid|hypothetical	13948|vfid|48236|vsiid|69073|ssid|hypothetical	nonhuman 13948|vfid|48236|vsiid|69073|ssid|hypothetical	13949|vfid|22346|vsiid|42522|ssid|hypothetical	nonhuman 13949|vfid|22346|vsiid|42522|ssid|hypothetical	13949|vfid|48237|vsiid|69074|ssid|hypothetical	nonhuman 13949|vfid|48237|vsiid|69074|ssid|hypothetical	1394|vfid|32341|vsiid|53161|ssid|tetY	nonhuman 1394|vfid|32341|vsiid|53161|ssid|tetY	13950|vfid|48238|vsiid|69075|ssid|hypothetical	nonhuman 13950|vfid|48238|vsiid|69075|ssid|hypothetical	13951|vfid|22350|vsiid|42528|ssid|hypothetical	nonhuman 13951|vfid|22350|vsiid|42528|ssid|hypothetical	13951|vfid|48239|vsiid|69076|ssid|hypothetical	nonhuman 13951|vfid|48239|vsiid|69076|ssid|hypothetical	13952|vfid|22352|vsiid|42531|ssid|hypothetical	nonhuman 13952|vfid|22352|vsiid|42531|ssid|hypothetical	13952|vfid|48240|vsiid|69077|ssid|hypothetical	nonhuman 13952|vfid|48240|vsiid|69077|ssid|hypothetical	13953|vfid|22354|vsiid|42534|ssid|hypothetical	nonhuman 13953|vfid|22354|vsiid|42534|ssid|hypothetical	13953|vfid|48241|vsiid|69078|ssid|hypothetical	nonhuman 13953|vfid|48241|vsiid|69078|ssid|hypothetical	13954|vfid|22356|vsiid|42537|ssid|hypothetical	nonhuman 13954|vfid|22356|vsiid|42537|ssid|hypothetical	13954|vfid|48242|vsiid|69079|ssid|hypothetical	nonhuman 13954|vfid|48242|vsiid|69079|ssid|hypothetical	13955|vfid|22358|vsiid|42540|ssid|hypothetical	nonhuman 13955|vfid|22358|vsiid|42540|ssid|hypothetical	13955|vfid|48243|vsiid|69080|ssid|hypothetical	nonhuman 13955|vfid|48243|vsiid|69080|ssid|hypothetical	13956|vfid|22360|vsiid|42543|ssid|hypothetical	nonhuman 13956|vfid|22360|vsiid|42543|ssid|hypothetical	13956|vfid|48244|vsiid|69081|ssid|hypothetical	nonhuman 13956|vfid|48244|vsiid|69081|ssid|hypothetical	13957|vfid|22362|vsiid|42546|ssid|hypothetical	nonhuman 13957|vfid|22362|vsiid|42546|ssid|hypothetical	13957|vfid|48245|vsiid|69082|ssid|hypothetical	nonhuman 13957|vfid|48245|vsiid|69082|ssid|hypothetical	13958|vfid|22364|vsiid|42549|ssid|hypothetical	nonhuman 13958|vfid|22364|vsiid|42549|ssid|hypothetical	13958|vfid|48246|vsiid|69083|ssid|hypothetical	nonhuman 13958|vfid|48246|vsiid|69083|ssid|hypothetical	13959|vfid|22366|vsiid|42552|ssid|hypothetical	nonhuman 13959|vfid|22366|vsiid|42552|ssid|hypothetical	13959|vfid|48248|vsiid|69085|ssid|hypothetical	nonhuman 13959|vfid|48248|vsiid|69085|ssid|hypothetical	13960|vfid|22368|vsiid|42555|ssid|hypothetical	nonhuman 13960|vfid|22368|vsiid|42555|ssid|hypothetical	13960|vfid|48249|vsiid|69086|ssid|hypothetical	nonhuman 13960|vfid|48249|vsiid|69086|ssid|hypothetical	13961|vfid|22370|vsiid|42558|ssid|hypothetical	nonhuman 13961|vfid|22370|vsiid|42558|ssid|hypothetical	13961|vfid|48250|vsiid|69087|ssid|hypothetical	nonhuman 13961|vfid|48250|vsiid|69087|ssid|hypothetical	13962|vfid|22372|vsiid|42561|ssid|hypothetical	nonhuman 13962|vfid|22372|vsiid|42561|ssid|hypothetical	13962|vfid|48251|vsiid|69088|ssid|hypothetical	nonhuman 13962|vfid|48251|vsiid|69088|ssid|hypothetical	13963|vfid|22374|vsiid|42564|ssid|hypothetical	nonhuman 13963|vfid|22374|vsiid|42564|ssid|hypothetical	13964|vfid|22376|vsiid|42567|ssid|hypothetical	nonhuman 13964|vfid|22376|vsiid|42567|ssid|hypothetical	13964|vfid|48253|vsiid|69090|ssid|hypothetical	nonhuman 13964|vfid|48253|vsiid|69090|ssid|hypothetical	13965|vfid|22378|vsiid|42570|ssid|OrfB	nonhuman 13965|vfid|22378|vsiid|42570|ssid|OrfB	13965|vfid|48255|vsiid|69092|ssid|OrfB	nonhuman 13965|vfid|48255|vsiid|69092|ssid|OrfB	13966|vfid|22380|vsiid|42573|ssid|OrfA	nonhuman 13966|vfid|22380|vsiid|42573|ssid|OrfA	13966|vfid|48256|vsiid|69093|ssid|OrfA	nonhuman 13966|vfid|48256|vsiid|69093|ssid|OrfA	13967|vfid|22382|vsiid|42576|ssid|hypothetical	nonhuman 13967|vfid|22382|vsiid|42576|ssid|hypothetical	13967|vfid|48257|vsiid|69094|ssid|hypothetical	nonhuman 13967|vfid|48257|vsiid|69094|ssid|hypothetical	13968|vfid|22384|vsiid|42579|ssid|hypothetical	nonhuman 13968|vfid|22384|vsiid|42579|ssid|hypothetical	13968|vfid|48258|vsiid|69095|ssid|hypothetical	nonhuman 13968|vfid|48258|vsiid|69095|ssid|hypothetical	13969|vfid|22386|vsiid|42582|ssid|hypothetical	nonhuman 13969|vfid|22386|vsiid|42582|ssid|hypothetical	13969|vfid|48260|vsiid|69097|ssid|hypothetical	nonhuman 13969|vfid|48260|vsiid|69097|ssid|hypothetical	1396|vfid|32342|vsiid|53162|ssid|tetY	nonhuman 1396|vfid|32342|vsiid|53162|ssid|tetY	13970|vfid|22388|vsiid|42585|ssid|hypothetical	nonhuman 13970|vfid|22388|vsiid|42585|ssid|hypothetical	13970|vfid|48261|vsiid|69098|ssid|hypothetical	nonhuman 13970|vfid|48261|vsiid|69098|ssid|hypothetical	13971|vfid|22390|vsiid|42588|ssid|hypothetical	nonhuman 13971|vfid|22390|vsiid|42588|ssid|hypothetical	13971|vfid|48262|vsiid|69099|ssid|hypothetical	nonhuman 13971|vfid|48262|vsiid|69099|ssid|hypothetical	13972|vfid|22392|vsiid|42591|ssid|hypothetical	nonhuman 13972|vfid|22392|vsiid|42591|ssid|hypothetical	13972|vfid|48263|vsiid|69100|ssid|hypothetical	nonhuman 13972|vfid|48263|vsiid|69100|ssid|hypothetical	13973|vfid|22394|vsiid|42594|ssid|hypothetical	nonhuman 13973|vfid|22394|vsiid|42594|ssid|hypothetical	13973|vfid|48265|vsiid|69102|ssid|hypothetical	nonhuman 13973|vfid|48265|vsiid|69102|ssid|hypothetical	13974|vfid|22396|vsiid|42597|ssid|hypothetical	nonhuman 13974|vfid|22396|vsiid|42597|ssid|hypothetical	13974|vfid|48266|vsiid|69103|ssid|hypothetical	nonhuman 13974|vfid|48266|vsiid|69103|ssid|hypothetical	13975|vfid|22398|vsiid|42600|ssid|hypothetical	nonhuman 13975|vfid|22398|vsiid|42600|ssid|hypothetical	13975|vfid|48267|vsiid|69104|ssid|hypothetical	nonhuman 13975|vfid|48267|vsiid|69104|ssid|hypothetical	13976|vfid|22400|vsiid|42603|ssid|hypothetical	nonhuman 13976|vfid|22400|vsiid|42603|ssid|hypothetical	13976|vfid|48268|vsiid|69105|ssid|hypothetical	nonhuman 13976|vfid|48268|vsiid|69105|ssid|hypothetical	13977|vfid|22402|vsiid|42606|ssid|hypothetical	nonhuman 13977|vfid|22402|vsiid|42606|ssid|hypothetical	13977|vfid|48270|vsiid|69107|ssid|hypothetical	nonhuman 13977|vfid|48270|vsiid|69107|ssid|hypothetical	13978|vfid|22404|vsiid|42609|ssid|hypothetical	nonhuman 13978|vfid|22404|vsiid|42609|ssid|hypothetical	13978|vfid|48271|vsiid|69108|ssid|hypothetical	nonhuman 13978|vfid|48271|vsiid|69108|ssid|hypothetical	13979|vfid|22406|vsiid|42612|ssid|hypothetical	nonhuman 13979|vfid|22406|vsiid|42612|ssid|hypothetical	13979|vfid|48272|vsiid|69109|ssid|hypothetical	nonhuman 13979|vfid|48272|vsiid|69109|ssid|hypothetical	13980|vfid|22408|vsiid|42615|ssid|hypothetical	nonhuman 13980|vfid|22408|vsiid|42615|ssid|hypothetical	13980|vfid|48273|vsiid|69110|ssid|hypothetical	nonhuman 13980|vfid|48273|vsiid|69110|ssid|hypothetical	13981|vfid|22410|vsiid|42618|ssid|hypothetical	nonhuman 13981|vfid|22410|vsiid|42618|ssid|hypothetical	13981|vfid|48274|vsiid|69111|ssid|hypothetical	nonhuman 13981|vfid|48274|vsiid|69111|ssid|hypothetical	13982|vfid|22412|vsiid|42621|ssid|integrase	nonhuman 13982|vfid|22412|vsiid|42621|ssid|integrase	13982|vfid|48275|vsiid|69112|ssid|integrase	nonhuman 13982|vfid|48275|vsiid|69112|ssid|integrase	13983|vfid|22414|vsiid|42624|ssid|excisionase	nonhuman 13983|vfid|22414|vsiid|42624|ssid|excisionase	13983|vfid|48276|vsiid|69113|ssid|excisionase	nonhuman 13983|vfid|48276|vsiid|69113|ssid|excisionase	13984|vfid|22416|vsiid|42627|ssid|IS100	nonhuman 13984|vfid|22416|vsiid|42627|ssid|IS100	13984|vfid|48277|vsiid|69114|ssid|IS100	nonhuman 13984|vfid|48277|vsiid|69114|ssid|IS100	13985|vfid|22418|vsiid|42630|ssid|IS100	nonhuman 13985|vfid|22418|vsiid|42630|ssid|IS100	13985|vfid|48278|vsiid|69115|ssid|IS100	nonhuman 13985|vfid|48278|vsiid|69115|ssid|IS100	13986|vfid|22420|vsiid|42633|ssid|hypothetical	nonhuman 13986|vfid|22420|vsiid|42633|ssid|hypothetical	13986|vfid|48279|vsiid|69116|ssid|hypothetical	nonhuman 13986|vfid|48279|vsiid|69116|ssid|hypothetical	13987|vfid|22422|vsiid|42636|ssid|hypothetical	nonhuman 13987|vfid|22422|vsiid|42636|ssid|hypothetical	13987|vfid|48281|vsiid|69118|ssid|hypothetical	nonhuman 13987|vfid|48281|vsiid|69118|ssid|hypothetical	13988|vfid|22424|vsiid|42639|ssid|hypothetical	nonhuman 13988|vfid|22424|vsiid|42639|ssid|hypothetical	13988|vfid|48282|vsiid|69119|ssid|hypothetical	nonhuman 13988|vfid|48282|vsiid|69119|ssid|hypothetical	13989|vfid|22426|vsiid|42642|ssid|transposase	nonhuman 13989|vfid|22426|vsiid|42642|ssid|transposase	13989|vfid|48283|vsiid|69120|ssid|transposase	nonhuman 13989|vfid|48283|vsiid|69120|ssid|transposase	1398|vfid|32343|vsiid|53163|ssid|tetY	nonhuman 1398|vfid|32343|vsiid|53163|ssid|tetY	13990|vfid|22428|vsiid|42645|ssid|hypothetical	nonhuman 13990|vfid|22428|vsiid|42645|ssid|hypothetical	13990|vfid|48284|vsiid|69121|ssid|hypothetical	nonhuman 13990|vfid|48284|vsiid|69121|ssid|hypothetical	13991|vfid|22430|vsiid|42648|ssid|microcin	nonhuman 13991|vfid|22430|vsiid|42648|ssid|microcin	13991|vfid|48285|vsiid|69122|ssid|microcin	nonhuman 13991|vfid|48285|vsiid|69122|ssid|microcin	13994|vfid|22436|vsiid|42657|ssid|hypothetical	nonhuman 13994|vfid|22436|vsiid|42657|ssid|hypothetical	13994|vfid|48288|vsiid|69125|ssid|hypothetical	nonhuman 13994|vfid|48288|vsiid|69125|ssid|hypothetical	13995|vfid|48289|vsiid|69126|ssid|hypothetical	nonhuman 13995|vfid|48289|vsiid|69126|ssid|hypothetical	13996|vfid|22440|vsiid|42663|ssid|hypothetical	nonhuman 13996|vfid|22440|vsiid|42663|ssid|hypothetical	13996|vfid|48290|vsiid|69127|ssid|hypothetical	nonhuman 13996|vfid|48290|vsiid|69127|ssid|hypothetical	13997|vfid|48291|vsiid|69128|ssid|hypothetical	nonhuman 13997|vfid|48291|vsiid|69128|ssid|hypothetical	139|vfid|140|vsiid|139|ssid|B.fragilis	nonhuman 139|vfid|140|vsiid|139|ssid|B.fragilis	14001|vfid|22450|vsiid|42678|ssid|SfaD	nonhuman 14001|vfid|22450|vsiid|42678|ssid|SfaD	14003|vfid|22454|vsiid|42684|ssid|SfaF	nonhuman 14003|vfid|22454|vsiid|42684|ssid|SfaF	14006|vfid|22460|vsiid|42693|ssid|SfaH	nonhuman 14006|vfid|22460|vsiid|42693|ssid|SfaH	14007|vfid|22462|vsiid|42696|ssid|SfaX	nonhuman 14007|vfid|22462|vsiid|42696|ssid|SfaX	14007|vfid|48302|vsiid|69139|ssid|SfaX	nonhuman 14007|vfid|48302|vsiid|69139|ssid|SfaX	14008|vfid|22464|vsiid|42699|ssid|IroN	nonhuman 14008|vfid|22464|vsiid|42699|ssid|IroN	14008|vfid|48303|vsiid|69140|ssid|IroN	nonhuman 14008|vfid|48303|vsiid|69140|ssid|IroN	14009|vfid|22466|vsiid|42702|ssid|IroE	nonhuman 14009|vfid|22466|vsiid|42702|ssid|IroE	14009|vfid|48304|vsiid|69141|ssid|IroE	nonhuman 14009|vfid|48304|vsiid|69141|ssid|IroE	1400|vfid|32344|vsiid|53164|ssid|tetY	nonhuman 1400|vfid|32344|vsiid|53164|ssid|tetY	14010|vfid|22468|vsiid|42705|ssid|IroD	nonhuman 14010|vfid|22468|vsiid|42705|ssid|IroD	14010|vfid|48305|vsiid|69142|ssid|IroD	nonhuman 14010|vfid|48305|vsiid|69142|ssid|IroD	14011|vfid|22470|vsiid|42708|ssid|ABC	nonhuman 14011|vfid|22470|vsiid|42708|ssid|ABC	14011|vfid|48306|vsiid|69143|ssid|ABC	nonhuman 14011|vfid|48306|vsiid|69143|ssid|ABC	14012|vfid|22472|vsiid|42711|ssid|IroB	nonhuman 14012|vfid|22472|vsiid|42711|ssid|IroB	14012|vfid|48307|vsiid|69144|ssid|IroB	nonhuman 14012|vfid|48307|vsiid|69144|ssid|IroB	14013|vfid|22474|vsiid|42714|ssid|transposase	nonhuman 14013|vfid|22474|vsiid|42714|ssid|transposase	14013|vfid|48308|vsiid|69145|ssid|transposase	nonhuman 14013|vfid|48308|vsiid|69145|ssid|transposase	14015|vfid|22478|vsiid|42720|ssid|putative	nonhuman 14015|vfid|22478|vsiid|42720|ssid|putative	14015|vfid|48311|vsiid|69148|ssid|putative	nonhuman 14015|vfid|48311|vsiid|69148|ssid|putative	14016|vfid|22480|vsiid|42723|ssid|hypothetical	nonhuman 14016|vfid|22480|vsiid|42723|ssid|hypothetical	14016|vfid|48312|vsiid|69149|ssid|hypothetical	nonhuman 14016|vfid|48312|vsiid|69149|ssid|hypothetical	14017|vfid|22482|vsiid|42726|ssid|putative	nonhuman 14017|vfid|22482|vsiid|42726|ssid|putative	14017|vfid|48313|vsiid|69150|ssid|putative	nonhuman 14017|vfid|48313|vsiid|69150|ssid|putative	14018|vfid|22484|vsiid|42729|ssid|hypothetical	nonhuman 14018|vfid|22484|vsiid|42729|ssid|hypothetical	14018|vfid|48314|vsiid|69151|ssid|hypothetical	nonhuman 14018|vfid|48314|vsiid|69151|ssid|hypothetical	14019|vfid|22486|vsiid|42732|ssid|hypothetical	nonhuman 14019|vfid|22486|vsiid|42732|ssid|hypothetical	14019|vfid|48315|vsiid|69152|ssid|hypothetical	nonhuman 14019|vfid|48315|vsiid|69152|ssid|hypothetical	14020|vfid|22488|vsiid|42735|ssid|transposase	nonhuman 14020|vfid|22488|vsiid|42735|ssid|transposase	14020|vfid|48316|vsiid|69153|ssid|transposase	nonhuman 14020|vfid|48316|vsiid|69153|ssid|transposase	14021|vfid|22490|vsiid|42738|ssid|transposase	nonhuman 14021|vfid|22490|vsiid|42738|ssid|transposase	14021|vfid|48317|vsiid|69154|ssid|transposase	nonhuman 14021|vfid|48317|vsiid|69154|ssid|transposase	14022|vfid|22492|vsiid|42741|ssid|ORF51	nonhuman 14022|vfid|22492|vsiid|42741|ssid|ORF51	14022|vfid|48318|vsiid|69155|ssid|ORF51	nonhuman 14022|vfid|48318|vsiid|69155|ssid|ORF51	14023|vfid|22494|vsiid|42744|ssid|ORF50	nonhuman 14023|vfid|22494|vsiid|42744|ssid|ORF50	14023|vfid|48319|vsiid|69156|ssid|ORF50	nonhuman 14023|vfid|48319|vsiid|69156|ssid|ORF50	14024|vfid|22496|vsiid|42747|ssid|hypothetical	nonhuman 14024|vfid|22496|vsiid|42747|ssid|hypothetical	14024|vfid|48320|vsiid|69157|ssid|hypothetical	nonhuman 14024|vfid|48320|vsiid|69157|ssid|hypothetical	14026|vfid|22500|vsiid|42753|ssid|putative	nonhuman 14026|vfid|22500|vsiid|42753|ssid|putative	14029|vfid|22506|vsiid|42762|ssid|putative	nonhuman 14029|vfid|22506|vsiid|42762|ssid|putative	14030|vfid|22508|vsiid|42765|ssid|hypothetical	nonhuman 14030|vfid|22508|vsiid|42765|ssid|hypothetical	14030|vfid|48326|vsiid|69163|ssid|hypothetical	nonhuman 14030|vfid|48326|vsiid|69163|ssid|hypothetical	14032|vfid|22512|vsiid|42771|ssid|hypothetical	nonhuman 14032|vfid|22512|vsiid|42771|ssid|hypothetical	14032|vfid|48328|vsiid|69165|ssid|hypothetical	nonhuman 14032|vfid|48328|vsiid|69165|ssid|hypothetical	14033|vfid|22514|vsiid|42774|ssid|hypothetical	nonhuman 14033|vfid|22514|vsiid|42774|ssid|hypothetical	14033|vfid|48329|vsiid|69166|ssid|hypothetical	nonhuman 14033|vfid|48329|vsiid|69166|ssid|hypothetical	14034|vfid|22516|vsiid|42777|ssid|hypothetical	nonhuman 14034|vfid|22516|vsiid|42777|ssid|hypothetical	14034|vfid|48330|vsiid|69167|ssid|hypothetical	nonhuman 14034|vfid|48330|vsiid|69167|ssid|hypothetical	14035|vfid|22518|vsiid|42780|ssid|hypothetical	nonhuman 14035|vfid|22518|vsiid|42780|ssid|hypothetical	14035|vfid|48331|vsiid|69168|ssid|hypothetical	nonhuman 14035|vfid|48331|vsiid|69168|ssid|hypothetical	14036|vfid|22520|vsiid|42783|ssid|hypothetical	nonhuman 14036|vfid|22520|vsiid|42783|ssid|hypothetical	14036|vfid|48332|vsiid|69169|ssid|hypothetical	nonhuman 14036|vfid|48332|vsiid|69169|ssid|hypothetical	14037|vfid|22522|vsiid|42786|ssid|hypothetical	nonhuman 14037|vfid|22522|vsiid|42786|ssid|hypothetical	14037|vfid|48333|vsiid|69170|ssid|hypothetical	nonhuman 14037|vfid|48333|vsiid|69170|ssid|hypothetical	14038|vfid|22524|vsiid|42789|ssid|hypothetical	nonhuman 14038|vfid|22524|vsiid|42789|ssid|hypothetical	14038|vfid|48334|vsiid|69171|ssid|hypothetical	nonhuman 14038|vfid|48334|vsiid|69171|ssid|hypothetical	14039|vfid|22526|vsiid|42792|ssid|hypothetical	nonhuman 14039|vfid|22526|vsiid|42792|ssid|hypothetical	14039|vfid|48335|vsiid|69172|ssid|hypothetical	nonhuman 14039|vfid|48335|vsiid|69172|ssid|hypothetical	14040|vfid|22528|vsiid|42795|ssid|hypothetical	nonhuman 14040|vfid|22528|vsiid|42795|ssid|hypothetical	14040|vfid|48336|vsiid|69173|ssid|hypothetical	nonhuman 14040|vfid|48336|vsiid|69173|ssid|hypothetical	14042|vfid|22532|vsiid|42801|ssid|hypothetical	nonhuman 14042|vfid|22532|vsiid|42801|ssid|hypothetical	14042|vfid|48338|vsiid|69175|ssid|hypothetical	nonhuman 14042|vfid|48338|vsiid|69175|ssid|hypothetical	14043|vfid|22534|vsiid|42804|ssid|hypothetical	nonhuman 14043|vfid|22534|vsiid|42804|ssid|hypothetical	14043|vfid|48339|vsiid|69176|ssid|hypothetical	nonhuman 14043|vfid|48339|vsiid|69176|ssid|hypothetical	14044|vfid|48340|vsiid|69177|ssid|putative	nonhuman 14044|vfid|48340|vsiid|69177|ssid|putative	14045|vfid|22538|vsiid|42810|ssid|hypothetical	nonhuman 14045|vfid|22538|vsiid|42810|ssid|hypothetical	14045|vfid|48341|vsiid|69178|ssid|hypothetical	nonhuman 14045|vfid|48341|vsiid|69178|ssid|hypothetical	14046|vfid|48342|vsiid|69179|ssid|putative	nonhuman 14046|vfid|48342|vsiid|69179|ssid|putative	14047|vfid|22542|vsiid|42816|ssid|putative	nonhuman 14047|vfid|22542|vsiid|42816|ssid|putative	14047|vfid|48343|vsiid|69180|ssid|putative	nonhuman 14047|vfid|48343|vsiid|69180|ssid|putative	14048|vfid|22544|vsiid|42819|ssid|truncated	nonhuman 14048|vfid|22544|vsiid|42819|ssid|truncated	14048|vfid|48344|vsiid|69181|ssid|truncated	nonhuman 14048|vfid|48344|vsiid|69181|ssid|truncated	14049|vfid|22546|vsiid|42822|ssid|truncated	nonhuman 14049|vfid|22546|vsiid|42822|ssid|truncated	14049|vfid|48345|vsiid|69182|ssid|truncated	nonhuman 14049|vfid|48345|vsiid|69182|ssid|truncated	14050|vfid|22548|vsiid|42825|ssid|prophage	nonhuman 14050|vfid|22548|vsiid|42825|ssid|prophage	14050|vfid|48346|vsiid|69183|ssid|prophage	nonhuman 14050|vfid|48346|vsiid|69183|ssid|prophage	14051|vfid|22550|vsiid|42828|ssid|ShiA-like	nonhuman 14051|vfid|22550|vsiid|42828|ssid|ShiA-like	14051|vfid|48347|vsiid|69184|ssid|ShiA-like	nonhuman 14051|vfid|48347|vsiid|69184|ssid|ShiA-like	14052|vfid|22552|vsiid|42831|ssid|hypothetical	nonhuman 14052|vfid|22552|vsiid|42831|ssid|hypothetical	14052|vfid|48348|vsiid|69185|ssid|hypothetical	nonhuman 14052|vfid|48348|vsiid|69185|ssid|hypothetical	14053|vfid|22554|vsiid|42834|ssid|hypothetical	nonhuman 14053|vfid|22554|vsiid|42834|ssid|hypothetical	14053|vfid|48349|vsiid|69186|ssid|hypothetical	nonhuman 14053|vfid|48349|vsiid|69186|ssid|hypothetical	14054|vfid|22556|vsiid|42837|ssid|hypothetical	nonhuman 14054|vfid|22556|vsiid|42837|ssid|hypothetical	14054|vfid|48350|vsiid|69187|ssid|hypothetical	nonhuman 14054|vfid|48350|vsiid|69187|ssid|hypothetical	14055|vfid|22558|vsiid|42840|ssid|hypothetical	nonhuman 14055|vfid|22558|vsiid|42840|ssid|hypothetical	14055|vfid|48351|vsiid|69188|ssid|hypothetical	nonhuman 14055|vfid|48351|vsiid|69188|ssid|hypothetical	14056|vfid|22560|vsiid|42843|ssid|hypothetical	nonhuman 14056|vfid|22560|vsiid|42843|ssid|hypothetical	14056|vfid|48352|vsiid|69189|ssid|hypothetical	nonhuman 14056|vfid|48352|vsiid|69189|ssid|hypothetical	14057|vfid|22562|vsiid|42846|ssid|hypothetical	nonhuman 14057|vfid|22562|vsiid|42846|ssid|hypothetical	14057|vfid|48353|vsiid|69190|ssid|hypothetical	nonhuman 14057|vfid|48353|vsiid|69190|ssid|hypothetical	14063|vfid|22574|vsiid|42864|ssid|transposase	nonhuman 14063|vfid|22574|vsiid|42864|ssid|transposase	14063|vfid|48359|vsiid|69196|ssid|transposase	nonhuman 14063|vfid|48359|vsiid|69196|ssid|transposase	14064|vfid|22576|vsiid|42867|ssid|hypothetical	nonhuman 14064|vfid|22576|vsiid|42867|ssid|hypothetical	14064|vfid|48360|vsiid|69197|ssid|hypothetical	nonhuman 14064|vfid|48360|vsiid|69197|ssid|hypothetical	14065|vfid|22578|vsiid|42870|ssid|hypothetical	nonhuman 14065|vfid|22578|vsiid|42870|ssid|hypothetical	14065|vfid|48361|vsiid|69198|ssid|hypothetical	nonhuman 14065|vfid|48361|vsiid|69198|ssid|hypothetical	14066|vfid|22580|vsiid|42873|ssid|hypothetical	nonhuman 14066|vfid|22580|vsiid|42873|ssid|hypothetical	14066|vfid|48362|vsiid|69199|ssid|hypothetical	nonhuman 14066|vfid|48362|vsiid|69199|ssid|hypothetical	14067|vfid|22582|vsiid|42876|ssid|hypothetical	nonhuman 14067|vfid|22582|vsiid|42876|ssid|hypothetical	14067|vfid|48363|vsiid|69200|ssid|hypothetical	nonhuman 14067|vfid|48363|vsiid|69200|ssid|hypothetical	14069|vfid|22586|vsiid|42882|ssid|PapX	nonhuman 14069|vfid|22586|vsiid|42882|ssid|PapX	14069|vfid|48365|vsiid|69202|ssid|PapX	nonhuman 14069|vfid|48365|vsiid|69202|ssid|PapX	14070|vfid|22589|vsiid|42886|ssid|putative	nonhuman 14070|vfid|22589|vsiid|42886|ssid|putative	14070|vfid|48366|vsiid|69203|ssid|putative	nonhuman 14070|vfid|48366|vsiid|69203|ssid|putative	14071|vfid|22591|vsiid|42889|ssid|transposase	nonhuman 14071|vfid|22591|vsiid|42889|ssid|transposase	14071|vfid|48367|vsiid|69204|ssid|transposase	nonhuman 14071|vfid|48367|vsiid|69204|ssid|transposase	14072|vfid|22593|vsiid|42892|ssid|hypothetical	nonhuman 14072|vfid|22593|vsiid|42892|ssid|hypothetical	14072|vfid|48368|vsiid|69205|ssid|hypothetical	nonhuman 14072|vfid|48368|vsiid|69205|ssid|hypothetical	14073|vfid|22595|vsiid|42895|ssid|transposase	nonhuman 14073|vfid|22595|vsiid|42895|ssid|transposase	14073|vfid|48369|vsiid|69206|ssid|transposase	nonhuman 14073|vfid|48369|vsiid|69206|ssid|transposase	14075|vfid|22599|vsiid|42901|ssid|hypothetical	nonhuman 14075|vfid|22599|vsiid|42901|ssid|hypothetical	14075|vfid|48371|vsiid|69208|ssid|hypothetical	nonhuman 14075|vfid|48371|vsiid|69208|ssid|hypothetical	14076|vfid|48372|vsiid|69209|ssid|hypothetical	nonhuman 14076|vfid|48372|vsiid|69209|ssid|hypothetical	14077|vfid|22603|vsiid|42907|ssid|hypothetical	nonhuman 14077|vfid|22603|vsiid|42907|ssid|hypothetical	14077|vfid|48373|vsiid|69210|ssid|hypothetical	nonhuman 14077|vfid|48373|vsiid|69210|ssid|hypothetical	14078|vfid|22605|vsiid|42910|ssid|hypothetical	nonhuman 14078|vfid|22605|vsiid|42910|ssid|hypothetical	14078|vfid|48374|vsiid|69211|ssid|hypothetical	nonhuman 14078|vfid|48374|vsiid|69211|ssid|hypothetical	14079|vfid|22607|vsiid|42913|ssid|hypothetical	nonhuman 14079|vfid|22607|vsiid|42913|ssid|hypothetical	14079|vfid|48375|vsiid|69212|ssid|hypothetical	nonhuman 14079|vfid|48375|vsiid|69212|ssid|hypothetical	14080|vfid|22609|vsiid|42916|ssid|hypothetical	nonhuman 14080|vfid|22609|vsiid|42916|ssid|hypothetical	14080|vfid|48376|vsiid|69213|ssid|hypothetical	nonhuman 14080|vfid|48376|vsiid|69213|ssid|hypothetical	14081|vfid|22611|vsiid|42919|ssid|hypothetical	nonhuman 14081|vfid|22611|vsiid|42919|ssid|hypothetical	14081|vfid|48377|vsiid|69214|ssid|hypothetical	nonhuman 14081|vfid|48377|vsiid|69214|ssid|hypothetical	14082|vfid|22613|vsiid|42922|ssid|hypothetical	nonhuman 14082|vfid|22613|vsiid|42922|ssid|hypothetical	14082|vfid|48379|vsiid|69216|ssid|hypothetical	nonhuman 14082|vfid|48379|vsiid|69216|ssid|hypothetical	14083|vfid|22615|vsiid|42925|ssid|hypothetical	nonhuman 14083|vfid|22615|vsiid|42925|ssid|hypothetical	14083|vfid|48380|vsiid|69217|ssid|hypothetical	nonhuman 14083|vfid|48380|vsiid|69217|ssid|hypothetical	14084|vfid|22617|vsiid|42928|ssid|hypothetical	nonhuman 14084|vfid|22617|vsiid|42928|ssid|hypothetical	14084|vfid|48381|vsiid|69218|ssid|hypothetical	nonhuman 14084|vfid|48381|vsiid|69218|ssid|hypothetical	14085|vfid|48383|vsiid|69220|ssid|hypothetical	nonhuman 14085|vfid|48383|vsiid|69220|ssid|hypothetical	14086|vfid|22621|vsiid|42934|ssid|bifunctional	nonhuman 14086|vfid|22621|vsiid|42934|ssid|bifunctional	14086|vfid|48384|vsiid|69221|ssid|bifunctional	nonhuman 14086|vfid|48384|vsiid|69221|ssid|bifunctional	14087|vfid|22623|vsiid|42937|ssid|insertion	nonhuman 14087|vfid|22623|vsiid|42937|ssid|insertion	14087|vfid|48385|vsiid|69222|ssid|insertion	nonhuman 14087|vfid|48385|vsiid|69222|ssid|insertion	14088|vfid|22625|vsiid|42940|ssid|transposase	nonhuman 14088|vfid|22625|vsiid|42940|ssid|transposase	14088|vfid|48386|vsiid|69223|ssid|transposase	nonhuman 14088|vfid|48386|vsiid|69223|ssid|transposase	14089|vfid|22627|vsiid|42943|ssid|hypothetical	nonhuman 14089|vfid|22627|vsiid|42943|ssid|hypothetical	14089|vfid|48387|vsiid|69224|ssid|hypothetical	nonhuman 14089|vfid|48387|vsiid|69224|ssid|hypothetical	14090|vfid|22629|vsiid|42946|ssid|hypothetical	nonhuman 14090|vfid|22629|vsiid|42946|ssid|hypothetical	14090|vfid|48388|vsiid|69225|ssid|hypothetical	nonhuman 14090|vfid|48388|vsiid|69225|ssid|hypothetical	14091|vfid|22631|vsiid|42949|ssid|hypothetical	nonhuman 14091|vfid|22631|vsiid|42949|ssid|hypothetical	14091|vfid|48389|vsiid|69226|ssid|hypothetical	nonhuman 14091|vfid|48389|vsiid|69226|ssid|hypothetical	14092|vfid|22633|vsiid|42952|ssid|hypothetical	nonhuman 14092|vfid|22633|vsiid|42952|ssid|hypothetical	14092|vfid|48390|vsiid|69227|ssid|hypothetical	nonhuman 14092|vfid|48390|vsiid|69227|ssid|hypothetical	14093|vfid|22635|vsiid|42955|ssid|hypothetical	nonhuman 14093|vfid|22635|vsiid|42955|ssid|hypothetical	14093|vfid|48391|vsiid|69228|ssid|hypothetical	nonhuman 14093|vfid|48391|vsiid|69228|ssid|hypothetical	14094|vfid|22637|vsiid|42958|ssid|hypothetical	nonhuman 14094|vfid|22637|vsiid|42958|ssid|hypothetical	14094|vfid|48392|vsiid|69229|ssid|hypothetical	nonhuman 14094|vfid|48392|vsiid|69229|ssid|hypothetical	14095|vfid|22639|vsiid|42961|ssid|hypothetical	nonhuman 14095|vfid|22639|vsiid|42961|ssid|hypothetical	14095|vfid|48394|vsiid|69231|ssid|hypothetical	nonhuman 14095|vfid|48394|vsiid|69231|ssid|hypothetical	14145|vfid|22739|vsiid|43111|ssid|TieB	nonhuman 14145|vfid|22739|vsiid|43111|ssid|TieB	14145|vfid|48487|vsiid|69324|ssid|TieB	nonhuman 14145|vfid|48487|vsiid|69324|ssid|TieB	14151|vfid|22753|vsiid|43131|ssid|ABC	nonhuman 14151|vfid|22753|vsiid|43131|ssid|ABC	14151|vfid|48753|vsiid|69590|ssid|ABC	nonhuman 14151|vfid|48753|vsiid|69590|ssid|ABC	14153|vfid|48756|vsiid|69593|ssid|PppA	nonhuman 14153|vfid|48756|vsiid|69593|ssid|PppA	14155|vfid|22761|vsiid|43143|ssid|IcmF1	nonhuman 14155|vfid|22761|vsiid|43143|ssid|IcmF1	14155|vfid|48758|vsiid|69595|ssid|IcmF1	nonhuman 14155|vfid|48758|vsiid|69595|ssid|IcmF1	14159|vfid|22769|vsiid|43155|ssid|Fha1	nonhuman 14159|vfid|22769|vsiid|43155|ssid|Fha1	14159|vfid|48764|vsiid|69601|ssid|Fha1	nonhuman 14159|vfid|48764|vsiid|69601|ssid|Fha1	14162|vfid|22775|vsiid|43164|ssid|hypothetical	nonhuman 14162|vfid|22775|vsiid|43164|ssid|hypothetical	14162|vfid|48768|vsiid|69605|ssid|hypothetical	nonhuman 14162|vfid|48768|vsiid|69605|ssid|hypothetical	14168|vfid|22787|vsiid|43182|ssid|ClpV1	nonhuman 14168|vfid|22787|vsiid|43182|ssid|ClpV1	14168|vfid|48776|vsiid|69613|ssid|ClpV1	nonhuman 14168|vfid|48776|vsiid|69613|ssid|ClpV1	14176|vfid|22803|vsiid|43206|ssid|clpB	nonhuman 14176|vfid|22803|vsiid|43206|ssid|clpB	14176|vfid|48784|vsiid|69621|ssid|clpB	nonhuman 14176|vfid|48784|vsiid|69621|ssid|clpB	14185|vfid|22821|vsiid|43233|ssid|hypothetical	nonhuman 14185|vfid|22821|vsiid|43233|ssid|hypothetical	14185|vfid|48794|vsiid|69631|ssid|hypothetical	nonhuman 14185|vfid|48794|vsiid|69631|ssid|hypothetical	14198|vfid|22852|vsiid|43265|ssid|hypothetical	nonhuman 14198|vfid|22852|vsiid|43265|ssid|hypothetical	141|vfid|31704|vsiid|52524|ssid|putative	nonhuman 141|vfid|31704|vsiid|52524|ssid|putative	14223|vfid|23025|vsiid|43707|ssid|pseudo:	nonhuman 14223|vfid|23025|vsiid|43707|ssid|pseudo:	14225|vfid|23027|vsiid|43709|ssid|pseudo:	nonhuman 14225|vfid|23027|vsiid|43709|ssid|pseudo:	14226|vfid|23028|vsiid|43710|ssid|Pseudo	nonhuman 14226|vfid|23028|vsiid|43710|ssid|Pseudo	14227|vfid|23029|vsiid|43711|ssid|pseudo	nonhuman 14227|vfid|23029|vsiid|43711|ssid|pseudo	14228|vfid|23030|vsiid|43712|ssid|pseudo	nonhuman 14228|vfid|23030|vsiid|43712|ssid|pseudo	14229|vfid|23033|vsiid|43716|ssid|Dispersin	nonhuman 14229|vfid|23033|vsiid|43716|ssid|Dispersin	14230|vfid|23035|vsiid|43718|ssid|PapB	nonhuman 14230|vfid|23035|vsiid|43718|ssid|PapB	14231|vfid|23037|vsiid|43720|ssid|PapB	nonhuman 14231|vfid|23037|vsiid|43720|ssid|PapB	14233|vfid|23041|vsiid|43724|ssid|Unknown	nonhuman 14233|vfid|23041|vsiid|43724|ssid|Unknown	14236|vfid|23044|vsiid|43727|ssid|Unknown	nonhuman 14236|vfid|23044|vsiid|43727|ssid|Unknown	14237|vfid|23045|vsiid|43728|ssid|Unknown	nonhuman 14237|vfid|23045|vsiid|43728|ssid|Unknown	1430|vfid|32359|vsiid|53179|ssid|transposase	nonhuman 1430|vfid|32359|vsiid|53179|ssid|transposase	1436|vfid|32362|vsiid|53182|ssid|DNA	nonhuman 1436|vfid|32362|vsiid|53182|ssid|DNA	14381|vfid|51721|vsiid|72588|ssid|RecName:	nonhuman 14381|vfid|51721|vsiid|72588|ssid|RecName:	1438|vfid|32363|vsiid|53183|ssid|integrase	nonhuman 1438|vfid|32363|vsiid|53183|ssid|integrase	143|vfid|31861|vsiid|52681|ssid|beta-lactamase	nonhuman 143|vfid|31861|vsiid|52681|ssid|beta-lactamase	1440|vfid|32364|vsiid|53184|ssid|DNA	nonhuman 1440|vfid|32364|vsiid|53184|ssid|DNA	1446|vfid|32367|vsiid|53187|ssid|beta-lactamase	nonhuman 1446|vfid|32367|vsiid|53187|ssid|beta-lactamase	1448|vfid|32368|vsiid|53188|ssid|integrase	nonhuman 1448|vfid|32368|vsiid|53188|ssid|integrase	1450|vfid|32369|vsiid|53189|ssid|integrase	nonhuman 1450|vfid|32369|vsiid|53189|ssid|integrase	1452|vfid|32370|vsiid|53190|ssid|DNA	nonhuman 1452|vfid|32370|vsiid|53190|ssid|DNA	1468|vfid|1469|vsiid|1469|ssid|tRNA	nonhuman 1468|vfid|1469|vsiid|1469|ssid|tRNA	1469|vfid|1470|vsiid|1471|ssid|tRNA	nonhuman 1469|vfid|1470|vsiid|1471|ssid|tRNA	1469|vfid|1470|vsiid|1472|ssid|tRNA	nonhuman 1469|vfid|1470|vsiid|1472|ssid|tRNA	1469|vfid|1470|vsiid|1473|ssid|tRNA	nonhuman 1469|vfid|1470|vsiid|1473|ssid|tRNA	1470|vfid|1471|vsiid|1475|ssid|tRNA	nonhuman 1470|vfid|1471|vsiid|1475|ssid|tRNA	1471|vfid|1472|vsiid|1477|ssid|tRNA	nonhuman 1471|vfid|1472|vsiid|1477|ssid|tRNA	1471|vfid|1472|vsiid|1478|ssid|tRNA	nonhuman 1471|vfid|1472|vsiid|1478|ssid|tRNA	1471|vfid|1472|vsiid|1479|ssid|tRNA	nonhuman 1471|vfid|1472|vsiid|1479|ssid|tRNA	1472|vfid|1473|vsiid|1480|ssid|tRNA	nonhuman 1472|vfid|1473|vsiid|1480|ssid|tRNA	1473|vfid|1474|vsiid|1484|ssid|tRNA	nonhuman 1473|vfid|1474|vsiid|1484|ssid|tRNA	1474|vfid|1475|vsiid|1486|ssid|tRNA	nonhuman 1474|vfid|1475|vsiid|1486|ssid|tRNA	1475|vfid|1476|vsiid|1489|ssid|tRNA	nonhuman 1475|vfid|1476|vsiid|1489|ssid|tRNA	1475|vfid|1476|vsiid|1491|ssid|tRNA	nonhuman 1475|vfid|1476|vsiid|1491|ssid|tRNA	1476|vfid|1477|vsiid|1492|ssid|tRNA	nonhuman 1476|vfid|1477|vsiid|1492|ssid|tRNA	1477|vfid|1478|vsiid|1495|ssid|tRNA	nonhuman 1477|vfid|1478|vsiid|1495|ssid|tRNA	1477|vfid|1478|vsiid|1496|ssid|tRNA	nonhuman 1477|vfid|1478|vsiid|1496|ssid|tRNA	1477|vfid|1478|vsiid|1497|ssid|tRNA	nonhuman 1477|vfid|1478|vsiid|1497|ssid|tRNA	1478|vfid|1479|vsiid|1498|ssid|tRNA	nonhuman 1478|vfid|1479|vsiid|1498|ssid|tRNA	1478|vfid|1479|vsiid|1499|ssid|tRNA	nonhuman 1478|vfid|1479|vsiid|1499|ssid|tRNA	1478|vfid|1479|vsiid|1500|ssid|tRNA	nonhuman 1478|vfid|1479|vsiid|1500|ssid|tRNA	1479|vfid|1480|vsiid|1503|ssid|tRNA	nonhuman 1479|vfid|1480|vsiid|1503|ssid|tRNA	1480|vfid|1481|vsiid|1505|ssid|tRNA	nonhuman 1480|vfid|1481|vsiid|1505|ssid|tRNA	1481|vfid|1482|vsiid|1507|ssid|tRNA	nonhuman 1481|vfid|1482|vsiid|1507|ssid|tRNA	1482|vfid|1483|vsiid|1511|ssid|tRNA	nonhuman 1482|vfid|1483|vsiid|1511|ssid|tRNA	1483|vfid|1484|vsiid|1513|ssid|tRNA	nonhuman 1483|vfid|1484|vsiid|1513|ssid|tRNA	1484|vfid|1485|vsiid|1516|ssid|tRNA	nonhuman 1484|vfid|1485|vsiid|1516|ssid|tRNA	1484|vfid|1485|vsiid|1517|ssid|tRNA	nonhuman 1484|vfid|1485|vsiid|1517|ssid|tRNA	1484|vfid|1485|vsiid|1518|ssid|tRNA	nonhuman 1484|vfid|1485|vsiid|1518|ssid|tRNA	1485|vfid|1486|vsiid|1519|ssid|tRNA	nonhuman 1485|vfid|1486|vsiid|1519|ssid|tRNA	1485|vfid|1486|vsiid|1520|ssid|tRNA	nonhuman 1485|vfid|1486|vsiid|1520|ssid|tRNA	1485|vfid|1486|vsiid|1521|ssid|tRNA	nonhuman 1485|vfid|1486|vsiid|1521|ssid|tRNA	1486|vfid|1487|vsiid|1522|ssid|tRNA	nonhuman 1486|vfid|1487|vsiid|1522|ssid|tRNA	1486|vfid|1487|vsiid|1523|ssid|tRNA	nonhuman 1486|vfid|1487|vsiid|1523|ssid|tRNA	1486|vfid|1487|vsiid|1524|ssid|tRNA	nonhuman 1486|vfid|1487|vsiid|1524|ssid|tRNA	1487|vfid|1488|vsiid|1525|ssid|tRNA	nonhuman 1487|vfid|1488|vsiid|1525|ssid|tRNA	1487|vfid|1488|vsiid|1526|ssid|tRNA	nonhuman 1487|vfid|1488|vsiid|1526|ssid|tRNA	1487|vfid|1488|vsiid|1527|ssid|tRNA	nonhuman 1487|vfid|1488|vsiid|1527|ssid|tRNA	1488|vfid|1489|vsiid|1528|ssid|tRNA	nonhuman 1488|vfid|1489|vsiid|1528|ssid|tRNA	1488|vfid|1489|vsiid|1529|ssid|tRNA	nonhuman 1488|vfid|1489|vsiid|1529|ssid|tRNA	1488|vfid|1489|vsiid|1530|ssid|tRNA	nonhuman 1488|vfid|1489|vsiid|1530|ssid|tRNA	1489|vfid|1490|vsiid|1532|ssid|tRNA	nonhuman 1489|vfid|1490|vsiid|1532|ssid|tRNA	1490|vfid|1491|vsiid|1535|ssid|tRNA	nonhuman 1490|vfid|1491|vsiid|1535|ssid|tRNA	1491|vfid|1492|vsiid|1537|ssid|tRNA	nonhuman 1491|vfid|1492|vsiid|1537|ssid|tRNA	1493|vfid|1494|vsiid|1544|ssid|tRNA	nonhuman 1493|vfid|1494|vsiid|1544|ssid|tRNA	1494|vfid|1495|vsiid|1546|ssid|tRNA	nonhuman 1494|vfid|1495|vsiid|1546|ssid|tRNA	1494|vfid|1495|vsiid|1547|ssid|tRNA	nonhuman 1494|vfid|1495|vsiid|1547|ssid|tRNA	1494|vfid|1495|vsiid|1548|ssid|tRNA	nonhuman 1494|vfid|1495|vsiid|1548|ssid|tRNA	1495|vfid|1496|vsiid|1549|ssid|tRNA	nonhuman 1495|vfid|1496|vsiid|1549|ssid|tRNA	1495|vfid|1496|vsiid|1550|ssid|tRNA	nonhuman 1495|vfid|1496|vsiid|1550|ssid|tRNA	1495|vfid|1496|vsiid|1551|ssid|tRNA	nonhuman 1495|vfid|1496|vsiid|1551|ssid|tRNA	1496|vfid|1497|vsiid|1552|ssid|tRNA	nonhuman 1496|vfid|1497|vsiid|1552|ssid|tRNA	1496|vfid|1497|vsiid|1553|ssid|tRNA	nonhuman 1496|vfid|1497|vsiid|1553|ssid|tRNA	1497|vfid|1498|vsiid|1555|ssid|tRNA	nonhuman 1497|vfid|1498|vsiid|1555|ssid|tRNA	1497|vfid|1498|vsiid|1556|ssid|tRNA	nonhuman 1497|vfid|1498|vsiid|1556|ssid|tRNA	1497|vfid|1498|vsiid|1557|ssid|tRNA	nonhuman 1497|vfid|1498|vsiid|1557|ssid|tRNA	1498|vfid|1499|vsiid|1558|ssid|tRNA	nonhuman 1498|vfid|1499|vsiid|1558|ssid|tRNA	1498|vfid|1499|vsiid|1559|ssid|tRNA	nonhuman 1498|vfid|1499|vsiid|1559|ssid|tRNA	1499|vfid|1500|vsiid|1561|ssid|tRNA	nonhuman 1499|vfid|1500|vsiid|1561|ssid|tRNA	1499|vfid|1500|vsiid|1562|ssid|tRNA	nonhuman 1499|vfid|1500|vsiid|1562|ssid|tRNA	1500|vfid|1501|vsiid|1564|ssid|tRNA	nonhuman 1500|vfid|1501|vsiid|1564|ssid|tRNA	1500|vfid|1501|vsiid|1565|ssid|tRNA	nonhuman 1500|vfid|1501|vsiid|1565|ssid|tRNA	1500|vfid|1501|vsiid|1566|ssid|tRNA	nonhuman 1500|vfid|1501|vsiid|1566|ssid|tRNA	1501|vfid|1502|vsiid|1567|ssid|tRNA	nonhuman 1501|vfid|1502|vsiid|1567|ssid|tRNA	1501|vfid|1502|vsiid|1568|ssid|tRNA	nonhuman 1501|vfid|1502|vsiid|1568|ssid|tRNA	1501|vfid|1502|vsiid|1569|ssid|tRNA	nonhuman 1501|vfid|1502|vsiid|1569|ssid|tRNA	1502|vfid|1503|vsiid|1570|ssid|tRNA	nonhuman 1502|vfid|1503|vsiid|1570|ssid|tRNA	1502|vfid|1503|vsiid|1571|ssid|tRNA	nonhuman 1502|vfid|1503|vsiid|1571|ssid|tRNA	1502|vfid|1503|vsiid|1572|ssid|tRNA	nonhuman 1502|vfid|1503|vsiid|1572|ssid|tRNA	1503|vfid|1504|vsiid|1573|ssid|tRNA	nonhuman 1503|vfid|1504|vsiid|1573|ssid|tRNA	1503|vfid|1504|vsiid|1574|ssid|tRNA	nonhuman 1503|vfid|1504|vsiid|1574|ssid|tRNA	1503|vfid|1504|vsiid|1575|ssid|tRNA	nonhuman 1503|vfid|1504|vsiid|1575|ssid|tRNA	1504|vfid|1505|vsiid|1576|ssid|tRNA	nonhuman 1504|vfid|1505|vsiid|1576|ssid|tRNA	1504|vfid|1505|vsiid|1577|ssid|tRNA	nonhuman 1504|vfid|1505|vsiid|1577|ssid|tRNA	1504|vfid|1505|vsiid|1578|ssid|tRNA	nonhuman 1504|vfid|1505|vsiid|1578|ssid|tRNA	1505|vfid|1506|vsiid|1579|ssid|tRNA	nonhuman 1505|vfid|1506|vsiid|1579|ssid|tRNA	1505|vfid|1506|vsiid|1580|ssid|tRNA	nonhuman 1505|vfid|1506|vsiid|1580|ssid|tRNA	1505|vfid|1506|vsiid|1581|ssid|tRNA	nonhuman 1505|vfid|1506|vsiid|1581|ssid|tRNA	1506|vfid|1507|vsiid|1582|ssid|tRNA	nonhuman 1506|vfid|1507|vsiid|1582|ssid|tRNA	1506|vfid|1507|vsiid|1583|ssid|tRNA	nonhuman 1506|vfid|1507|vsiid|1583|ssid|tRNA	1506|vfid|1507|vsiid|1584|ssid|tRNA	nonhuman 1506|vfid|1507|vsiid|1584|ssid|tRNA	1507|vfid|1508|vsiid|1585|ssid|tRNA	nonhuman 1507|vfid|1508|vsiid|1585|ssid|tRNA	1507|vfid|1508|vsiid|1586|ssid|tRNA	nonhuman 1507|vfid|1508|vsiid|1586|ssid|tRNA	1507|vfid|1508|vsiid|1587|ssid|tRNA	nonhuman 1507|vfid|1508|vsiid|1587|ssid|tRNA	1508|vfid|1509|vsiid|1588|ssid|tRNA	nonhuman 1508|vfid|1509|vsiid|1588|ssid|tRNA	1508|vfid|1509|vsiid|1589|ssid|tRNA	nonhuman 1508|vfid|1509|vsiid|1589|ssid|tRNA	1508|vfid|1509|vsiid|1590|ssid|tRNA	nonhuman 1508|vfid|1509|vsiid|1590|ssid|tRNA	1509|vfid|1510|vsiid|1591|ssid|tRNA	nonhuman 1509|vfid|1510|vsiid|1591|ssid|tRNA	1509|vfid|1510|vsiid|1592|ssid|tRNA	nonhuman 1509|vfid|1510|vsiid|1592|ssid|tRNA	1510|vfid|1511|vsiid|1594|ssid|tRNA	nonhuman 1510|vfid|1511|vsiid|1594|ssid|tRNA	1510|vfid|1511|vsiid|1595|ssid|tRNA	nonhuman 1510|vfid|1511|vsiid|1595|ssid|tRNA	1510|vfid|1511|vsiid|1596|ssid|tRNA	nonhuman 1510|vfid|1511|vsiid|1596|ssid|tRNA	1511|vfid|1512|vsiid|1597|ssid|tRNA	nonhuman 1511|vfid|1512|vsiid|1597|ssid|tRNA	1511|vfid|1512|vsiid|1598|ssid|tRNA	nonhuman 1511|vfid|1512|vsiid|1598|ssid|tRNA	15125|vfid|52168|vsiid|73035|ssid|SubName:	nonhuman 15125|vfid|52168|vsiid|73035|ssid|SubName:	15128|vfid|31336|vsiid|52156|ssid|SubName:	nonhuman 15128|vfid|31336|vsiid|52156|ssid|SubName:	1512|vfid|1513|vsiid|1600|ssid|tRNA	nonhuman 1512|vfid|1513|vsiid|1600|ssid|tRNA	1512|vfid|1513|vsiid|1601|ssid|tRNA	nonhuman 1512|vfid|1513|vsiid|1601|ssid|tRNA	1512|vfid|1513|vsiid|1602|ssid|tRNA	nonhuman 1512|vfid|1513|vsiid|1602|ssid|tRNA	15130|vfid|52171|vsiid|73038|ssid|RecName:	nonhuman 15130|vfid|52171|vsiid|73038|ssid|RecName:	15136|vfid|52176|vsiid|73043|ssid|RecName:	nonhuman 15136|vfid|52176|vsiid|73043|ssid|RecName:	1513|vfid|1514|vsiid|1603|ssid|tRNA	nonhuman 1513|vfid|1514|vsiid|1603|ssid|tRNA	1513|vfid|1514|vsiid|1604|ssid|tRNA	nonhuman 1513|vfid|1514|vsiid|1604|ssid|tRNA	1513|vfid|1514|vsiid|1605|ssid|tRNA	nonhuman 1513|vfid|1514|vsiid|1605|ssid|tRNA	15145|vfid|52178|vsiid|73045|ssid|SubName:	nonhuman 15145|vfid|52178|vsiid|73045|ssid|SubName:	1514|vfid|1515|vsiid|1606|ssid|tRNA	nonhuman 1514|vfid|1515|vsiid|1606|ssid|tRNA	1514|vfid|1515|vsiid|1607|ssid|tRNA	nonhuman 1514|vfid|1515|vsiid|1607|ssid|tRNA	1514|vfid|1515|vsiid|1608|ssid|tRNA	nonhuman 1514|vfid|1515|vsiid|1608|ssid|tRNA	1515|vfid|1516|vsiid|1609|ssid|tRNA	nonhuman 1515|vfid|1516|vsiid|1609|ssid|tRNA	1515|vfid|1516|vsiid|1610|ssid|tRNA	nonhuman 1515|vfid|1516|vsiid|1610|ssid|tRNA	1515|vfid|1516|vsiid|1611|ssid|tRNA	nonhuman 1515|vfid|1516|vsiid|1611|ssid|tRNA	1516|vfid|1517|vsiid|1612|ssid|tRNA	nonhuman 1516|vfid|1517|vsiid|1612|ssid|tRNA	1516|vfid|1517|vsiid|1613|ssid|tRNA	nonhuman 1516|vfid|1517|vsiid|1613|ssid|tRNA	1516|vfid|1517|vsiid|1614|ssid|tRNA	nonhuman 1516|vfid|1517|vsiid|1614|ssid|tRNA	15170|vfid|31357|vsiid|52177|ssid|SubName:	nonhuman 15170|vfid|31357|vsiid|52177|ssid|SubName:	15171|vfid|52191|vsiid|73058|ssid|RecName:	nonhuman 15171|vfid|52191|vsiid|73058|ssid|RecName:	15174|vfid|52193|vsiid|73060|ssid|SubName:	nonhuman 15174|vfid|52193|vsiid|73060|ssid|SubName:	15175|vfid|52194|vsiid|73061|ssid|RecName:	nonhuman 15175|vfid|52194|vsiid|73061|ssid|RecName:	15176|vfid|52195|vsiid|73062|ssid|SubName:	nonhuman 15176|vfid|52195|vsiid|73062|ssid|SubName:	15178|vfid|52197|vsiid|73064|ssid|SubName:	nonhuman 15178|vfid|52197|vsiid|73064|ssid|SubName:	1517|vfid|1518|vsiid|1615|ssid|tRNA	nonhuman 1517|vfid|1518|vsiid|1615|ssid|tRNA	1517|vfid|1518|vsiid|1616|ssid|tRNA	nonhuman 1517|vfid|1518|vsiid|1616|ssid|tRNA	1517|vfid|1518|vsiid|1617|ssid|tRNA	nonhuman 1517|vfid|1518|vsiid|1617|ssid|tRNA	1518|vfid|1519|vsiid|1618|ssid|tRNA	nonhuman 1518|vfid|1519|vsiid|1618|ssid|tRNA	1518|vfid|1519|vsiid|1619|ssid|tRNA	nonhuman 1518|vfid|1519|vsiid|1619|ssid|tRNA	1518|vfid|1519|vsiid|1620|ssid|tRNA	nonhuman 1518|vfid|1519|vsiid|1620|ssid|tRNA	1519|vfid|1520|vsiid|1621|ssid|tRNA	nonhuman 1519|vfid|1520|vsiid|1621|ssid|tRNA	1519|vfid|1520|vsiid|1622|ssid|tRNA	nonhuman 1519|vfid|1520|vsiid|1622|ssid|tRNA	1519|vfid|1520|vsiid|1623|ssid|tRNA	nonhuman 1519|vfid|1520|vsiid|1623|ssid|tRNA	15206|vfid|31369|vsiid|52189|ssid|SubName:	nonhuman 15206|vfid|31369|vsiid|52189|ssid|SubName:	15209|vfid|52216|vsiid|73083|ssid|SubName:	nonhuman 15209|vfid|52216|vsiid|73083|ssid|SubName:	1520|vfid|1521|vsiid|1625|ssid|tRNA	nonhuman 1520|vfid|1521|vsiid|1625|ssid|tRNA	1520|vfid|1521|vsiid|1626|ssid|tRNA	nonhuman 1520|vfid|1521|vsiid|1626|ssid|tRNA	15210|vfid|31371|vsiid|52191|ssid|SubName:	nonhuman 15210|vfid|31371|vsiid|52191|ssid|SubName:	1521|vfid|1522|vsiid|1627|ssid|tRNA	nonhuman 1521|vfid|1522|vsiid|1627|ssid|tRNA	1521|vfid|1522|vsiid|1628|ssid|tRNA	nonhuman 1521|vfid|1522|vsiid|1628|ssid|tRNA	1522|vfid|1523|vsiid|1630|ssid|tRNA	nonhuman 1522|vfid|1523|vsiid|1630|ssid|tRNA	1522|vfid|1523|vsiid|1631|ssid|tRNA	nonhuman 1522|vfid|1523|vsiid|1631|ssid|tRNA	1523|vfid|1524|vsiid|1633|ssid|tRNA	nonhuman 1523|vfid|1524|vsiid|1633|ssid|tRNA	1523|vfid|1524|vsiid|1634|ssid|tRNA	nonhuman 1523|vfid|1524|vsiid|1634|ssid|tRNA	1524|vfid|1525|vsiid|1637|ssid|tRNA	nonhuman 1524|vfid|1525|vsiid|1637|ssid|tRNA	1525|vfid|1526|vsiid|1639|ssid|tRNA	nonhuman 1525|vfid|1526|vsiid|1639|ssid|tRNA	1525|vfid|1526|vsiid|1640|ssid|tRNA	nonhuman 1525|vfid|1526|vsiid|1640|ssid|tRNA	1526|vfid|1527|vsiid|1642|ssid|tRNA	nonhuman 1526|vfid|1527|vsiid|1642|ssid|tRNA	1526|vfid|1527|vsiid|1643|ssid|tRNA	nonhuman 1526|vfid|1527|vsiid|1643|ssid|tRNA	1527|vfid|1528|vsiid|1645|ssid|tRNA	nonhuman 1527|vfid|1528|vsiid|1645|ssid|tRNA	1527|vfid|1528|vsiid|1646|ssid|tRNA	nonhuman 1527|vfid|1528|vsiid|1646|ssid|tRNA	1528|vfid|1529|vsiid|1648|ssid|tRNA	nonhuman 1528|vfid|1529|vsiid|1648|ssid|tRNA	1528|vfid|1529|vsiid|1649|ssid|tRNA	nonhuman 1528|vfid|1529|vsiid|1649|ssid|tRNA	1529|vfid|1530|vsiid|1653|ssid|tRNA	nonhuman 1529|vfid|1530|vsiid|1653|ssid|tRNA	1530|vfid|1531|vsiid|1655|ssid|tRNA	nonhuman 1530|vfid|1531|vsiid|1655|ssid|tRNA	1531|vfid|1532|vsiid|1658|ssid|tRNA	nonhuman 1531|vfid|1532|vsiid|1658|ssid|tRNA	1532|vfid|1533|vsiid|1660|ssid|tRNA	nonhuman 1532|vfid|1533|vsiid|1660|ssid|tRNA	1532|vfid|1533|vsiid|1661|ssid|tRNA	nonhuman 1532|vfid|1533|vsiid|1661|ssid|tRNA	1532|vfid|1533|vsiid|1662|ssid|tRNA	nonhuman 1532|vfid|1533|vsiid|1662|ssid|tRNA	1533|vfid|1534|vsiid|1663|ssid|tRNA	nonhuman 1533|vfid|1534|vsiid|1663|ssid|tRNA	1533|vfid|1534|vsiid|1664|ssid|tRNA	nonhuman 1533|vfid|1534|vsiid|1664|ssid|tRNA	1533|vfid|1534|vsiid|1665|ssid|tRNA	nonhuman 1533|vfid|1534|vsiid|1665|ssid|tRNA	1535|vfid|1536|vsiid|1669|ssid|tRNA	nonhuman 1535|vfid|1536|vsiid|1669|ssid|tRNA	1536|vfid|1537|vsiid|1672|ssid|tRNA	nonhuman 1536|vfid|1537|vsiid|1672|ssid|tRNA	1538|vfid|1539|vsiid|1679|ssid|tRNA	nonhuman 1538|vfid|1539|vsiid|1679|ssid|tRNA	1538|vfid|1539|vsiid|1680|ssid|tRNA	nonhuman 1538|vfid|1539|vsiid|1680|ssid|tRNA	1539|vfid|1540|vsiid|1683|ssid|tRNA	nonhuman 1539|vfid|1540|vsiid|1683|ssid|tRNA	1540|vfid|1541|vsiid|1684|ssid|tRNA	nonhuman 1540|vfid|1541|vsiid|1684|ssid|tRNA	1540|vfid|1541|vsiid|1685|ssid|tRNA	nonhuman 1540|vfid|1541|vsiid|1685|ssid|tRNA	1541|vfid|1542|vsiid|1687|ssid|tRNA	nonhuman 1541|vfid|1542|vsiid|1687|ssid|tRNA	1541|vfid|1542|vsiid|1688|ssid|tRNA	nonhuman 1541|vfid|1542|vsiid|1688|ssid|tRNA	1542|vfid|1543|vsiid|1690|ssid|tRNA	nonhuman 1542|vfid|1543|vsiid|1690|ssid|tRNA	1542|vfid|1543|vsiid|1691|ssid|tRNA	nonhuman 1542|vfid|1543|vsiid|1691|ssid|tRNA	1543|vfid|1544|vsiid|1694|ssid|tRNA	nonhuman 1543|vfid|1544|vsiid|1694|ssid|tRNA	1544|vfid|1545|vsiid|1696|ssid|tRNA	nonhuman 1544|vfid|1545|vsiid|1696|ssid|tRNA	1544|vfid|1545|vsiid|1697|ssid|tRNA	nonhuman 1544|vfid|1545|vsiid|1697|ssid|tRNA	1544|vfid|1545|vsiid|1698|ssid|tRNA	nonhuman 1544|vfid|1545|vsiid|1698|ssid|tRNA	1545|vfid|1546|vsiid|1699|ssid|tRNA	nonhuman 1545|vfid|1546|vsiid|1699|ssid|tRNA	1545|vfid|1546|vsiid|1700|ssid|tRNA	nonhuman 1545|vfid|1546|vsiid|1700|ssid|tRNA	1546|vfid|1547|vsiid|1703|ssid|tRNA	nonhuman 1546|vfid|1547|vsiid|1703|ssid|tRNA	1547|vfid|1548|vsiid|1706|ssid|tRNA	nonhuman 1547|vfid|1548|vsiid|1706|ssid|tRNA	1548|vfid|1549|vsiid|1708|ssid|tRNA	nonhuman 1548|vfid|1549|vsiid|1708|ssid|tRNA	1548|vfid|1549|vsiid|1709|ssid|tRNA	nonhuman 1548|vfid|1549|vsiid|1709|ssid|tRNA	1549|vfid|1550|vsiid|1711|ssid|tRNA	nonhuman 1549|vfid|1550|vsiid|1711|ssid|tRNA	1549|vfid|1550|vsiid|1712|ssid|tRNA	nonhuman 1549|vfid|1550|vsiid|1712|ssid|tRNA	1550|vfid|1551|vsiid|1714|ssid|tRNA	nonhuman 1550|vfid|1551|vsiid|1714|ssid|tRNA	1550|vfid|1551|vsiid|1715|ssid|tRNA	nonhuman 1550|vfid|1551|vsiid|1715|ssid|tRNA	1551|vfid|1552|vsiid|1717|ssid|tRNA	nonhuman 1551|vfid|1552|vsiid|1717|ssid|tRNA	1551|vfid|1552|vsiid|1718|ssid|tRNA	nonhuman 1551|vfid|1552|vsiid|1718|ssid|tRNA	1552|vfid|1553|vsiid|1720|ssid|tRNA	nonhuman 1552|vfid|1553|vsiid|1720|ssid|tRNA	1552|vfid|1553|vsiid|1721|ssid|tRNA	nonhuman 1552|vfid|1553|vsiid|1721|ssid|tRNA	1553|vfid|1554|vsiid|1723|ssid|tRNA	nonhuman 1553|vfid|1554|vsiid|1723|ssid|tRNA	1553|vfid|1554|vsiid|1724|ssid|tRNA	nonhuman 1553|vfid|1554|vsiid|1724|ssid|tRNA	1554|vfid|1555|vsiid|1727|ssid|tRNA	nonhuman 1554|vfid|1555|vsiid|1727|ssid|tRNA	15565|vfid|35721|vsiid|56558|ssid|hypothetical	nonhuman 15565|vfid|35721|vsiid|56558|ssid|hypothetical	1556|vfid|1557|vsiid|1733|ssid|tRNA	nonhuman 1556|vfid|1557|vsiid|1733|ssid|tRNA	1557|vfid|1558|vsiid|1736|ssid|tRNA	nonhuman 1557|vfid|1558|vsiid|1736|ssid|tRNA	1559|vfid|1560|vsiid|1742|ssid|tRNA	nonhuman 1559|vfid|1560|vsiid|1742|ssid|tRNA	155|vfid|31867|vsiid|52687|ssid|beta-lactamase	nonhuman 155|vfid|31867|vsiid|52687|ssid|beta-lactamase	15601|vfid|35793|vsiid|56630|ssid|GDP-fucose	nonhuman 15601|vfid|35793|vsiid|56630|ssid|GDP-fucose	1560|vfid|1561|vsiid|1745|ssid|tRNA	nonhuman 1560|vfid|1561|vsiid|1745|ssid|tRNA	1561|vfid|1562|vsiid|1748|ssid|tRNA	nonhuman 1561|vfid|1562|vsiid|1748|ssid|tRNA	15627|vfid|35845|vsiid|56682|ssid|ABC	nonhuman 15627|vfid|35845|vsiid|56682|ssid|ABC	1562|vfid|1563|vsiid|1750|ssid|tRNA	nonhuman 1562|vfid|1563|vsiid|1750|ssid|tRNA	1562|vfid|1563|vsiid|1751|ssid|tRNA	nonhuman 1562|vfid|1563|vsiid|1751|ssid|tRNA	1562|vfid|1563|vsiid|1752|ssid|tRNA	nonhuman 1562|vfid|1563|vsiid|1752|ssid|tRNA	1563|vfid|1564|vsiid|1754|ssid|tRNA	nonhuman 1563|vfid|1564|vsiid|1754|ssid|tRNA	1564|vfid|1565|vsiid|1757|ssid|tRNA	nonhuman 1564|vfid|1565|vsiid|1757|ssid|tRNA	1565|vfid|1566|vsiid|1759|ssid|tRNA	nonhuman 1565|vfid|1566|vsiid|1759|ssid|tRNA	1565|vfid|1566|vsiid|1760|ssid|tRNA	nonhuman 1565|vfid|1566|vsiid|1760|ssid|tRNA	1565|vfid|1566|vsiid|1761|ssid|tRNA	nonhuman 1565|vfid|1566|vsiid|1761|ssid|tRNA	1566|vfid|1567|vsiid|1762|ssid|tRNA	nonhuman 1566|vfid|1567|vsiid|1762|ssid|tRNA	1566|vfid|1567|vsiid|1763|ssid|tRNA	nonhuman 1566|vfid|1567|vsiid|1763|ssid|tRNA	1566|vfid|1567|vsiid|1764|ssid|tRNA	nonhuman 1566|vfid|1567|vsiid|1764|ssid|tRNA	1567|vfid|1568|vsiid|1765|ssid|tRNA	nonhuman 1567|vfid|1568|vsiid|1765|ssid|tRNA	1567|vfid|1568|vsiid|1766|ssid|tRNA	nonhuman 1567|vfid|1568|vsiid|1766|ssid|tRNA	1567|vfid|1568|vsiid|1767|ssid|tRNA	nonhuman 1567|vfid|1568|vsiid|1767|ssid|tRNA	15689|vfid|35969|vsiid|56806|ssid|hypothetical	nonhuman 15689|vfid|35969|vsiid|56806|ssid|hypothetical	1568|vfid|1569|vsiid|1768|ssid|tRNA	nonhuman 1568|vfid|1569|vsiid|1768|ssid|tRNA	1568|vfid|1569|vsiid|1769|ssid|tRNA	nonhuman 1568|vfid|1569|vsiid|1769|ssid|tRNA	15690|vfid|35971|vsiid|56808|ssid|hypothetical	nonhuman 15690|vfid|35971|vsiid|56808|ssid|hypothetical	15699|vfid|35989|vsiid|56826|ssid|hypothetical	nonhuman 15699|vfid|35989|vsiid|56826|ssid|hypothetical	1569|vfid|1570|vsiid|1771|ssid|tRNA	nonhuman 1569|vfid|1570|vsiid|1771|ssid|tRNA	1569|vfid|1570|vsiid|1772|ssid|tRNA	nonhuman 1569|vfid|1570|vsiid|1772|ssid|tRNA	15700|vfid|35991|vsiid|56828|ssid|hypothetical	nonhuman 15700|vfid|35991|vsiid|56828|ssid|hypothetical	15701|vfid|35993|vsiid|56830|ssid|phage	nonhuman 15701|vfid|35993|vsiid|56830|ssid|phage	15702|vfid|35995|vsiid|56832|ssid|hypothetical	nonhuman 15702|vfid|35995|vsiid|56832|ssid|hypothetical	15703|vfid|35997|vsiid|56834|ssid|hypothetical	nonhuman 15703|vfid|35997|vsiid|56834|ssid|hypothetical	15704|vfid|35999|vsiid|56836|ssid|hypothetical	nonhuman 15704|vfid|35999|vsiid|56836|ssid|hypothetical	15705|vfid|36001|vsiid|56838|ssid|holin-like	nonhuman 15705|vfid|36001|vsiid|56838|ssid|holin-like	15706|vfid|36003|vsiid|56840|ssid|phage	nonhuman 15706|vfid|36003|vsiid|56840|ssid|phage	15707|vfid|36005|vsiid|56842|ssid|hypothetical	nonhuman 15707|vfid|36005|vsiid|56842|ssid|hypothetical	15708|vfid|36007|vsiid|56844|ssid|hypothetical	nonhuman 15708|vfid|36007|vsiid|56844|ssid|hypothetical	15709|vfid|36009|vsiid|56846|ssid|WhiB-like	nonhuman 15709|vfid|36009|vsiid|56846|ssid|WhiB-like	1570|vfid|1571|vsiid|1774|ssid|tRNA	nonhuman 1570|vfid|1571|vsiid|1774|ssid|tRNA	1570|vfid|1571|vsiid|1775|ssid|tRNA	nonhuman 1570|vfid|1571|vsiid|1775|ssid|tRNA	15710|vfid|36011|vsiid|56848|ssid|hypothetical	nonhuman 15710|vfid|36011|vsiid|56848|ssid|hypothetical	15711|vfid|36013|vsiid|56850|ssid|hypothetical	nonhuman 15711|vfid|36013|vsiid|56850|ssid|hypothetical	15712|vfid|36015|vsiid|56852|ssid|hypothetical	nonhuman 15712|vfid|36015|vsiid|56852|ssid|hypothetical	15713|vfid|36017|vsiid|56854|ssid|hypothetical	nonhuman 15713|vfid|36017|vsiid|56854|ssid|hypothetical	15714|vfid|36019|vsiid|56856|ssid|hypothetical	nonhuman 15714|vfid|36019|vsiid|56856|ssid|hypothetical	15715|vfid|36021|vsiid|56858|ssid|hypothetical	nonhuman 15715|vfid|36021|vsiid|56858|ssid|hypothetical	15716|vfid|36023|vsiid|56860|ssid|hypothetical	nonhuman 15716|vfid|36023|vsiid|56860|ssid|hypothetical	15717|vfid|36025|vsiid|56862|ssid|hypothetical	nonhuman 15717|vfid|36025|vsiid|56862|ssid|hypothetical	15718|vfid|36027|vsiid|56864|ssid|hypothetical	nonhuman 15718|vfid|36027|vsiid|56864|ssid|hypothetical	15719|vfid|36029|vsiid|56866|ssid|hypothetical	nonhuman 15719|vfid|36029|vsiid|56866|ssid|hypothetical	1571|vfid|1572|vsiid|1778|ssid|tRNA	nonhuman 1571|vfid|1572|vsiid|1778|ssid|tRNA	15720|vfid|36031|vsiid|56868|ssid|hypothetical	nonhuman 15720|vfid|36031|vsiid|56868|ssid|hypothetical	15721|vfid|36033|vsiid|56870|ssid|hypothetical	nonhuman 15721|vfid|36033|vsiid|56870|ssid|hypothetical	15722|vfid|36035|vsiid|56872|ssid|hypothetical	nonhuman 15722|vfid|36035|vsiid|56872|ssid|hypothetical	15723|vfid|36037|vsiid|56874|ssid|hypothetical	nonhuman 15723|vfid|36037|vsiid|56874|ssid|hypothetical	15724|vfid|36039|vsiid|56876|ssid|hypothetical	nonhuman 15724|vfid|36039|vsiid|56876|ssid|hypothetical	15725|vfid|36041|vsiid|56878|ssid|hypothetical	nonhuman 15725|vfid|36041|vsiid|56878|ssid|hypothetical	15726|vfid|36043|vsiid|56880|ssid|hypothetical	nonhuman 15726|vfid|36043|vsiid|56880|ssid|hypothetical	15727|vfid|36045|vsiid|56882|ssid|hypothetical	nonhuman 15727|vfid|36045|vsiid|56882|ssid|hypothetical	15728|vfid|36047|vsiid|56884|ssid|hypothetical	nonhuman 15728|vfid|36047|vsiid|56884|ssid|hypothetical	15729|vfid|36049|vsiid|56886|ssid|hypothetical	nonhuman 15729|vfid|36049|vsiid|56886|ssid|hypothetical	1572|vfid|1573|vsiid|1781|ssid|tRNA	nonhuman 1572|vfid|1573|vsiid|1781|ssid|tRNA	15730|vfid|36051|vsiid|56888|ssid|modification	nonhuman 15730|vfid|36051|vsiid|56888|ssid|modification	15731|vfid|36053|vsiid|56890|ssid|type	nonhuman 15731|vfid|36053|vsiid|56890|ssid|type	15732|vfid|36055|vsiid|56892|ssid|hypothetical	nonhuman 15732|vfid|36055|vsiid|56892|ssid|hypothetical	15733|vfid|36057|vsiid|56894|ssid|hypothetical	nonhuman 15733|vfid|36057|vsiid|56894|ssid|hypothetical	15734|vfid|36059|vsiid|56896|ssid|DNA	nonhuman 15734|vfid|36059|vsiid|56896|ssid|DNA	15735|vfid|36061|vsiid|56898|ssid|hypothetical	nonhuman 15735|vfid|36061|vsiid|56898|ssid|hypothetical	15736|vfid|36063|vsiid|56900|ssid|TraG-related	nonhuman 15736|vfid|36063|vsiid|56900|ssid|TraG-related	15737|vfid|36065|vsiid|56902|ssid|hypothetical	nonhuman 15737|vfid|36065|vsiid|56902|ssid|hypothetical	15738|vfid|36067|vsiid|56904|ssid|hypothetical	nonhuman 15738|vfid|36067|vsiid|56904|ssid|hypothetical	15739|vfid|36069|vsiid|56906|ssid|hypothetical	nonhuman 15739|vfid|36069|vsiid|56906|ssid|hypothetical	1573|vfid|1574|vsiid|1784|ssid|tRNA	nonhuman 1573|vfid|1574|vsiid|1784|ssid|tRNA	15740|vfid|36071|vsiid|56908|ssid|hypothetical	nonhuman 15740|vfid|36071|vsiid|56908|ssid|hypothetical	15741|vfid|36073|vsiid|56910|ssid|hypothetical	nonhuman 15741|vfid|36073|vsiid|56910|ssid|hypothetical	15742|vfid|36075|vsiid|56912|ssid|hypothetical	nonhuman 15742|vfid|36075|vsiid|56912|ssid|hypothetical	15743|vfid|36077|vsiid|56914|ssid|hypothetical	nonhuman 15743|vfid|36077|vsiid|56914|ssid|hypothetical	15744|vfid|36079|vsiid|56916|ssid|hypothetical	nonhuman 15744|vfid|36079|vsiid|56916|ssid|hypothetical	15745|vfid|36081|vsiid|56918|ssid|integrase/recombinse	nonhuman 15745|vfid|36081|vsiid|56918|ssid|integrase/recombinse	1574|vfid|1575|vsiid|1786|ssid|tRNA	nonhuman 1574|vfid|1575|vsiid|1786|ssid|tRNA	1574|vfid|1575|vsiid|1787|ssid|tRNA	nonhuman 1574|vfid|1575|vsiid|1787|ssid|tRNA	1575|vfid|1576|vsiid|1789|ssid|tRNA	nonhuman 1575|vfid|1576|vsiid|1789|ssid|tRNA	1576|vfid|1577|vsiid|1792|ssid|tRNA	nonhuman 1576|vfid|1577|vsiid|1792|ssid|tRNA	1576|vfid|1577|vsiid|1793|ssid|tRNA	nonhuman 1576|vfid|1577|vsiid|1793|ssid|tRNA	1577|vfid|1578|vsiid|1795|ssid|tRNA	nonhuman 1577|vfid|1578|vsiid|1795|ssid|tRNA	1577|vfid|1578|vsiid|1796|ssid|tRNA	nonhuman 1577|vfid|1578|vsiid|1796|ssid|tRNA	1578|vfid|1579|vsiid|1798|ssid|tRNA	nonhuman 1578|vfid|1579|vsiid|1798|ssid|tRNA	1578|vfid|1579|vsiid|1799|ssid|tRNA	nonhuman 1578|vfid|1579|vsiid|1799|ssid|tRNA	1579|vfid|1580|vsiid|1801|ssid|tRNA	nonhuman 1579|vfid|1580|vsiid|1801|ssid|tRNA	1579|vfid|1580|vsiid|1802|ssid|tRNA	nonhuman 1579|vfid|1580|vsiid|1802|ssid|tRNA	157|vfid|31868|vsiid|52688|ssid|transposase	nonhuman 157|vfid|31868|vsiid|52688|ssid|transposase	1580|vfid|1581|vsiid|1804|ssid|tRNA	nonhuman 1580|vfid|1581|vsiid|1804|ssid|tRNA	1580|vfid|1581|vsiid|1805|ssid|tRNA	nonhuman 1580|vfid|1581|vsiid|1805|ssid|tRNA	1581|vfid|1582|vsiid|1807|ssid|tRNA	nonhuman 1581|vfid|1582|vsiid|1807|ssid|tRNA	1581|vfid|1582|vsiid|1808|ssid|tRNA	nonhuman 1581|vfid|1582|vsiid|1808|ssid|tRNA	1582|vfid|1583|vsiid|1810|ssid|tRNA	nonhuman 1582|vfid|1583|vsiid|1810|ssid|tRNA	1582|vfid|1583|vsiid|1811|ssid|tRNA	nonhuman 1582|vfid|1583|vsiid|1811|ssid|tRNA	1582|vfid|1583|vsiid|1812|ssid|tRNA	nonhuman 1582|vfid|1583|vsiid|1812|ssid|tRNA	1583|vfid|1584|vsiid|1813|ssid|tRNA	nonhuman 1583|vfid|1584|vsiid|1813|ssid|tRNA	1583|vfid|1584|vsiid|1814|ssid|tRNA	nonhuman 1583|vfid|1584|vsiid|1814|ssid|tRNA	1583|vfid|1584|vsiid|1815|ssid|tRNA	nonhuman 1583|vfid|1584|vsiid|1815|ssid|tRNA	15840|vfid|36271|vsiid|57108|ssid|transposase	nonhuman 15840|vfid|36271|vsiid|57108|ssid|transposase	15841|vfid|36273|vsiid|57110|ssid|hypothetical	nonhuman 15841|vfid|36273|vsiid|57110|ssid|hypothetical	15842|vfid|36275|vsiid|57112|ssid|putative	nonhuman 15842|vfid|36275|vsiid|57112|ssid|putative	15843|vfid|36277|vsiid|57114|ssid|hypothetical	nonhuman 15843|vfid|36277|vsiid|57114|ssid|hypothetical	15844|vfid|36279|vsiid|57116|ssid|hypothetical	nonhuman 15844|vfid|36279|vsiid|57116|ssid|hypothetical	15845|vfid|36281|vsiid|57118|ssid|hypothetical	nonhuman 15845|vfid|36281|vsiid|57118|ssid|hypothetical	15846|vfid|36283|vsiid|57120|ssid|hypothetical	nonhuman 15846|vfid|36283|vsiid|57120|ssid|hypothetical	15847|vfid|36285|vsiid|57122|ssid|hypothetical	nonhuman 15847|vfid|36285|vsiid|57122|ssid|hypothetical	15848|vfid|36287|vsiid|57124|ssid|hypothetical	nonhuman 15848|vfid|36287|vsiid|57124|ssid|hypothetical	15849|vfid|36289|vsiid|57126|ssid|hypothetical	nonhuman 15849|vfid|36289|vsiid|57126|ssid|hypothetical	1584|vfid|1585|vsiid|1816|ssid|tRNA	nonhuman 1584|vfid|1585|vsiid|1816|ssid|tRNA	1584|vfid|1585|vsiid|1817|ssid|tRNA	nonhuman 1584|vfid|1585|vsiid|1817|ssid|tRNA	1584|vfid|1585|vsiid|1818|ssid|tRNA	nonhuman 1584|vfid|1585|vsiid|1818|ssid|tRNA	15850|vfid|36291|vsiid|57128|ssid|protein	nonhuman 15850|vfid|36291|vsiid|57128|ssid|protein	15851|vfid|36293|vsiid|57130|ssid|protein	nonhuman 15851|vfid|36293|vsiid|57130|ssid|protein	15852|vfid|36295|vsiid|57132|ssid|protein	nonhuman 15852|vfid|36295|vsiid|57132|ssid|protein	15853|vfid|36297|vsiid|57134|ssid|protein	nonhuman 15853|vfid|36297|vsiid|57134|ssid|protein	15854|vfid|36299|vsiid|57136|ssid|hypothetical	nonhuman 15854|vfid|36299|vsiid|57136|ssid|hypothetical	15855|vfid|36301|vsiid|57138|ssid|protein	nonhuman 15855|vfid|36301|vsiid|57138|ssid|protein	15856|vfid|36303|vsiid|57140|ssid|protein	nonhuman 15856|vfid|36303|vsiid|57140|ssid|protein	15857|vfid|36305|vsiid|57142|ssid|protein	nonhuman 15857|vfid|36305|vsiid|57142|ssid|protein	15858|vfid|36307|vsiid|57144|ssid|hypothetical	nonhuman 15858|vfid|36307|vsiid|57144|ssid|hypothetical	15859|vfid|36309|vsiid|57146|ssid|protein	nonhuman 15859|vfid|36309|vsiid|57146|ssid|protein	1585|vfid|1586|vsiid|1819|ssid|tRNA	nonhuman 1585|vfid|1586|vsiid|1819|ssid|tRNA	1585|vfid|1586|vsiid|1820|ssid|tRNA	nonhuman 1585|vfid|1586|vsiid|1820|ssid|tRNA	1585|vfid|1586|vsiid|1821|ssid|tRNA	nonhuman 1585|vfid|1586|vsiid|1821|ssid|tRNA	15860|vfid|36311|vsiid|57148|ssid|putative	nonhuman 15860|vfid|36311|vsiid|57148|ssid|putative	15861|vfid|36313|vsiid|57150|ssid|protein	nonhuman 15861|vfid|36313|vsiid|57150|ssid|protein	15862|vfid|36315|vsiid|57152|ssid|protein	nonhuman 15862|vfid|36315|vsiid|57152|ssid|protein	15863|vfid|36317|vsiid|57154|ssid|protein	nonhuman 15863|vfid|36317|vsiid|57154|ssid|protein	15864|vfid|36319|vsiid|57156|ssid|protein	nonhuman 15864|vfid|36319|vsiid|57156|ssid|protein	15865|vfid|36321|vsiid|57158|ssid|protein	nonhuman 15865|vfid|36321|vsiid|57158|ssid|protein	15866|vfid|36323|vsiid|57160|ssid|protein	nonhuman 15866|vfid|36323|vsiid|57160|ssid|protein	15867|vfid|36325|vsiid|57162|ssid|hypothetical	nonhuman 15867|vfid|36325|vsiid|57162|ssid|hypothetical	15868|vfid|36327|vsiid|57164|ssid|putative	nonhuman 15868|vfid|36327|vsiid|57164|ssid|putative	15869|vfid|36329|vsiid|57166|ssid|putative	nonhuman 15869|vfid|36329|vsiid|57166|ssid|putative	1586|vfid|1587|vsiid|1822|ssid|tRNA	nonhuman 1586|vfid|1587|vsiid|1822|ssid|tRNA	1586|vfid|1587|vsiid|1823|ssid|tRNA	nonhuman 1586|vfid|1587|vsiid|1823|ssid|tRNA	15870|vfid|36331|vsiid|57168|ssid|tetracycline	nonhuman 15870|vfid|36331|vsiid|57168|ssid|tetracycline	15871|vfid|36333|vsiid|57170|ssid|transcriptional	nonhuman 15871|vfid|36333|vsiid|57170|ssid|transcriptional	15872|vfid|36335|vsiid|57172|ssid|hypothetical	nonhuman 15872|vfid|36335|vsiid|57172|ssid|hypothetical	15873|vfid|36337|vsiid|57174|ssid|hypothetical	nonhuman 15873|vfid|36337|vsiid|57174|ssid|hypothetical	15874|vfid|36339|vsiid|57176|ssid|hypothetical	nonhuman 15874|vfid|36339|vsiid|57176|ssid|hypothetical	15875|vfid|36341|vsiid|57178|ssid|hypothetical	nonhuman 15875|vfid|36341|vsiid|57178|ssid|hypothetical	15876|vfid|36343|vsiid|57180|ssid|hypothetical	nonhuman 15876|vfid|36343|vsiid|57180|ssid|hypothetical	15877|vfid|36345|vsiid|57182|ssid|hypothetical	nonhuman 15877|vfid|36345|vsiid|57182|ssid|hypothetical	15878|vfid|36347|vsiid|57184|ssid|hypothetical	nonhuman 15878|vfid|36347|vsiid|57184|ssid|hypothetical	15879|vfid|36349|vsiid|57186|ssid|hypothetical	nonhuman 15879|vfid|36349|vsiid|57186|ssid|hypothetical	1587|vfid|1588|vsiid|1825|ssid|tRNA	nonhuman 1587|vfid|1588|vsiid|1825|ssid|tRNA	1587|vfid|1588|vsiid|1826|ssid|tRNA	nonhuman 1587|vfid|1588|vsiid|1826|ssid|tRNA	15880|vfid|36351|vsiid|57188|ssid|hypothetical	nonhuman 15880|vfid|36351|vsiid|57188|ssid|hypothetical	15881|vfid|36353|vsiid|57190|ssid|hypothetical	nonhuman 15881|vfid|36353|vsiid|57190|ssid|hypothetical	15882|vfid|36355|vsiid|57192|ssid|hypothetical	nonhuman 15882|vfid|36355|vsiid|57192|ssid|hypothetical	15883|vfid|36357|vsiid|57194|ssid|transcription	nonhuman 15883|vfid|36357|vsiid|57194|ssid|transcription	15884|vfid|36359|vsiid|57196|ssid|putative	nonhuman 15884|vfid|36359|vsiid|57196|ssid|putative	15885|vfid|36361|vsiid|57198|ssid|putative	nonhuman 15885|vfid|36361|vsiid|57198|ssid|putative	15886|vfid|36363|vsiid|57200|ssid|hypothetical	nonhuman 15886|vfid|36363|vsiid|57200|ssid|hypothetical	15887|vfid|36365|vsiid|57202|ssid|DNA	nonhuman 15887|vfid|36365|vsiid|57202|ssid|DNA	15888|vfid|36367|vsiid|57204|ssid|hypothetical	nonhuman 15888|vfid|36367|vsiid|57204|ssid|hypothetical	15889|vfid|36369|vsiid|57206|ssid|putative	nonhuman 15889|vfid|36369|vsiid|57206|ssid|putative	1588|vfid|1589|vsiid|1828|ssid|tRNA	nonhuman 1588|vfid|1589|vsiid|1828|ssid|tRNA	1588|vfid|1589|vsiid|1829|ssid|tRNA	nonhuman 1588|vfid|1589|vsiid|1829|ssid|tRNA	1588|vfid|1589|vsiid|1830|ssid|tRNA	nonhuman 1588|vfid|1589|vsiid|1830|ssid|tRNA	15890|vfid|36371|vsiid|57208|ssid|hypothetical	nonhuman 15890|vfid|36371|vsiid|57208|ssid|hypothetical	15891|vfid|36373|vsiid|57210|ssid|hypothetical	nonhuman 15891|vfid|36373|vsiid|57210|ssid|hypothetical	15892|vfid|36375|vsiid|57212|ssid|hypothetical	nonhuman 15892|vfid|36375|vsiid|57212|ssid|hypothetical	15893|vfid|36377|vsiid|57214|ssid|hypothetical	nonhuman 15893|vfid|36377|vsiid|57214|ssid|hypothetical	15894|vfid|36379|vsiid|57216|ssid|hypothetical	nonhuman 15894|vfid|36379|vsiid|57216|ssid|hypothetical	15895|vfid|36381|vsiid|57218|ssid|hypothetical	nonhuman 15895|vfid|36381|vsiid|57218|ssid|hypothetical	15896|vfid|36383|vsiid|57220|ssid|hypothetical	nonhuman 15896|vfid|36383|vsiid|57220|ssid|hypothetical	15897|vfid|36385|vsiid|57222|ssid|hypothetical	nonhuman 15897|vfid|36385|vsiid|57222|ssid|hypothetical	15898|vfid|36387|vsiid|57224|ssid|hypothetical	nonhuman 15898|vfid|36387|vsiid|57224|ssid|hypothetical	15899|vfid|36389|vsiid|57226|ssid|transposase	nonhuman 15899|vfid|36389|vsiid|57226|ssid|transposase	1589|vfid|1590|vsiid|1831|ssid|tRNA	nonhuman 1589|vfid|1590|vsiid|1831|ssid|tRNA	1589|vfid|1590|vsiid|1832|ssid|tRNA	nonhuman 1589|vfid|1590|vsiid|1832|ssid|tRNA	15900|vfid|36391|vsiid|57228|ssid|hypothetical	nonhuman 15900|vfid|36391|vsiid|57228|ssid|hypothetical	15901|vfid|36393|vsiid|57230|ssid|hypothetical	nonhuman 15901|vfid|36393|vsiid|57230|ssid|hypothetical	15902|vfid|36395|vsiid|57232|ssid|hypothetical	nonhuman 15902|vfid|36395|vsiid|57232|ssid|hypothetical	15903|vfid|36397|vsiid|57234|ssid|hypothetical	nonhuman 15903|vfid|36397|vsiid|57234|ssid|hypothetical	15904|vfid|36399|vsiid|57236|ssid|hypothetical	nonhuman 15904|vfid|36399|vsiid|57236|ssid|hypothetical	15905|vfid|36401|vsiid|57238|ssid|hypothetical	nonhuman 15905|vfid|36401|vsiid|57238|ssid|hypothetical	15906|vfid|36403|vsiid|57240|ssid|hypothetical	nonhuman 15906|vfid|36403|vsiid|57240|ssid|hypothetical	15907|vfid|36405|vsiid|57242|ssid|hypothetical	nonhuman 15907|vfid|36405|vsiid|57242|ssid|hypothetical	15908|vfid|36407|vsiid|57244|ssid|hypothetical	nonhuman 15908|vfid|36407|vsiid|57244|ssid|hypothetical	15909|vfid|36409|vsiid|57246|ssid|hypothetical	nonhuman 15909|vfid|36409|vsiid|57246|ssid|hypothetical	1590|vfid|1591|vsiid|1835|ssid|tRNA	nonhuman 1590|vfid|1591|vsiid|1835|ssid|tRNA	15910|vfid|36411|vsiid|57248|ssid|hypothetical	nonhuman 15910|vfid|36411|vsiid|57248|ssid|hypothetical	15911|vfid|36413|vsiid|57250|ssid|hypothetical	nonhuman 15911|vfid|36413|vsiid|57250|ssid|hypothetical	15912|vfid|36415|vsiid|57252|ssid|type	nonhuman 15912|vfid|36415|vsiid|57252|ssid|type	15913|vfid|36417|vsiid|57254|ssid|hypothetical	nonhuman 15913|vfid|36417|vsiid|57254|ssid|hypothetical	15914|vfid|36419|vsiid|57256|ssid|hypothetical	nonhuman 15914|vfid|36419|vsiid|57256|ssid|hypothetical	15915|vfid|36421|vsiid|57258|ssid|hypothetical	nonhuman 15915|vfid|36421|vsiid|57258|ssid|hypothetical	15916|vfid|36423|vsiid|57260|ssid|protein	nonhuman 15916|vfid|36423|vsiid|57260|ssid|protein	15917|vfid|36425|vsiid|57262|ssid|protein	nonhuman 15917|vfid|36425|vsiid|57262|ssid|protein	15918|vfid|36427|vsiid|57264|ssid|protein	nonhuman 15918|vfid|36427|vsiid|57264|ssid|protein	15919|vfid|36429|vsiid|57266|ssid|protein	nonhuman 15919|vfid|36429|vsiid|57266|ssid|protein	1591|vfid|1592|vsiid|1838|ssid|tRNA	nonhuman 1591|vfid|1592|vsiid|1838|ssid|tRNA	15920|vfid|36431|vsiid|57268|ssid|hypothetical	nonhuman 15920|vfid|36431|vsiid|57268|ssid|hypothetical	15921|vfid|36433|vsiid|57270|ssid|protein	nonhuman 15921|vfid|36433|vsiid|57270|ssid|protein	15922|vfid|36435|vsiid|57272|ssid|protein	nonhuman 15922|vfid|36435|vsiid|57272|ssid|protein	15923|vfid|36437|vsiid|57274|ssid|protein	nonhuman 15923|vfid|36437|vsiid|57274|ssid|protein	15924|vfid|36439|vsiid|57276|ssid|protein	nonhuman 15924|vfid|36439|vsiid|57276|ssid|protein	15925|vfid|36441|vsiid|57278|ssid|putative	nonhuman 15925|vfid|36441|vsiid|57278|ssid|putative	15926|vfid|36443|vsiid|57280|ssid|protein	nonhuman 15926|vfid|36443|vsiid|57280|ssid|protein	15927|vfid|36445|vsiid|57282|ssid|protein	nonhuman 15927|vfid|36445|vsiid|57282|ssid|protein	15928|vfid|36447|vsiid|57284|ssid|hypothetical	nonhuman 15928|vfid|36447|vsiid|57284|ssid|hypothetical	15929|vfid|36449|vsiid|57286|ssid|hypothetical	nonhuman 15929|vfid|36449|vsiid|57286|ssid|hypothetical	1592|vfid|1593|vsiid|1840|ssid|tRNA	nonhuman 1592|vfid|1593|vsiid|1840|ssid|tRNA	1592|vfid|1593|vsiid|1841|ssid|tRNA	nonhuman 1592|vfid|1593|vsiid|1841|ssid|tRNA	15930|vfid|36451|vsiid|57288|ssid|hypothetical	nonhuman 15930|vfid|36451|vsiid|57288|ssid|hypothetical	15931|vfid|36453|vsiid|57290|ssid|hypothetical	nonhuman 15931|vfid|36453|vsiid|57290|ssid|hypothetical	15932|vfid|36455|vsiid|57292|ssid|protein	nonhuman 15932|vfid|36455|vsiid|57292|ssid|protein	15933|vfid|36457|vsiid|57294|ssid|hypothetical	nonhuman 15933|vfid|36457|vsiid|57294|ssid|hypothetical	15934|vfid|36459|vsiid|57296|ssid|hypothetical	nonhuman 15934|vfid|36459|vsiid|57296|ssid|hypothetical	15935|vfid|36461|vsiid|57298|ssid|hypothetical	nonhuman 15935|vfid|36461|vsiid|57298|ssid|hypothetical	15936|vfid|36463|vsiid|57300|ssid|putative	nonhuman 15936|vfid|36463|vsiid|57300|ssid|putative	15937|vfid|36465|vsiid|57302|ssid|putative	nonhuman 15937|vfid|36465|vsiid|57302|ssid|putative	15938|vfid|36467|vsiid|57304|ssid|reverse	nonhuman 15938|vfid|36467|vsiid|57304|ssid|reverse	15939|vfid|36469|vsiid|57306|ssid|hypothetical	nonhuman 15939|vfid|36469|vsiid|57306|ssid|hypothetical	1593|vfid|1594|vsiid|1843|ssid|tRNA	nonhuman 1593|vfid|1594|vsiid|1843|ssid|tRNA	1593|vfid|1594|vsiid|1844|ssid|tRNA	nonhuman 1593|vfid|1594|vsiid|1844|ssid|tRNA	15940|vfid|36471|vsiid|57308|ssid|reverse	nonhuman 15940|vfid|36471|vsiid|57308|ssid|reverse	15941|vfid|36473|vsiid|57310|ssid|two-component	nonhuman 15941|vfid|36473|vsiid|57310|ssid|two-component	15942|vfid|36475|vsiid|57312|ssid|two-component	nonhuman 15942|vfid|36475|vsiid|57312|ssid|two-component	15943|vfid|36477|vsiid|57314|ssid|alpha-glucosidase	nonhuman 15943|vfid|36477|vsiid|57314|ssid|alpha-glucosidase	15944|vfid|36479|vsiid|57316|ssid|hypothetical	nonhuman 15944|vfid|36479|vsiid|57316|ssid|hypothetical	15945|vfid|36481|vsiid|57318|ssid|alpha-glucuronidase	nonhuman 15945|vfid|36481|vsiid|57318|ssid|alpha-glucuronidase	15946|vfid|36483|vsiid|57320|ssid|putative	nonhuman 15946|vfid|36483|vsiid|57320|ssid|putative	15947|vfid|36485|vsiid|57322|ssid|hypothetical	nonhuman 15947|vfid|36485|vsiid|57322|ssid|hypothetical	15948|vfid|36487|vsiid|57324|ssid|hypothetical	nonhuman 15948|vfid|36487|vsiid|57324|ssid|hypothetical	15949|vfid|36489|vsiid|57326|ssid|hypothetical	nonhuman 15949|vfid|36489|vsiid|57326|ssid|hypothetical	1594|vfid|1595|vsiid|1847|ssid|tRNA	nonhuman 1594|vfid|1595|vsiid|1847|ssid|tRNA	1594|vfid|1595|vsiid|1848|ssid|tRNA	nonhuman 1594|vfid|1595|vsiid|1848|ssid|tRNA	15950|vfid|36491|vsiid|57328|ssid|cell	nonhuman 15950|vfid|36491|vsiid|57328|ssid|cell	15951|vfid|36493|vsiid|57330|ssid|two-component	nonhuman 15951|vfid|36493|vsiid|57330|ssid|two-component	15952|vfid|36495|vsiid|57332|ssid|putative	nonhuman 15952|vfid|36495|vsiid|57332|ssid|putative	15953|vfid|36497|vsiid|57334|ssid|hypothetical	nonhuman 15953|vfid|36497|vsiid|57334|ssid|hypothetical	15954|vfid|36499|vsiid|57336|ssid|putative	nonhuman 15954|vfid|36499|vsiid|57336|ssid|putative	15955|vfid|36501|vsiid|57338|ssid|hypothetical	nonhuman 15955|vfid|36501|vsiid|57338|ssid|hypothetical	15956|vfid|36503|vsiid|57340|ssid|hypothetical	nonhuman 15956|vfid|36503|vsiid|57340|ssid|hypothetical	15957|vfid|36505|vsiid|57342|ssid|putative	nonhuman 15957|vfid|36505|vsiid|57342|ssid|putative	15958|vfid|36507|vsiid|57344|ssid|putative	nonhuman 15958|vfid|36507|vsiid|57344|ssid|putative	15959|vfid|36509|vsiid|57346|ssid|hypothetical	nonhuman 15959|vfid|36509|vsiid|57346|ssid|hypothetical	1595|vfid|1596|vsiid|1849|ssid|tRNA	nonhuman 1595|vfid|1596|vsiid|1849|ssid|tRNA	1595|vfid|1596|vsiid|1851|ssid|tRNA	nonhuman 1595|vfid|1596|vsiid|1851|ssid|tRNA	15960|vfid|36511|vsiid|57348|ssid|hypothetical	nonhuman 15960|vfid|36511|vsiid|57348|ssid|hypothetical	15961|vfid|36513|vsiid|57350|ssid|hypothetical	nonhuman 15961|vfid|36513|vsiid|57350|ssid|hypothetical	15962|vfid|36515|vsiid|57352|ssid|hypothetical	nonhuman 15962|vfid|36515|vsiid|57352|ssid|hypothetical	15963|vfid|36517|vsiid|57354|ssid|hypothetical	nonhuman 15963|vfid|36517|vsiid|57354|ssid|hypothetical	15964|vfid|36519|vsiid|57356|ssid|hypothetical	nonhuman 15964|vfid|36519|vsiid|57356|ssid|hypothetical	15965|vfid|36521|vsiid|57358|ssid|hypothetical	nonhuman 15965|vfid|36521|vsiid|57358|ssid|hypothetical	15966|vfid|36523|vsiid|57360|ssid|hypothetical	nonhuman 15966|vfid|36523|vsiid|57360|ssid|hypothetical	15967|vfid|36525|vsiid|57362|ssid|DNA	nonhuman 15967|vfid|36525|vsiid|57362|ssid|DNA	15968|vfid|36527|vsiid|57364|ssid|hypothetical	nonhuman 15968|vfid|36527|vsiid|57364|ssid|hypothetical	15969|vfid|36529|vsiid|57366|ssid|hypothetical	nonhuman 15969|vfid|36529|vsiid|57366|ssid|hypothetical	1596|vfid|1597|vsiid|1852|ssid|tRNA	nonhuman 1596|vfid|1597|vsiid|1852|ssid|tRNA	15970|vfid|36531|vsiid|57368|ssid|hypothetical	nonhuman 15970|vfid|36531|vsiid|57368|ssid|hypothetical	15971|vfid|36533|vsiid|57370|ssid|hypothetical	nonhuman 15971|vfid|36533|vsiid|57370|ssid|hypothetical	15972|vfid|36535|vsiid|57372|ssid|ThiF	nonhuman 15972|vfid|36535|vsiid|57372|ssid|ThiF	15973|vfid|36537|vsiid|57374|ssid|hypothetical	nonhuman 15973|vfid|36537|vsiid|57374|ssid|hypothetical	15974|vfid|36539|vsiid|57376|ssid|hypothetical	nonhuman 15974|vfid|36539|vsiid|57376|ssid|hypothetical	15975|vfid|36541|vsiid|57378|ssid|hypothetical	nonhuman 15975|vfid|36541|vsiid|57378|ssid|hypothetical	15976|vfid|36543|vsiid|57380|ssid|hypothetical	nonhuman 15976|vfid|36543|vsiid|57380|ssid|hypothetical	15977|vfid|36545|vsiid|57382|ssid|transposase	nonhuman 15977|vfid|36545|vsiid|57382|ssid|transposase	15978|vfid|36547|vsiid|57384|ssid|hypothetical	nonhuman 15978|vfid|36547|vsiid|57384|ssid|hypothetical	15979|vfid|36549|vsiid|57386|ssid|hypothetical	nonhuman 15979|vfid|36549|vsiid|57386|ssid|hypothetical	1597|vfid|1598|vsiid|1856|ssid|tRNA	nonhuman 1597|vfid|1598|vsiid|1856|ssid|tRNA	15980|vfid|36551|vsiid|57388|ssid|hypothetical	nonhuman 15980|vfid|36551|vsiid|57388|ssid|hypothetical	15981|vfid|36553|vsiid|57390|ssid|hypothetical	nonhuman 15981|vfid|36553|vsiid|57390|ssid|hypothetical	15982|vfid|36555|vsiid|57392|ssid|DNA	nonhuman 15982|vfid|36555|vsiid|57392|ssid|DNA	15983|vfid|36557|vsiid|57394|ssid|integrase	nonhuman 15983|vfid|36557|vsiid|57394|ssid|integrase	15984|vfid|36559|vsiid|57396|ssid|hypothetical	nonhuman 15984|vfid|36559|vsiid|57396|ssid|hypothetical	15985|vfid|36561|vsiid|57398|ssid|hypothetical	nonhuman 15985|vfid|36561|vsiid|57398|ssid|hypothetical	15986|vfid|36563|vsiid|57400|ssid|hypothetical	nonhuman 15986|vfid|36563|vsiid|57400|ssid|hypothetical	15987|vfid|36565|vsiid|57402|ssid|hypothetical	nonhuman 15987|vfid|36565|vsiid|57402|ssid|hypothetical	15988|vfid|36567|vsiid|57404|ssid|hypothetical	nonhuman 15988|vfid|36567|vsiid|57404|ssid|hypothetical	15989|vfid|36569|vsiid|57406|ssid|hypothetical	nonhuman 15989|vfid|36569|vsiid|57406|ssid|hypothetical	1598|vfid|1599|vsiid|1859|ssid|tRNA	nonhuman 1598|vfid|1599|vsiid|1859|ssid|tRNA	15990|vfid|36571|vsiid|57408|ssid|hypothetical	nonhuman 15990|vfid|36571|vsiid|57408|ssid|hypothetical	15991|vfid|36573|vsiid|57410|ssid|hypothetical	nonhuman 15991|vfid|36573|vsiid|57410|ssid|hypothetical	15992|vfid|36575|vsiid|57412|ssid|hypothetical	nonhuman 15992|vfid|36575|vsiid|57412|ssid|hypothetical	15993|vfid|36577|vsiid|57414|ssid|hypothetical	nonhuman 15993|vfid|36577|vsiid|57414|ssid|hypothetical	15994|vfid|36579|vsiid|57416|ssid|hypothetical	nonhuman 15994|vfid|36579|vsiid|57416|ssid|hypothetical	15995|vfid|36581|vsiid|57418|ssid|hypothetical	nonhuman 15995|vfid|36581|vsiid|57418|ssid|hypothetical	15996|vfid|36583|vsiid|57420|ssid|helicase	nonhuman 15996|vfid|36583|vsiid|57420|ssid|helicase	15997|vfid|36585|vsiid|57422|ssid|hypothetical	nonhuman 15997|vfid|36585|vsiid|57422|ssid|hypothetical	15998|vfid|36587|vsiid|57424|ssid|ATP-dependent	nonhuman 15998|vfid|36587|vsiid|57424|ssid|ATP-dependent	15999|vfid|36589|vsiid|57426|ssid|hypothetical	nonhuman 15999|vfid|36589|vsiid|57426|ssid|hypothetical	1599|vfid|1600|vsiid|1862|ssid|tRNA	nonhuman 1599|vfid|1600|vsiid|1862|ssid|tRNA	16000|vfid|36591|vsiid|57428|ssid|hypothetical	nonhuman 16000|vfid|36591|vsiid|57428|ssid|hypothetical	16001|vfid|36593|vsiid|57430|ssid|integrase	nonhuman 16001|vfid|36593|vsiid|57430|ssid|integrase	16002|vfid|36595|vsiid|57432|ssid|hypothetical	nonhuman 16002|vfid|36595|vsiid|57432|ssid|hypothetical	16003|vfid|36597|vsiid|57434|ssid|hypothetical	nonhuman 16003|vfid|36597|vsiid|57434|ssid|hypothetical	16004|vfid|36599|vsiid|57436|ssid|hypothetical	nonhuman 16004|vfid|36599|vsiid|57436|ssid|hypothetical	16005|vfid|36601|vsiid|57438|ssid|hypothetical	nonhuman 16005|vfid|36601|vsiid|57438|ssid|hypothetical	16006|vfid|36603|vsiid|57440|ssid|hypothetical	nonhuman 16006|vfid|36603|vsiid|57440|ssid|hypothetical	16007|vfid|36605|vsiid|57442|ssid|integrase	nonhuman 16007|vfid|36605|vsiid|57442|ssid|integrase	16008|vfid|36607|vsiid|57444|ssid|hypothetical	nonhuman 16008|vfid|36607|vsiid|57444|ssid|hypothetical	16009|vfid|36609|vsiid|57446|ssid|hypothetical	nonhuman 16009|vfid|36609|vsiid|57446|ssid|hypothetical	16010|vfid|36611|vsiid|57448|ssid|hypothetical	nonhuman 16010|vfid|36611|vsiid|57448|ssid|hypothetical	16011|vfid|36613|vsiid|57450|ssid|penicillin-binding	nonhuman 16011|vfid|36613|vsiid|57450|ssid|penicillin-binding	16012|vfid|36615|vsiid|57452|ssid|putative	nonhuman 16012|vfid|36615|vsiid|57452|ssid|putative	16013|vfid|36617|vsiid|57454|ssid|hypothetical	nonhuman 16013|vfid|36617|vsiid|57454|ssid|hypothetical	16014|vfid|36619|vsiid|57456|ssid|hypothetical	nonhuman 16014|vfid|36619|vsiid|57456|ssid|hypothetical	16015|vfid|36621|vsiid|57458|ssid|hypothetical	nonhuman 16015|vfid|36621|vsiid|57458|ssid|hypothetical	16016|vfid|36623|vsiid|57460|ssid|hypothetical	nonhuman 16016|vfid|36623|vsiid|57460|ssid|hypothetical	16017|vfid|36625|vsiid|57462|ssid|hypothetical	nonhuman 16017|vfid|36625|vsiid|57462|ssid|hypothetical	16018|vfid|36627|vsiid|57464|ssid|hypothetical	nonhuman 16018|vfid|36627|vsiid|57464|ssid|hypothetical	16019|vfid|36629|vsiid|57466|ssid|hypothetical	nonhuman 16019|vfid|36629|vsiid|57466|ssid|hypothetical	1601|vfid|1602|vsiid|1868|ssid|tRNA	nonhuman 1601|vfid|1602|vsiid|1868|ssid|tRNA	16020|vfid|36631|vsiid|57468|ssid|hypothetical	nonhuman 16020|vfid|36631|vsiid|57468|ssid|hypothetical	16021|vfid|36633|vsiid|57470|ssid|hypothetical	nonhuman 16021|vfid|36633|vsiid|57470|ssid|hypothetical	16022|vfid|36635|vsiid|57472|ssid|hypothetical	nonhuman 16022|vfid|36635|vsiid|57472|ssid|hypothetical	16023|vfid|36637|vsiid|57474|ssid|hypothetical	nonhuman 16023|vfid|36637|vsiid|57474|ssid|hypothetical	16024|vfid|36639|vsiid|57476|ssid|hypothetical	nonhuman 16024|vfid|36639|vsiid|57476|ssid|hypothetical	16025|vfid|36641|vsiid|57478|ssid|integrase	nonhuman 16025|vfid|36641|vsiid|57478|ssid|integrase	16026|vfid|36643|vsiid|57480|ssid|hypothetical	nonhuman 16026|vfid|36643|vsiid|57480|ssid|hypothetical	16027|vfid|36645|vsiid|57482|ssid|DNA-methyltransferase	nonhuman 16027|vfid|36645|vsiid|57482|ssid|DNA-methyltransferase	16028|vfid|36647|vsiid|57484|ssid|putative	nonhuman 16028|vfid|36647|vsiid|57484|ssid|putative	16029|vfid|36649|vsiid|57486|ssid|restriction	nonhuman 16029|vfid|36649|vsiid|57486|ssid|restriction	1602|vfid|1603|vsiid|1870|ssid|tRNA	nonhuman 1602|vfid|1603|vsiid|1870|ssid|tRNA	1602|vfid|1603|vsiid|1871|ssid|tRNA	nonhuman 1602|vfid|1603|vsiid|1871|ssid|tRNA	16030|vfid|36651|vsiid|57488|ssid|putative	nonhuman 16030|vfid|36651|vsiid|57488|ssid|putative	16031|vfid|36653|vsiid|57490|ssid|transposase	nonhuman 16031|vfid|36653|vsiid|57490|ssid|transposase	16032|vfid|36655|vsiid|57492|ssid|hypothetical	nonhuman 16032|vfid|36655|vsiid|57492|ssid|hypothetical	16033|vfid|36657|vsiid|57494|ssid|hypothetical	nonhuman 16033|vfid|36657|vsiid|57494|ssid|hypothetical	16034|vfid|36659|vsiid|57496|ssid|hypothetical	nonhuman 16034|vfid|36659|vsiid|57496|ssid|hypothetical	16035|vfid|36661|vsiid|57498|ssid|hypothetical	nonhuman 16035|vfid|36661|vsiid|57498|ssid|hypothetical	16036|vfid|36663|vsiid|57500|ssid|hypothetical	nonhuman 16036|vfid|36663|vsiid|57500|ssid|hypothetical	16037|vfid|36665|vsiid|57502|ssid|integrase	nonhuman 16037|vfid|36665|vsiid|57502|ssid|integrase	16038|vfid|36667|vsiid|57504|ssid|integrase	nonhuman 16038|vfid|36667|vsiid|57504|ssid|integrase	16039|vfid|36669|vsiid|57506|ssid|transposase	nonhuman 16039|vfid|36669|vsiid|57506|ssid|transposase	1603|vfid|1604|vsiid|1874|ssid|tRNA	nonhuman 1603|vfid|1604|vsiid|1874|ssid|tRNA	16040|vfid|36671|vsiid|57508|ssid|hypothetical	nonhuman 16040|vfid|36671|vsiid|57508|ssid|hypothetical	16041|vfid|36673|vsiid|57510|ssid|hypothetical	nonhuman 16041|vfid|36673|vsiid|57510|ssid|hypothetical	16042|vfid|36675|vsiid|57512|ssid|hypothetical	nonhuman 16042|vfid|36675|vsiid|57512|ssid|hypothetical	16043|vfid|36677|vsiid|57514|ssid|hypothetical	nonhuman 16043|vfid|36677|vsiid|57514|ssid|hypothetical	16044|vfid|36679|vsiid|57516|ssid|hypothetical	nonhuman 16044|vfid|36679|vsiid|57516|ssid|hypothetical	16045|vfid|36681|vsiid|57518|ssid|hypothetical	nonhuman 16045|vfid|36681|vsiid|57518|ssid|hypothetical	16046|vfid|36683|vsiid|57520|ssid|hypothetical	nonhuman 16046|vfid|36683|vsiid|57520|ssid|hypothetical	16047|vfid|36685|vsiid|57522|ssid|N-acetylmuramoyl-L-alanine	nonhuman 16047|vfid|36685|vsiid|57522|ssid|N-acetylmuramoyl-L-alanine	16048|vfid|36687|vsiid|57524|ssid|putative	nonhuman 16048|vfid|36687|vsiid|57524|ssid|putative	16049|vfid|36689|vsiid|57526|ssid|hypothetical	nonhuman 16049|vfid|36689|vsiid|57526|ssid|hypothetical	1604|vfid|1605|vsiid|1876|ssid|tRNA	nonhuman 1604|vfid|1605|vsiid|1876|ssid|tRNA	1604|vfid|1605|vsiid|1877|ssid|tRNA	nonhuman 1604|vfid|1605|vsiid|1877|ssid|tRNA	16050|vfid|36691|vsiid|57528|ssid|hypothetical	nonhuman 16050|vfid|36691|vsiid|57528|ssid|hypothetical	16051|vfid|36693|vsiid|57530|ssid|hypothetical	nonhuman 16051|vfid|36693|vsiid|57530|ssid|hypothetical	16052|vfid|36695|vsiid|57532|ssid|hypothetical	nonhuman 16052|vfid|36695|vsiid|57532|ssid|hypothetical	16053|vfid|36697|vsiid|57534|ssid|hypothetical	nonhuman 16053|vfid|36697|vsiid|57534|ssid|hypothetical	1605|vfid|1606|vsiid|1879|ssid|tRNA	nonhuman 1605|vfid|1606|vsiid|1879|ssid|tRNA	1605|vfid|1606|vsiid|1880|ssid|tRNA	nonhuman 1605|vfid|1606|vsiid|1880|ssid|tRNA	1606|vfid|1607|vsiid|1882|ssid|tRNA	nonhuman 1606|vfid|1607|vsiid|1882|ssid|tRNA	1606|vfid|1607|vsiid|1883|ssid|tRNA	nonhuman 1606|vfid|1607|vsiid|1883|ssid|tRNA	16116|vfid|36823|vsiid|57660|ssid|ABC-type	nonhuman 16116|vfid|36823|vsiid|57660|ssid|ABC-type	16117|vfid|36825|vsiid|57662|ssid|ABC-type	nonhuman 16117|vfid|36825|vsiid|57662|ssid|ABC-type	16118|vfid|36827|vsiid|57664|ssid|ABC-type	nonhuman 16118|vfid|36827|vsiid|57664|ssid|ABC-type	16120|vfid|36831|vsiid|57668|ssid|ABC-type	nonhuman 16120|vfid|36831|vsiid|57668|ssid|ABC-type	16162|vfid|36915|vsiid|57752|ssid|hypothetical	nonhuman 16162|vfid|36915|vsiid|57752|ssid|hypothetical	16163|vfid|36917|vsiid|57754|ssid|DNA-damage-inducible	nonhuman 16163|vfid|36917|vsiid|57754|ssid|DNA-damage-inducible	16164|vfid|36919|vsiid|57756|ssid|hypothetical	nonhuman 16164|vfid|36919|vsiid|57756|ssid|hypothetical	16165|vfid|36921|vsiid|57758|ssid|putative	nonhuman 16165|vfid|36921|vsiid|57758|ssid|putative	16166|vfid|36923|vsiid|57760|ssid|hypothetical	nonhuman 16166|vfid|36923|vsiid|57760|ssid|hypothetical	16167|vfid|36925|vsiid|57762|ssid|hypothetical	nonhuman 16167|vfid|36925|vsiid|57762|ssid|hypothetical	16168|vfid|36927|vsiid|57764|ssid|hypothetical	nonhuman 16168|vfid|36927|vsiid|57764|ssid|hypothetical	16169|vfid|36929|vsiid|57766|ssid|hypothetical	nonhuman 16169|vfid|36929|vsiid|57766|ssid|hypothetical	16170|vfid|36931|vsiid|57768|ssid|hypothetical	nonhuman 16170|vfid|36931|vsiid|57768|ssid|hypothetical	16171|vfid|36933|vsiid|57770|ssid|hypothetical	nonhuman 16171|vfid|36933|vsiid|57770|ssid|hypothetical	16172|vfid|36935|vsiid|57772|ssid|putative	nonhuman 16172|vfid|36935|vsiid|57772|ssid|putative	16173|vfid|36937|vsiid|57774|ssid|putative	nonhuman 16173|vfid|36937|vsiid|57774|ssid|putative	16174|vfid|36939|vsiid|57776|ssid|putative	nonhuman 16174|vfid|36939|vsiid|57776|ssid|putative	16175|vfid|36941|vsiid|57778|ssid|putative	nonhuman 16175|vfid|36941|vsiid|57778|ssid|putative	16176|vfid|36943|vsiid|57780|ssid|hypothetical	nonhuman 16176|vfid|36943|vsiid|57780|ssid|hypothetical	16177|vfid|36945|vsiid|57782|ssid|putative	nonhuman 16177|vfid|36945|vsiid|57782|ssid|putative	16178|vfid|36947|vsiid|57784|ssid|putative	nonhuman 16178|vfid|36947|vsiid|57784|ssid|putative	16179|vfid|36949|vsiid|57786|ssid|putative	nonhuman 16179|vfid|36949|vsiid|57786|ssid|putative	16180|vfid|36951|vsiid|57788|ssid|putative	nonhuman 16180|vfid|36951|vsiid|57788|ssid|putative	16181|vfid|36953|vsiid|57790|ssid|putative	nonhuman 16181|vfid|36953|vsiid|57790|ssid|putative	16182|vfid|36955|vsiid|57792|ssid|putative	nonhuman 16182|vfid|36955|vsiid|57792|ssid|putative	16183|vfid|36957|vsiid|57794|ssid|putative	nonhuman 16183|vfid|36957|vsiid|57794|ssid|putative	16184|vfid|36959|vsiid|57796|ssid|putative	nonhuman 16184|vfid|36959|vsiid|57796|ssid|putative	16185|vfid|36961|vsiid|57798|ssid|putative	nonhuman 16185|vfid|36961|vsiid|57798|ssid|putative	16186|vfid|36963|vsiid|57800|ssid|putative	nonhuman 16186|vfid|36963|vsiid|57800|ssid|putative	16187|vfid|36965|vsiid|57802|ssid|putative	nonhuman 16187|vfid|36965|vsiid|57802|ssid|putative	16188|vfid|36967|vsiid|57804|ssid|putative	nonhuman 16188|vfid|36967|vsiid|57804|ssid|putative	16189|vfid|36969|vsiid|57806|ssid|putative	nonhuman 16189|vfid|36969|vsiid|57806|ssid|putative	16190|vfid|36971|vsiid|57808|ssid|putative	nonhuman 16190|vfid|36971|vsiid|57808|ssid|putative	16191|vfid|36973|vsiid|57810|ssid|putative	nonhuman 16191|vfid|36973|vsiid|57810|ssid|putative	16192|vfid|36975|vsiid|57812|ssid|putative	nonhuman 16192|vfid|36975|vsiid|57812|ssid|putative	16193|vfid|36977|vsiid|57814|ssid|prophage	nonhuman 16193|vfid|36977|vsiid|57814|ssid|prophage	16194|vfid|36979|vsiid|57816|ssid|hypothetical	nonhuman 16194|vfid|36979|vsiid|57816|ssid|hypothetical	16195|vfid|36981|vsiid|57818|ssid|GnsB	nonhuman 16195|vfid|36981|vsiid|57818|ssid|GnsB	16196|vfid|36983|vsiid|57820|ssid|cold	nonhuman 16196|vfid|36983|vsiid|57820|ssid|cold	16197|vfid|36985|vsiid|57822|ssid|hypothetical	nonhuman 16197|vfid|36985|vsiid|57822|ssid|hypothetical	16198|vfid|36987|vsiid|57824|ssid|hypothetical	nonhuman 16198|vfid|36987|vsiid|57824|ssid|hypothetical	16199|vfid|36989|vsiid|57826|ssid|lysozyme	nonhuman 16199|vfid|36989|vsiid|57826|ssid|lysozyme	16200|vfid|36991|vsiid|57828|ssid|hypothetical	nonhuman 16200|vfid|36991|vsiid|57828|ssid|hypothetical	16201|vfid|36993|vsiid|57830|ssid|lambdoid	nonhuman 16201|vfid|36993|vsiid|57830|ssid|lambdoid	16203|vfid|36997|vsiid|57834|ssid|cold	nonhuman 16203|vfid|36997|vsiid|57834|ssid|cold	16204|vfid|36999|vsiid|57836|ssid|cold	nonhuman 16204|vfid|36999|vsiid|57836|ssid|cold	16205|vfid|37001|vsiid|57838|ssid|lambdoid	nonhuman 16205|vfid|37001|vsiid|57838|ssid|lambdoid	16206|vfid|37003|vsiid|57840|ssid|hypothetical	nonhuman 16206|vfid|37003|vsiid|57840|ssid|hypothetical	16207|vfid|37005|vsiid|57842|ssid|hypothetical	nonhuman 16207|vfid|37005|vsiid|57842|ssid|hypothetical	16208|vfid|37007|vsiid|57844|ssid|hypothetical	nonhuman 16208|vfid|37007|vsiid|57844|ssid|hypothetical	16209|vfid|37009|vsiid|57846|ssid|hypothetical	nonhuman 16209|vfid|37009|vsiid|57846|ssid|hypothetical	16210|vfid|37011|vsiid|57848|ssid|hypothetical	nonhuman 16210|vfid|37011|vsiid|57848|ssid|hypothetical	16211|vfid|37013|vsiid|57850|ssid|hypothetical	nonhuman 16211|vfid|37013|vsiid|57850|ssid|hypothetical	16212|vfid|37015|vsiid|57852|ssid|hypothetical	nonhuman 16212|vfid|37015|vsiid|57852|ssid|hypothetical	16213|vfid|37017|vsiid|57854|ssid|hypothetical	nonhuman 16213|vfid|37017|vsiid|57854|ssid|hypothetical	16214|vfid|37019|vsiid|57856|ssid|hypothetical	nonhuman 16214|vfid|37019|vsiid|57856|ssid|hypothetical	16215|vfid|37021|vsiid|57858|ssid|hypothetical	nonhuman 16215|vfid|37021|vsiid|57858|ssid|hypothetical	16216|vfid|37023|vsiid|57860|ssid|putative	nonhuman 16216|vfid|37023|vsiid|57860|ssid|putative	16218|vfid|37027|vsiid|57864|ssid|hypothetical	nonhuman 16218|vfid|37027|vsiid|57864|ssid|hypothetical	16219|vfid|37029|vsiid|57866|ssid|hypothetical	nonhuman 16219|vfid|37029|vsiid|57866|ssid|hypothetical	16220|vfid|37031|vsiid|57868|ssid|hypothetical	nonhuman 16220|vfid|37031|vsiid|57868|ssid|hypothetical	16221|vfid|37033|vsiid|57870|ssid|hypothetical	nonhuman 16221|vfid|37033|vsiid|57870|ssid|hypothetical	16226|vfid|37043|vsiid|57880|ssid|prophage	nonhuman 16226|vfid|37043|vsiid|57880|ssid|prophage	16227|vfid|37045|vsiid|57882|ssid|hypothetical	nonhuman 16227|vfid|37045|vsiid|57882|ssid|hypothetical	16228|vfid|37047|vsiid|57884|ssid|putative	nonhuman 16228|vfid|37047|vsiid|57884|ssid|putative	16229|vfid|37049|vsiid|57886|ssid|hypothetical	nonhuman 16229|vfid|37049|vsiid|57886|ssid|hypothetical	16230|vfid|37051|vsiid|57888|ssid|putative	nonhuman 16230|vfid|37051|vsiid|57888|ssid|putative	16231|vfid|37053|vsiid|57890|ssid|hypothetical	nonhuman 16231|vfid|37053|vsiid|57890|ssid|hypothetical	16232|vfid|37055|vsiid|57892|ssid|putative	nonhuman 16232|vfid|37055|vsiid|57892|ssid|putative	16233|vfid|37057|vsiid|57894|ssid|hypothetical	nonhuman 16233|vfid|37057|vsiid|57894|ssid|hypothetical	16234|vfid|37059|vsiid|57896|ssid|putative	nonhuman 16234|vfid|37059|vsiid|57896|ssid|putative	16235|vfid|37061|vsiid|57898|ssid|putative	nonhuman 16235|vfid|37061|vsiid|57898|ssid|putative	16236|vfid|37063|vsiid|57900|ssid|putative	nonhuman 16236|vfid|37063|vsiid|57900|ssid|putative	16237|vfid|37065|vsiid|57902|ssid|putative	nonhuman 16237|vfid|37065|vsiid|57902|ssid|putative	16238|vfid|37067|vsiid|57904|ssid|hypothetical	nonhuman 16238|vfid|37067|vsiid|57904|ssid|hypothetical	16240|vfid|37071|vsiid|57908|ssid|putative	nonhuman 16240|vfid|37071|vsiid|57908|ssid|putative	16241|vfid|37073|vsiid|57910|ssid|putative	nonhuman 16241|vfid|37073|vsiid|57910|ssid|putative	16244|vfid|37079|vsiid|57916|ssid|putative	nonhuman 16244|vfid|37079|vsiid|57916|ssid|putative	16245|vfid|37081|vsiid|57918|ssid|putative	nonhuman 16245|vfid|37081|vsiid|57918|ssid|putative	16246|vfid|37083|vsiid|57920|ssid|putative	nonhuman 16246|vfid|37083|vsiid|57920|ssid|putative	16247|vfid|37085|vsiid|57922|ssid|putative	nonhuman 16247|vfid|37085|vsiid|57922|ssid|putative	16248|vfid|37087|vsiid|57924|ssid|hypothetical	nonhuman 16248|vfid|37087|vsiid|57924|ssid|hypothetical	16249|vfid|37089|vsiid|57926|ssid|transposase	nonhuman 16249|vfid|37089|vsiid|57926|ssid|transposase	16250|vfid|37091|vsiid|57928|ssid|transposase	nonhuman 16250|vfid|37091|vsiid|57928|ssid|transposase	16251|vfid|37093|vsiid|57930|ssid|transposase	nonhuman 16251|vfid|37093|vsiid|57930|ssid|transposase	16252|vfid|37095|vsiid|57932|ssid|hypothetical	nonhuman 16252|vfid|37095|vsiid|57932|ssid|hypothetical	16253|vfid|37097|vsiid|57934|ssid|prophage	nonhuman 16253|vfid|37097|vsiid|57934|ssid|prophage	16254|vfid|37099|vsiid|57936|ssid|ShiA-like	nonhuman 16254|vfid|37099|vsiid|57936|ssid|ShiA-like	16255|vfid|37101|vsiid|57938|ssid|hypothetical	nonhuman 16255|vfid|37101|vsiid|57938|ssid|hypothetical	16256|vfid|37103|vsiid|57940|ssid|hypothetical	nonhuman 16256|vfid|37103|vsiid|57940|ssid|hypothetical	16257|vfid|37105|vsiid|57942|ssid|hypothetical	nonhuman 16257|vfid|37105|vsiid|57942|ssid|hypothetical	16258|vfid|37107|vsiid|57944|ssid|hypothetical	nonhuman 16258|vfid|37107|vsiid|57944|ssid|hypothetical	16259|vfid|37109|vsiid|57946|ssid|hypothetical	nonhuman 16259|vfid|37109|vsiid|57946|ssid|hypothetical	16260|vfid|37111|vsiid|57948|ssid|hypothetical	nonhuman 16260|vfid|37111|vsiid|57948|ssid|hypothetical	16261|vfid|37113|vsiid|57950|ssid|hypothetical	nonhuman 16261|vfid|37113|vsiid|57950|ssid|hypothetical	16265|vfid|37121|vsiid|57958|ssid|hypothetical	nonhuman 16265|vfid|37121|vsiid|57958|ssid|hypothetical	16272|vfid|37135|vsiid|57972|ssid|transposase	nonhuman 16272|vfid|37135|vsiid|57972|ssid|transposase	16273|vfid|37137|vsiid|57974|ssid|hypothetical	nonhuman 16273|vfid|37137|vsiid|57974|ssid|hypothetical	16274|vfid|37139|vsiid|57976|ssid|hypothetical	nonhuman 16274|vfid|37139|vsiid|57976|ssid|hypothetical	16275|vfid|37141|vsiid|57978|ssid|hypothetical	nonhuman 16275|vfid|37141|vsiid|57978|ssid|hypothetical	16276|vfid|37143|vsiid|57980|ssid|hypothetical	nonhuman 16276|vfid|37143|vsiid|57980|ssid|hypothetical	16277|vfid|37145|vsiid|57982|ssid|hypothetical	nonhuman 16277|vfid|37145|vsiid|57982|ssid|hypothetical	16279|vfid|37149|vsiid|57986|ssid|PapX	nonhuman 16279|vfid|37149|vsiid|57986|ssid|PapX	16283|vfid|37157|vsiid|57994|ssid|PapK	nonhuman 16283|vfid|37157|vsiid|57994|ssid|PapK	16284|vfid|37159|vsiid|57996|ssid|hypothetical	nonhuman 16284|vfid|37159|vsiid|57996|ssid|hypothetical	16286|vfid|37163|vsiid|58000|ssid|PapD	nonhuman 16286|vfid|37163|vsiid|58000|ssid|PapD	16287|vfid|37165|vsiid|58002|ssid|PapC	nonhuman 16287|vfid|37165|vsiid|58002|ssid|PapC	16288|vfid|37167|vsiid|58004|ssid|PapH	nonhuman 16288|vfid|37167|vsiid|58004|ssid|PapH	16289|vfid|37169|vsiid|58006|ssid|PapA	nonhuman 16289|vfid|37169|vsiid|58006|ssid|PapA	16291|vfid|37173|vsiid|58010|ssid|putative	nonhuman 16291|vfid|37173|vsiid|58010|ssid|putative	16292|vfid|37175|vsiid|58012|ssid|transposase	nonhuman 16292|vfid|37175|vsiid|58012|ssid|transposase	16293|vfid|37177|vsiid|58014|ssid|hypothetical	nonhuman 16293|vfid|37177|vsiid|58014|ssid|hypothetical	16294|vfid|37179|vsiid|58016|ssid|transposase	nonhuman 16294|vfid|37179|vsiid|58016|ssid|transposase	16297|vfid|37185|vsiid|58022|ssid|hypothetical	nonhuman 16297|vfid|37185|vsiid|58022|ssid|hypothetical	16298|vfid|37187|vsiid|58024|ssid|hypothetical	nonhuman 16298|vfid|37187|vsiid|58024|ssid|hypothetical	16299|vfid|37189|vsiid|58026|ssid|hypothetical	nonhuman 16299|vfid|37189|vsiid|58026|ssid|hypothetical	16301|vfid|37193|vsiid|58030|ssid|hypothetical	nonhuman 16301|vfid|37193|vsiid|58030|ssid|hypothetical	16302|vfid|37195|vsiid|58032|ssid|hypothetical	nonhuman 16302|vfid|37195|vsiid|58032|ssid|hypothetical	16303|vfid|37197|vsiid|58034|ssid|hypothetical	nonhuman 16303|vfid|37197|vsiid|58034|ssid|hypothetical	16304|vfid|37199|vsiid|58036|ssid|hypothetical	nonhuman 16304|vfid|37199|vsiid|58036|ssid|hypothetical	16305|vfid|37201|vsiid|58038|ssid|hypothetical	nonhuman 16305|vfid|37201|vsiid|58038|ssid|hypothetical	16306|vfid|37203|vsiid|58040|ssid|hypothetical	nonhuman 16306|vfid|37203|vsiid|58040|ssid|hypothetical	16307|vfid|37205|vsiid|58042|ssid|bifunctional	nonhuman 16307|vfid|37205|vsiid|58042|ssid|bifunctional	16308|vfid|37207|vsiid|58044|ssid|insertion	nonhuman 16308|vfid|37207|vsiid|58044|ssid|insertion	16309|vfid|37209|vsiid|58046|ssid|transposase	nonhuman 16309|vfid|37209|vsiid|58046|ssid|transposase	16311|vfid|37213|vsiid|58050|ssid|hypothetical	nonhuman 16311|vfid|37213|vsiid|58050|ssid|hypothetical	16312|vfid|37215|vsiid|58052|ssid|hypothetical	nonhuman 16312|vfid|37215|vsiid|58052|ssid|hypothetical	16313|vfid|37217|vsiid|58054|ssid|hypothetical	nonhuman 16313|vfid|37217|vsiid|58054|ssid|hypothetical	16314|vfid|37219|vsiid|58056|ssid|hypothetical	nonhuman 16314|vfid|37219|vsiid|58056|ssid|hypothetical	16315|vfid|37221|vsiid|58058|ssid|hypothetical	nonhuman 16315|vfid|37221|vsiid|58058|ssid|hypothetical	16316|vfid|37223|vsiid|58060|ssid|Aecreted	nonhuman 16316|vfid|37223|vsiid|58060|ssid|Aecreted	16317|vfid|37225|vsiid|58062|ssid|hypothetical	nonhuman 16317|vfid|37225|vsiid|58062|ssid|hypothetical	16318|vfid|37227|vsiid|58064|ssid|hypothetical	nonhuman 16318|vfid|37227|vsiid|58064|ssid|hypothetical	16320|vfid|37231|vsiid|58068|ssid|IutA	nonhuman 16320|vfid|37231|vsiid|58068|ssid|IutA	16321|vfid|37233|vsiid|58070|ssid|IucD	nonhuman 16321|vfid|37233|vsiid|58070|ssid|IucD	16322|vfid|37235|vsiid|58072|ssid|IucC	nonhuman 16322|vfid|37235|vsiid|58072|ssid|IucC	16323|vfid|37237|vsiid|58074|ssid|IucB	nonhuman 16323|vfid|37237|vsiid|58074|ssid|IucB	16324|vfid|37239|vsiid|58076|ssid|IucA	nonhuman 16324|vfid|37239|vsiid|58076|ssid|IucA	16325|vfid|37241|vsiid|58078|ssid|shiF	nonhuman 16325|vfid|37241|vsiid|58078|ssid|shiF	16326|vfid|37243|vsiid|58080|ssid|hypothetical	nonhuman 16326|vfid|37243|vsiid|58080|ssid|hypothetical	16327|vfid|37245|vsiid|58082|ssid|hypothetical	nonhuman 16327|vfid|37245|vsiid|58082|ssid|hypothetical	16330|vfid|37251|vsiid|58088|ssid|hypothetical	nonhuman 16330|vfid|37251|vsiid|58088|ssid|hypothetical	16331|vfid|37253|vsiid|58090|ssid|hypothetical	nonhuman 16331|vfid|37253|vsiid|58090|ssid|hypothetical	16332|vfid|37255|vsiid|58092|ssid|hypothetical	nonhuman 16332|vfid|37255|vsiid|58092|ssid|hypothetical	16333|vfid|37257|vsiid|58094|ssid|hypothetical	nonhuman 16333|vfid|37257|vsiid|58094|ssid|hypothetical	16334|vfid|37259|vsiid|58096|ssid|putative	nonhuman 16334|vfid|37259|vsiid|58096|ssid|putative	16335|vfid|37261|vsiid|58098|ssid|N-acetylmannosamine	nonhuman 16335|vfid|37261|vsiid|58098|ssid|N-acetylmannosamine	16336|vfid|37263|vsiid|58100|ssid|N-acetylneuraminate	nonhuman 16336|vfid|37263|vsiid|58100|ssid|N-acetylneuraminate	16337|vfid|37265|vsiid|58102|ssid|hypothetical	nonhuman 16337|vfid|37265|vsiid|58102|ssid|hypothetical	16338|vfid|37267|vsiid|58104|ssid|hypothetical	nonhuman 16338|vfid|37267|vsiid|58104|ssid|hypothetical	16339|vfid|37269|vsiid|58106|ssid|hypothetical	nonhuman 16339|vfid|37269|vsiid|58106|ssid|hypothetical	16340|vfid|37271|vsiid|58108|ssid|hypothetical	nonhuman 16340|vfid|37271|vsiid|58108|ssid|hypothetical	16342|vfid|37275|vsiid|58112|ssid|hypothetical	nonhuman 16342|vfid|37275|vsiid|58112|ssid|hypothetical	16343|vfid|37277|vsiid|58114|ssid|hypothetical	nonhuman 16343|vfid|37277|vsiid|58114|ssid|hypothetical	16344|vfid|37279|vsiid|58116|ssid|hypothetical	nonhuman 16344|vfid|37279|vsiid|58116|ssid|hypothetical	16345|vfid|37281|vsiid|58118|ssid|hypothetical	nonhuman 16345|vfid|37281|vsiid|58118|ssid|hypothetical	16346|vfid|37283|vsiid|58120|ssid|hemolysin	nonhuman 16346|vfid|37283|vsiid|58120|ssid|hemolysin	16347|vfid|37285|vsiid|58122|ssid|hypothetical	nonhuman 16347|vfid|37285|vsiid|58122|ssid|hypothetical	16348|vfid|37287|vsiid|58124|ssid|hypothetical	nonhuman 16348|vfid|37287|vsiid|58124|ssid|hypothetical	16349|vfid|37289|vsiid|58126|ssid|hypothetical	nonhuman 16349|vfid|37289|vsiid|58126|ssid|hypothetical	16350|vfid|37291|vsiid|58128|ssid|hypothetical	nonhuman 16350|vfid|37291|vsiid|58128|ssid|hypothetical	16351|vfid|37293|vsiid|58130|ssid|hypothetical	nonhuman 16351|vfid|37293|vsiid|58130|ssid|hypothetical	16352|vfid|37295|vsiid|58132|ssid|antigen	nonhuman 16352|vfid|37295|vsiid|58132|ssid|antigen	16354|vfid|37299|vsiid|58136|ssid|hypothetical	nonhuman 16354|vfid|37299|vsiid|58136|ssid|hypothetical	16355|vfid|37301|vsiid|58138|ssid|hypothetical	nonhuman 16355|vfid|37301|vsiid|58138|ssid|hypothetical	16356|vfid|37303|vsiid|58140|ssid|hypothetical	nonhuman 16356|vfid|37303|vsiid|58140|ssid|hypothetical	16357|vfid|37305|vsiid|58142|ssid|hypothetical	nonhuman 16357|vfid|37305|vsiid|58142|ssid|hypothetical	16358|vfid|37307|vsiid|58144|ssid|hypothetical	nonhuman 16358|vfid|37307|vsiid|58144|ssid|hypothetical	16359|vfid|37309|vsiid|58146|ssid|hypothetical	nonhuman 16359|vfid|37309|vsiid|58146|ssid|hypothetical	16360|vfid|37311|vsiid|58148|ssid|hypothetical	nonhuman 16360|vfid|37311|vsiid|58148|ssid|hypothetical	16361|vfid|37313|vsiid|58150|ssid|hypothetical	nonhuman 16361|vfid|37313|vsiid|58150|ssid|hypothetical	16362|vfid|37315|vsiid|58152|ssid|hypothetical	nonhuman 16362|vfid|37315|vsiid|58152|ssid|hypothetical	16363|vfid|37317|vsiid|58154|ssid|hypothetical	nonhuman 16363|vfid|37317|vsiid|58154|ssid|hypothetical	16364|vfid|37319|vsiid|58156|ssid|hypothetical	nonhuman 16364|vfid|37319|vsiid|58156|ssid|hypothetical	16365|vfid|37321|vsiid|58158|ssid|hypothetical	nonhuman 16365|vfid|37321|vsiid|58158|ssid|hypothetical	16366|vfid|37323|vsiid|58160|ssid|hypothetical	nonhuman 16366|vfid|37323|vsiid|58160|ssid|hypothetical	16367|vfid|37325|vsiid|58162|ssid|hypothetical	nonhuman 16367|vfid|37325|vsiid|58162|ssid|hypothetical	16368|vfid|37327|vsiid|58164|ssid|putative	nonhuman 16368|vfid|37327|vsiid|58164|ssid|putative	16369|vfid|37329|vsiid|58166|ssid|hypothetical	nonhuman 16369|vfid|37329|vsiid|58166|ssid|hypothetical	16370|vfid|37331|vsiid|58168|ssid|hypothetical	nonhuman 16370|vfid|37331|vsiid|58168|ssid|hypothetical	16371|vfid|37333|vsiid|58170|ssid|hypothetical	nonhuman 16371|vfid|37333|vsiid|58170|ssid|hypothetical	16372|vfid|37335|vsiid|58172|ssid|hypothetical	nonhuman 16372|vfid|37335|vsiid|58172|ssid|hypothetical	16373|vfid|37337|vsiid|58174|ssid|hypothetical	nonhuman 16373|vfid|37337|vsiid|58174|ssid|hypothetical	16374|vfid|37339|vsiid|58176|ssid|hypothetical	nonhuman 16374|vfid|37339|vsiid|58176|ssid|hypothetical	16375|vfid|37341|vsiid|58178|ssid|hypothetical	nonhuman 16375|vfid|37341|vsiid|58178|ssid|hypothetical	16376|vfid|37343|vsiid|58180|ssid|hypothetical	nonhuman 16376|vfid|37343|vsiid|58180|ssid|hypothetical	16377|vfid|37345|vsiid|58182|ssid|hypothetical	nonhuman 16377|vfid|37345|vsiid|58182|ssid|hypothetical	16378|vfid|37347|vsiid|58184|ssid|hypothetical	nonhuman 16378|vfid|37347|vsiid|58184|ssid|hypothetical	16379|vfid|37349|vsiid|58186|ssid|hypothetical	nonhuman 16379|vfid|37349|vsiid|58186|ssid|hypothetical	16381|vfid|37353|vsiid|58190|ssid|prophage	nonhuman 16381|vfid|37353|vsiid|58190|ssid|prophage	16382|vfid|37355|vsiid|58192|ssid|hypothetical	nonhuman 16382|vfid|37355|vsiid|58192|ssid|hypothetical	16383|vfid|37357|vsiid|58194|ssid|hypothetical	nonhuman 16383|vfid|37357|vsiid|58194|ssid|hypothetical	16384|vfid|37359|vsiid|58196|ssid|transposase	nonhuman 16384|vfid|37359|vsiid|58196|ssid|transposase	16385|vfid|37361|vsiid|58198|ssid|hypothetical	nonhuman 16385|vfid|37361|vsiid|58198|ssid|hypothetical	16387|vfid|37365|vsiid|58202|ssid|hypothetical	nonhuman 16387|vfid|37365|vsiid|58202|ssid|hypothetical	16388|vfid|37367|vsiid|58204|ssid|hypothetical	nonhuman 16388|vfid|37367|vsiid|58204|ssid|hypothetical	16389|vfid|37369|vsiid|58206|ssid|hypothetical	nonhuman 16389|vfid|37369|vsiid|58206|ssid|hypothetical	16390|vfid|37371|vsiid|58208|ssid|hypothetical	nonhuman 16390|vfid|37371|vsiid|58208|ssid|hypothetical	16392|vfid|37375|vsiid|58212|ssid|hypothetical	nonhuman 16392|vfid|37375|vsiid|58212|ssid|hypothetical	16395|vfid|37381|vsiid|58218|ssid|regulatory	nonhuman 16395|vfid|37381|vsiid|58218|ssid|regulatory	16396|vfid|37383|vsiid|58220|ssid|transporter	nonhuman 16396|vfid|37383|vsiid|58220|ssid|transporter	16399|vfid|37389|vsiid|58226|ssid|hypothetical	nonhuman 16399|vfid|37389|vsiid|58226|ssid|hypothetical	16400|vfid|37391|vsiid|58228|ssid|transposase	nonhuman 16400|vfid|37391|vsiid|58228|ssid|transposase	16401|vfid|37393|vsiid|58230|ssid|transposase	nonhuman 16401|vfid|37393|vsiid|58230|ssid|transposase	16403|vfid|37397|vsiid|58234|ssid|hypothetical	nonhuman 16403|vfid|37397|vsiid|58234|ssid|hypothetical	16404|vfid|37399|vsiid|58236|ssid|hypothetical	nonhuman 16404|vfid|37399|vsiid|58236|ssid|hypothetical	16405|vfid|37401|vsiid|58238|ssid|hypothetical	nonhuman 16405|vfid|37401|vsiid|58238|ssid|hypothetical	16406|vfid|37403|vsiid|58240|ssid|hypothetical	nonhuman 16406|vfid|37403|vsiid|58240|ssid|hypothetical	16409|vfid|37409|vsiid|58246|ssid|PapA	nonhuman 16409|vfid|37409|vsiid|58246|ssid|PapA	16410|vfid|37411|vsiid|58248|ssid|PapH	nonhuman 16410|vfid|37411|vsiid|58248|ssid|PapH	16411|vfid|37413|vsiid|58250|ssid|PapC	nonhuman 16411|vfid|37413|vsiid|58250|ssid|PapC	16413|vfid|37417|vsiid|58254|ssid|PapJ	nonhuman 16413|vfid|37417|vsiid|58254|ssid|PapJ	16415|vfid|37421|vsiid|58258|ssid|PapK	nonhuman 16415|vfid|37421|vsiid|58258|ssid|PapK	16419|vfid|37429|vsiid|58266|ssid|transposase	nonhuman 16419|vfid|37429|vsiid|58266|ssid|transposase	16420|vfid|37431|vsiid|58268|ssid|hypothetical	nonhuman 16420|vfid|37431|vsiid|58268|ssid|hypothetical	16421|vfid|37433|vsiid|58270|ssid|transposase	nonhuman 16421|vfid|37433|vsiid|58270|ssid|transposase	16423|vfid|37437|vsiid|58274|ssid|putative	nonhuman 16423|vfid|37437|vsiid|58274|ssid|putative	16424|vfid|37439|vsiid|58276|ssid|hypothetical	nonhuman 16424|vfid|37439|vsiid|58276|ssid|hypothetical	16425|vfid|37441|vsiid|58278|ssid|hypothetical	nonhuman 16425|vfid|37441|vsiid|58278|ssid|hypothetical	16426|vfid|37443|vsiid|58280|ssid|hypothetical	nonhuman 16426|vfid|37443|vsiid|58280|ssid|hypothetical	16428|vfid|37447|vsiid|58284|ssid|hypothetical	nonhuman 16428|vfid|37447|vsiid|58284|ssid|hypothetical	16429|vfid|37449|vsiid|58286|ssid|hypothetical	nonhuman 16429|vfid|37449|vsiid|58286|ssid|hypothetical	16430|vfid|37451|vsiid|58288|ssid|transposase	nonhuman 16430|vfid|37451|vsiid|58288|ssid|transposase	16431|vfid|37453|vsiid|58290|ssid|partial	nonhuman 16431|vfid|37453|vsiid|58290|ssid|partial	16432|vfid|37455|vsiid|58292|ssid|hypothetical	nonhuman 16432|vfid|37455|vsiid|58292|ssid|hypothetical	16434|vfid|37459|vsiid|58296|ssid|hypothetical	nonhuman 16434|vfid|37459|vsiid|58296|ssid|hypothetical	16435|vfid|37461|vsiid|58298|ssid|hypothetical	nonhuman 16435|vfid|37461|vsiid|58298|ssid|hypothetical	16436|vfid|37463|vsiid|58300|ssid|hypothetical	nonhuman 16436|vfid|37463|vsiid|58300|ssid|hypothetical	16437|vfid|37465|vsiid|58302|ssid|putative	nonhuman 16437|vfid|37465|vsiid|58302|ssid|putative	16439|vfid|37469|vsiid|58306|ssid|hypothetical	nonhuman 16439|vfid|37469|vsiid|58306|ssid|hypothetical	16440|vfid|37471|vsiid|58308|ssid|hypothetical	nonhuman 16440|vfid|37471|vsiid|58308|ssid|hypothetical	16441|vfid|37473|vsiid|58310|ssid|hypothetical	nonhuman 16441|vfid|37473|vsiid|58310|ssid|hypothetical	16442|vfid|37475|vsiid|58312|ssid|hypothetical	nonhuman 16442|vfid|37475|vsiid|58312|ssid|hypothetical	16443|vfid|37477|vsiid|58314|ssid|hypothetical	nonhuman 16443|vfid|37477|vsiid|58314|ssid|hypothetical	16444|vfid|37479|vsiid|58316|ssid|hypothetical	nonhuman 16444|vfid|37479|vsiid|58316|ssid|hypothetical	16445|vfid|37481|vsiid|58318|ssid|putative	nonhuman 16445|vfid|37481|vsiid|58318|ssid|putative	16446|vfid|37483|vsiid|58320|ssid|hypothetical	nonhuman 16446|vfid|37483|vsiid|58320|ssid|hypothetical	16447|vfid|37485|vsiid|58322|ssid|hypothetical	nonhuman 16447|vfid|37485|vsiid|58322|ssid|hypothetical	16448|vfid|37487|vsiid|58324|ssid|hypothetical	nonhuman 16448|vfid|37487|vsiid|58324|ssid|hypothetical	16449|vfid|37489|vsiid|58326|ssid|hypothetical	nonhuman 16449|vfid|37489|vsiid|58326|ssid|hypothetical	16450|vfid|37491|vsiid|58328|ssid|hypothetical	nonhuman 16450|vfid|37491|vsiid|58328|ssid|hypothetical	16451|vfid|37493|vsiid|58330|ssid|hypothetical	nonhuman 16451|vfid|37493|vsiid|58330|ssid|hypothetical	16452|vfid|37495|vsiid|58332|ssid|hypothetical	nonhuman 16452|vfid|37495|vsiid|58332|ssid|hypothetical	16453|vfid|37497|vsiid|58334|ssid|hypothetical	nonhuman 16453|vfid|37497|vsiid|58334|ssid|hypothetical	16454|vfid|37499|vsiid|58336|ssid|hypothetical	nonhuman 16454|vfid|37499|vsiid|58336|ssid|hypothetical	16455|vfid|37501|vsiid|58338|ssid|hypothetical	nonhuman 16455|vfid|37501|vsiid|58338|ssid|hypothetical	16457|vfid|37505|vsiid|58342|ssid|hypothetical	nonhuman 16457|vfid|37505|vsiid|58342|ssid|hypothetical	16458|vfid|37507|vsiid|58344|ssid|hypothetical	nonhuman 16458|vfid|37507|vsiid|58344|ssid|hypothetical	16459|vfid|37509|vsiid|58346|ssid|hypothetical	nonhuman 16459|vfid|37509|vsiid|58346|ssid|hypothetical	16460|vfid|37511|vsiid|58348|ssid|DNA-binding	nonhuman 16460|vfid|37511|vsiid|58348|ssid|DNA-binding	16461|vfid|37513|vsiid|58350|ssid|hypothetical	nonhuman 16461|vfid|37513|vsiid|58350|ssid|hypothetical	16463|vfid|37517|vsiid|58354|ssid|hypothetical	nonhuman 16463|vfid|37517|vsiid|58354|ssid|hypothetical	16464|vfid|37519|vsiid|58356|ssid|hypothetical	nonhuman 16464|vfid|37519|vsiid|58356|ssid|hypothetical	16465|vfid|37521|vsiid|58358|ssid|hypothetical	nonhuman 16465|vfid|37521|vsiid|58358|ssid|hypothetical	16466|vfid|37523|vsiid|58360|ssid|hypothetical	nonhuman 16466|vfid|37523|vsiid|58360|ssid|hypothetical	16470|vfid|37531|vsiid|58368|ssid|hypothetical	nonhuman 16470|vfid|37531|vsiid|58368|ssid|hypothetical	16474|vfid|37539|vsiid|58376|ssid|hypothetical	nonhuman 16474|vfid|37539|vsiid|58376|ssid|hypothetical	16475|vfid|37541|vsiid|58378|ssid|hypothetical	nonhuman 16475|vfid|37541|vsiid|58378|ssid|hypothetical	16477|vfid|37545|vsiid|58382|ssid|PilV-like	nonhuman 16477|vfid|37545|vsiid|58382|ssid|PilV-like	16479|vfid|37549|vsiid|58386|ssid|P4	nonhuman 16479|vfid|37549|vsiid|58386|ssid|P4	16480|vfid|37551|vsiid|58388|ssid|hypothetical	nonhuman 16480|vfid|37551|vsiid|58388|ssid|hypothetical	16481|vfid|37553|vsiid|58390|ssid|hypothetical	nonhuman 16481|vfid|37553|vsiid|58390|ssid|hypothetical	16482|vfid|37555|vsiid|58392|ssid|hypothetical	nonhuman 16482|vfid|37555|vsiid|58392|ssid|hypothetical	16484|vfid|37559|vsiid|58396|ssid|hypothetical	nonhuman 16484|vfid|37559|vsiid|58396|ssid|hypothetical	16485|vfid|37561|vsiid|58398|ssid|hypothetical	nonhuman 16485|vfid|37561|vsiid|58398|ssid|hypothetical	16486|vfid|37563|vsiid|58400|ssid|hypothetical	nonhuman 16486|vfid|37563|vsiid|58400|ssid|hypothetical	16487|vfid|37565|vsiid|58402|ssid|hypothetical	nonhuman 16487|vfid|37565|vsiid|58402|ssid|hypothetical	16488|vfid|37567|vsiid|58404|ssid|hypothetical	nonhuman 16488|vfid|37567|vsiid|58404|ssid|hypothetical	16490|vfid|37571|vsiid|58408|ssid|putative	nonhuman 16490|vfid|37571|vsiid|58408|ssid|putative	16491|vfid|37573|vsiid|58410|ssid|hypothetical	nonhuman 16491|vfid|37573|vsiid|58410|ssid|hypothetical	16492|vfid|37575|vsiid|58412|ssid|hypothetical	nonhuman 16492|vfid|37575|vsiid|58412|ssid|hypothetical	16493|vfid|37577|vsiid|58414|ssid|hypothetical	nonhuman 16493|vfid|37577|vsiid|58414|ssid|hypothetical	16494|vfid|37579|vsiid|58416|ssid|hypothetical	nonhuman 16494|vfid|37579|vsiid|58416|ssid|hypothetical	16497|vfid|37585|vsiid|58422|ssid|hypothetical	nonhuman 16497|vfid|37585|vsiid|58422|ssid|hypothetical	16498|vfid|37587|vsiid|58424|ssid|hypothetical	nonhuman 16498|vfid|37587|vsiid|58424|ssid|hypothetical	16499|vfid|37589|vsiid|58426|ssid|antigen	nonhuman 16499|vfid|37589|vsiid|58426|ssid|antigen	16500|vfid|37591|vsiid|58428|ssid|hypothetical	nonhuman 16500|vfid|37591|vsiid|58428|ssid|hypothetical	16501|vfid|37593|vsiid|58430|ssid|hypothetical	nonhuman 16501|vfid|37593|vsiid|58430|ssid|hypothetical	16503|vfid|37597|vsiid|58434|ssid|hypothetical	nonhuman 16503|vfid|37597|vsiid|58434|ssid|hypothetical	16505|vfid|37601|vsiid|58438|ssid|hypothetical	nonhuman 16505|vfid|37601|vsiid|58438|ssid|hypothetical	16506|vfid|37603|vsiid|58440|ssid|hypothetical	nonhuman 16506|vfid|37603|vsiid|58440|ssid|hypothetical	16507|vfid|37605|vsiid|58442|ssid|Outer	nonhuman 16507|vfid|37605|vsiid|58442|ssid|Outer	16508|vfid|37607|vsiid|58444|ssid|hypothetical	nonhuman 16508|vfid|37607|vsiid|58444|ssid|hypothetical	16509|vfid|37609|vsiid|58446|ssid|hypothetical	nonhuman 16509|vfid|37609|vsiid|58446|ssid|hypothetical	16510|vfid|37611|vsiid|58448|ssid|transposase	nonhuman 16510|vfid|37611|vsiid|58448|ssid|transposase	16512|vfid|37615|vsiid|58452|ssid|putative	nonhuman 16512|vfid|37615|vsiid|58452|ssid|putative	16515|vfid|37621|vsiid|58458|ssid|hypothetical	nonhuman 16515|vfid|37621|vsiid|58458|ssid|hypothetical	16516|vfid|37623|vsiid|58460|ssid|hypothetical	nonhuman 16516|vfid|37623|vsiid|58460|ssid|hypothetical	16517|vfid|37625|vsiid|58462|ssid|hypothetical	nonhuman 16517|vfid|37625|vsiid|58462|ssid|hypothetical	16518|vfid|37627|vsiid|58464|ssid|putative	nonhuman 16518|vfid|37627|vsiid|58464|ssid|putative	16519|vfid|37629|vsiid|58466|ssid|ABC	nonhuman 16519|vfid|37629|vsiid|58466|ssid|ABC	16520|vfid|37631|vsiid|58468|ssid|ferric	nonhuman 16520|vfid|37631|vsiid|58468|ssid|ferric	16521|vfid|37633|vsiid|58470|ssid|IroE	nonhuman 16521|vfid|37633|vsiid|58470|ssid|IroE	16522|vfid|37635|vsiid|58472|ssid|outer	nonhuman 16522|vfid|37635|vsiid|58472|ssid|outer	16523|vfid|37637|vsiid|58474|ssid|hypothetical	nonhuman 16523|vfid|37637|vsiid|58474|ssid|hypothetical	16524|vfid|37639|vsiid|58476|ssid|hypothetical	nonhuman 16524|vfid|37639|vsiid|58476|ssid|hypothetical	16525|vfid|37641|vsiid|58478|ssid|putative	nonhuman 16525|vfid|37641|vsiid|58478|ssid|putative	16527|vfid|37645|vsiid|58482|ssid|F1C	nonhuman 16527|vfid|37645|vsiid|58482|ssid|F1C	16530|vfid|37651|vsiid|58488|ssid|F1C	nonhuman 16530|vfid|37651|vsiid|58488|ssid|F1C	16531|vfid|37653|vsiid|58490|ssid|F1C	nonhuman 16531|vfid|37653|vsiid|58490|ssid|F1C	16532|vfid|37655|vsiid|58492|ssid|putative	nonhuman 16532|vfid|37655|vsiid|58492|ssid|putative	16533|vfid|37657|vsiid|58494|ssid|F1C	nonhuman 16533|vfid|37657|vsiid|58494|ssid|F1C	16536|vfid|37663|vsiid|58500|ssid|hypothetical	nonhuman 16536|vfid|37663|vsiid|58500|ssid|hypothetical	16537|vfid|37665|vsiid|58502|ssid|hypothetical	nonhuman 16537|vfid|37665|vsiid|58502|ssid|hypothetical	16538|vfid|37667|vsiid|58504|ssid|hypothetical	nonhuman 16538|vfid|37667|vsiid|58504|ssid|hypothetical	16539|vfid|37669|vsiid|58506|ssid|hypothetical	nonhuman 16539|vfid|37669|vsiid|58506|ssid|hypothetical	16540|vfid|37671|vsiid|58508|ssid|microcin	nonhuman 16540|vfid|37671|vsiid|58508|ssid|microcin	16541|vfid|37673|vsiid|58510|ssid|microcin	nonhuman 16541|vfid|37673|vsiid|58510|ssid|microcin	16542|vfid|37675|vsiid|58512|ssid|MchD	nonhuman 16542|vfid|37675|vsiid|58512|ssid|MchD	16543|vfid|37677|vsiid|58514|ssid|MchC	nonhuman 16543|vfid|37677|vsiid|58514|ssid|MchC	16545|vfid|37681|vsiid|58518|ssid|transposase	nonhuman 16545|vfid|37681|vsiid|58518|ssid|transposase	16548|vfid|37687|vsiid|58524|ssid|hypothetical	nonhuman 16548|vfid|37687|vsiid|58524|ssid|hypothetical	16549|vfid|37689|vsiid|58526|ssid|phospho-2-dehydro-3-deoxyheptonate	nonhuman 16549|vfid|37689|vsiid|58526|ssid|phospho-2-dehydro-3-deoxyheptonate	16550|vfid|37691|vsiid|58528|ssid|putative	nonhuman 16550|vfid|37691|vsiid|58528|ssid|putative	16551|vfid|37693|vsiid|58530|ssid|hypothetical	nonhuman 16551|vfid|37693|vsiid|58530|ssid|hypothetical	16552|vfid|37695|vsiid|58532|ssid|hypothetical	nonhuman 16552|vfid|37695|vsiid|58532|ssid|hypothetical	16553|vfid|37697|vsiid|58534|ssid|hypothetical	nonhuman 16553|vfid|37697|vsiid|58534|ssid|hypothetical	16554|vfid|37699|vsiid|58536|ssid|entry	nonhuman 16554|vfid|37699|vsiid|58536|ssid|entry	16556|vfid|37703|vsiid|58540|ssid|hypothetical	nonhuman 16556|vfid|37703|vsiid|58540|ssid|hypothetical	16557|vfid|37705|vsiid|58542|ssid|hypothetical	nonhuman 16557|vfid|37705|vsiid|58542|ssid|hypothetical	16559|vfid|37709|vsiid|58546|ssid|hypothetical	nonhuman 16559|vfid|37709|vsiid|58546|ssid|hypothetical	16560|vfid|37711|vsiid|58548|ssid|hypothetical	nonhuman 16560|vfid|37711|vsiid|58548|ssid|hypothetical	16561|vfid|37713|vsiid|58550|ssid|hypothetical	nonhuman 16561|vfid|37713|vsiid|58550|ssid|hypothetical	16562|vfid|37715|vsiid|58552|ssid|hypothetical	nonhuman 16562|vfid|37715|vsiid|58552|ssid|hypothetical	16564|vfid|37719|vsiid|58556|ssid|putative	nonhuman 16564|vfid|37719|vsiid|58556|ssid|putative	16565|vfid|37721|vsiid|58558|ssid|hypothetical	nonhuman 16565|vfid|37721|vsiid|58558|ssid|hypothetical	16566|vfid|37723|vsiid|58560|ssid|putative	nonhuman 16566|vfid|37723|vsiid|58560|ssid|putative	16567|vfid|37725|vsiid|58562|ssid|putative	nonhuman 16567|vfid|37725|vsiid|58562|ssid|putative	16568|vfid|37727|vsiid|58564|ssid|acyl	nonhuman 16568|vfid|37727|vsiid|58564|ssid|acyl	16569|vfid|37729|vsiid|58566|ssid|hypothetical	nonhuman 16569|vfid|37729|vsiid|58566|ssid|hypothetical	16572|vfid|37735|vsiid|58572|ssid|hypothetical	nonhuman 16572|vfid|37735|vsiid|58572|ssid|hypothetical	16573|vfid|37737|vsiid|58574|ssid|hypothetical	nonhuman 16573|vfid|37737|vsiid|58574|ssid|hypothetical	16574|vfid|37739|vsiid|58576|ssid|hypothetical	nonhuman 16574|vfid|37739|vsiid|58576|ssid|hypothetical	16575|vfid|37741|vsiid|58578|ssid|hypothetical	nonhuman 16575|vfid|37741|vsiid|58578|ssid|hypothetical	16576|vfid|37743|vsiid|58580|ssid|hypothetical	nonhuman 16576|vfid|37743|vsiid|58580|ssid|hypothetical	16577|vfid|37745|vsiid|58582|ssid|hypothetical	nonhuman 16577|vfid|37745|vsiid|58582|ssid|hypothetical	16578|vfid|37747|vsiid|58584|ssid|3-oxoacyl-	nonhuman 16578|vfid|37747|vsiid|58584|ssid|3-oxoacyl-	16579|vfid|37749|vsiid|58586|ssid|hypothetical	nonhuman 16579|vfid|37749|vsiid|58586|ssid|hypothetical	16580|vfid|37751|vsiid|58588|ssid|3-ketoacyl-	nonhuman 16580|vfid|37751|vsiid|58588|ssid|3-ketoacyl-	16581|vfid|37753|vsiid|58590|ssid|3-oxoacyl-	nonhuman 16581|vfid|37753|vsiid|58590|ssid|3-oxoacyl-	16582|vfid|37755|vsiid|58592|ssid|hypothetical	nonhuman 16582|vfid|37755|vsiid|58592|ssid|hypothetical	16584|vfid|37759|vsiid|58596|ssid|hypothetical	nonhuman 16584|vfid|37759|vsiid|58596|ssid|hypothetical	16585|vfid|37761|vsiid|58598|ssid|hypothetical	nonhuman 16585|vfid|37761|vsiid|58598|ssid|hypothetical	16586|vfid|37763|vsiid|58600|ssid|putative	nonhuman 16586|vfid|37763|vsiid|58600|ssid|putative	16587|vfid|37765|vsiid|58602|ssid|hypothetical	nonhuman 16587|vfid|37765|vsiid|58602|ssid|hypothetical	16589|vfid|37769|vsiid|58606|ssid|hypothetical	nonhuman 16589|vfid|37769|vsiid|58606|ssid|hypothetical	16590|vfid|37771|vsiid|58608|ssid|hypothetical	nonhuman 16590|vfid|37771|vsiid|58608|ssid|hypothetical	16591|vfid|37773|vsiid|58610|ssid|hypothetical	nonhuman 16591|vfid|37773|vsiid|58610|ssid|hypothetical	16594|vfid|37779|vsiid|58616|ssid|hypothetical	nonhuman 16594|vfid|37779|vsiid|58616|ssid|hypothetical	16595|vfid|37781|vsiid|58618|ssid|hypothetical	nonhuman 16595|vfid|37781|vsiid|58618|ssid|hypothetical	16596|vfid|37783|vsiid|58620|ssid|P4	nonhuman 16596|vfid|37783|vsiid|58620|ssid|P4	16597|vfid|37785|vsiid|58622|ssid|CP4-6	nonhuman 16597|vfid|37785|vsiid|58622|ssid|CP4-6	16598|vfid|37787|vsiid|58624|ssid|CP4-6	nonhuman 16598|vfid|37787|vsiid|58624|ssid|CP4-6	16599|vfid|37789|vsiid|58626|ssid|CP4-6	nonhuman 16599|vfid|37789|vsiid|58626|ssid|CP4-6	165|vfid|31705|vsiid|52525|ssid|putative	nonhuman 165|vfid|31705|vsiid|52525|ssid|putative	16600|vfid|37791|vsiid|58628|ssid|CP4-6	nonhuman 16600|vfid|37791|vsiid|58628|ssid|CP4-6	16601|vfid|37793|vsiid|58630|ssid|CP4-6	nonhuman 16601|vfid|37793|vsiid|58630|ssid|CP4-6	16602|vfid|37795|vsiid|58632|ssid|CP4-6	nonhuman 16602|vfid|37795|vsiid|58632|ssid|CP4-6	16603|vfid|37797|vsiid|58634|ssid|orf,	nonhuman 16603|vfid|37797|vsiid|58634|ssid|orf,	16604|vfid|37799|vsiid|58636|ssid|orf,	nonhuman 16604|vfid|37799|vsiid|58636|ssid|orf,	16605|vfid|37801|vsiid|58638|ssid|putative	nonhuman 16605|vfid|37801|vsiid|58638|ssid|putative	16606|vfid|37803|vsiid|58640|ssid|CP4-6	nonhuman 16606|vfid|37803|vsiid|58640|ssid|CP4-6	16607|vfid|37805|vsiid|58642|ssid|CP4-6	nonhuman 16607|vfid|37805|vsiid|58642|ssid|CP4-6	16608|vfid|37807|vsiid|58644|ssid|IS30	nonhuman 16608|vfid|37807|vsiid|58644|ssid|IS30	16609|vfid|37809|vsiid|58646|ssid|CP4-6	nonhuman 16609|vfid|37809|vsiid|58646|ssid|CP4-6	16610|vfid|37811|vsiid|58648|ssid|CP4-6	nonhuman 16610|vfid|37811|vsiid|58648|ssid|CP4-6	16611|vfid|37813|vsiid|58650|ssid|IS5	nonhuman 16611|vfid|37813|vsiid|58650|ssid|IS5	16612|vfid|37815|vsiid|58652|ssid|putative	nonhuman 16612|vfid|37815|vsiid|58652|ssid|putative	16613|vfid|37817|vsiid|58654|ssid|CP4-6	nonhuman 16613|vfid|37817|vsiid|58654|ssid|CP4-6	16614|vfid|37819|vsiid|58656|ssid|CP4-6	nonhuman 16614|vfid|37819|vsiid|58656|ssid|CP4-6	16615|vfid|37821|vsiid|58658|ssid|CP4-6	nonhuman 16615|vfid|37821|vsiid|58658|ssid|CP4-6	16616|vfid|37823|vsiid|58660|ssid|IS1	nonhuman 16616|vfid|37823|vsiid|58660|ssid|IS1	16617|vfid|37825|vsiid|58662|ssid|IS1	nonhuman 16617|vfid|37825|vsiid|58662|ssid|IS1	16618|vfid|37827|vsiid|58664|ssid|CP4-6	nonhuman 16618|vfid|37827|vsiid|58664|ssid|CP4-6	16619|vfid|37829|vsiid|58666|ssid|CP4-6	nonhuman 16619|vfid|37829|vsiid|58666|ssid|CP4-6	16620|vfid|37831|vsiid|58668|ssid|CP4-6	nonhuman 16620|vfid|37831|vsiid|58668|ssid|CP4-6	16621|vfid|37833|vsiid|58670|ssid|CP4-6	nonhuman 16621|vfid|37833|vsiid|58670|ssid|CP4-6	16622|vfid|37835|vsiid|58672|ssid|CP4-6	nonhuman 16622|vfid|37835|vsiid|58672|ssid|CP4-6	16623|vfid|37837|vsiid|58674|ssid|CP4-6	nonhuman 16623|vfid|37837|vsiid|58674|ssid|CP4-6	16624|vfid|37839|vsiid|58676|ssid|CP4-6	nonhuman 16624|vfid|37839|vsiid|58676|ssid|CP4-6	16625|vfid|37841|vsiid|58678|ssid|ornithine	nonhuman 16625|vfid|37841|vsiid|58678|ssid|ornithine	16626|vfid|37843|vsiid|58680|ssid|IS1	nonhuman 16626|vfid|37843|vsiid|58680|ssid|IS1	16627|vfid|37845|vsiid|58682|ssid|IS1	nonhuman 16627|vfid|37845|vsiid|58682|ssid|IS1	16628|vfid|37847|vsiid|58684|ssid|CP4-6	nonhuman 16628|vfid|37847|vsiid|58684|ssid|CP4-6	16629|vfid|37849|vsiid|58686|ssid|CP4-6	nonhuman 16629|vfid|37849|vsiid|58686|ssid|CP4-6	16630|vfid|37851|vsiid|58688|ssid|CP4-6	nonhuman 16630|vfid|37851|vsiid|58688|ssid|CP4-6	16631|vfid|37853|vsiid|58690|ssid|CP4-6	nonhuman 16631|vfid|37853|vsiid|58690|ssid|CP4-6	16632|vfid|37855|vsiid|58692|ssid|CP4-6	nonhuman 16632|vfid|37855|vsiid|58692|ssid|CP4-6	16633|vfid|37857|vsiid|58694|ssid|CP4-6	nonhuman 16633|vfid|37857|vsiid|58694|ssid|CP4-6	16634|vfid|37859|vsiid|58696|ssid|DLP12	nonhuman 16634|vfid|37859|vsiid|58696|ssid|DLP12	16635|vfid|37861|vsiid|58698|ssid|DLP12	nonhuman 16635|vfid|37861|vsiid|58698|ssid|DLP12	16636|vfid|37863|vsiid|58700|ssid|DLP12	nonhuman 16636|vfid|37863|vsiid|58700|ssid|DLP12	16637|vfid|37865|vsiid|58702|ssid|IS3	nonhuman 16637|vfid|37865|vsiid|58702|ssid|IS3	16638|vfid|37867|vsiid|58704|ssid|IS3	nonhuman 16638|vfid|37867|vsiid|58704|ssid|IS3	16639|vfid|37869|vsiid|58706|ssid|DLP12	nonhuman 16639|vfid|37869|vsiid|58706|ssid|DLP12	16641|vfid|37873|vsiid|58710|ssid|DLP12	nonhuman 16641|vfid|37873|vsiid|58710|ssid|DLP12	16642|vfid|37875|vsiid|58712|ssid|DLP12	nonhuman 16642|vfid|37875|vsiid|58712|ssid|DLP12	16643|vfid|37877|vsiid|58714|ssid|DLP12	nonhuman 16643|vfid|37877|vsiid|58714|ssid|DLP12	16644|vfid|37879|vsiid|58716|ssid|DLP12	nonhuman 16644|vfid|37879|vsiid|58716|ssid|DLP12	16645|vfid|37881|vsiid|58718|ssid|DLP12	nonhuman 16645|vfid|37881|vsiid|58718|ssid|DLP12	16646|vfid|37883|vsiid|58720|ssid|DLP12	nonhuman 16646|vfid|37883|vsiid|58720|ssid|DLP12	16647|vfid|37885|vsiid|58722|ssid|DLP12	nonhuman 16647|vfid|37885|vsiid|58722|ssid|DLP12	16648|vfid|37887|vsiid|58724|ssid|DLP12	nonhuman 16648|vfid|37887|vsiid|58724|ssid|DLP12	16649|vfid|37889|vsiid|58726|ssid|IS5	nonhuman 16649|vfid|37889|vsiid|58726|ssid|IS5	16650|vfid|37891|vsiid|58728|ssid|DLP12	nonhuman 16650|vfid|37891|vsiid|58728|ssid|DLP12	16651|vfid|37893|vsiid|58730|ssid|DLP12	nonhuman 16651|vfid|37893|vsiid|58730|ssid|DLP12	16652|vfid|37895|vsiid|58732|ssid|DLP12	nonhuman 16652|vfid|37895|vsiid|58732|ssid|DLP12	16653|vfid|37897|vsiid|58734|ssid|DLP12	nonhuman 16653|vfid|37897|vsiid|58734|ssid|DLP12	16654|vfid|37899|vsiid|58736|ssid|DLP12	nonhuman 16654|vfid|37899|vsiid|58736|ssid|DLP12	16655|vfid|37901|vsiid|58738|ssid|DLP12	nonhuman 16655|vfid|37901|vsiid|58738|ssid|DLP12	16656|vfid|37903|vsiid|58740|ssid|DLP12	nonhuman 16656|vfid|37903|vsiid|58740|ssid|DLP12	16657|vfid|37905|vsiid|58742|ssid|DLP12	nonhuman 16657|vfid|37905|vsiid|58742|ssid|DLP12	16658|vfid|37907|vsiid|58744|ssid|DLP12	nonhuman 16658|vfid|37907|vsiid|58744|ssid|DLP12	16659|vfid|37909|vsiid|58746|ssid|hypothetical	nonhuman 16659|vfid|37909|vsiid|58746|ssid|hypothetical	16660|vfid|37911|vsiid|58748|ssid|DLP12	nonhuman 16660|vfid|37911|vsiid|58748|ssid|DLP12	16661|vfid|37913|vsiid|58750|ssid|DNA-binding	nonhuman 16661|vfid|37913|vsiid|58750|ssid|DNA-binding	16662|vfid|37915|vsiid|58752|ssid|DLP12	nonhuman 16662|vfid|37915|vsiid|58752|ssid|DLP12	16663|vfid|37917|vsiid|58754|ssid|CPS-53	nonhuman 16663|vfid|37917|vsiid|58754|ssid|CPS-53	16664|vfid|37919|vsiid|58756|ssid|CPS-53	nonhuman 16664|vfid|37919|vsiid|58756|ssid|CPS-53	16665|vfid|37921|vsiid|58758|ssid|CPS-53	nonhuman 16665|vfid|37921|vsiid|58758|ssid|CPS-53	16667|vfid|37925|vsiid|58762|ssid|CPS-53	nonhuman 16667|vfid|37925|vsiid|58762|ssid|CPS-53	16668|vfid|37927|vsiid|58764|ssid|CPS-53	nonhuman 16668|vfid|37927|vsiid|58764|ssid|CPS-53	16669|vfid|37929|vsiid|58766|ssid|CPS-53	nonhuman 16669|vfid|37929|vsiid|58766|ssid|CPS-53	16670|vfid|37931|vsiid|58768|ssid|orf,	nonhuman 16670|vfid|37931|vsiid|58768|ssid|orf,	16671|vfid|37933|vsiid|58770|ssid|CPS-53	nonhuman 16671|vfid|37933|vsiid|58770|ssid|CPS-53	16672|vfid|37935|vsiid|58772|ssid|CPS-53	nonhuman 16672|vfid|37935|vsiid|58772|ssid|CPS-53	16673|vfid|37937|vsiid|58774|ssid|orf,	nonhuman 16673|vfid|37937|vsiid|58774|ssid|orf,	16674|vfid|37939|vsiid|58776|ssid|CPS-53	nonhuman 16674|vfid|37939|vsiid|58776|ssid|CPS-53	16675|vfid|37941|vsiid|58778|ssid|CPS-53	nonhuman 16675|vfid|37941|vsiid|58778|ssid|CPS-53	16676|vfid|37943|vsiid|58780|ssid|CPS-53	nonhuman 16676|vfid|37943|vsiid|58780|ssid|CPS-53	16677|vfid|37945|vsiid|58782|ssid|CPS-53	nonhuman 16677|vfid|37945|vsiid|58782|ssid|CPS-53	16678|vfid|37947|vsiid|58784|ssid|putative	nonhuman 16678|vfid|37947|vsiid|58784|ssid|putative	16679|vfid|37949|vsiid|58786|ssid|hypothetical	nonhuman 16679|vfid|37949|vsiid|58786|ssid|hypothetical	16680|vfid|37951|vsiid|58788|ssid|putative	nonhuman 16680|vfid|37951|vsiid|58788|ssid|putative	16681|vfid|37953|vsiid|58790|ssid|putative	nonhuman 16681|vfid|37953|vsiid|58790|ssid|putative	16682|vfid|37955|vsiid|58792|ssid|partial	nonhuman 16682|vfid|37955|vsiid|58792|ssid|partial	16683|vfid|37957|vsiid|58794|ssid|partial	nonhuman 16683|vfid|37957|vsiid|58794|ssid|partial	16684|vfid|37959|vsiid|58796|ssid|partial	nonhuman 16684|vfid|37959|vsiid|58796|ssid|partial	16685|vfid|37961|vsiid|58798|ssid|hypothetical	nonhuman 16685|vfid|37961|vsiid|58798|ssid|hypothetical	16686|vfid|37963|vsiid|58800|ssid|hypothetical	nonhuman 16686|vfid|37963|vsiid|58800|ssid|hypothetical	16687|vfid|37965|vsiid|58802|ssid|hypothetical	nonhuman 16687|vfid|37965|vsiid|58802|ssid|hypothetical	16688|vfid|37967|vsiid|58804|ssid|putative	nonhuman 16688|vfid|37967|vsiid|58804|ssid|putative	16689|vfid|37969|vsiid|58806|ssid|DNA	nonhuman 16689|vfid|37969|vsiid|58806|ssid|DNA	16690|vfid|37971|vsiid|58808|ssid|hypothetical	nonhuman 16690|vfid|37971|vsiid|58808|ssid|hypothetical	16691|vfid|37973|vsiid|58810|ssid|putative	nonhuman 16691|vfid|37973|vsiid|58810|ssid|putative	16692|vfid|37975|vsiid|58812|ssid|unknown	nonhuman 16692|vfid|37975|vsiid|58812|ssid|unknown	16693|vfid|37977|vsiid|58814|ssid|putative	nonhuman 16693|vfid|37977|vsiid|58814|ssid|putative	16694|vfid|37979|vsiid|58816|ssid|putative	nonhuman 16694|vfid|37979|vsiid|58816|ssid|putative	16695|vfid|37981|vsiid|58818|ssid|putative	nonhuman 16695|vfid|37981|vsiid|58818|ssid|putative	16696|vfid|37983|vsiid|58820|ssid|hypothetical	nonhuman 16696|vfid|37983|vsiid|58820|ssid|hypothetical	16697|vfid|37985|vsiid|58822|ssid|hypothetical	nonhuman 16697|vfid|37985|vsiid|58822|ssid|hypothetical	16698|vfid|37987|vsiid|58824|ssid|hypothetical	nonhuman 16698|vfid|37987|vsiid|58824|ssid|hypothetical	16699|vfid|37989|vsiid|58826|ssid|hypothetical	nonhuman 16699|vfid|37989|vsiid|58826|ssid|hypothetical	16702|vfid|37995|vsiid|58832|ssid|putative	nonhuman 16702|vfid|37995|vsiid|58832|ssid|putative	16703|vfid|37997|vsiid|58834|ssid|putative	nonhuman 16703|vfid|37997|vsiid|58834|ssid|putative	16704|vfid|37999|vsiid|58836|ssid|hypothetical	nonhuman 16704|vfid|37999|vsiid|58836|ssid|hypothetical	16705|vfid|38001|vsiid|58838|ssid|putative	nonhuman 16705|vfid|38001|vsiid|58838|ssid|putative	16706|vfid|38003|vsiid|58840|ssid|hypothetical	nonhuman 16706|vfid|38003|vsiid|58840|ssid|hypothetical	16707|vfid|38005|vsiid|58842|ssid|hypothetical	nonhuman 16707|vfid|38005|vsiid|58842|ssid|hypothetical	16709|vfid|38009|vsiid|58846|ssid|hypothetical	nonhuman 16709|vfid|38009|vsiid|58846|ssid|hypothetical	16710|vfid|38011|vsiid|58848|ssid|hypothetical	nonhuman 16710|vfid|38011|vsiid|58848|ssid|hypothetical	16711|vfid|38013|vsiid|58850|ssid|putative	nonhuman 16711|vfid|38013|vsiid|58850|ssid|putative	16712|vfid|38015|vsiid|58852|ssid|hypothetical	nonhuman 16712|vfid|38015|vsiid|58852|ssid|hypothetical	16713|vfid|38017|vsiid|58854|ssid|putative	nonhuman 16713|vfid|38017|vsiid|58854|ssid|putative	16715|vfid|38021|vsiid|58858|ssid|hypothetical	nonhuman 16715|vfid|38021|vsiid|58858|ssid|hypothetical	16717|vfid|38025|vsiid|58862|ssid|hypothetical	nonhuman 16717|vfid|38025|vsiid|58862|ssid|hypothetical	16718|vfid|38027|vsiid|58864|ssid|putative	nonhuman 16718|vfid|38027|vsiid|58864|ssid|putative	16720|vfid|38031|vsiid|58868|ssid|hypothetical	nonhuman 16720|vfid|38031|vsiid|58868|ssid|hypothetical	16721|vfid|38033|vsiid|58870|ssid|hypothetical	nonhuman 16721|vfid|38033|vsiid|58870|ssid|hypothetical	16724|vfid|38039|vsiid|58876|ssid|putative	nonhuman 16724|vfid|38039|vsiid|58876|ssid|putative	16725|vfid|38041|vsiid|58878|ssid|putative	nonhuman 16725|vfid|38041|vsiid|58878|ssid|putative	16726|vfid|38043|vsiid|58880|ssid|hypothetical	nonhuman 16726|vfid|38043|vsiid|58880|ssid|hypothetical	16727|vfid|38045|vsiid|58882|ssid|putative	nonhuman 16727|vfid|38045|vsiid|58882|ssid|putative	16728|vfid|38047|vsiid|58884|ssid|hypothetical	nonhuman 16728|vfid|38047|vsiid|58884|ssid|hypothetical	16729|vfid|38049|vsiid|58886|ssid|hypothetical	nonhuman 16729|vfid|38049|vsiid|58886|ssid|hypothetical	16731|vfid|38053|vsiid|58890|ssid|hypothetical	nonhuman 16731|vfid|38053|vsiid|58890|ssid|hypothetical	16734|vfid|38059|vsiid|58896|ssid|hypothetical	nonhuman 16734|vfid|38059|vsiid|58896|ssid|hypothetical	16736|vfid|38063|vsiid|58900|ssid|hypothetical	nonhuman 16736|vfid|38063|vsiid|58900|ssid|hypothetical	16737|vfid|38065|vsiid|58902|ssid|hypothetical	nonhuman 16737|vfid|38065|vsiid|58902|ssid|hypothetical	16738|vfid|38067|vsiid|58904|ssid|putative	nonhuman 16738|vfid|38067|vsiid|58904|ssid|putative	16739|vfid|38069|vsiid|58906|ssid|putative	nonhuman 16739|vfid|38069|vsiid|58906|ssid|putative	16741|vfid|38073|vsiid|58910|ssid|hypothetical	nonhuman 16741|vfid|38073|vsiid|58910|ssid|hypothetical	16742|vfid|38075|vsiid|58912|ssid|hypothetical	nonhuman 16742|vfid|38075|vsiid|58912|ssid|hypothetical	16743|vfid|38077|vsiid|58914|ssid|putative	nonhuman 16743|vfid|38077|vsiid|58914|ssid|putative	16745|vfid|38081|vsiid|58918|ssid|putative	nonhuman 16745|vfid|38081|vsiid|58918|ssid|putative	16747|vfid|38085|vsiid|58922|ssid|putative	nonhuman 16747|vfid|38085|vsiid|58922|ssid|putative	16749|vfid|38089|vsiid|58926|ssid|putative	nonhuman 16749|vfid|38089|vsiid|58926|ssid|putative	16750|vfid|38091|vsiid|58928|ssid|putative	nonhuman 16750|vfid|38091|vsiid|58928|ssid|putative	16751|vfid|38093|vsiid|58930|ssid|putative	nonhuman 16751|vfid|38093|vsiid|58930|ssid|putative	16752|vfid|38095|vsiid|58932|ssid|putative	nonhuman 16752|vfid|38095|vsiid|58932|ssid|putative	16753|vfid|38097|vsiid|58934|ssid|unknown	nonhuman 16753|vfid|38097|vsiid|58934|ssid|unknown	16754|vfid|38099|vsiid|58936|ssid|hypothetical	nonhuman 16754|vfid|38099|vsiid|58936|ssid|hypothetical	16756|vfid|38103|vsiid|58940|ssid|hypothetical	nonhuman 16756|vfid|38103|vsiid|58940|ssid|hypothetical	16757|vfid|38105|vsiid|58942|ssid|putative	nonhuman 16757|vfid|38105|vsiid|58942|ssid|putative	16759|vfid|38109|vsiid|58946|ssid|putative	nonhuman 16759|vfid|38109|vsiid|58946|ssid|putative	16761|vfid|38113|vsiid|58950|ssid|putative	nonhuman 16761|vfid|38113|vsiid|58950|ssid|putative	16762|vfid|38115|vsiid|58952|ssid|putative	nonhuman 16762|vfid|38115|vsiid|58952|ssid|putative	16764|vfid|38119|vsiid|58956|ssid|putative	nonhuman 16764|vfid|38119|vsiid|58956|ssid|putative	16765|vfid|38121|vsiid|58958|ssid|putative	nonhuman 16765|vfid|38121|vsiid|58958|ssid|putative	16766|vfid|38123|vsiid|58960|ssid|putative	nonhuman 16766|vfid|38123|vsiid|58960|ssid|putative	16767|vfid|38125|vsiid|58962|ssid|putative	nonhuman 16767|vfid|38125|vsiid|58962|ssid|putative	16768|vfid|38127|vsiid|58964|ssid|putative	nonhuman 16768|vfid|38127|vsiid|58964|ssid|putative	16769|vfid|38129|vsiid|58966|ssid|putative	nonhuman 16769|vfid|38129|vsiid|58966|ssid|putative	16773|vfid|38137|vsiid|58974|ssid|hypothetical	nonhuman 16773|vfid|38137|vsiid|58974|ssid|hypothetical	16774|vfid|38139|vsiid|58976|ssid|IS30	nonhuman 16774|vfid|38139|vsiid|58976|ssid|IS30	16775|vfid|38141|vsiid|58978|ssid|putative	nonhuman 16775|vfid|38141|vsiid|58978|ssid|putative	16776|vfid|38143|vsiid|58980|ssid|putative	nonhuman 16776|vfid|38143|vsiid|58980|ssid|putative	16777|vfid|38145|vsiid|58982|ssid|putative	nonhuman 16777|vfid|38145|vsiid|58982|ssid|putative	16778|vfid|38147|vsiid|58984|ssid|hypothetical	nonhuman 16778|vfid|38147|vsiid|58984|ssid|hypothetical	16779|vfid|38149|vsiid|58986|ssid|putative	nonhuman 16779|vfid|38149|vsiid|58986|ssid|putative	16780|vfid|38151|vsiid|58988|ssid|putative	nonhuman 16780|vfid|38151|vsiid|58988|ssid|putative	16781|vfid|38153|vsiid|58990|ssid|putative	nonhuman 16781|vfid|38153|vsiid|58990|ssid|putative	16782|vfid|38155|vsiid|58992|ssid|putative	nonhuman 16782|vfid|38155|vsiid|58992|ssid|putative	16783|vfid|38157|vsiid|58994|ssid|putative	nonhuman 16783|vfid|38157|vsiid|58994|ssid|putative	16784|vfid|38159|vsiid|58996|ssid|putative	nonhuman 16784|vfid|38159|vsiid|58996|ssid|putative	16785|vfid|38161|vsiid|58998|ssid|unknown	nonhuman 16785|vfid|38161|vsiid|58998|ssid|unknown	16786|vfid|38163|vsiid|59000|ssid|IS629	nonhuman 16786|vfid|38163|vsiid|59000|ssid|IS629	16787|vfid|38165|vsiid|59002|ssid|putative	nonhuman 16787|vfid|38165|vsiid|59002|ssid|putative	16788|vfid|38167|vsiid|59004|ssid|putative	nonhuman 16788|vfid|38167|vsiid|59004|ssid|putative	16789|vfid|38169|vsiid|59006|ssid|putative	nonhuman 16789|vfid|38169|vsiid|59006|ssid|putative	16790|vfid|38171|vsiid|59008|ssid|hypothetical	nonhuman 16790|vfid|38171|vsiid|59008|ssid|hypothetical	16792|vfid|38175|vsiid|59012|ssid|hypothetical	nonhuman 16792|vfid|38175|vsiid|59012|ssid|hypothetical	16794|vfid|38179|vsiid|59016|ssid|hypothetical	nonhuman 16794|vfid|38179|vsiid|59016|ssid|hypothetical	16795|vfid|38181|vsiid|59018|ssid|hypothetical	nonhuman 16795|vfid|38181|vsiid|59018|ssid|hypothetical	16796|vfid|38183|vsiid|59020|ssid|hypothetical	nonhuman 16796|vfid|38183|vsiid|59020|ssid|hypothetical	16801|vfid|38193|vsiid|59030|ssid|integrase	nonhuman 16801|vfid|38193|vsiid|59030|ssid|integrase	16802|vfid|38195|vsiid|59032|ssid|hypothetical	nonhuman 16802|vfid|38195|vsiid|59032|ssid|hypothetical	16803|vfid|38197|vsiid|59034|ssid|hypothetical	nonhuman 16803|vfid|38197|vsiid|59034|ssid|hypothetical	16805|vfid|38201|vsiid|59038|ssid|unknown	nonhuman 16805|vfid|38201|vsiid|59038|ssid|unknown	16806|vfid|38203|vsiid|59040|ssid|transposase	nonhuman 16806|vfid|38203|vsiid|59040|ssid|transposase	16807|vfid|38205|vsiid|59042|ssid|putative	nonhuman 16807|vfid|38205|vsiid|59042|ssid|putative	16808|vfid|38207|vsiid|59044|ssid|RadC	nonhuman 16808|vfid|38207|vsiid|59044|ssid|RadC	16809|vfid|38209|vsiid|59046|ssid|hypothetical	nonhuman 16809|vfid|38209|vsiid|59046|ssid|hypothetical	1680|vfid|1705|vsiid|1982|ssid|Neurotoxin	nonhuman 1680|vfid|1705|vsiid|1982|ssid|Neurotoxin	16810|vfid|38211|vsiid|59048|ssid|hypothetical	nonhuman 16810|vfid|38211|vsiid|59048|ssid|hypothetical	16811|vfid|38213|vsiid|59050|ssid|hypothetical	nonhuman 16811|vfid|38213|vsiid|59050|ssid|hypothetical	16812|vfid|38215|vsiid|59052|ssid|hypothetical	nonhuman 16812|vfid|38215|vsiid|59052|ssid|hypothetical	16813|vfid|38217|vsiid|59054|ssid|hypothetical	nonhuman 16813|vfid|38217|vsiid|59054|ssid|hypothetical	16814|vfid|38219|vsiid|59056|ssid|putative	nonhuman 16814|vfid|38219|vsiid|59056|ssid|putative	16815|vfid|38221|vsiid|59058|ssid|hypothetical	nonhuman 16815|vfid|38221|vsiid|59058|ssid|hypothetical	16817|vfid|38225|vsiid|59062|ssid|unknown	nonhuman 16817|vfid|38225|vsiid|59062|ssid|unknown	16818|vfid|38227|vsiid|59064|ssid|partial	nonhuman 16818|vfid|38227|vsiid|59064|ssid|partial	16820|vfid|38231|vsiid|59068|ssid|hypothetical	nonhuman 16820|vfid|38231|vsiid|59068|ssid|hypothetical	16821|vfid|38233|vsiid|59070|ssid|hypothetical	nonhuman 16821|vfid|38233|vsiid|59070|ssid|hypothetical	16822|vfid|38235|vsiid|59072|ssid|hypothetical	nonhuman 16822|vfid|38235|vsiid|59072|ssid|hypothetical	16823|vfid|38237|vsiid|59074|ssid|hypothetical	nonhuman 16823|vfid|38237|vsiid|59074|ssid|hypothetical	16825|vfid|38241|vsiid|59078|ssid|hypothetical	nonhuman 16825|vfid|38241|vsiid|59078|ssid|hypothetical	16826|vfid|38243|vsiid|59080|ssid|unknown	nonhuman 16826|vfid|38243|vsiid|59080|ssid|unknown	16827|vfid|38245|vsiid|59082|ssid|putative	nonhuman 16827|vfid|38245|vsiid|59082|ssid|putative	16828|vfid|38247|vsiid|59084|ssid|hypothetical	nonhuman 16828|vfid|38247|vsiid|59084|ssid|hypothetical	16830|vfid|38251|vsiid|59088|ssid|hypothetical	nonhuman 16830|vfid|38251|vsiid|59088|ssid|hypothetical	16832|vfid|38255|vsiid|59092|ssid|hypothetical	nonhuman 16832|vfid|38255|vsiid|59092|ssid|hypothetical	16833|vfid|38257|vsiid|59094|ssid|IS1	nonhuman 16833|vfid|38257|vsiid|59094|ssid|IS1	16834|vfid|38259|vsiid|59096|ssid|hypothetical	nonhuman 16834|vfid|38259|vsiid|59096|ssid|hypothetical	16835|vfid|61088|vsiid|81955|ssid|glycosyl	nonhuman 16835|vfid|61088|vsiid|81955|ssid|glycosyl	16847|vfid|38284|vsiid|59121|ssid|bifunctional	nonhuman 16847|vfid|38284|vsiid|59121|ssid|bifunctional	16849|vfid|38288|vsiid|59125|ssid|putative	nonhuman 16849|vfid|38288|vsiid|59125|ssid|putative	16850|vfid|38290|vsiid|59127|ssid|putative	nonhuman 16850|vfid|38290|vsiid|59127|ssid|putative	16851|vfid|38292|vsiid|59129|ssid|putative	nonhuman 16851|vfid|38292|vsiid|59129|ssid|putative	16852|vfid|38294|vsiid|59131|ssid|putative	nonhuman 16852|vfid|38294|vsiid|59131|ssid|putative	16853|vfid|38296|vsiid|59133|ssid|putative	nonhuman 16853|vfid|38296|vsiid|59133|ssid|putative	16854|vfid|38298|vsiid|59135|ssid|putative	nonhuman 16854|vfid|38298|vsiid|59135|ssid|putative	16855|vfid|38300|vsiid|59137|ssid|hypothetical	nonhuman 16855|vfid|38300|vsiid|59137|ssid|hypothetical	16856|vfid|38302|vsiid|59139|ssid|hypothetical	nonhuman 16856|vfid|38302|vsiid|59139|ssid|hypothetical	16857|vfid|38304|vsiid|59141|ssid|hypothetical	nonhuman 16857|vfid|38304|vsiid|59141|ssid|hypothetical	16858|vfid|38306|vsiid|59143|ssid|hypothetical	nonhuman 16858|vfid|38306|vsiid|59143|ssid|hypothetical	16859|vfid|38308|vsiid|59145|ssid|hypothetical	nonhuman 16859|vfid|38308|vsiid|59145|ssid|hypothetical	16860|vfid|38310|vsiid|59147|ssid|hypothetical	nonhuman 16860|vfid|38310|vsiid|59147|ssid|hypothetical	16862|vfid|38314|vsiid|59151|ssid|unknown	nonhuman 16862|vfid|38314|vsiid|59151|ssid|unknown	16864|vfid|38318|vsiid|59155|ssid|unknown	nonhuman 16864|vfid|38318|vsiid|59155|ssid|unknown	16865|vfid|38320|vsiid|59157|ssid|unknown	nonhuman 16865|vfid|38320|vsiid|59157|ssid|unknown	16866|vfid|38322|vsiid|59159|ssid|unknown	nonhuman 16866|vfid|38322|vsiid|59159|ssid|unknown	16867|vfid|38324|vsiid|59161|ssid|unknown	nonhuman 16867|vfid|38324|vsiid|59161|ssid|unknown	16875|vfid|38340|vsiid|59177|ssid|unknown	nonhuman 16875|vfid|38340|vsiid|59177|ssid|unknown	16877|vfid|38344|vsiid|59181|ssid|putative	nonhuman 16877|vfid|38344|vsiid|59181|ssid|putative	16879|vfid|38348|vsiid|59185|ssid|urease	nonhuman 16879|vfid|38348|vsiid|59185|ssid|urease	16880|vfid|38350|vsiid|59187|ssid|urease	nonhuman 16880|vfid|38350|vsiid|59187|ssid|urease	16883|vfid|38356|vsiid|59193|ssid|putative	nonhuman 16883|vfid|38356|vsiid|59193|ssid|putative	16890|vfid|38370|vsiid|59207|ssid|complement	nonhuman 16890|vfid|38370|vsiid|59207|ssid|complement	16891|vfid|38372|vsiid|59209|ssid|unknown	nonhuman 16891|vfid|38372|vsiid|59209|ssid|unknown	16892|vfid|38374|vsiid|59211|ssid|partial	nonhuman 16892|vfid|38374|vsiid|59211|ssid|partial	16893|vfid|38376|vsiid|59213|ssid|unknown	nonhuman 16893|vfid|38376|vsiid|59213|ssid|unknown	16894|vfid|38378|vsiid|59215|ssid|unknown	nonhuman 16894|vfid|38378|vsiid|59215|ssid|unknown	16896|vfid|38382|vsiid|59219|ssid|putative	nonhuman 16896|vfid|38382|vsiid|59219|ssid|putative	16897|vfid|38384|vsiid|59221|ssid|hypothetical	nonhuman 16897|vfid|38384|vsiid|59221|ssid|hypothetical	16899|vfid|38388|vsiid|59225|ssid|hypothetical	nonhuman 16899|vfid|38388|vsiid|59225|ssid|hypothetical	16900|vfid|38390|vsiid|59227|ssid|hypothetical	nonhuman 16900|vfid|38390|vsiid|59227|ssid|hypothetical	16902|vfid|38394|vsiid|59231|ssid|unknown	nonhuman 16902|vfid|38394|vsiid|59231|ssid|unknown	16904|vfid|38398|vsiid|59235|ssid|hypothetical	nonhuman 16904|vfid|38398|vsiid|59235|ssid|hypothetical	16905|vfid|38400|vsiid|59237|ssid|P4	nonhuman 16905|vfid|38400|vsiid|59237|ssid|P4	16909|vfid|38408|vsiid|59245|ssid|hypothetical	nonhuman 16909|vfid|38408|vsiid|59245|ssid|hypothetical	16910|vfid|38410|vsiid|59247|ssid|putative	nonhuman 16910|vfid|38410|vsiid|59247|ssid|putative	16911|vfid|38412|vsiid|59249|ssid|putative	nonhuman 16911|vfid|38412|vsiid|59249|ssid|putative	16912|vfid|38414|vsiid|59251|ssid|putative	nonhuman 16912|vfid|38414|vsiid|59251|ssid|putative	16913|vfid|38416|vsiid|59253|ssid|putative	nonhuman 16913|vfid|38416|vsiid|59253|ssid|putative	16914|vfid|38418|vsiid|59255|ssid|putative	nonhuman 16914|vfid|38418|vsiid|59255|ssid|putative	16915|vfid|38420|vsiid|59257|ssid|putative	nonhuman 16915|vfid|38420|vsiid|59257|ssid|putative	16917|vfid|38424|vsiid|59261|ssid|putative	nonhuman 16917|vfid|38424|vsiid|59261|ssid|putative	16918|vfid|38426|vsiid|59263|ssid|hypothetical	nonhuman 16918|vfid|38426|vsiid|59263|ssid|hypothetical	16919|vfid|38428|vsiid|59265|ssid|hypothetical	nonhuman 16919|vfid|38428|vsiid|59265|ssid|hypothetical	16920|vfid|38430|vsiid|59267|ssid|hypothetical	nonhuman 16920|vfid|38430|vsiid|59267|ssid|hypothetical	16921|vfid|38432|vsiid|59269|ssid|putative	nonhuman 16921|vfid|38432|vsiid|59269|ssid|putative	16922|vfid|38434|vsiid|59271|ssid|putative	nonhuman 16922|vfid|38434|vsiid|59271|ssid|putative	16923|vfid|38436|vsiid|59273|ssid|hypothetical	nonhuman 16923|vfid|38436|vsiid|59273|ssid|hypothetical	16924|vfid|38438|vsiid|59275|ssid|hypothetical	nonhuman 16924|vfid|38438|vsiid|59275|ssid|hypothetical	16925|vfid|38440|vsiid|59277|ssid|hypothetical	nonhuman 16925|vfid|38440|vsiid|59277|ssid|hypothetical	16926|vfid|38442|vsiid|59279|ssid|hypothetical	nonhuman 16926|vfid|38442|vsiid|59279|ssid|hypothetical	16927|vfid|38444|vsiid|59281|ssid|hypothetical	nonhuman 16927|vfid|38444|vsiid|59281|ssid|hypothetical	16928|vfid|38446|vsiid|59283|ssid|hypothetical	nonhuman 16928|vfid|38446|vsiid|59283|ssid|hypothetical	16929|vfid|38448|vsiid|59285|ssid|hypothetical	nonhuman 16929|vfid|38448|vsiid|59285|ssid|hypothetical	16930|vfid|38450|vsiid|59287|ssid|hypothetical	nonhuman 16930|vfid|38450|vsiid|59287|ssid|hypothetical	16931|vfid|38452|vsiid|59289|ssid|hypothetical	nonhuman 16931|vfid|38452|vsiid|59289|ssid|hypothetical	16932|vfid|38454|vsiid|59291|ssid|hypothetical	nonhuman 16932|vfid|38454|vsiid|59291|ssid|hypothetical	16933|vfid|38456|vsiid|59293|ssid|hypothetical	nonhuman 16933|vfid|38456|vsiid|59293|ssid|hypothetical	16934|vfid|38458|vsiid|59295|ssid|hypothetical	nonhuman 16934|vfid|38458|vsiid|59295|ssid|hypothetical	16935|vfid|38460|vsiid|59297|ssid|hypothetical	nonhuman 16935|vfid|38460|vsiid|59297|ssid|hypothetical	16936|vfid|38462|vsiid|59299|ssid|hypothetical	nonhuman 16936|vfid|38462|vsiid|59299|ssid|hypothetical	16937|vfid|38464|vsiid|59301|ssid|hypothetical	nonhuman 16937|vfid|38464|vsiid|59301|ssid|hypothetical	16938|vfid|38466|vsiid|59303|ssid|putative	nonhuman 16938|vfid|38466|vsiid|59303|ssid|putative	16940|vfid|38470|vsiid|59307|ssid|putative	nonhuman 16940|vfid|38470|vsiid|59307|ssid|putative	16941|vfid|38472|vsiid|59309|ssid|hypothetical	nonhuman 16941|vfid|38472|vsiid|59309|ssid|hypothetical	16942|vfid|38474|vsiid|59311|ssid|putative	nonhuman 16942|vfid|38474|vsiid|59311|ssid|putative	16943|vfid|38476|vsiid|59313|ssid|hypothetical	nonhuman 16943|vfid|38476|vsiid|59313|ssid|hypothetical	16947|vfid|38484|vsiid|59321|ssid|antitermination	nonhuman 16947|vfid|38484|vsiid|59321|ssid|antitermination	16948|vfid|38486|vsiid|59323|ssid|putative	nonhuman 16948|vfid|38486|vsiid|59323|ssid|putative	16949|vfid|38488|vsiid|59325|ssid|hypothetical	nonhuman 16949|vfid|38488|vsiid|59325|ssid|hypothetical	16950|vfid|38490|vsiid|59327|ssid|putative	nonhuman 16950|vfid|38490|vsiid|59327|ssid|putative	16952|vfid|38494|vsiid|59331|ssid|hypothetical	nonhuman 16952|vfid|38494|vsiid|59331|ssid|hypothetical	16953|vfid|38496|vsiid|59333|ssid|hypothetical	nonhuman 16953|vfid|38496|vsiid|59333|ssid|hypothetical	16954|vfid|38498|vsiid|59335|ssid|putative	nonhuman 16954|vfid|38498|vsiid|59335|ssid|putative	16955|vfid|38500|vsiid|59337|ssid|hypothetical	nonhuman 16955|vfid|38500|vsiid|59337|ssid|hypothetical	16957|vfid|38504|vsiid|59341|ssid|hypothetical	nonhuman 16957|vfid|38504|vsiid|59341|ssid|hypothetical	16961|vfid|38512|vsiid|59349|ssid|hypothetical	nonhuman 16961|vfid|38512|vsiid|59349|ssid|hypothetical	16962|vfid|38514|vsiid|59351|ssid|hypothetical	nonhuman 16962|vfid|38514|vsiid|59351|ssid|hypothetical	16967|vfid|38524|vsiid|59361|ssid|putative	nonhuman 16967|vfid|38524|vsiid|59361|ssid|putative	16968|vfid|38526|vsiid|59363|ssid|putative	nonhuman 16968|vfid|38526|vsiid|59363|ssid|putative	16969|vfid|38528|vsiid|59365|ssid|hypothetical	nonhuman 16969|vfid|38528|vsiid|59365|ssid|hypothetical	16970|vfid|38530|vsiid|59367|ssid|hypothetical	nonhuman 16970|vfid|38530|vsiid|59367|ssid|hypothetical	16972|vfid|38534|vsiid|59371|ssid|unknown	nonhuman 16972|vfid|38534|vsiid|59371|ssid|unknown	16973|vfid|38536|vsiid|59373|ssid|putative	nonhuman 16973|vfid|38536|vsiid|59373|ssid|putative	16974|vfid|38538|vsiid|59375|ssid|putative	nonhuman 16974|vfid|38538|vsiid|59375|ssid|putative	16977|vfid|38544|vsiid|59381|ssid|RadC	nonhuman 16977|vfid|38544|vsiid|59381|ssid|RadC	16978|vfid|38546|vsiid|59383|ssid|hypothetical	nonhuman 16978|vfid|38546|vsiid|59383|ssid|hypothetical	16979|vfid|38548|vsiid|59385|ssid|hypothetical	nonhuman 16979|vfid|38548|vsiid|59385|ssid|hypothetical	16980|vfid|38550|vsiid|59387|ssid|hypothetical	nonhuman 16980|vfid|38550|vsiid|59387|ssid|hypothetical	16981|vfid|38552|vsiid|59389|ssid|hypothetical	nonhuman 16981|vfid|38552|vsiid|59389|ssid|hypothetical	16982|vfid|38554|vsiid|59391|ssid|hypothetical	nonhuman 16982|vfid|38554|vsiid|59391|ssid|hypothetical	16983|vfid|38556|vsiid|59393|ssid|putative	nonhuman 16983|vfid|38556|vsiid|59393|ssid|putative	16984|vfid|38558|vsiid|59395|ssid|putative	nonhuman 16984|vfid|38558|vsiid|59395|ssid|putative	16986|vfid|38562|vsiid|59399|ssid|unknown	nonhuman 16986|vfid|38562|vsiid|59399|ssid|unknown	16987|vfid|38564|vsiid|59401|ssid|partial	nonhuman 16987|vfid|38564|vsiid|59401|ssid|partial	16989|vfid|38568|vsiid|59405|ssid|hypothetical	nonhuman 16989|vfid|38568|vsiid|59405|ssid|hypothetical	16990|vfid|38570|vsiid|59407|ssid|hypothetical	nonhuman 16990|vfid|38570|vsiid|59407|ssid|hypothetical	16991|vfid|38572|vsiid|59409|ssid|hypothetical	nonhuman 16991|vfid|38572|vsiid|59409|ssid|hypothetical	16994|vfid|38578|vsiid|59415|ssid|hypothetical	nonhuman 16994|vfid|38578|vsiid|59415|ssid|hypothetical	16995|vfid|38580|vsiid|59417|ssid|unknown	nonhuman 16995|vfid|38580|vsiid|59417|ssid|unknown	16996|vfid|38582|vsiid|59419|ssid|putative	nonhuman 16996|vfid|38582|vsiid|59419|ssid|putative	16998|vfid|38586|vsiid|59423|ssid|hypothetical	nonhuman 16998|vfid|38586|vsiid|59423|ssid|hypothetical	16999|vfid|38588|vsiid|59425|ssid|hypothetical	nonhuman 16999|vfid|38588|vsiid|59425|ssid|hypothetical	169|vfid|31707|vsiid|52527|ssid|putative	nonhuman 169|vfid|31707|vsiid|52527|ssid|putative	17002|vfid|38594|vsiid|59431|ssid|IS1	nonhuman 17002|vfid|38594|vsiid|59431|ssid|IS1	17003|vfid|38596|vsiid|59433|ssid|hypothetical	nonhuman 17003|vfid|38596|vsiid|59433|ssid|hypothetical	17004|vfid|38598|vsiid|59435|ssid|putative	nonhuman 17004|vfid|38598|vsiid|59435|ssid|putative	17007|vfid|38604|vsiid|59441|ssid|hypothetical	nonhuman 17007|vfid|38604|vsiid|59441|ssid|hypothetical	17013|vfid|38616|vsiid|59453|ssid|hypothetical	nonhuman 17013|vfid|38616|vsiid|59453|ssid|hypothetical	17014|vfid|38618|vsiid|59455|ssid|hypothetical	nonhuman 17014|vfid|38618|vsiid|59455|ssid|hypothetical	17015|vfid|38620|vsiid|59457|ssid|hypothetical	nonhuman 17015|vfid|38620|vsiid|59457|ssid|hypothetical	17016|vfid|38622|vsiid|59459|ssid|bifunctional	nonhuman 17016|vfid|38622|vsiid|59459|ssid|bifunctional	17018|vfid|38626|vsiid|59463|ssid|putative	nonhuman 17018|vfid|38626|vsiid|59463|ssid|putative	17019|vfid|38628|vsiid|59465|ssid|putative	nonhuman 17019|vfid|38628|vsiid|59465|ssid|putative	17020|vfid|38630|vsiid|59467|ssid|putative	nonhuman 17020|vfid|38630|vsiid|59467|ssid|putative	17021|vfid|38632|vsiid|59469|ssid|putative	nonhuman 17021|vfid|38632|vsiid|59469|ssid|putative	17022|vfid|38634|vsiid|59471|ssid|putative	nonhuman 17022|vfid|38634|vsiid|59471|ssid|putative	17023|vfid|38636|vsiid|59473|ssid|putative	nonhuman 17023|vfid|38636|vsiid|59473|ssid|putative	17024|vfid|38638|vsiid|59475|ssid|hypothetical	nonhuman 17024|vfid|38638|vsiid|59475|ssid|hypothetical	17025|vfid|38640|vsiid|59477|ssid|hypothetical	nonhuman 17025|vfid|38640|vsiid|59477|ssid|hypothetical	17026|vfid|38642|vsiid|59479|ssid|hypothetical	nonhuman 17026|vfid|38642|vsiid|59479|ssid|hypothetical	17027|vfid|38644|vsiid|59481|ssid|hypothetical	nonhuman 17027|vfid|38644|vsiid|59481|ssid|hypothetical	17028|vfid|38646|vsiid|59483|ssid|hypothetical	nonhuman 17028|vfid|38646|vsiid|59483|ssid|hypothetical	17029|vfid|38648|vsiid|59485|ssid|hypothetical	nonhuman 17029|vfid|38648|vsiid|59485|ssid|hypothetical	17030|vfid|38650|vsiid|59487|ssid|unknown	nonhuman 17030|vfid|38650|vsiid|59487|ssid|unknown	17031|vfid|38652|vsiid|59489|ssid|unknown	nonhuman 17031|vfid|38652|vsiid|59489|ssid|unknown	17033|vfid|38656|vsiid|59493|ssid|unknown	nonhuman 17033|vfid|38656|vsiid|59493|ssid|unknown	17034|vfid|38658|vsiid|59495|ssid|unknown	nonhuman 17034|vfid|38658|vsiid|59495|ssid|unknown	17035|vfid|38660|vsiid|59497|ssid|unknown	nonhuman 17035|vfid|38660|vsiid|59497|ssid|unknown	17036|vfid|38662|vsiid|59499|ssid|unknown	nonhuman 17036|vfid|38662|vsiid|59499|ssid|unknown	17044|vfid|38678|vsiid|59515|ssid|unknown	nonhuman 17044|vfid|38678|vsiid|59515|ssid|unknown	17046|vfid|38682|vsiid|59519|ssid|putative	nonhuman 17046|vfid|38682|vsiid|59519|ssid|putative	17048|vfid|38686|vsiid|59523|ssid|urease	nonhuman 17048|vfid|38686|vsiid|59523|ssid|urease	17049|vfid|38688|vsiid|59525|ssid|urease	nonhuman 17049|vfid|38688|vsiid|59525|ssid|urease	17050|vfid|38690|vsiid|59527|ssid|urease	nonhuman 17050|vfid|38690|vsiid|59527|ssid|urease	17051|vfid|38692|vsiid|59529|ssid|urease	nonhuman 17051|vfid|38692|vsiid|59529|ssid|urease	17058|vfid|38706|vsiid|59543|ssid|hypothetical	nonhuman 17058|vfid|38706|vsiid|59543|ssid|hypothetical	17059|vfid|38708|vsiid|59545|ssid|putative	nonhuman 17059|vfid|38708|vsiid|59545|ssid|putative	17060|vfid|38710|vsiid|59547|ssid|unknown	nonhuman 17060|vfid|38710|vsiid|59547|ssid|unknown	17061|vfid|38712|vsiid|59549|ssid|partial	nonhuman 17061|vfid|38712|vsiid|59549|ssid|partial	17062|vfid|38714|vsiid|59551|ssid|unknown	nonhuman 17062|vfid|38714|vsiid|59551|ssid|unknown	17063|vfid|38716|vsiid|59553|ssid|unknown	nonhuman 17063|vfid|38716|vsiid|59553|ssid|unknown	17065|vfid|38720|vsiid|59557|ssid|putative	nonhuman 17065|vfid|38720|vsiid|59557|ssid|putative	17068|vfid|38726|vsiid|59563|ssid|hypothetical	nonhuman 17068|vfid|38726|vsiid|59563|ssid|hypothetical	17069|vfid|38728|vsiid|59565|ssid|hypothetical	nonhuman 17069|vfid|38728|vsiid|59565|ssid|hypothetical	17071|vfid|38732|vsiid|59569|ssid|unknown	nonhuman 17071|vfid|38732|vsiid|59569|ssid|unknown	17074|vfid|38738|vsiid|59575|ssid|P4	nonhuman 17074|vfid|38738|vsiid|59575|ssid|P4	17075|vfid|38740|vsiid|59577|ssid|putative	nonhuman 17075|vfid|38740|vsiid|59577|ssid|putative	17076|vfid|38742|vsiid|59579|ssid|putative	nonhuman 17076|vfid|38742|vsiid|59579|ssid|putative	17078|vfid|38746|vsiid|59583|ssid|hypothetical	nonhuman 17078|vfid|38746|vsiid|59583|ssid|hypothetical	17079|vfid|38748|vsiid|59585|ssid|Cro	nonhuman 17079|vfid|38748|vsiid|59585|ssid|Cro	17080|vfid|38750|vsiid|59587|ssid|hypothetical	nonhuman 17080|vfid|38750|vsiid|59587|ssid|hypothetical	17081|vfid|38752|vsiid|59589|ssid|replication	nonhuman 17081|vfid|38752|vsiid|59589|ssid|replication	17082|vfid|38754|vsiid|59591|ssid|replication	nonhuman 17082|vfid|38754|vsiid|59591|ssid|replication	17083|vfid|38756|vsiid|59593|ssid|replication	nonhuman 17083|vfid|38756|vsiid|59593|ssid|replication	17084|vfid|38758|vsiid|59595|ssid|putative	nonhuman 17084|vfid|38758|vsiid|59595|ssid|putative	17085|vfid|38760|vsiid|59597|ssid|hypothetical	nonhuman 17085|vfid|38760|vsiid|59597|ssid|hypothetical	17086|vfid|38762|vsiid|59599|ssid|hypothetical	nonhuman 17086|vfid|38762|vsiid|59599|ssid|hypothetical	17087|vfid|38764|vsiid|59601|ssid|putative	nonhuman 17087|vfid|38764|vsiid|59601|ssid|putative	17088|vfid|38766|vsiid|59603|ssid|DNA-invertase	nonhuman 17088|vfid|38766|vsiid|59603|ssid|DNA-invertase	17089|vfid|38768|vsiid|59605|ssid|hypothetical	nonhuman 17089|vfid|38768|vsiid|59605|ssid|hypothetical	17091|vfid|38772|vsiid|59609|ssid|putative	nonhuman 17091|vfid|38772|vsiid|59609|ssid|putative	17092|vfid|38774|vsiid|59611|ssid|hypothetical	nonhuman 17092|vfid|38774|vsiid|59611|ssid|hypothetical	17093|vfid|38776|vsiid|59613|ssid|putative	nonhuman 17093|vfid|38776|vsiid|59613|ssid|putative	17094|vfid|38778|vsiid|59615|ssid|putative	nonhuman 17094|vfid|38778|vsiid|59615|ssid|putative	17095|vfid|38780|vsiid|59617|ssid|putative	nonhuman 17095|vfid|38780|vsiid|59617|ssid|putative	17096|vfid|38782|vsiid|59619|ssid|hypothetical	nonhuman 17096|vfid|38782|vsiid|59619|ssid|hypothetical	17097|vfid|38784|vsiid|59621|ssid|hypothetical	nonhuman 17097|vfid|38784|vsiid|59621|ssid|hypothetical	17098|vfid|38786|vsiid|59623|ssid|putativa	nonhuman 17098|vfid|38786|vsiid|59623|ssid|putativa	17102|vfid|38794|vsiid|59631|ssid|putative	nonhuman 17102|vfid|38794|vsiid|59631|ssid|putative	17103|vfid|38796|vsiid|59633|ssid|putative	nonhuman 17103|vfid|38796|vsiid|59633|ssid|putative	17104|vfid|38798|vsiid|59635|ssid|hypothetical	nonhuman 17104|vfid|38798|vsiid|59635|ssid|hypothetical	17105|vfid|38800|vsiid|59637|ssid|hypothetical	nonhuman 17105|vfid|38800|vsiid|59637|ssid|hypothetical	17106|vfid|38802|vsiid|59639|ssid|hypothetical	nonhuman 17106|vfid|38802|vsiid|59639|ssid|hypothetical	17107|vfid|38804|vsiid|59641|ssid|hypothetical	nonhuman 17107|vfid|38804|vsiid|59641|ssid|hypothetical	17108|vfid|38806|vsiid|59643|ssid|hypothetical	nonhuman 17108|vfid|38806|vsiid|59643|ssid|hypothetical	17109|vfid|38808|vsiid|59645|ssid|hypothetical	nonhuman 17109|vfid|38808|vsiid|59645|ssid|hypothetical	17111|vfid|38812|vsiid|59649|ssid|hypothetical	nonhuman 17111|vfid|38812|vsiid|59649|ssid|hypothetical	17113|vfid|38816|vsiid|59653|ssid|hypothetical	nonhuman 17113|vfid|38816|vsiid|59653|ssid|hypothetical	17114|vfid|38818|vsiid|59655|ssid|putative	nonhuman 17114|vfid|38818|vsiid|59655|ssid|putative	17115|vfid|38820|vsiid|59657|ssid|putative	nonhuman 17115|vfid|38820|vsiid|59657|ssid|putative	17116|vfid|38822|vsiid|59659|ssid|putative	nonhuman 17116|vfid|38822|vsiid|59659|ssid|putative	17118|vfid|38826|vsiid|59663|ssid|hypothetical	nonhuman 17118|vfid|38826|vsiid|59663|ssid|hypothetical	17119|vfid|38828|vsiid|59665|ssid|hypothetical	nonhuman 17119|vfid|38828|vsiid|59665|ssid|hypothetical	17120|vfid|38830|vsiid|59667|ssid|hypothetical	nonhuman 17120|vfid|38830|vsiid|59667|ssid|hypothetical	17121|vfid|38832|vsiid|59669|ssid|putative	nonhuman 17121|vfid|38832|vsiid|59669|ssid|putative	17124|vfid|38838|vsiid|59675|ssid|putative	nonhuman 17124|vfid|38838|vsiid|59675|ssid|putative	17127|vfid|38844|vsiid|59681|ssid|hypothetical	nonhuman 17127|vfid|38844|vsiid|59681|ssid|hypothetical	17128|vfid|38846|vsiid|59683|ssid|hypothetical	nonhuman 17128|vfid|38846|vsiid|59683|ssid|hypothetical	17129|vfid|38848|vsiid|59685|ssid|hypothetical	nonhuman 17129|vfid|38848|vsiid|59685|ssid|hypothetical	17130|vfid|38850|vsiid|59687|ssid|putative	nonhuman 17130|vfid|38850|vsiid|59687|ssid|putative	17134|vfid|38858|vsiid|59695|ssid|hypothetical	nonhuman 17134|vfid|38858|vsiid|59695|ssid|hypothetical	17135|vfid|38860|vsiid|59697|ssid|hypothetical	nonhuman 17135|vfid|38860|vsiid|59697|ssid|hypothetical	17136|vfid|38862|vsiid|59699|ssid|putative	nonhuman 17136|vfid|38862|vsiid|59699|ssid|putative	17137|vfid|38864|vsiid|59701|ssid|hypothetical	nonhuman 17137|vfid|38864|vsiid|59701|ssid|hypothetical	17142|vfid|38874|vsiid|59711|ssid|hypothetical	nonhuman 17142|vfid|38874|vsiid|59711|ssid|hypothetical	17144|vfid|38878|vsiid|59715|ssid|prophage	nonhuman 17144|vfid|38878|vsiid|59715|ssid|prophage	17145|vfid|38880|vsiid|59717|ssid|hypothetical	nonhuman 17145|vfid|38880|vsiid|59717|ssid|hypothetical	17146|vfid|38882|vsiid|59719|ssid|hypothetical	nonhuman 17146|vfid|38882|vsiid|59719|ssid|hypothetical	17147|vfid|38884|vsiid|59721|ssid|putative	nonhuman 17147|vfid|38884|vsiid|59721|ssid|putative	17148|vfid|38886|vsiid|59723|ssid|antiterminator	nonhuman 17148|vfid|38886|vsiid|59723|ssid|antiterminator	17152|vfid|38894|vsiid|59731|ssid|hypothetical	nonhuman 17152|vfid|38894|vsiid|59731|ssid|hypothetical	17153|vfid|38896|vsiid|59733|ssid|putative	nonhuman 17153|vfid|38896|vsiid|59733|ssid|putative	17154|vfid|38898|vsiid|59735|ssid|putative	nonhuman 17154|vfid|38898|vsiid|59735|ssid|putative	17155|vfid|38900|vsiid|59737|ssid|putative	nonhuman 17155|vfid|38900|vsiid|59737|ssid|putative	17156|vfid|38902|vsiid|59739|ssid|hypothetical	nonhuman 17156|vfid|38902|vsiid|59739|ssid|hypothetical	17157|vfid|38904|vsiid|59741|ssid|putative	nonhuman 17157|vfid|38904|vsiid|59741|ssid|putative	17158|vfid|38906|vsiid|59743|ssid|hypothetical	nonhuman 17158|vfid|38906|vsiid|59743|ssid|hypothetical	17159|vfid|38908|vsiid|59745|ssid|putative	nonhuman 17159|vfid|38908|vsiid|59745|ssid|putative	17162|vfid|38914|vsiid|59751|ssid|putative	nonhuman 17162|vfid|38914|vsiid|59751|ssid|putative	17163|vfid|38916|vsiid|59753|ssid|putative	nonhuman 17163|vfid|38916|vsiid|59753|ssid|putative	17164|vfid|38918|vsiid|59755|ssid|putative	nonhuman 17164|vfid|38918|vsiid|59755|ssid|putative	17165|vfid|38920|vsiid|59757|ssid|putative	nonhuman 17165|vfid|38920|vsiid|59757|ssid|putative	17166|vfid|38922|vsiid|59759|ssid|putative	nonhuman 17166|vfid|38922|vsiid|59759|ssid|putative	17167|vfid|38924|vsiid|59761|ssid|putative	nonhuman 17167|vfid|38924|vsiid|59761|ssid|putative	17168|vfid|38926|vsiid|59763|ssid|putative	nonhuman 17168|vfid|38926|vsiid|59763|ssid|putative	17169|vfid|38928|vsiid|59765|ssid|hypothetical	nonhuman 17169|vfid|38928|vsiid|59765|ssid|hypothetical	17170|vfid|38930|vsiid|59767|ssid|putative	nonhuman 17170|vfid|38930|vsiid|59767|ssid|putative	17171|vfid|38932|vsiid|59769|ssid|putative	nonhuman 17171|vfid|38932|vsiid|59769|ssid|putative	17172|vfid|38934|vsiid|59771|ssid|putative	nonhuman 17172|vfid|38934|vsiid|59771|ssid|putative	17173|vfid|38936|vsiid|59773|ssid|putative	nonhuman 17173|vfid|38936|vsiid|59773|ssid|putative	17174|vfid|38938|vsiid|59775|ssid|putative	nonhuman 17174|vfid|38938|vsiid|59775|ssid|putative	17175|vfid|38940|vsiid|59777|ssid|putative	nonhuman 17175|vfid|38940|vsiid|59777|ssid|putative	17176|vfid|38942|vsiid|59779|ssid|putative	nonhuman 17176|vfid|38942|vsiid|59779|ssid|putative	17177|vfid|38944|vsiid|59781|ssid|putative	nonhuman 17177|vfid|38944|vsiid|59781|ssid|putative	17178|vfid|38946|vsiid|59783|ssid|putative	nonhuman 17178|vfid|38946|vsiid|59783|ssid|putative	17179|vfid|38948|vsiid|59785|ssid|host	nonhuman 17179|vfid|38948|vsiid|59785|ssid|host	17180|vfid|38950|vsiid|59787|ssid|putative	nonhuman 17180|vfid|38950|vsiid|59787|ssid|putative	17181|vfid|38952|vsiid|59789|ssid|putative	nonhuman 17181|vfid|38952|vsiid|59789|ssid|putative	17183|vfid|38956|vsiid|59793|ssid|EspF-like	nonhuman 17183|vfid|38956|vsiid|59793|ssid|EspF-like	17186|vfid|38962|vsiid|59799|ssid|hypothetical	nonhuman 17186|vfid|38962|vsiid|59799|ssid|hypothetical	17187|vfid|38964|vsiid|59801|ssid|transposase	nonhuman 17187|vfid|38964|vsiid|59801|ssid|transposase	17188|vfid|38966|vsiid|59803|ssid|putative	nonhuman 17188|vfid|38966|vsiid|59803|ssid|putative	17189|vfid|38968|vsiid|59805|ssid|putative	nonhuman 17189|vfid|38968|vsiid|59805|ssid|putative	17190|vfid|38970|vsiid|59807|ssid|putative	nonhuman 17190|vfid|38970|vsiid|59807|ssid|putative	17191|vfid|38972|vsiid|59809|ssid|putative	nonhuman 17191|vfid|38972|vsiid|59809|ssid|putative	17192|vfid|38974|vsiid|59811|ssid|putative	nonhuman 17192|vfid|38974|vsiid|59811|ssid|putative	17193|vfid|38976|vsiid|59813|ssid|putative	nonhuman 17193|vfid|38976|vsiid|59813|ssid|putative	17194|vfid|38978|vsiid|59815|ssid|phage	nonhuman 17194|vfid|38978|vsiid|59815|ssid|phage	17195|vfid|38980|vsiid|59817|ssid|putative	nonhuman 17195|vfid|38980|vsiid|59817|ssid|putative	17196|vfid|38982|vsiid|59819|ssid|hypothetical	nonhuman 17196|vfid|38982|vsiid|59819|ssid|hypothetical	17198|vfid|38986|vsiid|59823|ssid|putative	nonhuman 17198|vfid|38986|vsiid|59823|ssid|putative	17200|vfid|38990|vsiid|59827|ssid|putative	nonhuman 17200|vfid|38990|vsiid|59827|ssid|putative	17201|vfid|38992|vsiid|59829|ssid|putative	nonhuman 17201|vfid|38992|vsiid|59829|ssid|putative	17202|vfid|38994|vsiid|59831|ssid|hypothetical	nonhuman 17202|vfid|38994|vsiid|59831|ssid|hypothetical	17203|vfid|38996|vsiid|59833|ssid|hypothetical	nonhuman 17203|vfid|38996|vsiid|59833|ssid|hypothetical	17205|vfid|39000|vsiid|59837|ssid|hypothetical	nonhuman 17205|vfid|39000|vsiid|59837|ssid|hypothetical	17207|vfid|39004|vsiid|59841|ssid|hypothetical	nonhuman 17207|vfid|39004|vsiid|59841|ssid|hypothetical	17208|vfid|39006|vsiid|59843|ssid|hypothetical	nonhuman 17208|vfid|39006|vsiid|59843|ssid|hypothetical	17209|vfid|39008|vsiid|59845|ssid|hypothetical	nonhuman 17209|vfid|39008|vsiid|59845|ssid|hypothetical	17210|vfid|39010|vsiid|59847|ssid|hypothetical	nonhuman 17210|vfid|39010|vsiid|59847|ssid|hypothetical	17211|vfid|39012|vsiid|59849|ssid|hypothetical	nonhuman 17211|vfid|39012|vsiid|59849|ssid|hypothetical	17214|vfid|39018|vsiid|59855|ssid|putative	nonhuman 17214|vfid|39018|vsiid|59855|ssid|putative	17215|vfid|39020|vsiid|59857|ssid|hypothetical	nonhuman 17215|vfid|39020|vsiid|59857|ssid|hypothetical	17216|vfid|39022|vsiid|59859|ssid|hypothetical	nonhuman 17216|vfid|39022|vsiid|59859|ssid|hypothetical	17217|vfid|39024|vsiid|59861|ssid|putative	nonhuman 17217|vfid|39024|vsiid|59861|ssid|putative	17218|vfid|39026|vsiid|59863|ssid|hypothetical	nonhuman 17218|vfid|39026|vsiid|59863|ssid|hypothetical	17219|vfid|39028|vsiid|59865|ssid|hypothetical	nonhuman 17219|vfid|39028|vsiid|59865|ssid|hypothetical	17220|vfid|39030|vsiid|59867|ssid|hypothetical	nonhuman 17220|vfid|39030|vsiid|59867|ssid|hypothetical	17221|vfid|39032|vsiid|59869|ssid|hypothetical	nonhuman 17221|vfid|39032|vsiid|59869|ssid|hypothetical	17224|vfid|39038|vsiid|59875|ssid|putative	nonhuman 17224|vfid|39038|vsiid|59875|ssid|putative	17225|vfid|39040|vsiid|59877|ssid|hypothetical	nonhuman 17225|vfid|39040|vsiid|59877|ssid|hypothetical	17226|vfid|39042|vsiid|59879|ssid|hypothetical	nonhuman 17226|vfid|39042|vsiid|59879|ssid|hypothetical	17227|vfid|39044|vsiid|59881|ssid|hypothetical	nonhuman 17227|vfid|39044|vsiid|59881|ssid|hypothetical	17228|vfid|39046|vsiid|59883|ssid|hypothetical	nonhuman 17228|vfid|39046|vsiid|59883|ssid|hypothetical	17229|vfid|39048|vsiid|59885|ssid|hypothetical	nonhuman 17229|vfid|39048|vsiid|59885|ssid|hypothetical	17230|vfid|39050|vsiid|59887|ssid|hypothetical	nonhuman 17230|vfid|39050|vsiid|59887|ssid|hypothetical	17231|vfid|39052|vsiid|59889|ssid|AidA-I	nonhuman 17231|vfid|39052|vsiid|59889|ssid|AidA-I	17232|vfid|39054|vsiid|59891|ssid|hypothetical	nonhuman 17232|vfid|39054|vsiid|59891|ssid|hypothetical	17233|vfid|39056|vsiid|59893|ssid|hypothetical	nonhuman 17233|vfid|39056|vsiid|59893|ssid|hypothetical	17234|vfid|39058|vsiid|59895|ssid|hypothetical	nonhuman 17234|vfid|39058|vsiid|59895|ssid|hypothetical	17235|vfid|39060|vsiid|59897|ssid|hypothetical	nonhuman 17235|vfid|39060|vsiid|59897|ssid|hypothetical	17236|vfid|39062|vsiid|59899|ssid|BfpM-like	nonhuman 17236|vfid|39062|vsiid|59899|ssid|BfpM-like	17238|vfid|39066|vsiid|59903|ssid|hypothetical	nonhuman 17238|vfid|39066|vsiid|59903|ssid|hypothetical	17240|vfid|39070|vsiid|59907|ssid|hypothetical	nonhuman 17240|vfid|39070|vsiid|59907|ssid|hypothetical	17241|vfid|39072|vsiid|59909|ssid|hypothetical	nonhuman 17241|vfid|39072|vsiid|59909|ssid|hypothetical	17246|vfid|39082|vsiid|59919|ssid|putative	nonhuman 17246|vfid|39082|vsiid|59919|ssid|putative	17247|vfid|39084|vsiid|59921|ssid|putative	nonhuman 17247|vfid|39084|vsiid|59921|ssid|putative	17249|vfid|39088|vsiid|59925|ssid|hypothetical	nonhuman 17249|vfid|39088|vsiid|59925|ssid|hypothetical	17250|vfid|39090|vsiid|59927|ssid|hypothetical	nonhuman 17250|vfid|39090|vsiid|59927|ssid|hypothetical	17253|vfid|39096|vsiid|59933|ssid|hypothetical	nonhuman 17253|vfid|39096|vsiid|59933|ssid|hypothetical	17254|vfid|39098|vsiid|59935|ssid|hypothetical	nonhuman 17254|vfid|39098|vsiid|59935|ssid|hypothetical	17255|vfid|39100|vsiid|59937|ssid|transposase	nonhuman 17255|vfid|39100|vsiid|59937|ssid|transposase	17256|vfid|39102|vsiid|59939|ssid|ferric	nonhuman 17256|vfid|39102|vsiid|59939|ssid|ferric	17258|vfid|39106|vsiid|59943|ssid|hypothetical	nonhuman 17258|vfid|39106|vsiid|59943|ssid|hypothetical	17260|vfid|39110|vsiid|59947|ssid|hypothetical	nonhuman 17260|vfid|39110|vsiid|59947|ssid|hypothetical	17261|vfid|39112|vsiid|59949|ssid|hypothetical	nonhuman 17261|vfid|39112|vsiid|59949|ssid|hypothetical	17267|vfid|39124|vsiid|59961|ssid|bifunctional	nonhuman 17267|vfid|39124|vsiid|59961|ssid|bifunctional	17268|vfid|39126|vsiid|59963|ssid|hypothetical	nonhuman 17268|vfid|39126|vsiid|59963|ssid|hypothetical	17271|vfid|39132|vsiid|59969|ssid|TerE	nonhuman 17271|vfid|39132|vsiid|59969|ssid|TerE	17272|vfid|39134|vsiid|59971|ssid|TerD	nonhuman 17272|vfid|39134|vsiid|59971|ssid|TerD	17273|vfid|39136|vsiid|59973|ssid|TerC	nonhuman 17273|vfid|39136|vsiid|59973|ssid|TerC	17275|vfid|39140|vsiid|59977|ssid|TerA	nonhuman 17275|vfid|39140|vsiid|59977|ssid|TerA	17276|vfid|39142|vsiid|59979|ssid|TerZ	nonhuman 17276|vfid|39142|vsiid|59979|ssid|TerZ	17277|vfid|39144|vsiid|59981|ssid|hypothetical	nonhuman 17277|vfid|39144|vsiid|59981|ssid|hypothetical	17278|vfid|39146|vsiid|59983|ssid|hypothetical	nonhuman 17278|vfid|39146|vsiid|59983|ssid|hypothetical	17279|vfid|39148|vsiid|59985|ssid|hypothetical	nonhuman 17279|vfid|39148|vsiid|59985|ssid|hypothetical	17281|vfid|39152|vsiid|59989|ssid|hypothetical	nonhuman 17281|vfid|39152|vsiid|59989|ssid|hypothetical	17282|vfid|39154|vsiid|59991|ssid|hypothetical	nonhuman 17282|vfid|39154|vsiid|59991|ssid|hypothetical	17283|vfid|39156|vsiid|59993|ssid|hypothetical	nonhuman 17283|vfid|39156|vsiid|59993|ssid|hypothetical	17284|vfid|39158|vsiid|59995|ssid|TerW	nonhuman 17284|vfid|39158|vsiid|59995|ssid|TerW	17286|vfid|39162|vsiid|59999|ssid|hypothetical	nonhuman 17286|vfid|39162|vsiid|59999|ssid|hypothetical	17288|vfid|39166|vsiid|60003|ssid|hypothetical	nonhuman 17288|vfid|39166|vsiid|60003|ssid|hypothetical	17289|vfid|39168|vsiid|60005|ssid|hypothetical	nonhuman 17289|vfid|39168|vsiid|60005|ssid|hypothetical	17290|vfid|39170|vsiid|60007|ssid|hypothetical	nonhuman 17290|vfid|39170|vsiid|60007|ssid|hypothetical	17291|vfid|39172|vsiid|60009|ssid|hypothetical	nonhuman 17291|vfid|39172|vsiid|60009|ssid|hypothetical	17292|vfid|39174|vsiid|60011|ssid|hypothetical	nonhuman 17292|vfid|39174|vsiid|60011|ssid|hypothetical	17294|vfid|39178|vsiid|60015|ssid|hypothetical	nonhuman 17294|vfid|39178|vsiid|60015|ssid|hypothetical	17296|vfid|39182|vsiid|60019|ssid|hypothetical	nonhuman 17296|vfid|39182|vsiid|60019|ssid|hypothetical	17297|vfid|39184|vsiid|60021|ssid|50S	nonhuman 17297|vfid|39184|vsiid|60021|ssid|50S	17299|vfid|39188|vsiid|60025|ssid|hypothetical	nonhuman 17299|vfid|39188|vsiid|60025|ssid|hypothetical	1729|vfid|1762|vsiid|2039|ssid|Putative	nonhuman 1729|vfid|1762|vsiid|2039|ssid|Putative	17300|vfid|39190|vsiid|60027|ssid|UreG	nonhuman 17300|vfid|39190|vsiid|60027|ssid|UreG	17302|vfid|39194|vsiid|60031|ssid|urease	nonhuman 17302|vfid|39194|vsiid|60031|ssid|urease	17303|vfid|39196|vsiid|60033|ssid|urease	nonhuman 17303|vfid|39196|vsiid|60033|ssid|urease	17305|vfid|39200|vsiid|60037|ssid|urease	nonhuman 17305|vfid|39200|vsiid|60037|ssid|urease	17306|vfid|39202|vsiid|60039|ssid|hypothetical	nonhuman 17306|vfid|39202|vsiid|60039|ssid|hypothetical	17310|vfid|39210|vsiid|60047|ssid|putative	nonhuman 17310|vfid|39210|vsiid|60047|ssid|putative	17315|vfid|39220|vsiid|60057|ssid|putative	nonhuman 17315|vfid|39220|vsiid|60057|ssid|putative	17316|vfid|39222|vsiid|60059|ssid|putative	nonhuman 17316|vfid|39222|vsiid|60059|ssid|putative	17317|vfid|39224|vsiid|60061|ssid|IS30	nonhuman 17317|vfid|39224|vsiid|60061|ssid|IS30	17318|vfid|39226|vsiid|60063|ssid|hypothetical	nonhuman 17318|vfid|39226|vsiid|60063|ssid|hypothetical	17319|vfid|39228|vsiid|60065|ssid|hypothetical	nonhuman 17319|vfid|39228|vsiid|60065|ssid|hypothetical	17320|vfid|39230|vsiid|60067|ssid|hypothetical	nonhuman 17320|vfid|39230|vsiid|60067|ssid|hypothetical	17322|vfid|39234|vsiid|60071|ssid|hypothetical	nonhuman 17322|vfid|39234|vsiid|60071|ssid|hypothetical	17323|vfid|39236|vsiid|60073|ssid|hypothetical	nonhuman 17323|vfid|39236|vsiid|60073|ssid|hypothetical	17324|vfid|39238|vsiid|60075|ssid|hypothetical	nonhuman 17324|vfid|39238|vsiid|60075|ssid|hypothetical	17327|vfid|39244|vsiid|60081|ssid|hypothetical	nonhuman 17327|vfid|39244|vsiid|60081|ssid|hypothetical	17328|vfid|39246|vsiid|60083|ssid|putative	nonhuman 17328|vfid|39246|vsiid|60083|ssid|putative	17333|vfid|39256|vsiid|60093|ssid|putative	nonhuman 17333|vfid|39256|vsiid|60093|ssid|putative	17334|vfid|39258|vsiid|60095|ssid|putative	nonhuman 17334|vfid|39258|vsiid|60095|ssid|putative	17335|vfid|39260|vsiid|60097|ssid|putative	nonhuman 17335|vfid|39260|vsiid|60097|ssid|putative	17336|vfid|39262|vsiid|60099|ssid|putative	nonhuman 17336|vfid|39262|vsiid|60099|ssid|putative	17337|vfid|39264|vsiid|60101|ssid|hypothetical	nonhuman 17337|vfid|39264|vsiid|60101|ssid|hypothetical	17338|vfid|39266|vsiid|60103|ssid|putative	nonhuman 17338|vfid|39266|vsiid|60103|ssid|putative	17339|vfid|39268|vsiid|60105|ssid|putative	nonhuman 17339|vfid|39268|vsiid|60105|ssid|putative	17340|vfid|39270|vsiid|60107|ssid|putative	nonhuman 17340|vfid|39270|vsiid|60107|ssid|putative	17341|vfid|39272|vsiid|60109|ssid|putative	nonhuman 17341|vfid|39272|vsiid|60109|ssid|putative	17342|vfid|39274|vsiid|60111|ssid|putative	nonhuman 17342|vfid|39274|vsiid|60111|ssid|putative	17343|vfid|39276|vsiid|60113|ssid|putative	nonhuman 17343|vfid|39276|vsiid|60113|ssid|putative	17344|vfid|39278|vsiid|60115|ssid|putative	nonhuman 17344|vfid|39278|vsiid|60115|ssid|putative	17345|vfid|39280|vsiid|60117|ssid|hypothetical	nonhuman 17345|vfid|39280|vsiid|60117|ssid|hypothetical	17346|vfid|39282|vsiid|60119|ssid|putative	nonhuman 17346|vfid|39282|vsiid|60119|ssid|putative	17347|vfid|39284|vsiid|60121|ssid|putative	nonhuman 17347|vfid|39284|vsiid|60121|ssid|putative	17348|vfid|39286|vsiid|60123|ssid|putative	nonhuman 17348|vfid|39286|vsiid|60123|ssid|putative	17349|vfid|39288|vsiid|60125|ssid|putative	nonhuman 17349|vfid|39288|vsiid|60125|ssid|putative	17350|vfid|39290|vsiid|60127|ssid|putative	nonhuman 17350|vfid|39290|vsiid|60127|ssid|putative	17351|vfid|39292|vsiid|60129|ssid|putative	nonhuman 17351|vfid|39292|vsiid|60129|ssid|putative	17352|vfid|39294|vsiid|60131|ssid|hypothetical	nonhuman 17352|vfid|39294|vsiid|60131|ssid|hypothetical	17353|vfid|39296|vsiid|60133|ssid|hypothetical	nonhuman 17353|vfid|39296|vsiid|60133|ssid|hypothetical	17354|vfid|39298|vsiid|60135|ssid|hypothetical	nonhuman 17354|vfid|39298|vsiid|60135|ssid|hypothetical	17355|vfid|39300|vsiid|60137|ssid|hypothetical	nonhuman 17355|vfid|39300|vsiid|60137|ssid|hypothetical	17358|vfid|39306|vsiid|60143|ssid|hypothetical	nonhuman 17358|vfid|39306|vsiid|60143|ssid|hypothetical	17360|vfid|39310|vsiid|60147|ssid|putative	nonhuman 17360|vfid|39310|vsiid|60147|ssid|putative	17363|vfid|39316|vsiid|60153|ssid|putative	nonhuman 17363|vfid|39316|vsiid|60153|ssid|putative	17366|vfid|39322|vsiid|60159|ssid|putative	nonhuman 17366|vfid|39322|vsiid|60159|ssid|putative	17367|vfid|39324|vsiid|60161|ssid|putative	nonhuman 17367|vfid|39324|vsiid|60161|ssid|putative	17368|vfid|39326|vsiid|60163|ssid|hypothetical	nonhuman 17368|vfid|39326|vsiid|60163|ssid|hypothetical	17370|vfid|39330|vsiid|60167|ssid|hypothetical	nonhuman 17370|vfid|39330|vsiid|60167|ssid|hypothetical	17373|vfid|39336|vsiid|60173|ssid|putative	nonhuman 17373|vfid|39336|vsiid|60173|ssid|putative	17374|vfid|39338|vsiid|60175|ssid|hypothetical	nonhuman 17374|vfid|39338|vsiid|60175|ssid|hypothetical	17375|vfid|39340|vsiid|60177|ssid|hypothetical	nonhuman 17375|vfid|39340|vsiid|60177|ssid|hypothetical	17376|vfid|39342|vsiid|60179|ssid|prophage	nonhuman 17376|vfid|39342|vsiid|60179|ssid|prophage	17377|vfid|39344|vsiid|60181|ssid|hypothetical	nonhuman 17377|vfid|39344|vsiid|60181|ssid|hypothetical	17380|vfid|39350|vsiid|60187|ssid|hypothetical	nonhuman 17380|vfid|39350|vsiid|60187|ssid|hypothetical	17381|vfid|39352|vsiid|60189|ssid|hypothetical	nonhuman 17381|vfid|39352|vsiid|60189|ssid|hypothetical	17382|vfid|39354|vsiid|60191|ssid|putative	nonhuman 17382|vfid|39354|vsiid|60191|ssid|putative	17383|vfid|39356|vsiid|60193|ssid|hypothetical	nonhuman 17383|vfid|39356|vsiid|60193|ssid|hypothetical	17385|vfid|39360|vsiid|60197|ssid|hypothetical	nonhuman 17385|vfid|39360|vsiid|60197|ssid|hypothetical	17390|vfid|39370|vsiid|60207|ssid|hypothetical	nonhuman 17390|vfid|39370|vsiid|60207|ssid|hypothetical	17391|vfid|39372|vsiid|60209|ssid|hypothetical	nonhuman 17391|vfid|39372|vsiid|60209|ssid|hypothetical	17392|vfid|39374|vsiid|60211|ssid|hypothetical	nonhuman 17392|vfid|39374|vsiid|60211|ssid|hypothetical	17396|vfid|39382|vsiid|60219|ssid|hypothetical	nonhuman 17396|vfid|39382|vsiid|60219|ssid|hypothetical	17398|vfid|39386|vsiid|60223|ssid|hypothetical	nonhuman 17398|vfid|39386|vsiid|60223|ssid|hypothetical	17399|vfid|39388|vsiid|60225|ssid|hypothetical	nonhuman 17399|vfid|39388|vsiid|60225|ssid|hypothetical	17401|vfid|39392|vsiid|60229|ssid|putative	nonhuman 17401|vfid|39392|vsiid|60229|ssid|putative	17404|vfid|39398|vsiid|60235|ssid|Cro/CI	nonhuman 17404|vfid|39398|vsiid|60235|ssid|Cro/CI	17440|vfid|39470|vsiid|60307|ssid|ABC	nonhuman 17440|vfid|39470|vsiid|60307|ssid|ABC	17441|vfid|39472|vsiid|60309|ssid|ABC	nonhuman 17441|vfid|39472|vsiid|60309|ssid|ABC	17443|vfid|39476|vsiid|60313|ssid|M20/M25/M40	nonhuman 17443|vfid|39476|vsiid|60313|ssid|M20/M25/M40	17449|vfid|39488|vsiid|60325|ssid|ribose-phosphate	nonhuman 17449|vfid|39488|vsiid|60325|ssid|ribose-phosphate	17452|vfid|39494|vsiid|60331|ssid|tRNA-specific	nonhuman 17452|vfid|39494|vsiid|60331|ssid|tRNA-specific	17461|vfid|39512|vsiid|60349|ssid|cytochrome	nonhuman 17461|vfid|39512|vsiid|60349|ssid|cytochrome	17463|vfid|39516|vsiid|60353|ssid|transport	nonhuman 17463|vfid|39516|vsiid|60353|ssid|transport	17464|vfid|39518|vsiid|60355|ssid|transport	nonhuman 17464|vfid|39518|vsiid|60355|ssid|transport	17470|vfid|39530|vsiid|60367|ssid|ABC	nonhuman 17470|vfid|39530|vsiid|60367|ssid|ABC	17471|vfid|39532|vsiid|60369|ssid|ABC	nonhuman 17471|vfid|39532|vsiid|60369|ssid|ABC	17472|vfid|39534|vsiid|60371|ssid|ribosomal	nonhuman 17472|vfid|39534|vsiid|60371|ssid|ribosomal	17473|vfid|39536|vsiid|60373|ssid|amino	nonhuman 17473|vfid|39536|vsiid|60373|ssid|amino	17519|vfid|39628|vsiid|60465|ssid|cold	nonhuman 17519|vfid|39628|vsiid|60465|ssid|cold	17521|vfid|39632|vsiid|60469|ssid|ferrochelatase	nonhuman 17521|vfid|39632|vsiid|60469|ssid|ferrochelatase	17527|vfid|39644|vsiid|60481|ssid|hypothetical	nonhuman 17527|vfid|39644|vsiid|60481|ssid|hypothetical	17530|vfid|39650|vsiid|60487|ssid|hypothetical	nonhuman 17530|vfid|39650|vsiid|60487|ssid|hypothetical	17532|vfid|39654|vsiid|60491|ssid|hypothetical	nonhuman 17532|vfid|39654|vsiid|60491|ssid|hypothetical	17538|vfid|39666|vsiid|60503|ssid|hypothetical	nonhuman 17538|vfid|39666|vsiid|60503|ssid|hypothetical	17555|vfid|39700|vsiid|60537|ssid|putative	nonhuman 17555|vfid|39700|vsiid|60537|ssid|putative	17556|vfid|39702|vsiid|60539|ssid|hypothetical	nonhuman 17556|vfid|39702|vsiid|60539|ssid|hypothetical	1755|vfid|1801|vsiid|2078|ssid|Short	nonhuman 1755|vfid|1801|vsiid|2078|ssid|Short	1756|vfid|1803|vsiid|2080|ssid|Toxin	nonhuman 1756|vfid|1803|vsiid|2080|ssid|Toxin	17659|vfid|39908|vsiid|60745|ssid|prophage	nonhuman 17659|vfid|39908|vsiid|60745|ssid|prophage	17660|vfid|39910|vsiid|60747|ssid|prophage	nonhuman 17660|vfid|39910|vsiid|60747|ssid|prophage	17673|vfid|39936|vsiid|60773|ssid|prophage	nonhuman 17673|vfid|39936|vsiid|60773|ssid|prophage	17676|vfid|39942|vsiid|60779|ssid|prophage	nonhuman 17676|vfid|39942|vsiid|60779|ssid|prophage	17679|vfid|39948|vsiid|60785|ssid|prophage	nonhuman 17679|vfid|39948|vsiid|60785|ssid|prophage	17681|vfid|39952|vsiid|60789|ssid|hypothetical	nonhuman 17681|vfid|39952|vsiid|60789|ssid|hypothetical	17687|vfid|39964|vsiid|60801|ssid|terminase	nonhuman 17687|vfid|39964|vsiid|60801|ssid|terminase	17698|vfid|39986|vsiid|60823|ssid|prophage	nonhuman 17698|vfid|39986|vsiid|60823|ssid|prophage	1769|vfid|1829|vsiid|2106|ssid|Toxin	nonhuman 1769|vfid|1829|vsiid|2106|ssid|Toxin	17707|vfid|40004|vsiid|60841|ssid|muramidase	nonhuman 17707|vfid|40004|vsiid|60841|ssid|muramidase	17709|vfid|40008|vsiid|60845|ssid|prophage	nonhuman 17709|vfid|40008|vsiid|60845|ssid|prophage	17723|vfid|40036|vsiid|60873|ssid|replisome	nonhuman 17723|vfid|40036|vsiid|60873|ssid|replisome	17726|vfid|40042|vsiid|60879|ssid|prophage	nonhuman 17726|vfid|40042|vsiid|60879|ssid|prophage	17740|vfid|40070|vsiid|60907|ssid|prophage	nonhuman 17740|vfid|40070|vsiid|60907|ssid|prophage	17761|vfid|40112|vsiid|60949|ssid|prophage	nonhuman 17761|vfid|40112|vsiid|60949|ssid|prophage	17763|vfid|40116|vsiid|60953|ssid|prophage	nonhuman 17763|vfid|40116|vsiid|60953|ssid|prophage	17796|vfid|40182|vsiid|61019|ssid|prophage	nonhuman 17796|vfid|40182|vsiid|61019|ssid|prophage	177|vfid|31872|vsiid|52692|ssid|dihydropteroate	nonhuman 177|vfid|31872|vsiid|52692|ssid|dihydropteroate	17934|vfid|40458|vsiid|61295|ssid|hypothetical	nonhuman 17934|vfid|40458|vsiid|61295|ssid|hypothetical	179|vfid|31711|vsiid|52531|ssid|TnpA	nonhuman 179|vfid|31711|vsiid|52531|ssid|TnpA	18054|vfid|40698|vsiid|61535|ssid|ClpP	nonhuman 18054|vfid|40698|vsiid|61535|ssid|ClpP	1808|vfid|1875|vsiid|2152|ssid|Toxin	nonhuman 1808|vfid|1875|vsiid|2152|ssid|Toxin	18254|vfid|41098|vsiid|61935|ssid|ISPpu14,	nonhuman 18254|vfid|41098|vsiid|61935|ssid|ISPpu14,	18267|vfid|41124|vsiid|61961|ssid|DNA-cytosine	nonhuman 18267|vfid|41124|vsiid|61961|ssid|DNA-cytosine	18353|vfid|41296|vsiid|62133|ssid|ISPssy,	nonhuman 18353|vfid|41296|vsiid|62133|ssid|ISPssy,	183|vfid|31873|vsiid|52693|ssid|integrase/recombinase	nonhuman 183|vfid|31873|vsiid|52693|ssid|integrase/recombinase	18421|vfid|41432|vsiid|62269|ssid|ISRSO18-transposase	nonhuman 18421|vfid|41432|vsiid|62269|ssid|ISRSO18-transposase	18466|vfid|41522|vsiid|62359|ssid|bacteriophage	nonhuman 18466|vfid|41522|vsiid|62359|ssid|bacteriophage	18470|vfid|41530|vsiid|62367|ssid|bacteriophage	nonhuman 18470|vfid|41530|vsiid|62367|ssid|bacteriophage	18489|vfid|41568|vsiid|62405|ssid|molecular	nonhuman 18489|vfid|41568|vsiid|62405|ssid|molecular	18490|vfid|41570|vsiid|62407|ssid|dnaJ	nonhuman 18490|vfid|41570|vsiid|62407|ssid|dnaJ	18497|vfid|41584|vsiid|62421|ssid|trigger	nonhuman 18497|vfid|41584|vsiid|62421|ssid|trigger	18498|vfid|41586|vsiid|62423|ssid|DNA-directed	nonhuman 18498|vfid|41586|vsiid|62423|ssid|DNA-directed	18499|vfid|41588|vsiid|62425|ssid|CTP	nonhuman 18499|vfid|41588|vsiid|62425|ssid|CTP	18502|vfid|41594|vsiid|62431|ssid|DNA	nonhuman 18502|vfid|41594|vsiid|62431|ssid|DNA	18504|vfid|41598|vsiid|62435|ssid|pyridine	nonhuman 18504|vfid|41598|vsiid|62435|ssid|pyridine	18505|vfid|41600|vsiid|62437|ssid|glutamyl-tRNA	nonhuman 18505|vfid|41600|vsiid|62437|ssid|glutamyl-tRNA	18517|vfid|41624|vsiid|62461|ssid|argininosuccinate	nonhuman 18517|vfid|41624|vsiid|62461|ssid|argininosuccinate	18518|vfid|41626|vsiid|62463|ssid|argininosuccinate	nonhuman 18518|vfid|41626|vsiid|62463|ssid|argininosuccinate	18519|vfid|41628|vsiid|62465|ssid|fructose-bisphosphate	nonhuman 18519|vfid|41628|vsiid|62465|ssid|fructose-bisphosphate	18521|vfid|41632|vsiid|62469|ssid|50S	nonhuman 18521|vfid|41632|vsiid|62469|ssid|50S	18522|vfid|41634|vsiid|62471|ssid|hypothetical	nonhuman 18522|vfid|41634|vsiid|62471|ssid|hypothetical	18523|vfid|41636|vsiid|62473|ssid|DAK2	nonhuman 18523|vfid|41636|vsiid|62473|ssid|DAK2	18524|vfid|41638|vsiid|62475|ssid|SPFH	nonhuman 18524|vfid|41638|vsiid|62475|ssid|SPFH	18527|vfid|41644|vsiid|62481|ssid|amino	nonhuman 18527|vfid|41644|vsiid|62481|ssid|amino	18528|vfid|41646|vsiid|62483|ssid|amino	nonhuman 18528|vfid|41646|vsiid|62483|ssid|amino	18530|vfid|41650|vsiid|62487|ssid|undecaprenyl	nonhuman 18530|vfid|41650|vsiid|62487|ssid|undecaprenyl	18531|vfid|41652|vsiid|62489|ssid|adaptor	nonhuman 18531|vfid|41652|vsiid|62489|ssid|adaptor	18533|vfid|41656|vsiid|62493|ssid|ABC	nonhuman 18533|vfid|41656|vsiid|62493|ssid|ABC	18534|vfid|41658|vsiid|62495|ssid|hypothetical	nonhuman 18534|vfid|41658|vsiid|62495|ssid|hypothetical	18535|vfid|41660|vsiid|62497|ssid|selenocysteine	nonhuman 18535|vfid|41660|vsiid|62497|ssid|selenocysteine	18537|vfid|41664|vsiid|62501|ssid|hypothetical	nonhuman 18537|vfid|41664|vsiid|62501|ssid|hypothetical	18542|vfid|41674|vsiid|62511|ssid|oligopeptide	nonhuman 18542|vfid|41674|vsiid|62511|ssid|oligopeptide	18543|vfid|41676|vsiid|62513|ssid|oligopeptide	nonhuman 18543|vfid|41676|vsiid|62513|ssid|oligopeptide	18544|vfid|41678|vsiid|62515|ssid|oligopeptide	nonhuman 18544|vfid|41678|vsiid|62515|ssid|oligopeptide	18547|vfid|41684|vsiid|62521|ssid|zinc	nonhuman 18547|vfid|41684|vsiid|62521|ssid|zinc	18549|vfid|41688|vsiid|62525|ssid|tyrosyl-tRNA	nonhuman 18549|vfid|41688|vsiid|62525|ssid|tyrosyl-tRNA	18551|vfid|41692|vsiid|62529|ssid|DNA-directed	nonhuman 18551|vfid|41692|vsiid|62529|ssid|DNA-directed	18552|vfid|41694|vsiid|62531|ssid|DNA-directed	nonhuman 18552|vfid|41694|vsiid|62531|ssid|DNA-directed	18554|vfid|41698|vsiid|62535|ssid|competence	nonhuman 18554|vfid|41698|vsiid|62535|ssid|competence	18555|vfid|41700|vsiid|62537|ssid|competence	nonhuman 18555|vfid|41700|vsiid|62537|ssid|competence	18559|vfid|41708|vsiid|62545|ssid|acetate	nonhuman 18559|vfid|41708|vsiid|62545|ssid|acetate	18565|vfid|41720|vsiid|62557|ssid|glutamyl-aminopeptidase	nonhuman 18565|vfid|41720|vsiid|62557|ssid|glutamyl-aminopeptidase	18583|vfid|41756|vsiid|62593|ssid|PTS	nonhuman 18583|vfid|41756|vsiid|62593|ssid|PTS	18589|vfid|41768|vsiid|62605|ssid|ascorbate-specific	nonhuman 18589|vfid|41768|vsiid|62605|ssid|ascorbate-specific	18593|vfid|41776|vsiid|62613|ssid|30S	nonhuman 18593|vfid|41776|vsiid|62613|ssid|30S	18594|vfid|41778|vsiid|62615|ssid|polynucleotide	nonhuman 18594|vfid|41778|vsiid|62615|ssid|polynucleotide	18598|vfid|41786|vsiid|62623|ssid|cysteinyl-tRNA	nonhuman 18598|vfid|41786|vsiid|62623|ssid|cysteinyl-tRNA	18600|vfid|41790|vsiid|62627|ssid|RNA	nonhuman 18600|vfid|41790|vsiid|62627|ssid|RNA	18605|vfid|41800|vsiid|62637|ssid|50S	nonhuman 18605|vfid|41800|vsiid|62637|ssid|50S	18606|vfid|41802|vsiid|62639|ssid|30S	nonhuman 18606|vfid|41802|vsiid|62639|ssid|30S	18608|vfid|41806|vsiid|62643|ssid|phage	nonhuman 18608|vfid|41806|vsiid|62643|ssid|phage	18611|vfid|41812|vsiid|62649|ssid|hypothetical	nonhuman 18611|vfid|41812|vsiid|62649|ssid|hypothetical	18613|vfid|41816|vsiid|62653|ssid|hypothetical	nonhuman 18613|vfid|41816|vsiid|62653|ssid|hypothetical	18614|vfid|41818|vsiid|62655|ssid|hypothetical	nonhuman 18614|vfid|41818|vsiid|62655|ssid|hypothetical	18615|vfid|41820|vsiid|62657|ssid|replication	nonhuman 18615|vfid|41820|vsiid|62657|ssid|replication	18621|vfid|41832|vsiid|62669|ssid|hypothetical	nonhuman 18621|vfid|41832|vsiid|62669|ssid|hypothetical	1863|vfid|1949|vsiid|2226|ssid|BmTXKS1	nonhuman 1863|vfid|1949|vsiid|2226|ssid|BmTXKS1	18653|vfid|41896|vsiid|62733|ssid|prophage	nonhuman 18653|vfid|41896|vsiid|62733|ssid|prophage	18664|vfid|41918|vsiid|62755|ssid|prophage	nonhuman 18664|vfid|41918|vsiid|62755|ssid|prophage	18679|vfid|41948|vsiid|62785|ssid|hypothetical	nonhuman 18679|vfid|41948|vsiid|62785|ssid|hypothetical	18683|vfid|41956|vsiid|62793|ssid|prophage	nonhuman 18683|vfid|41956|vsiid|62793|ssid|prophage	18692|vfid|41974|vsiid|62811|ssid|prophage	nonhuman 18692|vfid|41974|vsiid|62811|ssid|prophage	18735|vfid|42060|vsiid|62897|ssid|hypothetical	nonhuman 18735|vfid|42060|vsiid|62897|ssid|hypothetical	18739|vfid|42068|vsiid|62905|ssid|prophage	nonhuman 18739|vfid|42068|vsiid|62905|ssid|prophage	18740|vfid|42070|vsiid|62907|ssid|prophage	nonhuman 18740|vfid|42070|vsiid|62907|ssid|prophage	18754|vfid|42098|vsiid|62935|ssid|prophage	nonhuman 18754|vfid|42098|vsiid|62935|ssid|prophage	18778|vfid|42146|vsiid|62983|ssid|hypothetical	nonhuman 18778|vfid|42146|vsiid|62983|ssid|hypothetical	18779|vfid|42148|vsiid|62985|ssid|molecular	nonhuman 18779|vfid|42148|vsiid|62985|ssid|molecular	18780|vfid|42150|vsiid|62987|ssid|chaperone	nonhuman 18780|vfid|42150|vsiid|62987|ssid|chaperone	18787|vfid|42164|vsiid|63001|ssid|trigger	nonhuman 18787|vfid|42164|vsiid|63001|ssid|trigger	18788|vfid|42166|vsiid|63003|ssid|DNA-directed	nonhuman 18788|vfid|42166|vsiid|63003|ssid|DNA-directed	18789|vfid|42168|vsiid|63005|ssid|CTP	nonhuman 18789|vfid|42168|vsiid|63005|ssid|CTP	18792|vfid|42174|vsiid|63011|ssid|DNA	nonhuman 18792|vfid|42174|vsiid|63011|ssid|DNA	18795|vfid|42180|vsiid|63017|ssid|glutamyl-tRNA	nonhuman 18795|vfid|42180|vsiid|63017|ssid|glutamyl-tRNA	18806|vfid|42202|vsiid|63039|ssid|argininosuccinate	nonhuman 18806|vfid|42202|vsiid|63039|ssid|argininosuccinate	18807|vfid|42204|vsiid|63041|ssid|argininosuccinate	nonhuman 18807|vfid|42204|vsiid|63041|ssid|argininosuccinate	18808|vfid|42206|vsiid|63043|ssid|fructose-bisphosphate	nonhuman 18808|vfid|42206|vsiid|63043|ssid|fructose-bisphosphate	18810|vfid|42210|vsiid|63047|ssid|50S	nonhuman 18810|vfid|42210|vsiid|63047|ssid|50S	18811|vfid|42212|vsiid|63049|ssid|hypothetical	nonhuman 18811|vfid|42212|vsiid|63049|ssid|hypothetical	18812|vfid|42214|vsiid|63051|ssid|DAK2	nonhuman 18812|vfid|42214|vsiid|63051|ssid|DAK2	18813|vfid|42216|vsiid|63053|ssid|hypothetical	nonhuman 18813|vfid|42216|vsiid|63053|ssid|hypothetical	18814|vfid|42218|vsiid|63055|ssid|hypothetical	nonhuman 18814|vfid|42218|vsiid|63055|ssid|hypothetical	18815|vfid|42220|vsiid|63057|ssid|hypothetical	nonhuman 18815|vfid|42220|vsiid|63057|ssid|hypothetical	18817|vfid|42224|vsiid|63061|ssid|undecaprenyl	nonhuman 18817|vfid|42224|vsiid|63061|ssid|undecaprenyl	18820|vfid|42230|vsiid|63067|ssid|hypothetical	nonhuman 18820|vfid|42230|vsiid|63067|ssid|hypothetical	18821|vfid|42232|vsiid|63069|ssid|hypothetical	nonhuman 18821|vfid|42232|vsiid|63069|ssid|hypothetical	18822|vfid|42234|vsiid|63071|ssid|hypothetical	nonhuman 18822|vfid|42234|vsiid|63071|ssid|hypothetical	18824|vfid|42238|vsiid|63075|ssid|hypothetical	nonhuman 18824|vfid|42238|vsiid|63075|ssid|hypothetical	18830|vfid|42250|vsiid|63087|ssid|oligopeptide	nonhuman 18830|vfid|42250|vsiid|63087|ssid|oligopeptide	18834|vfid|42258|vsiid|63095|ssid|zinc	nonhuman 18834|vfid|42258|vsiid|63095|ssid|zinc	18835|vfid|42260|vsiid|63097|ssid|zinc	nonhuman 18835|vfid|42260|vsiid|63097|ssid|zinc	18837|vfid|42264|vsiid|63101|ssid|tyrosyl-tRNA	nonhuman 18837|vfid|42264|vsiid|63101|ssid|tyrosyl-tRNA	18839|vfid|42268|vsiid|63105|ssid|DNA-directed	nonhuman 18839|vfid|42268|vsiid|63105|ssid|DNA-directed	18840|vfid|42270|vsiid|63107|ssid|DNA-directed	nonhuman 18840|vfid|42270|vsiid|63107|ssid|DNA-directed	18842|vfid|42274|vsiid|63111|ssid|hypothetical	nonhuman 18842|vfid|42274|vsiid|63111|ssid|hypothetical	18843|vfid|42276|vsiid|63113|ssid|hypothetical	nonhuman 18843|vfid|42276|vsiid|63113|ssid|hypothetical	18850|vfid|42290|vsiid|63127|ssid|acetate	nonhuman 18850|vfid|42290|vsiid|63127|ssid|acetate	18854|vfid|42298|vsiid|63135|ssid|pyrroline-5-carboxylate	nonhuman 18854|vfid|42298|vsiid|63135|ssid|pyrroline-5-carboxylate	18855|vfid|42300|vsiid|63137|ssid|hypothetical	nonhuman 18855|vfid|42300|vsiid|63137|ssid|hypothetical	18872|vfid|42334|vsiid|63171|ssid|hypothetical	nonhuman 18872|vfid|42334|vsiid|63171|ssid|hypothetical	18873|vfid|42336|vsiid|63173|ssid|alpha	nonhuman 18873|vfid|42336|vsiid|63173|ssid|alpha	18880|vfid|42350|vsiid|63187|ssid|30S	nonhuman 18880|vfid|42350|vsiid|63187|ssid|30S	18881|vfid|42352|vsiid|63189|ssid|polynucleotide	nonhuman 18881|vfid|42352|vsiid|63189|ssid|polynucleotide	18885|vfid|42360|vsiid|63197|ssid|cysteinyl-tRNA	nonhuman 18885|vfid|42360|vsiid|63197|ssid|cysteinyl-tRNA	18892|vfid|42374|vsiid|63211|ssid|50S	nonhuman 18892|vfid|42374|vsiid|63211|ssid|50S	18893|vfid|42376|vsiid|63213|ssid|30S	nonhuman 18893|vfid|42376|vsiid|63213|ssid|30S	18894|vfid|42378|vsiid|63215|ssid|site-specific	nonhuman 18894|vfid|42378|vsiid|63215|ssid|site-specific	18899|vfid|42388|vsiid|63225|ssid|hypothetical	nonhuman 18899|vfid|42388|vsiid|63225|ssid|hypothetical	18900|vfid|42390|vsiid|63227|ssid|hypothetical	nonhuman 18900|vfid|42390|vsiid|63227|ssid|hypothetical	18919|vfid|42428|vsiid|63265|ssid|hypothetical	nonhuman 18919|vfid|42428|vsiid|63265|ssid|hypothetical	18921|vfid|42432|vsiid|63269|ssid|hypothetical	nonhuman 18921|vfid|42432|vsiid|63269|ssid|hypothetical	19089|vfid|42768|vsiid|63605|ssid|methylmalonyll-CoA	nonhuman 19089|vfid|42768|vsiid|63605|ssid|methylmalonyll-CoA	19091|vfid|42772|vsiid|63609|ssid|thioredoxin	nonhuman 19091|vfid|42772|vsiid|63609|ssid|thioredoxin	19135|vfid|42860|vsiid|63697|ssid|ATP-binding	nonhuman 19135|vfid|42860|vsiid|63697|ssid|ATP-binding	19141|vfid|42872|vsiid|63709|ssid|secreted	nonhuman 19141|vfid|42872|vsiid|63709|ssid|secreted	19172|vfid|42934|vsiid|63771|ssid|hypothetical	nonhuman 19172|vfid|42934|vsiid|63771|ssid|hypothetical	19267|vfid|43124|vsiid|63961|ssid|putative	nonhuman 19267|vfid|43124|vsiid|63961|ssid|putative	19268|vfid|43126|vsiid|63963|ssid|superfamily	nonhuman 19268|vfid|43126|vsiid|63963|ssid|superfamily	19269|vfid|43128|vsiid|63965|ssid|hypothetical	nonhuman 19269|vfid|43128|vsiid|63965|ssid|hypothetical	19270|vfid|43130|vsiid|63967|ssid|hypothetical	nonhuman 19270|vfid|43130|vsiid|63967|ssid|hypothetical	19271|vfid|43132|vsiid|63969|ssid|serine	nonhuman 19271|vfid|43132|vsiid|63969|ssid|serine	19272|vfid|43134|vsiid|63971|ssid|hypothetical	nonhuman 19272|vfid|43134|vsiid|63971|ssid|hypothetical	19273|vfid|43136|vsiid|63973|ssid|hypothetical	nonhuman 19273|vfid|43136|vsiid|63973|ssid|hypothetical	19274|vfid|43138|vsiid|63975|ssid|hypothetical	nonhuman 19274|vfid|43138|vsiid|63975|ssid|hypothetical	19275|vfid|43140|vsiid|63977|ssid|hypothetical	nonhuman 19275|vfid|43140|vsiid|63977|ssid|hypothetical	19276|vfid|43142|vsiid|63979|ssid|Pic	nonhuman 19276|vfid|43142|vsiid|63979|ssid|Pic	19277|vfid|43144|vsiid|63981|ssid|IS629	nonhuman 19277|vfid|43144|vsiid|63981|ssid|IS629	19278|vfid|43146|vsiid|63983|ssid|reverse	nonhuman 19278|vfid|43146|vsiid|63983|ssid|reverse	19279|vfid|43148|vsiid|63985|ssid|hypothetical	nonhuman 19279|vfid|43148|vsiid|63985|ssid|hypothetical	19280|vfid|43150|vsiid|63987|ssid|hypothetical	nonhuman 19280|vfid|43150|vsiid|63987|ssid|hypothetical	19281|vfid|43152|vsiid|63989|ssid|IS629	nonhuman 19281|vfid|43152|vsiid|63989|ssid|IS629	19282|vfid|43154|vsiid|63991|ssid|IS629	nonhuman 19282|vfid|43154|vsiid|63991|ssid|IS629	19283|vfid|43156|vsiid|63993|ssid|hypothetical	nonhuman 19283|vfid|43156|vsiid|63993|ssid|hypothetical	19284|vfid|43158|vsiid|63995|ssid|hypothetical	nonhuman 19284|vfid|43158|vsiid|63995|ssid|hypothetical	19285|vfid|43160|vsiid|63997|ssid|hypothetical	nonhuman 19285|vfid|43160|vsiid|63997|ssid|hypothetical	19286|vfid|43162|vsiid|63999|ssid|iso-IS10R	nonhuman 19286|vfid|43162|vsiid|63999|ssid|iso-IS10R	19287|vfid|43164|vsiid|64001|ssid|insertion	nonhuman 19287|vfid|43164|vsiid|64001|ssid|insertion	19288|vfid|43166|vsiid|64003|ssid|insertion	nonhuman 19288|vfid|43166|vsiid|64003|ssid|insertion	19289|vfid|43168|vsiid|64005|ssid|hypothetical	nonhuman 19289|vfid|43168|vsiid|64005|ssid|hypothetical	19290|vfid|43170|vsiid|64007|ssid|hypothetical	nonhuman 19290|vfid|43170|vsiid|64007|ssid|hypothetical	19291|vfid|43172|vsiid|64009|ssid|hypothetical	nonhuman 19291|vfid|43172|vsiid|64009|ssid|hypothetical	19292|vfid|43174|vsiid|64011|ssid|hypothetical	nonhuman 19292|vfid|43174|vsiid|64011|ssid|hypothetical	19293|vfid|43176|vsiid|64013|ssid|hypothetical	nonhuman 19293|vfid|43176|vsiid|64013|ssid|hypothetical	19294|vfid|43178|vsiid|64015|ssid|outer	nonhuman 19294|vfid|43178|vsiid|64015|ssid|outer	19295|vfid|43180|vsiid|64017|ssid|hypothetical	nonhuman 19295|vfid|43180|vsiid|64017|ssid|hypothetical	19296|vfid|43182|vsiid|64019|ssid|hypothetical	nonhuman 19296|vfid|43182|vsiid|64019|ssid|hypothetical	19297|vfid|43184|vsiid|64021|ssid|hypothetical	nonhuman 19297|vfid|43184|vsiid|64021|ssid|hypothetical	19298|vfid|43186|vsiid|64023|ssid|hypothetical	nonhuman 19298|vfid|43186|vsiid|64023|ssid|hypothetical	19299|vfid|43188|vsiid|64025|ssid|RADC	nonhuman 19299|vfid|43188|vsiid|64025|ssid|RADC	19300|vfid|43190|vsiid|64027|ssid|hypothetical	nonhuman 19300|vfid|43190|vsiid|64027|ssid|hypothetical	19301|vfid|43192|vsiid|64029|ssid|putative	nonhuman 19301|vfid|43192|vsiid|64029|ssid|putative	19302|vfid|43194|vsiid|64031|ssid|hypothetical	nonhuman 19302|vfid|43194|vsiid|64031|ssid|hypothetical	19303|vfid|43196|vsiid|64033|ssid|hypothetical	nonhuman 19303|vfid|43196|vsiid|64033|ssid|hypothetical	19305|vfid|43200|vsiid|64037|ssid|hypothetical	nonhuman 19305|vfid|43200|vsiid|64037|ssid|hypothetical	19306|vfid|43202|vsiid|64039|ssid|putative	nonhuman 19306|vfid|43202|vsiid|64039|ssid|putative	19308|vfid|43206|vsiid|64043|ssid|IS911	nonhuman 19308|vfid|43206|vsiid|64043|ssid|IS911	19309|vfid|43208|vsiid|64045|ssid|IS911	nonhuman 19309|vfid|43208|vsiid|64045|ssid|IS911	19310|vfid|43210|vsiid|64047|ssid|IS911	nonhuman 19310|vfid|43210|vsiid|64047|ssid|IS911	19311|vfid|43212|vsiid|64049|ssid|hypothetical	nonhuman 19311|vfid|43212|vsiid|64049|ssid|hypothetical	19312|vfid|43214|vsiid|64051|ssid|hypothetical	nonhuman 19312|vfid|43214|vsiid|64051|ssid|hypothetical	19313|vfid|43216|vsiid|64053|ssid|hypothetical	nonhuman 19313|vfid|43216|vsiid|64053|ssid|hypothetical	19314|vfid|43218|vsiid|64055|ssid|putative	nonhuman 19314|vfid|43218|vsiid|64055|ssid|putative	19315|vfid|43220|vsiid|64057|ssid|ycgB	nonhuman 19315|vfid|43220|vsiid|64057|ssid|ycgB	19316|vfid|43222|vsiid|64059|ssid|hypothetical	nonhuman 19316|vfid|43222|vsiid|64059|ssid|hypothetical	19317|vfid|43224|vsiid|64061|ssid|hypothetical	nonhuman 19317|vfid|43224|vsiid|64061|ssid|hypothetical	19318|vfid|43226|vsiid|64063|ssid|putative	nonhuman 19318|vfid|43226|vsiid|64063|ssid|putative	19320|vfid|43230|vsiid|64067|ssid|lysis	nonhuman 19320|vfid|43230|vsiid|64067|ssid|lysis	19321|vfid|43232|vsiid|64069|ssid|ISSfl4	nonhuman 19321|vfid|43232|vsiid|64069|ssid|ISSfl4	19322|vfid|43234|vsiid|64071|ssid|ISSfl4	nonhuman 19322|vfid|43234|vsiid|64071|ssid|ISSfl4	19323|vfid|43236|vsiid|64073|ssid|ISSfl4	nonhuman 19323|vfid|43236|vsiid|64073|ssid|ISSfl4	19324|vfid|43238|vsiid|64075|ssid|IS600	nonhuman 19324|vfid|43238|vsiid|64075|ssid|IS600	19325|vfid|43240|vsiid|64077|ssid|IS600	nonhuman 19325|vfid|43240|vsiid|64077|ssid|IS600	19326|vfid|43242|vsiid|64079|ssid|hypothetical	nonhuman 19326|vfid|43242|vsiid|64079|ssid|hypothetical	19327|vfid|43244|vsiid|64081|ssid|putative	nonhuman 19327|vfid|43244|vsiid|64081|ssid|putative	19328|vfid|43246|vsiid|64083|ssid|hypothetical	nonhuman 19328|vfid|43246|vsiid|64083|ssid|hypothetical	19330|vfid|43250|vsiid|64087|ssid|putative	nonhuman 19330|vfid|43250|vsiid|64087|ssid|putative	19332|vfid|43254|vsiid|64091|ssid|IS1	nonhuman 19332|vfid|43254|vsiid|64091|ssid|IS1	19333|vfid|43256|vsiid|64093|ssid|IS600	nonhuman 19333|vfid|43256|vsiid|64093|ssid|IS600	19335|vfid|43260|vsiid|64097|ssid|iso-IS10R	nonhuman 19335|vfid|43260|vsiid|64097|ssid|iso-IS10R	19336|vfid|43262|vsiid|64099|ssid|hypothetical	nonhuman 19336|vfid|43262|vsiid|64099|ssid|hypothetical	19337|vfid|43264|vsiid|64101|ssid|putative	nonhuman 19337|vfid|43264|vsiid|64101|ssid|putative	19338|vfid|43266|vsiid|64103|ssid|IS600	nonhuman 19338|vfid|43266|vsiid|64103|ssid|IS600	19339|vfid|43268|vsiid|64105|ssid|IS600	nonhuman 19339|vfid|43268|vsiid|64105|ssid|IS600	19340|vfid|43270|vsiid|64107|ssid|hypothetical	nonhuman 19340|vfid|43270|vsiid|64107|ssid|hypothetical	19341|vfid|43272|vsiid|64109|ssid|putative	nonhuman 19341|vfid|43272|vsiid|64109|ssid|putative	19345|vfid|43280|vsiid|64117|ssid|putative	nonhuman 19345|vfid|43280|vsiid|64117|ssid|putative	19346|vfid|43282|vsiid|64119|ssid|putative	nonhuman 19346|vfid|43282|vsiid|64119|ssid|putative	19347|vfid|43284|vsiid|64121|ssid|putative	nonhuman 19347|vfid|43284|vsiid|64121|ssid|putative	19348|vfid|43286|vsiid|64123|ssid|superfamily	nonhuman 19348|vfid|43286|vsiid|64123|ssid|superfamily	19349|vfid|43288|vsiid|64125|ssid|hypothetical	nonhuman 19349|vfid|43288|vsiid|64125|ssid|hypothetical	19350|vfid|43290|vsiid|64127|ssid|serine	nonhuman 19350|vfid|43290|vsiid|64127|ssid|serine	19351|vfid|43292|vsiid|64129|ssid|hypothetical	nonhuman 19351|vfid|43292|vsiid|64129|ssid|hypothetical	19352|vfid|43294|vsiid|64131|ssid|serine	nonhuman 19352|vfid|43294|vsiid|64131|ssid|serine	19353|vfid|43296|vsiid|64133|ssid|reverse	nonhuman 19353|vfid|43296|vsiid|64133|ssid|reverse	19354|vfid|43298|vsiid|64135|ssid|reverse	nonhuman 19354|vfid|43298|vsiid|64135|ssid|reverse	19355|vfid|43300|vsiid|64137|ssid|IS629	nonhuman 19355|vfid|43300|vsiid|64137|ssid|IS629	19356|vfid|43302|vsiid|64139|ssid|hypothetical	nonhuman 19356|vfid|43302|vsiid|64139|ssid|hypothetical	19357|vfid|43304|vsiid|64141|ssid|hypothetical	nonhuman 19357|vfid|43304|vsiid|64141|ssid|hypothetical	19358|vfid|43306|vsiid|64143|ssid|hypothetical	nonhuman 19358|vfid|43306|vsiid|64143|ssid|hypothetical	19359|vfid|43308|vsiid|64145|ssid|insertion	nonhuman 19359|vfid|43308|vsiid|64145|ssid|insertion	19360|vfid|43310|vsiid|64147|ssid|insertion	nonhuman 19360|vfid|43310|vsiid|64147|ssid|insertion	19361|vfid|43312|vsiid|64149|ssid|hypothetical	nonhuman 19361|vfid|43312|vsiid|64149|ssid|hypothetical	19362|vfid|43314|vsiid|64151|ssid|hypothetical	nonhuman 19362|vfid|43314|vsiid|64151|ssid|hypothetical	19363|vfid|43316|vsiid|64153|ssid|hypothetical	nonhuman 19363|vfid|43316|vsiid|64153|ssid|hypothetical	19364|vfid|43318|vsiid|64155|ssid|hypothetical	nonhuman 19364|vfid|43318|vsiid|64155|ssid|hypothetical	19365|vfid|43320|vsiid|64157|ssid|hypothetical	nonhuman 19365|vfid|43320|vsiid|64157|ssid|hypothetical	19366|vfid|43322|vsiid|64159|ssid|outer	nonhuman 19366|vfid|43322|vsiid|64159|ssid|outer	19367|vfid|43324|vsiid|64161|ssid|outer	nonhuman 19367|vfid|43324|vsiid|64161|ssid|outer	19368|vfid|43326|vsiid|64163|ssid|hypothetical	nonhuman 19368|vfid|43326|vsiid|64163|ssid|hypothetical	19369|vfid|43328|vsiid|64165|ssid|hypothetical	nonhuman 19369|vfid|43328|vsiid|64165|ssid|hypothetical	19370|vfid|43330|vsiid|64167|ssid|hypothetical	nonhuman 19370|vfid|43330|vsiid|64167|ssid|hypothetical	19371|vfid|43332|vsiid|64169|ssid|hypothetical	nonhuman 19371|vfid|43332|vsiid|64169|ssid|hypothetical	19372|vfid|43334|vsiid|64171|ssid|RADC	nonhuman 19372|vfid|43334|vsiid|64171|ssid|RADC	19373|vfid|43336|vsiid|64173|ssid|hypothetical	nonhuman 19373|vfid|43336|vsiid|64173|ssid|hypothetical	19374|vfid|43338|vsiid|64175|ssid|putative	nonhuman 19374|vfid|43338|vsiid|64175|ssid|putative	19375|vfid|43340|vsiid|64177|ssid|hypothetical	nonhuman 19375|vfid|43340|vsiid|64177|ssid|hypothetical	19376|vfid|43342|vsiid|64179|ssid|hypothetical	nonhuman 19376|vfid|43342|vsiid|64179|ssid|hypothetical	19377|vfid|43344|vsiid|64181|ssid|hypothetical	nonhuman 19377|vfid|43344|vsiid|64181|ssid|hypothetical	19380|vfid|43350|vsiid|64187|ssid|hypothetical	nonhuman 19380|vfid|43350|vsiid|64187|ssid|hypothetical	19381|vfid|43352|vsiid|64189|ssid|hypothetical	nonhuman 19381|vfid|43352|vsiid|64189|ssid|hypothetical	19382|vfid|43354|vsiid|64191|ssid|hypothetical	nonhuman 19382|vfid|43354|vsiid|64191|ssid|hypothetical	19384|vfid|43358|vsiid|64195|ssid|hypothetical	nonhuman 19384|vfid|43358|vsiid|64195|ssid|hypothetical	19385|vfid|43360|vsiid|64197|ssid|hypothetical	nonhuman 19385|vfid|43360|vsiid|64197|ssid|hypothetical	19386|vfid|43362|vsiid|64199|ssid|putative	nonhuman 19386|vfid|43362|vsiid|64199|ssid|putative	19387|vfid|43364|vsiid|64201|ssid|hypothetical	nonhuman 19387|vfid|43364|vsiid|64201|ssid|hypothetical	19388|vfid|43366|vsiid|64203|ssid|hypothetical	nonhuman 19388|vfid|43366|vsiid|64203|ssid|hypothetical	19389|vfid|43368|vsiid|64205|ssid|putative	nonhuman 19389|vfid|43368|vsiid|64205|ssid|putative	19391|vfid|43372|vsiid|64209|ssid|ISSfl3	nonhuman 19391|vfid|43372|vsiid|64209|ssid|ISSfl3	19392|vfid|43374|vsiid|64211|ssid|ISSfl3	nonhuman 19392|vfid|43374|vsiid|64211|ssid|ISSfl3	19393|vfid|43376|vsiid|64213|ssid|IS600	nonhuman 19393|vfid|43376|vsiid|64213|ssid|IS600	19394|vfid|43378|vsiid|64215|ssid|IS600	nonhuman 19394|vfid|43378|vsiid|64215|ssid|IS600	19396|vfid|43382|vsiid|64219|ssid|putative	nonhuman 19396|vfid|43382|vsiid|64219|ssid|putative	19397|vfid|43384|vsiid|64221|ssid|hypothetical	nonhuman 19397|vfid|43384|vsiid|64221|ssid|hypothetical	19399|vfid|43388|vsiid|64225|ssid|putative	nonhuman 19399|vfid|43388|vsiid|64225|ssid|putative	19400|vfid|43390|vsiid|64227|ssid|IS1	nonhuman 19400|vfid|43390|vsiid|64227|ssid|IS1	19401|vfid|43392|vsiid|64229|ssid|IS1	nonhuman 19401|vfid|43392|vsiid|64229|ssid|IS1	19404|vfid|43398|vsiid|64235|ssid|putative	nonhuman 19404|vfid|43398|vsiid|64235|ssid|putative	19471|vfid|43532|vsiid|64369|ssid|putative	nonhuman 19471|vfid|43532|vsiid|64369|ssid|putative	19480|vfid|43550|vsiid|64387|ssid|putative	nonhuman 19480|vfid|43550|vsiid|64387|ssid|putative	19493|vfid|43576|vsiid|64413|ssid|putative	nonhuman 19493|vfid|43576|vsiid|64413|ssid|putative	19498|vfid|43586|vsiid|64423|ssid|hypothetical	nonhuman 19498|vfid|43586|vsiid|64423|ssid|hypothetical	19510|vfid|43610|vsiid|64447|ssid|hypothetical	nonhuman 19510|vfid|43610|vsiid|64447|ssid|hypothetical	19529|vfid|43648|vsiid|64485|ssid|ISSod13,	nonhuman 19529|vfid|43648|vsiid|64485|ssid|ISSod13,	19672|vfid|43934|vsiid|64771|ssid|integrase	nonhuman 19672|vfid|43934|vsiid|64771|ssid|integrase	19676|vfid|43942|vsiid|64779|ssid|phage	nonhuman 19676|vfid|43942|vsiid|64779|ssid|phage	19677|vfid|43944|vsiid|64781|ssid|bacteriophage	nonhuman 19677|vfid|43944|vsiid|64781|ssid|bacteriophage	19678|vfid|43946|vsiid|64783|ssid|putative	nonhuman 19678|vfid|43946|vsiid|64783|ssid|putative	19679|vfid|43948|vsiid|64785|ssid|phage	nonhuman 19679|vfid|43948|vsiid|64785|ssid|phage	19680|vfid|43950|vsiid|64787|ssid|phage	nonhuman 19680|vfid|43950|vsiid|64787|ssid|phage	19681|vfid|43952|vsiid|64789|ssid|hypothetical	nonhuman 19681|vfid|43952|vsiid|64789|ssid|hypothetical	19682|vfid|43954|vsiid|64791|ssid|P4	nonhuman 19682|vfid|43954|vsiid|64791|ssid|P4	19683|vfid|43956|vsiid|64793|ssid|bacteriophage	nonhuman 19683|vfid|43956|vsiid|64793|ssid|bacteriophage	19685|vfid|43960|vsiid|64797|ssid|bacteriophage	nonhuman 19685|vfid|43960|vsiid|64797|ssid|bacteriophage	19687|vfid|43964|vsiid|64801|ssid|integrase	nonhuman 19687|vfid|43964|vsiid|64801|ssid|integrase	19689|vfid|43968|vsiid|64805|ssid|hypothetical	nonhuman 19689|vfid|43968|vsiid|64805|ssid|hypothetical	19694|vfid|43978|vsiid|64815|ssid|hypothetical	nonhuman 19694|vfid|43978|vsiid|64815|ssid|hypothetical	19695|vfid|43980|vsiid|64817|ssid|hypothetical	nonhuman 19695|vfid|43980|vsiid|64817|ssid|hypothetical	19697|vfid|43984|vsiid|64821|ssid|hypothetical	nonhuman 19697|vfid|43984|vsiid|64821|ssid|hypothetical	19698|vfid|43986|vsiid|64823|ssid|hypothetical	nonhuman 19698|vfid|43986|vsiid|64823|ssid|hypothetical	19707|vfid|44004|vsiid|64841|ssid|insertion	nonhuman 19707|vfid|44004|vsiid|64841|ssid|insertion	19708|vfid|44006|vsiid|64843|ssid|insertion	nonhuman 19708|vfid|44006|vsiid|64843|ssid|insertion	19715|vfid|44020|vsiid|64857|ssid|hypothetical	nonhuman 19715|vfid|44020|vsiid|64857|ssid|hypothetical	19717|vfid|44024|vsiid|64861|ssid|hypothetical	nonhuman 19717|vfid|44024|vsiid|64861|ssid|hypothetical	19718|vfid|44026|vsiid|64863|ssid|hypothetical	nonhuman 19718|vfid|44026|vsiid|64863|ssid|hypothetical	19719|vfid|44028|vsiid|64865|ssid|phage	nonhuman 19719|vfid|44028|vsiid|64865|ssid|phage	19722|vfid|44034|vsiid|64871|ssid|phage	nonhuman 19722|vfid|44034|vsiid|64871|ssid|phage	19723|vfid|44036|vsiid|64873|ssid|hypothetical	nonhuman 19723|vfid|44036|vsiid|64873|ssid|hypothetical	19724|vfid|44038|vsiid|64875|ssid|hypothetical	nonhuman 19724|vfid|44038|vsiid|64875|ssid|hypothetical	19726|vfid|44042|vsiid|64879|ssid|hypothetical	nonhuman 19726|vfid|44042|vsiid|64879|ssid|hypothetical	19728|vfid|44046|vsiid|64883|ssid|DNA	nonhuman 19728|vfid|44046|vsiid|64883|ssid|DNA	19729|vfid|44048|vsiid|64885|ssid|hypothetical	nonhuman 19729|vfid|44048|vsiid|64885|ssid|hypothetical	19730|vfid|44050|vsiid|64887|ssid|hypothetical	nonhuman 19730|vfid|44050|vsiid|64887|ssid|hypothetical	19732|vfid|44054|vsiid|64891|ssid|hypothetical	nonhuman 19732|vfid|44054|vsiid|64891|ssid|hypothetical	19733|vfid|44056|vsiid|64893|ssid|hypothetical	nonhuman 19733|vfid|44056|vsiid|64893|ssid|hypothetical	19734|vfid|44058|vsiid|64895|ssid|capsid	nonhuman 19734|vfid|44058|vsiid|64895|ssid|capsid	19735|vfid|44060|vsiid|64897|ssid|terminase	nonhuman 19735|vfid|44060|vsiid|64897|ssid|terminase	19736|vfid|44062|vsiid|64899|ssid|putative	nonhuman 19736|vfid|44062|vsiid|64899|ssid|putative	19737|vfid|44064|vsiid|64901|ssid|putative	nonhuman 19737|vfid|44064|vsiid|64901|ssid|putative	19738|vfid|44066|vsiid|64903|ssid|putative	nonhuman 19738|vfid|44066|vsiid|64903|ssid|putative	19739|vfid|44068|vsiid|64905|ssid|putative	nonhuman 19739|vfid|44068|vsiid|64905|ssid|putative	19740|vfid|44070|vsiid|64907|ssid|putative	nonhuman 19740|vfid|44070|vsiid|64907|ssid|putative	19741|vfid|44072|vsiid|64909|ssid|secretion	nonhuman 19741|vfid|44072|vsiid|64909|ssid|secretion	19742|vfid|44074|vsiid|64911|ssid|putative	nonhuman 19742|vfid|44074|vsiid|64911|ssid|putative	19743|vfid|44076|vsiid|64913|ssid|hypothetical	nonhuman 19743|vfid|44076|vsiid|64913|ssid|hypothetical	19744|vfid|44078|vsiid|64915|ssid|putative	nonhuman 19744|vfid|44078|vsiid|64915|ssid|putative	19745|vfid|44080|vsiid|64917|ssid|putative	nonhuman 19745|vfid|44080|vsiid|64917|ssid|putative	19746|vfid|44082|vsiid|64919|ssid|putative	nonhuman 19746|vfid|44082|vsiid|64919|ssid|putative	19747|vfid|44084|vsiid|64921|ssid|putative	nonhuman 19747|vfid|44084|vsiid|64921|ssid|putative	19748|vfid|44086|vsiid|64923|ssid|phage	nonhuman 19748|vfid|44086|vsiid|64923|ssid|phage	19749|vfid|44088|vsiid|64925|ssid|phage	nonhuman 19749|vfid|44088|vsiid|64925|ssid|phage	19750|vfid|44090|vsiid|64927|ssid|putative	nonhuman 19750|vfid|44090|vsiid|64927|ssid|putative	19751|vfid|44092|vsiid|64929|ssid|phage	nonhuman 19751|vfid|44092|vsiid|64929|ssid|phage	19754|vfid|44098|vsiid|64935|ssid|major	nonhuman 19754|vfid|44098|vsiid|64935|ssid|major	19755|vfid|44100|vsiid|64937|ssid|major	nonhuman 19755|vfid|44100|vsiid|64937|ssid|major	19756|vfid|44102|vsiid|64939|ssid|putative	nonhuman 19756|vfid|44102|vsiid|64939|ssid|putative	19758|vfid|44106|vsiid|64943|ssid|hypothetical	nonhuman 19758|vfid|44106|vsiid|64943|ssid|hypothetical	19759|vfid|44108|vsiid|64945|ssid|putative	nonhuman 19759|vfid|44108|vsiid|64945|ssid|putative	19760|vfid|44110|vsiid|64947|ssid|putative	nonhuman 19760|vfid|44110|vsiid|64947|ssid|putative	19761|vfid|44112|vsiid|64949|ssid|putative	nonhuman 19761|vfid|44112|vsiid|64949|ssid|putative	19763|vfid|44116|vsiid|64953|ssid|DNA	nonhuman 19763|vfid|44116|vsiid|64953|ssid|DNA	19829|vfid|44248|vsiid|65085|ssid|integrase	nonhuman 19829|vfid|44248|vsiid|65085|ssid|integrase	19832|vfid|44254|vsiid|65091|ssid|hypothetical	nonhuman 19832|vfid|44254|vsiid|65091|ssid|hypothetical	19833|vfid|44256|vsiid|65093|ssid|hypothetical	nonhuman 19833|vfid|44256|vsiid|65093|ssid|hypothetical	19842|vfid|44274|vsiid|65111|ssid|hypothetical	nonhuman 19842|vfid|44274|vsiid|65111|ssid|hypothetical	19843|vfid|44276|vsiid|65113|ssid|sodium/proline	nonhuman 19843|vfid|44276|vsiid|65113|ssid|sodium/proline	19844|vfid|44278|vsiid|65115|ssid|trifunctional	nonhuman 19844|vfid|44278|vsiid|65115|ssid|trifunctional	19846|vfid|44282|vsiid|65119|ssid|putative	nonhuman 19846|vfid|44282|vsiid|65119|ssid|putative	19847|vfid|44284|vsiid|65121|ssid|hypothetical	nonhuman 19847|vfid|44284|vsiid|65121|ssid|hypothetical	19848|vfid|44286|vsiid|65123|ssid|TrpR	nonhuman 19848|vfid|44286|vsiid|65123|ssid|TrpR	19849|vfid|44288|vsiid|65125|ssid|hypothetical	nonhuman 19849|vfid|44288|vsiid|65125|ssid|hypothetical	19850|vfid|44290|vsiid|65127|ssid|glucose-1-phosphatase/inositol	nonhuman 19850|vfid|44290|vsiid|65127|ssid|glucose-1-phosphatase/inositol	19851|vfid|44292|vsiid|65129|ssid|secreted	nonhuman 19851|vfid|44292|vsiid|65129|ssid|secreted	19855|vfid|44300|vsiid|65137|ssid|curved	nonhuman 19855|vfid|44300|vsiid|65137|ssid|curved	19858|vfid|44306|vsiid|65143|ssid|4-hydroxyphenylacetate	nonhuman 19858|vfid|44306|vsiid|65143|ssid|4-hydroxyphenylacetate	19859|vfid|44308|vsiid|65145|ssid|putative	nonhuman 19859|vfid|44308|vsiid|65145|ssid|putative	19860|vfid|44310|vsiid|65147|ssid|2,4-dihydroxyhept-2-ene-1,7-dioic	nonhuman 19860|vfid|44310|vsiid|65147|ssid|2,4-dihydroxyhept-2-ene-1,7-dioic	19861|vfid|44312|vsiid|65149|ssid|2-oxo-hepta-3-ene-1,7-dioic	nonhuman 19861|vfid|44312|vsiid|65149|ssid|2-oxo-hepta-3-ene-1,7-dioic	19862|vfid|44314|vsiid|65151|ssid|5-carboxymethyl-2-hydroxymuconate	nonhuman 19862|vfid|44314|vsiid|65151|ssid|5-carboxymethyl-2-hydroxymuconate	19863|vfid|44316|vsiid|65153|ssid|3,4-dihydroxyphenylacetate	nonhuman 19863|vfid|44316|vsiid|65153|ssid|3,4-dihydroxyphenylacetate	19864|vfid|44318|vsiid|65155|ssid|4-hydroxyphenylacetate	nonhuman 19864|vfid|44318|vsiid|65155|ssid|4-hydroxyphenylacetate	19866|vfid|44322|vsiid|65159|ssid|4-hydroxyphenylacetate	nonhuman 19866|vfid|44322|vsiid|65159|ssid|4-hydroxyphenylacetate	19867|vfid|44324|vsiid|65161|ssid|4-hydroxyphenylacetate	nonhuman 19867|vfid|44324|vsiid|65161|ssid|4-hydroxyphenylacetate	19878|vfid|44346|vsiid|65183|ssid|transposase	nonhuman 19878|vfid|44346|vsiid|65183|ssid|transposase	19879|vfid|44348|vsiid|65185|ssid|hypothetical	nonhuman 19879|vfid|44348|vsiid|65185|ssid|hypothetical	19880|vfid|44350|vsiid|65187|ssid|sulfur	nonhuman 19880|vfid|44350|vsiid|65187|ssid|sulfur	19883|vfid|44355|vsiid|65192|ssid|transposase	nonhuman 19883|vfid|44355|vsiid|65192|ssid|transposase	19884|vfid|44357|vsiid|65194|ssid|hypothetical	nonhuman 19884|vfid|44357|vsiid|65194|ssid|hypothetical	19885|vfid|44359|vsiid|65196|ssid|heat	nonhuman 19885|vfid|44359|vsiid|65196|ssid|heat	19886|vfid|44361|vsiid|65198|ssid|hypothetical	nonhuman 19886|vfid|44361|vsiid|65198|ssid|hypothetical	19888|vfid|44365|vsiid|65202|ssid|methylglyoxal	nonhuman 19888|vfid|44365|vsiid|65202|ssid|methylglyoxal	19889|vfid|44367|vsiid|65204|ssid|DNA	nonhuman 19889|vfid|44367|vsiid|65204|ssid|DNA	19890|vfid|44369|vsiid|65206|ssid|hypothetical	nonhuman 19890|vfid|44369|vsiid|65206|ssid|hypothetical	19891|vfid|44371|vsiid|65208|ssid|hypothetical	nonhuman 19891|vfid|44371|vsiid|65208|ssid|hypothetical	19893|vfid|44375|vsiid|65212|ssid|SOS	nonhuman 19893|vfid|44375|vsiid|65212|ssid|SOS	19894|vfid|44377|vsiid|65214|ssid|outer	nonhuman 19894|vfid|44377|vsiid|65214|ssid|outer	19895|vfid|44379|vsiid|65216|ssid|hypothetical	nonhuman 19895|vfid|44379|vsiid|65216|ssid|hypothetical	19896|vfid|44381|vsiid|65218|ssid|hypothetical	nonhuman 19896|vfid|44381|vsiid|65218|ssid|hypothetical	19897|vfid|44383|vsiid|65220|ssid|3-hydroxydecanoyl-	nonhuman 19897|vfid|44383|vsiid|65220|ssid|3-hydroxydecanoyl-	19898|vfid|44385|vsiid|65222|ssid|ribosome	nonhuman 19898|vfid|44385|vsiid|65222|ssid|ribosome	19900|vfid|44389|vsiid|65226|ssid|paraquat-inducible	nonhuman 19900|vfid|44389|vsiid|65226|ssid|paraquat-inducible	19901|vfid|44391|vsiid|65228|ssid|putative	nonhuman 19901|vfid|44391|vsiid|65228|ssid|putative	19902|vfid|44393|vsiid|65230|ssid|ABC	nonhuman 19902|vfid|44393|vsiid|65230|ssid|ABC	19903|vfid|44395|vsiid|65232|ssid|23S	nonhuman 19903|vfid|44395|vsiid|65232|ssid|23S	19905|vfid|44399|vsiid|65236|ssid|hypothetical	nonhuman 19905|vfid|44399|vsiid|65236|ssid|hypothetical	19906|vfid|44401|vsiid|65238|ssid|dihydroorotate	nonhuman 19906|vfid|44401|vsiid|65238|ssid|dihydroorotate	19907|vfid|44403|vsiid|65240|ssid|aminopeptidase	nonhuman 19907|vfid|44403|vsiid|65240|ssid|aminopeptidase	19908|vfid|44405|vsiid|65242|ssid|hypothetical	nonhuman 19908|vfid|44405|vsiid|65242|ssid|hypothetical	19914|vfid|44417|vsiid|65254|ssid|putative	nonhuman 19914|vfid|44417|vsiid|65254|ssid|putative	19915|vfid|44419|vsiid|65256|ssid|putative	nonhuman 19915|vfid|44419|vsiid|65256|ssid|putative	19916|vfid|44421|vsiid|65258|ssid|putative	nonhuman 19916|vfid|44421|vsiid|65258|ssid|putative	19917|vfid|44423|vsiid|65260|ssid|putative	nonhuman 19917|vfid|44423|vsiid|65260|ssid|putative	19918|vfid|44425|vsiid|65262|ssid|putative	nonhuman 19918|vfid|44425|vsiid|65262|ssid|putative	19919|vfid|44427|vsiid|65264|ssid|putative	nonhuman 19919|vfid|44427|vsiid|65264|ssid|putative	19920|vfid|44429|vsiid|65266|ssid|putative	nonhuman 19920|vfid|44429|vsiid|65266|ssid|putative	19921|vfid|44431|vsiid|65268|ssid|putative	nonhuman 19921|vfid|44431|vsiid|65268|ssid|putative	19922|vfid|44433|vsiid|65270|ssid|putative	nonhuman 19922|vfid|44433|vsiid|65270|ssid|putative	19923|vfid|44435|vsiid|65272|ssid|putative	nonhuman 19923|vfid|44435|vsiid|65272|ssid|putative	19924|vfid|44437|vsiid|65274|ssid|putative	nonhuman 19924|vfid|44437|vsiid|65274|ssid|putative	19925|vfid|44439|vsiid|65276|ssid|putative	nonhuman 19925|vfid|44439|vsiid|65276|ssid|putative	19926|vfid|44441|vsiid|65278|ssid|hypothetical	nonhuman 19926|vfid|44441|vsiid|65278|ssid|hypothetical	19927|vfid|44443|vsiid|65280|ssid|putative	nonhuman 19927|vfid|44443|vsiid|65280|ssid|putative	19928|vfid|44445|vsiid|65282|ssid|putative	nonhuman 19928|vfid|44445|vsiid|65282|ssid|putative	19929|vfid|44447|vsiid|65284|ssid|putative	nonhuman 19929|vfid|44447|vsiid|65284|ssid|putative	19930|vfid|44449|vsiid|65286|ssid|putative	nonhuman 19930|vfid|44449|vsiid|65286|ssid|putative	19931|vfid|44451|vsiid|65288|ssid|putative	nonhuman 19931|vfid|44451|vsiid|65288|ssid|putative	19932|vfid|44453|vsiid|65290|ssid|putative	nonhuman 19932|vfid|44453|vsiid|65290|ssid|putative	19933|vfid|44455|vsiid|65292|ssid|putative	nonhuman 19933|vfid|44455|vsiid|65292|ssid|putative	19934|vfid|44457|vsiid|65294|ssid|putative	nonhuman 19934|vfid|44457|vsiid|65294|ssid|putative	19935|vfid|44459|vsiid|65296|ssid|putative	nonhuman 19935|vfid|44459|vsiid|65296|ssid|putative	19936|vfid|44461|vsiid|65298|ssid|putative	nonhuman 19936|vfid|44461|vsiid|65298|ssid|putative	19941|vfid|44471|vsiid|65308|ssid|putative	nonhuman 19941|vfid|44471|vsiid|65308|ssid|putative	19948|vfid|44485|vsiid|65322|ssid|hypothetical	nonhuman 19948|vfid|44485|vsiid|65322|ssid|hypothetical	19949|vfid|44487|vsiid|65324|ssid|putative	nonhuman 19949|vfid|44487|vsiid|65324|ssid|putative	19952|vfid|44493|vsiid|65330|ssid|putative	nonhuman 19952|vfid|44493|vsiid|65330|ssid|putative	19953|vfid|44495|vsiid|65332|ssid|putative	nonhuman 19953|vfid|44495|vsiid|65332|ssid|putative	19958|vfid|44505|vsiid|65342|ssid|hypothetical	nonhuman 19958|vfid|44505|vsiid|65342|ssid|hypothetical	19960|vfid|44509|vsiid|65346|ssid|putative	nonhuman 19960|vfid|44509|vsiid|65346|ssid|putative	19966|vfid|44521|vsiid|65358|ssid|bacteriophage	nonhuman 19966|vfid|44521|vsiid|65358|ssid|bacteriophage	19967|vfid|44523|vsiid|65360|ssid|exonuclease	nonhuman 19967|vfid|44523|vsiid|65360|ssid|exonuclease	19971|vfid|44531|vsiid|65368|ssid|excisionase	nonhuman 19971|vfid|44531|vsiid|65368|ssid|excisionase	19972|vfid|44533|vsiid|65370|ssid|integrase	nonhuman 19972|vfid|44533|vsiid|65370|ssid|integrase	19973|vfid|44535|vsiid|65372|ssid|nicotinate	nonhuman 19973|vfid|44535|vsiid|65372|ssid|nicotinate	19976|vfid|44541|vsiid|65378|ssid|asparaginyl-tRNA	nonhuman 19976|vfid|44541|vsiid|65378|ssid|asparaginyl-tRNA	19978|vfid|44545|vsiid|65382|ssid|aromatic	nonhuman 19978|vfid|44545|vsiid|65382|ssid|aromatic	19979|vfid|44547|vsiid|65384|ssid|hypothetical	nonhuman 19979|vfid|44547|vsiid|65384|ssid|hypothetical	19980|vfid|44549|vsiid|65386|ssid|hypothetical	nonhuman 19980|vfid|44549|vsiid|65386|ssid|hypothetical	19981|vfid|44551|vsiid|65388|ssid|hypothetical	nonhuman 19981|vfid|44551|vsiid|65388|ssid|hypothetical	19982|vfid|44553|vsiid|65390|ssid|cell	nonhuman 19982|vfid|44553|vsiid|65390|ssid|cell	19983|vfid|44555|vsiid|65392|ssid|condesin	nonhuman 19983|vfid|44555|vsiid|65392|ssid|condesin	19984|vfid|44557|vsiid|65394|ssid|condesin	nonhuman 19984|vfid|44557|vsiid|65394|ssid|condesin	19985|vfid|44559|vsiid|65396|ssid|putative	nonhuman 19985|vfid|44559|vsiid|65396|ssid|putative	19986|vfid|44561|vsiid|65398|ssid|hypothetical	nonhuman 19986|vfid|44561|vsiid|65398|ssid|hypothetical	19987|vfid|44563|vsiid|65400|ssid|hypothetical	nonhuman 19987|vfid|44563|vsiid|65400|ssid|hypothetical	19988|vfid|44565|vsiid|65402|ssid|3-deoxy-manno-octulosonate	nonhuman 19988|vfid|44565|vsiid|65402|ssid|3-deoxy-manno-octulosonate	19989|vfid|44567|vsiid|65404|ssid|hypothetical	nonhuman 19989|vfid|44567|vsiid|65404|ssid|hypothetical	19991|vfid|44571|vsiid|65408|ssid|lipid	nonhuman 19991|vfid|44571|vsiid|65408|ssid|lipid	19992|vfid|44573|vsiid|65410|ssid|hypothetical	nonhuman 19992|vfid|44573|vsiid|65410|ssid|hypothetical	19993|vfid|44575|vsiid|65412|ssid|integration	nonhuman 19993|vfid|44575|vsiid|65412|ssid|integration	19994|vfid|44577|vsiid|65414|ssid|30S	nonhuman 19994|vfid|44577|vsiid|65414|ssid|30S	19995|vfid|44579|vsiid|65416|ssid|cytidylate	nonhuman 19995|vfid|44579|vsiid|65416|ssid|cytidylate	19996|vfid|44581|vsiid|65418|ssid|putative	nonhuman 19996|vfid|44581|vsiid|65418|ssid|putative	19997|vfid|44583|vsiid|65420|ssid|3-phosphoshikimate	nonhuman 19997|vfid|44583|vsiid|65420|ssid|3-phosphoshikimate	19998|vfid|44585|vsiid|65422|ssid|phosphoserine	nonhuman 19998|vfid|44585|vsiid|65422|ssid|phosphoserine	19999|vfid|44587|vsiid|65424|ssid|hypothetical	nonhuman 19999|vfid|44587|vsiid|65424|ssid|hypothetical	20000|vfid|44589|vsiid|65426|ssid|hypothetical	nonhuman 20000|vfid|44589|vsiid|65426|ssid|hypothetical	20001|vfid|44591|vsiid|65428|ssid|formate	nonhuman 20001|vfid|44591|vsiid|65428|ssid|formate	20002|vfid|44593|vsiid|65430|ssid|formate	nonhuman 20002|vfid|44593|vsiid|65430|ssid|formate	20004|vfid|44597|vsiid|65434|ssid|pyruvate	nonhuman 20004|vfid|44597|vsiid|65434|ssid|pyruvate	20005|vfid|44599|vsiid|65436|ssid|transport	nonhuman 20005|vfid|44599|vsiid|65436|ssid|transport	20006|vfid|44601|vsiid|65438|ssid|putative	nonhuman 20006|vfid|44601|vsiid|65438|ssid|putative	20008|vfid|44605|vsiid|65442|ssid|anaerobic	nonhuman 20008|vfid|44605|vsiid|65442|ssid|anaerobic	20009|vfid|44607|vsiid|65444|ssid|anaerobic	nonhuman 20009|vfid|44607|vsiid|65444|ssid|anaerobic	20010|vfid|44609|vsiid|65446|ssid|anaerobic	nonhuman 20010|vfid|44609|vsiid|65446|ssid|anaerobic	20011|vfid|44611|vsiid|65448|ssid|seryl-tRNA	nonhuman 20011|vfid|44611|vsiid|65448|ssid|seryl-tRNA	20012|vfid|44613|vsiid|65450|ssid|recombination	nonhuman 20012|vfid|44613|vsiid|65450|ssid|recombination	20013|vfid|44615|vsiid|65452|ssid|outer-membrane	nonhuman 20013|vfid|44615|vsiid|65452|ssid|outer-membrane	20014|vfid|44617|vsiid|65454|ssid|DNA	nonhuman 20014|vfid|44617|vsiid|65454|ssid|DNA	20015|vfid|44619|vsiid|65456|ssid|leucine-responsive	nonhuman 20015|vfid|44619|vsiid|65456|ssid|leucine-responsive	20016|vfid|44621|vsiid|65458|ssid|thioredoxin	nonhuman 20016|vfid|44621|vsiid|65458|ssid|thioredoxin	20017|vfid|44623|vsiid|65460|ssid|cysteine/glutathione	nonhuman 20017|vfid|44623|vsiid|65460|ssid|cysteine/glutathione	20018|vfid|44625|vsiid|65462|ssid|cysteine/glutathione	nonhuman 20018|vfid|44625|vsiid|65462|ssid|cysteine/glutathione	20019|vfid|44627|vsiid|65464|ssid|leucyl/phenylalanyl-tRNA--protein	nonhuman 20019|vfid|44627|vsiid|65464|ssid|leucyl/phenylalanyl-tRNA--protein	20020|vfid|44629|vsiid|65466|ssid|translation	nonhuman 20020|vfid|44629|vsiid|65466|ssid|translation	20023|vfid|44635|vsiid|65472|ssid|hypothetical	nonhuman 20023|vfid|44635|vsiid|65472|ssid|hypothetical	20032|vfid|44653|vsiid|65490|ssid|hypothetical	nonhuman 20032|vfid|44653|vsiid|65490|ssid|hypothetical	20033|vfid|44655|vsiid|65492|ssid|sodium/proline	nonhuman 20033|vfid|44655|vsiid|65492|ssid|sodium/proline	20034|vfid|44657|vsiid|65494|ssid|trifunctional	nonhuman 20034|vfid|44657|vsiid|65494|ssid|trifunctional	20036|vfid|44661|vsiid|65498|ssid|putative	nonhuman 20036|vfid|44661|vsiid|65498|ssid|putative	20037|vfid|44663|vsiid|65500|ssid|hypothetical	nonhuman 20037|vfid|44663|vsiid|65500|ssid|hypothetical	20038|vfid|44665|vsiid|65502|ssid|TrpR	nonhuman 20038|vfid|44665|vsiid|65502|ssid|TrpR	20039|vfid|44667|vsiid|65504|ssid|hypothetical	nonhuman 20039|vfid|44667|vsiid|65504|ssid|hypothetical	20040|vfid|44669|vsiid|65506|ssid|glucose-1-phosphatase/inositol	nonhuman 20040|vfid|44669|vsiid|65506|ssid|glucose-1-phosphatase/inositol	20041|vfid|44671|vsiid|65508|ssid|secreted	nonhuman 20041|vfid|44671|vsiid|65508|ssid|secreted	20043|vfid|44675|vsiid|65512|ssid|copper	nonhuman 20043|vfid|44675|vsiid|65512|ssid|copper	20044|vfid|44677|vsiid|65514|ssid|copper	nonhuman 20044|vfid|44677|vsiid|65514|ssid|copper	20045|vfid|44679|vsiid|65516|ssid|curved	nonhuman 20045|vfid|44679|vsiid|65516|ssid|curved	20048|vfid|44685|vsiid|65522|ssid|4-hydroxyphenylacetate	nonhuman 20048|vfid|44685|vsiid|65522|ssid|4-hydroxyphenylacetate	20049|vfid|44687|vsiid|65524|ssid|putative	nonhuman 20049|vfid|44687|vsiid|65524|ssid|putative	20050|vfid|44689|vsiid|65526|ssid|2,4-dihydroxyhept-2-ene-1,7-dioic	nonhuman 20050|vfid|44689|vsiid|65526|ssid|2,4-dihydroxyhept-2-ene-1,7-dioic	20051|vfid|44691|vsiid|65528|ssid|2-oxo-hepta-3-ene-1,7-dioic	nonhuman 20051|vfid|44691|vsiid|65528|ssid|2-oxo-hepta-3-ene-1,7-dioic	20052|vfid|44693|vsiid|65530|ssid|5-carboxymethyl-2-hydroxymuconate	nonhuman 20052|vfid|44693|vsiid|65530|ssid|5-carboxymethyl-2-hydroxymuconate	20053|vfid|44695|vsiid|65532|ssid|3,4-dihydroxyphenylacetate	nonhuman 20053|vfid|44695|vsiid|65532|ssid|3,4-dihydroxyphenylacetate	20054|vfid|44697|vsiid|65534|ssid|2-hydroxyhepta-2,4-diene-1,7-dioate	nonhuman 20054|vfid|44697|vsiid|65534|ssid|2-hydroxyhepta-2,4-diene-1,7-dioate	20055|vfid|44699|vsiid|65536|ssid|homoprotocatechuate	nonhuman 20055|vfid|44699|vsiid|65536|ssid|homoprotocatechuate	20056|vfid|44701|vsiid|65538|ssid|4-hydroxyphenylacetate	nonhuman 20056|vfid|44701|vsiid|65538|ssid|4-hydroxyphenylacetate	20057|vfid|44703|vsiid|65540|ssid|4-hydroxyphenylacetate	nonhuman 20057|vfid|44703|vsiid|65540|ssid|4-hydroxyphenylacetate	20068|vfid|44725|vsiid|65562|ssid|insertion	nonhuman 20068|vfid|44725|vsiid|65562|ssid|insertion	20069|vfid|44727|vsiid|65564|ssid|hypothetical	nonhuman 20069|vfid|44727|vsiid|65564|ssid|hypothetical	20070|vfid|44729|vsiid|65566|ssid|sulfur	nonhuman 20070|vfid|44729|vsiid|65566|ssid|sulfur	20072|vfid|44733|vsiid|65570|ssid|insertion	nonhuman 20072|vfid|44733|vsiid|65570|ssid|insertion	20073|vfid|44735|vsiid|65572|ssid|hypothetical	nonhuman 20073|vfid|44735|vsiid|65572|ssid|hypothetical	20074|vfid|44737|vsiid|65574|ssid|heat	nonhuman 20074|vfid|44737|vsiid|65574|ssid|heat	20075|vfid|44739|vsiid|65576|ssid|hypothetical	nonhuman 20075|vfid|44739|vsiid|65576|ssid|hypothetical	20077|vfid|44743|vsiid|65580|ssid|methylglyoxal	nonhuman 20077|vfid|44743|vsiid|65580|ssid|methylglyoxal	20078|vfid|44745|vsiid|65582|ssid|DNA	nonhuman 20078|vfid|44745|vsiid|65582|ssid|DNA	20079|vfid|44747|vsiid|65584|ssid|hypothetical	nonhuman 20079|vfid|44747|vsiid|65584|ssid|hypothetical	20080|vfid|44749|vsiid|65586|ssid|hypothetical	nonhuman 20080|vfid|44749|vsiid|65586|ssid|hypothetical	20082|vfid|44753|vsiid|65590|ssid|SOS	nonhuman 20082|vfid|44753|vsiid|65590|ssid|SOS	20083|vfid|44755|vsiid|65592|ssid|outer	nonhuman 20083|vfid|44755|vsiid|65592|ssid|outer	20084|vfid|44757|vsiid|65594|ssid|hypothetical	nonhuman 20084|vfid|44757|vsiid|65594|ssid|hypothetical	20085|vfid|44759|vsiid|65596|ssid|hypothetical	nonhuman 20085|vfid|44759|vsiid|65596|ssid|hypothetical	20086|vfid|44761|vsiid|65598|ssid|3-hydroxydecanoyl-	nonhuman 20086|vfid|44761|vsiid|65598|ssid|3-hydroxydecanoyl-	20087|vfid|44763|vsiid|65600|ssid|ribosome	nonhuman 20087|vfid|44763|vsiid|65600|ssid|ribosome	20088|vfid|44765|vsiid|65602|ssid|putative	nonhuman 20088|vfid|44765|vsiid|65602|ssid|putative	20089|vfid|44767|vsiid|65604|ssid|paraquat-inducible	nonhuman 20089|vfid|44767|vsiid|65604|ssid|paraquat-inducible	20090|vfid|44769|vsiid|65606|ssid|putative	nonhuman 20090|vfid|44769|vsiid|65606|ssid|putative	20091|vfid|44771|vsiid|65608|ssid|ABC	nonhuman 20091|vfid|44771|vsiid|65608|ssid|ABC	20092|vfid|44773|vsiid|65610|ssid|23S	nonhuman 20092|vfid|44773|vsiid|65610|ssid|23S	20094|vfid|44777|vsiid|65614|ssid|hypothetical	nonhuman 20094|vfid|44777|vsiid|65614|ssid|hypothetical	20095|vfid|44779|vsiid|65616|ssid|dihydroorotate	nonhuman 20095|vfid|44779|vsiid|65616|ssid|dihydroorotate	20096|vfid|44781|vsiid|65618|ssid|aminopeptidase	nonhuman 20096|vfid|44781|vsiid|65618|ssid|aminopeptidase	20097|vfid|44783|vsiid|65620|ssid|hypothetical	nonhuman 20097|vfid|44783|vsiid|65620|ssid|hypothetical	20102|vfid|44793|vsiid|65630|ssid|putative	nonhuman 20102|vfid|44793|vsiid|65630|ssid|putative	20105|vfid|44799|vsiid|65636|ssid|putative	nonhuman 20105|vfid|44799|vsiid|65636|ssid|putative	20112|vfid|44813|vsiid|65650|ssid|putative	nonhuman 20112|vfid|44813|vsiid|65650|ssid|putative	20113|vfid|44815|vsiid|65652|ssid|putative	nonhuman 20113|vfid|44815|vsiid|65652|ssid|putative	20114|vfid|44817|vsiid|65654|ssid|putative	nonhuman 20114|vfid|44817|vsiid|65654|ssid|putative	20115|vfid|44819|vsiid|65656|ssid|putative	nonhuman 20115|vfid|44819|vsiid|65656|ssid|putative	20116|vfid|44821|vsiid|65658|ssid|putative	nonhuman 20116|vfid|44821|vsiid|65658|ssid|putative	20119|vfid|44827|vsiid|65664|ssid|putative	nonhuman 20119|vfid|44827|vsiid|65664|ssid|putative	20120|vfid|44829|vsiid|65666|ssid|putative	nonhuman 20120|vfid|44829|vsiid|65666|ssid|putative	20121|vfid|44831|vsiid|65668|ssid|putative	nonhuman 20121|vfid|44831|vsiid|65668|ssid|putative	20122|vfid|44833|vsiid|65670|ssid|putative	nonhuman 20122|vfid|44833|vsiid|65670|ssid|putative	20123|vfid|44835|vsiid|65672|ssid|hypothetical	nonhuman 20123|vfid|44835|vsiid|65672|ssid|hypothetical	20124|vfid|44837|vsiid|65674|ssid|hypothetical	nonhuman 20124|vfid|44837|vsiid|65674|ssid|hypothetical	20125|vfid|44839|vsiid|65676|ssid|hypothetical	nonhuman 20125|vfid|44839|vsiid|65676|ssid|hypothetical	20129|vfid|44847|vsiid|65684|ssid|hypothetical	nonhuman 20129|vfid|44847|vsiid|65684|ssid|hypothetical	20130|vfid|44849|vsiid|65686|ssid|hypothetical	nonhuman 20130|vfid|44849|vsiid|65686|ssid|hypothetical	20137|vfid|44863|vsiid|65700|ssid|hypothetical	nonhuman 20137|vfid|44863|vsiid|65700|ssid|hypothetical	20140|vfid|44869|vsiid|65706|ssid|putative	nonhuman 20140|vfid|44869|vsiid|65706|ssid|putative	20141|vfid|44871|vsiid|65708|ssid|putative	nonhuman 20141|vfid|44871|vsiid|65708|ssid|putative	20142|vfid|44873|vsiid|65710|ssid|putative	nonhuman 20142|vfid|44873|vsiid|65710|ssid|putative	20145|vfid|44879|vsiid|65716|ssid|putative	nonhuman 20145|vfid|44879|vsiid|65716|ssid|putative	20146|vfid|44881|vsiid|65718|ssid|hypothetical	nonhuman 20146|vfid|44881|vsiid|65718|ssid|hypothetical	20154|vfid|44897|vsiid|65734|ssid|bacteriophage	nonhuman 20154|vfid|44897|vsiid|65734|ssid|bacteriophage	20155|vfid|44899|vsiid|65736|ssid|exonuclease	nonhuman 20155|vfid|44899|vsiid|65736|ssid|exonuclease	20159|vfid|44907|vsiid|65744|ssid|excisionase	nonhuman 20159|vfid|44907|vsiid|65744|ssid|excisionase	20160|vfid|44909|vsiid|65746|ssid|integrase	nonhuman 20160|vfid|44909|vsiid|65746|ssid|integrase	20161|vfid|44911|vsiid|65748|ssid|nicotinate	nonhuman 20161|vfid|44911|vsiid|65748|ssid|nicotinate	20164|vfid|44917|vsiid|65754|ssid|asparaginyl-tRNA	nonhuman 20164|vfid|44917|vsiid|65754|ssid|asparaginyl-tRNA	20165|vfid|44919|vsiid|65756|ssid|outer	nonhuman 20165|vfid|44919|vsiid|65756|ssid|outer	20166|vfid|44921|vsiid|65758|ssid|aromatic	nonhuman 20166|vfid|44921|vsiid|65758|ssid|aromatic	20167|vfid|44923|vsiid|65760|ssid|hypothetical	nonhuman 20167|vfid|44923|vsiid|65760|ssid|hypothetical	20168|vfid|44925|vsiid|65762|ssid|hypothetical	nonhuman 20168|vfid|44925|vsiid|65762|ssid|hypothetical	20169|vfid|44927|vsiid|65764|ssid|hypothetical	nonhuman 20169|vfid|44927|vsiid|65764|ssid|hypothetical	20170|vfid|44929|vsiid|65766|ssid|cell	nonhuman 20170|vfid|44929|vsiid|65766|ssid|cell	20171|vfid|44931|vsiid|65768|ssid|condesin	nonhuman 20171|vfid|44931|vsiid|65768|ssid|condesin	20172|vfid|44933|vsiid|65770|ssid|condesin	nonhuman 20172|vfid|44933|vsiid|65770|ssid|condesin	20173|vfid|44935|vsiid|65772|ssid|putative	nonhuman 20173|vfid|44935|vsiid|65772|ssid|putative	20174|vfid|44937|vsiid|65774|ssid|hypothetical	nonhuman 20174|vfid|44937|vsiid|65774|ssid|hypothetical	20175|vfid|44939|vsiid|65776|ssid|hypothetical	nonhuman 20175|vfid|44939|vsiid|65776|ssid|hypothetical	20176|vfid|44941|vsiid|65778|ssid|3-deoxy-manno-octulosonate	nonhuman 20176|vfid|44941|vsiid|65778|ssid|3-deoxy-manno-octulosonate	20177|vfid|44943|vsiid|65780|ssid|hypothetical	nonhuman 20177|vfid|44943|vsiid|65780|ssid|hypothetical	20178|vfid|44945|vsiid|65782|ssid|tetraacyldisaccharide	nonhuman 20178|vfid|44945|vsiid|65782|ssid|tetraacyldisaccharide	20179|vfid|44947|vsiid|65784|ssid|lipid	nonhuman 20179|vfid|44947|vsiid|65784|ssid|lipid	20180|vfid|44949|vsiid|65786|ssid|hypothetical	nonhuman 20180|vfid|44949|vsiid|65786|ssid|hypothetical	20181|vfid|44951|vsiid|65788|ssid|integration	nonhuman 20181|vfid|44951|vsiid|65788|ssid|integration	20182|vfid|44953|vsiid|65790|ssid|30S	nonhuman 20182|vfid|44953|vsiid|65790|ssid|30S	20183|vfid|44955|vsiid|65792|ssid|cytidylate	nonhuman 20183|vfid|44955|vsiid|65792|ssid|cytidylate	20184|vfid|44957|vsiid|65794|ssid|putative	nonhuman 20184|vfid|44957|vsiid|65794|ssid|putative	20185|vfid|44959|vsiid|65796|ssid|3-phosphoshikimate	nonhuman 20185|vfid|44959|vsiid|65796|ssid|3-phosphoshikimate	20186|vfid|44961|vsiid|65798|ssid|phosphoserine	nonhuman 20186|vfid|44961|vsiid|65798|ssid|phosphoserine	20187|vfid|44963|vsiid|65800|ssid|hypothetical	nonhuman 20187|vfid|44963|vsiid|65800|ssid|hypothetical	20188|vfid|44965|vsiid|65802|ssid|hypothetical	nonhuman 20188|vfid|44965|vsiid|65802|ssid|hypothetical	20189|vfid|44967|vsiid|65804|ssid|formate	nonhuman 20189|vfid|44967|vsiid|65804|ssid|formate	20190|vfid|44969|vsiid|65806|ssid|formate	nonhuman 20190|vfid|44969|vsiid|65806|ssid|formate	20192|vfid|44973|vsiid|65810|ssid|pyruvate	nonhuman 20192|vfid|44973|vsiid|65810|ssid|pyruvate	20193|vfid|44975|vsiid|65812|ssid|transport	nonhuman 20193|vfid|44975|vsiid|65812|ssid|transport	20194|vfid|44977|vsiid|65814|ssid|putative	nonhuman 20194|vfid|44977|vsiid|65814|ssid|putative	20196|vfid|44981|vsiid|65818|ssid|anaerobic	nonhuman 20196|vfid|44981|vsiid|65818|ssid|anaerobic	20197|vfid|44983|vsiid|65820|ssid|anaerobic	nonhuman 20197|vfid|44983|vsiid|65820|ssid|anaerobic	20198|vfid|44985|vsiid|65822|ssid|anaerobic	nonhuman 20198|vfid|44985|vsiid|65822|ssid|anaerobic	20199|vfid|44987|vsiid|65824|ssid|seryl-tRNA	nonhuman 20199|vfid|44987|vsiid|65824|ssid|seryl-tRNA	20200|vfid|44989|vsiid|65826|ssid|recombination	nonhuman 20200|vfid|44989|vsiid|65826|ssid|recombination	20201|vfid|44991|vsiid|65828|ssid|outer-membrane	nonhuman 20201|vfid|44991|vsiid|65828|ssid|outer-membrane	20202|vfid|44993|vsiid|65830|ssid|DNA	nonhuman 20202|vfid|44993|vsiid|65830|ssid|DNA	20203|vfid|44995|vsiid|65832|ssid|leucine-responsive	nonhuman 20203|vfid|44995|vsiid|65832|ssid|leucine-responsive	20204|vfid|44997|vsiid|65834|ssid|thioredoxin	nonhuman 20204|vfid|44997|vsiid|65834|ssid|thioredoxin	20205|vfid|44999|vsiid|65836|ssid|cysteine/glutathione	nonhuman 20205|vfid|44999|vsiid|65836|ssid|cysteine/glutathione	20206|vfid|45001|vsiid|65838|ssid|cysteine/glutathione	nonhuman 20206|vfid|45001|vsiid|65838|ssid|cysteine/glutathione	20207|vfid|45003|vsiid|65840|ssid|leucyl/phenylalanyl-tRNA--protein	nonhuman 20207|vfid|45003|vsiid|65840|ssid|leucyl/phenylalanyl-tRNA--protein	20208|vfid|45005|vsiid|65842|ssid|translation	nonhuman 20208|vfid|45005|vsiid|65842|ssid|translation	20209|vfid|45007|vsiid|65844|ssid|transcriptional	nonhuman 20209|vfid|45007|vsiid|65844|ssid|transcriptional	20210|vfid|45009|vsiid|65846|ssid|putative	nonhuman 20210|vfid|45009|vsiid|65846|ssid|putative	20211|vfid|45011|vsiid|65848|ssid|hypothetical	nonhuman 20211|vfid|45011|vsiid|65848|ssid|hypothetical	20212|vfid|45013|vsiid|65850|ssid|integrase	nonhuman 20212|vfid|45013|vsiid|65850|ssid|integrase	20213|vfid|45015|vsiid|65852|ssid|protein	nonhuman 20213|vfid|45015|vsiid|65852|ssid|protein	20215|vfid|45019|vsiid|65856|ssid|hypothetical	nonhuman 20215|vfid|45019|vsiid|65856|ssid|hypothetical	20216|vfid|45021|vsiid|65858|ssid|phage	nonhuman 20216|vfid|45021|vsiid|65858|ssid|phage	20218|vfid|45025|vsiid|65862|ssid|putative	nonhuman 20218|vfid|45025|vsiid|65862|ssid|putative	20219|vfid|45027|vsiid|65864|ssid|phage	nonhuman 20219|vfid|45027|vsiid|65864|ssid|phage	20220|vfid|45029|vsiid|65866|ssid|phage	nonhuman 20220|vfid|45029|vsiid|65866|ssid|phage	20221|vfid|45031|vsiid|65868|ssid|hypothetical	nonhuman 20221|vfid|45031|vsiid|65868|ssid|hypothetical	20222|vfid|45033|vsiid|65870|ssid|P4	nonhuman 20222|vfid|45033|vsiid|65870|ssid|P4	20228|vfid|45045|vsiid|65882|ssid|hypothetical	nonhuman 20228|vfid|45045|vsiid|65882|ssid|hypothetical	20232|vfid|45053|vsiid|65890|ssid|hypothetical	nonhuman 20232|vfid|45053|vsiid|65890|ssid|hypothetical	20233|vfid|45055|vsiid|65892|ssid|hypothetical	nonhuman 20233|vfid|45055|vsiid|65892|ssid|hypothetical	20235|vfid|45059|vsiid|65896|ssid|hypothetical	nonhuman 20235|vfid|45059|vsiid|65896|ssid|hypothetical	20236|vfid|45061|vsiid|65898|ssid|hypothetical	nonhuman 20236|vfid|45061|vsiid|65898|ssid|hypothetical	20242|vfid|45073|vsiid|65910|ssid|VI	nonhuman 20242|vfid|45073|vsiid|65910|ssid|VI	20251|vfid|45091|vsiid|65928|ssid|hypothetical	nonhuman 20251|vfid|45091|vsiid|65928|ssid|hypothetical	20253|vfid|45095|vsiid|65932|ssid|hypothetical	nonhuman 20253|vfid|45095|vsiid|65932|ssid|hypothetical	20255|vfid|45099|vsiid|65936|ssid|phage	nonhuman 20255|vfid|45099|vsiid|65936|ssid|phage	20258|vfid|45105|vsiid|65942|ssid|phage	nonhuman 20258|vfid|45105|vsiid|65942|ssid|phage	20259|vfid|45107|vsiid|65944|ssid|hypothetical	nonhuman 20259|vfid|45107|vsiid|65944|ssid|hypothetical	20260|vfid|45109|vsiid|65946|ssid|hypothetical	nonhuman 20260|vfid|45109|vsiid|65946|ssid|hypothetical	20262|vfid|45113|vsiid|65950|ssid|hypothetical	nonhuman 20262|vfid|45113|vsiid|65950|ssid|hypothetical	20264|vfid|45117|vsiid|65954|ssid|DNA	nonhuman 20264|vfid|45117|vsiid|65954|ssid|DNA	20265|vfid|45119|vsiid|65956|ssid|hypothetical	nonhuman 20265|vfid|45119|vsiid|65956|ssid|hypothetical	20266|vfid|45121|vsiid|65958|ssid|hypothetical	nonhuman 20266|vfid|45121|vsiid|65958|ssid|hypothetical	20268|vfid|45125|vsiid|65962|ssid|hypothetical	nonhuman 20268|vfid|45125|vsiid|65962|ssid|hypothetical	20270|vfid|45129|vsiid|65966|ssid|capsid	nonhuman 20270|vfid|45129|vsiid|65966|ssid|capsid	20271|vfid|45131|vsiid|65968|ssid|terminase	nonhuman 20271|vfid|45131|vsiid|65968|ssid|terminase	20272|vfid|45133|vsiid|65970|ssid|putative	nonhuman 20272|vfid|45133|vsiid|65970|ssid|putative	20273|vfid|45135|vsiid|65972|ssid|putative	nonhuman 20273|vfid|45135|vsiid|65972|ssid|putative	20274|vfid|45137|vsiid|65974|ssid|putative	nonhuman 20274|vfid|45137|vsiid|65974|ssid|putative	20275|vfid|45139|vsiid|65976|ssid|putative	nonhuman 20275|vfid|45139|vsiid|65976|ssid|putative	20276|vfid|45141|vsiid|65978|ssid|putative	nonhuman 20276|vfid|45141|vsiid|65978|ssid|putative	20277|vfid|45143|vsiid|65980|ssid|secretion	nonhuman 20277|vfid|45143|vsiid|65980|ssid|secretion	20278|vfid|45145|vsiid|65982|ssid|putative	nonhuman 20278|vfid|45145|vsiid|65982|ssid|putative	20279|vfid|45147|vsiid|65984|ssid|hypothetical	nonhuman 20279|vfid|45147|vsiid|65984|ssid|hypothetical	20280|vfid|45149|vsiid|65986|ssid|putative	nonhuman 20280|vfid|45149|vsiid|65986|ssid|putative	20281|vfid|45151|vsiid|65988|ssid|putative	nonhuman 20281|vfid|45151|vsiid|65988|ssid|putative	20282|vfid|45153|vsiid|65990|ssid|putative	nonhuman 20282|vfid|45153|vsiid|65990|ssid|putative	20283|vfid|45155|vsiid|65992|ssid|phage	nonhuman 20283|vfid|45155|vsiid|65992|ssid|phage	20284|vfid|45157|vsiid|65994|ssid|phage	nonhuman 20284|vfid|45157|vsiid|65994|ssid|phage	20285|vfid|45159|vsiid|65996|ssid|putative	nonhuman 20285|vfid|45159|vsiid|65996|ssid|putative	20286|vfid|45161|vsiid|65998|ssid|phage	nonhuman 20286|vfid|45161|vsiid|65998|ssid|phage	20289|vfid|45167|vsiid|66004|ssid|major	nonhuman 20289|vfid|45167|vsiid|66004|ssid|major	20290|vfid|45169|vsiid|66006|ssid|major	nonhuman 20290|vfid|45169|vsiid|66006|ssid|major	20291|vfid|45171|vsiid|66008|ssid|putative	nonhuman 20291|vfid|45171|vsiid|66008|ssid|putative	20292|vfid|45173|vsiid|66010|ssid|hypothetical	nonhuman 20292|vfid|45173|vsiid|66010|ssid|hypothetical	20293|vfid|45175|vsiid|66012|ssid|hypothetical	nonhuman 20293|vfid|45175|vsiid|66012|ssid|hypothetical	20294|vfid|45177|vsiid|66014|ssid|putative	nonhuman 20294|vfid|45177|vsiid|66014|ssid|putative	20295|vfid|45179|vsiid|66016|ssid|putative	nonhuman 20295|vfid|45179|vsiid|66016|ssid|putative	20296|vfid|45181|vsiid|66018|ssid|putative	nonhuman 20296|vfid|45181|vsiid|66018|ssid|putative	20298|vfid|45185|vsiid|66022|ssid|DNA	nonhuman 20298|vfid|45185|vsiid|66022|ssid|DNA	20360|vfid|45309|vsiid|66146|ssid|hypothetical	nonhuman 20360|vfid|45309|vsiid|66146|ssid|hypothetical	20365|vfid|45319|vsiid|66156|ssid|hypothetical	nonhuman 20365|vfid|45319|vsiid|66156|ssid|hypothetical	20367|vfid|45323|vsiid|66160|ssid|late	nonhuman 20367|vfid|45323|vsiid|66160|ssid|late	20368|vfid|45325|vsiid|66162|ssid|late	nonhuman 20368|vfid|45325|vsiid|66162|ssid|late	20369|vfid|45327|vsiid|66164|ssid|putative	nonhuman 20369|vfid|45327|vsiid|66164|ssid|putative	20370|vfid|45329|vsiid|66166|ssid|phage	nonhuman 20370|vfid|45329|vsiid|66166|ssid|phage	20371|vfid|45331|vsiid|66168|ssid|gpE-like	nonhuman 20371|vfid|45331|vsiid|66168|ssid|gpE-like	20372|vfid|45333|vsiid|66170|ssid|putative	nonhuman 20372|vfid|45333|vsiid|66170|ssid|putative	20373|vfid|45335|vsiid|66172|ssid|phage	nonhuman 20373|vfid|45335|vsiid|66172|ssid|phage	20374|vfid|45337|vsiid|66174|ssid|phage	nonhuman 20374|vfid|45337|vsiid|66174|ssid|phage	20375|vfid|45339|vsiid|66176|ssid|DNA	nonhuman 20375|vfid|45339|vsiid|66176|ssid|DNA	20379|vfid|45347|vsiid|66184|ssid|phage	nonhuman 20379|vfid|45347|vsiid|66184|ssid|phage	20380|vfid|45349|vsiid|66186|ssid|phage	nonhuman 20380|vfid|45349|vsiid|66186|ssid|phage	20381|vfid|45351|vsiid|66188|ssid|phage	nonhuman 20381|vfid|45351|vsiid|66188|ssid|phage	20382|vfid|45353|vsiid|66190|ssid|base	nonhuman 20382|vfid|45353|vsiid|66190|ssid|base	20383|vfid|45355|vsiid|66192|ssid|phage	nonhuman 20383|vfid|45355|vsiid|66192|ssid|phage	20384|vfid|45357|vsiid|66194|ssid|phage	nonhuman 20384|vfid|45357|vsiid|66194|ssid|phage	20385|vfid|45359|vsiid|66196|ssid|phage	nonhuman 20385|vfid|45359|vsiid|66196|ssid|phage	20386|vfid|45361|vsiid|66198|ssid|hypothetical	nonhuman 20386|vfid|45361|vsiid|66198|ssid|hypothetical	20387|vfid|45363|vsiid|66200|ssid|lysis-like	nonhuman 20387|vfid|45363|vsiid|66200|ssid|lysis-like	20388|vfid|45365|vsiid|66202|ssid|Fels-2	nonhuman 20388|vfid|45365|vsiid|66202|ssid|Fels-2	20389|vfid|45367|vsiid|66204|ssid|phage-holin-like	nonhuman 20389|vfid|45367|vsiid|66204|ssid|phage-holin-like	20390|vfid|45369|vsiid|66206|ssid|phage	nonhuman 20390|vfid|45369|vsiid|66206|ssid|phage	20391|vfid|45371|vsiid|66208|ssid|head	nonhuman 20391|vfid|45371|vsiid|66208|ssid|head	20392|vfid|45373|vsiid|66210|ssid|terminase-like	nonhuman 20392|vfid|45373|vsiid|66210|ssid|terminase-like	20393|vfid|45375|vsiid|66212|ssid|major	nonhuman 20393|vfid|45375|vsiid|66212|ssid|major	20394|vfid|45377|vsiid|66214|ssid|capsid	nonhuman 20394|vfid|45377|vsiid|66214|ssid|capsid	20395|vfid|45379|vsiid|66216|ssid|terminase-like	nonhuman 20395|vfid|45379|vsiid|66216|ssid|terminase-like	20396|vfid|45381|vsiid|66218|ssid|portal	nonhuman 20396|vfid|45381|vsiid|66218|ssid|portal	20398|vfid|45385|vsiid|66222|ssid|hypothetical	nonhuman 20398|vfid|45385|vsiid|66222|ssid|hypothetical	20399|vfid|45387|vsiid|66224|ssid|hypothetical	nonhuman 20399|vfid|45387|vsiid|66224|ssid|hypothetical	20400|vfid|45389|vsiid|66226|ssid|hypothetical	nonhuman 20400|vfid|45389|vsiid|66226|ssid|hypothetical	20401|vfid|45391|vsiid|66228|ssid|hypothetical	nonhuman 20401|vfid|45391|vsiid|66228|ssid|hypothetical	20402|vfid|45393|vsiid|66230|ssid|DNA	nonhuman 20402|vfid|45393|vsiid|66230|ssid|DNA	20403|vfid|45395|vsiid|66232|ssid|hypothetical	nonhuman 20403|vfid|45395|vsiid|66232|ssid|hypothetical	20405|vfid|45399|vsiid|66236|ssid|hypothetical	nonhuman 20405|vfid|45399|vsiid|66236|ssid|hypothetical	20407|vfid|45403|vsiid|66240|ssid|hypothetical	nonhuman 20407|vfid|45403|vsiid|66240|ssid|hypothetical	20408|vfid|45405|vsiid|66242|ssid|hypothetical	nonhuman 20408|vfid|45405|vsiid|66242|ssid|hypothetical	20409|vfid|45407|vsiid|66244|ssid|hypothetical	nonhuman 20409|vfid|45407|vsiid|66244|ssid|hypothetical	20410|vfid|45409|vsiid|66246|ssid|hypothetical	nonhuman 20410|vfid|45409|vsiid|66246|ssid|hypothetical	20411|vfid|45411|vsiid|66248|ssid|phage	nonhuman 20411|vfid|45411|vsiid|66248|ssid|phage	20419|vfid|45427|vsiid|66264|ssid|PhoB-dependent,	nonhuman 20419|vfid|45427|vsiid|66264|ssid|PhoB-dependent,	20420|vfid|45429|vsiid|66266|ssid|major	nonhuman 20420|vfid|45429|vsiid|66266|ssid|major	20421|vfid|45431|vsiid|66268|ssid|bifunctional	nonhuman 20421|vfid|45431|vsiid|66268|ssid|bifunctional	20423|vfid|45435|vsiid|66272|ssid|putative	nonhuman 20423|vfid|45435|vsiid|66272|ssid|putative	20424|vfid|45437|vsiid|66274|ssid|putative	nonhuman 20424|vfid|45437|vsiid|66274|ssid|putative	20425|vfid|45439|vsiid|66276|ssid|TrpR	nonhuman 20425|vfid|45439|vsiid|66276|ssid|TrpR	20426|vfid|45441|vsiid|66278|ssid|hypothetical	nonhuman 20426|vfid|45441|vsiid|66278|ssid|hypothetical	20427|vfid|45443|vsiid|66280|ssid|glucose-1-phosphatase/inositol	nonhuman 20427|vfid|45443|vsiid|66280|ssid|glucose-1-phosphatase/inositol	20428|vfid|45445|vsiid|66282|ssid|suppression	nonhuman 20428|vfid|45445|vsiid|66282|ssid|suppression	20430|vfid|45449|vsiid|66286|ssid|suppression	nonhuman 20430|vfid|45449|vsiid|66286|ssid|suppression	20432|vfid|45453|vsiid|66290|ssid|curved	nonhuman 20432|vfid|45453|vsiid|66290|ssid|curved	20436|vfid|45461|vsiid|66298|ssid|4-hydroxyphenylacetate	nonhuman 20436|vfid|45461|vsiid|66298|ssid|4-hydroxyphenylacetate	20437|vfid|45463|vsiid|66300|ssid|4-hydroxyphenylacetate	nonhuman 20437|vfid|45463|vsiid|66300|ssid|4-hydroxyphenylacetate	20438|vfid|45465|vsiid|66302|ssid|4-hydroxyphenylacetate	nonhuman 20438|vfid|45465|vsiid|66302|ssid|4-hydroxyphenylacetate	20439|vfid|45467|vsiid|66304|ssid|4-hydroxyphenylacetate	nonhuman 20439|vfid|45467|vsiid|66304|ssid|4-hydroxyphenylacetate	20440|vfid|45469|vsiid|66306|ssid|4-hydroxyphenylacetate	nonhuman 20440|vfid|45469|vsiid|66306|ssid|4-hydroxyphenylacetate	20441|vfid|45471|vsiid|66308|ssid|4-hydroxyphenylacetate	nonhuman 20441|vfid|45471|vsiid|66308|ssid|4-hydroxyphenylacetate	20442|vfid|45473|vsiid|66310|ssid|4-hydroxyphenylacetate	nonhuman 20442|vfid|45473|vsiid|66310|ssid|4-hydroxyphenylacetate	20443|vfid|45475|vsiid|66312|ssid|4-hydroxyphenylacetate	nonhuman 20443|vfid|45475|vsiid|66312|ssid|4-hydroxyphenylacetate	20445|vfid|45479|vsiid|66316|ssid|4-hydroxyphenylacetate	nonhuman 20445|vfid|45479|vsiid|66316|ssid|4-hydroxyphenylacetate	20446|vfid|45481|vsiid|66318|ssid|4-hydroxyphenylacetate	nonhuman 20446|vfid|45481|vsiid|66318|ssid|4-hydroxyphenylacetate	20458|vfid|45505|vsiid|66342|ssid|hypothetical	nonhuman 20458|vfid|45505|vsiid|66342|ssid|hypothetical	20459|vfid|45507|vsiid|66344|ssid|sulfur	nonhuman 20459|vfid|45507|vsiid|66344|ssid|sulfur	20463|vfid|45515|vsiid|66352|ssid|putative	nonhuman 20463|vfid|45515|vsiid|66352|ssid|putative	20464|vfid|45517|vsiid|66354|ssid|heat	nonhuman 20464|vfid|45517|vsiid|66354|ssid|heat	20465|vfid|45519|vsiid|66356|ssid|putative	nonhuman 20465|vfid|45519|vsiid|66356|ssid|putative	20467|vfid|45523|vsiid|66360|ssid|methylglyoxal	nonhuman 20467|vfid|45523|vsiid|66360|ssid|methylglyoxal	20468|vfid|45525|vsiid|66362|ssid|DNA	nonhuman 20468|vfid|45525|vsiid|66362|ssid|DNA	20469|vfid|45527|vsiid|66364|ssid|hypothetical	nonhuman 20469|vfid|45527|vsiid|66364|ssid|hypothetical	20470|vfid|45529|vsiid|66366|ssid|putative	nonhuman 20470|vfid|45529|vsiid|66366|ssid|putative	20472|vfid|45533|vsiid|66370|ssid|SOS	nonhuman 20472|vfid|45533|vsiid|66370|ssid|SOS	20473|vfid|45535|vsiid|66372|ssid|outer	nonhuman 20473|vfid|45535|vsiid|66372|ssid|outer	20474|vfid|45537|vsiid|66374|ssid|hypothetical	nonhuman 20474|vfid|45537|vsiid|66374|ssid|hypothetical	20475|vfid|45539|vsiid|66376|ssid|putative	nonhuman 20475|vfid|45539|vsiid|66376|ssid|putative	20476|vfid|45541|vsiid|66378|ssid|3-hydroxydecanoyl-	nonhuman 20476|vfid|45541|vsiid|66378|ssid|3-hydroxydecanoyl-	20477|vfid|45543|vsiid|66380|ssid|ribosome	nonhuman 20477|vfid|45543|vsiid|66380|ssid|ribosome	20478|vfid|45545|vsiid|66382|ssid|putative	nonhuman 20478|vfid|45545|vsiid|66382|ssid|putative	20479|vfid|45547|vsiid|66384|ssid|paraquat-inducible	nonhuman 20479|vfid|45547|vsiid|66384|ssid|paraquat-inducible	20480|vfid|45549|vsiid|66386|ssid|paraquat-inducible	nonhuman 20480|vfid|45549|vsiid|66386|ssid|paraquat-inducible	20481|vfid|45551|vsiid|66388|ssid|ABC	nonhuman 20481|vfid|45551|vsiid|66388|ssid|ABC	20482|vfid|45553|vsiid|66390|ssid|23S	nonhuman 20482|vfid|45553|vsiid|66390|ssid|23S	20483|vfid|45555|vsiid|66392|ssid|putative	nonhuman 20483|vfid|45555|vsiid|66392|ssid|putative	20484|vfid|45557|vsiid|66394|ssid|putative	nonhuman 20484|vfid|45557|vsiid|66394|ssid|putative	20485|vfid|45559|vsiid|66396|ssid|dihydroorotate	nonhuman 20485|vfid|45559|vsiid|66396|ssid|dihydroorotate	20486|vfid|45561|vsiid|66398|ssid|aminopeptidase	nonhuman 20486|vfid|45561|vsiid|66398|ssid|aminopeptidase	20487|vfid|45563|vsiid|66400|ssid|MsgA-like	nonhuman 20487|vfid|45563|vsiid|66400|ssid|MsgA-like	20489|vfid|45567|vsiid|66404|ssid|hypothetical	nonhuman 20489|vfid|45567|vsiid|66404|ssid|hypothetical	20490|vfid|45569|vsiid|66406|ssid|hypothetical	nonhuman 20490|vfid|45569|vsiid|66406|ssid|hypothetical	20509|vfid|45607|vsiid|66444|ssid|Clp	nonhuman 20509|vfid|45607|vsiid|66444|ssid|Clp	20510|vfid|45609|vsiid|66446|ssid|hypothetical	nonhuman 20510|vfid|45609|vsiid|66446|ssid|hypothetical	20511|vfid|45611|vsiid|66448|ssid|hypothetical	nonhuman 20511|vfid|45611|vsiid|66448|ssid|hypothetical	20513|vfid|45615|vsiid|66452|ssid|hypothetical	nonhuman 20513|vfid|45615|vsiid|66452|ssid|hypothetical	20514|vfid|45617|vsiid|66454|ssid|lysozyme	nonhuman 20514|vfid|45617|vsiid|66454|ssid|lysozyme	20527|vfid|45643|vsiid|66480|ssid|putative	nonhuman 20527|vfid|45643|vsiid|66480|ssid|putative	20531|vfid|45651|vsiid|66488|ssid|hypothetical	nonhuman 20531|vfid|45651|vsiid|66488|ssid|hypothetical	20533|vfid|45655|vsiid|66492|ssid|exodeoxyribonuclease	nonhuman 20533|vfid|45655|vsiid|66492|ssid|exodeoxyribonuclease	20534|vfid|45657|vsiid|66494|ssid|Gifsy-2	nonhuman 20534|vfid|45657|vsiid|66494|ssid|Gifsy-2	20536|vfid|45661|vsiid|66498|ssid|excisionase	nonhuman 20536|vfid|45661|vsiid|66498|ssid|excisionase	20537|vfid|45663|vsiid|66500|ssid|integrase	nonhuman 20537|vfid|45663|vsiid|66500|ssid|integrase	20538|vfid|45665|vsiid|66502|ssid|nicotinate	nonhuman 20538|vfid|45665|vsiid|66502|ssid|nicotinate	20542|vfid|45673|vsiid|66510|ssid|asparaginyl-tRNA	nonhuman 20542|vfid|45673|vsiid|66510|ssid|asparaginyl-tRNA	20544|vfid|45677|vsiid|66514|ssid|aromatic	nonhuman 20544|vfid|45677|vsiid|66514|ssid|aromatic	20545|vfid|45679|vsiid|66516|ssid|putative	nonhuman 20545|vfid|45679|vsiid|66516|ssid|putative	20546|vfid|45681|vsiid|66518|ssid|putative	nonhuman 20546|vfid|45681|vsiid|66518|ssid|putative	20547|vfid|45683|vsiid|66520|ssid|hypothetical	nonhuman 20547|vfid|45683|vsiid|66520|ssid|hypothetical	20548|vfid|45685|vsiid|66522|ssid|cell	nonhuman 20548|vfid|45685|vsiid|66522|ssid|cell	20549|vfid|45687|vsiid|66524|ssid|condesin	nonhuman 20549|vfid|45687|vsiid|66524|ssid|condesin	20550|vfid|45689|vsiid|66526|ssid|condesin	nonhuman 20550|vfid|45689|vsiid|66526|ssid|condesin	20551|vfid|45691|vsiid|66528|ssid|putative	nonhuman 20551|vfid|45691|vsiid|66528|ssid|putative	20552|vfid|45693|vsiid|66530|ssid|hypothetical	nonhuman 20552|vfid|45693|vsiid|66530|ssid|hypothetical	20553|vfid|45695|vsiid|66532|ssid|hypothetical	nonhuman 20553|vfid|45695|vsiid|66532|ssid|hypothetical	20554|vfid|45697|vsiid|66534|ssid|3-deoxy-manno-octulosonate	nonhuman 20554|vfid|45697|vsiid|66534|ssid|3-deoxy-manno-octulosonate	20555|vfid|45699|vsiid|66536|ssid|hypothetical	nonhuman 20555|vfid|45699|vsiid|66536|ssid|hypothetical	20556|vfid|45701|vsiid|66538|ssid|putative	nonhuman 20556|vfid|45701|vsiid|66538|ssid|putative	20557|vfid|45703|vsiid|66540|ssid|tetraacyldisaccharide	nonhuman 20557|vfid|45703|vsiid|66540|ssid|tetraacyldisaccharide	20558|vfid|45705|vsiid|66542|ssid|lipid	nonhuman 20558|vfid|45705|vsiid|66542|ssid|lipid	20559|vfid|45707|vsiid|66544|ssid|hypothetical	nonhuman 20559|vfid|45707|vsiid|66544|ssid|hypothetical	20560|vfid|45709|vsiid|66546|ssid|integration	nonhuman 20560|vfid|45709|vsiid|66546|ssid|integration	20561|vfid|45711|vsiid|66548|ssid|30S	nonhuman 20561|vfid|45711|vsiid|66548|ssid|30S	20562|vfid|45713|vsiid|66550|ssid|cytidylate	nonhuman 20562|vfid|45713|vsiid|66550|ssid|cytidylate	20563|vfid|45715|vsiid|66552|ssid|putative	nonhuman 20563|vfid|45715|vsiid|66552|ssid|putative	20564|vfid|45717|vsiid|66554|ssid|3-phosphoshikimate	nonhuman 20564|vfid|45717|vsiid|66554|ssid|3-phosphoshikimate	20565|vfid|45719|vsiid|66556|ssid|phosphoserine	nonhuman 20565|vfid|45719|vsiid|66556|ssid|phosphoserine	20566|vfid|45721|vsiid|66558|ssid|putative	nonhuman 20566|vfid|45721|vsiid|66558|ssid|putative	20567|vfid|45723|vsiid|66560|ssid|putative	nonhuman 20567|vfid|45723|vsiid|66560|ssid|putative	20568|vfid|45725|vsiid|66562|ssid|formate	nonhuman 20568|vfid|45725|vsiid|66562|ssid|formate	20569|vfid|45727|vsiid|66564|ssid|pyruvate	nonhuman 20569|vfid|45727|vsiid|66564|ssid|pyruvate	20572|vfid|45733|vsiid|66570|ssid|pyruvate	nonhuman 20572|vfid|45733|vsiid|66570|ssid|pyruvate	20573|vfid|45735|vsiid|66572|ssid|putative	nonhuman 20573|vfid|45735|vsiid|66572|ssid|putative	20574|vfid|45737|vsiid|66574|ssid|putative	nonhuman 20574|vfid|45737|vsiid|66574|ssid|putative	20575|vfid|45739|vsiid|66576|ssid|anaerobic	nonhuman 20575|vfid|45739|vsiid|66576|ssid|anaerobic	20576|vfid|45741|vsiid|66578|ssid|anaerobic	nonhuman 20576|vfid|45741|vsiid|66578|ssid|anaerobic	20577|vfid|45743|vsiid|66580|ssid|anaerobic	nonhuman 20577|vfid|45743|vsiid|66580|ssid|anaerobic	20578|vfid|45745|vsiid|66582|ssid|seryl-tRNA	nonhuman 20578|vfid|45745|vsiid|66582|ssid|seryl-tRNA	20579|vfid|45747|vsiid|66584|ssid|recombination	nonhuman 20579|vfid|45747|vsiid|66584|ssid|recombination	20580|vfid|45749|vsiid|66586|ssid|outer-membrane	nonhuman 20580|vfid|45749|vsiid|66586|ssid|outer-membrane	20581|vfid|45751|vsiid|66588|ssid|DNA	nonhuman 20581|vfid|45751|vsiid|66588|ssid|DNA	20582|vfid|45753|vsiid|66590|ssid|leucine-responsive	nonhuman 20582|vfid|45753|vsiid|66590|ssid|leucine-responsive	20583|vfid|45755|vsiid|66592|ssid|thioredoxin	nonhuman 20583|vfid|45755|vsiid|66592|ssid|thioredoxin	20584|vfid|45757|vsiid|66594|ssid|cysteine/glutathione	nonhuman 20584|vfid|45757|vsiid|66594|ssid|cysteine/glutathione	20585|vfid|45759|vsiid|66596|ssid|cysteine/glutathione	nonhuman 20585|vfid|45759|vsiid|66596|ssid|cysteine/glutathione	20586|vfid|45761|vsiid|66598|ssid|leucyl/phenylalanyl-tRNA--protein	nonhuman 20586|vfid|45761|vsiid|66598|ssid|leucyl/phenylalanyl-tRNA--protein	20587|vfid|45763|vsiid|66600|ssid|putative	nonhuman 20587|vfid|45763|vsiid|66600|ssid|putative	20588|vfid|45765|vsiid|66602|ssid|translation	nonhuman 20588|vfid|45765|vsiid|66602|ssid|translation	20589|vfid|45767|vsiid|66604|ssid|putative	nonhuman 20589|vfid|45767|vsiid|66604|ssid|putative	20590|vfid|45769|vsiid|66606|ssid|putative	nonhuman 20590|vfid|45769|vsiid|66606|ssid|putative	20591|vfid|45771|vsiid|66608|ssid|SlsA	nonhuman 20591|vfid|45771|vsiid|66608|ssid|SlsA	20592|vfid|45773|vsiid|66610|ssid|putative	nonhuman 20592|vfid|45773|vsiid|66610|ssid|putative	20593|vfid|45775|vsiid|66612|ssid|putative	nonhuman 20593|vfid|45775|vsiid|66612|ssid|putative	20607|vfid|45803|vsiid|66640|ssid|hypothetical	nonhuman 20607|vfid|45803|vsiid|66640|ssid|hypothetical	20629|vfid|45847|vsiid|66684|ssid|type	nonhuman 20629|vfid|45847|vsiid|66684|ssid|type	20636|vfid|45861|vsiid|66698|ssid|type	nonhuman 20636|vfid|45861|vsiid|66698|ssid|type	20710|vfid|46009|vsiid|66846|ssid|Type	nonhuman 20710|vfid|46009|vsiid|66846|ssid|Type	207|vfid|31724|vsiid|52544|ssid|IS26	nonhuman 207|vfid|31724|vsiid|52544|ssid|IS26	20874|vfid|46337|vsiid|67174|ssid|phage-related	nonhuman 20874|vfid|46337|vsiid|67174|ssid|phage-related	20901|vfid|46391|vsiid|67228|ssid|phage-related	nonhuman 20901|vfid|46391|vsiid|67228|ssid|phage-related	20916|vfid|46421|vsiid|67258|ssid|DNA	nonhuman 20916|vfid|46421|vsiid|67258|ssid|DNA	20919|vfid|46427|vsiid|67264|ssid|phage-related	nonhuman 20919|vfid|46427|vsiid|67264|ssid|phage-related	20947|vfid|46483|vsiid|67320|ssid|alcohol	nonhuman 20947|vfid|46483|vsiid|67320|ssid|alcohol	20951|vfid|46491|vsiid|67328|ssid|hypothetical	nonhuman 20951|vfid|46491|vsiid|67328|ssid|hypothetical	20980|vfid|46548|vsiid|67385|ssid|hypothetical	nonhuman 20980|vfid|46548|vsiid|67385|ssid|hypothetical	20989|vfid|46566|vsiid|67403|ssid|integrase	nonhuman 20989|vfid|46566|vsiid|67403|ssid|integrase	20990|vfid|46568|vsiid|67405|ssid|salicylate	nonhuman 20990|vfid|46568|vsiid|67405|ssid|salicylate	20991|vfid|46570|vsiid|67407|ssid|putative	nonhuman 20991|vfid|46570|vsiid|67407|ssid|putative	20992|vfid|46572|vsiid|67409|ssid|inner	nonhuman 20992|vfid|46572|vsiid|67409|ssid|inner	20993|vfid|46574|vsiid|67411|ssid|lipoprotein	nonhuman 20993|vfid|46574|vsiid|67411|ssid|lipoprotein	20994|vfid|46576|vsiid|67413|ssid|transcriptional	nonhuman 20994|vfid|46576|vsiid|67413|ssid|transcriptional	20995|vfid|46578|vsiid|67415|ssid|yersiniabactin	nonhuman 20995|vfid|46578|vsiid|67415|ssid|yersiniabactin	20996|vfid|46580|vsiid|67417|ssid|yersiniabactin	nonhuman 20996|vfid|46580|vsiid|67417|ssid|yersiniabactin	20997|vfid|46582|vsiid|67419|ssid|yersiniabactin	nonhuman 20997|vfid|46582|vsiid|67419|ssid|yersiniabactin	20998|vfid|46584|vsiid|67421|ssid|yersiniabactin	nonhuman 20998|vfid|46584|vsiid|67421|ssid|yersiniabactin	20999|vfid|46586|vsiid|67423|ssid|yersiniabactin	nonhuman 20999|vfid|46586|vsiid|67423|ssid|yersiniabactin	209|vfid|31725|vsiid|52545|ssid|integron	nonhuman 209|vfid|31725|vsiid|52545|ssid|integron	20|vfid|31657|vsiid|52477|ssid|beta	nonhuman 20|vfid|31657|vsiid|52477|ssid|beta	21000|vfid|46588|vsiid|67425|ssid|pesticin/yersiniabactin	nonhuman 21000|vfid|46588|vsiid|67425|ssid|pesticin/yersiniabactin	21001|vfid|46590|vsiid|67427|ssid|hypothetical	nonhuman 21001|vfid|46590|vsiid|67427|ssid|hypothetical	21002|vfid|46592|vsiid|67429|ssid|hypothetical	nonhuman 21002|vfid|46592|vsiid|67429|ssid|hypothetical	21003|vfid|46594|vsiid|67431|ssid|putative	nonhuman 21003|vfid|46594|vsiid|67431|ssid|putative	21005|vfid|46598|vsiid|67435|ssid|hypothetical	nonhuman 21005|vfid|46598|vsiid|67435|ssid|hypothetical	21006|vfid|46600|vsiid|67437|ssid|transposase/IS	nonhuman 21006|vfid|46600|vsiid|67437|ssid|transposase/IS	21007|vfid|46602|vsiid|67439|ssid|transposase	nonhuman 21007|vfid|46602|vsiid|67439|ssid|transposase	21009|vfid|46606|vsiid|67443|ssid|prophage	nonhuman 21009|vfid|46606|vsiid|67443|ssid|prophage	21010|vfid|46608|vsiid|67445|ssid|salicylate	nonhuman 21010|vfid|46608|vsiid|67445|ssid|salicylate	21011|vfid|46610|vsiid|67447|ssid|hypothetical	nonhuman 21011|vfid|46610|vsiid|67447|ssid|hypothetical	21012|vfid|46612|vsiid|67449|ssid|permease	nonhuman 21012|vfid|46612|vsiid|67449|ssid|permease	21013|vfid|46614|vsiid|67451|ssid|permease	nonhuman 21013|vfid|46614|vsiid|67451|ssid|permease	21014|vfid|46616|vsiid|67453|ssid|AraC	nonhuman 21014|vfid|46616|vsiid|67453|ssid|AraC	21015|vfid|46618|vsiid|67455|ssid|HMWP2	nonhuman 21015|vfid|46618|vsiid|67455|ssid|HMWP2	21016|vfid|46620|vsiid|67457|ssid|HMWP1	nonhuman 21016|vfid|46620|vsiid|67457|ssid|HMWP1	21017|vfid|46622|vsiid|67459|ssid|thiazolinyl-S-HMWP1	nonhuman 21017|vfid|46622|vsiid|67459|ssid|thiazolinyl-S-HMWP1	21018|vfid|46624|vsiid|67461|ssid|yersiniabactin	nonhuman 21018|vfid|46624|vsiid|67461|ssid|yersiniabactin	21019|vfid|46626|vsiid|67463|ssid|salicyl-AMP	nonhuman 21019|vfid|46626|vsiid|67463|ssid|salicyl-AMP	21020|vfid|46628|vsiid|67465|ssid|pesticin/yersiniabactin	nonhuman 21020|vfid|46628|vsiid|67465|ssid|pesticin/yersiniabactin	21021|vfid|46630|vsiid|67467|ssid|hypothetical	nonhuman 21021|vfid|46630|vsiid|67467|ssid|hypothetical	21022|vfid|46632|vsiid|67469|ssid|hypothetical	nonhuman 21022|vfid|46632|vsiid|67469|ssid|hypothetical	21023|vfid|46634|vsiid|67471|ssid|hypothetical	nonhuman 21023|vfid|46634|vsiid|67471|ssid|hypothetical	21024|vfid|46636|vsiid|67473|ssid|hypothetical	nonhuman 21024|vfid|46636|vsiid|67473|ssid|hypothetical	21026|vfid|46640|vsiid|67477|ssid|transposase/IS	nonhuman 21026|vfid|46640|vsiid|67477|ssid|transposase/IS	21027|vfid|46642|vsiid|67479|ssid|transposase	nonhuman 21027|vfid|46642|vsiid|67479|ssid|transposase	21099|vfid|52435|vsiid|73302|ssid|AacC2	nonhuman 21099|vfid|52435|vsiid|73302|ssid|AacC2	21100|vfid|52437|vsiid|73304|ssid|gentamicin	nonhuman 21100|vfid|52437|vsiid|73304|ssid|gentamicin	21102|vfid|52441|vsiid|73308|ssid|aminoglycoside	nonhuman 21102|vfid|52441|vsiid|73308|ssid|aminoglycoside	21106|vfid|52448|vsiid|73315|ssid|aminoglycoside-	nonhuman 21106|vfid|52448|vsiid|73315|ssid|aminoglycoside-	21108|vfid|52451|vsiid|73318|ssid|aminoglycoside-	nonhuman 21108|vfid|52451|vsiid|73318|ssid|aminoglycoside-	21109|vfid|52453|vsiid|73320|ssid|aminoglycoside	nonhuman 21109|vfid|52453|vsiid|73320|ssid|aminoglycoside	21110|vfid|52455|vsiid|73322|ssid|aminoglycoside-	nonhuman 21110|vfid|52455|vsiid|73322|ssid|aminoglycoside-	21113|vfid|52459|vsiid|73326|ssid|aminoglycoside	nonhuman 21113|vfid|52459|vsiid|73326|ssid|aminoglycoside	21115|vfid|52462|vsiid|73329|ssid|unnamed	nonhuman 21115|vfid|52462|vsiid|73329|ssid|unnamed	21150|vfid|52526|vsiid|73393|ssid|fused	nonhuman 21150|vfid|52526|vsiid|73393|ssid|fused	21154|vfid|52534|vsiid|73401|ssid|mutant	nonhuman 21154|vfid|52534|vsiid|73401|ssid|mutant	21155|vfid|52536|vsiid|73403|ssid|fused	nonhuman 21155|vfid|52536|vsiid|73403|ssid|fused	21159|vfid|52544|vsiid|73411|ssid|aminoglycoside	nonhuman 21159|vfid|52544|vsiid|73411|ssid|aminoglycoside	21160|vfid|52546|vsiid|73413|ssid|6`-aminoglycoside	nonhuman 21160|vfid|52546|vsiid|73413|ssid|6`-aminoglycoside	21161|vfid|52548|vsiid|73415|ssid|aminoglycoside	nonhuman 21161|vfid|52548|vsiid|73415|ssid|aminoglycoside	21162|vfid|61121|vsiid|81988|ssid|RecName:	nonhuman 21162|vfid|61121|vsiid|81988|ssid|RecName:	21163|vfid|61122|vsiid|81989|ssid|RecName:	nonhuman 21163|vfid|61122|vsiid|81989|ssid|RecName:	21164|vfid|52552|vsiid|73419|ssid|aminoglycoside	nonhuman 21164|vfid|52552|vsiid|73419|ssid|aminoglycoside	21165|vfid|61123|vsiid|81990|ssid|RecName:	nonhuman 21165|vfid|61123|vsiid|81990|ssid|RecName:	21166|vfid|52555|vsiid|73422|ssid|6`-aminoglycoside	nonhuman 21166|vfid|52555|vsiid|73422|ssid|6`-aminoglycoside	21167|vfid|52557|vsiid|73424|ssid|bifunctional	nonhuman 21167|vfid|52557|vsiid|73424|ssid|bifunctional	21168|vfid|52559|vsiid|73426|ssid|aminoglycoside	nonhuman 21168|vfid|52559|vsiid|73426|ssid|aminoglycoside	21169|vfid|52561|vsiid|73428|ssid|bifunctional	nonhuman 21169|vfid|52561|vsiid|73428|ssid|bifunctional	21170|vfid|52563|vsiid|73430|ssid|bifunctional	nonhuman 21170|vfid|52563|vsiid|73430|ssid|bifunctional	21171|vfid|52565|vsiid|73432|ssid|6`-aminoglycoside	nonhuman 21171|vfid|52565|vsiid|73432|ssid|6`-aminoglycoside	21172|vfid|61124|vsiid|81991|ssid|RecName:	nonhuman 21172|vfid|61124|vsiid|81991|ssid|RecName:	21173|vfid|52568|vsiid|73435|ssid|N-acetyltransferase	nonhuman 21173|vfid|52568|vsiid|73435|ssid|N-acetyltransferase	21174|vfid|52570|vsiid|73437|ssid|aminoglycoside	nonhuman 21174|vfid|52570|vsiid|73437|ssid|aminoglycoside	21175|vfid|52572|vsiid|73439|ssid|6`-aminoglycoside	nonhuman 21175|vfid|52572|vsiid|73439|ssid|6`-aminoglycoside	21176|vfid|52574|vsiid|73441|ssid|bifunctional	nonhuman 21176|vfid|52574|vsiid|73441|ssid|bifunctional	21177|vfid|52576|vsiid|73443|ssid|aminoglycoside	nonhuman 21177|vfid|52576|vsiid|73443|ssid|aminoglycoside	21178|vfid|52578|vsiid|73445|ssid|bifunctional	nonhuman 21178|vfid|52578|vsiid|73445|ssid|bifunctional	21179|vfid|52580|vsiid|73447|ssid|aminoglycoside-	nonhuman 21179|vfid|52580|vsiid|73447|ssid|aminoglycoside-	21180|vfid|61125|vsiid|81992|ssid|RecName:	nonhuman 21180|vfid|61125|vsiid|81992|ssid|RecName:	21234|vfid|52682|vsiid|73549|ssid|acridine	nonhuman 21234|vfid|52682|vsiid|73549|ssid|acridine	21235|vfid|52684|vsiid|73551|ssid|acriflavin	nonhuman 21235|vfid|52684|vsiid|73551|ssid|acriflavin	21236|vfid|52686|vsiid|73553|ssid|hypothetical	nonhuman 21236|vfid|52686|vsiid|73553|ssid|hypothetical	21237|vfid|52688|vsiid|73555|ssid|COG0845:	nonhuman 21237|vfid|52688|vsiid|73555|ssid|COG0845:	21239|vfid|52692|vsiid|73559|ssid|acriflavine	nonhuman 21239|vfid|52692|vsiid|73559|ssid|acriflavine	21241|vfid|52696|vsiid|73563|ssid|COG0845:	nonhuman 21241|vfid|52696|vsiid|73563|ssid|COG0845:	21242|vfid|52698|vsiid|73565|ssid|COG0845:	nonhuman 21242|vfid|52698|vsiid|73565|ssid|COG0845:	21243|vfid|52700|vsiid|73567|ssid|AcrA	nonhuman 21243|vfid|52700|vsiid|73567|ssid|AcrA	21244|vfid|52702|vsiid|73569|ssid|COG0845:	nonhuman 21244|vfid|52702|vsiid|73569|ssid|COG0845:	21245|vfid|52704|vsiid|73571|ssid|acriflavine	nonhuman 21245|vfid|52704|vsiid|73571|ssid|acriflavine	21246|vfid|52706|vsiid|73573|ssid|hypothetical	nonhuman 21246|vfid|52706|vsiid|73573|ssid|hypothetical	21247|vfid|52708|vsiid|73575|ssid|AcrA	nonhuman 21247|vfid|52708|vsiid|73575|ssid|AcrA	21248|vfid|52710|vsiid|73577|ssid|RND	nonhuman 21248|vfid|52710|vsiid|73577|ssid|RND	21249|vfid|52712|vsiid|73579|ssid|COG0845:	nonhuman 21249|vfid|52712|vsiid|73579|ssid|COG0845:	21250|vfid|52714|vsiid|73581|ssid|multidrug	nonhuman 21250|vfid|52714|vsiid|73581|ssid|multidrug	21251|vfid|52716|vsiid|73583|ssid|multidrug	nonhuman 21251|vfid|52716|vsiid|73583|ssid|multidrug	21252|vfid|52718|vsiid|73585|ssid|multidrug	nonhuman 21252|vfid|52718|vsiid|73585|ssid|multidrug	21253|vfid|52720|vsiid|73587|ssid|COG0845:	nonhuman 21253|vfid|52720|vsiid|73587|ssid|COG0845:	21254|vfid|52722|vsiid|73589|ssid|COG0845:	nonhuman 21254|vfid|52722|vsiid|73589|ssid|COG0845:	21255|vfid|52724|vsiid|73591|ssid|acriflavin	nonhuman 21255|vfid|52724|vsiid|73591|ssid|acriflavin	21256|vfid|52726|vsiid|73593|ssid|hypothetical	nonhuman 21256|vfid|52726|vsiid|73593|ssid|hypothetical	21257|vfid|52728|vsiid|73595|ssid|acriflavine	nonhuman 21257|vfid|52728|vsiid|73595|ssid|acriflavine	21258|vfid|52730|vsiid|73597|ssid|acridine	nonhuman 21258|vfid|52730|vsiid|73597|ssid|acridine	21259|vfid|52732|vsiid|73599|ssid|acriflavin	nonhuman 21259|vfid|52732|vsiid|73599|ssid|acriflavin	21260|vfid|52734|vsiid|73601|ssid|acriflavin	nonhuman 21260|vfid|52734|vsiid|73601|ssid|acriflavin	21261|vfid|52736|vsiid|73603|ssid|efflux	nonhuman 21261|vfid|52736|vsiid|73603|ssid|efflux	21262|vfid|52738|vsiid|73605|ssid|acridine	nonhuman 21262|vfid|52738|vsiid|73605|ssid|acridine	21263|vfid|52740|vsiid|73607|ssid|multidrug	nonhuman 21263|vfid|52740|vsiid|73607|ssid|multidrug	21264|vfid|52742|vsiid|73609|ssid|acridine	nonhuman 21264|vfid|52742|vsiid|73609|ssid|acridine	21265|vfid|52744|vsiid|73611|ssid|COG0845:	nonhuman 21265|vfid|52744|vsiid|73611|ssid|COG0845:	21266|vfid|52746|vsiid|73613|ssid|acridine	nonhuman 21266|vfid|52746|vsiid|73613|ssid|acridine	21268|vfid|52750|vsiid|73617|ssid|acriflavine	nonhuman 21268|vfid|52750|vsiid|73617|ssid|acriflavine	21269|vfid|52752|vsiid|73619|ssid|acriflavin	nonhuman 21269|vfid|52752|vsiid|73619|ssid|acriflavin	21270|vfid|61129|vsiid|81996|ssid|RecName:	nonhuman 21270|vfid|61129|vsiid|81996|ssid|RecName:	21271|vfid|52755|vsiid|73622|ssid|acridine	nonhuman 21271|vfid|52755|vsiid|73622|ssid|acridine	21272|vfid|52757|vsiid|73624|ssid|acridine	nonhuman 21272|vfid|52757|vsiid|73624|ssid|acridine	21273|vfid|52759|vsiid|73626|ssid|42	nonhuman 21273|vfid|52759|vsiid|73626|ssid|42	21274|vfid|52761|vsiid|73628|ssid|AcrA	nonhuman 21274|vfid|52761|vsiid|73628|ssid|AcrA	21275|vfid|52763|vsiid|73630|ssid|acriflavine	nonhuman 21275|vfid|52763|vsiid|73630|ssid|acriflavine	21277|vfid|52767|vsiid|73634|ssid|acridine	nonhuman 21277|vfid|52767|vsiid|73634|ssid|acridine	21278|vfid|52769|vsiid|73636|ssid|COG0845:	nonhuman 21278|vfid|52769|vsiid|73636|ssid|COG0845:	21279|vfid|52771|vsiid|73638|ssid|AcrA	nonhuman 21279|vfid|52771|vsiid|73638|ssid|AcrA	21281|vfid|52775|vsiid|73642|ssid|hypothetical	nonhuman 21281|vfid|52775|vsiid|73642|ssid|hypothetical	21282|vfid|52777|vsiid|73644|ssid|RND	nonhuman 21282|vfid|52777|vsiid|73644|ssid|RND	21283|vfid|52779|vsiid|73646|ssid|acridine	nonhuman 21283|vfid|52779|vsiid|73646|ssid|acridine	21284|vfid|52781|vsiid|73648|ssid|COG0841:	nonhuman 21284|vfid|52781|vsiid|73648|ssid|COG0841:	21285|vfid|52783|vsiid|73650|ssid|acriflavine	nonhuman 21285|vfid|52783|vsiid|73650|ssid|acriflavine	21286|vfid|52785|vsiid|73652|ssid|hydrophobe/amphiphile	nonhuman 21286|vfid|52785|vsiid|73652|ssid|hydrophobe/amphiphile	21287|vfid|52787|vsiid|73654|ssid|acridine	nonhuman 21287|vfid|52787|vsiid|73654|ssid|acridine	21288|vfid|52789|vsiid|73656|ssid|multidrug	nonhuman 21288|vfid|52789|vsiid|73656|ssid|multidrug	21289|vfid|52791|vsiid|73658|ssid|COG0841:	nonhuman 21289|vfid|52791|vsiid|73658|ssid|COG0841:	21290|vfid|52793|vsiid|73660|ssid|acridine	nonhuman 21290|vfid|52793|vsiid|73660|ssid|acridine	21291|vfid|52795|vsiid|73662|ssid|acriflavin	nonhuman 21291|vfid|52795|vsiid|73662|ssid|acriflavin	21292|vfid|52797|vsiid|73664|ssid|acriflavin	nonhuman 21292|vfid|52797|vsiid|73664|ssid|acriflavin	21293|vfid|52799|vsiid|73666|ssid|acriflavine	nonhuman 21293|vfid|52799|vsiid|73666|ssid|acriflavine	21294|vfid|52801|vsiid|73668|ssid|multidrug	nonhuman 21294|vfid|52801|vsiid|73668|ssid|multidrug	21295|vfid|52803|vsiid|73670|ssid|multidrug	nonhuman 21295|vfid|52803|vsiid|73670|ssid|multidrug	21296|vfid|52805|vsiid|73672|ssid|multidrug	nonhuman 21296|vfid|52805|vsiid|73672|ssid|multidrug	21297|vfid|52807|vsiid|73674|ssid|acridine	nonhuman 21297|vfid|52807|vsiid|73674|ssid|acridine	21298|vfid|52809|vsiid|73676|ssid|multidrug	nonhuman 21298|vfid|52809|vsiid|73676|ssid|multidrug	21299|vfid|52811|vsiid|73678|ssid|multidrug	nonhuman 21299|vfid|52811|vsiid|73678|ssid|multidrug	21300|vfid|52813|vsiid|73680|ssid|acriflavine	nonhuman 21300|vfid|52813|vsiid|73680|ssid|acriflavine	21301|vfid|52815|vsiid|73682|ssid|acriflavin	nonhuman 21301|vfid|52815|vsiid|73682|ssid|acriflavin	21302|vfid|52817|vsiid|73684|ssid|114	nonhuman 21302|vfid|52817|vsiid|73684|ssid|114	21303|vfid|52819|vsiid|73686|ssid|acriflavin	nonhuman 21303|vfid|52819|vsiid|73686|ssid|acriflavin	21304|vfid|52821|vsiid|73688|ssid|AcrB	nonhuman 21304|vfid|52821|vsiid|73688|ssid|AcrB	21305|vfid|52823|vsiid|73690|ssid|acridine	nonhuman 21305|vfid|52823|vsiid|73690|ssid|acridine	21306|vfid|52825|vsiid|73692|ssid|AcrB	nonhuman 21306|vfid|52825|vsiid|73692|ssid|AcrB	21307|vfid|52827|vsiid|73694|ssid|acriflavin	nonhuman 21307|vfid|52827|vsiid|73694|ssid|acriflavin	21308|vfid|52829|vsiid|73696|ssid|acridine	nonhuman 21308|vfid|52829|vsiid|73696|ssid|acridine	21309|vfid|52831|vsiid|73698|ssid|hypothetical	nonhuman 21309|vfid|52831|vsiid|73698|ssid|hypothetical	21310|vfid|52833|vsiid|73700|ssid|multidrug	nonhuman 21310|vfid|52833|vsiid|73700|ssid|multidrug	21311|vfid|52835|vsiid|73702|ssid|acridine	nonhuman 21311|vfid|52835|vsiid|73702|ssid|acridine	21312|vfid|52837|vsiid|73704|ssid|multidrug	nonhuman 21312|vfid|52837|vsiid|73704|ssid|multidrug	21313|vfid|52839|vsiid|73706|ssid|acridine	nonhuman 21313|vfid|52839|vsiid|73706|ssid|acridine	21314|vfid|52841|vsiid|73708|ssid|COG0841:	nonhuman 21314|vfid|52841|vsiid|73708|ssid|COG0841:	21315|vfid|52843|vsiid|73710|ssid|AcrB	nonhuman 21315|vfid|52843|vsiid|73710|ssid|AcrB	21316|vfid|52845|vsiid|73712|ssid|multidrug	nonhuman 21316|vfid|52845|vsiid|73712|ssid|multidrug	21317|vfid|52847|vsiid|73714|ssid|acriflavine	nonhuman 21317|vfid|52847|vsiid|73714|ssid|acriflavine	21318|vfid|52849|vsiid|73716|ssid|acriflavin	nonhuman 21318|vfid|52849|vsiid|73716|ssid|acriflavin	21319|vfid|52851|vsiid|73718|ssid|COG0841:	nonhuman 21319|vfid|52851|vsiid|73718|ssid|COG0841:	21320|vfid|52853|vsiid|73720|ssid|hypothetical	nonhuman 21320|vfid|52853|vsiid|73720|ssid|hypothetical	21321|vfid|52855|vsiid|73722|ssid|COG0841:	nonhuman 21321|vfid|52855|vsiid|73722|ssid|COG0841:	21322|vfid|52857|vsiid|73724|ssid|transporter,	nonhuman 21322|vfid|52857|vsiid|73724|ssid|transporter,	21323|vfid|52859|vsiid|73726|ssid|acriflavine	nonhuman 21323|vfid|52859|vsiid|73726|ssid|acriflavine	21324|vfid|52861|vsiid|73728|ssid|COG0841:	nonhuman 21324|vfid|52861|vsiid|73728|ssid|COG0841:	21325|vfid|52863|vsiid|73730|ssid|multidrug	nonhuman 21325|vfid|52863|vsiid|73730|ssid|multidrug	21326|vfid|52865|vsiid|73732|ssid|COG0841:	nonhuman 21326|vfid|52865|vsiid|73732|ssid|COG0841:	21327|vfid|52867|vsiid|73734|ssid|hypothetical	nonhuman 21327|vfid|52867|vsiid|73734|ssid|hypothetical	21328|vfid|52869|vsiid|73736|ssid|hydrophobe/amphiphile	nonhuman 21328|vfid|52869|vsiid|73736|ssid|hydrophobe/amphiphile	21329|vfid|52871|vsiid|73738|ssid|AcrB	nonhuman 21329|vfid|52871|vsiid|73738|ssid|AcrB	21331|vfid|52875|vsiid|73742|ssid|acriflavin	nonhuman 21331|vfid|52875|vsiid|73742|ssid|acriflavin	21332|vfid|52877|vsiid|73744|ssid|acridine	nonhuman 21332|vfid|52877|vsiid|73744|ssid|acridine	21333|vfid|52879|vsiid|73746|ssid|COG0841:	nonhuman 21333|vfid|52879|vsiid|73746|ssid|COG0841:	21334|vfid|52881|vsiid|73748|ssid|multidrug	nonhuman 21334|vfid|52881|vsiid|73748|ssid|multidrug	21335|vfid|52883|vsiid|73750|ssid|multidrug	nonhuman 21335|vfid|52883|vsiid|73750|ssid|multidrug	21336|vfid|52885|vsiid|73752|ssid|acriflavin	nonhuman 21336|vfid|52885|vsiid|73752|ssid|acriflavin	21337|vfid|52887|vsiid|73754|ssid|COG0841:	nonhuman 21337|vfid|52887|vsiid|73754|ssid|COG0841:	21338|vfid|52889|vsiid|73756|ssid|COG0841:	nonhuman 21338|vfid|52889|vsiid|73756|ssid|COG0841:	21339|vfid|52891|vsiid|73758|ssid|hypothetical	nonhuman 21339|vfid|52891|vsiid|73758|ssid|hypothetical	21340|vfid|52893|vsiid|73760|ssid|acriflavin	nonhuman 21340|vfid|52893|vsiid|73760|ssid|acriflavin	21341|vfid|52895|vsiid|73762|ssid|hypothetical	nonhuman 21341|vfid|52895|vsiid|73762|ssid|hypothetical	21342|vfid|52897|vsiid|73764|ssid|multidrug	nonhuman 21342|vfid|52897|vsiid|73764|ssid|multidrug	21343|vfid|52899|vsiid|73766|ssid|acridine	nonhuman 21343|vfid|52899|vsiid|73766|ssid|acridine	21344|vfid|52901|vsiid|73768|ssid|acriflavine	nonhuman 21344|vfid|52901|vsiid|73768|ssid|acriflavine	21345|vfid|52903|vsiid|73770|ssid|COG0841:	nonhuman 21345|vfid|52903|vsiid|73770|ssid|COG0841:	21346|vfid|52905|vsiid|73772|ssid|multidrug	nonhuman 21346|vfid|52905|vsiid|73772|ssid|multidrug	21347|vfid|52907|vsiid|73774|ssid|COG0841:	nonhuman 21347|vfid|52907|vsiid|73774|ssid|COG0841:	21348|vfid|52909|vsiid|73776|ssid|multidrug	nonhuman 21348|vfid|52909|vsiid|73776|ssid|multidrug	21349|vfid|52911|vsiid|73778|ssid|multidrug	nonhuman 21349|vfid|52911|vsiid|73778|ssid|multidrug	21350|vfid|52913|vsiid|73780|ssid|acriflavine	nonhuman 21350|vfid|52913|vsiid|73780|ssid|acriflavine	21352|vfid|52917|vsiid|73784|ssid|multidrug	nonhuman 21352|vfid|52917|vsiid|73784|ssid|multidrug	21353|vfid|52919|vsiid|73786|ssid|acridine	nonhuman 21353|vfid|52919|vsiid|73786|ssid|acridine	21354|vfid|52921|vsiid|73788|ssid|COG0841:	nonhuman 21354|vfid|52921|vsiid|73788|ssid|COG0841:	21355|vfid|52923|vsiid|73790|ssid|acridine	nonhuman 21355|vfid|52923|vsiid|73790|ssid|acridine	21356|vfid|52925|vsiid|73792|ssid|COG0841:	nonhuman 21356|vfid|52925|vsiid|73792|ssid|COG0841:	21357|vfid|52927|vsiid|73794|ssid|acriflavine	nonhuman 21357|vfid|52927|vsiid|73794|ssid|acriflavine	21405|vfid|53023|vsiid|73890|ssid|aminoglycoside	nonhuman 21405|vfid|53023|vsiid|73890|ssid|aminoglycoside	21406|vfid|53025|vsiid|73892|ssid|COG1708:	nonhuman 21406|vfid|53025|vsiid|73892|ssid|COG1708:	21407|vfid|53027|vsiid|73894|ssid|AadB	nonhuman 21407|vfid|53027|vsiid|73894|ssid|AadB	21408|vfid|53029|vsiid|73896|ssid|unnamed	nonhuman 21408|vfid|53029|vsiid|73896|ssid|unnamed	21409|vfid|53031|vsiid|73898|ssid|COG1708:	nonhuman 21409|vfid|53031|vsiid|73898|ssid|COG1708:	21411|vfid|53035|vsiid|73902|ssid|aminoglycoside	nonhuman 21411|vfid|53035|vsiid|73902|ssid|aminoglycoside	21413|vfid|53039|vsiid|73906|ssid|AadA	nonhuman 21413|vfid|53039|vsiid|73906|ssid|AadA	21414|vfid|53041|vsiid|73908|ssid|aminoglycoside	nonhuman 21414|vfid|53041|vsiid|73908|ssid|aminoglycoside	21415|vfid|53043|vsiid|73910|ssid|put.	nonhuman 21415|vfid|53043|vsiid|73910|ssid|put.	21416|vfid|53045|vsiid|73912|ssid|streptomycin	nonhuman 21416|vfid|53045|vsiid|73912|ssid|streptomycin	21417|vfid|53047|vsiid|73914|ssid|aminoglycoside	nonhuman 21417|vfid|53047|vsiid|73914|ssid|aminoglycoside	21418|vfid|53049|vsiid|73916|ssid|aminoglycoside	nonhuman 21418|vfid|53049|vsiid|73916|ssid|aminoglycoside	21420|vfid|53053|vsiid|73920|ssid|hypothetical	nonhuman 21420|vfid|53053|vsiid|73920|ssid|hypothetical	21421|vfid|53055|vsiid|73922|ssid|hypothetical	nonhuman 21421|vfid|53055|vsiid|73922|ssid|hypothetical	21422|vfid|53057|vsiid|73924|ssid|AadE	nonhuman 21422|vfid|53057|vsiid|73924|ssid|AadE	21423|vfid|53059|vsiid|73926|ssid|putative	nonhuman 21423|vfid|53059|vsiid|73926|ssid|putative	21424|vfid|53061|vsiid|73928|ssid|AadE	nonhuman 21424|vfid|53061|vsiid|73928|ssid|AadE	21428|vfid|53068|vsiid|73935|ssid|aminoglycoside	nonhuman 21428|vfid|53068|vsiid|73935|ssid|aminoglycoside	21429|vfid|53070|vsiid|73937|ssid|APH	nonhuman 21429|vfid|53070|vsiid|73937|ssid|APH	21430|vfid|53072|vsiid|73939|ssid|streptomycin	nonhuman 21430|vfid|53072|vsiid|73939|ssid|streptomycin	21431|vfid|53074|vsiid|73941|ssid|aminoglycoside	nonhuman 21431|vfid|53074|vsiid|73941|ssid|aminoglycoside	21432|vfid|53076|vsiid|73943|ssid|streptomycin	nonhuman 21432|vfid|53076|vsiid|73943|ssid|streptomycin	21433|vfid|53078|vsiid|73945|ssid|streptomycin	nonhuman 21433|vfid|53078|vsiid|73945|ssid|streptomycin	21434|vfid|53080|vsiid|73947|ssid|streptomycin	nonhuman 21434|vfid|53080|vsiid|73947|ssid|streptomycin	21435|vfid|53082|vsiid|73949|ssid|streptomycin	nonhuman 21435|vfid|53082|vsiid|73949|ssid|streptomycin	21436|vfid|53084|vsiid|73951|ssid|aminoglycoside	nonhuman 21436|vfid|53084|vsiid|73951|ssid|aminoglycoside	21437|vfid|53086|vsiid|73953|ssid|StrA	nonhuman 21437|vfid|53086|vsiid|73953|ssid|StrA	21438|vfid|53088|vsiid|73955|ssid|StrA	nonhuman 21438|vfid|53088|vsiid|73955|ssid|StrA	21439|vfid|53090|vsiid|73957|ssid|streptomycin	nonhuman 21439|vfid|53090|vsiid|73957|ssid|streptomycin	21440|vfid|53092|vsiid|73959|ssid|streptomycin	nonhuman 21440|vfid|53092|vsiid|73959|ssid|streptomycin	21441|vfid|53094|vsiid|73961|ssid|aminoglycoside	nonhuman 21441|vfid|53094|vsiid|73961|ssid|aminoglycoside	21442|vfid|53096|vsiid|73963|ssid|streptomycin	nonhuman 21442|vfid|53096|vsiid|73963|ssid|streptomycin	21443|vfid|53098|vsiid|73965|ssid|streptomycin	nonhuman 21443|vfid|53098|vsiid|73965|ssid|streptomycin	21444|vfid|53100|vsiid|73967|ssid|aminoglycoside	nonhuman 21444|vfid|53100|vsiid|73967|ssid|aminoglycoside	21445|vfid|53102|vsiid|73969|ssid|streptomycin	nonhuman 21445|vfid|53102|vsiid|73969|ssid|streptomycin	21446|vfid|53104|vsiid|73971|ssid|streptomycin	nonhuman 21446|vfid|53104|vsiid|73971|ssid|streptomycin	21447|vfid|53106|vsiid|73973|ssid|aminoglycoside	nonhuman 21447|vfid|53106|vsiid|73973|ssid|aminoglycoside	21448|vfid|53108|vsiid|73975|ssid|aminoglycoside	nonhuman 21448|vfid|53108|vsiid|73975|ssid|aminoglycoside	21449|vfid|53110|vsiid|73977|ssid|aminoglycoside-3``-phosphotransferase	nonhuman 21449|vfid|53110|vsiid|73977|ssid|aminoglycoside-3``-phosphotransferase	21450|vfid|53112|vsiid|73979|ssid|streptomycin	nonhuman 21450|vfid|53112|vsiid|73979|ssid|streptomycin	21451|vfid|53114|vsiid|73981|ssid|aminoglycoside	nonhuman 21451|vfid|53114|vsiid|73981|ssid|aminoglycoside	21452|vfid|53116|vsiid|73983|ssid|streptomycin	nonhuman 21452|vfid|53116|vsiid|73983|ssid|streptomycin	21453|vfid|53118|vsiid|73985|ssid|hypothetical	nonhuman 21453|vfid|53118|vsiid|73985|ssid|hypothetical	21454|vfid|53120|vsiid|73987|ssid|aminoglycosid	nonhuman 21454|vfid|53120|vsiid|73987|ssid|aminoglycosid	21455|vfid|53122|vsiid|73989|ssid|aminoglycoside	nonhuman 21455|vfid|53122|vsiid|73989|ssid|aminoglycoside	21456|vfid|53124|vsiid|73991|ssid|streptomycin	nonhuman 21456|vfid|53124|vsiid|73991|ssid|streptomycin	21457|vfid|53126|vsiid|73993|ssid|aminoglycoside	nonhuman 21457|vfid|53126|vsiid|73993|ssid|aminoglycoside	21458|vfid|53128|vsiid|73995|ssid|putative	nonhuman 21458|vfid|53128|vsiid|73995|ssid|putative	21459|vfid|53130|vsiid|73997|ssid|aminoglycoside	nonhuman 21459|vfid|53130|vsiid|73997|ssid|aminoglycoside	21460|vfid|53132|vsiid|73999|ssid|streptomycin	nonhuman 21460|vfid|53132|vsiid|73999|ssid|streptomycin	21461|vfid|53134|vsiid|74001|ssid|streptomycin	nonhuman 21461|vfid|53134|vsiid|74001|ssid|streptomycin	21462|vfid|53136|vsiid|74003|ssid|strA	nonhuman 21462|vfid|53136|vsiid|74003|ssid|strA	21463|vfid|53138|vsiid|74005|ssid|aminoglycoside	nonhuman 21463|vfid|53138|vsiid|74005|ssid|aminoglycoside	21464|vfid|53140|vsiid|74007|ssid|aminoglycoside	nonhuman 21464|vfid|53140|vsiid|74007|ssid|aminoglycoside	21465|vfid|53142|vsiid|74009|ssid|streptomycin	nonhuman 21465|vfid|53142|vsiid|74009|ssid|streptomycin	21466|vfid|53144|vsiid|74011|ssid|aminoglycoside	nonhuman 21466|vfid|53144|vsiid|74011|ssid|aminoglycoside	21467|vfid|53146|vsiid|74013|ssid|putative	nonhuman 21467|vfid|53146|vsiid|74013|ssid|putative	21468|vfid|53148|vsiid|74015|ssid|StrA	nonhuman 21468|vfid|53148|vsiid|74015|ssid|StrA	21469|vfid|53150|vsiid|74017|ssid|streptomycin	nonhuman 21469|vfid|53150|vsiid|74017|ssid|streptomycin	21470|vfid|53152|vsiid|74019|ssid|streptomycin	nonhuman 21470|vfid|53152|vsiid|74019|ssid|streptomycin	21471|vfid|53154|vsiid|74021|ssid|StrA	nonhuman 21471|vfid|53154|vsiid|74021|ssid|StrA	21472|vfid|53156|vsiid|74023|ssid|streptomycin	nonhuman 21472|vfid|53156|vsiid|74023|ssid|streptomycin	21473|vfid|53158|vsiid|74025|ssid|aminoglycoside	nonhuman 21473|vfid|53158|vsiid|74025|ssid|aminoglycoside	21474|vfid|53160|vsiid|74027|ssid|aminoglycoside	nonhuman 21474|vfid|53160|vsiid|74027|ssid|aminoglycoside	21475|vfid|53162|vsiid|74029|ssid|APH	nonhuman 21475|vfid|53162|vsiid|74029|ssid|APH	21476|vfid|53164|vsiid|74031|ssid|aminoglycoside	nonhuman 21476|vfid|53164|vsiid|74031|ssid|aminoglycoside	21477|vfid|53166|vsiid|74033|ssid|streptomycin	nonhuman 21477|vfid|53166|vsiid|74033|ssid|streptomycin	21478|vfid|53168|vsiid|74035|ssid|streptomycin	nonhuman 21478|vfid|53168|vsiid|74035|ssid|streptomycin	21479|vfid|53170|vsiid|74037|ssid|streptomycin	nonhuman 21479|vfid|53170|vsiid|74037|ssid|streptomycin	21480|vfid|53172|vsiid|74039|ssid|aminoglycoside-3``-phosphotransferase	nonhuman 21480|vfid|53172|vsiid|74039|ssid|aminoglycoside-3``-phosphotransferase	21481|vfid|53174|vsiid|74041|ssid|StrA	nonhuman 21481|vfid|53174|vsiid|74041|ssid|StrA	21482|vfid|53176|vsiid|74043|ssid|streptomycin	nonhuman 21482|vfid|53176|vsiid|74043|ssid|streptomycin	21483|vfid|53178|vsiid|74045|ssid|streptomycin	nonhuman 21483|vfid|53178|vsiid|74045|ssid|streptomycin	21484|vfid|53180|vsiid|74047|ssid|streptomycin	nonhuman 21484|vfid|53180|vsiid|74047|ssid|streptomycin	21485|vfid|53182|vsiid|74049|ssid|streptomycin	nonhuman 21485|vfid|53182|vsiid|74049|ssid|streptomycin	21486|vfid|53184|vsiid|74051|ssid|aminoglycoside-3``-phosphotransferase	nonhuman 21486|vfid|53184|vsiid|74051|ssid|aminoglycoside-3``-phosphotransferase	21487|vfid|53186|vsiid|74053|ssid|phosphotransferase	nonhuman 21487|vfid|53186|vsiid|74053|ssid|phosphotransferase	21488|vfid|53188|vsiid|74055|ssid|Amino-glycoside-3`-phosphotransferase	nonhuman 21488|vfid|53188|vsiid|74055|ssid|Amino-glycoside-3`-phosphotransferase	21489|vfid|53190|vsiid|74057|ssid|streptomycin	nonhuman 21489|vfid|53190|vsiid|74057|ssid|streptomycin	21490|vfid|53192|vsiid|74059|ssid|hypothetical	nonhuman 21490|vfid|53192|vsiid|74059|ssid|hypothetical	21491|vfid|53194|vsiid|74061|ssid|APH	nonhuman 21491|vfid|53194|vsiid|74061|ssid|APH	21493|vfid|53198|vsiid|74065|ssid|aminoglucoside	nonhuman 21493|vfid|53198|vsiid|74065|ssid|aminoglucoside	21495|vfid|53202|vsiid|74069|ssid|aminoglycosid	nonhuman 21495|vfid|53202|vsiid|74069|ssid|aminoglycosid	21497|vfid|53206|vsiid|74073|ssid|phosphotransferase	nonhuman 21497|vfid|53206|vsiid|74073|ssid|phosphotransferase	21499|vfid|53210|vsiid|74077|ssid|AphA1-IAB	nonhuman 21499|vfid|53210|vsiid|74077|ssid|AphA1-IAB	21500|vfid|53212|vsiid|74079|ssid|AphA1-IAB	nonhuman 21500|vfid|53212|vsiid|74079|ssid|AphA1-IAB	21504|vfid|53219|vsiid|74086|ssid|PP-KAN	nonhuman 21504|vfid|53219|vsiid|74086|ssid|PP-KAN	21505|vfid|53221|vsiid|74088|ssid|aminoglycoside	nonhuman 21505|vfid|53221|vsiid|74088|ssid|aminoglycoside	21506|vfid|53223|vsiid|74090|ssid|aminoglycoside	nonhuman 21506|vfid|53223|vsiid|74090|ssid|aminoglycoside	21507|vfid|53225|vsiid|74092|ssid|aminoglycoside	nonhuman 21507|vfid|53225|vsiid|74092|ssid|aminoglycoside	21509|vfid|53229|vsiid|74096|ssid|aminoglycoside	nonhuman 21509|vfid|53229|vsiid|74096|ssid|aminoglycoside	21510|vfid|53231|vsiid|74098|ssid|Aminoglycoside	nonhuman 21510|vfid|53231|vsiid|74098|ssid|Aminoglycoside	21511|vfid|53233|vsiid|74100|ssid|aminoglycoside	nonhuman 21511|vfid|53233|vsiid|74100|ssid|aminoglycoside	21512|vfid|53235|vsiid|74102|ssid|aminoglycoside	nonhuman 21512|vfid|53235|vsiid|74102|ssid|aminoglycoside	21513|vfid|53237|vsiid|74104|ssid|aminoglycoside	nonhuman 21513|vfid|53237|vsiid|74104|ssid|aminoglycoside	21514|vfid|53239|vsiid|74106|ssid|aminoglycoside	nonhuman 21514|vfid|53239|vsiid|74106|ssid|aminoglycoside	21515|vfid|53241|vsiid|74108|ssid|aminoglycoside	nonhuman 21515|vfid|53241|vsiid|74108|ssid|aminoglycoside	21519|vfid|53249|vsiid|74116|ssid|type	nonhuman 21519|vfid|53249|vsiid|74116|ssid|type	21520|vfid|53251|vsiid|74118|ssid|kanamycin	nonhuman 21520|vfid|53251|vsiid|74118|ssid|kanamycin	21521|vfid|53253|vsiid|74120|ssid|aminoglycoside	nonhuman 21521|vfid|53253|vsiid|74120|ssid|aminoglycoside	21522|vfid|53255|vsiid|74122|ssid|aminoglycoside	nonhuman 21522|vfid|53255|vsiid|74122|ssid|aminoglycoside	21524|vfid|53259|vsiid|74126|ssid|aminoglycoside	nonhuman 21524|vfid|53259|vsiid|74126|ssid|aminoglycoside	21527|vfid|53265|vsiid|74132|ssid|kanamycin	nonhuman 21527|vfid|53265|vsiid|74132|ssid|kanamycin	21528|vfid|53267|vsiid|74134|ssid|aminoglycoside	nonhuman 21528|vfid|53267|vsiid|74134|ssid|aminoglycoside	21532|vfid|53275|vsiid|74142|ssid|unnamed	nonhuman 21532|vfid|53275|vsiid|74142|ssid|unnamed	21534|vfid|53279|vsiid|74146|ssid|aminoglycoside	nonhuman 21534|vfid|53279|vsiid|74146|ssid|aminoglycoside	21535|vfid|53281|vsiid|74148|ssid|aminoglycoside	nonhuman 21535|vfid|53281|vsiid|74148|ssid|aminoglycoside	21537|vfid|53284|vsiid|74151|ssid|aminoglycoside	nonhuman 21537|vfid|53284|vsiid|74151|ssid|aminoglycoside	21541|vfid|53292|vsiid|74159|ssid|aminoglycoside	nonhuman 21541|vfid|53292|vsiid|74159|ssid|aminoglycoside	21542|vfid|53294|vsiid|74161|ssid|aph3	nonhuman 21542|vfid|53294|vsiid|74161|ssid|aph3	21543|vfid|53296|vsiid|74163|ssid|apha-3	nonhuman 21543|vfid|53296|vsiid|74163|ssid|apha-3	21544|vfid|53298|vsiid|74165|ssid|kanamycin	nonhuman 21544|vfid|53298|vsiid|74165|ssid|kanamycin	21545|vfid|53300|vsiid|74167|ssid|3`5`-aminoglycoside	nonhuman 21545|vfid|53300|vsiid|74167|ssid|3`5`-aminoglycoside	21546|vfid|53302|vsiid|74169|ssid|Aminoglycoside	nonhuman 21546|vfid|53302|vsiid|74169|ssid|Aminoglycoside	21547|vfid|53304|vsiid|74171|ssid|aminoglycoside	nonhuman 21547|vfid|53304|vsiid|74171|ssid|aminoglycoside	21548|vfid|61130|vsiid|81997|ssid|RecName:	nonhuman 21548|vfid|61130|vsiid|81997|ssid|RecName:	21549|vfid|53307|vsiid|74174|ssid|aminoglycoside	nonhuman 21549|vfid|53307|vsiid|74174|ssid|aminoglycoside	21550|vfid|53309|vsiid|74176|ssid|phosphotransferase	nonhuman 21550|vfid|53309|vsiid|74176|ssid|phosphotransferase	21551|vfid|53311|vsiid|74178|ssid|aminoglycoside	nonhuman 21551|vfid|53311|vsiid|74178|ssid|aminoglycoside	21552|vfid|53313|vsiid|74180|ssid|aminoglycoside	nonhuman 21552|vfid|53313|vsiid|74180|ssid|aminoglycoside	21553|vfid|53315|vsiid|74182|ssid|aminoglycosidase	nonhuman 21553|vfid|53315|vsiid|74182|ssid|aminoglycosidase	21554|vfid|53317|vsiid|74184|ssid|aminoglycoside	nonhuman 21554|vfid|53317|vsiid|74184|ssid|aminoglycoside	21555|vfid|53319|vsiid|74186|ssid|aminoglycoside	nonhuman 21555|vfid|53319|vsiid|74186|ssid|aminoglycoside	21556|vfid|61131|vsiid|81998|ssid|RecName:	nonhuman 21556|vfid|61131|vsiid|81998|ssid|RecName:	21557|vfid|53322|vsiid|74189|ssid|aminoglycoside	nonhuman 21557|vfid|53322|vsiid|74189|ssid|aminoglycoside	21584|vfid|53367|vsiid|74234|ssid|hypothetical	nonhuman 21584|vfid|53367|vsiid|74234|ssid|hypothetical	21585|vfid|53369|vsiid|74236|ssid|StrB	nonhuman 21585|vfid|53369|vsiid|74236|ssid|StrB	21586|vfid|53371|vsiid|74238|ssid|aminoglycoside	nonhuman 21586|vfid|53371|vsiid|74238|ssid|aminoglycoside	21587|vfid|53373|vsiid|74240|ssid|streptomycin	nonhuman 21587|vfid|53373|vsiid|74240|ssid|streptomycin	21588|vfid|53375|vsiid|74242|ssid|hypothetical	nonhuman 21588|vfid|53375|vsiid|74242|ssid|hypothetical	21589|vfid|53377|vsiid|74244|ssid|streptomycin	nonhuman 21589|vfid|53377|vsiid|74244|ssid|streptomycin	21590|vfid|53379|vsiid|74246|ssid|streptomycin	nonhuman 21590|vfid|53379|vsiid|74246|ssid|streptomycin	21591|vfid|53381|vsiid|74248|ssid|streptomycin	nonhuman 21591|vfid|53381|vsiid|74248|ssid|streptomycin	21592|vfid|53383|vsiid|74250|ssid|aminoglycoside	nonhuman 21592|vfid|53383
[truncated: 4,269,747 more chars]
