# Supplementary material for: Recent urbanization in China is correlated with a Westernized microbiome encoding increased virulence and antibiotic resistance genes
Source: Microbiome. 2017 Sep 15;5:121. doi: 10.1186/s40168-017-0338-7 (PMC5603068; doi:10.1186/s40168-017-0338-7)
Supplement: Supplementary file 24 — Supplementary zip file. Code and input tables used to generate the figures and tables in this paper. (ZIP 16846 kb) [file 40168_2017_338_MOESM24_ESM.zip › UrbanRuralChina/CARDandMvirDB/pro_homolog_results.txt]

sample	numberReads	numberNonHumanReads	proportionReadsMapped	proportionReadsMappedNonHuman	gb|AB015853|1330-4471|ARO:3003033|mexY	nonhuman gb|AB015853|1330-4471|ARO:3003033|mexY	gb|AB049569|0-861|ARO:3000958|TEM-91	nonhuman gb|AB049569|0-861|ARO:3000958|TEM-91	gb|AB082569|122-764|ARO:3002670|cat	nonhuman gb|AB082569|122-764|ARO:3002670|cat	gb|AB089595|0-1206|ARO:3000166|tetB	nonhuman gb|AB089595|0-1206|ARO:3000166|tetB	gb|AB091338|173-1355|ARO:3003551|emeA	nonhuman gb|AB091338|173-1355|ARO:3003551|emeA	gb|AB211124|0-525|ARO:3002895|sat-1	nonhuman gb|AB211124|0-525|ARO:3002895|sat-1	gb|AB219523.1|1175-4286|ARO:3003705|mexN	nonhuman gb|AB219523.1|1175-4286|ARO:3003705|mexN	gb|AB219524.1|1176-4338|ARO:3003699|mexQ	nonhuman gb|AB219524.1|1176-4338|ARO:3003699|mexQ	gb|AB280919|0-1146|ARO:3002048|CMY-37	nonhuman gb|AB280919|0-1146|ARO:3002048|CMY-37	gb|AB284167|225-1101|ARO:3001925|CTX-M-64	nonhuman gb|AB284167|225-1101|ARO:3001925|CTX-M-64	gb|AB379831|0-681|ARO:3002735|QnrB20	nonhuman gb|AB379831|0-681|ARO:3002735|QnrB20	gb|AB551737|14-875|ARO:3001177|SHV-133	nonhuman gb|AB551737|14-875|ARO:3001177|SHV-133	gb|AB587082|0-1188|ARO:3002069|CMY-59	nonhuman gb|AB587082|0-1188|ARO:3002069|CMY-59	gb|AB639410|0-1404|ARO:3003039|oprA	nonhuman gb|AB639410|0-1404|ARO:3003039|oprA	gb|AB700703|161-1022|ARO:3001057|TEM-198	nonhuman gb|AB700703|161-1022|ARO:3001057|TEM-198	gb|AB733453|3-849|ARO:3001204|SHV-167	nonhuman gb|AB733453|3-849|ARO:3001204|SHV-167	gb|AB737978|0-1140|ARO:3001827|ACT-16	nonhuman gb|AB737978|0-1140|ARO:3001827|ACT-16	gb|AF024602|3155-3992|ARO:3002660|APH(6)-Id	nonhuman gb|AF024602|3155-3992|ARO:3002660|APH(6)-Id	gb|AF024666|2207-2969|ARO:3000596|ErmX	nonhuman gb|AF024666|2207-2969|ARO:3000596|ErmX	gb|AF028812|392-887|ARO:3002867|dfrF	nonhuman gb|AF028812|392-887|ARO:3002867|dfrF	gb|AF047479|1295-2087|ARO:3002603|aadA3	nonhuman gb|AF047479|1295-2087|ARO:3002603|aadA3	gb|AF062386|30-862|ARO:3000928|TEM-59	nonhuman gb|AF062386|30-862|ARO:3000928|TEM-59	gb|AF070999|1679-2855|ARO:3000182|tetY
081A	1.0E7	9915571.0	7.104E-4	7.164489064724563E-4	0.0	0.0	0.0	0.0	0.0	0.0	0.0	0.0	0.0	0.0	0.0	0.0	0.0	0.0	0.0	0.0	0.0	0.0	0.0	0.0	0.0	0.0	0.0	0.0	0.0	0.0	0.0	0.0	0.0	0.0	0.0	0.0	0.0	0.0	0.0	0.0	0.0	0.0	2.8E-6	2.8238414106459427E-6	0.0	0.0	0.0	0.0	0.0
093A	1.0E7	9993239.0	7.457E-4	7.46204508868446E-4	0.0	0.0	0.0	0.0	0.0	0.0	0.0	0.0	0.0	0.0	0.0	0.0	0.0	0.0	0.0	0.0	0.0	0.0	0.0	0.0	0.0	0.0	0.0	0.0	0.0	0.0	0.0	0.0	0.0	0.0	0.0	0.0	0.0	0.0	5.0E-6	5.00338278710236E-6	0.0	0.0	7.0E-7	7.004735901943303E-7	0.0	0.0	0.0	0.0	0.0
116A	1.0E7	9986394.0	9.12E-4	9.132425578241756E-4	0.0	0.0	0.0	0.0	0.0	0.0	7.0E-7	7.009537176282049E-7	0.0	0.0	0.0	0.0	0.0	0.0	0.0	0.0	0.0	0.0	0.0	0.0	0.0	0.0	0.0	0.0	0.0	0.0	0.0	0.0	0.0	0.0	0.0	0.0	0.0	0.0	9.0E-7	9.012262083791207E-7	1.0E-7	1.0013624537545784E-7	3.1E-6	3.1042236066391932E-6	0.0	0.0	0.0	0.0	0.0
25A	1.0E7	9994369.0	6.134E-4	6.13745600147443E-4	0.0	0.0	0.0	0.0	0.0	0.0	0.0	0.0	0.0	0.0	0.0	0.0	0.0	0.0	0.0	0.0	0.0	0.0	0.0	0.0	0.0	0.0	0.0	0.0	0.0	0.0	0.0	0.0	0.0	0.0	0.0	0.0	0.0	0.0	0.0	0.0	2.0E-7	2.0011268345205185E-7	6.9E-6	6.9038875790957884E-6	0.0	0.0	0.0	0.0	0.0
098A	1.0E7	9996395.0	8.223E-4	8.225965460548528E-4	0.0	0.0	0.0	0.0	0.0	0.0	0.0	0.0	0.0	0.0	0.0	0.0	0.0	0.0	0.0	0.0	0.0	0.0	0.0	0.0	0.0	0.0	0.0	0.0	0.0	0.0	0.0	0.0	0.0	0.0	0.0	0.0	0.0	0.0	0.0	0.0	0.0	0.0	1.3E-6	1.300468819009253E-6	0.0	0.0	0.0	0.0	0.0
3A	1.0E7	9999098.0	5.661E-4	5.661510668262277E-4	0.0	0.0	0.0	0.0	0.0	0.0	0.0	0.0	0.0	0.0	0.0	0.0	0.0	0.0	1.0E-7	1.000090208136774E-7	0.0	0.0	0.0	0.0	0.0	0.0	0.0	0.0	0.0	0.0	0.0	0.0	0.0	0.0	0.0	0.0	0.0	0.0	0.0	0.0	0.0	0.0	1.2E-6	1.2001082497641287E-6	0.0	0.0	0.0	0.0	0.0
1A	1.0E7	9999358.0	8.834E-4	8.834567179212906E-4	0.0	0.0	0.0	0.0	1.0E-7	1.0000642041219047E-7	0.0	0.0	0.0	0.0	0.0	0.0	0.0	0.0	2.0E-7	2.0001284082438094E-7	0.0	0.0	0.0	0.0	0.0	0.0	0.0	0.0	0.0	0.0	2.0E-7	2.0001284082438094E-7	0.0	0.0	0.0	0.0	0.0	0.0	1.0E-7	1.0000642041219047E-7	2.0E-7	2.0001284082438094E-7	2.5E-6	2.5001605103047615E-6	0.0	0.0	0.0	0.0	0.0
084A	1.0E7	9997756.0	0.0020378	0.0020382573849571845	0.0	0.0	0.0	0.0	0.0	0.0	0.0	0.0	0.0	0.0	0.0	0.0	0.0	0.0	0.0	0.0	0.0	0.0	0.0	0.0	0.0	0.0	0.0	0.0	0.0	0.0	0.0	0.0	0.0	0.0	0.0	0.0	0.0	0.0	0.0	0.0	1.0E-7	1.0002244503666622E-7	3.3E-6	3.3007406862099854E-6	0.0	0.0	0.0	0.0	0.0
11A	1.0E7	9998319.0	0.0012171	0.0012173046289081194	0.0	0.0	0.0	0.0	0.0	0.0	0.0	0.0	0.0	0.0	0.0	0.0	0.0	0.0	0.0	0.0	0.0	0.0	0.0	0.0	0.0	0.0	1.0E-7	1.0001681282623609E-7	0.0	0.0	0.0	0.0	0.0	0.0	0.0	0.0	0.0	0.0	0.0	0.0	0.0	0.0	8.3E-6	8.301395464577596E-6	1.0E-7	1.0001681282623609E-7	0.0	0.0	0.0
099A	1.0E7	9995648.0	0.0015421	0.0015427714141194248	0.0	0.0	0.0	0.0	0.0	0.0	0.0	0.0	0.0	0.0	0.0	0.0	0.0	0.0	0.0	0.0	0.0	0.0	0.0	0.0	0.0	0.0	0.0	0.0	0.0	0.0	0.0	0.0	0.0	0.0	0.0	0.0	0.0	0.0	0.0	0.0	1.0E-7	1.0004353894815023E-7	2.0E-6	2.0008707789630047E-6	0.0	0.0	0.0	0.0	0.0
24A	1.0E7	9994631.0	6.205E-4	6.207332716935723E-4	0.0	0.0	0.0	0.0	0.0	0.0	0.0	0.0	0.0	0.0	0.0	0.0	0.0	0.0	0.0	0.0	0.0	0.0	0.0	0.0	0.0	0.0	0.0	0.0	0.0	0.0	0.0	0.0	0.0	0.0	0.0	0.0	0.0	0.0	4.0E-7	4.0021487536658433E-7	1.0E-7	1.0005371884164608E-7	1.7E-6	1.7009132203079833E-6	0.0	0.0	0.0	0.0	0.0
085A	1.0E7	9942165.0	0.0015684	0.0015774230260712833	1.0E-7	1.005817143449138E-7	0.0	0.0	0.0	0.0	1.0E-7	1.005817143449138E-7	0.0	0.0	0.0	0.0	0.0	0.0	0.0	0.0	0.0	0.0	0.0	0.0	0.0	0.0	0.0	0.0	0.0	0.0	0.0	0.0	1.0E-7	1.005817143449138E-7	0.0	0.0	0.0	0.0	0.0	0.0	5.0E-7	5.029085717245691E-7	4.0E-7	4.023268573796552E-7	0.0	0.0	0.0	0.0	0.0
108A	1.0E7	9998185.0	0.0045887	0.0045895330002395434	0.0	0.0	3.0E-7	3.00054459884469E-7	0.0	0.0	1.0E-7	1.0001815329482301E-7	0.0	0.0	0.0	0.0	0.0	0.0	0.0	0.0	0.0	0.0	0.0	0.0	0.0	0.0	0.0	0.0	0.0	0.0	1.0E-7	1.0001815329482301E-7	5.0E-7	5.000907664741151E-7	0.0	0.0	0.0	0.0	1.0E-7	1.0001815329482301E-7	0.0	0.0	1.1E-6	1.1001996862430531E-6	0.0	0.0	1.0E-7	1.0001815329482301E-7	0.0
7A	1.0E7	9997286.0	5.279E-4	5.280433109545931E-4	0.0	0.0	0.0	0.0	0.0	0.0	0.0	0.0	0.0	0.0	0.0	0.0	0.0	0.0	1.0E-7	1.0002714736779562E-7	0.0	0.0	0.0	0.0	0.0	0.0	0.0	0.0	0.0	0.0	0.0	0.0	0.0	0.0	0.0	0.0	0.0	0.0	7.0E-7	7.001900315745694E-7	1.0E-7	1.0002714736779562E-7	6.0E-6	6.001628842067737E-6	0.0	0.0	0.0	0.0	0.0
091A	1.0E7	9986502.0	7.048E-4	7.057526248930807E-4	0.0	0.0	0.0	0.0	0.0	0.0	0.0	0.0	0.0	0.0	0.0	0.0	0.0	0.0	0.0	0.0	0.0	0.0	0.0	0.0	0.0	0.0	0.0	0.0	0.0	0.0	0.0	0.0	0.0	0.0	0.0	0.0	0.0	0.0	0.0	0.0	1.0E-7	1.0013516244226456E-7	1.4E-6	1.4018922741917039E-6	0.0	0.0	0.0	0.0	0.0
107A	1.0E7	9997242.0	0.0058815	0.005883122565203483	0.0	0.0	7.0E-7	7.001931132606373E-7	0.0	0.0	4.85E-5	4.85133799902013E-5	0.0	0.0	0.0	0.0	1.0E-7	1.0002758760866247E-7	0.0	0.0	0.0	0.0	0.0	0.0	0.0	0.0	0.0	0.0	0.0	0.0	2.0E-7	2.0005517521732494E-7	8.0E-7	8.002207008692997E-7	0.0	0.0	0.0	0.0	4.0E-7	4.001103504346499E-7	0.0	0.0	1.0E-7	1.0002758760866247E-7	2.0E-7	2.0005517521732494E-7	4.0E-7	4.001103504346499E-7	0.0
28A	1.0E7	9985464.0	0.0012272	0.0012289864547105672	0.0	0.0	0.0	0.0	0.0	0.0	0.0	0.0	0.0	0.0	0.0	0.0	0.0	0.0	0.0	0.0	0.0	0.0	0.0	0.0	0.0	0.0	0.0	0.0	0.0	0.0	0.0	0.0	0.0	0.0	0.0	0.0	0.0	0.0	0.0	0.0	0.0	0.0	1.3E-6	1.3018924308374653E-6	0.0	0.0	0.0	0.0	0.0
120A	1.0E7	9985068.0	8.323E-4	8.334444993263942E-4	0.0	0.0	0.0	0.0	0.0	0.0	0.0	0.0	0.0	0.0	0.0	0.0	0.0	0.0	0.0	0.0	0.0	0.0	1.0E-7	1.0014954329805265E-7	0.0	0.0	0.0	0.0	0.0	0.0	1.0E-7	1.0014954329805265E-7	0.0	0.0	0.0	0.0	0.0	0.0	1.0E-7	1.0014954329805265E-7	1.0E-7	1.0014954329805265E-7	9.0E-7	9.013458896824739E-7	0.0	0.0	0.0	0.0	0.0
10A	1.0E7	9968223.0	7.156E-4	7.178812111245906E-4	0.0	0.0	0.0	0.0	0.0	0.0	0.0	0.0	0.0	0.0	0.0	0.0	0.0	0.0	0.0	0.0	0.0	0.0	0.0	0.0	0.0	0.0	0.0	0.0	0.0	0.0	0.0	0.0	0.0	0.0	0.0	0.0	0.0	0.0	0.0	0.0	1.0E-6	1.003187829967287E-6	1.32E-5	1.324207935556819E-5	0.0	0.0	0.0	0.0	0.0
21A	1.0E7	9998518.0	0.0010774	0.0010775596943467022	0.0	0.0	0.0	0.0	0.0	0.0	0.0	0.0	0.0	0.0	0.0	0.0	0.0	0.0	0.0	0.0	0.0	0.0	0.0	0.0	0.0	0.0	0.0	0.0	0.0	0.0	1.0E-7	1.0001482219664954E-7	0.0	0.0	0.0	0.0	0.0	0.0	2.5E-6	2.5003705549162384E-6	0.0	0.0	5.4E-6	5.400800398619075E-6	0.0	0.0	0.0	0.0	0.0
6A	1.0E7	9851870.0	7.258E-4	7.367129286115225E-4	0.0	0.0	0.0	0.0	0.0	0.0	0.0	0.0	0.0	0.0	0.0	0.0	0.0	0.0	0.0	0.0	0.0	0.0	0.0	0.0	0.0	0.0	0.0	0.0	0.0	0.0	0.0	0.0	1.0E-7	1.0150357241823126E-7	0.0	0.0	0.0	0.0	1.2E-6	1.2180428690187751E-6	0.0	0.0	2.7E-6	2.740596455292244E-6	0.0	0.0	0.0	0.0	0.0
100A	1.0E7	9981874.0	9.52E-4	9.537287286936301E-4	0.0	0.0	0.0	0.0	0.0	0.0	0.0	0.0	0.0	0.0	0.0	0.0	0.0	0.0	0.0	0.0	0.0	0.0	0.0	0.0	0.0	0.0	0.0	0.0	0.0	0.0	0.0	0.0	2.0E-7	2.003631782969811E-7	0.0	0.0	0.0	0.0	1.08E-5	1.081961162803698E-5	0.0	0.0	2.1E-6	2.1038133721183016E-6	0.0	0.0	0.0	0.0	0.0
082A	1.0E7	9941106.0	0.0011538	0.0011606354463980166	0.0	0.0	0.0	0.0	0.0	0.0	0.0	0.0	0.0	0.0	0.0	0.0	0.0	0.0	0.0	0.0	0.0	0.0	0.0	0.0	0.0	0.0	0.0	0.0	0.0	0.0	0.0	0.0	0.0	0.0	0.0	0.0	0.0	0.0	0.0	0.0	0.0	0.0	5.8E-6	5.834360884996096E-6	0.0	0.0	0.0	0.0	0.0
37A	1.0E7	9997224.0	8.109E-4	8.11125168346733E-4	0.0	0.0	0.0	0.0	0.0	0.0	0.0	0.0	0.0	0.0	0.0	0.0	1.0E-7	1.0002776770831583E-7	6.0E-7	6.001666062498949E-7	0.0	0.0	0.0	0.0	0.0	0.0	1.0E-7	1.0002776770831583E-7	0.0	0.0	2.0E-7	2.0005553541663167E-7	0.0	0.0	1.0E-7	1.0002776770831583E-7	0.0	0.0	0.0	0.0	0.0	0.0	4.0E-7	4.0011107083326333E-7	1.0E-7	1.0002776770831583E-7	0.0	0.0	0.0
35A	1.0E7	9999015.0	0.0014706	0.0014707448683695344	0.0	0.0	0.0	0.0	0.0	0.0	0.0	0.0	1.0E-7	1.0000985097032057E-7	0.0	0.0	5.0E-7	5.000492548516029E-7	2.0E-7	2.0001970194064114E-7	0.0	0.0	0.0	0.0	0.0	0.0	0.0	0.0	0.0	0.0	3.0E-7	3.0002955291096174E-7	0.0	0.0	0.0	0.0	0.0	0.0	0.0	0.0	0.0	0.0	9.0E-7	9.000886587328852E-7	1.2E-6	1.200118211643847E-6	0.0	0.0	0.0
13A	1.0E7	9991708.0	8.744E-4	8.751256541924564E-4	0.0	0.0	0.0	0.0	0.0	0.0	0.0	0.0	0.0	0.0	0.0	0.0	0.0	0.0	0.0	0.0	0.0	0.0	0.0	0.0	0.0	0.0	0.0	0.0	0.0	0.0	0.0	0.0	0.0	0.0	0.0	0.0	0.0	0.0	0.0	0.0	1.0E-7	1.0008298881432484E-7	2.9E-6	2.9024066756154204E-6	0.0	0.0	0.0	0.0	0.0
101A	1.0E7	9997155.0	0.0016048	0.0016052566955298783	0.0	0.0	0.0	0.0	0.0	0.0	2.0E-7	2.000569161926568E-7	0.0	0.0	0.0	0.0	0.0	0.0	0.0	0.0	0.0	0.0	0.0	0.0	0.0	0.0	0.0	0.0	0.0	0.0	0.0	0.0	0.0	0.0	0.0	0.0	0.0	0.0	6.8E-6	6.8019351505503316E-6	7.0E-7	7.001992066742989E-7	3.7E-6	3.701052949564151E-6	0.0	0.0	0.0	0.0	0.0
20A	1.0E7	9988631.0	8.37E-4	8.379526683886911E-4	0.0	0.0	1.0E-7	1.0011381940127732E-7	0.0	0.0	0.0	0.0	0.0	0.0	0.0	0.0	0.0	0.0	0.0	0.0	0.0	0.0	0.0	0.0	0.0	0.0	0.0	0.0	0.0	0.0	0.0	0.0	0.0	0.0	0.0	0.0	0.0	0.0	4.0E-7	4.0045527760510927E-7	1.4E-6	1.4015934716178824E-6	3.3E-6	3.3037560402421513E-6	0.0	0.0	0.0	0.0	0.0
39A	1.0E7	9993940.0	8.46E-4	8.465129868700433E-4	0.0	0.0	0.0	0.0	0.0	0.0	2.0E-7	2.0012127349173598E-7	0.0	0.0	4.0E-7	4.0024254698347197E-7	0.0	0.0	0.0	0.0	0.0	0.0	0.0	0.0	0.0	0.0	0.0	0.0	0.0	0.0	0.0	0.0	0.0	0.0	0.0	0.0	0.0	0.0	5.0E-7	5.0030318372934E-7	1.0E-7	1.0006063674586799E-7	7.7E-6	7.704669029431836E-6	0.0	0.0	0.0	0.0	0.0
29A	1.0E7	9995001.0	0.0011203	0.0011208603180730048	0.0	0.0	0.0	0.0	0.0	0.0	0.0	0.0	0.0	0.0	0.0	0.0	2.0E-7	2.001000300049995E-7	3.0E-7	3.0015004500749926E-7	0.0	0.0	0.0	0.0	0.0	0.0	1.0E-7	1.0005001500249975E-7	0.0	0.0	5.0E-7	5.002500750124988E-7	0.0	0.0	0.0	0.0	0.0	0.0	0.0	0.0	0.0	0.0	7.0E-7	7.003501050174983E-7	0.0	0.0	0.0	0.0	0.0
15A	1.0E7	9991094.0	0.0011029	0.0011038831183051625	0.0	0.0	0.0	0.0	0.0	0.0	1.0E-7	1.0008913938753854E-7	0.0	0.0	0.0	0.0	2.0E-7	2.0017827877507708E-7	0.0	0.0	0.0	0.0	0.0	0.0	0.0	0.0	0.0	0.0	0.0	0.0	2.0E-7	2.0017827877507708E-7	0.0	0.0	0.0	0.0	0.0	0.0	1.1E-6	1.100980533262924E-6	0.0	0.0	1.9E-6	1.9016936483632323E-6	0.0	0.0	0.0	0.0	2.5E-6
119A	1.0E7	9994533.0	0.0039371	0.00393905348053781	0.0	0.0	0.0	0.0	0.0	0.0	0.0	0.0	0.0	0.0	0.0	0.0	0.0	0.0	0.0	0.0	0.0	0.0	0.0	0.0	0.0	0.0	0.0	0.0	0.0	0.0	0.0	0.0	0.0	0.0	0.0	0.0	0.0	0.0	0.0	0.0	2.0E-7	2.0010939980887552E-7	7.0E-7	7.003828993310643E-7	0.0	0.0	0.0	0.0	0.0
31A	1.0E7	9998814.0	9.661E-4	9.662145930507359E-4	0.0	0.0	0.0	0.0	0.0	0.0	0.0	0.0	0.0	0.0	0.0	0.0	0.0	0.0	0.0	0.0	0.0	0.0	0.0	0.0	0.0	0.0	0.0	0.0	0.0	0.0	7.0E-7	7.000830298473399E-7	0.0	0.0	0.0	0.0	0.0	0.0	0.0	0.0	0.0	0.0	1.7E-6	1.7002016439149683E-6	0.0	0.0	0.0	0.0	0.0
086A	1.0E7	9970406.0	8.015E-4	8.038789995111533E-4	0.0	0.0	0.0	0.0	0.0	0.0	0.0	0.0	0.0	0.0	0.0	0.0	0.0	0.0	3.0E-7	3.008904552131578E-7	0.0	0.0	0.0	0.0	0.0	0.0	0.0	0.0	0.0	0.0	0.0	0.0	0.0	0.0	0.0	0.0	0.0	0.0	2.0E-7	2.005936368087719E-7	0.0	0.0	1.7E-6	1.705045912874561E-6	0.0	0.0	0.0	0.0	0.0
118A	1.0E7	9994005.0	0.0012027	0.0012034214511599704	0.0	0.0	0.0	0.0	0.0	0.0	6.0E-7	6.003599157695038E-7	0.0	0.0	0.0	0.0	0.0	0.0	0.0	0.0	0.0	0.0	0.0	0.0	0.0	0.0	0.0	0.0	0.0	0.0	0.0	0.0	0.0	0.0	0.0	0.0	0.0	0.0	7.0E-7	7.004199017310878E-7	0.0	0.0	4.5E-6	4.502699368271279E-6	0.0	0.0	0.0	0.0	0.0
18A	1.0E7	9883418.0	6.332E-4	6.406690478941597E-4	0.0	0.0	0.0	0.0	0.0	0.0	0.0	0.0	0.0	0.0	0.0	0.0	0.0	0.0	0.0	0.0	0.0	0.0	0.0	0.0	0.0	0.0	0.0	0.0	0.0	0.0	9.0E-7	9.106161451433097E-7	0.0	0.0	0.0	0.0	0.0	0.0	0.0	0.0	0.0	0.0	9.0E-7	9.106161451433097E-7	0.0	0.0	0.0	0.0	0.0
109A	1.0E7	9997410.0	0.0010952	0.001095483730286144	0.0	0.0	0.0	0.0	0.0	0.0	0.0	0.0	0.0	0.0	0.0	0.0	1.0E-7	1.0002590670983784E-7	3.0E-7	3.000777201295135E-7	2.0E-7	2.000518134196757E-7	0.0	0.0	1.0E-7	1.0002590670983784E-7	0.0	0.0	3.0E-7	3.000777201295135E-7	0.0	0.0	0.0	0.0	0.0	0.0	4.0E-7	4.001036268393514E-7	0.0	0.0	4.0E-7	4.001036268393514E-7	6.8E-6	6.801761656268973E-6	2.0E-7	2.000518134196757E-7	0.0	0.0	0.0
083A	1.0E7	9995729.0	9.215E-4	9.218937408167028E-4	0.0	0.0	0.0	0.0	0.0	0.0	0.0	0.0	0.0	0.0	0.0	0.0	0.0	0.0	0.0	0.0	0.0	0.0	0.0	0.0	0.0	0.0	0.0	0.0	0.0	0.0	0.0	0.0	0.0	0.0	0.0	0.0	0.0	0.0	0.0	0.0	0.0	0.0	5.7E-6	5.702435510206409E-6	1.0E-7	1.0004272824923525E-7	0.0	0.0	0.0
094A	1.0E7	9996842.0	8.901E-4	8.903811823773947E-4	0.0	0.0	0.0	0.0	0.0	0.0	0.0	0.0	0.0	0.0	0.0	0.0	0.0	0.0	1.0E-7	1.0003158997611445E-7	0.0	0.0	0.0	0.0	0.0	0.0	0.0	0.0	0.0	0.0	1.0E-7	1.0003158997611445E-7	1.0E-7	1.0003158997611445E-7	0.0	0.0	0.0	0.0	2.0E-7	2.000631799522289E-7	0.0	0.0	2.6E-6	2.600821339378976E-6	0.0	0.0	0.0	0.0	0.0
34A	1.0E7	9997112.0	7.471E-4	7.473158248102052E-4	0.0	0.0	0.0	0.0	0.0	0.0	0.0	0.0	0.0	0.0	0.0	0.0	0.0	0.0	0.0	0.0	0.0	0.0	0.0	0.0	0.0	0.0	0.0	0.0	0.0	0.0	4.0E-7	4.0011555337181377E-7	0.0	0.0	0.0	0.0	0.0	0.0	2.7E-6	2.700779985259743E-6	7.4E-6	7.402137737378555E-6	4.0E-7	4.0011555337181377E-7	0.0	0.0	0.0	0.0	0.0
[truncated: 1,363 more columns]
