# Supplementary material for: Recent urbanization in China is correlated with a Westernized microbiome encoding increased virulence and antibiotic resistance genes
Source: Microbiome. 2017 Sep 15;5:121. doi: 10.1186/s40168-017-0338-7 (PMC5603068; doi:10.1186/s40168-017-0338-7)
Supplement: Supplementary file 24 — Supplementary zip file. Code and input tables used to generate the figures and tables in this paper. (ZIP 16846 kb) [file 40168_2017_338_MOESM24_ESM.zip › UrbanRuralChina/CARDandMvirDB/VFDBcore_results.txt]

sample	numberReads	numberNonHumanReads	proportionReadsMapped	proportionReadsMappedNonHuman	VFG000029(gi:33591342)	nonhuman VFG000029(gi:33591342)	VFG000036(gi:33591349)	nonhuman VFG000036(gi:33591349)	VFG000048(gi:33593244)	nonhuman VFG000048(gi:33593244)	VFG000051(gi:33593247)	nonhuman VFG000051(gi:33593247)	VFG000064(gi:33593260)	nonhuman VFG000064(gi:33593260)	VFG000070(gi:16802625)	nonhuman VFG000070(gi:16802625)	VFG000077(gi:16804506)	nonhuman VFG000077(gi:16804506)	VFG000079(gi:16802278)	nonhuman VFG000079(gi:16802278)	VFG000080(gi:16803037)	nonhuman VFG000080(gi:16803037)	VFG000112(gi:15599722)	nonhuman VFG000112(gi:15599722)	VFG000114(gi:15599724)	nonhuman VFG000114(gi:15599724)	VFG000116(gi:15600676)	nonhuman VFG000116(gi:15600676)	VFG000130(gi:15598744)	nonhuman VFG000130(gi:15598744)	VFG000133(gi:15598747)	nonhuman VFG000133(gi:15598747)	VFG000141(gi:15600181)	nonhuman VFG000141(gi:15600181)	VFG000142(gi:15600204)	nonhuman VFG000142(gi:15600204)	VFG000143(gi:15600205)	nonhuman VFG000143(gi:15600205)	VFG000163(gi:15597594)	nonhuman VFG000163(gi:15597594)	VFG000166(gi:15599422)	nonhuman VFG000166(gi:15599422)	VFG000168(gi:15599424)	nonhuman VFG000168(gi:15599424)	VFG000182(gi:15598299)	nonhuman VFG000182(gi:15598299)	VFG000188(gi:15596890)	nonhuman VFG000188(gi:15596890)	VFG000192(gi:15596894)
34A	1.0E7	9997112.0	5.76E-5	5.7016466355483464E-5	0.0	0.0	0.0	0.0	0.0	0.0	0.0	0.0	0.0	0.0	0.0	0	0.0	0.0	1.0E-7	1.0002888834295344E-7	1.0E-7	1.0002888834295344E-7	0.0	0.0	0.0	0.0	0.0	0.0	2.0E-7	2.0005777668590688E-7	2.0E-7	2.0005777668590688E-7	0.0	0.0	0.0	0.0	1.0E-7	1.0002888834295344E-7	0.0	0.0	0.0	0.0	0.0	0.0	0.0	0.0	0.0	0.0	0.0
24A	1.0E7	9994631.0	2.71E-5	2.2812247895895307E-5	0.0	0.0	0.0	0.0	0.0	0.0	0.0	0.0	0.0	0.0	0.0	0	0.0	0.0	3.0E-7	3.0016115652493826E-7	0.0	0.0	1.0E-7	1.0005371884164608E-7	0.0	0.0	0.0	0.0	8.0E-7	8.004297507331687E-7	0.0	0.0	0.0	0.0	1.0E-7	1.0005371884164608E-7	0.0	0.0	0.0	0.0	0.0	0.0	0.0	0.0	1.0E-7	1.0005371884164608E-7	2.0E-7	2.0010743768329216E-7	0.0
18A	1.0E7	9883418.0	7.7E-6	6.880210874416118E-6	0.0	0.0	0.0	0.0	0.0	0.0	0.0	0.0	0.0	0.0	0.0	0	0.0	0.0	2.0E-7	2.0235914336517995E-7	3.0E-7	3.0353871504776993E-7	0.0	0.0	0.0	0.0	0.0	0.0	0.0	0.0	0.0	0.0	0.0	0.0	0.0	0.0	0.0	0.0	0.0	0.0	0.0	0.0	0.0	0.0	1.0E-7	1.0117957168258997E-7	0.0	0.0	0.0
086A	1.0E7	9970406.0	1.343E-4	1.3389625256985524E-4	0.0	0.0	0.0	0.0	0.0	0.0	0.0	0.0	0.0	0.0	0.0	0	1.9E-6	1.9056395496833328E-6	0.0	0.0	4.0E-7	4.011872736175438E-7	0.0	0.0	0.0	0.0	0.0	0.0	0.0	0.0	0.0	0.0	0.0	0.0	0.0	0.0	0.0	0.0	0.0	0.0	0.0	0.0	0.0	0.0	3.0E-7	3.008904552131578E-7	0.0	0.0	0.0
118A	1.0E7	9994005.0	5.79E-5	5.6834072026179697E-5	0.0	0.0	0.0	0.0	0.0	0.0	0.0	0.0	0.0	0.0	0.0	0	0.0	0.0	0.0	0.0	6.0E-7	6.003599157695038E-7	0.0	0.0	0.0	0.0	0.0	0.0	0.0	0.0	0.0	0.0	0.0	0.0	0.0	0.0	1.0E-7	1.0005998596158397E-7	0.0	0.0	0.0	0.0	0.0	0.0	0.0	0.0	0.0	0.0	0.0
21A	1.0E7	9998518.0	1.42E-5	1.3502000996547688E-5	0.0	0.0	0.0	0.0	0.0	0.0	0.0	0.0	1.0E-7	1.0001482219664954E-7	0.0	0	0.0	0.0	3.0E-7	3.0004446658994863E-7	1.0E-7	1.0001482219664954E-7	0.0	0.0	0.0	0.0	0.0	0.0	3.0E-7	3.0004446658994863E-7	0.0	0.0	0.0	0.0	0.0	0.0	0.0	0.0	0.0	0.0	0.0	0.0	0.0	0.0	1.0E-7	1.0001482219664954E-7	0.0	0.0	0.0
082A	1.0E7	9941106.0	2.7E-5	2.534929212101752E-5	0.0	0.0	1.0E-7	1.0059242905165683E-7	0.0	0.0	0.0	0.0	0.0	0.0	0.0	0	0.0	0.0	6.0E-7	6.03554574309941E-7	0.0	0.0	0.0	0.0	0.0	0.0	0.0	0.0	5.0E-7	5.029621452582842E-7	0.0	0.0	0.0	0.0	0.0	0.0	0.0	0.0	0.0	0.0	0.0	0.0	0.0	0.0	0.0	0.0	0.0	0.0	0.0
107A	1.0E7	9997242.0	0.0084678	0.00846863564971219	0.0	0.0	0.0	0.0	0.0	0.0	0.0	0.0	4.0E-7	4.001103504346499E-7	0.0	0	0.0	0.0	1.0E-7	1.0002758760866247E-7	0.0	0.0	1.0E-7	1.0002758760866247E-7	0.0	0.0	0.0	0.0	2.0E-7	2.0005517521732494E-7	2.7E-6	2.7007448654338865E-6	0.0	0.0	1.0E-7	1.0002758760866247E-7	3.0E-7	3.000827628259874E-7	0.0	0.0	0.0	0.0	0.0	0.0	1.0E-7	1.0002758760866247E-7	2.0E-7	2.0005517521732494E-7	0.0
116A	1.0E7	9986394.0	1.083E-4	1.0794687251474356E-4	0.0	0.0	0.0	0.0	0.0	0.0	0.0	0.0	1.0E-7	1.0013624537545784E-7	0.0	0	0.0	0.0	2.0E-7	2.0027249075091568E-7	3.0E-7	3.0040873612637355E-7	2.0E-7	2.0027249075091568E-7	0.0	0.0	0.0	0.0	0.0	0.0	0.0	0.0	0.0	0.0	0.0	0.0	0.0	0.0	0.0	0.0	1.0E-7	1.0013624537545784E-7	0.0	0.0	2.0E-7	2.0027249075091568E-7	1.0E-7	1.0013624537545784E-7	0.0
109A	1.0E7	9997410.0	1.294E-4	1.2773308286846292E-4	0.0	0.0	0.0	0.0	0.0	0.0	0.0	0.0	0.0	0.0	0.0	0	0.0	0.0	2.0E-7	2.000518134196757E-7	0.0	0.0	1.0E-7	1.0002590670983784E-7	0.0	0.0	0.0	0.0	0.0	0.0	7.0E-7	7.00181346968865E-7	0.0	0.0	1.0E-7	1.0002590670983784E-7	5.0E-7	5.001295335491892E-7	0.0	0.0	0.0	0.0	1.0E-7	1.0002590670983784E-7	4.0E-7	4.001036268393514E-7	2.0E-7	2.000518134196757E-7	0.0
3A	1.0E7	9999098.0	2.37E-5	2.2202002620636383E-5	0.0	0.0	0.0	0.0	0.0	0.0	0.0	0.0	0.0	0.0	0.0	0	0.0	0.0	6.0E-7	6.000541248820643E-7	1.0E-7	1.000090208136774E-7	0.0	0.0	0.0	0.0	0.0	0.0	7.0E-7	7.000631456957418E-7	0.0	0.0	0.0	0.0	0.0	0.0	0.0	0.0	0.0	0.0	0.0	0.0	0.0	0.0	1.0E-7	1.000090208136774E-7	0.0	0.0	0.0
083A	1.0E7	9995729.0	7.48E-5	7.063016614396009E-5	0.0	0.0	0.0	0.0	0.0	0.0	0.0	0.0	1.0E-7	1.0004272824923525E-7	0.0	0	0.0	0.0	4.0E-7	4.00170912996941E-7	3.0E-7	3.0012818474770574E-7	1.0E-7	1.0004272824923525E-7	0.0	0.0	0.0	0.0	0.0	0.0	1.0E-7	1.0004272824923525E-7	0.0	0.0	1.0E-7	1.0004272824923525E-7	0.0	0.0	0.0	0.0	0.0	0.0	2.0E-7	2.000854564984705E-7	2.0E-7	2.000854564984705E-7	0.0	0.0	0.0
108A	1.0E7	9998185.0	0.0036244	0.0036243578209445015	0.0	0.0	0.0	0.0	0.0	0.0	0.0	0.0	1.0E-7	1.0001815329482301E-7	0.0	0	0.0	0.0	1.3E-6	1.3002359928326992E-6	0.0	0.0	1.0E-7	1.0001815329482301E-7	0.0	0.0	0.0	0.0	5.0E-7	5.000907664741151E-7	0.0	0.0	0.0	0.0	0.0	0.0	1.0E-7	1.0001815329482301E-7	0.0	0.0	0.0	0.0	0.0	0.0	0.0	0.0	0.0	0.0	0.0
11A	1.0E7	9998319.0	4.99E-5	4.940830553616063E-5	0.0	0.0	0.0	0.0	0.0	0.0	0.0	0.0	1.0E-7	1.0001681282623609E-7	0.0	0	0.0	0.0	7.0E-7	7.001176897836526E-7	0.0	0.0	0.0	0.0	0.0	0.0	0.0	0.0	1.0E-7	1.0001681282623609E-7	0.0	0.0	1.0E-7	1.0001681282623609E-7	1.0E-7	1.0001681282623609E-7	2.0E-7	2.0003362565247217E-7	0.0	0.0	0.0	0.0	0.0	0.0	1.0E-7	1.0001681282623609E-7	0.0	0.0	5.0E-7
081A	1.0E7	9915571.0	7.89E-5	7.805904470856998E-5	0.0	0.0	2.0E-7	2.0170295790328162E-7	0.0	0.0	0.0	0.0	0.0	0.0	0.0	0	0.0	0.0	2.0E-7	2.0170295790328162E-7	3.0E-7	3.0255443685492244E-7	0.0	0.0	0.0	0.0	0.0	0.0	7.0E-7	7.059603526614857E-7	0.0	0.0	0.0	0.0	0.0	0.0	0.0	0.0	0.0	0.0	0.0	0.0	0.0	0.0	0.0	0.0	0.0	0.0	0.0
35A	1.0E7	9999015.0	4.329E-4	4.3174252663887394E-4	0.0	0.0	0.0	0.0	0.0	0.0	0.0	0.0	0.0	0.0	0.0	0	0.0	0.0	0.0	0.0	1.0E-7	1.0000985097032057E-7	0.0	0.0	0.0	0.0	0.0	0.0	0.0	0.0	1.0E-7	1.0000985097032057E-7	0.0	0.0	1.0E-7	1.0000985097032057E-7	4.0E-7	4.000394038812823E-7	0.0	0.0	0.0	0.0	0.0	0.0	1.4E-6	1.400137913584488E-6	0.0	0.0	0.0
20A	1.0E7	9988631.0	1.365E-4	1.3565422528873076E-4	0.0	0.0	0.0	0.0	0.0	0.0	0.0	0.0	1.0E-7	1.0011381940127732E-7	0.0	0	0.0	0.0	3.0E-7	3.003414582038319E-7	1.0E-7	1.0011381940127732E-7	1.0E-7	1.0011381940127732E-7	0.0	0.0	0.0	0.0	0.0	0.0	0.0	0.0	0.0	0.0	0.0	0.0	0.0	0.0	0.0	0.0	0.0	0.0	0.0	0.0	0.0	0.0	2.0E-7	2.0022763880255463E-7	0.0
093A	1.0E7	9993239.0	7.35E-5	7.344965931466265E-5	0.0	0.0	0.0	0.0	0.0	0.0	0.0	0.0	0.0	0.0	0.0	0	0.0	0.0	1.0E-7	1.000676557420472E-7	1.0E-7	1.000676557420472E-7	0.0	0.0	0.0	0.0	0.0	0.0	0.0	0.0	0.0	0.0	0.0	0.0	0.0	0.0	0.0	0.0	0.0	0.0	0.0	0.0	0.0	0.0	0.0	0.0	0.0	0.0	0.0
13A	1.0E7	9991708.0	2.62E-5	2.4920664214766886E-5	0.0	0.0	0.0	0.0	0.0	0.0	1.0E-7	1.0008298881432484E-7	2.0E-7	2.0016597762864969E-7	0.0	0	0.0	0.0	2.0E-7	2.0016597762864969E-7	1.0E-7	1.0008298881432484E-7	0.0	0.0	0.0	0.0	0.0	0.0	0.0	0.0	0.0	0.0	0.0	0.0	0.0	0.0	0.0	0.0	0.0	0.0	0.0	0.0	0.0	0.0	0.0	0.0	0.0	0.0	0.0
1A	1.0E7	9999358.0	5.44E-5	5.120328725104152E-5	0.0	0.0	0.0	0.0	0.0	0.0	0.0	0.0	0.0	0.0	0.0	0	0.0	0.0	6.0E-7	6.000385224731428E-7	0.0	0.0	0.0	0.0	0.0	0.0	0.0	0.0	0.0	0.0	1.0E-7	1.0000642041219047E-7	0.0	0.0	1.0E-7	1.0000642041219047E-7	0.0	0.0	0.0	0.0	0.0	0.0	0.0	0.0	5.0E-7	5.000321020609523E-7	4.0E-7	4.000256816487619E-7	0.0
37A	1.0E7	9997224.0	1.766E-4	1.749485657218444E-4	0.0	0.0	0.0	0.0	0.0	0.0	0.0	0.0	1.0E-7	1.0002776770831583E-7	0.0	0	0.0	0.0	4.0E-7	4.0011107083326333E-7	0.0	0.0	0.0	0.0	0.0	0.0	0.0	0.0	6.0E-7	6.001666062498949E-7	2.0E-7	2.0005553541663167E-7	0.0	0.0	3.0E-7	3.0008330312494746E-7	3.0E-7	3.0008330312494746E-7	0.0	0.0	0.0	0.0	1.0E-7	1.0002776770831583E-7	1.0E-6	1.0002776770831583E-6	0.0	0.0	0.0
084A	1.0E7	9997756.0	9.164E-4	9.14305170080166E-4	0.0	0.0	0.0	0.0	0.0	0.0	0.0	0.0	0.0	0.0	0.0	0	0.0	0.0	7.0E-7	7.001571152566636E-7	1.0E-7	1.0002244503666622E-7	0.0	0.0	0.0	0.0	0.0	0.0	2.0E-7	2.0004489007333245E-7	1.1E-6	1.1002468954033285E-6	0.0	0.0	1.0E-7	1.0002244503666622E-7	0.0	0.0	0.0	0.0	0.0	0.0	0.0	0.0	0.0	0.0	0.0	0.0	0.0
39A	1.0E7	9993940.0	6.76E-5	6.173741287220055E-5	0.0	0.0	0.0	0.0	1.0E-7	1.0006063674586799E-7	0.0	0.0	0.0	0.0	0.0	0	0.0	0.0	2.0E-7	2.0012127349173598E-7	0.0	0.0	0.0	0.0	0.0	0.0	0.0	0.0	0.0	0.0	1.0E-7	1.0006063674586799E-7	0.0	0.0	0.0	0.0	0.0	0.0	0.0	0.0	1.0E-7	1.0006063674586799E-7	0.0	0.0	0.0	0.0	3.0E-7	3.00181910237604E-7	0.0
25A	1.0E7	9994369.0	1.1E-4	1.0736045467202582E-4	0.0	0.0	0.0	0.0	0.0	0.0	0.0	0.0	1.0E-7	1.0005634172602593E-7	0.0	0	5.0E-7	5.002817086301297E-7	3.0E-6	3.001690251780778E-6	2.0E-7	2.0011268345205185E-7	2.0E-7	2.0011268345205185E-7	0.0	0.0	1.0E-7	1.0005634172602593E-7	0.0	0.0	0.0	0.0	0.0	0.0	0.0	0.0	0.0	0.0	0.0	0.0	0.0	0.0	0.0	0.0	0.0	0.0	2.0E-7	2.0011268345205185E-7	0.0
6A	1.0E7	9851870.0	9.62E-5	9.693591165941085E-5	0.0	0.0	0.0	0.0	0.0	0.0	0.0	0.0	2.0E-7	2.030071448364625E-7	0.0	0	0.0	0.0	1.1E-6	1.1165392966005439E-6	2.0E-7	2.030071448364625E-7	1.0E-7	1.0150357241823126E-7	0.0	0.0	0.0	0.0	0.0	0.0	0.0	0.0	0.0	0.0	0.0	0.0	0.0	0.0	0.0	0.0	0.0	0.0	0.0	0.0	0.0	0.0	0.0	0.0	0.0
31A	1.0E7	9998814.0	3.67E-5	3.620429382924815E-5	0.0	0.0	0.0	0.0	0.0	0.0	0.0	0.0	0.0	0.0	0.0	0	0.0	0.0	2.0E-7	2.000237228135257E-7	0.0	0.0	0.0	0.0	0.0	0.0	0.0	0.0	1.0E-7	1.0001186140676284E-7	0.0	0.0	0.0	0.0	0.0	0.0	0.0	0.0	0.0	0.0	0.0	0.0	0.0	0.0	0.0	0.0	1.0E-7	1.0001186140676284E-7	0.0
091A	1.0E7	9986502.0	1.28E-5	1.1415408518418161E-5	0.0	0.0	0.0	0.0	0.0	0.0	0.0	0.0	0.0	0.0	0.0	0	0.0	0.0	3.0E-7	3.004054873267937E-7	1.0E-7	1.0013516244226456E-7	0.0	0.0	0.0	0.0	0.0	0.0	5.0E-7	5.006758122113228E-7	0.0	0.0	0.0	0.0	0.0	0.0	0.0	0.0	0.0	0.0	0.0	0.0	0.0	0.0	0.0	0.0	0.0	0.0	0.0
15A	1.0E7	9991094.0	1.313E-4	1.301158812038001E-4	0.0	0.0	0.0	0.0	0.0	0.0	0.0	0.0	0.0	0.0	0.0	0	0.0	0.0	6.0E-7	6.005348363252313E-7	3.0E-7	3.0026741816261564E-7	0.0	0.0	0.0	0.0	0.0	0.0	4.0E-7	4.0035655755015417E-7	0.0	0.0	0.0	0.0	1.0E-7	1.0008913938753854E-7	2.0E-7	2.0017827877507708E-7	0.0	0.0	0.0	0.0	0.0	0.0	2.0E-7	2.0017827877507708E-7	0.0	0.0	0.0
099A	1.0E7	9995648.0	1.745E-4	1.722749740687147E-4	0.0	0.0	0.0	0.0	0.0	0.0	0.0	0.0	0.0	0.0	0.0	0	0.0	0.0	1.0E-7	1.0004353894815023E-7	3.0E-7	3.001306168444507E-7	0.0	0.0	0.0	0.0	0.0	0.0	0.0	0.0	1.0E-7	1.0004353894815023E-7	0.0	0.0	0.0	0.0	0.0	0.0	0.0	0.0	0.0	0.0	0.0	0.0	1.0E-7	1.0004353894815023E-7	0.0	0.0	0.0
120A	1.0E7	9985068.0	6.93E-5	6.840213807256997E-5	0.0	0.0	0.0	0.0	0.0	0.0	0.0	0.0	0.0	0.0	0.0	0	0.0	0.0	1.0E-6	1.0014954329805266E-6	0.0	0.0	0.0	0.0	0.0	0.0	0.0	0.0	2.0E-7	2.002990865961053E-7	0.0	0.0	0.0	0.0	0.0	0.0	0.0	0.0	0.0	0.0	0.0	0.0	0.0	0.0	1.0E-7	1.0014954329805265E-7	2.0E-7	2.002990865961053E-7	0.0
100A	1.0E7	9981874.0	4.51E-5	4.488135193852377E-5	1.0E-7	1.0018158914849055E-7	1.0E-7	1.0018158914849055E-7	0.0	0.0	0.0	0.0	2.0E-7	2.003631782969811E-7	0.0	0	0.0	0.0	3.0E-7	3.0054476744547167E-7	0.0	0.0	0.0	0.0	0.0	0.0	0.0	0.0	3.0E-7	3.0054476744547167E-7	0.0	0.0	0.0	0.0	0.0	0.0	0.0	0.0	0.0	0.0	0.0	0.0	0.0	0.0	0.0	0.0	0.0	0.0	0.0
29A	1.0E7	9995001.0	2.501E-4	2.492245873712269E-4	0.0	0.0	1.0E-7	1.0005001500249975E-7	0.0	0.0	0.0	0.0	1.0E-7	1.0005001500249975E-7	0.0	0	4.0E-7	4.00200060009999E-7	3.0E-7	3.0015004500749926E-7	0.0	0.0	0.0	0.0	1.0E-7	1.0005001500249975E-7	0.0	0.0	2.0E-7	2.001000300049995E-7	3.0E-7	3.0015004500749926E-7	0.0	0.0	3.0E-7	3.0015004500749926E-7	2.0E-7	2.001000300049995E-7	0.0	0.0	0.0	0.0	0.0	0.0	1.4E-6	1.4007002100349966E-6	0.0	0.0	0.0
085A	1.0E7	9942165.0	3.76E-5	3.7114652593273194E-5	2.0E-7	2.011634286898276E-7	0.0	0.0	0.0	0.0	0.0	0.0	0.0	0.0	0.0	0	0.0	0.0	3.0E-7	3.0174514303474145E-7	0.0	0.0	0.0	0.0	0.0	0.0	0.0	0.0	1.0E-7	1.005817143449138E-7	0.0	0.0	0.0	0.0	0.0	0.0	2.0E-7	2.011634286898276E-7	0.0	0.0	0.0	0.0	0.0	0.0	3.0E-7	3.0174514303474145E-7	0.0	0.0	0.0
28A	1.0E7	9985464.0	8.6E-6	5.608152009761389E-6	0.0	0.0	1.0E-7	1.0014557160288195E-7	0.0	0.0	0.0	0.0	0.0	0.0	0.0	0	0.0	0.0	0.0	0.0	1.0E-7	1.0014557160288195E-7	0.0	0.0	0.0	0.0	0.0	0.0	1.0E-7	1.0014557160288195E-7	0.0	0.0	0.0	0.0	0.0	0.0	0.0	0.0	0.0	0.0	0.0	0.0	0.0	0.0	0.0	0.0	0.0	0.0	0.0
119A	1.0E7	9994533.0	0.0027445	0.0027454009106778676	0.0	0.0	0.0	0.0	0.0	0.0	0.0	0.0	0.0	0.0	0.0	0	0.0	0.0	2.0E-7	2.0010939980887552E-7	3.0E-7	3.001640997133133E-7	0.0	0.0	0.0	0.0	0.0	0.0	2.0E-7	2.0010939980887552E-7	2.4E-6	2.4013127977065063E-6	0.0	0.0	0.0	0.0	1.0E-7	1.0005469990443776E-7	1.0E-7	1.0005469990443776E-7	0.0	0.0	0.0	0.0	3.0E-7	3.001640997133133E-7	2.0E-7	2.0010939980887552E-7	0.0
7A	1.0E7	9997286.0	4.21E-5	3.300895863137255E-5	0.0	0.0	0.0	0.0	0.0	0.0	0.0	0.0	1.0E-7	1.0002714736779562E-7	0.0	0	0.0	0.0	1.0E-7	1.0002714736779562E-7	0.0	0.0	0.0	0.0	0.0	0.0	0.0	0.0	0.0	0.0	0.0	0.0	0.0	0.0	0.0	0.0	0.0	0.0	0.0	0.0	0.0	0.0	0.0	0.0	0.0	0.0	0.0	0.0	0.0
101A	1.0E7	9997155.0	3.87E-5	3.510998879181127E-5	0.0	0.0	5.0E-7	5.001422904816421E-7	0.0	0.0	0.0	0.0	0.0	0.0	0.0	0	0.0	0.0	0.0	0.0	1.0E-7	1.000284580963284E-7	0.0	0.0	0.0	0.0	0.0	0.0	0.0	0.0	1.0E-7	1.000284580963284E-7	0.0	0.0	0.0	0.0	0.0	0.0	0.0	0.0	0.0	0.0	0.0	0.0	0.0	0.0	0.0	0.0	0.0
098A	1.0E7	9996395.0	6.84E-5	6.64239458324726E-5	0.0	0.0	0.0	0.0	0.0	0.0	0.0	0.0	1.0E-7	1.0003606300071176E-7	1.0E-7	0	0.0	0.0	2.0E-6	2.000721260014235E-6	1.0E-7	1.0003606300071176E-7	0.0	0.0	0.0	0.0	0.0	0.0	2.0E-7	2.0007212600142352E-7	0.0	0.0	0.0	0.0	0.0	0.0	1.0E-7	1.0003606300071176E-7	0.0	0.0	0.0	0.0	0.0	0.0	2.0E-7	2.0007212600142352E-7	0.0	0.0	0.0
10A	1.0E7	9968223.0	6.23E-5	5.958935710005685E-5	0.0	0.0	0.0	0.0	0.0	0.0	0.0	0.0	0.0	0.0	1.0E-7	0	0.0	0.0	1.3E-6	1.3041441789574732E-6	0.0	0.0	0.0	0.0	0.0	0.0	0.0	0.0	2.0E-7	2.006375659934574E-7	0.0	0.0	0.0	0.0	0.0	0.0	0.0	0.0	0.0	0.0	0.0	0.0	0.0	0.0	0.0	0.0	0.0	0.0	0.0
094A	1.0E7	9996842.0	4.69E-5	4.631462615894099E-5	0.0	0.0	0.0	0.0	0.0	0.0	0.0	0.0	1.0E-7	1.0003158997611445E-7	0.0	0	0.0	0.0	1.0E-7	1.0003158997611445E-7	0.0	0.0	0.0	0.0	0.0	0.0	0.0	0.0	0.0	0.0	1.0E-7	1.0003158997611445E-7	0.0	0.0	0.0	0.0	1.0E-7	1.0003158997611445E-7	0.0	0.0	0.0	0.0	0.0	0.0	1.0E-7	1.0003158997611445E-7	0.0	0.0	0.0
[truncated: 1,009 more columns]
