# Supplementary material for: Recent urbanization in China is correlated with a Westernized microbiome encoding increased virulence and antibiotic resistance genes
Source: Microbiome. 2017 Sep 15;5:121. doi: 10.1186/s40168-017-0338-7 (PMC5603068; doi:10.1186/s40168-017-0338-7)
Supplement: Supplementary file 24 — Supplementary zip file. Code and input tables used to generate the figures and tables in this paper. (ZIP 16846 kb) [file 40168_2017_338_MOESM24_ESM.zip › UrbanRuralChina/CARDandMvirDB/VFDBfull_results.txt]

sample	numberReads	numberNonHumanReads	proportionReadsMapped	proportionReadsMappedNonHuman	VFG000029(gi:33591342)	nonhuman VFG000029(gi:33591342)	VFG000036(gi:33591349)	nonhuman VFG000036(gi:33591349)	VFG000064(gi:33593260)	nonhuman VFG000064(gi:33593260)	VFG000077(gi:16804506)	nonhuman VFG000077(gi:16804506)	VFG000079(gi:16802278)	nonhuman VFG000079(gi:16802278)	VFG000080(gi:16803037)	nonhuman VFG000080(gi:16803037)	VFG000116(gi:15600676)	nonhuman VFG000116(gi:15600676)	VFG000130(gi:15598744)	nonhuman VFG000130(gi:15598744)	VFG000133(gi:15598747)	nonhuman VFG000133(gi:15598747)	VFG000141(gi:15600181)	nonhuman VFG000141(gi:15600181)	VFG000142(gi:15600204)	nonhuman VFG000142(gi:15600204)	VFG000143(gi:15600205)	nonhuman VFG000143(gi:15600205)	VFG000163(gi:15597594)	nonhuman VFG000163(gi:15597594)	VFG000166(gi:15599422)	nonhuman VFG000166(gi:15599422)	VFG000168(gi:15599424)	nonhuman VFG000168(gi:15599424)	VFG000182(gi:15598299)	nonhuman VFG000182(gi:15598299)	VFG000188(gi:15596890)	nonhuman VFG000188(gi:15596890)	VFG000192(gi:15596894)	nonhuman VFG000192(gi:15596894)	VFG000200(gi:15596902)	nonhuman VFG000200(gi:15596902)	VFG000232(gi:15675990)	nonhuman VFG000232(gi:15675990)	VFG000233(gi:15676245)	nonhuman VFG000233(gi:15676245)	VFG000251(gi:15677983)	nonhuman VFG000251(gi:15677983)	VFG000270(gi:15644702)	nonhuman VFG000270(gi:15644702)	VFG000330(gi:16272595)	nonhuman VFG000330(gi:16272595)	VFG000331(gi:16273426)	nonhuman VFG000331(gi:16273426)	VFG000332(gi:16273039)	nonhuman VFG000332(gi:16273039)	VFG000333(gi:16272494)	nonhuman VFG000333(gi:16272494)	VFG000335(gi:16273088)	nonhuman VFG000335(gi:16273088)	VFG000337(gi:16272928)	nonhuman VFG000337(gi:16272928)	VFG000342(gi:30995354)	nonhuman VFG000342(gi:30995354)	VFG000343(gi:30995355)	nonhuman VFG000343(gi:30995355)	VFG000347(gi:16272652)	nonhuman VFG000347(gi:16272652)	VFG000358(gi:16122154)	nonhuman VFG000358(gi:16122154)	VFG000359(gi:16122155)	nonhuman VFG000359(gi:16122155)	VFG000360(gi:16122156)	nonhuman VFG000360(gi:16122156)	VFG000361(gi:16122157)	nonhuman VFG000361(gi:16122157)	VFG000362(gi:16122158)	nonhuman VFG000362(gi:16122158)	VFG000363(gi:16122159)	nonhuman VFG000363(gi:16122159)	VFG000364(gi:16122160)	nonhuman VFG000364(gi:16122160)	VFG000365(gi:16122161)	nonhuman VFG000365(gi:16122161)	VFG000366(gi:16122162)	nonhuman VFG000366(gi:16122162)	VFG000367(gi:16122163)	nonhuman VFG000367(gi:16122163)	VFG000368(gi:16122164)	nonhuman VFG000368(gi:16122164)	VFG000427(gi:16763117)	nonhuman VFG000427(gi:16763117)	VFG000429(gi:16763121)	nonhuman VFG000429(gi:16763121)	VFG000431(gi:16763123)	nonhuman VFG000431(gi:16763123)	VFG000454(gi:16766924)	nonhuman VFG000454(gi:16766924)	VFG000457(gi:16764499)	nonhuman VFG000457(gi:16764499)	VFG000462(gi:16764495)	nonhuman VFG000462(gi:16764495)	VFG000475(gi:16764586)	nonhuman VFG000475(gi:16764586)	VFG000477(gi:16766230)	nonhuman VFG000477(gi:16766230)	VFG000478(gi:16764063)	nonhuman VFG000478(gi:16764063)	VFG000543(gi:16766188)	nonhuman VFG000543(gi:16766188)	VFG000574(gi:16767047)	nonhuman VFG000574(gi:16767047)	VFG000575(gi:16767048)	nonhuman VFG000575(gi:16767048)	VFG000581(gi:16767511)	nonhuman VFG000581(gi:16767511)	VFG000615(gi:56480400)	nonhuman VFG000615(gi:56480400)	VFG000616(gi:24114945)	nonhuman VFG000616(gi:24114945)	VFG000617(gi:24114946)	nonhuman VFG000617(gi:24114946)	VFG000618(gi:24114947)	nonhuman VFG000618(gi:24114947)	VFG000619(gi:56480401)	nonhuman VFG000619(gi:56480401)	VFG000630(gi:24114232)	nonhuman VFG000630(gi:24114232)	VFG000635(gi:56480227)	nonhuman VFG000635(gi:56480227)	VFG000636(gi:56961682)	nonhuman VFG000636(gi:56961682)	VFG000669(gi:24111747)	nonhuman VFG000669(gi:24111747)	VFG000670(gi:24111748)	nonhuman VFG000670(gi:24111748)	VFG000683	nonhuman VFG000683	VFG000685(gi:30962634)	nonhuman VFG000685(gi:30962634)	VFG000687(gi:30962636)	nonhuman VFG000687(gi:30962636)	VFG000692(gi:30962641)	nonhuman VFG000692(gi:30962641)	VFG000694(gi:30962643)	nonhuman VFG000694(gi:30962643)	VFG000695	nonhuman VFG000695	VFG000698(gi:30962646)	nonhuman VFG000698(gi:30962646)	VFG000699(gi:30962647)	nonhuman VFG000699(gi:30962647)	VFG000704(gi:30962652)	nonhuman VFG000704(gi:30962652)	VFG000705(gi:30962653)	nonhuman VFG000705(gi:30962653)	VFG000707	nonhuman VFG000707	VFG000725(gi:2865286)	nonhuman VFG000725(gi:2865286)	VFG000734(gi:2865294)	nonhuman VFG000734(gi:2865294)	VFG000756(gi:6009386)	nonhuman VFG000756(gi:6009386)	VFG000772(gi:11527908)	nonhuman VFG000772(gi:11527908)	VFG000797(gi:15804214)	nonhuman VFG000797(gi:15804214)	VFG000799(gi:15804216)	nonhuman VFG000799(gi:15804216)	VFG000820(gi:15804237)	nonhuman VFG000820(gi:15804237)	VFG000840(gi:75994494)	nonhuman VFG000840(gi:75994494)	VFG000844(gi:75994466)	nonhuman VFG000844(gi:75994466)	VFG000845(gi:75994541)	nonhuman VFG000845(gi:75994541)	VFG000848(gi:531399)	nonhuman VFG000848(gi:531399)	VFG000849(gi:531398)	nonhuman VFG000849(gi:531398)	VFG000850(gi:531397)	nonhuman VFG000850(gi:531397)	VFG000856(gi:22001088)	nonhuman VFG000856(gi:22001088)	VFG000857(gi:22001087)	nonhuman VFG000857(gi:22001087)	VFG000859(gi:387610010)	nonhuman VFG000859(gi:387610010)	VFG000861(gi:387610008)	nonhuman VFG000861(gi:387610008)	VFG000862(gi:387604896)	nonhuman VFG000862(gi:387604896)	VFG000863(gi:7649755)	nonhuman VFG000863(gi:7649755)	VFG000864(gi:471302)	nonhuman VFG000864(gi:471302)	VFG000865(gi:387604907)	nonhuman VFG000865(gi:387604907)	VFG000871(gi:26251199)	nonhuman VFG000871(gi:26251199)	VFG000872(gi:26251200)	nonhuman VFG000872(gi:26251200)	VFG000873(gi:26251201)	nonhuman VFG000873(gi:26251201)	VFG000874(gi:26251202)	nonhuman VFG000874(gi:26251202)	VFG000875(gi:26251203)	nonhuman VFG000875(gi:26251203)	VFG000876(gi:26251204)	nonhuman VFG000876(gi:26251204)	VFG000877(gi:26251205)	nonhuman VFG000877(gi:26251205)	VFG000878(gi:26251207)	nonhuman VFG000878(gi:26251207)	VFG000879(gi:26251208)	nonhuman VFG000879(gi:26251208)	VFG000880(gi:26249428)	nonhuman VFG000880(gi:26249428)	VFG000881	nonhuman VFG000881	VFG000882(gi:26249427)	nonhuman VFG000882(gi:26249427)	VFG000883(gi:26249426)	nonhuman VFG000883(gi:26249426)	VFG000884(gi:26249425)	nonhuman VFG000884(gi:26249425)	VFG000885(gi:26249424)	nonhuman VFG000885(gi:26249424)	VFG000886(gi:26249423)	nonhuman VFG000886(gi:26249423)	VFG000887(gi:26249421)	nonhuman VFG000887(gi:26249421)	VFG000888(gi:26249420)	nonhuman VFG000888(gi:26249420)	VFG000889(gi:26249419)	nonhuman VFG000889(gi:26249419)	VFG000891(gi:26250997)	nonhuman VFG000891(gi:26250997)	VFG000893(gi:26250996)	nonhuman VFG000893(gi:26250996)	VFG000894(gi:26250995)	nonhuman VFG000894(gi:26250995)	VFG000895(gi:26250994)	nonhuman VFG000895(gi:26250994)	VFG000896(gi:26250993)	nonhuman VFG000896(gi:26250993)	VFG000902(gi:26249454)	nonhuman VFG000902(gi:26249454)	VFG000903(gi:26246250)	nonhuman VFG000903(gi:26246250)	VFG000904(gi:26246291)	nonhuman VFG000904(gi:26246291)	VFG000906(gi:26249405)	nonhuman VFG000906(gi:26249405)	VFG000907(gi:26249408)	nonhuman VFG000907(gi:26249408)	VFG000909(gi:26247113)	nonhuman VFG000909(gi:26247113)	VFG000910(gi:26247114)	nonhuman VFG000910(gi:26247114)	VFG000911(gi:26247115)	nonhuman VFG000911(gi:26247115)	VFG000912(gi:26247116)	nonhuman VFG000912(gi:26247116)	VFG000916(gi:26250129)	nonhuman VFG000916(gi:26250129)	VFG000917(gi:26250130)	nonhuman VFG000917(gi:26250130)	VFG000918(gi:26250135)	nonhuman VFG000918(gi:26250135)	VFG000919(gi:26250136)	nonhuman VFG000919(gi:26250136)	VFG000920(gi:26250137)	nonhuman VFG000920(gi:26250137)	VFG000921(gi:26250138)	nonhuman VFG000921(gi:26250138)	VFG000922(gi:26250139)	nonhuman VFG000922(gi:26250139)	VFG000923(gi:26246561)	nonhuman VFG000923(gi:26246561)	VFG000924(gi:26246571)	nonhuman VFG000924(gi:26246571)	VFG000925(gi:26246567)	nonhuman VFG000925(gi:26246567)	VFG000926(gi:26246569)	nonhuman VFG000926(gi:26246569)	VFG000927(gi:26246566)	nonhuman VFG000927(gi:26246566)	VFG000928(gi:26246568)	nonhuman VFG000928(gi:26246568)	VFG000929(gi:26246560)	nonhuman VFG000929(gi:26246560)	VFG000930(gi:26246565)	nonhuman VFG000930(gi:26246565)	VFG000931(gi:26246572)	nonhuman VFG000931(gi:26246572)	VFG000932(gi:26246573)	nonhuman VFG000932(gi:26246573)	VFG000933(gi:26246574)	nonhuman VFG000933(gi:26246574)	VFG000934(gi:26246575)	nonhuman VFG000934(gi:26246575)	VFG000935(gi:26247124)	nonhuman VFG000935(gi:26247124)	VFG000936(gi:26249458)	nonhuman VFG000936(gi:26249458)	VFG000937(gi:26249459)	nonhuman VFG000937(gi:26249459)	VFG000938(gi:26249460)	nonhuman VFG000938(gi:26249460)	VFG000939(gi:26249461)	nonhuman VFG000939(gi:26249461)	VFG000940(gi:26249462)	nonhuman VFG000940(gi:26249462)	VFG000942(gi:13241931)	nonhuman VFG000942(gi:13241931)	VFG000943(gi:13241932)	nonhuman VFG000943(gi:13241932)	VFG000944(gi:13241933)	nonhuman VFG000944(gi:13241933)	VFG000959(gi:15675016)	nonhuman VFG000959(gi:15675016)	VFG000963(gi:15675934)	nonhuman VFG000963(gi:15675934)	VFG001156(gi:482843)	nonhuman VFG001156(gi:482843)	VFG001223(gi:15595592)	nonhuman VFG001223(gi:15595592)	VFG001248(gi:15596294)	nonhuman VFG001248(gi:15596294)	VFG001269(gi:33591935)	nonhuman VFG001269(gi:33591935)	VFG001280(gi:21282246)	nonhuman VFG001280(gi:21282246)	VFG001289(gi:21282493)	nonhuman VFG001289(gi:21282493)	VFG001300(gi:21281856)	nonhuman VFG001300(gi:21281856)	VFG001301(gi:21281857)	nonhuman VFG001301(gi:21281857)	VFG001311(gi:21281867)	nonhuman VFG001311(gi:21281867)	VFG001313(gi:21281813)	nonhuman VFG001313(gi:21281813)	VFG001314(gi:21284287)	nonhuman VFG001314(gi:21284287)	VFG001315(gi:21283858)	nonhuman VFG001315(gi:21283858)	VFG001317(gi:151221252)	nonhuman VFG001317(gi:151221252)	VFG001321(gi:151221256)	nonhuman VFG001321(gi:151221256)	VFG001329(gi:22537348)	nonhuman VFG001329(gi:22537348)	VFG001344(gi:22537325)	nonhuman VFG001344(gi:22537325)	VFG001347(gi:22537328)	nonhuman VFG001347(gi:22537328)	VFG001348(gi:22537329)	nonhuman VFG001348(gi:22537329)	VFG001353(gi:15900312)	nonhuman VFG001353(gi:15900312)	VFG001354(gi:15900810)	nonhuman VFG001354(gi:15900810)	VFG001355(gi:15902008)	nonhuman VFG001355(gi:15902008)	VFG001359(gi:15901485)	nonhuman VFG001359(gi:15901485)	VFG001360(gi:15901522)	nonhuman VFG001360(gi:15901522)	VFG001362(gi:15900016)	nonhuman VFG001362(gi:15900016)	VFG001364(gi:15900247)	nonhuman VFG001364(gi:15900247)	VFG001368(gi:15900278)	nonhuman VFG001368(gi:15900278)	VFG001370(gi:15900280)	nonhuman VFG001370(gi:15900280)	VFG001373(gi:15900286)	nonhuman VFG001373(gi:15900286)	VFG001374(gi:15900287)	nonhuman VFG001374(gi:15900287)	VFG001375(gi:15900288)	nonhuman VFG001375(gi:15900288)	VFG001376(gi:15900289)	nonhuman VFG001376(gi:15900289)	VFG001377(gi:15903474)	nonhuman VFG001377(gi:15903474)	VFG001378(gi:15903579)	nonhuman VFG001378(gi:15903579)	VFG001391(gi:15608301)	nonhuman VFG001391(gi:15608301)	VFG001399(gi:15609357)	nonhuman VFG001399(gi:15609357)	VFG001404(gi:15609565)	nonhuman VFG001404(gi:15609565)	VFG001405(gi:15609840)	nonhuman VFG001405(gi:15609840)	VFG001424(gi:2290538)	nonhuman VFG001424(gi:2290538)	VFG001437(gi:4836791)	nonhuman VFG001437(gi:4836791)	VFG001441(gi:4835717)	nonhuman VFG001441(gi:4835717)	VFG001442(gi:18152905)	nonhuman VFG001442(gi:18152905)	VFG001443(gi:7188818)	nonhuman VFG001443(gi:7188818)	VFG001444(gi:9965749)	nonhuman VFG001444(gi:9965749)	VFG001445(gi:150860)	nonhuman VFG001445(gi:150860)	VFG001448(gi:409035)	nonhuman VFG001448(gi:409035)	VFG001449(gi:146567)	nonhuman VFG001449(gi:146567)	VFG001450(gi:146565)	nonhuman VFG001450(gi:146565)	VFG001713(gi:26249417)	nonhuman VFG001713(gi:26249417)	VFG001731(gi:26249445)	nonhuman VFG001731(gi:26249445)	VFG001795(gi:37572662)	nonhuman VFG001795(gi:37572662)	VFG001827(gi:82524744)	nonhuman VFG001827(gi:82524744)	VFG001855(gi:52840925)	nonhuman VFG001855(gi:52840925)	VFG001888(gi:52842130)	nonhuman VFG001888(gi:52842130)	VFG001916(gi:15792213)	nonhuman VFG001916(gi:15792213)	VFG001967(gi:15792757)	nonhuman VFG001967(gi:15792757)	VFG001968(gi:15792758)	nonhuman VFG001968(gi:15792758)	VFG001969(gi:15792759)	nonhuman VFG001969(gi:15792759)	VFG002045(gi:33592925)	nonhuman VFG002045(gi:33592925)	VFG002046(gi:82778250)	nonhuman VFG002046(gi:82778250)	VFG002047(gi:82778251)	nonhuman VFG002047(gi:82778251)	VFG002048(gi:82778252)	nonhuman VFG002048(gi:82778252)	VFG002049(gi:82778253)	nonhuman VFG002049(gi:82778253)	VFG002050(gi:82778254)	nonhuman VFG002050(gi:82778254)	VFG002051(gi:82778255)	nonhuman VFG002051(gi:82778255)	VFG002052(gi:82778256)	nonhuman VFG002052(gi:82778256)	VFG002053(gi:82778257)	nonhuman VFG002053(gi:82778257)	VFG002054(gi:82778258)	nonhuman VFG002054(gi:82778258)	VFG002055(gi:82778259)	nonhuman VFG002055(gi:82778259)	VFG002056(gi:82778260)	nonhuman VFG002056(gi:82778260)	VFG002059(gi:15595271)	nonhuman VFG002059(gi:15595271)	VFG002061(gi:15595273)	nonhuman VFG002061(gi:15595273)	VFG002067(gi:15595279)	nonhuman VFG002067(gi:15595279)	VFG002070(gi:15595282)	nonhuman VFG002070(gi:15595282)	VFG002084(gi:15600887)	nonhuman VFG002084(gi:15600887)	VFG002085(gi:15600888)	nonhuman VFG002085(gi:15600888)	VFG002093(gi:15600879)	nonhuman VFG002093(gi:15600879)	VFG002122(gi:15800521)	nonhuman VFG002122(gi:15800521)	VFG002160(gi:16803869)	nonhuman VFG002160(gi:16803869)	VFG002165(gi:29376585)	nonhuman VFG002165(gi:29376585)	VFG002166(gi:29375675)	nonhuman VFG002166(gi:29375675)	VFG002180(gi:29376977)	nonhuman VFG002180(gi:29376977)	VFG002182(gi:29376979)	nonhuman VFG002182(gi:29376979)	VFG002184(gi:29376981)	nonhuman VFG002184(gi:29376981)	VFG002186(gi:29376983)	nonhuman VFG002186(gi:29376983)	VFG002187(gi:29376984)	nonhuman VFG002187(gi:29376984)	VFG002189(gi:29376986)	nonhuman VFG002189(gi:29376986)	VFG002196(gi:29377483)	nonhuman VFG002196(gi:29377483)	VFG002219(gi:17988120)	nonhuman VFG002219(gi:17988120)	VFG002274(gi:18309018)	nonhuman VFG002274(gi:18309018)	VFG002276(gi:18309155)	nonhuman VFG002276(gi:18309155)	VFG002277(gi:18309173)	nonhuman VFG002277(gi:18309173)	VFG002278(gi:18309863)	nonhuman VFG002278(gi:18309863)	VFG002279(gi:18310216)	nonhuman VFG002279(gi:18310216)	VFG002280(gi:18310261)	nonhuman VFG002280(gi:18310261)	VFG002281(gi:18310505)	nonhuman VFG002281(gi:18310505)	VFG002282(gi:18309828)	nonhuman VFG002282(gi:18309828)	VFG002283(gi:18309707)	nonhuman VFG002283(gi:18309707)	VFG002284(gi:18309535)	nonhuman VFG002284(gi:18309535)	VFG002285(gi:110800384)	nonhuman VFG002285(gi:110800384)	VFG002319(gi:123442749)	nonhuman VFG002319(gi:123442749)	VFG002321(gi:123442751)	nonhuman VFG002321(gi:123442751)	VFG002322(gi:123442752)	nonhuman VFG002322(gi:123442752)	VFG002323(gi:123442753)	nonhuman VFG002323(gi:123442753)	VFG002329(gi:123442765)	nonhuman VFG002329(gi:123442765)	VFG002331(gi:123442767)	nonhuman VFG002331(gi:123442767)	VFG002335(gi:123442771)	nonhuman VFG002335(gi:123442771)	VFG002336(gi:123442772)	nonhuman VFG002336(gi:123442772)	VFG002338(gi:123442774)	nonhuman VFG002338(gi:123442774)	VFG002342(gi:123442778)	nonhuman VFG002342(gi:123442778)	VFG002344(gi:123442780)	nonhuman VFG002344(gi:123442780)	VFG002346(gi:123442782)	nonhuman VFG002346(gi:123442782)	VFG002356(gi:123442793)	nonhuman VFG002356(gi:123442793)	VFG002362(gi:123443280)	nonhuman VFG002362(gi:123443280)	VFG002365(gi:123443283)	nonhuman VFG002365(gi:123443283)	VFG002376(gi:123443294)	nonhuman VFG002376(gi:123443294)	VFG002377(gi:123443295)	nonhuman VFG002377(gi:123443295)	VFG002404(gi:21281989)	nonhuman VFG002404(gi:21281989)	VFG002409(gi:21281992)	nonhuman VFG002409(gi:21281992)	VFG002412(gi:15799997)	nonhuman VFG002412(gi:15799997)	VFG002413(gi:15799999)	nonhuman VFG002413(gi:15799999)	VFG002414(gi:15799998)	nonhuman VFG002414(gi:15799998)	VFG002415(gi:15799996)	nonhuman VFG002415(gi:15799996)	VFG002416(gi:15799995)	nonhuman VFG002416(gi:15799995)	VFG002417(gi:15799994)	nonhuman VFG002417(gi:15799994)	VFG002419(gi:21281935)	nonhuman VFG002419(gi:21281935)	VFG002421(gi:21284070)	nonhuman VFG002421(gi:21284070)	VFG002480(gi:53722524)	nonhuman VFG002480(gi:53722524)	VFG002514(gi:53717917)	nonhuman VFG002514(gi:53717917)	VFG002522(gi:53720904)	nonhuman VFG002522(gi:53720904)	VFG002615(gi:1174629)	nonhuman VFG002615(gi:1174629)	VFG002652(gi:16122093)	nonhuman VFG002652(gi:16122093)	VFG002660(gi:16122080)	nonhuman VFG002660(gi:16122080)	VFG002667(gi:16122073)	nonhuman VFG002667(gi:16122073)	VFG002685(gi:16122045)	nonhuman VFG002685(gi:16122045)	VFG002690(gi:16123271)	nonhuman VFG002690(gi:16123271)	VFG002693(gi:1175919)	nonhuman VFG002693(gi:1175919)	VFG002711(gi:2765179)	nonhuman VFG002711(gi:2765179)	VFG002742(gi:22126286)	nonhuman VFG002742(gi:22126286)	VFG002743(gi:22126285)	nonhuman VFG002743(gi:22126285)	VFG002747(gi:22126281)	nonhuman VFG002747(gi:22126281)	VFG002749(gi:22126279)	nonhuman VFG002749(gi:22126279)	VFG002779(gi:22126362)	nonhuman VFG002779(gi:22126362)	VFG002786(gi:22126369)	nonhuman VFG002786(gi:22126369)	VFG002850(gi:108807164)	nonhuman VFG002850(gi:108807164)	VFG002876(gi:108807282)	nonhuman VFG002876(gi:108807282)	VFG002881(gi:108807287)	nonhuman VFG002881(gi:108807287)	VFG002883(gi:108807289)	nonhuman VFG002883(gi:108807289)	VFG002901(gi:108808062)	nonhuman VFG002901(gi:108808062)	VFG002915(gi:108807199)	nonhuman VFG002915(gi:108807199)	VFG002961(gi:49482396)	nonhuman VFG002961(gi:49482396)	VFG002962(gi:15923143)	nonhuman VFG002962(gi:15923143)	VFG002964(gi:57651157)	nonhuman VFG002964(gi:57651157)	VFG002965(gi:73661372)	nonhuman VFG002965(gi:73661372)	VFG002966(gi:70725392)	nonhuman VFG002966(gi:70725392)	VFG002967(gi:87162229)	nonhuman VFG002967(gi:87162229)	VFG002968(gi:82749865)	nonhuman VFG002968(gi:82749865)	VFG002969(gi:88193930)	nonhuman VFG002969(gi:88193930)	VFG002970(gi:15925856)	nonhuman VFG002970(gi:15925856)	VFG003114(gi:45441463)	nonhuman VFG003114(gi:45441463)	VFG003118(gi:45441467)	nonhuman VFG003118(gi:45441467)	VFG003119(gi:45441468)	nonhuman VFG003119(gi:45441468)	VFG003124(gi:45441473)	nonhuman VFG003124(gi:45441473)	VFG003143(gi:45441370)	nonhuman VFG003143(gi:45441370)	VFG003249(gi:145598508)	nonhuman VFG003249(gi:145598508)	VFG003250(gi:145598507)	nonhuman VFG003250(gi:145598507)	VFG003285(gi:145598585)	nonhuman VFG003285(gi:145598585)	VFG003381(gi:51595929)	nonhuman VFG003381(gi:51595929)	VFG003383(gi:51595931)	nonhuman VFG003383(gi:51595931)	VFG003384(gi:51595932)	nonhuman VFG003384(gi:51595932)	VFG003385(gi:51595933)	nonhuman VFG003385(gi:51595933)	VFG003386(gi:51595934)	nonhuman VFG003386(gi:51595934)	VFG003387(gi:51595935)	nonhuman VFG003387(gi:51595935)	VFG003402(gi:51595359)	nonhuman VFG003402(gi:51595359)	VFG003403(gi:51595360)	nonhuman VFG003403(gi:51595360)	VFG003406(gi:51595363)	nonhuman VFG003406(gi:51595363)	VFG003411(gi:51596049)	nonhuman VFG003411(gi:51596049)	VFG003418(gi:51596036)	nonhuman VFG003418(gi:51596036)	VFG003422(gi:51596032)	nonhuman VFG003422(gi:51596032)	VFG003433(gi:51596013)	nonhuman VFG003433(gi:51596013)	VFG003435(gi:51596011)	nonhuman VFG003435(gi:51596011)	VFG003443(gi:51596002)	nonhuman VFG003443(gi:51596002)	VFG003499(gi:123442844)	nonhuman VFG003499(gi:123442844)	VFG003500(gi:123442843)	nonhuman VFG003500(gi:123442843)	VFG003501(gi:123442842)	nonhuman VFG003501(gi:123442842)	VFG003502(gi:123442841)	nonhuman VFG003502(gi:123442841)	VFG003503(gi:123442840)	nonhuman VFG003503(gi:123442840)	VFG003504(gi:123442839)	nonhuman VFG003504(gi:123442839)	VFG003505(gi:123442838)	nonhuman VFG003505(gi:123442838)	VFG003506(gi:123442837)	nonhuman VFG003506(gi:123442837)	VFG003507(gi:123442836)	nonhuman VFG003507(gi:123442836)	VFG003508(gi:123442835)	nonhuman VFG003508(gi:123442835)	VFG003509(gi:123442834)	nonhuman VFG003509(gi:123442834)	VFG003651(gi:16761648)	nonhuman VFG003651(gi:16761648)	VFG003674(gi:62181377)	nonhuman VFG003674(gi:62181377)	VFG004041(gi:56415648)	nonhuman VFG004041(gi:56415648)	VFG004044(gi:16762553)	nonhuman VFG004044(gi:16762553)	VFG004056(gi:16760105)	nonhuman VFG004056(gi:16760105)	VFG004059(gi:62179751)	nonhuman VFG004059(gi:62179751)	VFG004061(gi:16760106)	nonhuman VFG004061(gi:16760106)	VFG004063(gi:56413783)	nonhuman VFG004063(gi:56413783)	VFG004064(gi:62179752)	nonhuman VFG004064(gi:62179752)	VFG004069(gi:62179152)	nonhuman VFG004069(gi:62179152)	VFG004079(gi:3333009)	nonhuman VFG004079(gi:3333009)	VFG004089(gi:62179156)	nonhuman VFG004089(gi:62179156)	VFG004099(gi:62179158)	nonhuman VFG004099(gi:62179158)	VFG004109(gi:62179160)	nonhuman VFG004109(gi:62179160)	VFG004111(gi:16760016)	nonhuman VFG004111(gi:16760016)	VFG004118(gi:56413868)	nonhuman VFG004118(gi:56413868)	VFG004124(gi:62179661)	nonhuman VFG004124(gi:62179661)	VFG004131(gi:16760020)	nonhuman VFG004131(gi:16760020)	VFG004155(gi:16763413)	nonhuman VFG004155(gi:16763413)	VFG004185(gi:3336090)	nonhuman VFG004185(gi:3336090)	VFG004217(gi:29144775)	nonhuman VFG004217(gi:29144775)	VFG004230(gi:29140729)	nonhuman VFG004230(gi:29140729)	VFG004245(gi:16763718)	nonhuman VFG004245(gi:16763718)	VFG004246(gi:16759321)	nonhuman VFG004246(gi:16759321)	VFG004265(gi:16765479)	nonhuman VFG004265(gi:16765479)	VFG004266(gi:16761092)	nonhuman VFG004266(gi:16761092)	VFG004267(gi:1069928)	nonhuman VFG004267(gi:1069928)	VFG004269(gi:62180735)	nonhuman VFG004269(gi:62180735)	VFG004273(gi:56412936)	nonhuman VFG004273(gi:56412936)	VFG004281(gi:16761805)	nonhuman VFG004281(gi:16761805)	VFG004298(gi:62181459)	nonhuman VFG004298(gi:62181459)	VFG004323(gi:3176190)	nonhuman VFG004323(gi:3176190)	VFG004341(gi:1250168)	nonhuman VFG004341(gi:1250168)	VFG004345(gi:16767832)	nonhuman VFG004345(gi:16767832)	VFG004386(gi:56412452)	nonhuman VFG004386(gi:56412452)	VFG004387(gi:56412453)	nonhuman VFG004387(gi:56412453)	VFG004388(gi:56412454)	nonhuman VFG004388(gi:56412454)	VFG004394(gi:16759296)	nonhuman VFG004394(gi:16759296)	VFG004430(gi:1250267)	nonhuman VFG004430(gi:1250267)	VFG004432(gi:56415643)	nonhuman VFG004432(gi:56415643)	VFG004433(gi:62182248)	nonhuman VFG004433(gi:62182248)	VFG004438(gi:3335007)	nonhuman VFG004438(gi:3335007)	VFG004442(gi:3178868)	nonhuman VFG004442(gi:3178868)	VFG004472(gi:15925853)	nonhuman VFG004472(gi:15925853)	VFG004485(gi:15926639)	nonhuman VFG004485(gi:15926639)	VFG004492(gi:82750764)	nonhuman VFG004492(gi:82750764)	VFG004502(gi:87161956)	nonhuman VFG004502(gi:87161956)	VFG004506(gi:15927015)	nonhuman VFG004506(gi:15927015)	VFG004507(gi:2864243)	nonhuman VFG004507(gi:2864243)	VFG004510(gi:15924424)	nonhuman VFG004510(gi:15924424)	VFG004511(gi:21283053)	nonhuman VFG004511(gi:21283053)	VFG004512(gi:57651379)	nonhuman VFG004512(gi:57651379)	VFG004520(gi:15925659)	nonhuman VFG004520(gi:15925659)	VFG004582(gi:57866125)	nonhuman VFG004582(gi:57866125)	VFG004583(gi:27467249)	nonhuman VFG004583(gi:27467249)	VFG004585(gi:27469313)	nonhuman VFG004585(gi:27469313)	VFG004590(gi:49482792)	nonhuman VFG004590(gi:49482792)	VFG004597(gi:49485427)	nonhuman VFG004597(gi:49485427)	VFG004600(gi:57651438)	nonhuman VFG004600(gi:57651438)	VFG004602(gi:3793184)	nonhuman VFG004602(gi:3793184)	VFG004606(gi:49482791)	nonhuman VFG004606(gi:49482791)	VFG004620(gi:87161146)	nonhuman VFG004620(gi:87161146)	VFG004622(gi:88196438)	nonhuman VFG004622(gi:88196438)	VFG004631(gi:88196585)	nonhuman VFG004631(gi:88196585)	VFG004632(gi:15928216)	nonhuman VFG004632(gi:15928216)	VFG004634(gi:49484827)	nonhuman VFG004634(gi:49484827)	VFG004638(gi:87160156)	nonhuman VFG004638(gi:87160156)	VFG004639(gi:82750496)	nonhuman VFG004639(gi:82750496)	VFG004640(gi:88194572)	nonhuman VFG004640(gi:88194572)	VFG004641(gi:15926464)	nonhuman VFG004641(gi:15926464)	VFG004642(gi:49485657)	nonhuman VFG004642(gi:49485657)	VFG004643(gi:49483044)	nonhuman VFG004643(gi:49483044)	VFG004646(gi:87161843)	nonhuman VFG004646(gi:87161843)	VFG004655(gi:87161733)	nonhuman VFG004655(gi:87161733)	VFG004693(gi:87161649)	nonhuman VFG004693(gi:87161649)	VFG004733(gi:82750500)	nonhuman VFG004733(gi:82750500)	VFG004735(gi:15926905)	nonhuman VFG004735(gi:15926905)	VFG004741(gi:87161621)	nonhuman VFG004741(gi:87161621)	VFG004744(gi:15927782)	nonhuman VFG004744(gi:15927782)	VFG004746(gi:49484422)	nonhuman VFG004746(gi:49484422)	VFG004766(gi:87160182)	nonhuman VFG004766(gi:87160182)	VFG004773(gi:21284319)	nonhuman VFG004773(gi:21284319)	VFG004775(gi:73661591)	nonhuman VFG004775(gi:73661591)	VFG004778(gi:87160772)	nonhuman VFG004778(gi:87160772)	VFG004786(gi:57650242)	nonhuman VFG004786(gi:57650242)	VFG004809(gi:49484637)	nonhuman VFG004809(gi:49484637)	VFG004825(gi:15927997)	nonhuman VFG004825(gi:15927997)	VFG004856(gi:15927394)	nonhuman VFG004856(gi:15927394)	VFG004863(gi:88195647)	nonhuman VFG004863(gi:88195647)	VFG004914(gi:49485294)	nonhuman VFG004914(gi:49485294)	VFG004916(gi:49485293)	nonhuman VFG004916(gi:49485293)	VFG004919(gi:49485292)	nonhuman VFG004919(gi:49485292)	VFG004924(gi:49485290)	nonhuman VFG004924(gi:49485290)	VFG004930(gi:49485288)	nonhuman VFG004930(gi:49485288)	VFG005017(gi:88193931)	nonhuman VFG005017(gi:88193931)	VFG005018(gi:82749866)	nonhuman VFG005018(gi:82749866)	VFG005020(gi:70725393)	nonhuman VFG005020(gi:70725393)	VFG005024(gi:15923144)	nonhuman VFG005024(gi:15923144)	VFG005031(gi:70725394)	nonhuman VFG005031(gi:70725394)	VFG005035(gi:15923145)	nonhuman VFG005035(gi:15923145)	VFG005042(gi:70725395)	nonhuman VFG005042(gi:70725395)	VFG005051(gi:82749869)	nonhuman VFG005051(gi:82749869)	VFG005058(gi:49482400)	nonhuman VFG005058(gi:49482400)	VFG005065(gi:73661377)	nonhuman VFG005065(gi:73661377)	VFG005085(gi:87162167)	nonhuman VFG005085(gi:87162167)	VFG005090(gi:15923150)	nonhuman VFG005090(gi:15923150)	VFG005122(gi:49482406)	nonhuman VFG005122(gi:49482406)	VFG005181(gi:50914112)	nonhuman VFG005181(gi:50914112)	VFG005185(gi:71903385)	nonhuman VFG005185(gi:71903385)	VFG005186(gi:146319146)	nonhuman VFG005186(gi:146319146)	VFG005188(gi:24379847)	nonhuman VFG005188(gi:24379847)	VFG005189(gi:55822907)	nonhuman VFG005189(gi:55822907)	VFG005190(gi:55820986)	nonhuman VFG005190(gi:55820986)	VFG005191(gi:116627754)	nonhuman VFG005191(gi:116627754)	VFG005193(gi:25011312)	nonhuman VFG005193(gi:25011312)	VFG005195(gi:116516285)	nonhuman VFG005195(gi:116516285)	VFG005196(gi:15900843)	nonhuman VFG005196(gi:15900843)	VFG005197(gi:15902912)	nonhuman VFG005197(gi:15902912)	VFG005198(gi:125717748)	nonhuman VFG005198(gi:125717748)	VFG005232(gi:125718778)	nonhuman VFG005232(gi:125718778)	VFG005242(gi:125718466)	nonhuman VFG005242(gi:125718466)	VFG005259(gi:94994324)	nonhuman VFG005259(gi:94994324)	VFG005302(gi:125718437)	nonhuman VFG005302(gi:125718437)	VFG005306(gi:125718439)	nonhuman VFG005306(gi:125718439)	VFG005317(gi:116516664)	nonhuman VFG005317(gi:116516664)	VFG005319(gi:15904047)	nonhuman VFG005319(gi:15904047)	VFG005322(gi:55822031)	nonhuman VFG005322(gi:55822031)	VFG005323(gi:55820142)	nonhuman VFG005323(gi:55820142)	VFG005324(gi:55820544)	nonhuman VFG005324(gi:55820544)	VFG005325(gi:116627005)	nonhuman VFG005325(gi:116627005)	VFG005329(gi:116516225)	nonhuman VFG005329(gi:116516225)	VFG005334(gi:15903796)	nonhuman VFG005334(gi:15903796)	VFG005335(gi:116517112)	nonhuman VFG005335(gi:116517112)	VFG005337(gi:15902911)	nonhuman VFG005337(gi:15902911)	VFG005338(gi:116515853)	nonhuman VFG005338(gi:116515853)	VFG005339(gi:118090031)	nonhuman VFG005339(gi:118090031)	VFG005341(gi:15674453)	nonhuman VFG005341(gi:15674453)	VFG005343(gi:94989742)	nonhuman VFG005343(gi:94989742)	VFG005344(gi:21909737)	nonhuman VFG005344(gi:21909737)	VFG005346(gi:94993624)	nonhuman VFG005346(gi:94993624)	VFG005347(gi:139473091)	nonhuman VFG005347(gi:139473091)	VFG005348(gi:50913611)	nonhuman VFG005348(gi:50913611)	VFG005349(gi:94991749)	nonhuman VFG005349(gi:94991749)	VFG005351(gi:19745406)	nonhuman VFG005351(gi:19745406)	VFG005352(gi:71902893)	nonhuman VFG005352(gi:71902893)	VFG005353(gi:76787761)	nonhuman VFG005353(gi:76787761)	VFG005354(gi:25011850)	nonhuman VFG005354(gi:25011850)	VFG005355(gi:22537907)	nonhuman VFG005355(gi:22537907)	VFG005356(gi:116516442)	nonhuman VFG005356(gi:116516442)	VFG005357(gi:15901835)	nonhuman VFG005357(gi:15901835)	VFG005358(gi:15903867)	nonhuman VFG005358(gi:15903867)	VFG005359(gi:125718893)	nonhuman VFG005359(gi:125718893)	VFG005360(gi:24378857)	nonhuman VFG005360(gi:24378857)	VFG005361(gi:24379087)	nonhuman VFG005361(gi:24379087)	VFG005362(gi:125717177)	nonhuman VFG005362(gi:125717177)	VFG005363(gi:125717793)	nonhuman VFG005363(gi:125717793)	VFG005364(gi:25011398)	nonhuman VFG005364(gi:25011398)	VFG005365(gi:22537432)	nonhuman VFG005365(gi:22537432)	VFG005366(gi:146318619)	nonhuman VFG005366(gi:146318619)	VFG005367(gi:146320825)	nonhuman VFG005367(gi:146320825)	VFG005368(gi:24379427)	nonhuman VFG005368(gi:24379427)	VFG005369(gi:24380444)	nonhuman VFG005369(gi:24380444)	VFG005370(gi:24379801)	nonhuman VFG005370(gi:24379801)	VFG005371(gi:24379231)	nonhuman VFG005371(gi:24379231)	VFG005372(gi:116516991)	nonhuman VFG005372(gi:116516991)	VFG005373(gi:15900665)	nonhuman VFG005373(gi:15900665)	VFG005375(gi:116515518)	nonhuman VFG005375(gi:116515518)	VFG005378(gi:125718040)	nonhuman VFG005378(gi:125718040)	VFG005379(gi:24379545)	nonhuman VFG005379(gi:24379545)	VFG005380(gi:55823195)	nonhuman VFG005380(gi:55823195)	VFG005381(gi:55821282)	nonhuman VFG005381(gi:55821282)	VFG005382(gi:116628017)	nonhuman VFG005382(gi:116628017)	VFG005383(gi:125717747)	nonhuman VFG005383(gi:125717747)	VFG005384(gi:125717745)	nonhuman VFG005384(gi:125717745)	VFG005385(gi:125717746)	nonhuman VFG005385(gi:125717746)	VFG005386(gi:55823112)	nonhuman VFG005386(gi:55823112)	VFG005388(gi:116627421)	nonhuman VFG005388(gi:116627421)	VFG005389(gi:125717674)	nonhuman VFG005389(gi:125717674)	VFG005390(gi:24379444)	nonhuman VFG005390(gi:24379444)	VFG005391(gi:24379445)	nonhuman VFG005391(gi:24379445)	VFG005392(gi:125717471)	nonhuman VFG005392(gi:125717471)	VFG005393(gi:24379358)	nonhuman VFG005393(gi:24379358)	VFG005485(gi:116516343)	nonhuman VFG005485(gi:116516343)	VFG005486(gi:15901019)	nonhuman VFG005486(gi:15901019)	VFG005488(gi:125717935)	nonhuman VFG005488(gi:125717935)	VFG005489(gi:116515780)	nonhuman VFG005489(gi:116515780)	VFG005490(gi:15900565)	nonhuman VFG005490(gi:15900565)	VFG005510(gi:116515759)	nonhuman VFG005510(gi:116515759)	VFG005512(gi:15903347)	nonhuman VFG005512(gi:15903347)	VFG005513(gi:125717205)	nonhuman VFG005513(gi:125717205)	VFG005514(gi:24378892)	nonhuman VFG005514(gi:24378892)	VFG005515(gi:15675945)	nonhuman VFG005515(gi:15675945)	VFG005517(gi:94991495)	nonhuman VFG005517(gi:94991495)	VFG005518(gi:21911400)	nonhuman VFG005518(gi:21911400)	VFG005526(gi:71904560)	nonhuman VFG005526(gi:71904560)	VFG005527(gi:76788422)	nonhuman VFG005527(gi:76788422)	VFG005528(gi:25012168)	nonhuman VFG005528(gi:25012168)	VFG005530(gi:116516698)	nonhuman VFG005530(gi:116516698)	VFG005531(gi:15902042)	nonhuman VFG005531(gi:15902042)	VFG005532(gi:15904086)	nonhuman VFG005532(gi:15904086)	VFG005533(gi:24380491)	nonhuman VFG005533(gi:24380491)	VFG005535(gi:71911425)	nonhuman VFG005535(gi:71911425)	VFG005536(gi:94991189)	nonhuman VFG005536(gi:94991189)	VFG005537(gi:21911170)	nonhuman VFG005537(gi:21911170)	VFG005539(gi:94995063)	nonhuman VFG005539(gi:94995063)	VFG005540(gi:139473118)	nonhuman VFG005540(gi:139473118)	VFG005541(gi:50914966)	nonhuman VFG005541(gi:50914966)	VFG005543(gi:94989245)	nonhuman VFG005543(gi:94989245)	VFG005545(gi:71904263)	nonhuman VFG005545(gi:71904263)	VFG005546(gi:76788439)	nonhuman VFG005546(gi:76788439)	VFG005547(gi:25010179)	nonhuman VFG005547(gi:25010179)	VFG005548(gi:22536290)	nonhuman VFG005548(gi:22536290)	VFG005549(gi:116516755)	nonhuman VFG005549(gi:116516755)	VFG005550(gi:15900319)	nonhuman VFG005550(gi:15900319)	VFG005552(gi:125718786)	nonhuman VFG005552(gi:125718786)	VFG005553(gi:24378614)	nonhuman VFG005553(gi:24378614)	VFG005554(gi:55822121)	nonhuman VFG005554(gi:55822121)	VFG005555(gi:55820230)	nonhuman VFG005555(gi:55820230)	VFG005556(gi:116627090)	nonhuman VFG005556(gi:116627090)	VFG005576(gi:76788358)	nonhuman VFG005576(gi:76788358)	VFG005577(gi:25010672)	nonhuman VFG005577(gi:25010672)	VFG005578(gi:22536801)	nonhuman VFG005578(gi:22536801)	VFG005579(gi:116516768)	nonhuman VFG005579(gi:116516768)	VFG005580(gi:15900994)	nonhuman VFG005580(gi:15900994)	VFG005582(gi:125717729)	nonhuman VFG005582(gi:125717729)	VFG005649(gi:116515977)	nonhuman VFG005649(gi:116515977)	VFG005651(gi:15902330)	nonhuman VFG005651(gi:15902330)	VFG005652(gi:116517141)	nonhuman VFG005652(gi:116517141)	VFG005653(gi:931145)	nonhuman VFG005653(gi:931145)	VFG005767(gi:22536831)	nonhuman VFG005767(gi:22536831)	VFG005803(gi:76787028)	nonhuman VFG005803(gi:76787028)	VFG005804(gi:76788047)	nonhuman VFG005804(gi:76788047)	VFG005805(gi:25010106)	nonhuman VFG005805(gi:25010106)	VFG005807(gi:116515973)	nonhuman VFG005807(gi:116515973)	VFG005810(gi:125717136)	nonhuman VFG005810(gi:125717136)	VFG005811(gi:24378698)	nonhuman VFG005811(gi:24378698)	VFG005812(gi:116515347)	nonhuman VFG005812(gi:116515347)	VFG005813(gi:15901700)	nonhuman VFG005813(gi:15901700)	VFG005836(gi:116516963)	nonhuman VFG005836(gi:116516963)	VFG005838(gi:125717701)	nonhuman VFG005838(gi:125717701)	VFG005841(gi:24378755)	nonhuman VFG005841(gi:24378755)	VFG005844(gi:116627835)	nonhuman VFG005844(gi:116627835)	VFG005847(gi:94991480)	nonhuman VFG005847(gi:94991480)	VFG005848(gi:21911388)	nonhuman VFG005848(gi:21911388)	VFG005849(gi:28896760)	nonhuman VFG005849(gi:28896760)	VFG005852(gi:50915216)	nonhuman VFG005852(gi:50915216)	VFG005853(gi:94993380)	nonhuman VFG005853(gi:94993380)	VFG005854(gi:94989493)	nonhuman VFG005854(gi:94989493)	VFG005855(gi:19747033)	nonhuman VFG005855(gi:19747033)	VFG005856(gi:71904547)	nonhuman VFG005856(gi:71904547)	VFG005862(gi:125718223)	nonhuman VFG005862(gi:125718223)	VFG005865(gi:24378821)	nonhuman VFG005865(gi:24378821)	VFG005868(gi:116627836)	nonhuman VFG005868(gi:116627836)	VFG005874(gi:94993584)	nonhuman VFG005874(gi:94993584)	VFG005876(gi:50915217)	nonhuman VFG005876(gi:50915217)	VFG005877(gi:94993381)	nonhuman VFG005877(gi:94993381)	VFG005879(gi:19747034)	nonhuman VFG005879(gi:19747034)	VFG005884(gi:116517039)	nonhuman VFG005884(gi:116517039)	VFG005886(gi:125718224)	nonhuman VFG005886(gi:125718224)	VFG005889(gi:24379279)	nonhuman VFG005889(gi:24379279)	VFG005892(gi:116627837)	nonhuman VFG005892(gi:116627837)	VFG005898(gi:125718225)	nonhuman VFG005898(gi:125718225)	VFG005901(gi:24379280)	nonhuman VFG005901(gi:24379280)	VFG005904(gi:116627838)	nonhuman VFG005904(gi:116627838)	VFG005908(gi:116516773)	nonhuman VFG005908(gi:116516773)	VFG005910(gi:125718317)	nonhuman VFG005910(gi:125718317)	VFG005913(gi:24379281)	nonhuman VFG005913(gi:24379281)	VFG005914(gi:55823029)	nonhuman VFG005914(gi:55823029)	VFG005916(gi:116627839)	nonhuman VFG005916(gi:116627839)	VFG005920(gi:116516453)	nonhuman VFG005920(gi:116516453)	VFG005922(gi:125718318)	nonhuman VFG005922(gi:125718318)	VFG005923(gi:146318223)	nonhuman VFG005923(gi:146318223)	VFG005925(gi:24379282)	nonhuman VFG005925(gi:24379282)	VFG005928(gi:116627840)	nonhuman VFG005928(gi:116627840)	VFG005934(gi:125718319)	nonhuman VFG005934(gi:125718319)	VFG005936(gi:146320420)	nonhuman VFG005936(gi:146320420)	VFG005937(gi:24379283)	nonhuman VFG005937(gi:24379283)	VFG005940(gi:116627841)	nonhuman VFG005940(gi:116627841)	VFG005946(gi:125718320)	nonhuman VFG005946(gi:125718320)	VFG005949(gi:24379284)	nonhuman VFG005949(gi:24379284)	VFG005952(gi:116627842)	nonhuman VFG005952(gi:116627842)	VFG005958(gi:125718321)	nonhuman VFG005958(gi:125718321)	VFG005961(gi:24379285)	nonhuman VFG005961(gi:24379285)	VFG005964(gi:116627843)	nonhuman VFG005964(gi:116627843)	VFG005968(gi:116516743)	nonhuman VFG005968(gi:116516743)	VFG005970(gi:125718322)	nonhuman VFG005970(gi:125718322)	VFG005973(gi:24379855)	nonhuman VFG005973(gi:24379855)	VFG005976(gi:116627844)	nonhuman VFG005976(gi:116627844)	VFG005977(gi:76787898)	nonhuman VFG005977(gi:76787898)	VFG005980(gi:116516835)	nonhuman VFG005980(gi:116516835)	VFG005982(gi:125718323)	nonhuman VFG005982(gi:125718323)	VFG005985(gi:24379857)	nonhuman VFG005985(gi:24379857)	VFG005986(gi:55823035)	nonhuman VFG005986(gi:55823035)	VFG005988(gi:116627845)	nonhuman VFG005988(gi:116627845)	VFG005992(gi:116516033)	nonhuman VFG005992(gi:116516033)	VFG005994(gi:125718324)	nonhuman VFG005994(gi:125718324)	VFG005997(gi:24379858)	nonhuman VFG005997(gi:24379858)	VFG005998(gi:55823036)	nonhuman VFG005998(gi:55823036)	VFG005999(gi:55821117)	nonhuman VFG005999(gi:55821117)	VFG006000(gi:116627846)	nonhuman VFG006000(gi:116627846)	VFG006004(gi:116517147)	nonhuman VFG006004(gi:116517147)	VFG006006(gi:125718325)	nonhuman VFG006006(gi:125718325)	VFG006009(gi:55823037)	nonhuman VFG006009(gi:55823037)	VFG006010(gi:55821118)	nonhuman VFG006010(gi:55821118)	VFG006011(gi:116627847)	nonhuman VFG006011(gi:116627847)	VFG006015(gi:116516051)	nonhuman VFG006015(gi:116516051)	VFG006017(gi:125718326)	nonhuman VFG006017(gi:125718326)	VFG006020(gi:55823038)	nonhuman VFG006020(gi:55823038)	VFG006021(gi:55821119)	nonhuman VFG006021(gi:55821119)	VFG006022(gi:116627988)	nonhuman VFG006022(gi:116627988)	VFG006027(gi:125718327)	nonhuman VFG006027(gi:125718327)	VFG006028(gi:146318232)	nonhuman VFG006028(gi:146318232)	VFG006030(gi:55823039)	nonhuman VFG006030(gi:55823039)	VFG006031(gi:55821120)	nonhuman VFG006031(gi:55821120)	VFG006032(gi:116627989)	nonhuman VFG006032(gi:116627989)	VFG006036(gi:125718328)	nonhuman VFG006036(gi:125718328)	VFG006040(gi:55821121)	nonhuman VFG006040(gi:55821121)	VFG006041(gi:116627990)	nonhuman VFG006041(gi:116627990)	VFG006046(gi:55823162)	nonhuman VFG006046(gi:55823162)	VFG006047(gi:55821122)	nonhuman VFG006047(gi:55821122)	VFG006048(gi:116628171)	nonhuman VFG006048(gi:116628171)	VFG006049(gi:125718330)	nonhuman VFG006049(gi:125718330)	VFG006052(gi:55823163)	nonhuman VFG006052(gi:55823163)	VFG006053(gi:55821123)	nonhuman VFG006053(gi:55821123)	VFG006054(gi:116628172)	nonhuman VFG006054(gi:116628172)	VFG006055(gi:125718999)	nonhuman VFG006055(gi:125718999)	VFG006057(gi:55823377)	nonhuman VFG006057(gi:55823377)	VFG006058(gi:55821124)	nonhuman VFG006058(gi:55821124)	VFG006059(gi:116628173)	nonhuman VFG006059(gi:116628173)	VFG006060(gi:125719000)	nonhuman VFG006060(gi:125719000)	VFG006061(gi:55823378)	nonhuman VFG006061(gi:55823378)	VFG006062(gi:55821249)	nonhuman VFG006062(gi:55821249)	VFG006063(gi:116628174)	nonhuman VFG006063(gi:116628174)	VFG006064(gi:125719001)	nonhuman VFG006064(gi:125719001)	VFG006065(gi:55823379)	nonhuman VFG006065(gi:55823379)	VFG006066(gi:55821250)	nonhuman VFG006066(gi:55821250)	VFG006067(gi:116628175)	nonhuman VFG006067(gi:116628175)	VFG006068(gi:125719002)	nonhuman VFG006068(gi:125719002)	VFG006069(gi:55823380)	nonhuman VFG006069(gi:55823380)	VFG006070(gi:55821251)	nonhuman VFG006070(gi:55821251)	VFG006071(gi:116628176)	nonhuman VFG006071(gi:116628176)	VFG006072(gi:125719003)	nonhuman VFG006072(gi:125719003)	VFG006073(gi:55823381)	nonhuman VFG006073(gi:55823381)	VFG006074(gi:55821450)	nonhuman VFG006074(gi:55821450)	VFG006075(gi:116628177)	nonhuman VFG006075(gi:116628177)	VFG006076(gi:125719004)	nonhuman VFG006076(gi:125719004)	VFG006077(gi:55823382)	nonhuman VFG006077(gi:55823382)	VFG006078(gi:55821451)	nonhuman VFG006078(gi:55821451)	VFG006079(gi:116628179)	nonhuman VFG006079(gi:116628179)	VFG006080(gi:125719005)	nonhuman VFG006080(gi:125719005)	VFG006081(gi:55823390)	nonhuman VFG006081(gi:55823390)	VFG006082(gi:55821452)	nonhuman VFG006082(gi:55821452)	VFG006083(gi:116628180)	nonhuman VFG006083(gi:116628180)	VFG006084(gi:55821453)	nonhuman VFG006084(gi:55821453)	VFG006085(gi:116628181)	nonhuman VFG006085(gi:116628181)	VFG006086(gi:55821454)	nonhuman VFG006086(gi:55821454)	VFG006087(gi:116628182)	nonhuman VFG006087(gi:116628182)	VFG006088(gi:55821455)	nonhuman VFG006088(gi:55821455)	VFG006089(gi:116628183)	nonhuman VFG006089(gi:116628183)	VFG006090(gi:55821456)	nonhuman VFG006090(gi:55821456)	VFG006091(gi:55821457)	nonhuman VFG006091(gi:55821457)	VFG006135(gi:121634088)	nonhuman VFG006135(gi:121634088)	VFG006158(gi:15795030)	nonhuman VFG006158(gi:15795030)	VFG006160(gi:121635535)	nonhuman VFG006160(gi:121635535)	VFG006161(gi:59801998)	nonhuman VFG006161(gi:59801998)	VFG006197(gi:59802222)	nonhuman VFG006197(gi:59802222)	VFG006198(gi:15793936)	nonhuman VFG006198(gi:15793936)	VFG006216(gi:903047)	nonhuman VFG006216(gi:903047)	VFG006226	nonhuman VFG006226	VFG006227	nonhuman VFG006227	VFG006229	nonhuman VFG006229	VFG006262(gi:121635309)	nonhuman VFG006262(gi:121635309)	VFG006275(gi:121635209)	nonhuman VFG006275(gi:121635209)	VFG006282(gi:121635398)	nonhuman VFG006282(gi:121635398)	VFG006313(gi:15793221)	nonhuman VFG006313(gi:15793221)	VFG006324(gi:121633961)	nonhuman VFG006324(gi:121633961)	VFG006471(gi:32265906)	nonhuman VFG006471(gi:32265906)	VFG006476(gi:32265907)	nonhuman VFG006476(gi:32265907)	VFG006496(gi:32265911)	nonhuman VFG006496(gi:32265911)	VFG006576(gi:15611451)	nonhuman VFG006576(gi:15611451)	VFG006674(gi:109946732)	nonhuman VFG006674(gi:109946732)	VFG006717(gi:16803674)	nonhuman VFG006717(gi:16803674)	VFG006718(gi:46907864)	nonhuman VFG006718(gi:46907864)	VFG006719(gi:16800743)	nonhuman VFG006719(gi:16800743)	VFG006720(gi:116873066)	nonhuman VFG006720(gi:116873066)	VFG006776(gi:16800002)	nonhuman VFG006776(gi:16800002)	VFG006782(gi:16804235)	nonhuman VFG006782(gi:16804235)	VFG006783(gi:46908430)	nonhuman VFG006783(gi:46908430)	VFG006784(gi:16801364)	nonhuman VFG006784(gi:16801364)	VFG006785(gi:116873629)	nonhuman VFG006785(gi:116873629)	VFG006809(gi:116873846)	nonhuman VFG006809(gi:116873846)	VFG006828(gi:16800482)	nonhuman VFG006828(gi:16800482)	VFG006832(gi:16800483)	nonhuman VFG006832(gi:16800483)	VFG007096(gi:15642726)	nonhuman VFG007096(gi:15642726)	VFG007098(gi:28896908)	nonhuman VFG007098(gi:28896908)	VFG007152(gi:28898436)	nonhuman VFG007152(gi:28898436)	VFG007158(gi:28898442)	nonhuman VFG007158(gi:28898442)	VFG007238(gi:15640798)	nonhuman VFG007238(gi:15640798)	VFG007239(gi:147675717)	nonhuman VFG007239(gi:147675717)	VFG007257(gi:28900515)	nonhuman VFG007257(gi:28900515)	VFG007415(gi:27365290)	nonhuman VFG007415(gi:27365290)	VFG007496(gi:15642136)	nonhuman VFG007496(gi:15642136)	VFG007553(gi:27365301)	nonhuman VFG007553(gi:27365301)	VFG007554(gi:37680644)	nonhuman VFG007554(gi:37680644)	VFG007594(gi:28899009)	nonhuman VFG007594(gi:28899009)	VFG007595(gi:27365294)	nonhuman VFG007595(gi:27365294)	VFG007597(gi:59712444)	nonhuman VFG007597(gi:59712444)	VFG007628(gi:59710771)	nonhuman VFG007628(gi:59710771)	VFG007635(gi:27364228)	nonhuman VFG007635(gi:27364228)	VFG007636(gi:37678526)	nonhuman VFG007636(gi:37678526)	VFG007639(gi:27364229)	nonhuman VFG007639(gi:27364229)	VFG007640(gi:37678525)	nonhuman VFG007640(gi:37678525)	VFG007653(gi:27364224)	nonhuman VFG007653(gi:27364224)	VFG007654(gi:37678548)	nonhuman VFG007654(gi:37678548)	VFG007655(gi:59710804)	nonhuman VFG007655(gi:59710804)	VFG007656(gi:27364223)	nonhuman VFG007656(gi:27364223)	VFG007657(gi:37678549)	nonhuman VFG007657(gi:37678549)	VFG007659(gi:59710773)	nonhuman VFG007659(gi:59710773)	VFG007660(gi:37678485)	nonhuman VFG007660(gi:37678485)	VFG007661(gi:59710774)	nonhuman VFG007661(gi:59710774)	VFG007663(gi:37678487)	nonhuman VFG007663(gi:37678487)	VFG007665(gi:15640950)	nonhuman VFG007665(gi:15640950)	VFG007667(gi:28901258)	nonhuman VFG007667(gi:28901258)	VFG007668(gi:27367928)	nonhuman VFG007668(gi:27367928)	VFG007811(gi:523912069)	nonhuman VFG007811(gi:523912069)	VFG007812(gi:499077557)	nonhuman VFG007812(gi:499077557)	VFG007813(gi:433650234)	nonhuman VFG007813(gi:433650234)	VFG007909(gi:41407336)	nonhuman VFG007909(gi:41407336)	VFG007911(gi:15828268)	nonhuman VFG007911(gi:15828268)	VFG007914(gi:120404101)	nonhuman VFG007914(gi:120404101)	VFG007916(gi:119868907)	nonhuman VFG007916(gi:119868907)	VFG008170(gi:118465788)	nonhuman VFG008170(gi:118465788)	VFG009117(gi:523914015)	nonhuman VFG009117(gi:523914015)	VFG009118(gi:499076643)	nonhuman VFG009118(gi:499076643)	VFG009124(gi:443491625)	nonhuman VFG009124(gi:443491625)	VFG009225(gi:118463295)	nonhuman VFG009225(gi:118463295)	VFG009227(gi:118618429)	nonhuman VFG009227(gi:118618429)	VFG009229(gi:145223994)	nonhuman VFG009229(gi:145223994)	VFG009230(gi:120404141)	nonhuman VFG009230(gi:120404141)	VFG009231(gi:126435460)	nonhuman VFG009231(gi:126435460)	VFG009232(gi:119868926)	nonhuman VFG009232(gi:119868926)	VFG009242(gi:118617002)	nonhuman VFG009242(gi:118617002)	VFG009244(gi:145223363)	nonhuman VFG009244(gi:145223363)	VFG009267(gi:145220712)	nonhuman VFG009267(gi:145220712)	VFG009268(gi:120401816)	nonhuman VFG009268(gi:120401816)	VFG009303(gi:120406312)	nonhuman VFG009303(gi:120406312)	VFG009320(gi:119870875)	nonhuman VFG009320(gi:119870875)	VFG009328(gi:118466397)	nonhuman VFG009328(gi:118466397)	VFG009329(gi:15828193)	nonhuman VFG009329(gi:15828193)	VFG009331(gi:118471351)	nonhuman VFG009331(gi:118471351)	VFG009333(gi:120406086)	nonhuman VFG009333(gi:120406086)	VFG009376(gi:118470522)	nonhuman VFG009376(gi:118470522)	VFG009377(gi:145224805)	nonhuman VFG009377(gi:145224805)	VFG009379(gi:126434490)	nonhuman VFG009379(gi:126434490)	VFG009380(gi:119868005)	nonhuman VFG009380(gi:119868005)	VFG009391(gi:118467936)	nonhuman VFG009391(gi:118467936)	VFG009402(gi:41408060)	nonhuman VFG009402(gi:41408060)	VFG009403(gi:118464473)	nonhuman VFG009403(gi:118464473)	VFG009404(gi:15827444)	nonhuman VFG009404(gi:15827444)	VFG009405(gi:118617032)	nonhuman VFG009405(gi:118617032)	VFG009407(gi:145223515)	nonhuman VFG009407(gi:145223515)	VFG009408(gi:120404556)	nonhuman VFG009408(gi:120404556)	VFG009576(gi:118462514)	nonhuman VFG009576(gi:118462514)	VFG009578(gi:118470205)	nonhuman VFG009578(gi:118470205)	VFG009591(gi:31792355)	nonhuman VFG009591(gi:31792355)	VFG009593(gi:41408718)	nonhuman VFG009593(gi:41408718)	VFG009594(gi:118462465)	nonhuman VFG009594(gi:118462465)	VFG009596(gi:145222744)	nonhuman VFG009596(gi:145222744)	VFG009597(gi:120405498)	nonhuman VFG009597(gi:120405498)	VFG009599(gi:119867330)	nonhuman VFG009599(gi:119867330)	VFG009606(gi:41408717)	nonhuman VFG009606(gi:41408717)	VFG009607(gi:118466032)	nonhuman VFG009607(gi:118466032)	VFG009608(gi:118468429)	nonhuman VFG009608(gi:118468429)	VFG009609(gi:145222745)	nonhuman VFG009609(gi:145222745)	VFG009610(gi:120405497)	nonhuman VFG009610(gi:120405497)	VFG009611(gi:126433890)	nonhuman VFG009611(gi:126433890)	VFG009612(gi:119867329)	nonhuman VFG009612(gi:119867329)	VFG009662(gi:118465627)	nonhuman VFG009662(gi:118465627)	VFG009667(gi:120404186)	nonhuman VFG009667(gi:120404186)	VFG009669(gi:119868760)	nonhuman VFG009669(gi:119868760)	VFG009714(gi:41408918)	nonhuman VFG009714(gi:41408918)	VFG009715(gi:118465794)	nonhuman VFG009715(gi:118465794)	VFG009716(gi:15827492)	nonhuman VFG009716(gi:15827492)	VFG009717(gi:118618666)	nonhuman VFG009717(gi:118618666)	VFG009718(gi:118469122)	nonhuman VFG009718(gi:118469122)	VFG009719(gi:145224520)	nonhuman VFG009719(gi:145224520)	VFG009720(gi:120403451)	nonhuman VFG009720(gi:120403451)	VFG009721(gi:126434760)	nonhuman VFG009721(gi:126434760)	VFG009722(gi:119868267)	nonhuman VFG009722(gi:119868267)	VFG009763(gi:120402777)	nonhuman VFG009763(gi:120402777)	VFG009801(gi:41406689)	nonhuman VFG009801(gi:41406689)	VFG009804(gi:118471457)	nonhuman VFG009804(gi:118471457)	VFG009805(gi:145222173)	nonhuman VFG009805(gi:145222173)	VFG009808(gi:119870707)	nonhuman VFG009808(gi:119870707)	VFG009815(gi:41406690)	nonhuman VFG009815(gi:41406690)	VFG009816(gi:118464141)	nonhuman VFG009816(gi:118464141)	VFG009822(gi:119870706)	nonhuman VFG009822(gi:119870706)	VFG009859(gi:41407014)	nonhuman VFG009859(gi:41407014)	VFG009866(gi:126437246)	nonhuman VFG009866(gi:126437246)	VFG009867(gi:119870416)	nonhuman VFG009867(gi:119870416)	VFG009924(gi:41407145)	nonhuman VFG009924(gi:41407145)	VFG009925(gi:118467123)	nonhuman VFG009925(gi:118467123)	VFG009928(gi:118471771)	nonhuman VFG009928(gi:118471771)	VFG009929(gi:145224394)	nonhuman VFG009929(gi:145224394)	VFG009930(gi:120403572)	nonhuman VFG009930(gi:120403572)	VFG009931(gi:126434905)	nonhuman VFG009931(gi:126434905)	VFG009932(gi:119868363)	nonhuman VFG009932(gi:119868363)	VFG010484(gi:54296712)	nonhuman VFG010484(gi:54296712)	VFG010485(gi:54293671)	nonhuman VFG010485(gi:54293671)	VFG010486(gi:148360660)	nonhuman VFG010486(gi:148360660)	VFG010882(gi:52841097)	nonhuman VFG010882(gi:52841097)	VFG010885(gi:148360493)	nonhuman VFG010885(gi:148360493)	VFG010928(gi:33601969)	nonhuman VFG010928(gi:33601969)	VFG011019(gi:33596823)	nonhuman VFG011019(gi:33596823)	VFG011020(gi:33600597)	nonhuman VFG011020(gi:33600597)	VFG011028(gi:33596834)	nonhuman VFG011028(gi:33596834)	VFG011035(gi:33600610)	nonhuman VFG011035(gi:33600610)	VFG011044(gi:33600613)	nonhuman VFG011044(gi:33600613)	VFG011122(gi:33597571)	nonhuman VFG011122(gi:33597571)	VFG011123(gi:33601971)	nonhuman VFG011123(gi:33601971)	VFG011124(gi:115422956)	nonhuman VFG011124(gi:115422956)	VFG011154(gi:115421194)	nonhuman VFG011154(gi:115421194)	VFG011158(gi:115421195)	nonhuman VFG011158(gi:115421195)	VFG011167(gi:33594872)	nonhuman VFG011167(gi:33594872)	VFG011168(gi:33599145)	nonhuman VFG011168(gi:33599145)	VFG011232(gi:115422748)	nonhuman VFG011232(gi:115422748)	VFG011244(gi:115422751)	nonhuman VFG011244(gi:115422751)	VFG011257(gi:2665292)	nonhuman VFG011257(gi:2665292)	VFG011258(gi:1666460)	nonhuman VFG011258(gi:1666460)	VFG011259(gi:33601533)	nonhuman VFG011259(gi:33601533)	VFG011260(gi:115422763)	nonhuman VFG011260(gi:115422763)	VFG011294(gi:1666511)	nonhuman VFG011294(gi:1666511)	VFG011295(gi:33601543)	nonhuman VFG011295(gi:33601543)	VFG011303(gi:33601545)	nonhuman VFG011303(gi:33601545)	VFG011325(gi:33592492)	nonhuman VFG011325(gi:33592492)	VFG011326(gi:33596149)	nonhuman VFG011326(gi:33596149)	VFG011327(gi:33601555)	nonhuman VFG011327(gi:33601555)	VFG011353(gi:33592499)	nonhuman VFG011353(gi:33592499)	VFG011356(gi:115422793)	nonhuman VFG011356(gi:115422793)	VFG011361(gi:33592501)	nonhuman VFG011361(gi:33592501)	VFG011539(gi:62289092)	nonhuman VFG011539(gi:62289092)	VFG011541(gi:148560630)	nonhuman VFG011541(gi:148560630)	VFG011606(gi:17988422)	nonhuman VFG011606(gi:17988422)	VFG011607(gi:83268970)	nonhuman VFG011607(gi:83268970)	VFG011609(gi:23499782)	nonhuman VFG011609(gi:23499782)	VFG011610(gi:148558241)	nonhuman VFG011610(gi:148558241)	VFG011700(gi:121613306)	nonhuman VFG011700(gi:121613306)	VFG011813(gi:118474525)	nonhuman VFG011813(gi:118474525)	VFG011850(gi:15791455)	nonhuman VFG011850(gi:15791455)	VFG011852(gi:121613262)	nonhuman VFG011852(gi:121613262)	VFG011933(gi:118474799)	nonhuman VFG011933(gi:118474799)	VFG011935(gi:57237712)	nonhuman VFG011935(gi:57237712)	VFG011936(gi:121613700)	nonhuman VFG011936(gi:121613700)	VFG011937(gi:118475158)	nonhuman VFG011937(gi:118475158)	VFG012003(gi:57238343)	nonhuman VFG012003(gi:57238343)	VFG012068(gi:118474737)	nonhuman VFG012068(gi:118474737)	VFG012095(gi:126697767)	nonhuman VFG012095(gi:126697767)	VFG012096(gi:118444628)	nonhuman VFG012096(gi:118444628)	VFG012097(gi:18311271)	nonhuman VFG012097(gi:18311271)	VFG012098(gi:110799227)	nonhuman VFG012098(gi:110799227)	VFG012099(gi:28212000)	nonhuman VFG012099(gi:28212000)	VFG012100(gi:148381241)	nonhuman VFG012100(gi:148381241)	VFG012101(gi:15895960)	nonhuman VFG012101(gi:15895960)	VFG012102(gi:150015219)	nonhuman VFG012102(gi:150015219)	VFG012103(gi:125975373)	nonhuman VFG012103(gi:125975373)	VFG012104(gi:126700212)	nonhuman VFG012104(gi:126700212)	VFG012105(gi:118443963)	nonhuman VFG012105(gi:118443963)	VFG012106(gi:18310829)	nonhuman VFG012106(gi:18310829)	VFG012107(gi:110800507)	nonhuman VFG012107(gi:110800507)	VFG012108(gi:110803979)	nonhuman VFG012108(gi:110803979)	VFG012112(gi:150016475)	nonhuman VFG012112(gi:150016475)	VFG012120(gi:110800852)	nonhuman VFG012120(gi:110800852)	VFG012121(gi:110802823)	nonhuman VFG012121(gi:110802823)	VFG012129(gi:110798785)	nonhuman VFG012129(gi:110798785)	VFG012130(gi:110803242)	nonhuman VFG012130(gi:110803242)	VFG012133(gi:110799673)	nonhuman VFG012133(gi:110799673)	VFG012135(gi:110800876)	nonhuman VFG012135(gi:110800876)	VFG012137(gi:110800885)	nonhuman VFG012137(gi:110800885)	VFG012139(gi:110801141)	nonhuman VFG012139(gi:110801141)	VFG012142(gi:18310240)	nonhuman VFG012142(gi:18310240)	VFG012143(gi:110799542)	nonhuman VFG012143(gi:110799542)	VFG012144(gi:110801837)	nonhuman VFG012144(gi:110801837)	VFG012146(gi:110801230)	nonhuman VFG012146(gi:110801230)	VFG012147(gi:18309588)	nonhuman VFG012147(gi:18309588)	VFG012148(gi:110800117)	nonhuman VFG012148(gi:110800117)	VFG012149(gi:18310336)	nonhuman VFG012149(gi:18310336)	VFG012150(gi:110799274)	nonhuman VFG012150(gi:110799274)	VFG012155(gi:110803836)	nonhuman VFG012155(gi:110803836)	VFG012158(gi:110802436)	nonhuman VFG012158(gi:110802436)	VFG012160(gi:110799574)	nonhuman VFG012160(gi:110799574)	VFG012162(gi:110800613)	nonhuman VFG012162(gi:110800613)	VFG012163(gi:18309419)	nonhuman VFG012163(gi:18309419)	VFG012165(gi:110802269)	nonhuman VFG012165(gi:110802269)	VFG012168(gi:18310456)	nonhuman VFG012168(gi:18310456)	VFG012169(gi:110799984)	nonhuman VFG012169(gi:110799984)	VFG012170(gi:110802029)	nonhuman VFG012170(gi:110802029)	VFG012175(gi:126698804)	nonhuman VFG012175(gi:126698804)	VFG012176(gi:118444316)	nonhuman VFG012176(gi:118444316)	VFG012177(gi:18310800)	nonhuman VFG012177(gi:18310800)	VFG012178(gi:110800396)	nonhuman VFG012178(gi:110800396)	VFG012179(gi:110803042)	nonhuman VFG012179(gi:110803042)	VFG012180(gi:28211240)	nonhuman VFG012180(gi:28211240)	VFG012181(gi:148379841)	nonhuman VFG012181(gi:148379841)	VFG012182(gi:15895346)	nonhuman VFG012182(gi:15895346)	VFG012183(gi:150016581)	nonhuman VFG012183(gi:150016581)	VFG012185(gi:110799044)	nonhuman VFG012185(gi:110799044)	VFG012193(gi:110801372)	nonhuman VFG012193(gi:110801372)	VFG012195(gi:18310483)	nonhuman VFG012195(gi:18310483)	VFG012206(gi:110644638)	nonhuman VFG012206(gi:110644638)	VFG012207(gi:91213834)	nonhuman VFG012207(gi:91213834)	VFG012208(gi:117626478)	nonhuman VFG012208(gi:117626478)	VFG012211(gi:110644640)	nonhuman VFG012211(gi:110644640)	VFG012216(gi:110644641)	nonhuman VFG012216(gi:110644641)	VFG012217(gi:91213836)	nonhuman VFG012217(gi:91213836)	VFG012223(gi:117625203)	nonhuman VFG012223(gi:117625203)	VFG012226(gi:110644643)	nonhuman VFG012226(gi:110644643)	VFG012227(gi:91213838)	nonhuman VFG012227(gi:91213838)	VFG012228(gi:117625204)	nonhuman VFG012228(gi:117625204)	VFG012231(gi:110644644)	nonhuman VFG012231(gi:110644644)	VFG012232(gi:91213839)	nonhuman VFG012232(gi:91213839)	VFG012233(gi:117625205)	nonhuman VFG012233(gi:117625205)	VFG012236(gi:110644645)	nonhuman VFG012236(gi:110644645)	VFG012238(gi:117625206)	nonhuman VFG012238(gi:117625206)	VFG012241(gi:110644646)	nonhuman VFG012241(gi:110644646)	VFG012242(gi:91213841)	nonhuman VFG012242(gi:91213841)	VFG012243(gi:117625207)	nonhuman VFG012243(gi:117625207)	VFG012246(gi:110644647)	nonhuman VFG012246(gi:110644647)	VFG012247(gi:91213842)	nonhuman VFG012247(gi:91213842)	VFG012251(gi:110644648)	nonhuman VFG012251(gi:110644648)	VFG012252(gi:91213843)	nonhuman VFG012252(gi:91213843)	VFG012256(gi:110644649)	nonhuman VFG012256(gi:110644649)	VFG012257(gi:91213844)	nonhuman VFG012257(gi:91213844)	VFG012258(gi:117625210)	nonhuman VFG012258(gi:117625210)	VFG012261(gi:91213845)	nonhuman VFG012261(gi:91213845)	VFG012262(gi:117625211)	nonhuman VFG012262(gi:117625211)	VFG012263(gi:16132133)	nonhuman VFG012263(gi:16132133)	VFG012264(gi:15804887)	nonhuman VFG012264(gi:15804887)	VFG012267(gi:110644753)	nonhuman VFG012267(gi:110644753)	VFG012270(gi:16132134)	nonhuman VFG012270(gi:16132134)	VFG012271(gi:15804888)	nonhuman VFG012271(gi:15804888)	VFG012274(gi:110644754)	nonhuman VFG012274(gi:110644754)	VFG012275(gi:91213958)	nonhuman VFG012275(gi:91213958)	VFG012277(gi:16132135)	nonhuman VFG012277(gi:16132135)	VFG012278(gi:15804889)	nonhuman VFG012278(gi:15804889)	VFG012281(gi:110644756)	nonhuman VFG012281(gi:110644756)	VFG012283(gi:117626622)	nonhuman VFG012283(gi:117626622)	VFG012284(gi:90111729)	nonhuman VFG012284(gi:90111729)	VFG012285(gi:15804890)	nonhuman VFG012285(gi:15804890)	VFG012286(gi:15834528)	nonhuman VFG012286(gi:15834528)	VFG012288(gi:110644757)	nonhuman VFG012288(gi:110644757)	VFG012289(gi:91213960)	nonhuman VFG012289(gi:91213960)	VFG012290(gi:117626623)	nonhuman VFG012290(gi:117626623)	VFG012291(gi:49176488)	nonhuman VFG012291(gi:49176488)	VFG012292(gi:15804891)	nonhuman VFG012292(gi:15804891)	VFG012293(gi:38704256)	nonhuman VFG012293(gi:38704256)	VFG012295(gi:110644758)	nonhuman VFG012295(gi:110644758)	VFG012296(gi:91213961)	nonhuman VFG012296(gi:91213961)	VFG012298(gi:16132138)	nonhuman VFG012298(gi:16132138)	VFG012299(gi:15804892)	nonhuman VFG012299(gi:15804892)	VFG012300(gi:15834530)	nonhuman VFG012300(gi:15834530)	VFG012302(gi:110644759)	nonhuman VFG012302(gi:110644759)	VFG012303(gi:91213962)	nonhuman VFG012303(gi:91213962)	VFG012305(gi:16132139)	nonhuman VFG012305(gi:16132139)	VFG012306(gi:15804893)	nonhuman VFG012306(gi:15804893)	VFG012309(gi:110644760)	nonhuman VFG012309(gi:110644760)	VFG012310(gi:91213963)	nonhuman VFG012310(gi:91213963)	VFG012311(gi:117626626)	nonhuman VFG012311(gi:117626626)	VFG012312(gi:16132140)	nonhuman VFG012312(gi:16132140)	VFG012313(gi:15804894)	nonhuman VFG012313(gi:15804894)	VFG012316(gi:110644761)	nonhuman VFG012316(gi:110644761)	VFG012317(gi:91213964)	nonhuman VFG012317(gi:91213964)	VFG012318(gi:117626627)	nonhuman VFG012318(gi:117626627)	VFG012319(gi:16132141)	nonhuman VFG012319(gi:16132141)	VFG012320(gi:15804895)	nonhuman VFG012320(gi:15804895)	VFG012323(gi:110644762)	nonhuman VFG012323(gi:110644762)	VFG012324(gi:91213965)	nonhuman VFG012324(gi:91213965)	VFG012325(gi:117626628)	nonhuman VFG012325(gi:117626628)	VFG012334(gi:110640501)	nonhuman VFG012334(gi:110640501)	VFG012336(gi:110640502)	nonhuman VFG012336(gi:110640502)	VFG012337(gi:91210141)	nonhuman VFG012337(gi:91210141)	VFG012353(gi:110644632)	nonhuman VFG012353(gi:110644632)	VFG012354(gi:91213830)	nonhuman VFG012354(gi:91213830)	VFG012355(gi:117625198)	nonhuman VFG012355(gi:117625198)	VFG012447(gi:110640550)	nonhuman VFG012447(gi:110640550)	VFG012448(gi:117622559)	nonhuman VFG012448(gi:117622559)	VFG012449(gi:88770206)	nonhuman VFG012449(gi:88770206)	VFG012454(gi:15801137)	nonhuman VFG012454(gi:15801137)	VFG012455(gi:15830650)	nonhuman VFG012455(gi:15830650)	VFG012456(gi:110643163)	nonhuman VFG012456(gi:110643163)	VFG012457(gi:91210167)	nonhuman VFG012457(gi:91210167)	VFG012458(gi:49176177)	nonhuman VFG012458(gi:49176177)	VFG012459(gi:26247147)	nonhuman VFG012459(gi:26247147)	VFG012460(gi:110640537)	nonhuman VFG012460(gi:110640537)	VFG012478(gi:110643970)	nonhuman VFG012478(gi:110643970)	VFG012485(gi:110644662)	nonhuman VFG012485(gi:110644662)	VFG012486(gi:91213874)	nonhuman VFG012486(gi:91213874)	VFG012498(gi:110640508)	nonhuman VFG012498(gi:110640508)	VFG012499(gi:91210147)	nonhuman VFG012499(gi:91210147)	VFG012500(gi:88770271)	nonhuman VFG012500(gi:88770271)	VFG012501(gi:26247125)	nonhuman VFG012501(gi:26247125)	VFG012502(gi:110640509)	nonhuman VFG012502(gi:110640509)	VFG012503(gi:91210148)	nonhuman VFG012503(gi:91210148)	VFG012504(gi:88770272)	nonhuman VFG012504(gi:88770272)	VFG012505(gi:26247126)	nonhuman VFG012505(gi:26247126)	VFG012506(gi:110640510)	nonhuman VFG012506(gi:110640510)	VFG012507(gi:91210149)	nonhuman VFG012507(gi:91210149)	VFG012508(gi:88770273)	nonhuman VFG012508(gi:88770273)	VFG012509(gi:26247127)	nonhuman VFG012509(gi:26247127)	VFG012510(gi:110640511)	nonhuman VFG012510(gi:110640511)	VFG012511(gi:91210150)	nonhuman VFG012511(gi:91210150)	VFG012512(gi:88770274)	nonhuman VFG012512(gi:88770274)	VFG012513(gi:26247128)	nonhuman VFG012513(gi:26247128)	VFG012514(gi:110640512)	nonhuman VFG012514(gi:110640512)	VFG012515(gi:91210151)	nonhuman VFG012515(gi:91210151)	VFG012518(gi:88770302)	nonhuman VFG012518(gi:88770302)	VFG012520(gi:88770303)	nonhuman VFG012520(gi:88770303)	VFG012522(gi:88770304)	nonhuman VFG012522(gi:88770304)	VFG012524(gi:88770305)	nonhuman VFG012524(gi:88770305)	VFG012526(gi:88770306)	nonhuman VFG012526(gi:88770306)	VFG012527(gi:26248271)	nonhuman VFG012527(gi:26248271)	VFG012529(gi:91211194)	nonhuman VFG012529(gi:91211194)	VFG012531(gi:26248272)	nonhuman VFG012531(gi:26248272)	VFG012532(gi:110642109)	nonhuman VFG012532(gi:110642109)	VFG012533(gi:91211195)	nonhuman VFG012533(gi:91211195)	VFG012534(gi:117624158)	nonhuman VFG012534(gi:117624158)	VFG012535(gi:26248273)	nonhuman VFG012535(gi:26248273)	VFG012536(gi:110642110)	nonhuman VFG012536(gi:110642110)	VFG012537(gi:91211196)	nonhuman VFG012537(gi:91211196)	VFG012538(gi:117624159)	nonhuman VFG012538(gi:117624159)	VFG012539(gi:26248274)	nonhuman VFG012539(gi:26248274)	VFG012540(gi:110642111)	nonhuman VFG012540(gi:110642111)	VFG012541(gi:91211197)	nonhuman VFG012541(gi:91211197)	VFG012543(gi:26248275)	nonhuman VFG012543(gi:26248275)	VFG012545(gi:91211198)	nonhuman VFG012545(gi:91211198)	VFG012547(gi:26248276)	nonhuman VFG012547(gi:26248276)	VFG012548(gi:110642113)	nonhuman VFG012548(gi:110642113)	VFG012549(gi:91211199)	nonhuman VFG012549(gi:91211199)	VFG012550(gi:117624162)	nonhuman VFG012550(gi:117624162)	VFG012551(gi:26248281)	nonhuman VFG012551(gi:26248281)	VFG012552(gi:110642114)	nonhuman VFG012552(gi:110642114)	VFG012553(gi:91211200)	nonhuman VFG012553(gi:91211200)	VFG012554(gi:117624163)	nonhuman VFG012554(gi:117624163)	VFG012555(gi:26248282)	nonhuman VFG012555(gi:26248282)	VFG012557(gi:91211201)	nonhuman VFG012557(gi:91211201)	VFG012559(gi:26248284)	nonhuman VFG012559(gi:26248284)	VFG012560(gi:110642116)	nonhuman VFG012560(gi:110642116)	VFG012561(gi:91211202)	nonhuman VFG012561(gi:91211202)	VFG012562(gi:117624165)	nonhuman VFG012562(gi:117624165)	VFG012563(gi:26248285)	nonhuman VFG012563(gi:26248285)	VFG012564(gi:110642117)	nonhuman VFG012564(gi:110642117)	VFG012565(gi:91211203)	nonhuman VFG012565(gi:91211203)	VFG012566(gi:117624166)	nonhuman VFG012566(gi:117624166)	VFG012567(gi:26248288)	nonhuman VFG012567(gi:26248288)	VFG012569(gi:91211204)	nonhuman VFG012569(gi:91211204)	VFG012570(gi:117624167)	nonhuman VFG012570(gi:117624167)	VFG012571(gi:26247468)	nonhuman VFG012571(gi:26247468)	VFG012572(gi:110641374)	nonhuman VFG012572(gi:110641374)	VFG012573(gi:91210366)	nonhuman VFG012573(gi:91210366)	VFG012575(gi:88770314)	nonhuman VFG012575(gi:88770314)	VFG012576(gi:26247467)	nonhuman VFG012576(gi:26247467)	VFG012577(gi:110641373)	nonhuman VFG012577(gi:110641373)	VFG012578(gi:91210365)	nonhuman VFG012578(gi:91210365)	VFG012579(gi:117623375)	nonhuman VFG012579(gi:117623375)	VFG012580(gi:88770313)	nonhuman VFG012580(gi:88770313)	VFG012581(gi:26247466)	nonhuman VFG012581(gi:26247466)	VFG012582(gi:110641372)	nonhuman VFG012582(gi:110641372)	VFG012585(gi:88770312)	nonhuman VFG012585(gi:88770312)	VFG012586(gi:26247465)	nonhuman VFG012586(gi:26247465)	VFG012587(gi:110641371)	nonhuman VFG012587(gi:110641371)	VFG012590(gi:88770311)	nonhuman VFG012590(gi:88770311)	VFG012591(gi:15804043)	nonhuman VFG012591(gi:15804043)	VFG012592(gi:15833633)	nonhuman VFG012592(gi:15833633)	VFG012594(gi:110643743)	nonhuman VFG012594(gi:110643743)	VFG012595(gi:91213001)	nonhuman VFG012595(gi:91213001)	VFG012597(gi:15804044)	nonhuman VFG012597(gi:15804044)	VFG012600(gi:110643744)	nonhuman VFG012600(gi:110643744)	VFG012601(gi:91213002)	nonhuman VFG012601(gi:91213002)	VFG012602(gi:117625783)	nonhuman VFG012602(gi:117625783)	VFG012603(gi:15804046)	nonhuman VFG012603(gi:15804046)	VFG012607(gi:91213007)	nonhuman VFG012607(gi:91213007)	VFG012608(gi:117625784)	nonhuman VFG012608(gi:117625784)	VFG012609(gi:15804047)	nonhuman VFG012609(gi:15804047)	VFG012612(gi:110643748)	nonhuman VFG012612(gi:110643748)	VFG012613(gi:91213008)	nonhuman VFG012613(gi:91213008)	VFG012615(gi:15804048)	nonhuman VFG012615(gi:15804048)	VFG012618(gi:110643749)	nonhuman VFG012618(gi:110643749)	VFG012621(gi:15804049)	nonhuman VFG012621(gi:15804049)	VFG012624(gi:110643750)	nonhuman VFG012624(gi:110643750)	VFG012625(gi:91213010)	nonhuman VFG012625(gi:91213010)	VFG012628(gi:15833640)	nonhuman VFG012628(gi:15833640)	VFG012630(gi:110643751)	nonhuman VFG012630(gi:110643751)	VFG012631(gi:91213011)	nonhuman VFG012631(gi:91213011)	VFG012632(gi:117625788)	nonhuman VFG012632(gi:117625788)	VFG012633(gi:26250982)	nonhuman VFG012633(gi:26250982)	VFG012634(gi:117625231)	nonhuman VFG012634(gi:117625231)	VFG012782(gi:3776549)	nonhuman VFG012782(gi:3776549)	VFG012785(gi:3776756)	nonhuman VFG012785(gi:3776756)	VFG012786(gi:3670809)	nonhuman VFG012786(gi:3670809)	VFG012837(gi:82524546)	nonhuman VFG012837(gi:82524546)	VFG012856(gi:3799473)	nonhuman VFG012856(gi:3799473)	VFG012862(gi:56479760)	nonhuman VFG012862(gi:56479760)	VFG012865(gi:1027614)	nonhuman VFG012865(gi:1027614)	VFG012870(gi:30062708)	nonhuman VFG012870(gi:30062708)	VFG012874(gi:30064027)	nonhuman VFG012874(gi:30064027)	VFG012894(gi:3781994)	nonhuman VFG012894(gi:3781994)	VFG012896(gi:3781995)	nonhuman VFG012896(gi:3781995)	VFG012898(gi:82545402)	nonhuman VFG012898(gi:82545402)	VFG012900(gi:82545403)	nonhuman VFG012900(gi:82545403)	VFG012902(gi:82545404)	nonhuman VFG012902(gi:82545404)	VFG012904(gi:82545405)	nonhuman VFG012904(gi:82545405)	VFG012906(gi:82545406)	nonhuman VFG012906(gi:82545406)	VFG012908(gi:82545407)	nonhuman VFG012908(gi:82545407)	VFG012910(gi:82545408)	nonhuman VFG012910(gi:82545408)	VFG012912(gi:82545409)	nonhuman VFG012912(gi:82545409)	VFG012914(gi:82545410)	nonhuman VFG012914(gi:82545410)	VFG012917(gi:82542830)	nonhuman VFG012917(gi:82542830)	VFG012919(gi:74313620)	nonhuman VFG012919(gi:74313620)	VFG012922(gi:3670513)	nonhuman VFG012922(gi:3670513)	VFG012923(gi:31983545)	nonhuman VFG012923(gi:31983545)	VFG012924(gi:13449013)	nonhuman VFG012924(gi:13449013)	VFG012936(gi:110804319)	nonhuman VFG012936(gi:110804319)	VFG012939(gi:110804318)	nonhuman VFG012939(gi:110804318)	VFG012945(gi:110807649)	nonhuman VFG012945(gi:110807649)	VFG012946(gi:82546634)	nonhuman VFG012946(gi:82546634)	VFG012947(gi:74313968)	nonhuman VFG012947(gi:74313968)	VFG012951(gi:82546635)	nonhuman VFG012951(gi:82546635)	VFG012956(gi:82546636)	nonhuman VFG012956(gi:82546636)	VFG012957(gi:74313970)	nonhuman VFG012957(gi:74313970)	VFG012961(gi:82546637)	nonhuman VFG012961(gi:82546637)	VFG012962(gi:74313971)	nonhuman VFG012962(gi:74313971)	VFG012966(gi:82546638)	nonhuman VFG012966(gi:82546638)	VFG012967(gi:74313972)	nonhuman VFG012967(gi:74313972)	VFG012968(gi:82776329)	nonhuman VFG012968(gi:82776329)	VFG012969(gi:82776330)	nonhuman VFG012969(gi:82776330)	VFG012970(gi:82776331)	nonhuman VFG012970(gi:82776331)	VFG012971(gi:82776332)	nonhuman VFG012971(gi:82776332)	VFG012972(gi:82776333)	nonhuman VFG012972(gi:82776333)	VFG012973(gi:82775876)	nonhuman VFG012973(gi:82775876)	VFG012974(gi:56479682)	nonhuman VFG012974(gi:56479682)	VFG012976(gi:110804586)	nonhuman VFG012976(gi:110804586)	VFG012977(gi:82543042)	nonhuman VFG012977(gi:82543042)	VFG012978(gi:74311131)	nonhuman VFG012978(gi:74311131)	VFG012979(gi:82775875)	nonhuman VFG012979(gi:82775875)	VFG012980(gi:24111940)	nonhuman VFG012980(gi:24111940)	VFG012981(gi:30062052)	nonhuman VFG012981(gi:30062052)	VFG012982(gi:110804585)	nonhuman VFG012982(gi:110804585)	VFG012983(gi:82543041)	nonhuman VFG012983(gi:82543041)	VFG012984(gi:74311130)	nonhuman VFG012984(gi:74311130)	VFG012985(gi:82775874)	nonhuman VFG012985(gi:82775874)	VFG012986(gi:24111939)	nonhuman VFG012986(gi:24111939)	VFG012988(gi:110804584)	nonhuman VFG012988(gi:110804584)	VFG012989(gi:82543040)	nonhuman VFG012989(gi:82543040)	VFG012990(gi:74311129)	nonhuman VFG012990(gi:74311129)	VFG012991(gi:82775873)	nonhuman VFG012991(gi:82775873)	VFG012992(gi:1023391)	nonhuman VFG012992(gi:1023391)	VFG012993(gi:1078241)	nonhuman VFG012993(gi:1078241)	VFG012994(gi:4209472)	nonhuman VFG012994(gi:4209472)	VFG012995(gi:82543039)	nonhuman VFG012995(gi:82543039)	VFG012996(gi:74311128)	nonhuman VFG012996(gi:74311128)	VFG012997(gi:82775864)	nonhuman VFG012997(gi:82775864)	VFG012998(gi:24111931)	nonhuman VFG012998(gi:24111931)	VFG013000(gi:110804576)	nonhuman VFG013000(gi:110804576)	VFG013001(gi:82543032)	nonhuman VFG013001(gi:82543032)	VFG013002(gi:74311121)	nonhuman VFG013002(gi:74311121)	VFG013003(gi:82775860)	nonhuman VFG013003(gi:82775860)	VFG013004(gi:56479681)	nonhuman VFG013004(gi:56479681)	VFG013006(gi:110804572)	nonhuman VFG013006(gi:110804572)	VFG013007(gi:82543028)	nonhuman VFG013007(gi:82543028)	VFG013008(gi:74311117)	nonhuman VFG013008(gi:74311117)	VFG013009(gi:82775861)	nonhuman VFG013009(gi:82775861)	VFG013010(gi:24111929)	nonhuman VFG013010(gi:24111929)	VFG013012(gi:110804573)	nonhuman VFG013012(gi:110804573)	VFG013013(gi:82543029)	nonhuman VFG013013(gi:82543029)	VFG013014(gi:74311118)	nonhuman VFG013014(gi:74311118)	VFG013015(gi:82775872)	nonhuman VFG013015(gi:82775872)	VFG013016(gi:24111938)	nonhuman VFG013016(gi:24111938)	VFG013019(gi:82543038)	nonhuman VFG013019(gi:82543038)	VFG013020(gi:74311127)	nonhuman VFG013020(gi:74311127)	VFG013021(gi:82775868)	nonhuman VFG013021(gi:82775868)	VFG013022(gi:24111934)	nonhuman VFG013022(gi:24111934)	VFG013024(gi:110804579)	nonhuman VFG013024(gi:110804579)	VFG013025(gi:82543034)	nonhuman VFG013025(gi:82543034)	VFG013026(gi:74311123)	nonhuman VFG013026(gi:74311123)	VFG013027(gi:82775870)	nonhuman VFG013027(gi:82775870)	VFG013028(gi:24111936)	nonhuman VFG013028(gi:24111936)	VFG013030(gi:110804581)	nonhuman VFG013030(gi:110804581)	VFG013031(gi:82543036)	nonhuman VFG013031(gi:82543036)	VFG013032(gi:74311125)	nonhuman VFG013032(gi:74311125)	VFG013033(gi:82775869)	nonhuman VFG013033(gi:82775869)	VFG013034(gi:24111935)	nonhuman VFG013034(gi:24111935)	VFG013036(gi:110804580)	nonhuman VFG013036(gi:110804580)	VFG013037(gi:82543035)	nonhuman VFG013037(gi:82543035)	VFG013038(gi:74311124)	nonhuman VFG013038(gi:74311124)	VFG013039(gi:82776740)	nonhuman VFG013039(gi:82776740)	VFG013040(gi:56479884)	nonhuman VFG013040(gi:56479884)	VFG013043(gi:82544177)	nonhuman VFG013043(gi:82544177)	VFG013045(gi:82776739)	nonhuman VFG013045(gi:82776739)	VFG013046(gi:24112751)	nonhuman VFG013046(gi:24112751)	VFG013047(gi:30063295)	nonhuman VFG013047(gi:30063295)	VFG013049(gi:82544178)	nonhuman VFG013049(gi:82544178)	VFG013050(gi:74312254)	nonhuman VFG013050(gi:74312254)	VFG013051(gi:82776738)	nonhuman VFG013051(gi:82776738)	VFG013052(gi:24112750)	nonhuman VFG013052(gi:24112750)	VFG013054(gi:110805356)	nonhuman VFG013054(gi:110805356)	VFG013057(gi:82776737)	nonhuman VFG013057(gi:82776737)	VFG013058(gi:24112749)	nonhuman VFG013058(gi:24112749)	VFG013060(gi:110805355)	nonhuman VFG013060(gi:110805355)	VFG013061(gi:82544180)	nonhuman VFG013061(gi:82544180)	VFG013062(gi:74312256)	nonhuman VFG013062(gi:74312256)	VFG013063(gi:82778671)	nonhuman VFG013063(gi:82778671)	VFG013064(gi:82778670)	nonhuman VFG013064(gi:82778670)	VFG013065(gi:82778668)	nonhuman VFG013065(gi:82778668)	VFG013066(gi:3796780)	nonhuman VFG013066(gi:3796780)	VFG013067(gi:82778667)	nonhuman VFG013067(gi:82778667)	VFG013068(gi:82778666)	nonhuman VFG013068(gi:82778666)	VFG013069(gi:82778665)	nonhuman VFG013069(gi:82778665)	VFG013070(gi:82778664)	nonhuman VFG013070(gi:82778664)	VFG013079(gi:82524515)	nonhuman VFG013079(gi:82524515)	VFG013081(gi:13449190)	nonhuman VFG013081(gi:13449190)	VFG013082(gi:82524781)	nonhuman VFG013082(gi:82524781)	VFG013084(gi:82524516)	nonhuman VFG013084(gi:82524516)	VFG013085(gi:31983572)	nonhuman VFG013085(gi:31983572)	VFG013087(gi:82524782)	nonhuman VFG013087(gi:82524782)	VFG013088(gi:74315019)	nonhuman VFG013088(gi:74315019)	VFG013094(gi:16272254)	nonhuman VFG013094(gi:16272254)	VFG013100(gi:16272253)	nonhuman VFG013100(gi:16272253)	VFG013101(gi:68248900)	nonhuman VFG013101(gi:68248900)	VFG013105(gi:113461573)	nonhuman VFG013105(gi:113461573)	VFG013106(gi:16272252)	nonhuman VFG013106(gi:16272252)	VFG013107(gi:68248899)	nonhuman VFG013107(gi:68248899)	VFG013108(gi:148825424)	nonhuman VFG013108(gi:148825424)	VFG013118(gi:16272383)	nonhuman VFG013118(gi:16272383)	VFG013119(gi:68249035)	nonhuman VFG013119(gi:68249035)	VFG013130(gi:33152882)	nonhuman VFG013130(gi:33152882)	VFG013141(gi:170718340)	nonhuman VFG013141(gi:170718340)	VFG013144(gi:170717282)	nonhuman VFG013144(gi:170717282)	VFG013146(gi:170717767)	nonhuman VFG013146(gi:170717767)	VFG013147(gi:170719185)	nonhuman VFG013147(gi:170719185)	VFG013149(gi:170717750)	nonhuman VFG013149(gi:170717750)	VFG013154(gi:170717485)	nonhuman VFG013154(gi:170717485)	VFG013155(gi:170719163)	nonhuman VFG013155(gi:170719163)	VFG013156(gi:170719162)	nonhuman VFG013156(gi:170719162)	VFG013157(gi:170718565)	nonhuman VFG013157(gi:170718565)	VFG013159(gi:170718055)	nonhuman VFG013159(gi:170718055)	VFG013160(gi:170718119)	nonhuman VFG013160(gi:170718119)	VFG013161(gi:170719164)	nonhuman VFG013161(gi:170719164)	VFG013164(gi:170717338)	nonhuman VFG013164(gi:170717338)	VFG013165(gi:170717703)	nonhuman VFG013165(gi:170717703)	VFG013166(gi:170718384)	nonhuman VFG013166(gi:170718384)	VFG013167(gi:170718383)	nonhuman VFG013167(gi:170718383)	VFG013168(gi:170718538)	nonhuman VFG013168(gi:170718538)	VFG013170(gi:170718790)	nonhuman VFG013170(gi:170718790)	VFG013173(gi:170719107)	nonhuman VFG013173(gi:170719107)	VFG013174(gi:170719106)	nonhuman VFG013174(gi:170719106)	VFG013178(gi:170718695)	nonhuman VFG013178(gi:170718695)	VFG013181(gi:170717636)	nonhuman VFG013181(gi:170717636)	VFG013183(gi:170717419)	nonhuman VFG013183(gi:170717419)	VFG013186(gi:170717656)	nonhuman VFG013186(gi:170717656)	VFG013187(gi:170719141)	nonhuman VFG013187(gi:170719141)	VFG013197(gi:170717931)	nonhuman VFG013197(gi:170717931)	VFG013198(gi:170718229)	nonhuman VFG013198(gi:170718229)	VFG013200(gi:170718716)	nonhuman VFG013200(gi:170718716)	VFG013205(gi:170718942)	nonhuman VFG013205(gi:170718942)	VFG013206(gi:170718231)	nonhuman VFG013206(gi:170718231)	VFG013212(gi:148827477)	nonhuman VFG013212(gi:148827477)	VFG013216(gi:68249712)	nonhuman VFG013216(gi:68249712)	VFG013217(gi:148826224)	nonhuman VFG013217(gi:148826224)	VFG013220(gi:113461178)	nonhuman VFG013220(gi:113461178)	VFG013237(gi:68248609)	nonhuman VFG013237(gi:68248609)	VFG013238(gi:148825662)	nonhuman VFG013238(gi:148825662)	VFG013239(gi:148827212)	nonhuman VFG013239(gi:148827212)	VFG013241(gi:113460803)	nonhuman VFG013241(gi:113460803)	VFG013242(gi:16272033)	nonhuman VFG013242(gi:16272033)	VFG013243(gi:68248610)	nonhuman VFG013243(gi:68248610)	VFG013244(gi:148825661)	nonhuman VFG013244(gi:148825661)	VFG013248(gi:16272034)	nonhuman VFG013248(gi:16272034)	VFG013249(gi:68248611)	nonhuman VFG013249(gi:68248611)	VFG013250(gi:148825660)	nonhuman VFG013250(gi:148825660)	VFG013251(gi:148827214)	nonhuman VFG013251(gi:148827214)	VFG013252(gi:33152665)	nonhuman VFG013252(gi:33152665)	VFG013253(gi:113461164)	nonhuman VFG013253(gi:113461164)	VFG013254(gi:16272163)	nonhuman VFG013254(gi:16272163)	VFG013256(gi:148825536)	nonhuman VFG013256(gi:148825536)	VFG013257(gi:148827337)	nonhuman VFG013257(gi:148827337)	VFG013260(gi:16272216)	nonhuman VFG013260(gi:16272216)	VFG013261(gi:68248865)	nonhuman VFG013261(gi:68248865)	VFG013262(gi:148825462)	nonhuman VFG013262(gi:148825462)	VFG013264(gi:113460781)	nonhuman VFG013264(gi:113460781)	VFG013266(gi:68248866)	nonhuman VFG013266(gi:68248866)	VFG013268(gi:148827416)	nonhuman VFG013268(gi:148827416)	VFG013269(gi:33152420)	nonhuman VFG013269(gi:33152420)	VFG013274(gi:148827417)	nonhuman VFG013274(gi:148827417)	VFG013276(gi:16272219)	nonhuman VFG013276(gi:16272219)	VFG013277(gi:68248868)	nonhuman VFG013277(gi:68248868)	VFG013279(gi:33151665)	nonhuman VFG013279(gi:33151665)	VFG013282(gi:68248881)	nonhuman VFG013282(gi:68248881)	VFG013283(gi:148825445)	nonhuman VFG013283(gi:148825445)	VFG013286(gi:16272302)	nonhuman VFG013286(gi:16272302)	VFG013287(gi:68248956)	nonhuman VFG013287(gi:68248956)	VFG013288(gi:148825365)	nonhuman VFG013288(gi:148825365)	VFG013291(gi:113460932)	nonhuman VFG013291(gi:113460932)	VFG013297(gi:148827497)	nonhuman VFG013297(gi:148827497)	VFG013298(gi:148828048)	nonhuman VFG013298(gi:148828048)	VFG013299(gi:30995382)	nonhuman VFG013299(gi:30995382)	VFG013300(gi:68249120)	nonhuman VFG013300(gi:68249120)	VFG013301(gi:148827714)	nonhuman VFG013301(gi:148827714)	VFG013304(gi:68249147)	nonhuman VFG013304(gi:68249147)	VFG013305(gi:148825173)	nonhuman VFG013305(gi:148825173)	VFG013314(gi:113461726)	nonhuman VFG013314(gi:113461726)	VFG013315(gi:16272596)	nonhuman VFG013315(gi:16272596)	VFG013316(gi:68249231)	nonhuman VFG013316(gi:68249231)	VFG013317(gi:148826712)	nonhuman VFG013317(gi:148826712)	VFG013318(gi:148827831)	nonhuman VFG013318(gi:148827831)	VFG013321(gi:16272676)	nonhuman VFG013321(gi:16272676)	VFG013322(gi:68249334)	nonhuman VFG013322(gi:68249334)	VFG013323(gi:148826622)	nonhuman VFG013323(gi:148826622)	VFG013324(gi:148827923)	nonhuman VFG013324(gi:148827923)	VFG013326(gi:113460643)	nonhuman VFG013326(gi:113460643)	VFG013327(gi:30995397)	nonhuman VFG013327(gi:30995397)	VFG013328(gi:68249340)	nonhuman VFG013328(gi:68249340)	VFG013329(gi:148826616)	nonhuman VFG013329(gi:148826616)	VFG013330(gi:148827931)	nonhuman VFG013330(gi:148827931)	VFG013331(gi:33152559)	nonhuman VFG013331(gi:33152559)	VFG013333(gi:113461806)	nonhuman VFG013333(gi:113461806)	VFG013334(gi:3430221)	nonhuman VFG013334(gi:3430221)	VFG013335(gi:148826602)	nonhuman VFG013335(gi:148826602)	VFG013336(gi:148827943)	nonhuman VFG013336(gi:148827943)	VFG013342(gi:30995400)	nonhuman VFG013342(gi:30995400)	VFG013345(gi:148827955)	nonhuman VFG013345(gi:148827955)	VFG013346(gi:16272753)	nonhuman VFG013346(gi:16272753)	VFG013347(gi:68249407)	nonhuman VFG013347(gi:68249407)	VFG013349(gi:148828000)	nonhuman VFG013349(gi:148828000)	VFG013350(gi:33152495)	nonhuman VFG013350(gi:33152495)	VFG013351(gi:113461260)	nonhuman VFG013351(gi:113461260)	VFG013353(gi:148826489)	nonhuman VFG013353(gi:148826489)	VFG013354(gi:16272808)	nonhuman VFG013354(gi:16272808)	VFG013357(gi:30995407)	nonhuman VFG013357(gi:30995407)	VFG013359(gi:148828052)	nonhuman VFG013359(gi:148828052)	VFG013360(gi:16272810)	nonhuman VFG013360(gi:16272810)	VFG013363(gi:148828054)	nonhuman VFG013363(gi:148828054)	VFG013365(gi:16272813)	nonhuman VFG013365(gi:16272813)	VFG013366(gi:148826483)	nonhuman VFG013366(gi:148826483)	VFG013367(gi:148828055)	nonhuman VFG013367(gi:148828055)	VFG013368(gi:30995408)	nonhuman VFG013368(gi:30995408)	VFG013370(gi:148826482)	nonhuman VFG013370(gi:148826482)	VFG013371(gi:148828056)	nonhuman VFG013371(gi:148828056)	VFG013372(gi:33151864)	nonhuman VFG013372(gi:33151864)	VFG013373(gi:113460852)	nonhuman VFG013373(gi:113460852)	VFG013374(gi:16272852)	nonhuman VFG013374(gi:16272852)	VFG013375(gi:68249501)	nonhuman VFG013375(gi:68249501)	VFG013376(gi:148826441)	nonhuman VFG013376(gi:148826441)	VFG013377(gi:148828093)	nonhuman VFG013377(gi:148828093)	VFG013379(gi:113461121)	nonhuman VFG013379(gi:113461121)	VFG013380(gi:16272940)	nonhuman VFG013380(gi:16272940)	VFG013385(gi:68249619)	nonhuman VFG013385(gi:68249619)	VFG013386(gi:148826325)	nonhuman VFG013386(gi:148826325)	VFG013387(gi:148828224)	nonhuman VFG013387(gi:148828224)	VFG013388(gi:33151995)	nonhuman VFG013388(gi:33151995)	VFG013389(gi:113461501)	nonhuman VFG013389(gi:113461501)	VFG013390(gi:16272992)	nonhuman VFG013390(gi:16272992)	VFG013391(gi:68249620)	nonhuman VFG013391(gi:68249620)	VFG013392(gi:148826324)	nonhuman VFG013392(gi:148826324)	VFG013394(gi:113461502)	nonhuman VFG013394(gi:113461502)	VFG013395(gi:30995420)	nonhuman VFG013395(gi:30995420)	VFG013396(gi:68249622)	nonhuman VFG013396(gi:68249622)	VFG013400(gi:16273031)	nonhuman VFG013400(gi:16273031)	VFG013401(gi:68249659)	nonhuman VFG013401(gi:68249659)	VFG013402(gi:148826280)	nonhuman VFG013402(gi:148826280)	VFG013403(gi:148828267)	nonhuman VFG013403(gi:148828267)	VFG013407(gi:68249665)	nonhuman VFG013407(gi:68249665)	VFG013408(gi:148826271)	nonhuman VFG013408(gi:148826271)	VFG013409(gi:148828275)	nonhuman VFG013409(gi:148828275)	VFG013410(gi:33152877)	nonhuman VFG013410(gi:33152877)	VFG013411(gi:113461749)	nonhuman VFG013411(gi:113461749)	VFG013412(gi:16273070)	nonhuman VFG013412(gi:16273070)	VFG013413(gi:68249693)	nonhuman VFG013413(gi:68249693)	VFG013414(gi:148826244)	nonhuman VFG013414(gi:148826244)	VFG013415(gi:148828304)	nonhuman VFG013415(gi:148828304)	VFG013416(gi:33151973)	nonhuman VFG013416(gi:33151973)	VFG013417(gi:113460510)	nonhuman VFG013417(gi:113460510)	VFG013418(gi:16273103)	nonhuman VFG013418(gi:16273103)	VFG013419(gi:68249728)	nonhuman VFG013419(gi:68249728)	VFG013420(gi:148826209)	nonhuman VFG013420(gi:148826209)	VFG013421(gi:148828334)	nonhuman VFG013421(gi:148828334)	VFG013422(gi:33152324)	nonhuman VFG013422(gi:33152324)	VFG013423(gi:113461381)	nonhuman VFG013423(gi:113461381)	VFG013431(gi:68249957)	nonhuman VFG013431(gi:68249957)	VFG013433(gi:148826814)	nonhuman VFG013433(gi:148826814)	VFG013434(gi:33152291)	nonhuman VFG013434(gi:33152291)	VFG013435(gi:113460721)	nonhuman VFG013435(gi:113460721)	VFG013436(gi:30995456)	nonhuman VFG013436(gi:30995456)	VFG013437(gi:68249956)	nonhuman VFG013437(gi:68249956)	VFG013438(gi:148826813)	nonhuman VFG013438(gi:148826813)	VFG013439(gi:33152230)	nonhuman VFG013439(gi:33152230)	VFG013444(gi:148826806)	nonhuman VFG013444(gi:148826806)	VFG013445(gi:148826776)	nonhuman VFG013445(gi:148826776)	VFG013461(gi:68249945)	nonhuman VFG013461(gi:68249945)	VFG013462(gi:148826803)	nonhuman VFG013462(gi:148826803)	VFG013464(gi:113461601)	nonhuman VFG013464(gi:113461601)	VFG013465(gi:16273457)	nonhuman VFG013465(gi:16273457)	VFG013466(gi:68249928)	nonhuman VFG013466(gi:68249928)	VFG013467(gi:148826079)	nonhuman VFG013467(gi:148826079)	VFG013468(gi:148826787)	nonhuman VFG013468(gi:148826787)	VFG013470(gi:113461089)	nonhuman VFG013470(gi:113461089)	VFG013476(gi:16273565)	nonhuman VFG013476(gi:16273565)	VFG013477(gi:68250279)	nonhuman VFG013477(gi:68250279)	VFG013478(gi:148825783)	nonhuman VFG013478(gi:148825783)	VFG013479(gi:148827102)	nonhuman VFG013479(gi:148827102)	VFG013481(gi:113461061)	nonhuman VFG013481(gi:113461061)	VFG013482(gi:30995469)	nonhuman VFG013482(gi:30995469)	VFG013483(gi:68250299)	nonhuman VFG013483(gi:68250299)	VFG013485(gi:148827118)	nonhuman VFG013485(gi:148827118)	VFG013487(gi:16273583)	nonhuman VFG013487(gi:16273583)	VFG013488(gi:68250300)	nonhuman VFG013488(gi:68250300)	VFG013489(gi:148825760)	nonhuman VFG013489(gi:148825760)	VFG013491(gi:16273584)	nonhuman VFG013491(gi:16273584)	VFG013494(gi:148827119)	nonhuman VFG013494(gi:148827119)	VFG013508(gi:16273603)	nonhuman VFG013508(gi:16273603)	VFG013509(gi:68250318)	nonhuman VFG013509(gi:68250318)	VFG013510(gi:148825741)	nonhuman VFG013510(gi:148825741)	VFG013511(gi:148827139)	nonhuman VFG013511(gi:148827139)	VFG013513(gi:16273368)	nonhuman VFG013513(gi:16273368)	VFG013514(gi:68250006)	nonhuman VFG013514(gi:68250006)	VFG013515(gi:148826007)	nonhuman VFG013515(gi:148826007)	VFG013517(gi:113460873)	nonhuman VFG013517(gi:113460873)	VFG013530(gi:16273471)	nonhuman VFG013530(gi:16273471)	VFG013531(gi:68249838)	nonhuman VFG013531(gi:68249838)	VFG013532(gi:148826097)	nonhuman VFG013532(gi:148826097)	VFG013533(gi:148826763)	nonhuman VFG013533(gi:148826763)	VFG013534(gi:33151641)	nonhuman VFG013534(gi:33151641)	VFG013535(gi:113461081)	nonhuman VFG013535(gi:113461081)	VFG013539(gi:113460750)	nonhuman VFG013539(gi:113460750)	VFG013551(gi:68248747)	nonhuman VFG013551(gi:68248747)	VFG013552(gi:148825593)	nonhuman VFG013552(gi:148825593)	VFG013563(gi:68248708)	nonhuman VFG013563(gi:68248708)	VFG013564(gi:148825628)	nonhuman VFG013564(gi:148825628)	VFG013565(gi:148827241)	nonhuman VFG013565(gi:148827241)	VFG013568(gi:68248709)	nonhuman VFG013568(gi:68248709)	VFG013571(gi:68248710)	nonhuman VFG013571(gi:68248710)	VFG013580(gi:148826357)	nonhuman VFG013580(gi:148826357)	VFG013594(gi:16272604)	nonhuman VFG013594(gi:16272604)	VFG013597(gi:148827840)	nonhuman VFG013597(gi:148827840)	VFG013607(gi:113460953)	nonhuman VFG013607(gi:113460953)	VFG013608(gi:113460693)	nonhuman VFG013608(gi:113460693)	VFG013612(gi:113461676)	nonhuman VFG013612(gi:113461676)	VFG013614(gi:16273084)	nonhuman VFG013614(gi:16273084)	VFG013615(gi:68249709)	nonhuman VFG013615(gi:68249709)	VFG013618(gi:113461372)	nonhuman VFG013618(gi:113461372)	VFG013619(gi:16273497)	nonhuman VFG013619(gi:16273497)	VFG013625(gi:16272411)	nonhuman VFG013625(gi:16272411)	VFG013626(gi:68249065)	nonhuman VFG013626(gi:68249065)	VFG013627(gi:148825257)	nonhuman VFG013627(gi:148825257)	VFG013628(gi:148827660)	nonhuman VFG013628(gi:148827660)	VFG013630(gi:113460617)	nonhuman VFG013630(gi:113460617)	VFG013631(gi:30995388)	nonhuman VFG013631(gi:30995388)	VFG013637(gi:16272545)	nonhuman VFG013637(gi:16272545)	VFG013638(gi:68249301)	nonhuman VFG013638(gi:68249301)	VFG013639(gi:148825498)	nonhuman VFG013639(gi:148825498)	VFG013640(gi:148827894)	nonhuman VFG013640(gi:148827894)	VFG013641(gi:33152754)	nonhuman VFG013641(gi:33152754)	VFG013668(gi:38234576)	nonhuman VFG013668(gi:38234576)	VFG013672(gi:38232857)	nonhuman VFG013672(gi:38232857)	VFG013733(gi:145294650)	nonhuman VFG013733(gi:145294650)	VFG013734(gi:62389396)	nonhuman VFG013734(gi:62389396)	VFG013774(gi:152987434)	nonhuman VFG013774(gi:152987434)	VFG013776(gi:28868146)	nonhuman VFG013776(gi:28868146)	VFG013781(gi:146281441)	nonhuman VFG013781(gi:146281441)	VFG013897(gi:152988005)	nonhuman VFG013897(gi:152988005)	VFG013898(gi:116054126)	nonhuman VFG013898(gi:116054126)	VFG013899(gi:28872159)	nonhuman VFG013899(gi:28872159)	VFG013901(gi:71733387)	nonhuman VFG013901(gi:71733387)	VFG013905(gi:70733122)	nonhuman VFG013905(gi:70733122)	VFG013906(gi:77461539)	nonhuman VFG013906(gi:77461539)	VFG013907(gi:146309163)	nonhuman VFG013907(gi:146309163)	VFG013975(gi:66044906)	nonhuman VFG013975(gi:66044906)	VFG013980(gi:70729443)	nonhuman VFG013980(gi:70729443)	VFG013985(gi:152986402)	nonhuman VFG013985(gi:152986402)	VFG013993(gi:146283960)	nonhuman VFG013993(gi:146283960)	VFG014070(gi:77461525)	nonhuman VFG014070(gi:77461525)	VFG014072(gi:146284260)	nonhuman VFG014072(gi:146284260)	VFG014117(gi:15598337)	nonhuman VFG014117(gi:15598337)	VFG014129(gi:152988213)	nonhuman VFG014129(gi:152988213)	VFG014135(gi:152983531)	nonhuman VFG014135(gi:152983531)	VFG014137(gi:116051147)	nonhuman VFG014137(gi:116051147)	VFG014138(gi:116051146)	nonhuman VFG014138(gi:116051146)	VFG014147(gi:116051137)	nonhuman VFG014147(gi:116051137)	VFG014195(gi:104782843)	nonhuman VFG014195(gi:104782843)	VFG014241(gi:116049013)	nonhuman VFG014241(gi:116049013)	VFG014246(gi:148546711)	nonhuman VFG014246(gi:148546711)	VFG014250(gi:146307865)	nonhuman VFG014250(gi:146307865)	VFG014292(gi:152985351)	nonhuman VFG014292(gi:152985351)	VFG014357(gi:152984900)	nonhuman VFG014357(gi:152984900)	VFG014358(gi:116049026)	nonhuman VFG014358(gi:116049026)	VFG014359(gi:28869158)	nonhuman VFG014359(gi:28869158)	VFG014360(gi:66046690)	nonhuman VFG014360(gi:66046690)	VFG014361(gi:71734449)	nonhuman VFG014361(gi:71734449)	VFG014362(gi:26991062)	nonhuman VFG014362(gi:26991062)	VFG014363(gi:148546733)	nonhuman VFG014363(gi:148546733)	VFG014364(gi:104782825)	nonhuman VFG014364(gi:104782825)	VFG014366(gi:77457759)	nonhuman VFG014366(gi:77457759)	VFG014367(gi:146307851)	nonhuman VFG014367(gi:146307851)	VFG014368(gi:146282883)	nonhuman VFG014368(gi:146282883)	VFG014384(gi:116049028)	nonhuman VFG014384(gi:116049028)	VFG014385(gi:28869160)	nonhuman VFG014385(gi:28869160)	VFG014388(gi:26991060)	nonhuman VFG014388(gi:26991060)	VFG014389(gi:148546735)	nonhuman VFG014389(gi:148546735)	VFG014391(gi:70729028)	nonhuman VFG014391(gi:70729028)	VFG014393(gi:146307849)	nonhuman VFG014393(gi:146307849)	VFG014394(gi:146282881)	nonhuman VFG014394(gi:146282881)	VFG014451(gi:66046683)	nonhuman VFG014451(gi:66046683)	VFG014452(gi:71736661)	nonhuman VFG014452(gi:71736661)	VFG014457(gi:77457766)	nonhuman VFG014457(gi:77457766)	VFG014459(gi:146282926)	nonhuman VFG014459(gi:146282926)	VFG014504(gi:71737319)	nonhuman VFG014504(gi:71737319)	VFG014543(gi:71735211)	nonhuman VFG014543(gi:71735211)	VFG014544(gi:26991044)	nonhuman VFG014544(gi:26991044)	VFG014545(gi:148546750)	nonhuman VFG014545(gi:148546750)	VFG014546(gi:104782808)	nonhuman VFG014546(gi:104782808)	VFG014557(gi:26991043)	nonhuman VFG014557(gi:26991043)	VFG014587(gi:77457779)	nonhuman VFG014587(gi:77457779)	VFG014592(gi:116049397)	nonhuman VFG014592(gi:116049397)	VFG014594(gi:66046669)	nonhuman VFG014594(gi:66046669)	VFG014597(gi:148546762)	nonhuman VFG014597(gi:148546762)	VFG014598(gi:104782804)	nonhuman VFG014598(gi:104782804)	VFG014599(gi:70729054)	nonhuman VFG014599(gi:70729054)	VFG014601(gi:146307830)	nonhuman VFG014601(gi:146307830)	VFG014602(gi:146282911)	nonhuman VFG014602(gi:146282911)	VFG014690(gi:70734060)	nonhuman VFG014690(gi:70734060)	VFG014693(gi:146284108)	nonhuman VFG014693(gi:146284108)	VFG014844(gi:152985971)	nonhuman VFG014844(gi:152985971)	VFG014845(gi:116051546)	nonhuman VFG014845(gi:116051546)	VFG014847(gi:66044308)	nonhuman VFG014847(gi:66044308)	VFG014848(gi:71737638)	nonhuman VFG014848(gi:71737638)	VFG014849(gi:26988015)	nonhuman VFG014849(gi:26988015)	VFG014850(gi:148549647)	nonhuman VFG014850(gi:148549647)	VFG014851(gi:104783509)	nonhuman VFG014851(gi:104783509)	VFG014852(gi:70728398)	nonhuman VFG014852(gi:70728398)	VFG014853(gi:77457179)	nonhuman VFG014853(gi:77457179)	VFG014854(gi:146306058)	nonhuman VFG014854(gi:146306058)	VFG014855(gi:146283212)	nonhuman VFG014855(gi:146283212)	VFG014881(gi:152988233)	nonhuman VFG014881(gi:152988233)	VFG014882(gi:116051549)	nonhuman VFG014882(gi:116051549)	VFG014885(gi:71734763)	nonhuman VFG014885(gi:71734763)	VFG014886(gi:26988012)	nonhuman VFG014886(gi:26988012)	VFG014887(gi:148549650)	nonhuman VFG014887(gi:148549650)	VFG014889(gi:70728395)	nonhuman VFG014889(gi:70728395)	VFG014891(gi:146306055)	nonhuman VFG014891(gi:146306055)	VFG014892(gi:146281553)	nonhuman VFG014892(gi:146281553)	VFG014894(gi:152985001)	nonhuman VFG014894(gi:152985001)	VFG014904(gi:146309393)	nonhuman VFG014904(gi:146309393)	VFG014950(gi:15595963)	nonhuman VFG014950(gi:15595963)	VFG014951(gi:152988178)	nonhuman VFG014951(gi:152988178)	VFG014952(gi:116048682)	nonhuman VFG014952(gi:116048682)	VFG014953(gi:28871363)	nonhuman VFG014953(gi:28871363)	VFG014954(gi:66047182)	nonhuman VFG014954(gi:66047182)	VFG014956(gi:26988163)	nonhuman VFG014956(gi:26988163)	VFG014957(gi:148549497)	nonhuman VFG014957(gi:148549497)	VFG014958(gi:104783266)	nonhuman VFG014958(gi:104783266)	VFG014961(gi:146306503)	nonhuman VFG014961(gi:146306503)	VFG014984(gi:15599642)	nonhuman VFG014984(gi:15599642)	VFG014985(gi:152989506)	nonhuman VFG014985(gi:152989506)	VFG014986(gi:116052478)	nonhuman VFG014986(gi:116052478)	VFG014987(gi:28871570)	nonhuman VFG014987(gi:28871570)	VFG014988(gi:66047357)	nonhuman VFG014988(gi:66047357)	VFG014989(gi:71736551)	nonhuman VFG014989(gi:71736551)	VFG014990(gi:26988036)	nonhuman VFG014990(gi:26988036)	VFG014991(gi:148549626)	nonhuman VFG014991(gi:148549626)	VFG014992(gi:104783488)	nonhuman VFG014992(gi:104783488)	VFG014993(gi:70728315)	nonhuman VFG014993(gi:70728315)	VFG014995(gi:146305923)	nonhuman VFG014995(gi:146305923)	VFG014996(gi:146281434)	nonhuman VFG014996(gi:146281434)	VFG015000(gi:15598845)	nonhuman VFG015000(gi:15598845)	VFG015001(gi:152988658)	nonhuman VFG015001(gi:152988658)	VFG015002(gi:116051646)	nonhuman VFG015002(gi:116051646)	VFG015009(gi:70728565)	nonhuman VFG015009(gi:70728565)	VFG015067(gi:15596125)	nonhuman VFG015067(gi:15596125)	VFG015068(gi:152987692)	nonhuman VFG015068(gi:152987692)	VFG015069(gi:116048851)	nonhuman VFG015069(gi:116048851)	VFG015070(gi:28868897)	nonhuman VFG015070(gi:28868897)	VFG015071(gi:66046927)	nonhuman VFG015071(gi:66046927)	VFG015072(gi:71734710)	nonhuman VFG015072(gi:71734710)	VFG015073(gi:26988382)	nonhuman VFG015073(gi:26988382)	VFG015074(gi:148549273)	nonhuman VFG015074(gi:148549273)	VFG015075(gi:104780548)	nonhuman VFG015075(gi:104780548)	VFG015076(gi:70731797)	nonhuman VFG015076(gi:70731797)	VFG015077(gi:77460443)	nonhuman VFG015077(gi:77460443)	VFG015078(gi:146306761)	nonhuman VFG015078(gi:146306761)	VFG015079(gi:146283013)	nonhuman VFG015079(gi:146283013)	VFG015100(gi:116049643)	nonhuman VFG015100(gi:116049643)	VFG015108(gi:116049647)	nonhuman VFG015108(gi:116049647)	VFG015160(gi:116049673)	nonhuman VFG015160(gi:116049673)	VFG015380(gi:116053794)	nonhuman VFG015380(gi:116053794)	VFG015383(gi:70733360)	nonhuman VFG015383(gi:70733360)	VFG015389(gi:66045865)	nonhuman VFG015389(gi:66045865)	VFG015393(gi:152986292)	nonhuman VFG015393(gi:152986292)	VFG015403(gi:152984454)	nonhuman VFG015403(gi:152984454)	VFG015404(gi:116053797)	nonhuman VFG015404(gi:116053797)	VFG015410(gi:146307341)	nonhuman VFG015410(gi:146307341)	VFG015432(gi:152985795)	nonhuman VFG015432(gi:152985795)	VFG015433(gi:116053801)	nonhuman VFG015433(gi:116053801)	VFG015447(gi:152984184)	nonhuman VFG015447(gi:152984184)	VFG015448(gi:116053804)	nonhuman VFG015448(gi:116053804)	VFG015449(gi:70733371)	nonhuman VFG015449(gi:70733371)	VFG015450(gi:146307348)	nonhuman VFG015450(gi:146307348)	VFG015491(gi:152989614)	nonhuman VFG015491(gi:152989614)	VFG015492(gi:116053810)	nonhuman VFG015492(gi:116053810)	VFG015494(gi:71736516)	nonhuman VFG015494(gi:71736516)	VFG015495(gi:26989814)	nonhuman VFG015495(gi:26989814)	VFG015496(gi:148547843)	nonhuman VFG015496(gi:148547843)	VFG015497(gi:70733376)	nonhuman VFG015497(gi:70733376)	VFG015498(gi:146307356)	nonhuman VFG015498(gi:146307356)	VFG015515(gi:15599409)	nonhuman VFG015515(gi:15599409)	VFG015629(gi:170719559)	nonhuman VFG015629(gi:170719559)	VFG015651(gi:170722892)	nonhuman VFG015651(gi:170722892)	VFG015677(gi:170722861)	nonhuman VFG015677(gi:170722861)	VFG015681(gi:170722859)	nonhuman VFG015681(gi:170722859)	VFG015704(gi:167034912)	nonhuman VFG015704(gi:167034912)	VFG015705(gi:170722844)	nonhuman VFG015705(gi:170722844)	VFG015707(gi:170722843)	nonhuman VFG015707(gi:170722843)	VFG015711(gi:170722841)	nonhuman VFG015711(gi:170722841)	VFG015712(gi:167034908)	nonhuman VFG015712(gi:167034908)	VFG015713(gi:170722833)	nonhuman VFG015713(gi:170722833)	VFG015752(gi:167035560)	nonhuman VFG015752(gi:167035560)	VFG015753(gi:170720067)	nonhuman VFG015753(gi:170720067)	VFG015763(gi:170720253)	nonhuman VFG015763(gi:170720253)	VFG015768(gi:167035370)	nonhuman VFG015768(gi:167035370)	VFG015769(gi:170720256)	nonhuman VFG015769(gi:170720256)	VFG015772(gi:167035539)	nonhuman VFG015772(gi:167035539)	VFG015773(gi:170720094)	nonhuman VFG015773(gi:170720094)	VFG015783(gi:170720398)	nonhuman VFG015783(gi:170720398)	VFG015805(gi:167033768)	nonhuman VFG015805(gi:167033768)	VFG015806(gi:170721686)	nonhuman VFG015806(gi:170721686)	VFG015826(gi:167034804)	nonhuman VFG015826(gi:167034804)	VFG015908(gi:66045844)	nonhuman VFG015908(gi:66045844)	VFG015943(gi:104781595)	nonhuman VFG015943(gi:104781595)	VFG016040(gi:116050341)	nonhuman VFG016040(gi:116050341)	VFG016041(gi:15597598)	nonhuman VFG016041(gi:15597598)	VFG016043(gi:116050342)	nonhuman VFG016043(gi:116050342)	VFG016045(gi:70731449)	nonhuman VFG016045(gi:70731449)	VFG016058(gi:15597620)	nonhuman VFG016058(gi:15597620)	VFG016059(gi:152983610)	nonhuman VFG016059(gi:152983610)	VFG016068(gi:77460161)	nonhuman VFG016068(gi:77460161)	VFG016108(gi:70730856)	nonhuman VFG016108(gi:70730856)	VFG016110(gi:152988666)	nonhuman VFG016110(gi:152988666)	VFG016117(gi:152989450)	nonhuman VFG016117(gi:152989450)	VFG016118(gi:116052262)	nonhuman VFG016118(gi:116052262)	VFG016119(gi:70730854)	nonhuman VFG016119(gi:70730854)	VFG016122(gi:116052263)	nonhuman VFG016122(gi:116052263)	VFG016123(gi:70730855)	nonhuman VFG016123(gi:70730855)	VFG016131(gi:104781613)	nonhuman VFG016131(gi:104781613)	VFG016149(gi:104781612)	nonhuman VFG016149(gi:104781612)	VFG016270(gi:42781037)	nonhuman VFG016270(gi:42781037)	VFG016363(gi:30018740)	nonhuman VFG016363(gi:30018740)	VFG016374(gi:30023299)	nonhuman VFG016374(gi:30023299)	VFG016376(gi:30023301)	nonhuman VFG016376(gi:30023301)	VFG016377(gi:30023302)	nonhuman VFG016377(gi:30023302)	VFG016380(gi:30023305)	nonhuman VFG016380(gi:30023305)	VFG016381(gi:30023306)	nonhuman VFG016381(gi:30023306)	VFG016387(gi:42784426)	nonhuman VFG016387(gi:42784426)	VFG016390(gi:42784429)	nonhuman VFG016390(gi:42784429)	VFG016391(gi:42784430)	nonhuman VFG016391(gi:42784430)	VFG016394(gi:42784433)	nonhuman VFG016394(gi:42784433)	VFG016399(gi:42784438)	nonhuman VFG016399(gi:42784438)	VFG016401(gi:42784440)	nonhuman VFG016401(gi:42784440)	VFG016402(gi:42784441)	nonhuman VFG016402(gi:42784441)	VFG016417(gi:49478945)	nonhuman VFG016417(gi:49478945)	VFG016425(gi:118480309)	nonhuman VFG016425(gi:118480309)	VFG016428(gi:118480312)	nonhuman VFG016428(gi:118480312)	VFG016433(gi:118480317)	nonhuman VFG016433(gi:118480317)	VFG016450(gi:26553608)	nonhuman VFG016450(gi:26553608)	VFG016455(gi:108885093)	nonhuman VFG016455(gi:108885093)	VFG016470(gi:72080990)	nonhuman VFG016470(gi:72080990)	VFG016472(gi:54020543)	nonhuman VFG016472(gi:54020543)	VFG016473(gi:72080827)	nonhuman VFG016473(gi:72080827)	VFG016474(gi:71893844)	nonhuman VFG016474(gi:71893844)	VFG016483(gi:13508404)	nonhuman VFG016483(gi:13508404)	VFG016484(gi:12045310)	nonhuman VFG016484(gi:12045310)	VFG016485(gi:31544430)	nonhuman VFG016485(gi:31544430)	VFG016486(gi:54020567)	nonhuman VFG016486(gi:54020567)	VFG016487(gi:72080854)	nonhuman VFG016487(gi:72080854)	VFG016488(gi:71893875)	nonhuman VFG016488(gi:71893875)	VFG016489(gi:47459059)	nonhuman VFG016489(gi:47459059)	VFG016490(gi:42560712)	nonhuman VFG016490(gi:42560712)	VFG016491(gi:26553484)	nonhuman VFG016491(gi:26553484)	VFG016492(gi:15828876)	nonhuman VFG016492(gi:15828876)	VFG016493(gi:71894677)	nonhuman VFG016493(gi:71894677)	VFG016494(gi:148377586)	nonhuman VFG016494(gi:148377586)	VFG016495(gi:83319675)	nonhuman VFG016495(gi:83319675)	VFG016595(gi:31544794)	nonhuman VFG016595(gi:31544794)	VFG016598(gi:31544797)	nonhuman VFG016598(gi:31544797)	VFG016599(gi:31544798)	nonhuman VFG016599(gi:31544798)	VFG016784(gi:121601670)	nonhuman VFG016784(gi:121601670)	VFG016789(gi:49473905)	nonhuman VFG016789(gi:49473905)	VFG016861(gi:16752715)	nonhuman VFG016861(gi:16752715)	VFG017107(gi:148269063)	nonhuman VFG017107(gi:148269063)	VFG017110(gi:148267021)	nonhuman VFG017110(gi:148267021)	VFG017120(gi:148267922)	nonhuman VFG017120(gi:148267922)	VFG017214(gi:151220968)	nonhuman VFG017214(gi:151220968)	VFG017222(gi:151220735)	nonhuman VFG017222(gi:151220735)	VFG017224(gi:151220736)	nonhuman VFG017224(gi:151220736)	VFG017229(gi:150393467)	nonhuman VFG017229(gi:150393467)	VFG017254(gi:150392617)	nonhuman VFG017254(gi:150392617)	VFG017255(gi:151220310)	nonhuman VFG017255(gi:151220310)	VFG017307(gi:153950689)	nonhuman VFG017307(gi:153950689)	VFG017312(gi:153947408)	nonhuman VFG017312(gi:153947408)	VFG017315(gi:153949483)	nonhuman VFG017315(gi:153949483)	VFG017320(gi:153948620)	nonhuman VFG017320(gi:153948620)	VFG017322(gi:153950312)	nonhuman VFG017322(gi:153950312)	VFG017328(gi:153950706)	nonhuman VFG017328(gi:153950706)	VFG017346(gi:153948587)	nonhuman VFG017346(gi:153948587)	VFG017350(gi:153950334)	nonhuman VFG017350(gi:153950334)	VFG017469(gi:148822377)	nonhuman VFG017469(gi:148822377)	VFG017753(gi:153951703)	nonhuman VFG017753(gi:153951703)	VFG017803(gi:153951195)	nonhuman VFG017803(gi:153951195)	VFG017822(gi:153951793)	nonhuman VFG017822(gi:153951793)	VFG017835(gi:153952000)	nonhuman VFG017835(gi:153952000)	VFG017865(gi:153930741)	nonhuman VFG017865(gi:153930741)	VFG017974(gi:157415650)	nonhuman VFG017974(gi:157415650)	VFG017982(gi:157415658)	nonhuman VFG017982(gi:157415658)	VFG017986(gi:157415662)	nonhuman VFG017986(gi:157415662)	VFG017987(gi:157415663)	nonhuman VFG017987(gi:157415663)	VFG017988(gi:157415664)	nonhuman VFG017988(gi:157415664)	VFG018001(gi:157415396)	nonhuman VFG018001(gi:157415396)	VFG018005(gi:157415400)	nonhuman VFG018005(gi:157415400)	VFG018018(gi:157415413)	nonhuman VFG018018(gi:157415413)	VFG018030(gi:157414377)	nonhuman VFG018030(gi:157414377)	VFG018032(gi:157414504)	nonhuman VFG018032(gi:157414504)	VFG018113(gi:88194064)	nonhuman VFG018113(gi:88194064)	VFG018118(gi:151220433)	nonhuman VFG018118(gi:151220433)	VFG018142(gi:150392751)	nonhuman VFG018142(gi:150392751)	VFG018143(gi:151220435)	nonhuman VFG018143(gi:151220435)	VFG018154(gi:156978616)	nonhuman VFG018154(gi:156978616)	VFG018161(gi:49482524)	nonhuman VFG018161(gi:49482524)	VFG018165(gi:82749992)	nonhuman VFG018165(gi:82749992)	VFG018166(gi:87160320)	nonhuman VFG018166(gi:87160320)	VFG018191(gi:16128279)	nonhuman VFG018191(gi:16128279)	VFG018194(gi:26246303)	nonhuman VFG018194(gi:26246303)	VFG018195(gi:110640562)	nonhuman VFG018195(gi:110640562)	VFG018198(gi:16128278)	nonhuman VFG018198(gi:16128278)	VFG018201(gi:26246302)	nonhuman VFG018201(gi:26246302)	VFG018202(gi:110640561)	nonhuman VFG018202(gi:110640561)	VFG018203(gi:91209355)	nonhuman VFG018203(gi:91209355)	VFG018204(gi:117622567)	nonhuman VFG018204(gi:117622567)	VFG018205(gi:16128277)	nonhuman VFG018205(gi:16128277)	VFG018207(gi:26246301)	nonhuman VFG018207(gi:26246301)	VFG018208(gi:110640560)	nonhuman VFG018208(gi:110640560)	VFG018209(gi:91209354)	nonhuman VFG018209(gi:91209354)	VFG018211(gi:16128276)	nonhuman VFG018211(gi:16128276)	VFG018214(gi:26246300)	nonhuman VFG018214(gi:26246300)	VFG018215(gi:110640559)	nonhuman VFG018215(gi:110640559)	VFG018216(gi:91209353)	nonhuman VFG018216(gi:91209353)	VFG018218(gi:16128275)	nonhuman VFG018218(gi:16128275)	VFG018220(gi:15829574)	nonhuman VFG018220(gi:15829574)	VFG018221(gi:26246299)	nonhuman VFG018221(gi:26246299)	VFG018223(gi:91209352)	nonhuman VFG018223(gi:91209352)	VFG018225(gi:90111108)	nonhuman VFG018225(gi:90111108)	VFG018228(gi:26246298)	nonhuman VFG018228(gi:26246298)	VFG018229(gi:110640557)	nonhuman VFG018229(gi:110640557)	VFG018230(gi:91209351)	nonhuman VFG018230(gi:91209351)	VFG018241(gi:15640579)	nonhuman VFG018241(gi:15640579)	VFG018244(gi:27364974)	nonhuman VFG018244(gi:27364974)	VFG018245(gi:37680976)	nonhuman VFG018245(gi:37680976)	VFG018278(gi:161618099)	nonhuman VFG018278(gi:161618099)	VFG018328(gi:161613163)	nonhuman VFG018328(gi:161613163)	VFG018337(gi:161612540)	nonhuman VFG018337(gi:161612540)	VFG018340(gi:161612537)	nonhuman VFG018340(gi:161612537)	VFG018343(gi:161615532)	nonhuman VFG018343(gi:161615532)	VFG018348(gi:5779680)	nonhuman VFG018348(gi:5779680)	VFG018359(gi:161504845)	nonhuman VFG018359(gi:161504845)	VFG018371(gi:161614644)	nonhuman VFG018371(gi:161614644)	VFG018375(gi:5761150)	nonhuman VFG018375(gi:5761150)	VFG018376(gi:161614647)	nonhuman VFG018376(gi:161614647)	VFG018383(gi:161504300)	nonhuman VFG018383(gi:161504300)	VFG018393(gi:161612733)	nonhuman VFG018393(gi:161612733)	VFG018394(gi:161616844)	nonhuman VFG018394(gi:161616844)	VFG018395(gi:161503675)	nonhuman VFG018395(gi:161503675)	VFG018396(gi:161614534)	nonhuman VFG018396(gi:161614534)	VFG018400(gi:161505693)	nonhuman VFG018400(gi:161505693)	VFG018402(gi:161505694)	nonhuman VFG018402(gi:161505694)	VFG018511(gi:161615810)	nonhuman VFG018511(gi:161615810)	VFG018574(gi:161508674)	nonhuman VFG018574(gi:161508674)	VFG018628(gi:5777627)	nonhuman VFG018628(gi:5777627)	VFG018649(gi:157151214)	nonhuman VFG018649(gi:157151214)	VFG018650(gi:157150995)	nonhuman VFG018650(gi:157150995)	VFG018651(gi:157151048)	nonhuman VFG018651(gi:157151048)	VFG018652(gi:157151535)	nonhuman VFG018652(gi:157151535)	VFG018653(gi:157151439)	nonhuman VFG018653(gi:157151439)	VFG018654(gi:157150597)	nonhuman VFG018654(gi:157150597)	VFG018655(gi:157149904)	nonhuman VFG018655(gi:157149904)	VFG018656(gi:157150842)	nonhuman VFG018656(gi:157150842)	VFG018657(gi:157150914)	nonhuman VFG018657(gi:157150914)	VFG018658(gi:157150042)	nonhuman VFG018658(gi:157150042)	VFG018659(gi:157149661)	nonhuman VFG018659(gi:157149661)	VFG018660(gi:157151109)	nonhuman VFG018660(gi:157151109)	VFG018661(gi:157150639)	nonhuman VFG018661(gi:157150639)	VFG018662(gi:157151177)	nonhuman VFG018662(gi:157151177)	VFG018663(gi:157151338)	nonhuman VFG018663(gi:157151338)	VFG018664(gi:157151373)	nonhuman VFG018664(gi:157151373)	VFG018665(gi:157150920)	nonhuman VFG018665(gi:157150920)	VFG018666(gi:157151431)	nonhuman VFG018666(gi:157151431)	VFG018667(gi:157149997)	nonhuman VFG018667(gi:157149997)	VFG018668(gi:157151348)	nonhuman VFG018668(gi:157151348)	VFG018669(gi:157150726)	nonhuman VFG018669(gi:157150726)	VFG018670(gi:157150760)	nonhuman VFG018670(gi:157150760)	VFG018671(gi:157150362)	nonhuman VFG018671(gi:157150362)	VFG018672(gi:157149885)	nonhuman VFG018672(gi:157149885)	VFG018673(gi:157151529)	nonhuman VFG018673(gi:157151529)	VFG018674(gi:157150246)	nonhuman VFG018674(gi:157150246)	VFG018675(gi:157151237)	nonhuman VFG018675(gi:157151237)	VFG018676(gi:157151662)	nonhuman VFG018676(gi:157151662)	VFG018677(gi:157151339)	nonhuman VFG018677(gi:157151339)	VFG018678(gi:157150889)	nonhuman VFG018678(gi:157150889)	VFG018768(gi:161870478)	nonhuman VFG018768(gi:161870478)	VFG018775(gi:161870741)	nonhuman VFG018775(gi:161870741)	VFG018847(gi:162418942)	nonhuman VFG018847(gi:162418942)	VFG018914(gi:5801690)	nonhuman VFG018914(gi:5801690)	VFG018920(gi:162419334)	nonhuman VFG018920(gi:162419334)	VFG018921(gi:162419029)	nonhuman VFG018921(gi:162419029)	VFG018924(gi:162420981)	nonhuman VFG018924(gi:162420981)	VFG018925(gi:162420704)	nonhuman VFG018925(gi:162420704)	VFG018947(gi:170025532)	nonhuman VFG018947(gi:170025532)	VFG018976(gi:170024606)	nonhuman VFG018976(gi:170024606)	VFG018982(gi:170024617)	nonhuman VFG018982(gi:170024617)	VFG018984(gi:170024619)	nonhuman VFG018984(gi:170024619)	VFG018997(gi:170024643)	nonhuman VFG018997(gi:170024643)	VFG018999(gi:170024645)	nonhuman VFG018999(gi:170024645)	VFG019017(gi:170025395)	nonhuman VFG019017(gi:170025395)	VFG019018(gi:170025396)	nonhuman VFG019018(gi:170025396)	VFG019033(gi:116515739)	nonhuman VFG019033(gi:116515739)	VFG019034(gi:15900875)	nonhuman VFG019034(gi:15900875)	VFG019035(gi:15902950)	nonhuman VFG019035(gi:15902950)	VFG019048(gi:76787756)	nonhuman VFG019048(gi:76787756)	VFG019049(gi:25011630)	nonhuman VFG019049(gi:25011630)	VFG019051(gi:169832430)	nonhuman VFG019051(gi:169832430)	VFG019052(gi:182683912)	nonhuman VFG019052(gi:182683912)	VFG019053(gi:169833024)	nonhuman VFG019053(gi:169833024)	VFG019065(gi:169833537)	nonhuman VFG019065(gi:169833537)	VFG019066(gi:182685138)	nonhuman VFG019066(gi:182685138)	VFG019069(gi:169832880)	nonhuman VFG019069(gi:169832880)	VFG019071(gi:169832565)	nonhuman VFG019071(gi:169832565)	VFG019073(gi:169833044)	nonhuman VFG019073(gi:169833044)	VFG019074(gi:182683911)	nonhuman VFG019074(gi:182683911)	VFG019077(gi:169832817)	nonhuman VFG019077(gi:169832817)	VFG019078(gi:182684949)	nonhuman VFG019078(gi:182684949)	VFG019079(gi:169834024)	nonhuman VFG019079(gi:169834024)	VFG019080(gi:182683690)	nonhuman VFG019080(gi:182683690)	VFG019081(gi:169833213)	nonhuman VFG019081(gi:169833213)	VFG019083(gi:169833458)	nonhuman VFG019083(gi:169833458)	VFG019084(gi:182684113)	nonhuman VFG019084(gi:182684113)	VFG019085(gi:169833025)	nonhuman VFG019085(gi:169833025)	VFG019087(gi:169833099)	nonhuman VFG019087(gi:169833099)	VFG019088(gi:182684407)	nonhuman VFG019088(gi:182684407)	VFG019089(gi:169832575)	nonhuman VFG019089(gi:169832575)	VFG019090(gi:182685175)	nonhuman VFG019090(gi:182685175)	VFG019091(gi:169834028)	nonhuman VFG019091(gi:169834028)	VFG019092(gi:182683369)	nonhuman VFG019092(gi:182683369)	VFG019093(gi:169834310)	nonhuman VFG019093(gi:169834310)	VFG019094(gi:182684120)	nonhuman VFG019094(gi:182684120)	VFG019095(gi:169833327)	nonhuman VFG019095(gi:169833327)	VFG019096(gi:182683292)	nonhuman VFG019096(gi:182683292)	VFG019097(gi:169833592)	nonhuman VFG019097(gi:169833592)	VFG019098(gi:182684635)	nonhuman VFG019098(gi:182684635)	VFG019101(gi:169833917)	nonhuman VFG019101(gi:169833917)	VFG019102(gi:182684593)	nonhuman VFG019102(gi:182684593)	VFG019103(gi:169832540)	nonhuman VFG019103(gi:169832540)	VFG019107(gi:169833033)	nonhuman VFG019107(gi:169833033)	VFG019108(gi:182683316)	nonhuman VFG019108(gi:182683316)	VFG019110(gi:182683317)	nonhuman VFG019110(gi:182683317)	VFG019111(gi:169833763)	nonhuman VFG019111(gi:169833763)	VFG019112(gi:182683318)	nonhuman VFG019112(gi:182683318)	VFG019115(gi:169832835)	nonhuman VFG019115(gi:169832835)	VFG019116(gi:182683320)	nonhuman VFG019116(gi:182683320)	VFG019117(gi:169834388)	nonhuman VFG019117(gi:169834388)	VFG019118(gi:182683321)	nonhuman VFG019118(gi:182683321)	VFG019120(gi:182683322)	nonhuman VFG019120(gi:182683322)	VFG019127(gi:169834375)	nonhuman VFG019127(gi:169834375)	VFG019132(gi:170760184)	nonhuman VFG019132(gi:170760184)	VFG019133(gi:170756380)	nonhuman VFG019133(gi:170756380)	VFG019134(gi:187932712)	nonhuman VFG019134(gi:187932712)	VFG019135(gi:153941100)	nonhuman VFG019135(gi:153941100)	VFG019140(gi:187933664)	nonhuman VFG019140(gi:187933664)	VFG019155(gi:170760852)	nonhuman VFG019155(gi:170760852)	VFG019166(gi:170758649)	nonhuman VFG019166(gi:170758649)	VFG019167(gi:170754365)	nonhuman VFG019167(gi:170754365)	VFG019168(gi:187933335)	nonhuman VFG019168(gi:187933335)	VFG019169(gi:153938144)	nonhuman VFG019169(gi:153938144)	VFG019335(gi:225685883)	nonhuman VFG019335(gi:225685883)	VFG019345(gi:226224235)	nonhuman VFG019345(gi:226224235)	VFG019346(gi:217964213)	nonhuman VFG019346(gi:217964213)	VFG019365(gi:226224804)	nonhuman VFG019365(gi:226224804)	VFG019380(gi:217963658)	nonhuman VFG019380(gi:217963658)	VFG019390(gi:217964108)	nonhuman VFG019390(gi:217964108)	VFG019406(gi:210135084)	nonhuman VFG019406(gi:210135084)	VFG019569(gi:188527133)	nonhuman VFG019569(gi:188527133)	VFG019611(gi:208434720)	nonhuman VFG019611(gi:208434720)	VFG019689(gi:194099555)	nonhuman VFG019689(gi:194099555)	VFG019720(gi:194099300)	nonhuman VFG019720(gi:194099300)	VFG019728(gi:218893621)	nonhuman VFG019728(gi:218893621)	VFG019744(gi:218889137)	nonhuman VFG019744(gi:218889137)	VFG019760(gi:229588672)	nonhuman VFG019760(gi:229588672)	VFG019781(gi:218890649)	nonhuman VFG019781(gi:218890649)	VFG019782(gi:218890650)	nonhuman VFG019782(gi:218890650)	VFG019790(gi:218890658)	nonhuman VFG019790(gi:218890658)	VFG019823(gi:218892939)	nonhuman VFG019823(gi:218892939)	VFG019824(gi:229591857)	nonhuman VFG019824(gi:229591857)	VFG019828(gi:229591855)	nonhuman VFG019828(gi:229591855)	VFG019837(gi:218892932)	nonhuman VFG019837(gi:218892932)	VFG019838(gi:229591850)	nonhuman VFG019838(gi:229591850)	VFG019852(gi:229591840)	nonhuman VFG019852(gi:229591840)	VFG019860(gi:229591835)	nonhuman VFG019860(gi:229591835)	VFG019878(gi:229591827)	nonhuman VFG019878(gi:229591827)	VFG019899(gi:218890225)	nonhuman VFG019899(gi:218890225)	VFG019900(gi:229588524)	nonhuman VFG019900(gi:229588524)	VFG019905(gi:218890222)	nonhuman VFG019905(gi:218890222)	VFG019906(gi:229588521)	nonhuman VFG019906(gi:229588521)	VFG019910(gi:229588994)	nonhuman VFG019910(gi:229588994)	VFG019921(gi:218893537)	nonhuman VFG019921(gi:218893537)	VFG019922(gi:229588303)	nonhuman VFG019922(gi:229588303)	VFG019941(gi:218893103)	nonhuman VFG019941(gi:218893103)	VFG019942(gi:229591212)	nonhuman VFG019942(gi:229591212)	VFG019948(gi:218892351)	nonhuman VFG019948(gi:218892351)	VFG019985(gi:218888818)	nonhuman VFG019985(gi:218888818)	VFG019989(gi:218888820)	nonhuman VFG019989(gi:218888820)	VFG019993(gi:218888822)	nonhuman VFG019993(gi:218888822)	VFG019994(gi:229593378)	nonhuman VFG019994(gi:229593378)	VFG020007(gi:218888829)	nonhuman VFG020007(gi:218888829)	VFG020008(gi:229593385)	nonhuman VFG020008(gi:229593385)	VFG020018(gi:218888835)	nonhuman VFG020018(gi:218888835)	VFG020019(gi:229593390)	nonhuman VFG020019(gi:229593390)	VFG020026(gi:218889457)	nonhuman VFG020026(gi:218889457)	VFG020068(gi:229590016)	nonhuman VFG020068(gi:229590016)	VFG020077(gi:229591803)	nonhuman VFG020077(gi:229591803)	VFG020152(gi:6268923)	nonhuman VFG020152(gi:6268923)	VFG020153(gi:6273135)	nonhuman VFG020153(gi:6273135)	VFG020154(gi:187732930)	nonhuman VFG020154(gi:187732930)	VFG020155(gi:187732466)	nonhuman VFG020155(gi:187732466)	VFG020156(gi:187732248)	nonhuman VFG020156(gi:187732248)	VFG020158(gi:187731137)	nonhuman VFG020158(gi:187731137)	VFG020159(gi:6269494)	nonhuman VFG020159(gi:6269494)	VFG020160(gi:187733759)	nonhuman VFG020160(gi:187733759)	VFG020161(gi:187734092)	nonhuman VFG020161(gi:187734092)	VFG020162(gi:187733690)	nonhuman VFG020162(gi:187733690)	VFG020164(gi:187733037)	nonhuman VFG020164(gi:187733037)	VFG020166(gi:187733201)	nonhuman VFG020166(gi:187733201)	VFG020167(gi:187733647)	nonhuman VFG020167(gi:187733647)	VFG020168(gi:187732552)	nonhuman VFG020168(gi:187732552)	VFG020170(gi:187732104)	nonhuman VFG020170(gi:187732104)	VFG020171(gi:187731959)	nonhuman VFG020171(gi:187731959)	VFG020172(gi:187732369)	nonhuman VFG020172(gi:187732369)	VFG020173(gi:187732379)	nonhuman VFG020173(gi:187732379)	VFG020174(gi:187733231)	nonhuman VFG020174(gi:187733231)	VFG020175(gi:187732669)	nonhuman VFG020175(gi:187732669)	VFG020176(gi:187732007)	nonhuman VFG020176(gi:187732007)	VFG020177(gi:187733815)	nonhuman VFG020177(gi:187733815)	VFG020178(gi:187731084)	nonhuman VFG020178(gi:187731084)	VFG020180(gi:187733326)	nonhuman VFG020180(gi:187733326)	VFG020186(gi:187734480)	nonhuman VFG020186(gi:187734480)	VFG020187(gi:187734408)	nonhuman VFG020187(gi:187734408)	VFG020224(gi:186895141)	nonhuman VFG020224(gi:186895141)	VFG020239(gi:186895116)	nonhuman VFG020239(gi:186895116)	VFG020249(gi:186895105)	nonhuman VFG020249(gi:186895105)	VFG020297(gi:186895026)	nonhuman VFG020297(gi:186895026)	VFG020300(gi:186895029)	nonhuman VFG020300(gi:186895029)	VFG020302(gi:186895031)	nonhuman VFG020302(gi:186895031)	VFG020409(gi:194444679)	nonhuman VFG020409(gi:194444679)	VFG020410(gi:194736644)	nonhuman VFG020410(gi:194736644)	VFG020471(gi:194451822)	nonhuman VFG020471(gi:194451822)	VFG020500(gi:194737177)	nonhuman VFG020500(gi:194737177)	VFG020577(gi:207858160)	nonhuman VFG020577(gi:207858160)	VFG020583(gi:224584677)	nonhuman VFG020583(gi:224584677)	VFG020587(gi:205353842)	nonhuman VFG020587(gi:205353842)	VFG020611(gi:197251348)	nonhuman VFG020611(gi:197251348)	VFG020655(gi:224584725)	nonhuman VFG020655(gi:224584725)	VFG020693(gi:224584097)	nonhuman VFG020693(gi:224584097)	VFG020764(gi:205352883)	nonhuman VFG020764(gi:205352883)	VFG020835(gi:207857082)	nonhuman VFG020835(gi:207857082)	VFG020896(gi:197248361)	nonhuman VFG020896(gi:197248361)	VFG020900(gi:194448961)	nonhuman VFG020900(gi:194448961)	VFG020975(gi:6922809)	nonhuman VFG020975(gi:6922809)	VFG021046(gi:224586158)	nonhuman VFG021046(gi:224586158)	VFG021047(gi:224586159)	nonhuman VFG021047(gi:224586159)	VFG021055(gi:207858995)	nonhuman VFG021055(gi:207858995)	VFG021056(gi:205354641)	nonhuman VFG021056(gi:205354641)	VFG021057(gi:194451310)	nonhuman VFG021057(gi:194451310)	VFG021059(gi:194737976)	nonhuman VFG021059(gi:194737976)	VFG021061(gi:224585558)	nonhuman VFG021061(gi:224585558)	VFG021075(gi:197362707)	nonhuman VFG021075(gi:197362707)	VFG021076(gi:224584262)	nonhuman VFG021076(gi:224584262)	VFG021077(gi:197248978)	nonhuman VFG021077(gi:197248978)	VFG021082(gi:194444857)	nonhuman VFG021082(gi:194444857)	VFG021083(gi:194735519)	nonhuman VFG021083(gi:194735519)	VFG021085(gi:224584261)	nonhuman VFG021085(gi:224584261)	VFG021086(gi:197251572)	nonhuman VFG021086(gi:197251572)	VFG021087(gi:198244282)	nonhuman VFG021087(gi:198244282)	VFG021092(gi:194736162)	nonhuman VFG021092(gi:194736162)	VFG021094(gi:224585550)	nonhuman VFG021094(gi:224585550)	VFG021096(gi:207858990)	nonhuman VFG021096(gi:207858990)	VFG021097(gi:205354646)	nonhuman VFG021097(gi:205354646)	VFG021099(gi:6484264)	nonhuman VFG021099(gi:6484264)	VFG021100(gi:194734010)	nonhuman VFG021100(gi:194734010)	VFG021103(gi:197249704)	nonhuman VFG021103(gi:197249704)	VFG021112(gi:197250817)	nonhuman VFG021112(gi:197250817)	VFG021113(gi:198243179)	nonhuman VFG021113(gi:198243179)	VFG021115(gi:6924849)	nonhuman VFG021115(gi:6924849)	VFG021116(gi:194449349)	nonhuman VFG021116(gi:194449349)	VFG021118(gi:194735650)	nonhuman VFG021118(gi:194735650)	VFG021121(gi:197251771)	nonhuman VFG021121(gi:197251771)	VFG021125(gi:194450225)	nonhuman VFG021125(gi:194450225)	VFG021126(gi:194442726)	nonhuman VFG021126(gi:194442726)	VFG021149(gi:198242962)	nonhuman VFG021149(gi:198242962)	VFG021156(gi:224582383)	nonhuman VFG021156(gi:224582383)	VFG021158(gi:198245947)	nonhuman VFG021158(gi:198245947)	VFG021162(gi:194442998)	nonhuman VFG021162(gi:194442998)	VFG021165(gi:224582384)	nonhuman VFG021165(gi:224582384)	VFG021167(gi:198244251)	nonhuman VFG021167(gi:198244251)	VFG021168(gi:207856025)	nonhuman VFG021168(gi:207856025)	VFG021170(gi:194449122)	nonhuman VFG021170(gi:194449122)	VFG021171(gi:194442424)	nonhuman VFG021171(gi:194442424)	VFG021172(gi:194738098)	nonhuman VFG021172(gi:194738098)	VFG021175(gi:197248513)	nonhuman VFG021175(gi:197248513)	VFG021179(gi:194447557)	nonhuman VFG021179(gi:194447557)	VFG021209(gi:197362795)	nonhuman VFG021209(gi:197362795)	VFG021215(gi:194450998)	nonhuman VFG021215(gi:194450998)	VFG021216(gi:194443410)	nonhuman VFG021216(gi:194443410)	VFG021219(gi:224584355)	nonhuman VFG021219(gi:224584355)	VFG021229(gi:197249914)	nonhuman VFG021229(gi:197249914)	VFG021233(gi:194449789)	nonhuman VFG021233(gi:194449789)	VFG021238(gi:197249466)	nonhuman VFG021238(gi:197249466)	VFG021241(gi:205353119)	nonhuman VFG021241(gi:205353119)	VFG021244(gi:194737293)	nonhuman VFG021244(gi:194737293)	VFG021249(gi:207857349)	nonhuman VFG021249(gi:207857349)	VFG021250(gi:205353118)	nonhuman VFG021250(gi:205353118)	VFG021251(gi:194450370)	nonhuman VFG021251(gi:194450370)	VFG021253(gi:194734708)	nonhuman VFG021253(gi:194734708)	VFG021259(gi:205353117)	nonhuman VFG021259(gi:205353117)	VFG021311(gi:198245849)	nonhuman VFG021311(gi:198245849)	VFG021320(gi:198245050)	nonhuman VFG021320(gi:198245050)	VFG021339(gi:205354755)	nonhuman VFG021339(gi:205354755)	VFG021349(gi:224585437)	nonhuman VFG021349(gi:224585437)	VFG021350(gi:197251067)	nonhuman VFG021350(gi:197251067)	VFG021352(gi:207858875)	nonhuman VFG021352(gi:207858875)	VFG021353(gi:6924029)	nonhuman VFG021353(gi:6924029)	VFG021364(gi:197249190)	nonhuman VFG021364(gi:197249190)	VFG021389(gi:194446016)	nonhuman VFG021389(gi:194446016)	VFG021413(gi:197250884)	nonhuman VFG021413(gi:197250884)	VFG021421(gi:197249637)	nonhuman VFG021421(gi:197249637)	VFG021425(gi:197250483)	nonhuman VFG021425(gi:197250483)	VFG021441(gi:205351657)	nonhuman VFG021441(gi:205351657)	VFG021450(gi:6924959)	nonhuman VFG021450(gi:6924959)	VFG021453(gi:194737801)	nonhuman VFG021453(gi:194737801)	VFG021473(gi:7554063)	nonhuman VFG021473(gi:7554063)	VFG021474(gi:197251892)	nonhuman VFG021474(gi:197251892)	VFG021475(gi:194450978)	nonhuman VFG021475(gi:194450978)	VFG021491(gi:224584819)	nonhuman VFG021491(gi:224584819)	VFG021493(gi:198244928)	nonhuman VFG021493(gi:198244928)	VFG021539(gi:224584744)	nonhuman VFG021539(gi:224584744)	VFG021564(gi:198242771)	nonhuman VFG021564(gi:198242771)	VFG021565(gi:207855712)	nonhuman VFG021565(gi:207855712)	VFG021566(gi:205351535)	nonhuman VFG021566(gi:205351535)	VFG021596(gi:198244162)	nonhuman VFG021596(gi:198244162)	VFG021663(gi:198243389)	nonhuman VFG021663(gi:198243389)	VFG021683(gi:197251878)	nonhuman VFG021683(gi:197251878)	VFG021694(gi:197361386)	nonhuman VFG021694(gi:197361386)	VFG021697(gi:194449800)	nonhuman VFG021697(gi:194449800)	VFG021699(gi:194448245)	nonhuman VFG021699(gi:194448245)	VFG021701(gi:194449944)	nonhuman VFG021701(gi:194449944)	VFG021703(gi:194451953)	nonhuman VFG021703(gi:194451953)	VFG021705(gi:194449098)	nonhuman VFG021705(gi:194449098)	VFG021741(gi:194737203)	nonhuman VFG021741(gi:194737203)	VFG021855(gi:118471554)	nonhuman VFG021855(gi:118471554)	VFG021961(gi:41406261)	nonhuman VFG021961(gi:41406261)	VFG021962(gi:118465993)	nonhuman VFG021962(gi:118465993)	VFG022024(gi:41409876)	nonhuman VFG022024(gi:41409876)	VFG022031(gi:126432972)	nonhuman VFG022031(gi:126432972)	VFG022567(gi:183983329)	nonhuman VFG022567(gi:183983329)	VFG022631(gi:333992221)	nonhuman VFG022631(gi:333992221)	VFG022656(gi:169628525)	nonhuman VFG022656(gi:169628525)	VFG022662(gi:333989932)	nonhuman VFG022662(gi:333989932)	VFG022663(gi:183983279)	nonhuman VFG022663(gi:183983279)	VFG022670(gi:333992818)	nonhuman VFG022670(gi:333992818)	VFG022672(gi:183982694)	nonhuman VFG022672(gi:183982694)	VFG022786(gi:333990175)	nonhuman VFG022786(gi:333990175)	VFG022795(gi:340626175)	nonhuman VFG022795(gi:340626175)	VFG022798(gi:333989789)	nonhuman VFG022798(gi:333989789)	VFG022803(gi:333989790)	nonhuman VFG022803(gi:333989790)	VFG022808(gi:333989791)	nonhuman VFG022808(gi:333989791)	VFG022824(gi:339631961)	nonhuman VFG022824(gi:339631961)	VFG022829(gi:169631483)	nonhuman VFG022829(gi:169631483)	VFG022859(gi:183982025)	nonhuman VFG022859(gi:183982025)	VFG022860(gi:169630092)	nonhuman VFG022860(gi:169630092)	VFG022861(gi:339632715)	nonhuman VFG022861(gi:339632715)	VFG022862(gi:340627704)	nonhuman VFG022862(gi:340627704)	VFG022866(gi:333991084)	nonhuman VFG022866(gi:333991084)	VFG022907(gi:340625776)	nonhuman VFG022907(gi:340625776)	VFG022910(gi:333992254)	nonhuman VFG022910(gi:333992254)	VFG022925(gi:333989463)	nonhuman VFG022925(gi:333989463)	VFG022927(gi:169628052)	nonhuman VFG022927(gi:169628052)	VFG022933(gi:333989462)	nonhuman VFG022933(gi:333989462)	VFG022941(gi:333989572)	nonhuman VFG022941(gi:333989572)	VFG022965(gi:169629960)	nonhuman VFG022965(gi:169629960)	VFG022971(gi:333991010)	nonhuman VFG022971(gi:333991010)	VFG023141(gi:183985414)	nonhuman VFG023141(gi:183985414)	VFG023552(gi:333990556)	nonhuman VFG023552(gi:333990556)	VFG023624(gi:332161356)	nonhuman VFG023624(gi:332161356)	VFG023637(gi:332161341)	nonhuman VFG023637(gi:332161341)	VFG023641(gi:332161339)	nonhuman VFG023641(gi:332161339)	VFG023649(gi:332161335)	nonhuman VFG023649(gi:332161335)	VFG023651(gi:332161334)	nonhuman VFG023651(gi:332161334)	VFG023655(gi:332161332)	nonhuman VFG023655(gi:332161332)	VFG023670(gi:332161324)	nonhuman VFG023670(gi:332161324)	VFG023690(gi:332161313)	nonhuman VFG023690(gi:332161313)	VFG023800(gi:332160803)	nonhuman VFG023800(gi:332160803)	VFG023817(gi:379756580)	nonhuman VFG023817(gi:379756580)	VFG023940(gi:315442647)	nonhuman VFG023940(gi:315442647)	VFG023944(gi:379760072)	nonhuman VFG023944(gi:379760072)	VFG023953(gi:387875532)	nonhuman VFG023953(gi:387875532)	VFG023954(gi:315445135)	nonhuman VFG023954(gi:315445135)	VFG023967(gi:406030351)	nonhuman VFG023967(gi:406030351)	VFG023968(gi:387875501)	nonhuman VFG023968(gi:387875501)	VFG023969(gi:379754229)	nonhuman VFG023969(gi:379754229)	VFG023971(gi:379746956)	nonhuman VFG023971(gi:379746956)	VFG023981(gi:379762990)	nonhuman VFG023981(gi:379762990)	VFG024019(gi:315443739)	nonhuman VFG024019(gi:315443739)	VFG024064(gi:406029732)	nonhuman VFG024064(gi:406029732)	VFG024067(gi:379760831)	nonhuman VFG024067(gi:379760831)	VFG024074(gi:315443211)	nonhuman VFG024074(gi:315443211)	VFG024076(gi:387874591)	nonhuman VFG024076(gi:387874591)	VFG024077(gi:379753226)	nonhuman VFG024077(gi:379753226)	VFG024078(gi:379760652)	nonhuman VFG024078(gi:379760652)	VFG024079(gi:379745929)	nonhuman VFG024079(gi:379745929)	VFG024082(gi:387874592)	nonhuman VFG024082(gi:387874592)	VFG024084(gi:379760653)	nonhuman VFG024084(gi:379760653)	VFG024085(gi:379745930)	nonhuman VFG024085(gi:379745930)	VFG024105(gi:406030939)	nonhuman VFG024105(gi:406030939)	VFG024106(gi:387875979)	nonhuman VFG024106(gi:387875979)	VFG024107(gi:379754681)	nonhuman VFG024107(gi:379754681)	VFG024108(gi:379761961)	nonhuman VFG024108(gi:379761961)	VFG024121(gi:315445435)	nonhuman VFG024121(gi:315445435)	VFG024125(gi:379763442)	nonhuman VFG024125(gi:379763442)	VFG024126(gi:379748607)	nonhuman VFG024126(gi:379748607)	VFG024127(gi:315444851)	nonhuman VFG024127(gi:315444851)	VFG024128(gi:406031675)	nonhuman VFG024128(gi:406031675)	VFG024129(gi:387876811)	nonhuman VFG024129(gi:387876811)	VFG024130(gi:379755437)	nonhuman VFG024130(gi:379755437)	VFG024163(gi:315442611)	nonhuman VFG024163(gi:315442611)	VFG024170(gi:406028935)	nonhuman VFG024170(gi:406028935)	VFG024171(gi:387873990)	nonhuman VFG024171(gi:387873990)	VFG024172(gi:379752608)	nonhuman VFG024172(gi:379752608)	VFG024207(gi:315444726)	nonhuman VFG024207(gi:315444726)	VFG024208(gi:406031541)	nonhuman VFG024208(gi:406031541)	VFG024209(gi:387876689)	nonhuman VFG024209(gi:387876689)	VFG024210(gi:379755311)	nonhuman VFG024210(gi:379755311)	VFG024211(gi:379762847)	nonhuman VFG024211(gi:379762847)	VFG024212(gi:379748008)	nonhuman VFG024212(gi:379748008)	VFG024499(gi:387878165)	nonhuman VFG024499(gi:387878165)	VFG024502(gi:379749491)	nonhuman VFG024502(gi:379749491)	VFG024680(gi:315444326)	nonhuman VFG024680(gi:315444326)	VFG024682(gi:387876034)	nonhuman VFG024682(gi:387876034)	VFG024683(gi:379754738)	nonhuman VFG024683(gi:379754738)	VFG024684(gi:379762018)	nonhuman VFG024684(gi:379762018)	VFG024685(gi:379747432)	nonhuman VFG024685(gi:379747432)	VFG024818(gi:262192864)	nonhuman VFG024818(gi:262192864)	VFG024822(gi:126445307)	nonhuman VFG024822(gi:126445307)	VFG024841(gi:170731901)	nonhuman VFG024841(gi:170731901)	VFG024850(gi:83719679)	nonhuman VFG024850(gi:83719679)	VFG024953(gi:76818043)	nonhuman VFG024953(gi:76818043)	VFG025084(gi:53716462)	nonhuman VFG025084(gi:53716462)	VFG025147(gi:83716244)	nonhuman VFG025147(gi:83716244)	VFG025286(gi:53717364)	nonhuman VFG025286(gi:53717364)	VFG025287(gi:124381463)	nonhuman VFG025287(gi:124381463)	VFG025288(gi:126446506)	nonhuman VFG025288(gi:126446506)	VFG025289(gi:121596593)	nonhuman VFG025289(gi:121596593)	VFG025290(gi:126458158)	nonhuman VFG025290(gi:126458158)	VFG025291(gi:76819348)	nonhuman VFG025291(gi:76819348)	VFG025292(gi:126443370)	nonhuman VFG025292(gi:126443370)	VFG025294(gi:83717809)	nonhuman VFG025294(gi:83717809)	VFG025424(gi:107021595)	nonhuman VFG025424(gi:107021595)	VFG025426(gi:206561840)	nonhuman VFG025426(gi:206561840)	VFG025427(gi:170731411)	nonhuman VFG025427(gi:170731411)	VFG025486(gi:107023998)	nonhuman VFG025486(gi:107023998)	VFG025488(gi:206558923)	nonhuman VFG025488(gi:206558923)	VFG025494(gi:126453967)	nonhuman VFG025494(gi:126453967)	VFG025654(gi:83719411)	nonhuman VFG025654(gi:83719411)	VFG025787(gi:206558546)	nonhuman VFG025787(gi:206558546)	VFG025789(gi:53724311)	nonhuman VFG025789(gi:53724311)	VFG025794(gi:76811462)	nonhuman VFG025794(gi:76811462)	VFG025795(gi:126438768)	nonhuman VFG025795(gi:126438768)	VFG025797(gi:83719420)	nonhuman VFG025797(gi:83719420)	VFG025824(gi:107024388)	nonhuman VFG025824(gi:107024388)	VFG025837(gi:107024389)	nonhuman VFG025837(gi:107024389)	VFG025845(gi:126452993)	nonhuman VFG025845(gi:126452993)	VFG025849(gi:83720721)	nonhuman VFG025849(gi:83720721)	VFG025879(gi:170731595)	nonhuman VFG025879(gi:170731595)	VFG025881(gi:124384783)	nonhuman VFG025881(gi:124384783)	VFG025884(gi:126452850)	nonhuman VFG025884(gi:126452850)	VFG025888(gi:83720865)	nonhuman VFG025888(gi:83720865)	VFG025902(gi:107024394)	nonhuman VFG025902(gi:107024394)	VFG025904(gi:206558535)	nonhuman VFG025904(gi:206558535)	VFG025905(gi:170731593)	nonhuman VFG025905(gi:170731593)	VFG025914(gi:83719847)	nonhuman VFG025914(gi:83719847)	VFG026325(gi:83720344)	nonhuman VFG026325(gi:83720344)	VFG026373(gi:397680019)	nonhuman VFG026373(gi:397680019)	VFG026392(gi:507420368)	nonhuman VFG026392(gi:507420368)	VFG026398(gi:397678996)	nonhuman VFG026398(gi:397678996)	VFG026414(gi:433649359)	nonhuman VFG026414(gi:433649359)	VFG026415(gi:507420863)	nonhuman VFG026415(gi:507420863)	VFG026416(gi:433627338)	nonhuman VFG026416(gi:433627338)	VFG026419(gi:433635288)	nonhuman VFG026419(gi:433635288)	VFG026420(gi:443491550)	nonhuman VFG026420(gi:443491550)	VFG026425(gi:494696611)	nonhuman VFG026425(gi:494696611)	VFG026439(gi:433648591)	nonhuman VFG026439(gi:433648591)	VFG026643(gi:433631499)	nonhuman VFG026643(gi:433631499)	VFG026752(gi:433626257)	nonhuman VFG026752(gi:433626257)	VFG026754(gi:433630263)	nonhuman VFG026754(gi:433630263)	VFG026760(gi:385994198)	nonhuman VFG026760(gi:385994198)	VFG026769(gi:523912669)	nonhuman VFG026769(gi:523912669)	VFG026770(gi:499075570)	nonhuman VFG026770(gi:499075570)	VFG026772(gi:433641310)	nonhuman VFG026772(gi:433641310)	VFG026773(gi:433630264)	nonhuman VFG026773(gi:433630264)	VFG026840(gi:494692265)	nonhuman VFG026840(gi:494692265)	VFG026903(gi:494692923)	nonhuman VFG026903(gi:494692923)	VFG026910(gi:523913960)	nonhuman VFG026910(gi:523913960)	VFG026937(gi:507419061)	nonhuman VFG026937(gi:507419061)	VFG026961(gi:507421887)	nonhuman VFG026961(gi:507421887)	VFG026962(gi:433627819)	nonhuman VFG026962(gi:433627819)	VFG026963(gi:433642889)	nonhuman VFG026963(gi:433642889)	VFG026964(gi:433631804)	nonhuman VFG026964(gi:433631804)	VFG026965(gi:433635765)	nonhuman VFG026965(gi:433635765)	VFG026966(gi:443490424)	nonhuman VFG026966(gi:443490424)	VFG026967(gi:397679869)	nonhuman VFG026967(gi:397679869)	VFG026971(gi:494697073)	nonhuman VFG026971(gi:494697073)	VFG026975(gi:471338710)	nonhuman VFG026975(gi:471338710)	VFG026976(gi:494693168)	nonhuman VFG026976(gi:494693168)	VFG026980(gi:386005579)	nonhuman VFG026980(gi:386005579)	VFG026983(gi:523914908)	nonhuman VFG026983(gi:523914908)	VFG026984(gi:499075370)	nonhuman VFG026984(gi:499075370)	VFG026985(gi:433647336)	nonhuman VFG026985(gi:433647336)	VFG027129(gi:523912044)	nonhuman VFG027129(gi:523912044)	VFG027180(gi:433650024)	nonhuman VFG027180(gi:433650024)	VFG027208(gi:433630086)	nonhuman VFG027208(gi:433630086)	VFG027210(gi:443492614)	nonhuman VFG027210(gi:443492614)	VFG027235(gi:443492613)	nonhuman VFG027235(gi:443492613)	VFG028611(gi:523916236)	nonhuman VFG028611(gi:523916236)	VFG029483(gi:15607475)	nonhuman VFG029483(gi:15607475)	VFG029485(gi:15828355)	nonhuman VFG029485(gi:15828355)	VFG029487(gi:41409926)	nonhuman VFG029487(gi:41409926)	VFG029488(gi:118466112)	nonhuman VFG029488(gi:118466112)	VFG029491(gi:126433035)	nonhuman VFG029491(gi:126433035)	VFG029492(gi:119866500)	nonhuman VFG029492(gi:119866500)	VFG029495(gi:118616389)	nonhuman VFG029495(gi:118616389)	VFG029501(gi:340625365)	nonhuman VFG029501(gi:340625365)	VFG029503(gi:183980632)	nonhuman VFG029503(gi:183980632)	VFG029506(gi:315442155)	nonhuman VFG029506(gi:315442155)	VFG029507(gi:406033010)	nonhuman VFG029507(gi:406033010)	VFG029508(gi:387878113)	nonhuman VFG029508(gi:387878113)	VFG029509(gi:379756736)	nonhuman VFG029509(gi:379756736)	VFG029510(gi:379764263)	nonhuman VFG029510(gi:379764263)	VFG029513(gi:433625431)	nonhuman VFG029513(gi:433625431)	VFG029514(gi:433640461)	nonhuman VFG029514(gi:433640461)	VFG029516(gi:433633349)	nonhuman VFG029516(gi:433633349)	VFG029517(gi:443489048)	nonhuman VFG029517(gi:443489048)	VFG029529(gi:383306261)	nonhuman VFG029529(gi:383306261)	VFG029533(gi:523916177)	nonhuman VFG029533(gi:523916177)	VFG029546(gi:118464065)	nonhuman VFG029546(gi:118464065)	VFG029757(gi:119871407)	nonhuman VFG029757(gi:119871407)	VFG029771(gi:119866307)	nonhuman VFG029771(gi:119866307)	VFG030411(gi:479316061)	nonhuman VFG030411(gi:479316061)	VFG030570(gi:118471165)	nonhuman VFG030570(gi:118471165)	VFG030576(gi:120403531)	nonhuman VFG030576(gi:120403531)	VFG030675(gi:41408643)	nonhuman VFG030675(gi:41408643)	VFG030676(gi:118466110)	nonhuman VFG030676(gi:118466110)	VFG030678(gi:145224436)	nonhuman VFG030678(gi:145224436)	VFG030679(gi:118473047)	nonhuman VFG030679(gi:118473047)	VFG030680(gi:126436569)	nonhuman VFG030680(gi:126436569)	VFG030681(gi:119870084)	nonhuman VFG030681(gi:119870084)	VFG030684(gi:120405436)	nonhuman VFG030684(gi:120405436)	VFG030686(gi:169628466)	nonhuman VFG030686(gi:169628466)	VFG030689(gi:340626251)	nonhuman VFG030689(gi:340626251)	VFG030691(gi:183984175)	nonhuman VFG030691(gi:183984175)	VFG030692(gi:333989849)	nonhuman VFG030692(gi:333989849)	VFG030694(gi:315444768)	nonhuman VFG030694(gi:315444768)	VFG030695(gi:406029601)	nonhuman VFG030695(gi:406029601)	VFG030696(gi:387874659)	nonhuman VFG030696(gi:387874659)	VFG030697(gi:379753298)	nonhuman VFG030697(gi:379753298)	VFG030699(gi:379746001)	nonhuman VFG030699(gi:379746001)	VFG030700(gi:507420313)	nonhuman VFG030700(gi:507420313)	VFG030703(gi:433630341)	nonhuman VFG030703(gi:433630341)	VFG030704(gi:433634298)	nonhuman VFG030704(gi:433634298)	VFG030705(gi:443492305)	nonhuman VFG030705(gi:443492305)	VFG030706(gi:397678959)	nonhuman VFG030706(gi:397678959)	VFG030715(gi:494691826)	nonhuman VFG030715(gi:494691826)	VFG030718(gi:383307115)	nonhuman VFG030718(gi:383307115)	VFG030722(gi:523912740)	nonhuman VFG030722(gi:523912740)	VFG030724(gi:433649467)	nonhuman VFG030724(gi:433649467)	VFG031039(gi:118465544)	nonhuman VFG031039(gi:118465544)	VFG031041(gi:145221076)	nonhuman VFG031041(gi:145221076)	VFG031042(gi:118467687)	nonhuman VFG031042(gi:118467687)	VFG031043(gi:126432760)	nonhuman VFG031043(gi:126432760)	VFG031044(gi:119866222)	nonhuman VFG031044(gi:119866222)	VFG031045(gi:108797137)	nonhuman VFG031045(gi:108797137)	VFG031047(gi:118616817)	nonhuman VFG031047(gi:118616817)	VFG031048(gi:120401211)	nonhuman VFG031048(gi:120401211)	VFG031050(gi:169631610)	nonhuman VFG031050(gi:169631610)	VFG031055(gi:183980469)	nonhuman VFG031055(gi:183980469)	VFG031056(gi:333988801)	nonhuman VFG031056(gi:333988801)	VFG031059(gi:406033180)	nonhuman VFG031059(gi:406033180)	VFG031060(gi:387878279)	nonhuman VFG031060(gi:387878279)	VFG031062(gi:379764437)	nonhuman VFG031062(gi:379764437)	VFG031063(gi:379749615)	nonhuman VFG031063(gi:379749615)	VFG031083(gi:523916357)	nonhuman VFG031083(gi:523916357)	VFG031084(gi:433644988)	nonhuman VFG031084(gi:433644988)	VFG031090(gi:118464998)	nonhuman VFG031090(gi:118464998)	VFG031092(gi:145223676)	nonhuman VFG031092(gi:145223676)	VFG031093(gi:118470135)	nonhuman VFG031093(gi:118470135)	VFG031094(gi:126435088)	nonhuman VFG031094(gi:126435088)	VFG031096(gi:108799434)	nonhuman VFG031096(gi:108799434)	VFG031101(gi:169629269)	nonhuman VFG031101(gi:169629269)	VFG031109(gi:315444003)	nonhuman VFG031109(gi:315444003)	VFG031114(gi:379747116)	nonhuman VFG031114(gi:379747116)	VFG031146(gi:126435723)	nonhuman VFG031146(gi:126435723)	VFG031151(gi:120404430)	nonhuman VFG031151(gi:120404430)	VFG031159(gi:333990426)	nonhuman VFG031159(gi:333990426)	VFG031165(gi:379761690)	nonhuman VFG031165(gi:379761690)	VFG031172(gi:443490867)	nonhuman VFG031172(gi:443490867)	VFG031189(gi:499076338)	nonhuman VFG031189(gi:499076338)	VFG031348(gi:15610406)	nonhuman VFG031348(gi:15610406)	VFG031352(gi:41409482)	nonhuman VFG031352(gi:41409482)	VFG031353(gi:118466589)	nonhuman VFG031353(gi:118466589)	VFG031357(gi:118618086)	nonhuman VFG031357(gi:118618086)	VFG031361(gi:340628248)	nonhuman VFG031361(gi:340628248)	VFG031363(gi:183981293)	nonhuman VFG031363(gi:183981293)	VFG031364(gi:333991661)	nonhuman VFG031364(gi:333991661)	VFG031366(gi:406032348)	nonhuman VFG031366(gi:406032348)	VFG031367(gi:387877459)	nonhuman VFG031367(gi:387877459)	VFG031368(gi:379756105)	nonhuman VFG031368(gi:379756105)	VFG031370(gi:379748803)	nonhuman VFG031370(gi:379748803)	VFG031371(gi:433628408)	nonhuman VFG031371(gi:433628408)	VFG031372(gi:433643463)	nonhuman VFG031372(gi:433643463)	VFG031373(gi:433632369)	nonhuman VFG031373(gi:433632369)	VFG031374(gi:433636367)	nonhuman VFG031374(gi:433636367)	VFG031375(gi:443489751)	nonhuman VFG031375(gi:443489751)	VFG031387(gi:392387894)	nonhuman VFG031387(gi:392387894)	VFG031388(gi:523915559)	nonhuman VFG031388(gi:523915559)	VFG031390(gi:448824751)	nonhuman VFG031390(gi:448824751)	VFG031391(gi:15840395)	nonhuman VFG031391(gi:15840395)	VFG031392(gi:31792158)	nonhuman VFG031392(gi:31792158)	VFG031395(gi:118616274)	nonhuman VFG031395(gi:118616274)	VFG031399(gi:340625981)	nonhuman VFG031399(gi:340625981)	VFG031400(gi:183981453)	nonhuman VFG031400(gi:183981453)	VFG031402(gi:406031010)	nonhuman VFG031402(gi:406031010)	VFG031403(gi:387876213)	nonhuman VFG031403(gi:387876213)	VFG031404(gi:379747038)	nonhuman VFG031404(gi:379747038)	VFG031405(gi:433626058)	nonhuman VFG031405(gi:433626058)	VFG031406(gi:433641098)	nonhuman VFG031406(gi:433641098)	VFG031407(gi:433630073)	nonhuman VFG031407(gi:433630073)	VFG031409(gi:443492933)	nonhuman VFG031409(gi:443492933)	VFG031411(gi:449063014)	nonhuman VFG031411(gi:449063014)	VFG031415(gi:385997749)	nonhuman VFG031415(gi:385997749)	VFG031416(gi:471336846)	nonhuman VFG031416(gi:471336846)	VFG031419(gi:383306852)	nonhuman VFG031419(gi:383306852)	VFG031421(gi:479054924)	nonhuman VFG031421(gi:479054924)	VFG031466(gi:126436134)	nonhuman VFG031466(gi:126436134)	VFG031518(gi:118473736)	nonhuman VFG031518(gi:118473736)	VFG031678(gi:126433264)	nonhuman VFG031678(gi:126433264)	VFG031679(gi:119866727)	nonhuman VFG031679(gi:119866727)	VFG031694(gi:406032840)	nonhuman VFG031694(gi:406032840)	VFG031696(gi:379756565)	nonhuman VFG031696(gi:379756565)	VFG031702(gi:433629575)	nonhuman VFG031702(gi:433629575)	VFG031722(gi:15607632)	nonhuman VFG031722(gi:15607632)	VFG031726(gi:41410081)	nonhuman VFG031726(gi:41410081)	VFG031727(gi:118466224)	nonhuman VFG031727(gi:118466224)	VFG031728(gi:121636407)	nonhuman VFG031728(gi:121636407)	VFG031732(gi:119866728)	nonhuman VFG031732(gi:119866728)	VFG031736(gi:120401846)	nonhuman VFG031736(gi:120401846)	VFG031740(gi:224988879)	nonhuman VFG031740(gi:224988879)	VFG031748(gi:387877949)	nonhuman VFG031748(gi:387877949)	VFG031755(gi:433629576)	nonhuman VFG031755(gi:433629576)	VFG031756(gi:433633504)	nonhuman VFG031756(gi:433633504)	VFG031926(gi:386044137)	nonhuman VFG031926(gi:386044137)	VFG031937(gi:404410938)	nonhuman VFG031937(gi:404410938)	VFG031938(gi:404281196)	nonhuman VFG031938(gi:404281196)	VFG031940(gi:404413714)	nonhuman VFG031940(gi:404413714)	VFG031941(gi:405755793)	nonhuman VFG031941(gi:405755793)	VFG031948(gi:525723185)	nonhuman VFG031948(gi:525723185)	VFG031949(gi:404408075)	nonhuman VFG031949(gi:404408075)	VFG031950(gi:405749981)	nonhuman VFG031950(gi:405749981)	VFG031956(gi:386047287)	nonhuman VFG031956(gi:386047287)	VFG031958(gi:470207448)	nonhuman VFG031958(gi:470207448)	VFG031960(gi:347549024)	nonhuman VFG031960(gi:347549024)	VFG031961(gi:289434920)	nonhuman VFG031961(gi:289434920)	VFG032086(gi:404283021)	nonhuman VFG032086(gi:404283021)	VFG032101(gi:386049509)	nonhuman VFG032101(gi:386049509)	VFG032229(gi:284802643)	nonhuman VFG032229(gi:284802643)	VFG032234(gi:404414280)	nonhuman VFG032234(gi:404414280)	VFG032242(gi:525722688)	nonhuman VFG032242(gi:525722688)	VFG032243(gi:404408636)	nonhuman VFG032243(gi:404408636)	VFG032247(gi:386044509)	nonhuman VFG032247(gi:386044509)	VFG032248(gi:386054451)	nonhuman VFG032248(gi:386054451)	VFG032250(gi:386047852)	nonhuman VFG032250(gi:386047852)	VFG032252(gi:470208104)	nonhuman VFG032252(gi:470208104)	VFG032441(gi:284802920)	nonhuman VFG032441(gi:284802920)	VFG032443(gi:404411724)	nonhuman VFG032443(gi:404411724)	VFG032447(gi:405756594)	nonhuman VFG032447(gi:405756594)	VFG032453(gi:424715295)	nonhuman VFG032453(gi:424715295)	VFG032519(gi:289435417)	nonhuman VFG032519(gi:289435417)	VFG032561(gi:404408185)	nonhuman VFG032561(gi:404408185)	VFG032599(gi:347549139)	nonhuman VFG032599(gi:347549139)	VFG032626(gi:347548762)	nonhuman VFG032626(gi:347548762)	VFG032784(gi:525735538)	nonhuman VFG032784(gi:525735538)	VFG032791(gi:116872374)	nonhuman VFG032791(gi:116872374)	VFG032939(gi:217964564)	nonhuman VFG032939(gi:217964564)	VFG032954(gi:404407727)	nonhuman VFG032954(gi:404407727)	VFG032961(gi:386046942)	nonhuman VFG032961(gi:386046942)	VFG033063(gi:260845688)	nonhuman VFG033063(gi:260845688)	VFG033064(gi:260869677)	nonhuman VFG033064(gi:260869677)	VFG033065(gi:260858271)	nonhuman VFG033065(gi:260858271)	VFG033071(gi:260843868)	nonhuman VFG033071(gi:260843868)	VFG033074(gi:209395580)	nonhuman VFG033074(gi:209395580)	VFG033078(gi:218701685)	nonhuman VFG033078(gi:218701685)	VFG033079(gi:386640462)	nonhuman VFG033079(gi:386640462)	VFG033080(gi:386630724)	nonhuman VFG033080(gi:386630724)	VFG033084(gi:386606868)	nonhuman VFG033084(gi:386606868)	VFG033086(gi:386641958)	nonhuman VFG033086(gi:386641958)	VFG033092(gi:218701688)	nonhuman VFG033092(gi:218701688)	VFG033093(gi:386641959)	nonhuman VFG033093(gi:386641959)	VFG033094(gi:386622209)	nonhuman VFG033094(gi:386622209)	VFG033095(gi:218706491)	nonhuman VFG033095(gi:218706491)	VFG033097(gi:386625711)	nonhuman VFG033097(gi:386625711)	VFG033101(gi:386641960)	nonhuman VFG033101(gi:386641960)	VFG033103(gi:218706492)	nonhuman VFG033103(gi:218706492)	VFG033104(gi:218559965)	nonhuman VFG033104(gi:218559965)	VFG033105(gi:386625712)	nonhuman VFG033105(gi:386625712)	VFG033108(gi:218702827)	nonhuman VFG033108(gi:218702827)	VFG033109(gi:386641961)	nonhuman VFG033109(gi:386641961)	VFG033111(gi:218706493)	nonhuman VFG033111(gi:218706493)	VFG033112(gi:218559966)	nonhuman VFG033112(gi:218559966)	VFG033113(gi:386627093)	nonhuman VFG033113(gi:386627093)	VFG033116(gi:386641962)	nonhuman VFG033116(gi:386641962)	VFG033117(gi:218706494)	nonhuman VFG033117(gi:218706494)	VFG033120(gi:218702825)	nonhuman VFG033120(gi:218702825)	VFG033121(gi:386641963)	nonhuman VFG033121(gi:386641963)	VFG033122(gi:386622205)	nonhuman VFG033122(gi:386622205)	VFG033125(gi:386627091)	nonhuman VFG033125(gi:386627091)	VFG033127(gi:218702824)	nonhuman VFG033127(gi:218702824)	VFG033128(gi:386641964)	nonhuman VFG033128(gi:386641964)	VFG033129(gi:386622204)	nonhuman VFG033129(gi:386622204)	VFG033130(gi:218706496)	nonhuman VFG033130(gi:218706496)	VFG033131(gi:218559969)	nonhuman VFG033131(gi:218559969)	VFG033132(gi:386627090)	nonhuman VFG033132(gi:386627090)	VFG033134(gi:218702823)	nonhuman VFG033134(gi:218702823)	VFG033135(gi:386641965)	nonhuman VFG033135(gi:386641965)	VFG033136(gi:386622203)	nonhuman VFG033136(gi:386622203)	VFG033137(gi:218706497)	nonhuman VFG033137(gi:218706497)	VFG033141(gi:218702822)	nonhuman VFG033141(gi:218702822)	VFG033144(gi:218706498)	nonhuman VFG033144(gi:218706498)	VFG033145(gi:218559971)	nonhuman VFG033145(gi:218559971)	VFG033146(gi:386625714)	nonhuman VFG033146(gi:386625714)	VFG033149(gi:386641967)	nonhuman VFG033149(gi:386641967)	VFG033150(gi:218706499)	nonhuman VFG033150(gi:218706499)	VFG033153(gi:218701692)	nonhuman VFG033153(gi:218701692)	VFG033154(gi:386641969)	nonhuman VFG033154(gi:386641969)	VFG033155(gi:386630729)	nonhuman VFG033155(gi:386630729)	VFG033156(gi:386622285)	nonhuman VFG033156(gi:386622285)	VFG033159(gi:386625716)	nonhuman VFG033159(gi:386625716)	VFG033162(gi:215489636)	nonhuman VFG033162(gi:215489636)	VFG033163(gi:291285693)	nonhuman VFG033163(gi:291285693)	VFG033166(gi:254796314)	nonhuman VFG033166(gi:254796314)	VFG033168(gi:260847128)	nonhuman VFG033168(gi:260847128)	VFG033169(gi:260871032)	nonhuman VFG033169(gi:260871032)	VFG033170(gi:260858480)	nonhuman VFG033170(gi:260858480)	VFG033171(gi:218703010)	nonhuman VFG033171(gi:218703010)	VFG033173(gi:386622099)	nonhuman VFG033173(gi:386622099)	VFG033175(gi:387615045)	nonhuman VFG033175(gi:387615045)	VFG033178(gi:386627276)	nonhuman VFG033178(gi:386627276)	VFG033181(gi:222159043)	nonhuman VFG033181(gi:222159043)	VFG033183(gi:215489637)	nonhuman VFG033183(gi:215489637)	VFG033184(gi:291285694)	nonhuman VFG033184(gi:291285694)	VFG033189(gi:260847129)	nonhuman VFG033189(gi:260847129)	VFG033190(gi:260871033)	nonhuman VFG033190(gi:260871033)	VFG033191(gi:260858481)	nonhuman VFG033191(gi:260858481)	VFG033192(gi:218703011)	nonhuman VFG033192(gi:218703011)	VFG033194(gi:386622101)	nonhuman VFG033194(gi:386622101)	VFG033196(gi:387615046)	nonhuman VFG033196(gi:387615046)	VFG033197(gi:218561489)	nonhuman VFG033197(gi:218561489)	VFG033200(gi:443615868)	nonhuman VFG033200(gi:443615868)	VFG033204(gi:215489638)	nonhuman VFG033204(gi:215489638)	VFG033205(gi:291285695)	nonhuman VFG033205(gi:291285695)	VFG033207(gi:209396019)	nonhuman VFG033207(gi:209396019)	VFG033210(gi:260847130)	nonhuman VFG033210(gi:260847130)	VFG033211(gi:260871034)	nonhuman VFG033211(gi:260871034)	VFG033212(gi:260858482)	nonhuman VFG033212(gi:260858482)	VFG033213(gi:218703013)	nonhuman VFG033213(gi:218703013)	VFG033215(gi:386622102)	nonhuman VFG033215(gi:386622102)	VFG033217(gi:387615047)	nonhuman VFG033217(gi:387615047)	VFG033218(gi:218561490)	nonhuman VFG033218(gi:218561490)	VFG033221(gi:443615869)	nonhuman VFG033221(gi:443615869)	VFG033222(gi:386606988)	nonhuman VFG033222(gi:386606988)	VFG033223(gi:222159045)	nonhuman VFG033223(gi:222159045)	VFG033225(gi:215489639)	nonhuman VFG033225(gi:215489639)	VFG033226(gi:291285696)	nonhuman VFG033226(gi:291285696)	VFG033227(gi:387509760)	nonhuman VFG033227(gi:387509760)	VFG033228(gi:209396777)	nonhuman VFG033228(gi:209396777)	VFG033229(gi:254796317)	nonhuman VFG033229(gi:254796317)	VFG033231(gi:260847131)	nonhuman VFG033231(gi:260847131)	VFG033232(gi:260871035)	nonhuman VFG033232(gi:260871035)	VFG033233(gi:260858483)	nonhuman VFG033233(gi:260858483)	VFG033234(gi:410480369)	nonhuman VFG033234(gi:410480369)	VFG033238(gi:218703014)	nonhuman VFG033238(gi:218703014)	VFG033239(gi:386632331)	nonhuman VFG033239(gi:386632331)	VFG033240(gi:386622103)	nonhuman VFG033240(gi:386622103)	VFG033242(gi:387615048)	nonhuman VFG033242(gi:387615048)	VFG033243(gi:218561491)	nonhuman VFG033243(gi:218561491)	VFG033244(gi:386602359)	nonhuman VFG033244(gi:386602359)	VFG033245(gi:386627279)	nonhuman VFG033245(gi:386627279)	VFG033246(gi:443615870)	nonhuman VFG033246(gi:443615870)	VFG033247(gi:386606989)	nonhuman VFG033247(gi:386606989)	VFG033249(gi:387619673)	nonhuman VFG033249(gi:387619673)	VFG033250(gi:215489640)	nonhuman VFG033250(gi:215489640)	VFG033252(gi:387509761)	nonhuman VFG033252(gi:387509761)	VFG033256(gi:260847132)	nonhuman VFG033256(gi:260847132)	VFG033257(gi:260871036)	nonhuman VFG033257(gi:260871036)	VFG033258(gi:260858484)	nonhuman VFG033258(gi:260858484)	VFG033259(gi:218703015)	nonhuman VFG033259(gi:218703015)	VFG033261(gi:386622104)	nonhuman VFG033261(gi:386622104)	VFG033262(gi:218707983)	nonhuman VFG033262(gi:218707983)	VFG033263(gi:387615049)	nonhuman VFG033263(gi:387615049)	VFG033264(gi:218561492)	nonhuman VFG033264(gi:218561492)	VFG033267(gi:443615871)	nonhuman VFG033267(gi:443615871)	VFG033271(gi:215489641)	nonhuman VFG033271(gi:215489641)	VFG033272(gi:291285698)	nonhuman VFG033272(gi:291285698)	VFG033273(gi:387509762)	nonhuman VFG033273(gi:387509762)	VFG033277(gi:260847133)	nonhuman VFG033277(gi:260847133)	VFG033278(gi:260871037)	nonhuman VFG033278(gi:260871037)	VFG033279(gi:260858485)	nonhuman VFG033279(gi:260858485)	VFG033280(gi:410482683)	nonhuman VFG033280(gi:410482683)	VFG033283(gi:218695042)	nonhuman VFG033283(gi:218695042)	VFG033284(gi:387607091)	nonhuman VFG033284(gi:387607091)	VFG033285(gi:218703016)	nonhuman VFG033285(gi:218703016)	VFG033286(gi:386642063)	nonhuman VFG033286(gi:386642063)	VFG033288(gi:386622105)	nonhuman VFG033288(gi:386622105)	VFG033289(gi:218707984)	nonhuman VFG033289(gi:218707984)	VFG033290(gi:387615050)	nonhuman VFG033290(gi:387615050)	VFG033291(gi:218561493)	nonhuman VFG033291(gi:218561493)	VFG033292(gi:386602362)	nonhuman VFG033292(gi:386602362)	VFG033294(gi:443615872)	nonhuman VFG033294(gi:443615872)	VFG033296(gi:222159048)	nonhuman VFG033296(gi:222159048)	VFG033298(gi:215489642)	nonhuman VFG033298(gi:215489642)	VFG033299(gi:291285699)	nonhuman VFG033299(gi:291285699)	VFG033304(gi:260847134)	nonhuman VFG033304(gi:260847134)	VFG033305(gi:260871040)	nonhuman VFG033305(gi:260871040)	VFG033307(gi:410482684)	nonhuman VFG033307(gi:410482684)	VFG033311(gi:387607090)	nonhuman VFG033311(gi:387607090)	VFG033313(gi:386642064)	nonhuman VFG033313(gi:386642064)	VFG033315(gi:386622106)	nonhuman VFG033315(gi:386622106)	VFG033317(gi:157155516)	nonhuman VFG033317(gi:157155516)	VFG033318(gi:387615051)	nonhuman VFG033318(gi:387615051)	VFG033319(gi:218561494)	nonhuman VFG033319(gi:218561494)	VFG033322(gi:443615873)	nonhuman VFG033322(gi:443615873)	VFG033326(gi:215489643)	nonhuman VFG033326(gi:215489643)	VFG033332(gi:260847135)	nonhuman VFG033332(gi:260847135)	VFG033333(gi:260871041)	nonhuman VFG033333(gi:260871041)	VFG033334(gi:260858487)	nonhuman VFG033334(gi:260858487)	VFG033335(gi:410482685)	nonhuman VFG033335(gi:410482685)	VFG033339(gi:387607089)	nonhuman VFG033339(gi:387607089)	VFG033340(gi:218703018)	nonhuman VFG033340(gi:218703018)	VFG033342(gi:386632335)	nonhuman VFG033342(gi:386632335)	VFG033343(gi:386622107)	nonhuman VFG033343(gi:386622107)	VFG033344(gi:218707986)	nonhuman VFG033344(gi:218707986)	VFG033345(gi:157157856)	nonhuman VFG033345(gi:157157856)	VFG033346(gi:387615052)	nonhuman VFG033346(gi:387615052)	VFG033354(gi:215489644)	nonhuman VFG033354(gi:215489644)	VFG033355(gi:291285701)	nonhuman VFG033355(gi:291285701)	VFG033360(gi:260847136)	nonhuman VFG033360(gi:260847136)	VFG033361(gi:260871042)	nonhuman VFG033361(gi:260871042)	VFG033362(gi:260858488)	nonhuman VFG033362(gi:260858488)	VFG033363(gi:218703019)	nonhuman VFG033363(gi:218703019)	VFG033364(gi:386642066)	nonhuman VFG033364(gi:386642066)	VFG033366(gi:386622108)	nonhuman VFG033366(gi:386622108)	VFG033368(gi:157157381)	nonhuman VFG033368(gi:157157381)	VFG033369(gi:387615053)	nonhuman VFG033369(gi:387615053)	VFG033370(gi:218561496)	nonhuman VFG033370(gi:218561496)	VFG033373(gi:443615875)	nonhuman VFG033373(gi:443615875)	VFG033375(gi:222159051)	nonhuman VFG033375(gi:222159051)	VFG033376(gi:387619678)	nonhuman VFG033376(gi:387619678)	VFG033383(gi:386598801)	nonhuman VFG033383(gi:386598801)	VFG033387(gi:386598803)	nonhuman VFG033387(gi:386598803)	VFG033388(gi:386605050)	nonhuman VFG033388(gi:386605050)	VFG033393(gi:386598806)	nonhuman VFG033393(gi:386598806)	VFG033397(gi:386638427)	nonhuman VFG033397(gi:386638427)	VFG033401(gi:386638429)	nonhuman VFG033401(gi:386638429)	VFG033407(gi:386638502)	nonhuman VFG033407(gi:386638502)	VFG033413(gi:218698021)	nonhuman VFG033413(gi:218698021)	VFG033414(gi:387608612)	nonhuman VFG033414(gi:387608612)	VFG033415(gi:218702831)	nonhuman VFG033415(gi:218702831)	VFG033417(gi:386622211)	nonhuman VFG033417(gi:386622211)	VFG033418(gi:387614332)	nonhuman VFG033418(gi:387614332)	VFG033420(gi:386627097)	nonhuman VFG033420(gi:386627097)	VFG033454(gi:260845683)	nonhuman VFG033454(gi:260845683)	VFG033463(gi:260845684)	nonhuman VFG033463(gi:260845684)	VFG033465(gi:260858275)	nonhuman VFG033465(gi:260858275)	VFG033475(gi:215488968)	nonhuman VFG033475(gi:215488968)	VFG033481(gi:260845686)	nonhuman VFG033481(gi:260845686)	VFG033499(gi:260845689)	nonhuman VFG033499(gi:260845689)	VFG033502(gi:215488974)	nonhuman VFG033502(gi:215488974)	VFG033518(gi:260869683)	nonhuman VFG033518(gi:260869683)	VFG033519(gi:260858265)	nonhuman VFG033519(gi:260858265)	VFG033533(gi:260845696)	nonhuman VFG033533(gi:260845696)	VFG033535(gi:260858263)	nonhuman VFG033535(gi:260858263)	VFG033542(gi:260845697)	nonhuman VFG033542(gi:260845697)	VFG033544(gi:260858262)	nonhuman VFG033544(gi:260858262)	VFG033551(gi:260845698)	nonhuman VFG033551(gi:260845698)	VFG033553(gi:260858261)	nonhuman VFG033553(gi:260858261)	VFG033559(gi:260845699)	nonhuman VFG033559(gi:260845699)	VFG033571(gi:291285061)	nonhuman VFG033571(gi:291285061)	VFG033601(gi:260845705)	nonhuman VFG033601(gi:260845705)	VFG033610(gi:260869695)	nonhuman VFG033610(gi:260869695)	VFG033638(gi:260858250)	nonhuman VFG033638(gi:260858250)	VFG033645(gi:260845710)	nonhuman VFG033645(gi:260845710)	VFG033654(gi:260845711)	nonhuman VFG033654(gi:260845711)	VFG033681(gi:260845714)	nonhuman VFG033681(gi:260845714)	VFG033708(gi:260845717)	nonhuman VFG033708(gi:260845717)	VFG033717(gi:260845719)	nonhuman VFG033717(gi:260845719)	VFG033728(gi:260858241)	nonhuman VFG033728(gi:260858241)	VFG033734(gi:260845693)	nonhuman VFG033734(gi:260845693)	VFG033743(gi:260845679)	nonhuman VFG033743(gi:260845679)	VFG033745(gi:260858280)	nonhuman VFG033745(gi:260858280)	VFG033746(gi:215488972)	nonhuman VFG033746(gi:215488972)	VFG033754(gi:260858269)	nonhuman VFG033754(gi:260858269)	VFG033755(gi:215488973)	nonhuman VFG033755(gi:215488973)	VFG033758(gi:209397062)	nonhuman VFG033758(gi:209397062)	VFG033771(gi:260858259)	nonhuman VFG033771(gi:260858259)	VFG033788(gi:291285915)	nonhuman VFG033788(gi:291285915)	VFG033802(gi:260868405)	nonhuman VFG033802(gi:260868405)	VFG033809(gi:410480104)	nonhuman VFG033809(gi:410480104)	VFG033810(gi:407471925)	nonhuman VFG033810(gi:407471925)	VFG033812(gi:218511209)	nonhuman VFG033812(gi:218511209)	VFG033813(gi:218511210)	nonhuman VFG033813(gi:218511210)	VFG033814(gi:386637704)	nonhuman VFG033814(gi:386637704)	VFG033816(gi:386598009)	nonhuman VFG033816(gi:386598009)	VFG033817(gi:386605757)	nonhuman VFG033817(gi:386605757)	VFG033818(gi:222155089)	nonhuman VFG033818(gi:222155089)	VFG033820(gi:209395572)	nonhuman VFG033820(gi:209395572)	VFG033823(gi:218511216)	nonhuman VFG033823(gi:218511216)	VFG033824(gi:386640485)	nonhuman VFG033824(gi:386640485)	VFG033825(gi:386630755)	nonhuman VFG033825(gi:386630755)	VFG033826(gi:218706521)	nonhuman VFG033826(gi:218706521)	VFG033827(gi:386625733)	nonhuman VFG033827(gi:386625733)	VFG033828(gi:410484673)	nonhuman VFG033828(gi:410484673)	VFG033831(gi:218697865)	nonhuman VFG033831(gi:218697865)	VFG033834(gi:157149562)	nonhuman VFG033834(gi:157149562)	VFG033835(gi:387610387)	nonhuman VFG033835(gi:387610387)	VFG033837(gi:26249490)	nonhuman VFG033837(gi:26249490)	VFG033838(gi:260855975)	nonhuman VFG033838(gi:260855975)	VFG033839(gi:410480984)	nonhuman VFG033839(gi:410480984)	VFG033842(gi:218696653)	nonhuman VFG033842(gi:218696653)	VFG033843(gi:386638529)	nonhuman VFG033843(gi:386638529)	VFG033845(gi:386622094)	nonhuman VFG033845(gi:386622094)	VFG033846(gi:218706548)	nonhuman VFG033846(gi:218706548)	VFG033876(gi:386641995)	nonhuman VFG033876(gi:386641995)	VFG033884(gi:386641996)	nonhuman VFG033884(gi:386641996)	VFG033892(gi:386641997)	nonhuman VFG033892(gi:386641997)	VFG033900(gi:386641999)	nonhuman VFG033900(gi:386641999)	VFG033908(gi:386638506)	nonhuman VFG033908(gi:386638506)	VFG033910(gi:218534588)	nonhuman VFG033910(gi:218534588)	VFG033911(gi:386598809)	nonhuman VFG033911(gi:386598809)	VFG033916(gi:218534589)	nonhuman VFG033916(gi:218534589)	VFG033917(gi:386598810)	nonhuman VFG033917(gi:386598810)	VFG033923(gi:386598811)	nonhuman VFG033923(gi:386598811)	VFG033926(gi:386638509)	nonhuman VFG033926(gi:386638509)	VFG033927(gi:386628634)	nonhuman VFG033927(gi:386628634)	VFG033928(gi:218534591)	nonhuman VFG033928(gi:218534591)	VFG033929(gi:386598812)	nonhuman VFG033929(gi:386598812)	VFG033930(gi:386605041)	nonhuman VFG033930(gi:386605041)	VFG033932(gi:386638510)	nonhuman VFG033932(gi:386638510)	VFG033934(gi:218534592)	nonhuman VFG033934(gi:218534592)	VFG033935(gi:386598813)	nonhuman VFG033935(gi:386598813)	VFG033938(gi:260867384)	nonhuman VFG033938(gi:260867384)	VFG033940(gi:410484658)	nonhuman VFG033940(gi:410484658)	VFG033943(gi:218697849)	nonhuman VFG033943(gi:218697849)	VFG033944(gi:218701710)	nonhuman VFG033944(gi:218701710)	VFG033945(gi:386640484)	nonhuman VFG033945(gi:386640484)	VFG033947(gi:386622240)	nonhuman VFG033947(gi:386622240)	VFG033951(gi:387615309)	nonhuman VFG033951(gi:387615309)	VFG033952(gi:260867383)	nonhuman VFG033952(gi:260867383)	VFG033954(gi:410484659)	nonhuman VFG033954(gi:410484659)	VFG033958(gi:218701709)	nonhuman VFG033958(gi:218701709)	VFG033966(gi:260867382)	nonhuman VFG033966(gi:260867382)	VFG033968(gi:410484660)	nonhuman VFG033968(gi:410484660)	VFG033971(gi:218697851)	nonhuman VFG033971(gi:218697851)	VFG033972(gi:218701708)	nonhuman VFG033972(gi:218701708)	VFG033973(gi:386640482)	nonhuman VFG033973(gi:386640482)	VFG033975(gi:386622242)	nonhuman VFG033975(gi:386622242)	VFG033980(gi:260867381)	nonhuman VFG033980(gi:260867381)	VFG033986(gi:218701707)	nonhuman VFG033986(gi:218701707)	VFG033987(gi:386640481)	nonhuman VFG033987(gi:386640481)	VFG033993(gi:387615312)	nonhuman VFG033993(gi:387615312)	VFG033994(gi:260867380)	nonhuman VFG033994(gi:260867380)	VFG033995(gi:260854496)	nonhuman VFG033995(gi:260854496)	VFG033996(gi:410484662)	nonhuman VFG033996(gi:410484662)	VFG033999(gi:218697853)	nonhuman VFG033999(gi:218697853)	VFG034000(gi:218701706)	nonhuman VFG034000(gi:218701706)	VFG034001(gi:386640480)	nonhuman VFG034001(gi:386640480)	VFG034002(gi:386630761)	nonhuman VFG034002(gi:386630761)	VFG034005(gi:218534490)	nonhuman VFG034005(gi:218534490)	VFG034008(gi:410482044)	nonhuman VFG034008(gi:410482044)	VFG034012(gi:387607658)	nonhuman VFG034012(gi:387607658)	VFG034013(gi:218699464)	nonhuman VFG034013(gi:218699464)	VFG034014(gi:386639494)	nonhuman VFG034014(gi:386639494)	VFG034016(gi:386619561)	nonhuman VFG034016(gi:386619561)	VFG034017(gi:218705467)	nonhuman VFG034017(gi:218705467)	VFG034022(gi:222156708)	nonhuman VFG034022(gi:222156708)	VFG034024(gi:410482043)	nonhuman VFG034024(gi:410482043)	VFG034027(gi:218695582)	nonhuman VFG034027(gi:218695582)	VFG034028(gi:387607659)	nonhuman VFG034028(gi:387607659)	VFG034029(gi:218699463)	nonhuman VFG034029(gi:218699463)	VFG034030(gi:386639495)	nonhuman VFG034030(gi:386639495)	VFG034032(gi:386619562)	nonhuman VFG034032(gi:386619562)	VFG034033(gi:218705468)	nonhuman VFG034033(gi:218705468)	VFG034034(gi:387612527)	nonhuman VFG034034(gi:387612527)	VFG034039(gi:222156709)	nonhuman VFG034039(gi:222156709)	VFG034041(gi:410482042)	nonhuman VFG034041(gi:410482042)	VFG034044(gi:218695583)	nonhuman VFG034044(gi:218695583)	VFG034045(gi:387607660)	nonhuman VFG034045(gi:387607660)	VFG034046(gi:218699462)	nonhuman VFG034046(gi:218699462)	VFG034047(gi:386639496)	nonhuman VFG034047(gi:386639496)	VFG034048(gi:386629708)	nonhuman VFG034048(gi:386629708)	VFG034049(gi:386619563)	nonhuman VFG034049(gi:386619563)	VFG034050(gi:218705469)	nonhuman VFG034050(gi:218705469)	VFG034051(gi:387612528)	nonhuman VFG034051(gi:387612528)	VFG034053(gi:386599809)	nonhuman VFG034053(gi:386599809)	VFG034054(gi:386624594)	nonhuman VFG034054(gi:386624594)	VFG034056(gi:222156710)	nonhuman VFG034056(gi:222156710)	VFG034058(gi:410482041)	nonhuman VFG034058(gi:410482041)	VFG034062(gi:387607661)	nonhuman VFG034062(gi:387607661)	VFG034064(gi:386639497)	nonhuman VFG034064(gi:386639497)	VFG034066(gi:386619564)	nonhuman VFG034066(gi:386619564)	VFG034067(gi:218705470)	nonhuman VFG034067(gi:218705470)	VFG034070(gi:386599810)	nonhuman VFG034070(gi:386599810)	VFG034071(gi:386624595)	nonhuman VFG034071(gi:386624595)	VFG034073(gi:222156711)	nonhuman VFG034073(gi:222156711)	VFG034074(gi:387617309)	nonhuman VFG034074(gi:387617309)	VFG034075(gi:410482040)	nonhuman VFG034075(gi:410482040)	VFG034083(gi:386619565)	nonhuman VFG034083(gi:386619565)	VFG034084(gi:218705471)	nonhuman VFG034084(gi:218705471)	VFG034090(gi:222156712)	nonhuman VFG034090(gi:222156712)	VFG034092(gi:410482039)	nonhuman VFG034092(gi:410482039)	VFG034095(gi:218695586)	nonhuman VFG034095(gi:218695586)	VFG034096(gi:387607663)	nonhuman VFG034096(gi:387607663)	VFG034097(gi:218699459)	nonhuman VFG034097(gi:218699459)	VFG034098(gi:386639499)	nonhuman VFG034098(gi:386639499)	VFG034099(gi:386629711)	nonhuman VFG034099(gi:386629711)	VFG034100(gi:386619566)	nonhuman VFG034100(gi:386619566)	VFG034101(gi:218705472)	nonhuman VFG034101(gi:218705472)	VFG034102(gi:387612531)	nonhuman VFG034102(gi:387612531)	VFG034104(gi:386599812)	nonhuman VFG034104(gi:386599812)	VFG034105(gi:386624597)	nonhuman VFG034105(gi:386624597)	VFG034106(gi:386604060)	nonhuman VFG034106(gi:386604060)	VFG034107(gi:222156713)	nonhuman VFG034107(gi:222156713)	VFG034108(gi:387617311)	nonhuman VFG034108(gi:387617311)	VFG034109(gi:410482038)	nonhuman VFG034109(gi:410482038)	VFG034113(gi:387607664)	nonhuman VFG034113(gi:387607664)	VFG034114(gi:218699458)	nonhuman VFG034114(gi:218699458)	VFG034115(gi:386639500)	nonhuman VFG034115(gi:386639500)	VFG034117(gi:386619568)	nonhuman VFG034117(gi:386619568)	VFG034118(gi:218705473)	nonhuman VFG034118(gi:218705473)	VFG034119(gi:387612532)	nonhuman VFG034119(gi:387612532)	VFG034120(gi:218558836)	nonhuman VFG034120(gi:218558836)	VFG034121(gi:386599813)	nonhuman VFG034121(gi:386599813)	VFG034122(gi:386624598)	nonhuman VFG034122(gi:386624598)	VFG034124(gi:222156714)	nonhuman VFG034124(gi:222156714)	VFG034125(gi:387617312)	nonhuman VFG034125(gi:387617312)	VFG034126(gi:410482037)	nonhuman VFG034126(gi:410482037)	VFG034129(gi:218695588)	nonhuman VFG034129(gi:218695588)	VFG034130(gi:387607665)	nonhuman VFG034130(gi:387607665)	VFG034131(gi:218699457)	nonhuman VFG034131(gi:218699457)	VFG034132(gi:386639501)	nonhuman VFG034132(gi:386639501)	VFG034133(gi:386629713)	nonhuman VFG034133(gi:386629713)	VFG034135(gi:218705474)	nonhuman VFG034135(gi:218705474)	VFG034136(gi:387612533)	nonhuman VFG034136(gi:387612533)	VFG034137(gi:218558837)	nonhuman VFG034137(gi:218558837)	VFG034139(gi:386624599)	nonhuman VFG034139(gi:386624599)	VFG034141(gi:222156715)	nonhuman VFG034141(gi:222156715)	VFG034143(gi:410482036)	nonhuman VFG034143(gi:410482036)	VFG034147(gi:387607666)	nonhuman VFG034147(gi:387607666)	VFG034148(gi:218699456)	nonhuman VFG034148(gi:218699456)	VFG034150(gi:386629714)	nonhuman VFG034150(gi:386629714)	VFG034151(gi:386619570)	nonhuman VFG034151(gi:386619570)	VFG034152(gi:218705475)	nonhuman VFG034152(gi:218705475)	VFG034153(gi:387612534)	nonhuman VFG034153(gi:387612534)	VFG034158(gi:222156716)	nonhuman VFG034158(gi:222156716)	VFG034160(gi:410482035)	nonhuman VFG034160(gi:410482035)	VFG034164(gi:387607667)	nonhuman VFG034164(gi:387607667)	VFG034165(gi:218699455)	nonhuman VFG034165(gi:218699455)	VFG034166(gi:386639503)	nonhuman VFG034166(gi:386639503)	VFG034168(gi:386619571)	nonhuman VFG034168(gi:386619571)	VFG034169(gi:218705476)	nonhuman VFG034169(gi:218705476)	VFG034170(gi:387612535)	nonhuman VFG034170(gi:387612535)	VFG034174(gi:386604056)	nonhuman VFG034174(gi:386604056)	VFG034175(gi:222156717)	nonhuman VFG034175(gi:222156717)	VFG034177(gi:410482034)	nonhuman VFG034177(gi:410482034)	VFG034181(gi:387607668)	nonhuman VFG034181(gi:387607668)	VFG034182(gi:218699454)	nonhuman VFG034182(gi:218699454)	VFG034183(gi:386639504)	nonhuman VFG034183(gi:386639504)	VFG034185(gi:386619572)	nonhuman VFG034185(gi:386619572)	VFG034186(gi:218705477)	nonhuman VFG034186(gi:218705477)	VFG034187(gi:387612536)	nonhuman VFG034187(gi:387612536)	VFG034189(gi:386599817)	nonhuman VFG034189(gi:386599817)	VFG034192(gi:222156718)	nonhuman VFG034192(gi:222156718)	VFG034194(gi:387606979)	nonhuman VFG034194(gi:387606979)	VFG034198(gi:386618823)	nonhuman VFG034198(gi:386618823)	VFG034199(gi:218704670)	nonhuman VFG034199(gi:218704670)	VFG034204(gi:386604842)	nonhuman VFG034204(gi:386604842)	VFG034206(gi:387616520)	nonhuman VFG034206(gi:387616520)	VFG034207(gi:387606978)	nonhuman VFG034207(gi:387606978)	VFG034214(gi:218534497)	nonhuman VFG034214(gi:218534497)	VFG034215(gi:386599000)	nonhuman VFG034215(gi:386599000)	VFG034217(gi:386604843)	nonhuman VFG034217(gi:386604843)	VFG034218(gi:222155943)	nonhuman VFG034218(gi:222155943)	VFG034220(gi:387606977)	nonhuman VFG034220(gi:387606977)	VFG034224(gi:386618821)	nonhuman VFG034224(gi:386618821)	VFG034227(gi:218534496)	nonhuman VFG034227(gi:218534496)	VFG034228(gi:386598999)	nonhuman VFG034228(gi:386598999)	VFG034232(gi:387616518)	nonhuman VFG034232(gi:387616518)	VFG034233(gi:387606976)	nonhuman VFG034233(gi:387606976)	VFG034234(gi:218700268)	nonhuman VFG034234(gi:218700268)	VFG034237(gi:386618820)	nonhuman VFG034237(gi:386618820)	VFG034238(gi:218704667)	nonhuman VFG034238(gi:218704667)	VFG034245(gi:387616517)	nonhuman VFG034245(gi:387616517)	VFG034252(gi:387609224)	nonhuman VFG034252(gi:387609224)	VFG034253(gi:218702264)	nonhuman VFG034253(gi:218702264)	VFG034256(gi:386621150)	nonhuman VFG034256(gi:386621150)	VFG034257(gi:218707129)	nonhuman VFG034257(gi:218707129)	VFG034262(gi:222158205)	nonhuman VFG034262(gi:222158205)	VFG034264(gi:215488778)	nonhuman VFG034264(gi:215488778)	VFG034265(gi:291284872)	nonhuman VFG034265(gi:291284872)	VFG034266(gi:387508904)	nonhuman VFG034266(gi:387508904)	VFG034270(gi:387609225)	nonhuman VFG034270(gi:387609225)	VFG034271(gi:218702265)	nonhuman VFG034271(gi:218702265)	VFG034272(gi:386641111)	nonhuman VFG034272(gi:386641111)	VFG034273(gi:386631409)	nonhuman VFG034273(gi:386631409)	VFG034274(gi:386621151)	nonhuman VFG034274(gi:386621151)	VFG034275(gi:218707130)	nonhuman VFG034275(gi:218707130)	VFG034278(gi:386626310)	nonhuman VFG034278(gi:386626310)	VFG034280(gi:222158206)	nonhuman VFG034280(gi:222158206)	VFG034282(gi:215488779)	nonhuman VFG034282(gi:215488779)	VFG034285(gi:209396547)	nonhuman VFG034285(gi:209396547)	VFG034288(gi:387609226)	nonhuman VFG034288(gi:387609226)	VFG034289(gi:218702267)	nonhuman VFG034289(gi:218702267)	VFG034290(gi:386641113)	nonhuman VFG034290(gi:386641113)	VFG034292(gi:386621154)	nonhuman VFG034292(gi:386621154)	VFG034293(gi:218707131)	nonhuman VFG034293(gi:218707131)	VFG034295(gi:386601535)	nonhuman VFG034295(gi:386601535)	VFG034298(gi:222158207)	nonhuman VFG034298(gi:222158207)	VFG034300(gi:215488780)	nonhuman VFG034300(gi:215488780)	VFG034306(gi:387609227)	nonhuman VFG034306(gi:387609227)	VFG034307(gi:218702268)	nonhuman VFG034307(gi:218702268)	VFG034308(gi:386641114)	nonhuman VFG034308(gi:386641114)	VFG034309(gi:386631414)	nonhuman VFG034309(gi:386631414)	VFG034310(gi:386621155)	nonhuman VFG034310(gi:386621155)	VFG034311(gi:218707132)	nonhuman VFG034311(gi:218707132)	VFG034312(gi:218560578)	nonhuman VFG034312(gi:218560578)	VFG034316(gi:222158208)	nonhuman VFG034316(gi:222158208)	VFG034318(gi:215488781)	nonhuman VFG034318(gi:215488781)	VFG034324(gi:387609228)	nonhuman VFG034324(gi:387609228)	VFG034325(gi:218702269)	nonhuman VFG034325(gi:218702269)	VFG034329(gi:218707133)	nonhuman VFG034329(gi:218707133)	VFG034334(gi:222158209)	nonhuman VFG034334(gi:222158209)	VFG034336(gi:215488782)	nonhuman VFG034336(gi:215488782)	VFG034342(gi:387609229)	nonhuman VFG034342(gi:387609229)	VFG034343(gi:218702270)	nonhuman VFG034343(gi:218702270)	VFG034344(gi:386641116)	nonhuman VFG034344(gi:386641116)	VFG034346(gi:386621157)	nonhuman VFG034346(gi:386621157)	VFG034347(gi:218707134)	nonhuman VFG034347(gi:218707134)	VFG034352(gi:222158210)	nonhuman VFG034352(gi:222158210)	VFG034354(gi:215488783)	nonhuman VFG034354(gi:215488783)	VFG034355(gi:291284878)	nonhuman VFG034355(gi:291284878)	VFG034358(gi:254795458)	nonhuman VFG034358(gi:254795458)	VFG034360(gi:387609230)	nonhuman VFG034360(gi:387609230)	VFG034361(gi:218702271)	nonhuman VFG034361(gi:218702271)	VFG034362(gi:386641117)	nonhuman VFG034362(gi:386641117)	VFG034364(gi:386621158)	nonhuman VFG034364(gi:386621158)	VFG034365(gi:218707135)	nonhuman VFG034365(gi:218707135)	VFG034370(gi:222158211)	nonhuman VFG034370(gi:222158211)	VFG034372(gi:386622089)	nonhuman VFG034372(gi:386622089)	VFG034374(gi:215485401)	nonhuman VFG034374(gi:215485401)	VFG034375(gi:291281187)	nonhuman VFG034375(gi:291281187)	VFG034377(gi:209398384)	nonhuman VFG034377(gi:209398384)	VFG034378(gi:254791453)	nonhuman VFG034378(gi:254791453)	VFG034380(gi:260842500)	nonhuman VFG034380(gi:260842500)	VFG034381(gi:260853524)	nonhuman VFG034381(gi:260853524)	VFG034382(gi:410484079)	nonhuman VFG034382(gi:410484079)	VFG034386(gi:387605798)	nonhuman VFG034386(gi:387605798)	VFG034387(gi:218698806)	nonhuman VFG034387(gi:218698806)	VFG034388(gi:386637716)	nonhuman VFG034388(gi:386637716)	VFG034389(gi:386627884)	nonhuman VFG034389(gi:386627884)	VFG034390(gi:386617797)	nonhuman VFG034390(gi:386617797)	VFG034391(gi:218703574)	nonhuman VFG034391(gi:218703574)	VFG034392(gi:157156152)	nonhuman VFG034392(gi:157156152)	VFG034394(gi:386612489)	nonhuman VFG034394(gi:386612489)	VFG034397(gi:386622656)	nonhuman VFG034397(gi:386622656)	VFG034398(gi:443616325)	nonhuman VFG034398(gi:443616325)	VFG034402(gi:215485400)	nonhuman VFG034402(gi:215485400)	VFG034403(gi:291281186)	nonhuman VFG034403(gi:291281186)	VFG034405(gi:209398971)	nonhuman VFG034405(gi:209398971)	VFG034408(gi:260842499)	nonhuman VFG034408(gi:260842499)	VFG034409(gi:260853523)	nonhuman VFG034409(gi:260853523)	VFG034414(gi:387605797)	nonhuman VFG034414(gi:387605797)	VFG034417(gi:386617796)	nonhuman VFG034417(gi:386617796)	VFG034418(gi:218703573)	nonhuman VFG034418(gi:218703573)	VFG034419(gi:157155651)	nonhuman VFG034419(gi:157155651)	VFG034422(gi:218557210)	nonhuman VFG034422(gi:218557210)	VFG034424(gi:386622655)	nonhuman VFG034424(gi:386622655)	VFG034429(gi:215485399)	nonhuman VFG034429(gi:215485399)	VFG034435(gi:260842498)	nonhuman VFG034435(gi:260842498)	VFG034436(gi:260853522)	nonhuman VFG034436(gi:260853522)	VFG034441(gi:387605796)	nonhuman VFG034441(gi:387605796)	VFG034442(gi:218698807)	nonhuman VFG034442(gi:218698807)	VFG034445(gi:386617795)	nonhuman VFG034445(gi:386617795)	VFG034446(gi:218703572)	nonhuman VFG034446(gi:218703572)	VFG034447(gi:157159226)	nonhuman VFG034447(gi:157159226)	VFG034448(gi:387610824)	nonhuman VFG034448(gi:387610824)	VFG034449(gi:386612487)	nonhuman VFG034449(gi:386612487)	VFG034451(gi:386598017)	nonhuman VFG034451(gi:386598017)	VFG034453(gi:443616323)	nonhuman VFG034453(gi:443616323)	VFG034455(gi:222155098)	nonhuman VFG034455(gi:222155098)	VFG034457(gi:215485398)	nonhuman VFG034457(gi:215485398)	VFG034463(gi:260842497)	nonhuman VFG034463(gi:260842497)	VFG034464(gi:260853521)	nonhuman VFG034464(gi:260853521)	VFG034465(gi:410484082)	nonhuman VFG034465(gi:410484082)	VFG034469(gi:387605795)	nonhuman VFG034469(gi:387605795)	VFG034470(gi:218698808)	nonhuman VFG034470(gi:218698808)	VFG034472(gi:386627881)	nonhuman VFG034472(gi:386627881)	VFG034473(gi:386617794)	nonhuman VFG034473(gi:386617794)	VFG034474(gi:218703571)	nonhuman VFG034474(gi:218703571)	VFG034475(gi:157154909)	nonhuman VFG034475(gi:157154909)	VFG034476(gi:387610823)	nonhuman VFG034476(gi:387610823)	VFG034481(gi:443616322)	nonhuman VFG034481(gi:443616322)	VFG034483(gi:222155097)	nonhuman VFG034483(gi:222155097)	VFG034485(gi:215485397)	nonhuman VFG034485(gi:215485397)	VFG034486(gi:291281183)	nonhuman VFG034486(gi:291281183)	VFG034487(gi:387505287)	nonhuman VFG034487(gi:387505287)	VFG034488(gi:209396118)	nonhuman VFG034488(gi:209396118)	VFG034491(gi:260842496)	nonhuman VFG034491(gi:260842496)	VFG034492(gi:260853520)	nonhuman VFG034492(gi:260853520)	VFG034497(gi:387605794)	nonhuman VFG034497(gi:387605794)	VFG034498(gi:218698809)	nonhuman VFG034498(gi:218698809)	VFG034499(gi:386637712)	nonhuman VFG034499(gi:386637712)	VFG034501(gi:386617793)	nonhuman VFG034501(gi:386617793)	VFG034502(gi:218703570)	nonhuman VFG034502(gi:218703570)	VFG034503(gi:157158770)	nonhuman VFG034503(gi:157158770)	VFG034505(gi:386612485)	nonhuman VFG034505(gi:386612485)	VFG034511(gi:222155096)	nonhuman VFG034511(gi:222155096)	VFG034513(gi:215485396)	nonhuman VFG034513(gi:215485396)	VFG034514(gi:291281182)	nonhuman VFG034514(gi:291281182)	VFG034515(gi:387505286)	nonhuman VFG034515(gi:387505286)	VFG034516(gi:209398078)	nonhuman VFG034516(gi:209398078)	VFG034519(gi:260842495)	nonhuman VFG034519(gi:260842495)	VFG034520(gi:260853519)	nonhuman VFG034520(gi:260853519)	VFG034521(gi:410484084)	nonhuman VFG034521(gi:410484084)	VFG034525(gi:387605793)	nonhuman VFG034525(gi:387605793)	VFG034526(gi:218698810)	nonhuman VFG034526(gi:218698810)	VFG034527(gi:386637711)	nonhuman VFG034527(gi:386637711)	VFG034529(gi:386617792)	nonhuman VFG034529(gi:386617792)	VFG034530(gi:218703569)	nonhuman VFG034530(gi:218703569)	VFG034531(gi:157158349)	nonhuman VFG034531(gi:157158349)	VFG034533(gi:386612484)	nonhuman VFG034533(gi:386612484)	VFG034534(gi:218557206)	nonhuman VFG034534(gi:218557206)	VFG034536(gi:386622651)	nonhuman VFG034536(gi:386622651)	VFG034542(gi:26246313)	nonhuman VFG034542(gi:26246313)	VFG034543(gi:15800012)	nonhuman VFG034543(gi:15800012)	VFG034545(gi:110640572)	nonhuman VFG034545(gi:110640572)	VFG034547(gi:91209367)	nonhuman VFG034547(gi:91209367)	VFG034548(gi:215485411)	nonhuman VFG034548(gi:215485411)	VFG034549(gi:291281198)	nonhuman VFG034549(gi:291281198)	VFG034550(gi:387505303)	nonhuman VFG034550(gi:387505303)	VFG034551(gi:209400580)	nonhuman VFG034551(gi:209400580)	VFG034554(gi:260842504)	nonhuman VFG034554(gi:260842504)	VFG034555(gi:260853528)	nonhuman VFG034555(gi:260853528)	VFG034556(gi:410484074)	nonhuman VFG034556(gi:410484074)	VFG034560(gi:387605808)	nonhuman VFG034560(gi:387605808)	VFG034561(gi:386637726)	nonhuman VFG034561(gi:386637726)	VFG034563(gi:386617803)	nonhuman VFG034563(gi:386617803)	VFG034564(gi:218703583)	nonhuman VFG034564(gi:218703583)	VFG034565(gi:157156471)	nonhuman VFG034565(gi:157156471)	VFG034566(gi:387610830)	nonhuman VFG034566(gi:387610830)	VFG034567(gi:386612492)	nonhuman VFG034567(gi:386612492)	VFG034570(gi:443616331)	nonhuman VFG034570(gi:443616331)	VFG034572(gi:222155109)	nonhuman VFG034572(gi:222155109)	VFG034579(gi:410480063)	nonhuman VFG034579(gi:410480063)	VFG034583(gi:410480064)	nonhuman VFG034583(gi:410480064)	VFG034587(gi:410480065)	nonhuman VFG034587(gi:410480065)	VFG034588(gi:407471950)	nonhuman VFG034588(gi:407471950)	VFG034591(gi:410480066)	nonhuman VFG034591(gi:410480066)	VFG034596(gi:386612001)	nonhuman VFG034596(gi:386612001)	VFG034597(gi:386612002)	nonhuman VFG034597(gi:386612002)	VFG034600(gi:386612005)	nonhuman VFG034600(gi:386612005)	VFG034601(gi:386612006)	nonhuman VFG034601(gi:386612006)	VFG034602(gi:386612007)	nonhuman VFG034602(gi:386612007)	VFG034603(gi:110643342)	nonhuman VFG034603(gi:110643342)	VFG034604(gi:260845909)	nonhuman VFG034604(gi:260845909)	VFG034605(gi:260869848)	nonhuman VFG034605(gi:260869848)	VFG034606(gi:260857223)	nonhuman VFG034606(gi:260857223)	VFG034611(gi:218701868)	nonhuman VFG034611(gi:218701868)	VFG034612(gi:157155469)	nonhuman VFG034612(gi:157155469)	VFG034615(gi:110643341)	nonhuman VFG034615(gi:110643341)	VFG034616(gi:260845908)	nonhuman VFG034616(gi:260845908)	VFG034618(gi:260857222)	nonhuman VFG034618(gi:260857222)	VFG034623(gi:218701867)	nonhuman VFG034623(gi:218701867)	VFG034626(gi:443619165)	nonhuman VFG034626(gi:443619165)	VFG034627(gi:110643339)	nonhuman VFG034627(gi:110643339)	VFG034628(gi:260845907)	nonhuman VFG034628(gi:260845907)	VFG034629(gi:260869846)	nonhuman VFG034629(gi:260869846)	VFG034630(gi:260857221)	nonhuman VFG034630(gi:260857221)	VFG034631(gi:410480837)	nonhuman VFG034631(gi:410480837)	VFG034635(gi:218701866)	nonhuman VFG034635(gi:218701866)	VFG034636(gi:157158530)	nonhuman VFG034636(gi:157158530)	VFG034638(gi:443619164)	nonhuman VFG034638(gi:443619164)	VFG034639(gi:110643338)	nonhuman VFG034639(gi:110643338)	VFG034640(gi:260845906)	nonhuman VFG034640(gi:260845906)	VFG034641(gi:260869845)	nonhuman VFG034641(gi:260869845)	VFG034642(gi:260857220)	nonhuman VFG034642(gi:260857220)	VFG034643(gi:410480838)	nonhuman VFG034643(gi:410480838)	VFG034647(gi:218701865)	nonhuman VFG034647(gi:218701865)	VFG034648(gi:157157077)	nonhuman VFG034648(gi:157157077)	VFG034651(gi:26246550)	nonhuman VFG034651(gi:26246550)	VFG034652(gi:15800285)	nonhuman VFG034652(gi:15800285)	VFG034654(gi:110640802)	nonhuman VFG034654(gi:110640802)	VFG034655(gi:117622795)	nonhuman VFG034655(gi:117622795)	VFG034657(gi:215485614)	nonhuman VFG034657(gi:215485614)	VFG034658(gi:291281522)	nonhuman VFG034658(gi:291281522)	VFG034663(gi:260842797)	nonhuman VFG034663(gi:260842797)	VFG034664(gi:260866720)	nonhuman VFG034664(gi:260866720)	VFG034665(gi:260853822)	nonhuman VFG034665(gi:260853822)	VFG034666(gi:410483826)	nonhuman VFG034666(gi:410483826)	VFG034670(gi:387606070)	nonhuman VFG034670(gi:387606070)	VFG034671(gi:218698944)	nonhuman VFG034671(gi:218698944)	VFG034674(gi:386618019)	nonhuman VFG034674(gi:386618019)	VFG034675(gi:218703904)	nonhuman VFG034675(gi:218703904)	VFG034676(gi:157156221)	nonhuman VFG034676(gi:157156221)	VFG034677(gi:387611073)	nonhuman VFG034677(gi:387611073)	VFG034678(gi:386612743)	nonhuman VFG034678(gi:386612743)	VFG034681(gi:386622965)	nonhuman VFG034681(gi:386622965)	VFG034682(gi:443616608)	nonhuman VFG034682(gi:443616608)	VFG034684(gi:222155327)	nonhuman VFG034684(gi:222155327)	VFG034686(gi:161486035)	nonhuman VFG034686(gi:161486035)	VFG034687(gi:15804551)	nonhuman VFG034687(gi:15804551)	VFG034688(gi:15834138)	nonhuman VFG034688(gi:15834138)	VFG034689(gi:75994474)	nonhuman VFG034689(gi:75994474)	VFG034690(gi:110644295)	nonhuman VFG034690(gi:110644295)	VFG034691(gi:117626224)	nonhuman VFG034691(gi:117626224)	VFG034692(gi:91213503)	nonhuman VFG034692(gi:91213503)	VFG034694(gi:215489292)	nonhuman VFG034694(gi:215489292)	VFG034695(gi:291285375)	nonhuman VFG034695(gi:291285375)	VFG034703(gi:260846762)	nonhuman VFG034703(gi:260846762)	VFG034704(gi:260718949)	nonhuman VFG034704(gi:260718949)	VFG034705(gi:260870675)	nonhuman VFG034705(gi:260870675)	VFG034707(gi:260763862)	nonhuman VFG034707(gi:260763862)	VFG034708(gi:410484855)	nonhuman VFG034708(gi:410484855)	VFG034712(gi:387609756)	nonhuman VFG034712(gi:387609756)	VFG034713(gi:218701335)	nonhuman VFG034713(gi:218701335)	VFG034716(gi:386621633)	nonhuman VFG034716(gi:386621633)	VFG034717(gi:218707582)	nonhuman VFG034717(gi:218707582)	VFG034718(gi:157157305)	nonhuman VFG034718(gi:157157305)	VFG034719(gi:387614643)	nonhuman VFG034719(gi:387614643)	VFG034720(gi:386616783)	nonhuman VFG034720(gi:386616783)	VFG034724(gi:443615443)	nonhuman VFG034724(gi:443615443)	VFG034725(gi:386606548)	nonhuman VFG034725(gi:386606548)	VFG034745(gi:260854327)	nonhuman VFG034745(gi:260854327)	VFG034754(gi:15802132)	nonhuman VFG034754(gi:15802132)	VFG034755(gi:15831681)	nonhuman VFG034755(gi:15831681)	VFG034756(gi:291282900)	nonhuman VFG034756(gi:291282900)	VFG034757(gi:387506964)	nonhuman VFG034757(gi:387506964)	VFG034770(gi:260869661)	nonhuman VFG034770(gi:260869661)	VFG034772(gi:15804603)	nonhuman VFG034772(gi:15804603)	VFG034777(gi:260870723)	nonhuman VFG034777(gi:260870723)	VFG034815(gi:15801668)	nonhuman VFG034815(gi:15801668)	VFG034817(gi:291282572)	nonhuman VFG034817(gi:291282572)	VFG034819(gi:209397006)	nonhuman VFG034819(gi:209397006)	VFG034822(gi:260843778)	nonhuman VFG034822(gi:260843778)	VFG034823(gi:260867911)	nonhuman VFG034823(gi:260867911)	VFG034825(gi:15802368)	nonhuman VFG034825(gi:15802368)	VFG034826(gi:291283110)	nonhuman VFG034826(gi:291283110)	VFG034828(gi:209397909)	nonhuman VFG034828(gi:209397909)	VFG034831(gi:15802370)	nonhuman VFG034831(gi:15802370)	VFG034832(gi:291283112)	nonhuman VFG034832(gi:291283112)	VFG034833(gi:387507178)	nonhuman VFG034833(gi:387507178)	VFG034834(gi:209397973)	nonhuman VFG034834(gi:209397973)	VFG034849(gi:15799704)	nonhuman VFG034849(gi:15799704)	VFG034851(gi:291280845)	nonhuman VFG034851(gi:291280845)	VFG034852(gi:387504955)	nonhuman VFG034852(gi:387504955)	VFG034856(gi:260842259)	nonhuman VFG034856(gi:260842259)	VFG034857(gi:260866172)	nonhuman VFG034857(gi:260866172)	VFG034858(gi:260853232)	nonhuman VFG034858(gi:260853232)	VFG034859(gi:15800550)	nonhuman VFG034859(gi:15800550)	VFG034860(gi:15830130)	nonhuman VFG034860(gi:15830130)	VFG034861(gi:291281795)	nonhuman VFG034861(gi:291281795)	VFG034866(gi:15804631)	nonhuman VFG034866(gi:15804631)	VFG034869(gi:387509493)	nonhuman VFG034869(gi:387509493)	VFG034873(gi:15804658)	nonhuman VFG034873(gi:15804658)	VFG034875(gi:291285483)	nonhuman VFG034875(gi:291285483)	VFG034880(gi:15804911)	nonhuman VFG034880(gi:15804911)	VFG034881(gi:15834549)	nonhuman VFG034881(gi:15834549)	VFG034882(gi:291285717)	nonhuman VFG034882(gi:291285717)	VFG034883(gi:387509782)	nonhuman VFG034883(gi:387509782)	VFG034884(gi:209399931)	nonhuman VFG034884(gi:209399931)	VFG034886(gi:387885536)	nonhuman VFG034886(gi:387885536)	VFG034888(gi:15830814)	nonhuman VFG034888(gi:15830814)	VFG034895(gi:15799741)	nonhuman VFG034895(gi:15799741)	VFG034897(gi:291280882)	nonhuman VFG034897(gi:291280882)	VFG034899(gi:254791195)	nonhuman VFG034899(gi:254791195)	VFG034901(gi:15799753)	nonhuman VFG034901(gi:15799753)	VFG034905(gi:209398238)	nonhuman VFG034905(gi:209398238)	VFG034908(gi:15800148)	nonhuman VFG034908(gi:15800148)	VFG034910(gi:291281325)	nonhuman VFG034910(gi:291281325)	VFG034911(gi:387505433)	nonhuman VFG034911(gi:387505433)	VFG034915(gi:15804313)	nonhuman VFG034915(gi:15804313)	VFG034917(gi:291285137)	nonhuman VFG034917(gi:291285137)	VFG034918(gi:387509176)	nonhuman VFG034918(gi:387509176)	VFG034919(gi:209399167)	nonhuman VFG034919(gi:209399167)	VFG034921(gi:387884949)	nonhuman VFG034921(gi:387884949)	VFG034922(gi:15804316)	nonhuman VFG034922(gi:15804316)	VFG034973(gi:260844371)	nonhuman VFG034973(gi:260844371)	VFG035075(gi:215486551)	nonhuman VFG035075(gi:215486551)	VFG035083(gi:26249220)	nonhuman VFG035083(gi:26249220)	VFG035084(gi:110642955)	nonhuman VFG035084(gi:110642955)	VFG035085(gi:117625041)	nonhuman VFG035085(gi:117625041)	VFG035087(gi:260845460)	nonhuman VFG035087(gi:260845460)	VFG035088(gi:410480998)	nonhuman VFG035088(gi:410480998)	VFG035091(gi:218696639)	nonhuman VFG035091(gi:218696639)	VFG035092(gi:387609945)	nonhuman VFG035092(gi:387609945)	VFG035093(gi:386640294)	nonhuman VFG035093(gi:386640294)	VFG035095(gi:386620383)	nonhuman VFG035095(gi:386620383)	VFG035096(gi:157154801)	nonhuman VFG035096(gi:157154801)	VFG035100(gi:222157500)	nonhuman VFG035100(gi:222157500)	VFG035102(gi:26249221)	nonhuman VFG035102(gi:26249221)	VFG035103(gi:110642956)	nonhuman VFG035103(gi:110642956)	VFG035104(gi:117625042)	nonhuman VFG035104(gi:117625042)	VFG035105(gi:91212185)	nonhuman VFG035105(gi:91212185)	VFG035106(gi:260845461)	nonhuman VFG035106(gi:260845461)	VFG035107(gi:410480999)	nonhuman VFG035107(gi:410480999)	VFG035110(gi:218696638)	nonhuman VFG035110(gi:218696638)	VFG035112(gi:386640295)	nonhuman VFG035112(gi:386640295)	VFG035114(gi:386620384)	nonhuman VFG035114(gi:386620384)	VFG035115(gi:157155143)	nonhuman VFG035115(gi:157155143)	VFG035117(gi:386600808)	nonhuman VFG035117(gi:386600808)	VFG035119(gi:222157501)	nonhuman VFG035119(gi:222157501)	VFG035121(gi:26249222)	nonhuman VFG035121(gi:26249222)	VFG035122(gi:110642957)	nonhuman VFG035122(gi:110642957)	VFG035123(gi:117625043)	nonhuman VFG035123(gi:117625043)	VFG035124(gi:91212186)	nonhuman VFG035124(gi:91212186)	VFG035125(gi:260845462)	nonhuman VFG035125(gi:260845462)	VFG035126(gi:218696637)	nonhuman VFG035126(gi:218696637)	VFG035127(gi:387609947)	nonhuman VFG035127(gi:387609947)	VFG035130(gi:386620385)	nonhuman VFG035130(gi:386620385)	VFG035131(gi:157155664)	nonhuman VFG035131(gi:157155664)	VFG035135(gi:222157502)	nonhuman VFG035135(gi:222157502)	VFG035137(gi:26249223)	nonhuman VFG035137(gi:26249223)	VFG035138(gi:110642958)	nonhuman VFG035138(gi:110642958)	VFG035139(gi:117625044)	nonhuman VFG035139(gi:117625044)	VFG035141(gi:260845463)	nonhuman VFG035141(gi:260845463)	VFG035142(gi:218696636)	nonhuman VFG035142(gi:218696636)	VFG035143(gi:387609948)	nonhuman VFG035143(gi:387609948)	VFG035144(gi:386640297)	nonhuman VFG035144(gi:386640297)	VFG035146(gi:386620386)	nonhuman VFG035146(gi:386620386)	VFG035147(gi:157156380)	nonhuman VFG035147(gi:157156380)	VFG035153(gi:26249224)	nonhuman VFG035153(gi:26249224)	VFG035154(gi:110642959)	nonhuman VFG035154(gi:110642959)	VFG035155(gi:117625045)	nonhuman VFG035155(gi:117625045)	VFG035156(gi:91212188)	nonhuman VFG035156(gi:91212188)	VFG035157(gi:260845464)	nonhuman VFG035157(gi:260845464)	VFG035158(gi:218696635)	nonhuman VFG035158(gi:218696635)	VFG035159(gi:387609949)	nonhuman VFG035159(gi:387609949)	VFG035160(gi:386640298)	nonhuman VFG035160(gi:386640298)	VFG035162(gi:386620387)	nonhuman VFG035162(gi:386620387)	VFG035163(gi:157156833)	nonhuman VFG035163(gi:157156833)	VFG035167(gi:222157504)	nonhuman VFG035167(gi:222157504)	VFG035169(gi:26249226)	nonhuman VFG035169(gi:26249226)	VFG035170(gi:110642960)	nonhuman VFG035170(gi:110642960)	VFG035171(gi:117625046)	nonhuman VFG035171(gi:117625046)	VFG035173(gi:260845465)	nonhuman VFG035173(gi:260845465)	VFG035174(gi:218696634)	nonhuman VFG035174(gi:218696634)	VFG035178(gi:386620388)	nonhuman VFG035178(gi:386620388)	VFG035185(gi:26249227)	nonhuman VFG035185(gi:26249227)	VFG035186(gi:110642961)	nonhuman VFG035186(gi:110642961)	VFG035187(gi:117625047)	nonhuman VFG035187(gi:117625047)	VFG035189(gi:260845466)	nonhuman VFG035189(gi:260845466)	VFG035190(gi:218696633)	nonhuman VFG035190(gi:218696633)	VFG035191(gi:387609951)	nonhuman VFG035191(gi:387609951)	VFG035194(gi:386620390)	nonhuman VFG035194(gi:386620390)	VFG035195(gi:157155408)	nonhuman VFG035195(gi:157155408)	VFG035199(gi:222157506)	nonhuman VFG035199(gi:222157506)	VFG035201(gi:218696632)	nonhuman VFG035201(gi:218696632)	VFG035202(gi:387609952)	nonhuman VFG035202(gi:387609952)	VFG035203(gi:387609953)	nonhuman VFG035203(gi:387609953)	VFG035204(gi:26249228)	nonhuman VFG035204(gi:26249228)	VFG035205(gi:110642965)	nonhuman VFG035205(gi:110642965)	VFG035206(gi:117625048)	nonhuman VFG035206(gi:117625048)	VFG035208(gi:260845467)	nonhuman VFG035208(gi:260845467)	VFG035209(gi:218696631)	nonhuman VFG035209(gi:218696631)	VFG035211(gi:386640301)	nonhuman VFG035211(gi:386640301)	VFG035213(gi:386620391)	nonhuman VFG035213(gi:386620391)	VFG035214(gi:157158477)	nonhuman VFG035214(gi:157158477)	VFG035220(gi:218696630)	nonhuman VFG035220(gi:218696630)	VFG035222(gi:218696629)	nonhuman VFG035222(gi:218696629)	VFG035224(gi:218696628)	nonhuman VFG035224(gi:218696628)	VFG035225(gi:387609957)	nonhuman VFG035225(gi:387609957)	VFG035228(gi:218696627)	nonhuman VFG035228(gi:218696627)	VFG035235(gi:218696626)	nonhuman VFG035235(gi:218696626)	VFG035237(gi:26249233)	nonhuman VFG035237(gi:26249233)	VFG035238(gi:110642969)	nonhuman VFG035238(gi:110642969)	VFG035239(gi:117625053)	nonhuman VFG035239(gi:117625053)	VFG035240(gi:91212198)	nonhuman VFG035240(gi:91212198)	VFG035241(gi:260845471)	nonhuman VFG035241(gi:260845471)	VFG035242(gi:218696625)	nonhuman VFG035242(gi:218696625)	VFG035245(gi:386630566)	nonhuman VFG035245(gi:386630566)	VFG035246(gi:386620397)	nonhuman VFG035246(gi:386620397)	VFG035247(gi:218559815)	nonhuman VFG035247(gi:218559815)	VFG035248(gi:386600817)	nonhuman VFG035248(gi:386600817)	VFG035249(gi:386603121)	nonhuman VFG035249(gi:386603121)	VFG035250(gi:222157512)	nonhuman VFG035250(gi:222157512)	VFG035252(gi:26249234)	nonhuman VFG035252(gi:26249234)	VFG035253(gi:110642970)	nonhuman VFG035253(gi:110642970)	VFG035254(gi:117625056)	nonhuman VFG035254(gi:117625056)	VFG035256(gi:260845472)	nonhuman VFG035256(gi:260845472)	VFG035257(gi:218696624)	nonhuman VFG035257(gi:218696624)	VFG035259(gi:386640307)	nonhuman VFG035259(gi:386640307)	VFG035261(gi:386620398)	nonhuman VFG035261(gi:386620398)	VFG035262(gi:218559816)	nonhuman VFG035262(gi:218559816)	VFG035263(gi:386600818)	nonhuman VFG035263(gi:386600818)	VFG035265(gi:222157513)	nonhuman VFG035265(gi:222157513)	VFG035266(gi:387618094)	nonhuman VFG035266(gi:387618094)	VFG035267(gi:218696623)	nonhuman VFG035267(gi:218696623)	VFG035268(gi:387609962)	nonhuman VFG035268(gi:387609962)	VFG035269(gi:26249235)	nonhuman VFG035269(gi:26249235)	VFG035270(gi:110642974)	nonhuman VFG035270(gi:110642974)	VFG035271(gi:117625060)	nonhuman VFG035271(gi:117625060)	VFG035272(gi:260845474)	nonhuman VFG035272(gi:260845474)	VFG035273(gi:218696622)	nonhuman VFG035273(gi:218696622)	VFG035275(gi:386640308)	nonhuman VFG035275(gi:386640308)	VFG035276(gi:386630568)	nonhuman VFG035276(gi:386630568)	VFG035277(gi:386620400)	nonhuman VFG035277(gi:386620400)	VFG035283(gi:110642975)	nonhuman VFG035283(gi:110642975)	VFG035284(gi:117625061)	nonhuman VFG035284(gi:117625061)	VFG035285(gi:260845475)	nonhuman VFG035285(gi:260845475)	VFG035286(gi:218696621)	nonhuman VFG035286(gi:218696621)	VFG035287(gi:387609964)	nonhuman VFG035287(gi:387609964)	VFG035288(gi:386640309)	nonhuman VFG035288(gi:386640309)	VFG035289(gi:386630569)	nonhuman VFG035289(gi:386630569)	VFG035290(gi:386620401)	nonhuman VFG035290(gi:386620401)	VFG035291(gi:218559820)	nonhuman VFG035291(gi:218559820)	VFG035292(gi:386600824)	nonhuman VFG035292(gi:386600824)	VFG035294(gi:222157517)	nonhuman VFG035294(gi:222157517)	VFG035296(gi:26249236)	nonhuman VFG035296(gi:26249236)	VFG035297(gi:110642976)	nonhuman VFG035297(gi:110642976)	VFG035298(gi:117625062)	nonhuman VFG035298(gi:117625062)	VFG035300(gi:260845476)	nonhuman VFG035300(gi:260845476)	VFG035301(gi:218696620)	nonhuman VFG035301(gi:218696620)	VFG035303(gi:386640310)	nonhuman VFG035303(gi:386640310)	VFG035305(gi:386620402)	nonhuman VFG035305(gi:386620402)	VFG035306(gi:157159449)	nonhuman VFG035306(gi:157159449)	VFG035312(gi:26249237)	nonhuman VFG035312(gi:26249237)	VFG035313(gi:110642977)	nonhuman VFG035313(gi:110642977)	VFG035314(gi:117625063)	nonhuman VFG035314(gi:117625063)	VFG035316(gi:260845477)	nonhuman VFG035316(gi:260845477)	VFG035317(gi:218696619)	nonhuman VFG035317(gi:218696619)	VFG035318(gi:387609966)	nonhuman VFG035318(gi:387609966)	VFG035321(gi:386620403)	nonhuman VFG035321(gi:386620403)	VFG035328(gi:218696618)	nonhuman VFG035328(gi:218696618)	VFG035330(gi:410481000)	nonhuman VFG035330(gi:410481000)	VFG035333(gi:218696617)	nonhuman VFG035333(gi:218696617)	VFG035335(gi:410481001)	nonhuman VFG035335(gi:410481001)	VFG035338(gi:218696616)	nonhuman VFG035338(gi:218696616)	VFG035339(gi:387609969)	nonhuman VFG035339(gi:387609969)	VFG035340(gi:410481002)	nonhuman VFG035340(gi:410481002)	VFG035343(gi:387609970)	nonhuman VFG035343(gi:387609970)	VFG035344(gi:260845478)	nonhuman VFG035344(gi:260845478)	VFG035345(gi:218696615)	nonhuman VFG035345(gi:218696615)	VFG035347(gi:386640312)	nonhuman VFG035347(gi:386640312)	VFG035349(gi:157156697)	nonhuman VFG035349(gi:157156697)	VFG035350(gi:386600827)	nonhuman VFG035350(gi:386600827)	VFG035354(gi:410481009)	nonhuman VFG035354(gi:410481009)	VFG035359(gi:410481010)	nonhuman VFG035359(gi:410481010)	VFG035364(gi:410481011)	nonhuman VFG035364(gi:410481011)	VFG035366(gi:407480451)	nonhuman VFG035366(gi:407480451)	VFG035367(gi:218696598)	nonhuman VFG035367(gi:218696598)	VFG035369(gi:410481012)	nonhuman VFG035369(gi:410481012)	VFG035372(gi:218696597)	nonhuman VFG035372(gi:218696597)	VFG035373(gi:387609981)	nonhuman VFG035373(gi:387609981)	VFG035374(gi:410481014)	nonhuman VFG035374(gi:410481014)	VFG035377(gi:218696596)	nonhuman VFG035377(gi:218696596)	VFG035379(gi:410481015)	nonhuman VFG035379(gi:410481015)	VFG035382(gi:218696595)	nonhuman VFG035382(gi:218696595)	VFG035383(gi:387609983)	nonhuman VFG035383(gi:387609983)	VFG035384(gi:410481016)	nonhuman VFG035384(gi:410481016)	VFG035387(gi:218696594)	nonhuman VFG035387(gi:218696594)	VFG035389(gi:410481017)	nonhuman VFG035389(gi:410481017)	VFG035394(gi:410481018)	nonhuman VFG035394(gi:410481018)	VFG035398(gi:387609986)	nonhuman VFG035398(gi:387609986)	VFG035399(gi:410481019)	nonhuman VFG035399(gi:410481019)	VFG035402(gi:218696591)	nonhuman VFG035402(gi:218696591)	VFG035404(gi:410481020)	nonhuman VFG035404(gi:410481020)	VFG035407(gi:218696590)	nonhuman VFG035407(gi:218696590)	VFG035408(gi:387609988)	nonhuman VFG035408(gi:387609988)	VFG035409(gi:410481021)	nonhuman VFG035409(gi:410481021)	VFG035412(gi:218696589)	nonhuman VFG035412(gi:218696589)	VFG035413(gi:387609989)	nonhuman VFG035413(gi:387609989)	VFG035414(gi:410481022)	nonhuman VFG035414(gi:410481022)	VFG035419(gi:410481023)	nonhuman VFG035419(gi:410481023)	VFG035422(gi:218696587)	nonhuman VFG035422(gi:218696587)	VFG035423(gi:387609991)	nonhuman VFG035423(gi:387609991)	VFG035424(gi:410481024)	nonhuman VFG035424(gi:410481024)	VFG035427(gi:218696586)	nonhuman VFG035427(gi:218696586)	VFG035428(gi:387609992)	nonhuman VFG035428(gi:387609992)	VFG035429(gi:410481025)	nonhuman VFG035429(gi:410481025)	VFG035432(gi:218696585)	nonhuman VFG035432(gi:218696585)	VFG035436(gi:110640432)	nonhuman VFG035436(gi:110640432)	VFG035437(gi:117622500)	nonhuman VFG035437(gi:117622500)	VFG035443(gi:260842445)	nonhuman VFG035443(gi:260842445)	VFG035444(gi:260866361)	nonhuman VFG035444(gi:260866361)	VFG035446(gi:410484153)	nonhuman VFG035446(gi:410484153)	VFG035450(gi:387605687)	nonhuman VFG035450(gi:387605687)	VFG035454(gi:218557153)	nonhuman VFG035454(gi:218557153)	VFG035457(gi:222155037)	nonhuman VFG035457(gi:222155037)	VFG035459(gi:15799898)	nonhuman VFG035459(gi:15799898)	VFG035460(gi:15829471)	nonhuman VFG035460(gi:15829471)	VFG035462(gi:117622501)	nonhuman VFG035462(gi:117622501)	VFG035463(gi:91209286)	nonhuman VFG035463(gi:91209286)	VFG035464(gi:291281038)	nonhuman VFG035464(gi:291281038)	VFG035469(gi:260842446)	nonhuman VFG035469(gi:260842446)	VFG035470(gi:260866362)	nonhuman VFG035470(gi:260866362)	VFG035472(gi:410484152)	nonhuman VFG035472(gi:410484152)	VFG035475(gi:218693681)	nonhuman VFG035475(gi:218693681)	VFG035476(gi:387605688)	nonhuman VFG035476(gi:387605688)	VFG035477(gi:218703467)	nonhuman VFG035477(gi:218703467)	VFG035480(gi:218557154)	nonhuman VFG035480(gi:218557154)	VFG035481(gi:386597963)	nonhuman VFG035481(gi:386597963)	VFG035482(gi:222155038)	nonhuman VFG035482(gi:222155038)	VFG035484(gi:15799899)	nonhuman VFG035484(gi:15799899)	VFG035485(gi:15829472)	nonhuman VFG035485(gi:15829472)	VFG035486(gi:110640434)	nonhuman VFG035486(gi:110640434)	VFG035487(gi:117622502)	nonhuman VFG035487(gi:117622502)	VFG035488(gi:91209287)	nonhuman VFG035488(gi:91209287)	VFG035489(gi:291281039)	nonhuman VFG035489(gi:291281039)	VFG035490(gi:387505144)	nonhuman VFG035490(gi:387505144)	VFG035493(gi:260842447)	nonhuman VFG035493(gi:260842447)	VFG035494(gi:260853426)	nonhuman VFG035494(gi:260853426)	VFG035495(gi:410484151)	nonhuman VFG035495(gi:410484151)	VFG035499(gi:387605689)	nonhuman VFG035499(gi:387605689)	VFG035500(gi:218703468)	nonhuman VFG035500(gi:218703468)	VFG035501(gi:157155738)	nonhuman VFG035501(gi:157155738)	VFG035502(gi:386612379)	nonhuman VFG035502(gi:386612379)	VFG035503(gi:218557155)	nonhuman VFG035503(gi:218557155)	VFG035506(gi:222155039)	nonhuman VFG035506(gi:222155039)	VFG035507(gi:387615561)	nonhuman VFG035507(gi:387615561)	VFG035508(gi:15799900)	nonhuman VFG035508(gi:15799900)	VFG035510(gi:110640435)	nonhuman VFG035510(gi:110640435)	VFG035511(gi:117622503)	nonhuman VFG035511(gi:117622503)	VFG035513(gi:291281040)	nonhuman VFG035513(gi:291281040)	VFG035517(gi:260842448)	nonhuman VFG035517(gi:260842448)	VFG035518(gi:260866363)	nonhuman VFG035518(gi:260866363)	VFG035519(gi:410484150)	nonhuman VFG035519(gi:410484150)	VFG035522(gi:218693683)	nonhuman VFG035522(gi:218693683)	VFG035523(gi:387605690)	nonhuman VFG035523(gi:387605690)	VFG035524(gi:218703469)	nonhuman VFG035524(gi:218703469)	VFG035525(gi:157156439)	nonhuman VFG035525(gi:157156439)	VFG035526(gi:386612381)	nonhuman VFG035526(gi:386612381)	VFG035527(gi:218557156)	nonhuman VFG035527(gi:218557156)	VFG035530(gi:222155040)	nonhuman VFG035530(gi:222155040)	VFG035532(gi:15799902)	nonhuman VFG035532(gi:15799902)	VFG035534(gi:110640436)	nonhuman VFG035534(gi:110640436)	VFG035535(gi:117622504)	nonhuman VFG035535(gi:117622504)	VFG035542(gi:260842449)	nonhuman VFG035542(gi:260842449)	VFG035543(gi:260866364)	nonhuman VFG035543(gi:260866364)	VFG035545(gi:410484149)	nonhuman VFG035545(gi:410484149)	VFG035549(gi:387605691)	nonhuman VFG035549(gi:387605691)	VFG035550(gi:218703470)	nonhuman VFG035550(gi:218703470)	VFG035551(gi:157157081)	nonhuman VFG035551(gi:157157081)	VFG035552(gi:386612382)	nonhuman VFG035552(gi:386612382)	VFG035553(gi:218557157)	nonhuman VFG035553(gi:218557157)	VFG035556(gi:222155041)	nonhuman VFG035556(gi:222155041)	VFG035558(gi:15799903)	nonhuman VFG035558(gi:15799903)	VFG035560(gi:110640437)	nonhuman VFG035560(gi:110640437)	VFG035561(gi:117622505)	nonhuman VFG035561(gi:117622505)	VFG035563(gi:291281042)	nonhuman VFG035563(gi:291281042)	VFG035564(gi:387505147)	nonhuman VFG035564(gi:387505147)	VFG035566(gi:254791353)	nonhuman VFG035566(gi:254791353)	VFG035568(gi:260842450)	nonhuman VFG035568(gi:260842450)	VFG035569(gi:260866365)	nonhuman VFG035569(gi:260866365)	VFG035570(gi:260853428)	nonhuman VFG035570(gi:260853428)	VFG035571(gi:410484148)	nonhuman VFG035571(gi:410484148)	VFG035574(gi:218693685)	nonhuman VFG035574(gi:218693685)	VFG035575(gi:387605692)	nonhuman VFG035575(gi:387605692)	VFG035577(gi:157157697)	nonhuman VFG035577(gi:157157697)	VFG035578(gi:386612383)	nonhuman VFG035578(gi:386612383)	VFG035579(gi:218557158)	nonhuman VFG035579(gi:218557158)	VFG035582(gi:222155042)	nonhuman VFG035582(gi:222155042)	VFG035583(gi:387615564)	nonhuman VFG035583(gi:387615564)	VFG035584(gi:15799904)	nonhuman VFG035584(gi:15799904)	VFG035586(gi:110640438)	nonhuman VFG035586(gi:110640438)	VFG035587(gi:117622506)	nonhuman VFG035587(gi:117622506)	VFG035589(gi:291281043)	nonhuman VFG035589(gi:291281043)	VFG035594(gi:260842451)	nonhuman VFG035594(gi:260842451)	VFG035595(gi:260866366)	nonhuman VFG035595(gi:260866366)	VFG035596(gi:260853429)	nonhuman VFG035596(gi:260853429)	VFG035597(gi:410484147)	nonhuman VFG035597(gi:410484147)	VFG035601(gi:387605693)	nonhuman VFG035601(gi:387605693)	VFG035603(gi:157158272)	nonhuman VFG035603(gi:157158272)	VFG035604(gi:386612384)	nonhuman VFG035604(gi:386612384)	VFG035610(gi:15799905)	nonhuman VFG035610(gi:15799905)	VFG035612(gi:110640439)	nonhuman VFG035612(gi:110640439)	VFG035613(gi:117622507)	nonhuman VFG035613(gi:117622507)	VFG035615(gi:291281044)	nonhuman VFG035615(gi:291281044)	VFG035620(gi:260842452)	nonhuman VFG035620(gi:260842452)	VFG035621(gi:260866367)	nonhuman VFG035621(gi:260866367)	VFG035622(gi:410484146)	nonhuman VFG035622(gi:410484146)	VFG035626(gi:387605694)	nonhuman VFG035626(gi:387605694)	VFG035629(gi:386612385)	nonhuman VFG035629(gi:386612385)	VFG035633(gi:222155044)	nonhuman VFG035633(gi:222155044)	VFG035635(gi:15799906)	nonhuman VFG035635(gi:15799906)	VFG035637(gi:110640440)	nonhuman VFG035637(gi:110640440)	VFG035638(gi:117622508)	nonhuman VFG035638(gi:117622508)	VFG035641(gi:387505150)	nonhuman VFG035641(gi:387505150)	VFG035645(gi:260842453)	nonhuman VFG035645(gi:260842453)	VFG035647(gi:260853430)	nonhuman VFG035647(gi:260853430)	VFG035652(gi:387605695)	nonhuman VFG035652(gi:387605695)	VFG035654(gi:157158389)	nonhuman VFG035654(gi:157158389)	VFG035655(gi:386612386)	nonhuman VFG035655(gi:386612386)	VFG035659(gi:222155045)	nonhuman VFG035659(gi:222155045)	VFG035661(gi:15799907)	nonhuman VFG035661(gi:15799907)	VFG035662(gi:15829481)	nonhuman VFG035662(gi:15829481)	VFG035663(gi:110640441)	nonhuman VFG035663(gi:110640441)	VFG035666(gi:291281046)	nonhuman VFG035666(gi:291281046)	VFG035671(gi:260842454)	nonhuman VFG035671(gi:260842454)	VFG035672(gi:260866369)	nonhuman VFG035672(gi:260866369)	VFG035673(gi:410484144)	nonhuman VFG035673(gi:410484144)	VFG035676(gi:218693689)	nonhuman VFG035676(gi:218693689)	VFG035677(gi:387605696)	nonhuman VFG035677(gi:387605696)	VFG035678(gi:218703475)	nonhuman VFG035678(gi:218703475)	VFG035679(gi:157159137)	nonhuman VFG035679(gi:157159137)	VFG035680(gi:386612387)	nonhuman VFG035680(gi:386612387)	VFG035681(gi:218557162)	nonhuman VFG035681(gi:218557162)	VFG035682(gi:386597971)	nonhuman VFG035682(gi:386597971)	VFG035684(gi:222155046)	nonhuman VFG035684(gi:222155046)	VFG035685(gi:387615568)	nonhuman VFG035685(gi:387615568)	VFG035686(gi:15799908)	nonhuman VFG035686(gi:15799908)	VFG035688(gi:110640442)	nonhuman VFG035688(gi:110640442)	VFG035689(gi:117622510)	nonhuman VFG035689(gi:117622510)	VFG035692(gi:387505152)	nonhuman VFG035692(gi:387505152)	VFG035696(gi:260842455)	nonhuman VFG035696(gi:260842455)	VFG035697(gi:410484143)	nonhuman VFG035697(gi:410484143)	VFG035700(gi:218693690)	nonhuman VFG035700(gi:218693690)	VFG035701(gi:387605697)	nonhuman VFG035701(gi:387605697)	VFG035703(gi:157158454)	nonhuman VFG035703(gi:157158454)	VFG035704(gi:386612388)	nonhuman VFG035704(gi:386612388)	VFG035708(gi:222155047)	nonhuman VFG035708(gi:222155047)	VFG035710(gi:15799909)	nonhuman VFG035710(gi:15799909)	VFG035711(gi:15829483)	nonhuman VFG035711(gi:15829483)	VFG035712(gi:110640443)	nonhuman VFG035712(gi:110640443)	VFG035713(gi:117622511)	nonhuman VFG035713(gi:117622511)	VFG035714(gi:91209296)	nonhuman VFG035714(gi:91209296)	VFG035715(gi:291281048)	nonhuman VFG035715(gi:291281048)	VFG035720(gi:260842456)	nonhuman VFG035720(gi:260842456)	VFG035721(gi:260866370)	nonhuman VFG035721(gi:260866370)	VFG035722(gi:410484142)	nonhuman VFG035722(gi:410484142)	VFG035726(gi:387605698)	nonhuman VFG035726(gi:387605698)	VFG035727(gi:218703477)	nonhuman VFG035727(gi:218703477)	VFG035728(gi:157155723)	nonhuman VFG035728(gi:157155723)	VFG035729(gi:386612389)	nonhuman VFG035729(gi:386612389)	VFG035730(gi:218557164)	nonhuman VFG035730(gi:218557164)	VFG035733(gi:222155048)	nonhuman VFG035733(gi:222155048)	VFG035735(gi:15799910)	nonhuman VFG035735(gi:15799910)	VFG035737(gi:110640444)	nonhuman VFG035737(gi:110640444)	VFG035740(gi:291281049)	nonhuman VFG035740(gi:291281049)	VFG035741(gi:387505154)	nonhuman VFG035741(gi:387505154)	VFG035745(gi:260842457)	nonhuman VFG035745(gi:260842457)	VFG035747(gi:410484141)	nonhuman VFG035747(gi:410484141)	VFG035751(gi:387605699)	nonhuman VFG035751(gi:387605699)	VFG035760(gi:15799911)	nonhuman VFG035760(gi:15799911)	VFG035762(gi:110640445)	nonhuman VFG035762(gi:110640445)	VFG035765(gi:387505156)	nonhuman VFG035765(gi:387505156)	VFG035768(gi:260842458)	nonhuman VFG035768(gi:260842458)	VFG035769(gi:260866372)	nonhuman VFG035769(gi:260866372)	VFG035770(gi:410484140)	nonhuman VFG035770(gi:410484140)	VFG035774(gi:387605700)	nonhuman VFG035774(gi:387605700)	VFG035776(gi:157157099)	nonhuman VFG035776(gi:157157099)	VFG035777(gi:386612391)	nonhuman VFG035777(gi:386612391)	VFG035783(gi:15799913)	nonhuman VFG035783(gi:15799913)	VFG035785(gi:110640446)	nonhuman VFG035785(gi:110640446)	VFG035786(gi:117622514)	nonhuman VFG035786(gi:117622514)	VFG035788(gi:291281051)	nonhuman VFG035788(gi:291281051)	VFG035793(gi:260842460)	nonhuman VFG035793(gi:260842460)	VFG035799(gi:387605701)	nonhuman VFG035799(gi:387605701)	VFG035801(gi:157158244)	nonhuman VFG035801(gi:157158244)	VFG035802(gi:386612393)	nonhuman VFG035802(gi:386612393)	VFG035803(gi:218557167)	nonhuman VFG035803(gi:218557167)	VFG035808(gi:15799915)	nonhuman VFG035808(gi:15799915)	VFG035810(gi:110640447)	nonhuman VFG035810(gi:110640447)	VFG035824(gi:387605702)	nonhuman VFG035824(gi:387605702)	VFG035826(gi:157157744)	nonhuman VFG035826(gi:157157744)	VFG035833(gi:15801686)	nonhuman VFG035833(gi:15801686)	VFG035834(gi:15831314)	nonhuman VFG035834(gi:15831314)	VFG035835(gi:110640448)	nonhuman VFG035835(gi:110640448)	VFG035836(gi:117622516)	nonhuman VFG035836(gi:117622516)	VFG035838(gi:291282560)	nonhuman VFG035838(gi:291282560)	VFG035839(gi:387506669)	nonhuman VFG035839(gi:387506669)	VFG035840(gi:209400664)	nonhuman VFG035840(gi:209400664)	VFG035841(gi:254793002)	nonhuman VFG035841(gi:254793002)	VFG035843(gi:260843767)	nonhuman VFG035843(gi:260843767)	VFG035844(gi:260867900)	nonhuman VFG035844(gi:260867900)	VFG035845(gi:260855181)	nonhuman VFG035845(gi:260855181)	VFG035846(gi:410482731)	nonhuman VFG035846(gi:410482731)	VFG035849(gi:157158133)	nonhuman VFG035849(gi:157158133)	VFG035850(gi:386613955)	nonhuman VFG035850(gi:386613955)	VFG035854(gi:222155057)	nonhuman VFG035854(gi:222155057)	VFG035855(gi:387615576)	nonhuman VFG035855(gi:387615576)	VFG035856(gi:110640449)	nonhuman VFG035856(gi:110640449)	VFG035864(gi:110640450)	nonhuman VFG035864(gi:110640450)	VFG035879(gi:110640454)	nonhuman VFG035879(gi:110640454)	VFG035882(gi:387605711)	nonhuman VFG035882(gi:387605711)	VFG035886(gi:222155062)	nonhuman VFG035886(gi:222155062)	VFG035889(gi:117622522)	nonhuman VFG035889(gi:117622522)	VFG035891(gi:387605712)	nonhuman VFG035891(gi:387605712)	VFG035898(gi:410480094)	nonhuman VFG035898(gi:410480094)	VFG035901(gi:218511206)	nonhuman VFG035901(gi:218511206)	VFG035902(gi:387604874)	nonhuman VFG035902(gi:387604874)	VFG035904(gi:387610460)	nonhuman VFG035904(gi:387610460)	VFG035905(gi:410480095)	nonhuman VFG035905(gi:410480095)	VFG035908(gi:218511205)	nonhuman VFG035908(gi:218511205)	VFG035909(gi:387604875)	nonhuman VFG035909(gi:387604875)	VFG035911(gi:387610459)	nonhuman VFG035911(gi:387610459)	VFG035912(gi:410480096)	nonhuman VFG035912(gi:410480096)	VFG035915(gi:218511204)	nonhuman VFG035915(gi:218511204)	VFG035916(gi:387604876)	nonhuman VFG035916(gi:387604876)	VFG035918(gi:387610458)	nonhuman VFG035918(gi:387610458)	VFG035919(gi:410480097)	nonhuman VFG035919(gi:410480097)	VFG035922(gi:218511203)	nonhuman VFG035922(gi:218511203)	VFG035923(gi:387604877)	nonhuman VFG035923(gi:387604877)	VFG035924(gi:387610457)	nonhuman VFG035924(gi:387610457)	VFG035925(gi:410480098)	nonhuman VFG035925(gi:410480098)	VFG035926(gi:407471918)	nonhuman VFG035926(gi:407471918)	VFG035928(gi:218511202)	nonhuman VFG035928(gi:218511202)	VFG035929(gi:387604878)	nonhuman VFG035929(gi:387604878)	VFG035932(gi:410484647)	nonhuman VFG035932(gi:410484647)	VFG035937(gi:387609441)	nonhuman VFG035937(gi:387609441)	VFG035938(gi:218707301)	nonhuman VFG035938(gi:218707301)	VFG035939(gi:386626557)	nonhuman VFG035939(gi:386626557)	VFG035940(gi:26250246)	nonhuman VFG035940(gi:26250246)	VFG035941(gi:15804146)	nonhuman VFG035941(gi:15804146)	VFG035942(gi:15833734)	nonhuman VFG035942(gi:15833734)	VFG035943(gi:110643846)	nonhuman VFG035943(gi:110643846)	VFG035944(gi:117625880)	nonhuman VFG035944(gi:117625880)	VFG035945(gi:91213116)	nonhuman VFG035945(gi:91213116)	VFG035946(gi:291284976)	nonhuman VFG035946(gi:291284976)	VFG035950(gi:260846630)	nonhuman VFG035950(gi:260846630)	VFG035951(gi:260870335)	nonhuman VFG035951(gi:260870335)	VFG035952(gi:260858000)	nonhuman VFG035952(gi:260858000)	VFG035953(gi:410480308)	nonhuman VFG035953(gi:410480308)	VFG035956(gi:218697326)	nonhuman VFG035956(gi:218697326)	VFG035957(gi:387609338)	nonhuman VFG035957(gi:387609338)	VFG035960(gi:386621289)	nonhuman VFG035960(gi:386621289)	VFG035964(gi:386626424)	nonhuman VFG035964(gi:386626424)	VFG035965(gi:443619676)	nonhuman VFG035965(gi:443619676)	VFG035967(gi:222158308)	nonhuman VFG035967(gi:222158308)	VFG035969(gi:110641590)	nonhuman VFG035969(gi:110641590)	VFG035970(gi:386638926)	nonhuman VFG035970(gi:386638926)	VFG035971(gi:386629132)	nonhuman VFG035971(gi:386629132)	VFG035973(gi:386621850)	nonhuman VFG035973(gi:386621850)	VFG035974(gi:15800037)	nonhuman VFG035974(gi:15800037)	VFG035975(gi:15829616)	nonhuman VFG035975(gi:15829616)	VFG035981(gi:260842519)	nonhuman VFG035981(gi:260842519)	VFG035982(gi:260866483)	nonhuman VFG035982(gi:260866483)	VFG035983(gi:260853544)	nonhuman VFG035983(gi:260853544)	VFG035984(gi:410484058)	nonhuman VFG035984(gi:410484058)	VFG035987(gi:218693774)	nonhuman VFG035987(gi:218693774)	VFG035988(gi:387605823)	nonhuman VFG035988(gi:387605823)	VFG035989(gi:157158257)	nonhuman VFG035989(gi:157158257)	VFG035990(gi:15800100)	nonhuman VFG035990(gi:15800100)	VFG035991(gi:15829678)	nonhuman VFG035991(gi:15829678)	VFG035992(gi:91209435)	nonhuman VFG035992(gi:91209435)	VFG035993(gi:291281277)	nonhuman VFG035993(gi:291281277)	VFG035996(gi:260842574)	nonhuman VFG035996(gi:260842574)	VFG035997(gi:410484002)	nonhuman VFG035997(gi:410484002)	VFG036000(gi:218693832)	nonhuman VFG036000(gi:218693832)	VFG036001(gi:387605878)	nonhuman VFG036001(gi:387605878)	VFG036002(gi:218698723)	nonhuman VFG036002(gi:218698723)	VFG036003(gi:157157315)	nonhuman VFG036003(gi:157157315)	VFG036004(gi:386612565)	nonhuman VFG036004(gi:386612565)	VFG036008(gi:443616396)	nonhuman VFG036008(gi:443616396)	VFG036009(gi:222155165)	nonhuman VFG036009(gi:222155165)	VFG036012(gi:291284318)	nonhuman VFG036012(gi:291284318)	VFG036017(gi:260846938)	nonhuman VFG036017(gi:260846938)	VFG036018(gi:260854504)	nonhuman VFG036018(gi:260854504)	VFG036019(gi:410480204)	nonhuman VFG036019(gi:410480204)	VFG036022(gi:387610190)	nonhuman VFG036022(gi:387610190)	VFG036023(gi:157154748)	nonhuman VFG036023(gi:157154748)	VFG036024(gi:157158925)	nonhuman VFG036024(gi:157158925)	VFG036025(gi:387612565)	nonhuman VFG036025(gi:387612565)	VFG036026(gi:386613385)	nonhuman VFG036026(gi:386613385)	VFG036027(gi:218561452)	nonhuman VFG036027(gi:218561452)	VFG036030(gi:260845872)	nonhuman VFG036030(gi:260845872)	VFG036031(gi:26246247)	nonhuman VFG036031(gi:26246247)	VFG036032(gi:110644687)	nonhuman VFG036032(gi:110644687)	VFG036033(gi:91213894)	nonhuman VFG036033(gi:91213894)	VFG036037(gi:110644688)	nonhuman VFG036037(gi:110644688)	VFG036039(gi:386637642)	nonhuman VFG036039(gi:386637642)	VFG036040(gi:386627830)	nonhuman VFG036040(gi:386627830)	VFG036042(gi:387612586)	nonhuman VFG036042(gi:387612586)	VFG036043(gi:157418179)	nonhuman VFG036043(gi:157418179)	VFG036044(gi:15801404)	nonhuman VFG036044(gi:15801404)	VFG036046(gi:291282197)	nonhuman VFG036046(gi:291282197)	VFG036047(gi:387506304)	nonhuman VFG036047(gi:387506304)	VFG036048(gi:209398688)	nonhuman VFG036048(gi:209398688)	VFG036049(gi:254792659)	nonhuman VFG036049(gi:254792659)	VFG036051(gi:260867588)	nonhuman VFG036051(gi:260867588)	VFG036053(gi:410483034)	nonhuman VFG036053(gi:410483034)	VFG036056(gi:387606686)	nonhuman VFG036056(gi:387606686)	VFG036057(gi:218700239)	nonhuman VFG036057(gi:218700239)	VFG036058(gi:218704697)	nonhuman VFG036058(gi:218704697)	VFG036059(gi:387611746)	nonhuman VFG036059(gi:387611746)	VFG036060(gi:386623718)	nonhuman VFG036060(gi:386623718)	VFG036061(gi:443617274)	nonhuman VFG036061(gi:443617274)	VFG036074(gi:117622396)	nonhuman VFG036074(gi:117622396)	VFG036076(gi:386637465)	nonhuman VFG036076(gi:386637465)	VFG036078(gi:386617620)	nonhuman VFG036078(gi:386617620)	VFG036079(gi:218557051)	nonhuman VFG036079(gi:218557051)	VFG036082(gi:222154937)	nonhuman VFG036082(gi:222154937)	VFG036084(gi:91206275)	nonhuman VFG036084(gi:91206275)	VFG036086(gi:410480085)	nonhuman VFG036086(gi:410480085)	VFG036089(gi:218511219)	nonhuman VFG036089(gi:218511219)	VFG036179(gi:385323209)	nonhuman VFG036179(gi:385323209)	VFG036232(gi:254805895)	nonhuman VFG036232(gi:254805895)	VFG036250(gi:385850302)	nonhuman VFG036250(gi:385850302)	VFG036265(gi:385854219)	nonhuman VFG036265(gi:385854219)	VFG036284(gi:385338782)	nonhuman VFG036284(gi:385338782)	VFG036295(gi:313667731)	nonhuman VFG036295(gi:313667731)	VFG036323(gi:385328577)	nonhuman VFG036323(gi:385328577)	VFG036392(gi:385339037)	nonhuman VFG036392(gi:385339037)	VFG036394(gi:254805872)	nonhuman VFG036394(gi:254805872)	VFG036398(gi:385850334)	nonhuman VFG036398(gi:385850334)	VFG036403(gi:313667380)	nonhuman VFG036403(gi:313667380)	VFG036412(gi:385854914)	nonhuman VFG036412(gi:385854914)	VFG036536(gi:385337605)	nonhuman VFG036536(gi:385337605)	VFG036539(gi:385327968)	nonhuman VFG036539(gi:385327968)	VFG036660(gi:313667887)	nonhuman VFG036660(gi:313667887)	VFG036665(gi:385340834)	nonhuman VFG036665(gi:385340834)	VFG036738(gi:385854266)	nonhuman VFG036738(gi:385854266)	VFG036815(gi:161870482)	nonhuman VFG036815(gi:161870482)	VFG036949(gi:385850574)	nonhuman VFG036949(gi:385850574)	VFG036974(gi:15677563)	nonhuman VFG036974(gi:15677563)	VFG036992(gi:15677562)	nonhuman VFG036992(gi:15677562)	VFG036997(gi:385338548)	nonhuman VFG036997(gi:385338548)	VFG037000(gi:385328981)	nonhuman VFG037000(gi:385328981)	VFG037008(gi:313667899)	nonhuman VFG037008(gi:313667899)	VFG037027(gi:218767095)	nonhuman VFG037027(gi:218767095)	VFG037028(gi:15676142)	nonhuman VFG037028(gi:15676142)	VFG037029(gi:59802086)	nonhuman VFG037029(gi:59802086)	VFG037030(gi:121634089)	nonhuman VFG037030(gi:121634089)	VFG037031(gi:161870846)	nonhuman VFG037031(gi:161870846)	VFG037032(gi:194099998)	nonhuman VFG037032(gi:194099998)	VFG037034(gi:385323363)	nonhuman VFG037034(gi:385323363)	VFG037035(gi:254805741)	nonhuman VFG037035(gi:254805741)	VFG037036(gi:385327585)	nonhuman VFG037036(gi:385327585)	VFG037037(gi:385339258)	nonhuman VFG037037(gi:385339258)	VFG037038(gi:385342746)	nonhuman VFG037038(gi:385342746)	VFG037039(gi:385850481)	nonhuman VFG037039(gi:385850481)	VFG037041(gi:385854394)	nonhuman VFG037041(gi:385854394)	VFG037042(gi:385856361)	nonhuman VFG037042(gi:385856361)	VFG037044(gi:313667531)	nonhuman VFG037044(gi:313667531)	VFG037081(gi:218767723)	nonhuman VFG037081(gi:218767723)	VFG037083(gi:59800624)	nonhuman VFG037083(gi:59800624)	VFG037086(gi:194097802)	nonhuman VFG037086(gi:194097802)	VFG037093(gi:385851742)	nonhuman VFG037093(gi:385851742)	VFG037101(gi:59802366)	nonhuman VFG037101(gi:59802366)	VFG037102(gi:121633920)	nonhuman VFG037102(gi:121633920)	VFG037107(gi:254805878)	nonhuman VFG037107(gi:254805878)	VFG037114(gi:385856206)	nonhuman VFG037114(gi:385856206)	VFG037116(gi:313667375)	nonhuman VFG037116(gi:313667375)	VFG037120(gi:121634538)	nonhuman VFG037120(gi:121634538)	VFG037122(gi:194098044)	nonhuman VFG037122(gi:194098044)	VFG037186(gi:523525377)	nonhuman VFG037186(gi:523525377)	VFG037194(gi:169632072)	nonhuman VFG037194(gi:169632072)	VFG037272(gi:213158094)	nonhuman VFG037272(gi:213158094)	VFG037273(gi:215482776)	nonhuman VFG037273(gi:215482776)	VFG037286(gi:213158096)	nonhuman VFG037286(gi:213158096)	VFG037359(gi:126642422)	nonhuman VFG037359(gi:126642422)	VFG037429(gi:126642427)	nonhuman VFG037429(gi:126642427)	VFG037470(gi:184157192)	nonhuman VFG037470(gi:184157192)	VFG037657(gi:387123403)	nonhuman VFG037657(gi:387123403)	VFG037676(gi:213158544)	nonhuman VFG037676(gi:213158544)	VFG037717(gi:384131143)	nonhuman VFG037717(gi:384131143)	VFG037724(gi:523531828)	nonhuman VFG037724(gi:523531828)	VFG037725(gi:523527837)	nonhuman VFG037725(gi:523527837)	VFG037726(gi:469822480)	nonhuman VFG037726(gi:469822480)	VFG037851(gi:215485077)	nonhuman VFG037851(gi:215485077)	VFG037859(gi:387125704)	nonhuman VFG037859(gi:387125704)	VFG037890(gi:384141323)	nonhuman VFG037890(gi:384141323)	VFG037895(gi:213155463)	nonhuman VFG037895(gi:213155463)	VFG037897(gi:184156394)	nonhuman VFG037897(gi:184156394)	VFG037898(gi:126640165)	nonhuman VFG037898(gi:126640165)	VFG037903(gi:469820234)	nonhuman VFG037903(gi:469820234)	VFG037908(gi:407930968)	nonhuman VFG037908(gi:407930968)	VFG037923(gi:407930969)	nonhuman VFG037923(gi:407930969)	VFG037929(gi:117621302)	nonhuman VFG037929(gi:117621302)	VFG037938(gi:407930970)	nonhuman VFG037938(gi:407930970)	VFG037943(gi:126640168)	nonhuman VFG037943(gi:126640168)	VFG037945(gi:523521480)	nonhuman VFG037945(gi:523521480)	VFG037990(gi:523521483)	nonhuman VFG037990(gi:523521483)	VFG037993(gi:469820240)	nonhuman VFG037993(gi:469820240)	VFG037998(gi:407930974)	nonhuman VFG037998(gi:407930974)	VFG038016(gi:215485088)	nonhuman VFG038016(gi:215485088)	VFG038031(gi:215485089)	nonhuman VFG038031(gi:215485089)	VFG038040(gi:384141333)	nonhuman VFG038040(gi:384141333)	VFG038060(gi:213155474)	nonhuman VFG038060(gi:213155474)	VFG038062(gi:184156405)	nonhuman VFG038062(gi:184156405)	VFG038066(gi:523529225)	nonhuman VFG038066(gi:523529225)	VFG038077(gi:184156406)	nonhuman VFG038077(gi:184156406)	VFG038090(gi:213155476)	nonhuman VFG038090(gi:213155476)	VFG038092(gi:126640178)	nonhuman VFG038092(gi:126640178)	VFG038106(gi:126640179)	nonhuman VFG038106(gi:126640179)	VFG038121(gi:523521492)	nonhuman VFG038121(gi:523521492)	VFG038127(gi:169632098)	nonhuman VFG038127(gi:169632098)	VFG038139(gi:169632099)	nonhuman VFG038139(gi:169632099)	VFG038144(gi:184156411)	nonhuman VFG038144(gi:184156411)	VFG038150(gi:169632100)	nonhuman VFG038150(gi:169632100)	VFG038152(gi:407930985)	nonhuman VFG038152(gi:407930985)	VFG038153(gi:384130063)	nonhuman VFG038153(gi:384130063)	VFG038159(gi:384141342)	nonhuman VFG038159(gi:384141342)	VFG038160(gi:385235650)	nonhuman VFG038160(gi:385235650)	VFG038168(gi:213155483)	nonhuman VFG038168(gi:213155483)	VFG038172(gi:523529236)	nonhuman VFG038172(gi:523529236)	VFG038257(gi:384141533)	nonhuman VFG038257(gi:384141533)	VFG038261(gi:507523517)	nonhuman VFG038261(gi:507523517)	VFG038272(gi:117620160)	nonhuman VFG038272(gi:117620160)	VFG038275(gi:330830590)	nonhuman VFG038275(gi:330830590)	VFG038276(gi:117618689)	nonhuman VFG038276(gi:117618689)	VFG038277(gi:507520101)	nonhuman VFG038277(gi:507520101)	VFG038278(gi:145300644)	nonhuman VFG038278(gi:145300644)	VFG038279(gi:330830591)	nonhuman VFG038279(gi:330830591)	VFG038292(gi:117619700)	nonhuman VFG038292(gi:117619700)	VFG038293(gi:507520106)	nonhuman VFG038293(gi:507520106)	VFG038352(gi:145301463)	nonhuman VFG038352(gi:145301463)	VFG038395(gi:117617832)	nonhuman VFG038395(gi:117617832)	VFG038396(gi:145299407)	nonhuman VFG038396(gi:145299407)	VFG038398(gi:145299406)	nonhuman VFG038398(gi:145299406)	VFG038432(gi:507523593)	nonhuman VFG038432(gi:507523593)	VFG038433(gi:145297499)	nonhuman VFG038433(gi:145297499)	VFG038454(gi:330828666)	nonhuman VFG038454(gi:330828666)	VFG038460(gi:507522921)	nonhuman VFG038460(gi:507522921)	VFG038462(gi:330828668)	nonhuman VFG038462(gi:330828668)	VFG038463(gi:117620239)	nonhuman VFG038463(gi:117620239)	VFG038465(gi:145300500)	nonhuman VFG038465(gi:145300500)	VFG038466(gi:330831213)	nonhuman VFG038466(gi:330831213)	VFG038468(gi:507523358)	nonhuman VFG038468(gi:507523358)	VFG038471(gi:117619466)	nonhuman VFG038471(gi:117619466)	VFG038472(gi:507522409)	nonhuman VFG038472(gi:507522409)	VFG038487(gi:117621096)	nonhuman VFG038487(gi:117621096)	VFG038501(gi:507522345)	nonhuman VFG038501(gi:507522345)	VFG038532(gi:117620753)	nonhuman VFG038532(gi:117620753)	VFG038535(gi:330830429)	nonhuman VFG038535(gi:330830429)	VFG038589(gi:117620934)	nonhuman VFG038589(gi:117620934)	VFG038590(gi:507519905)	nonhuman VFG038590(gi:507519905)	VFG038591(gi:330831363)	nonhuman VFG038591(gi:330831363)	VFG038622(gi:117618842)	nonhuman VFG038622(gi:117618842)	VFG038638(gi:117620954)	nonhuman VFG038638(gi:117620954)	VFG038639(gi:507521000)	nonhuman VFG038639(gi:507521000)	VFG038640(gi:145298349)	nonhuman VFG038640(gi:145298349)	VFG038641(gi:330828802)	nonhuman VFG038641(gi:330828802)	VFG038663(gi:507521006)	nonhuman VFG038663(gi:507521006)	VFG038669(gi:330828809)	nonhuman VFG038669(gi:330828809)	VFG038679(gi:507521010)	nonhuman VFG038679(gi:507521010)	VFG038681(gi:330828812)	nonhuman VFG038681(gi:330828812)	VFG038682(gi:117621154)	nonhuman VFG038682(gi:117621154)	VFG038683(gi:507521011)	nonhuman VFG038683(gi:507521011)	VFG038684(gi:145298360)	nonhuman VFG038684(gi:145298360)	VFG038686(gi:117618453)	nonhuman VFG038686(gi:117618453)	VFG038687(gi:507521012)	nonhuman VFG038687(gi:507521012)	VFG038688(gi:145298361)	nonhuman VFG038688(gi:145298361)	VFG038692(gi:145298362)	nonhuman VFG038692(gi:145298362)	VFG038696(gi:145298363)	nonhuman VFG038696(gi:145298363)	VFG038709(gi:330828819)	nonhuman VFG038709(gi:330828819)	VFG038716(gi:145298368)	nonhuman VFG038716(gi:145298368)	VFG038729(gi:330828824)	nonhuman VFG038729(gi:330828824)	VFG038734(gi:117618426)	nonhuman VFG038734(gi:117618426)	VFG038755(gi:117617735)	nonhuman VFG038755(gi:117617735)	VFG038758(gi:330830288)	nonhuman VFG038758(gi:330830288)	VFG038762(gi:330830289)	nonhuman VFG038762(gi:330830289)	VFG038763(gi:117619322)	nonhuman VFG038763(gi:117619322)	VFG038764(gi:507522546)	nonhuman VFG038764(gi:507522546)	VFG038765(gi:4998971)	nonhuman VFG038765(gi:4998971)	VFG038771(gi:117621121)	nonhuman VFG038771(gi:117621121)	VFG038795(gi:117620743)	nonhuman VFG038795(gi:117620743)	VFG038840(gi:507521851)	nonhuman VFG038840(gi:507521851)	VFG038845(gi:507522470)	nonhuman VFG038845(gi:507522470)	VFG038850(gi:117617730)	nonhuman VFG038850(gi:117617730)	VFG038857(gi:145297437)	nonhuman VFG038857(gi:145297437)	VFG038861(gi:145297441)	nonhuman VFG038861(gi:145297441)	VFG038900(gi:117619797)	nonhuman VFG038900(gi:117619797)	VFG038901(gi:507522530)	nonhuman VFG038901(gi:507522530)	VFG038903(gi:330830274)	nonhuman VFG038903(gi:330830274)	VFG038905(gi:507523204)	nonhuman VFG038905(gi:507523204)	VFG038907(gi:330828499)	nonhuman VFG038907(gi:330828499)	VFG038916(gi:117617499)	nonhuman VFG038916(gi:117617499)	VFG038918(gi:117620955)	nonhuman VFG038918(gi:117620955)	VFG039397(gi:212218363)	nonhuman VFG039397(gi:212218363)	VFG039400(gi:215919063)	nonhuman VFG039400(gi:215919063)	VFG040346(gi:157826807)	nonhuman VFG040346(gi:157826807)	VFG040347(gi:91205832)	nonhuman VFG040347(gi:91205832)	VFG040349(gi:157803994)	nonhuman VFG040349(gi:157803994)	VFG040808(gi:229586936)	nonhuman VFG040808(gi:229586936)	VFG040813(gi:379022748)	nonhuman VFG040813(gi:379022748)	VFG040814(gi:157803553)	nonhuman VFG040814(gi:157803553)	VFG040829(gi:379019381)	nonhuman VFG040829(gi:379019381)	VFG040878(gi:15595883)	nonhuman VFG040878(gi:15595883)	VFG040912(gi:50122029)	nonhuman VFG040912(gi:50122029)	VFG040914(gi:50122031)	nonhuman VFG040914(gi:50122031)	VFG040920(gi:53717647)	nonhuman VFG040920(gi:53717647)	VFG040932(gi:75994479)	nonhuman VFG040932(gi:75994479)	VFG040933(gi:75994480)	nonhuman VFG040933(gi:75994480)	VFG040935(gi:75994482)	nonhuman VFG040935(gi:75994482)	VFG040937(gi:75994484)	nonhuman VFG040937(gi:75994484)	VFG040939(gi:75994486)	nonhuman VFG040939(gi:75994486)	VFG040942(gi:75994489)	nonhuman VFG040942(gi:75994489)	VFG040946(gi:157154814)	nonhuman VFG040946(gi:157154814)	VFG040947(gi:157156601)	nonhuman VFG040947(gi:157156601)	VFG040948(gi:157155920)	nonhuman VFG040948(gi:157155920)	VFG040949(gi:157157609)	nonhuman VFG040949(gi:157157609)	VFG040950(gi:157156956)	nonhuman VFG040950(gi:157156956)	VFG040951(gi:157158634)	nonhuman VFG040951(gi:157158634)	VFG040952(gi:157157959)	nonhuman VFG040952(gi:157157959)	VFG040953(gi:157154920)	nonhuman VFG040953(gi:157154920)	VFG040954(gi:157159001)	nonhuman VFG040954(gi:157159001)	VFG040955(gi:157157281)	nonhuman VFG040955(gi:157157281)	VFG040956(gi:157156659)	nonhuman VFG040956(gi:157156659)	VFG040957(gi:206579648)	nonhuman VFG040957(gi:206579648)	VFG040958(gi:206580997)	nonhuman VFG040958(gi:206580997)	VFG040959(gi:206575820)	nonhuman VFG040959(gi:206575820)	VFG040960(gi:206577210)	nonhuman VFG040960(gi:206577210)	VFG040961(gi:206578391)	nonhuman VFG040961(gi:206578391)	VFG040962(gi:206578970)	nonhuman VFG040962(gi:206578970)	VFG040963(gi:206579617)	nonhuman VFG040963(gi:206579617)	VFG040964(gi:206579603)	nonhuman VFG040964(gi:206579603)	VFG040965(gi:206580315)	nonhuman VFG040965(gi:206580315)	VFG040966(gi:206581080)	nonhuman VFG040966(gi:206581080)	VFG040967(gi:206579421)	nonhuman VFG040967(gi:206579421)	VFG040968(gi:206576722)	nonhuman VFG040968(gi:206576722)	VFG040969(gi:206579795)	nonhuman VFG040969(gi:206579795)	VFG040970(gi:206577876)	nonhuman VFG040970(gi:206577876)	VFG040971(gi:206576910)	nonhuman VFG040971(gi:206576910)	VFG040982(gi:17547546)	nonhuman VFG040982(gi:17547546)	VFG040983(gi:17547834)	nonhuman VFG040983(gi:17547834)	VFG040985(gi:170730040)	nonhuman VFG040985(gi:170730040)	VFG040997	nonhuman VFG040997	VFG040998	nonhuman VFG040998	VFG040999(gi:284924295)	nonhuman VFG040999(gi:284924295)	VFG041000(gi:284924296)	nonhuman VFG041000(gi:284924296)	VFG041001(gi:284924299)	nonhuman VFG041001(gi:284924299)	VFG041002(gi:284924300)	nonhuman VFG041002(gi:284924300)	VFG041003(gi:284924301)	nonhuman VFG041003(gi:284924301)	VFG041004	nonhuman VFG041004	VFG041020(gi:15596859)	nonhuman VFG041020(gi:15596859)	VFG041021(gi:15596860)	nonhuman VFG041021(gi:15596860)	VFG041031(gi:15597555)	nonhuman VFG041031(gi:15597555)	VFG041043(gi:15597567)	nonhuman VFG041043(gi:15597567)	VFG041048(gi:15799901)	nonhuman VFG041048(gi:15799901)	VFG041049(gi:15799912)	nonhuman VFG041049(gi:15799912)	VFG041050(gi:15799914)	nonhuman VFG041050(gi:15799914)	VFG041051(gi:15799916)	nonhuman VFG041051(gi:15799916)	VFG041073(gi:218927699)	nonhuman VFG041073(gi:218927699)	VFG041090(gi:16763648)	nonhuman VFG041090(gi:16763648)	VFG041091(gi:16763649)	nonhuman VFG041091(gi:16763649)	VFG041092(gi:16763650)	nonhuman VFG041092(gi:16763650)	VFG041093(gi:16763651)	nonhuman VFG041093(gi:16763651)	VFG041094(gi:16763652)	nonhuman VFG041094(gi:16763652)	VFG041095(gi:16763653)	nonhuman VFG041095(gi:16763653)	VFG041096(gi:16763654)	nonhuman VFG041096(gi:16763654)	VFG041097(gi:16763655)	nonhuman VFG041097(gi:16763655)	VFG041098(gi:16763656)	nonhuman VFG041098(gi:16763656)	VFG041100(gi:16763659)	nonhuman VFG041100(gi:16763659)	VFG041103(gi:16763662)	nonhuman VFG041103(gi:16763662)	VFG041104(gi:16763663)	nonhuman VFG041104(gi:16763663)	VFG041105(gi:16763664)	nonhuman VFG041105(gi:16763664)	VFG041106(gi:16763665)	nonhuman VFG041106(gi:16763665)	VFG041109(gi:16763668)	nonhuman VFG041109(gi:16763668)	VFG041110(gi:16763669)	nonhuman VFG041110(gi:16763669)	VFG041113(gi:16763672)	nonhuman VFG041113(gi:16763672)	VFG041152(gi:206558753)	nonhuman VFG041152(gi:206558753)	VFG041159(gi:205352288)	nonhuman VFG041159(gi:205352288)	VFG041160(gi:205352289)	nonhuman VFG041160(gi:205352289)	VFG041161(gi:205352290)	nonhuman VFG041161(gi:205352290)	VFG041162(gi:205352291)	nonhuman VFG041162(gi:205352291)	VFG041163(gi:205352292)	nonhuman VFG041163(gi:205352292)	VFG041164(gi:205352293)	nonhuman VFG041164(gi:205352293)	VFG041167(gi:205352296)	nonhuman VFG041167(gi:205352296)	VFG041170(gi:205352299)	nonhuman VFG041170(gi:205352299)	VFG041171(gi:205352300)	nonhuman VFG041171(gi:205352300)	VFG041172(gi:205352301)	nonhuman VFG041172(gi:205352301)	VFG041173(gi:205352302)	nonhuman VFG041173(gi:205352302)	VFG041174(gi:205352303)	nonhuman VFG041174(gi:205352303)	VFG041176(gi:205352305)	nonhuman VFG041176(gi:205352305)	VFG041185(gi:269139781)	nonhuman VFG041185(gi:269139781)	VFG041200(gi:283786436)	nonhuman VFG041200(gi:283786436)	VFG041202(gi:283786438)	nonhuman VFG041202(gi:283786438)	VFG041203(gi:283786439)	nonhuman VFG041203(gi:283786439)	VFG041205(gi:283786445)	nonhuman VFG041205(gi:283786445)	VFG041216(gi:283787013)	nonhuman VFG041216(gi:283787013)	VFG041222(gi:283787019)	nonhuman VFG041222(gi:283787019)	VFG041225(gi:283787892)	nonhuman VFG041225(gi:283787892)	VFG041304(gi:52842179)	nonhuman VFG041304(gi:52842179)	VFG041426(gi:5459452)	nonhuman VFG041426(gi:5459452)	VFG041544(gi:283786642)	nonhuman VFG041544(gi:283786642)	VFG041555(gi:283786627)	nonhuman VFG041555(gi:283786627)	VFG041568(gi:283784932)	nonhuman VFG041568(gi:283784932)	VFG041571(gi:283784668)	nonhuman VFG041571(gi:283784668)	VFG041718(gi:206563889)	nonhuman VFG041718(gi:206563889)	VFG041754(gi:53722643)	nonhuman VFG041754(gi:53722643)	VFG041782(gi:46562139)	nonhuman VFG041782(gi:46562139)	VFG041785(gi:46562141)	nonhuman VFG041785(gi:46562141)	VFG041786(gi:46562142)	nonhuman VFG041786(gi:46562142)	VFG041790(gi:46562147)	nonhuman VFG041790(gi:46562147)	VFG041796(gi:304570519)	nonhuman VFG041796(gi:304570519)	VFG041846(gi:34498085)	nonhuman VFG041846(gi:34498085)	VFG041866(gi:34498058)	nonhuman VFG041866(gi:34498058)	VFG041916(gi:21264293)	nonhuman VFG041916(gi:21264293)	VFG041947(gi:21230686)	nonhuman VFG041947(gi:21230686)	VFG041993(gi:17549091)	nonhuman VFG041993(gi:17549091)	VFG042001(gi:17549084)	nonhuman VFG042001(gi:17549084)	VFG042066(gi:16765041)	nonhuman VFG042066(gi:16765041)	VFG042067(gi:16764927)	nonhuman VFG042067(gi:16764927)	VFG042073(gi:15832988)	nonhuman VFG042073(gi:15832988)	VFG042074(gi:15832989)	nonhuman VFG042074(gi:15832989)	VFG042076(gi:15832987)	nonhuman VFG042076(gi:15832987)	VFG042077(gi:15832986)	nonhuman VFG042077(gi:15832986)	VFG042078(gi:15832985)	nonhuman VFG042078(gi:15832985)	VFG042079(gi:15832982)	nonhuman VFG042079(gi:15832982)	VFG042080(gi:15832983)	nonhuman VFG042080(gi:15832983)	VFG042081(gi:15832984)	nonhuman VFG042081(gi:15832984)	VFG042082(gi:15832981)	nonhuman VFG042082(gi:15832981)	VFG042083(gi:15832980)	nonhuman VFG042083(gi:15832980)	VFG042084(gi:15832979)	nonhuman VFG042084(gi:15832979)	VFG042085(gi:15832978)	nonhuman VFG042085(gi:15832978)	VFG042086(gi:15832975)	nonhuman VFG042086(gi:15832975)	VFG042087(gi:15832973)	nonhuman VFG042087(gi:15832973)	VFG042088(gi:15832974)	nonhuman VFG042088(gi:15832974)	VFG042089(gi:15832971)	nonhuman VFG042089(gi:15832971)	VFG042090(gi:15832972)	nonhuman VFG042090(gi:15832972)	VFG042091(gi:15832969)	nonhuman VFG042091(gi:15832969)	VFG042092(gi:15832970)	nonhuman VFG042092(gi:15832970)	VFG042093(gi:15832967)	nonhuman VFG042093(gi:15832967)	VFG042094(gi:15832965)	nonhuman VFG042094(gi:15832965)	VFG042095(gi:15832966)	nonhuman VFG042095(gi:15832966)	VFG042096(gi:15832962)	nonhuman VFG042096(gi:15832962)	VFG042097(gi:15832963)	nonhuman VFG042097(gi:15832963)	VFG042210	nonhuman VFG042210	VFG042264(gi:46398255)	nonhuman VFG042264(gi:46398255)	VFG042265(gi:46398256)	nonhuman VFG042265(gi:46398256)	VFG042271(gi:46398262)	nonhuman VFG042271(gi:46398262)	VFG042313(gi:16763947)	nonhuman VFG042313(gi:16763947)	VFG042337(gi:218689435)	nonhuman VFG042337(gi:218689435)	VFG042338(gi:218689437)	nonhuman VFG042338(gi:218689437)	VFG042342(gi:254805652)	nonhuman VFG042342(gi:254805652)	VFG042350(gi:296112842)	nonhuman VFG042350(gi:296112842)	VFG042357(gi:7523529)	nonhuman VFG042357(gi:7523529)	VFG042358(gi:7523532)	nonhuman VFG042358(gi:7523532)	VFG042359(gi:7523535)	nonhuman VFG042359(gi:7523535)	VFG042360(gi:7523541)	nonhuman VFG042360(gi:7523541)	VFG042361(gi:16923467)	nonhuman VFG042361(gi:16923467)	VFG042364(gi:3288154)	nonhuman VFG042364(gi:3288154)	VFG042365(gi:14252931)	nonhuman VFG042365(gi:14252931)	VFG042366(gi:16417609)	nonhuman VFG042366(gi:16417609)	VFG042383(gi:299150344)	nonhuman VFG042383(gi:299150344)	VFG042385(gi:556420)	nonhuman VFG042385(gi:556420)	VFG042389(gi:91210145)	nonhuman VFG042389(gi:91210145)	VFG042390(gi:91210146)	nonhuman VFG042390(gi:91210146)	VFG042398(gi:15800799)	nonhuman VFG042398(gi:15800799)	VFG042399(gi:15800800)	nonhuman VFG042399(gi:15800800)	VFG042400(gi:15804976)	nonhuman VFG042400(gi:15804976)	VFG042401(gi:15800801)	nonhuman VFG042401(gi:15800801)	VFG042402(gi:15800802)	nonhuman VFG042402(gi:15800802)	VFG042403(gi:15800803)	nonhuman VFG042403(gi:15800803)	VFG042404(gi:15804987)	nonhuman VFG042404(gi:15804987)	VFG042423(gi:218921796)	nonhuman VFG042423(gi:218921796)	VFG042424(gi:218921797)	nonhuman VFG042424(gi:218921797)	VFG042425(gi:218921798)	nonhuman VFG042425(gi:218921798)	VFG042432(gi:639969)	nonhuman VFG042432(gi:639969)	VFG042447(gi:145699)	nonhuman VFG042447(gi:145699)	VFG042448(gi:145700)	nonhuman VFG042448(gi:145700)	VFG042450(gi:9971765)	nonhuman VFG042450(gi:9971765)	VFG042494(gi:2808451)	nonhuman VFG042494(gi:2808451)	VFG042495(gi:2808452)	nonhuman VFG042495(gi:2808452)	VFG042505(gi:7239822)	nonhuman VFG042505(gi:7239822)	VFG042528(gi:3372512)	nonhuman VFG042528(gi:3372512)	VFG042532(gi:1246221)	nonhuman VFG042532(gi:1246221)	VFG042533(gi:1246222)	nonhuman VFG042533(gi:1246222)	VFG042534(gi:1246223)	nonhuman VFG042534(gi:1246223)	VFG042552(gi:209921906)	nonhuman VFG042552(gi:209921906)	VFG042553(gi:209921907)	nonhuman VFG042553(gi:209921907)	VFG042556(gi:209921910)	nonhuman VFG042556(gi:209921910)	VFG042557(gi:209921911)	nonhuman VFG042557(gi:209921911)	VFG042558(gi:209921912)	nonhuman VFG042558(gi:209921912)	VFG042563(gi:15551735)	nonhuman VFG042563(gi:15551735)	VFG042568(gi:26247120)	nonhuman VFG042568(gi:26247120)	VFG042569(gi:26247121)	nonhuman VFG042569(gi:26247121)	VFG042590(gi:46487739)	nonhuman VFG042590(gi:46487739)	VFG042591(gi:46487740)	nonhuman VFG042591(gi:46487740)	VFG042592(gi:46487741)	nonhuman VFG042592(gi:46487741)	VFG042593(gi:46487742)	nonhuman VFG042593(gi:46487742)	VFG042621(gi:197284171)	nonhuman VFG042621(gi:197284171)	VFG042633(gi:15042709)	nonhuman VFG042633(gi:15042709)	VFG042650(gi:30524676)	nonhuman VFG042650(gi:30524676)	VFG042652(gi:30524678)	nonhuman VFG042652(gi:30524678)	VFG042653(gi:30524679)	nonhuman VFG042653(gi:30524679)	VFG042654(gi:30524680)	nonhuman VFG042654(gi:30524680)	VFG042655(gi:30524681)	nonhuman VFG042655(gi:30524681)	VFG042656(gi:30524682)	nonhuman VFG042656(gi:30524682)	VFG042657(gi:30524683)	nonhuman VFG042657(gi:30524683)	VFG042679(gi:27525444)	nonhuman VFG042679(gi:27525444)	VFG042680(gi:27525445)	nonhuman VFG042680(gi:27525445)	VFG042681(gi:27525446)	nonhuman VFG042681(gi:27525446)	VFG042682(gi:27525447)	nonhuman VFG042682(gi:27525447)	VFG042683(gi:27525448)	nonhuman VFG042683(gi:27525448)	VFG042684(gi:27525449)	nonhuman VFG042684(gi:27525449)	VFG042685(gi:27525450)	nonhuman VFG042685(gi:27525450)	VFG042686(gi:27525452)	nonhuman VFG042686(gi:27525452)	VFG042687(gi:27525453)	nonhuman VFG042687(gi:27525453)	VFG042688(gi:283520632)	nonhuman VFG042688(gi:283520632)	VFG042689(gi:283520633)	nonhuman VFG042689(gi:283520633)	VFG042690(gi:283520634)	nonhuman VFG042690(gi:283520634)	VFG042691(gi:283520635)	nonhuman VFG042691(gi:283520635)	VFG042692(gi:283520636)	nonhuman VFG042692(gi:283520636)	VFG042702(gi:15599280)	nonhuman VFG042702(gi:15599280)	VFG042713(gi:15801631)	nonhuman VFG042713(gi:15801631)	VFG042714(gi:15801632)	nonhuman VFG042714(gi:15801632)	VFG042715(gi:15801633)	nonhuman VFG042715(gi:15801633)	VFG042716(gi:15801634)	nonhuman VFG042716(gi:15801634)	VFG042717(gi:15801635)	nonhuman VFG042717(gi:15801635)	VFG042718(gi:15801636)	nonhuman VFG042718(gi:15801636)	VFG042720(gi:283787678)	nonhuman VFG042720(gi:283787678)	VFG042721(gi:283787679)	nonhuman VFG042721(gi:283787679)	VFG042722(gi:283787680)	nonhuman VFG042722(gi:283787680)	VFG042723(gi:283787681)	nonhuman VFG042723(gi:283787681)	VFG042724(gi:283787682)	nonhuman VFG042724(gi:283787682)	VFG042725(gi:15801154)	nonhuman VFG042725(gi:15801154)	VFG042726(gi:15801155)	nonhuman VFG042726(gi:15801155)	VFG042727(gi:15801156)	nonhuman VFG042727(gi:15801156)	VFG042728(gi:15801157)	nonhuman VFG042728(gi:15801157)	VFG042729(gi:15801158)	nonhuman VFG042729(gi:15801158)	VFG042730(gi:15801159)	nonhuman VFG042730(gi:15801159)	VFG042731(gi:15801160)	nonhuman VFG042731(gi:15801160)	VFG042734(gi:15595849)	nonhuman VFG042734(gi:15595849)	VFG042736(gi:15599658)	nonhuman VFG042736(gi:15599658)	VFG042754(gi:156121659)	nonhuman VFG042754(gi:156121659)	VFG042791(gi:215276201)	nonhuman VFG042791(gi:215276201)	VFG042798(gi:15799790)	nonhuman VFG042798(gi:15799790)	VFG042799(gi:15799791)	nonhuman VFG042799(gi:15799791)	VFG042800(gi:15799792)	nonhuman VFG042800(gi:15799792)	VFG042830(gi:18310749)	nonhuman VFG042830(gi:18310749)	VFG042831(gi:18310825)	nonhuman VFG042831(gi:18310825)	VFG042832(gi:18310826)	nonhuman VFG042832(gi:18310826)	VFG042833(gi:18311259)	nonhuman VFG042833(gi:18311259)	VFG042835(gi:18311261)	nonhuman VFG042835(gi:18311261)	VFG042836(gi:18311262)	nonhuman VFG042836(gi:18311262)	VFG042837(gi:18311263)	nonhuman VFG042837(gi:18311263)	VFG042838(gi:18311264)	nonhuman VFG042838(gi:18311264)	VFG042839(gi:18311265)	nonhuman VFG042839(gi:18311265)	VFG042841(gi:18311267)	nonhuman VFG042841(gi:18311267)	VFG042842(gi:18311268)	nonhuman VFG042842(gi:18311268)	VFG042843(gi:18311269)	nonhuman VFG042843(gi:18311269)	VFG042844(gi:18311270)	nonhuman VFG042844(gi:18311270)	VFG042879(gi:27364897)	nonhuman VFG042879(gi:27364897)	VFG042962(gi:126208355)	nonhuman VFG042962(gi:126208355)	VFG042963(gi:126208356)	nonhuman VFG042963(gi:126208356)	VFG042971(gi:225860989)	nonhuman VFG042971(gi:225860989)	VFG042972(gi:225860990)	nonhuman VFG042972(gi:225860990)	VFG042973(gi:225860991)	nonhuman VFG042973(gi:225860991)	VFG042974(gi:225860992)	nonhuman VFG042974(gi:225860992)	VFG042975(gi:225860993)	nonhuman VFG042975(gi:225860993)	VFG042977(gi:29375668)	nonhuman VFG042977(gi:29375668)	VFG042984(gi:209491034)	nonhuman VFG042984(gi:209491034)	VFG042986(gi:209491039)	nonhuman VFG042986(gi:209491039)	VFG042987(gi:209491036)	nonhuman VFG042987(gi:209491036)	VFG042988(gi:209491037)	nonhuman VFG042988(gi:209491037)	VFG042989(gi:209491038)	nonhuman VFG042989(gi:209491038)	VFG042990(gi:209491029)	nonhuman VFG042990(gi:209491029)	VFG042991(gi:209491030)	nonhuman VFG042991(gi:209491030)	VFG042994(gi:72388797)	nonhuman VFG042994(gi:72388797)	VFG042995(gi:72388798)	nonhuman VFG042995(gi:72388798)	VFG042996(gi:269784602)	nonhuman VFG042996(gi:269784602)	VFG042997(gi:72388800)	nonhuman VFG042997(gi:72388800)	VFG042998(gi:72388801)	nonhuman VFG042998(gi:72388801)	VFG042999(gi:109893894)	nonhuman VFG042999(gi:109893894)	VFG043000(gi:109893895)	nonhuman VFG043000(gi:109893895)	VFG043001(gi:109893896)	nonhuman VFG043001(gi:109893896)	VFG043002(gi:109893897)	nonhuman VFG043002(gi:109893897)	VFG043003(gi:304364193)	nonhuman VFG043003(gi:304364193)	VFG043005(gi:304364195)	nonhuman VFG043005(gi:304364195)	VFG043019(gi:16764527)	nonhuman VFG043019(gi:16764527)	VFG043020(gi:16764528)	nonhuman VFG043020(gi:16764528)	VFG043021(gi:16764529)	nonhuman VFG043021(gi:16764529)	VFG043022(gi:16764530)	nonhuman VFG043022(gi:16764530)	VFG043023(gi:16764531)	nonhuman VFG043023(gi:16764531)	VFG043024(gi:16764532)	nonhuman VFG043024(gi:16764532)	VFG043025(gi:16764533)	nonhuman VFG043025(gi:16764533)	VFG043026(gi:16764534)	nonhuman VFG043026(gi:16764534)	VFG043027(gi:16764535)	nonhuman VFG043027(gi:16764535)	VFG043028(gi:16764536)	nonhuman VFG043028(gi:16764536)	VFG043029(gi:16764537)	nonhuman VFG043029(gi:16764537)	VFG043030(gi:16764538)	nonhuman VFG043030(gi:16764538)	VFG043031(gi:16764539)	nonhuman VFG043031(gi:16764539)	VFG043032(gi:16764540)	nonhuman VFG043032(gi:16764540)	VFG043034(gi:16765255)	nonhuman VFG043034(gi:16765255)	VFG043035(gi:16765256)	nonhuman VFG043035(gi:16765256)	VFG043036(gi:16765257)	nonhuman VFG043036(gi:16765257)	VFG043037(gi:16765258)	nonhuman VFG043037(gi:16765258)	VFG043038(gi:16765259)	nonhuman VFG043038(gi:16765259)	VFG043039(gi:16765260)	nonhuman VFG043039(gi:16765260)	VFG043040(gi:16765261)	nonhuman VFG043040(gi:16765261)	VFG043041(gi:16765262)	nonhuman VFG043041(gi:16765262)	VFG043042(gi:16765263)	nonhuman VFG043042(gi:16765263)	VFG043043(gi:16765264)	nonhuman VFG043043(gi:16765264)	VFG043044(gi:16765265)	nonhuman VFG043044(gi:16765265)	VFG043045(gi:39546332)	nonhuman VFG043045(gi:39546332)	VFG043046(gi:16765267)	nonhuman VFG043046(gi:16765267)	VFG043047(gi:16765292)	nonhuman VFG043047(gi:16765292)	VFG043048(gi:16765293)	nonhuman VFG043048(gi:16765293)	VFG043049(gi:16765294)	nonhuman VFG043049(gi:16765294)	VFG043051(gi:16765297)	nonhuman VFG043051(gi:16765297)	VFG043052(gi:16765298)	nonhuman VFG043052(gi:16765298)	VFG043053(gi:16765299)	nonhuman VFG043053(gi:16765299)	VFG043054(gi:16765300)	nonhuman VFG043054(gi:16765300)	VFG043055(gi:16765306)	nonhuman VFG043055(gi:16765306)	VFG043056(gi:16765307)	nonhuman VFG043056(gi:16765307)	VFG043057(gi:16765308)	nonhuman VFG043057(gi:16765308)	VFG043058(gi:16765309)	nonhuman VFG043058(gi:16765309)	VFG043059(gi:16765310)	nonhuman VFG043059(gi:16765310)	VFG043060(gi:16765311)	nonhuman VFG043060(gi:16765311)	VFG043062(gi:16765313)	nonhuman VFG043062(gi:16765313)	VFG043063(gi:16765314)	nonhuman VFG043063(gi:16765314)	VFG043064(gi:16765315)	nonhuman VFG043064(gi:16765315)	VFG043066(gi:16765317)	nonhuman VFG043066(gi:16765317)	VFG043068(gi:16765319)	nonhuman VFG043068(gi:16765319)	VFG043069(gi:16765698)	nonhuman VFG043069(gi:16765698)	VFG043071(gi:16766083)	nonhuman VFG043071(gi:16766083)	VFG043072(gi:15801187)	nonhuman VFG043072(gi:15801187)	VFG043073(gi:15801189)	nonhuman VFG043073(gi:15801189)	VFG043074(gi:15801190)	nonhuman VFG043074(gi:15801190)	VFG043075(gi:15801191)	nonhuman VFG043075(gi:15801191)	VFG043076(gi:15801192)	nonhuman VFG043076(gi:15801192)	VFG043077(gi:15801193)	nonhuman VFG043077(gi:15801193)	VFG043078(gi:15801194)	nonhuman VFG043078(gi:15801194)	VFG043079(gi:15801195)	nonhuman VFG043079(gi:15801195)	VFG043080(gi:15801196)	nonhuman VFG043080(gi:15801196)	VFG043081(gi:15801197)	nonhuman VFG043081(gi:15801197)	VFG043082(gi:15801198)	nonhuman VFG043082(gi:15801198)	VFG043083(gi:15801199)	nonhuman VFG043083(gi:15801199)	VFG043084(gi:15801200)	nonhuman VFG043084(gi:15801200)	VFG043085(gi:15802290)	nonhuman VFG043085(gi:15802290)	VFG043086(gi:15802291)	nonhuman VFG043086(gi:15802291)	VFG043087(gi:15802292)	nonhuman VFG043087(gi:15802292)	VFG043088(gi:15802293)	nonhuman VFG043088(gi:15802293)	VFG043089(gi:15802294)	nonhuman VFG043089(gi:15802294)	VFG043090(gi:15802295)	nonhuman VFG043090(gi:15802295)	VFG043091(gi:15802296)	nonhuman VFG043091(gi:15802296)	VFG043092(gi:15802298)	nonhuman VFG043092(gi:15802298)	VFG043093(gi:15802299)	nonhuman VFG043093(gi:15802299)	VFG043094(gi:15802300)	nonhuman VFG043094(gi:15802300)	VFG043095(gi:15802301)	nonhuman VFG043095(gi:15802301)	VFG043096(gi:15802302)	nonhuman VFG043096(gi:15802302)	VFG043097(gi:15802303)	nonhuman VFG043097(gi:15802303)	VFG043098(gi:15802304)	nonhuman VFG043098(gi:15802304)	VFG043099(gi:15802355)	nonhuman VFG043099(gi:15802355)	VFG043100(gi:15802356)	nonhuman VFG043100(gi:15802356)	VFG043101(gi:15802357)	nonhuman VFG043101(gi:15802357)	VFG043102(gi:15802358)	nonhuman VFG043102(gi:15802358)	VFG043103(gi:15802359)	nonhuman VFG043103(gi:15802359)	VFG043104(gi:15802360)	nonhuman VFG043104(gi:15802360)	VFG043105(gi:15802361)	nonhuman VFG043105(gi:15802361)	VFG043106(gi:15802372)	nonhuman VFG043106(gi:15802372)	VFG043107(gi:15802373)	nonhuman VFG043107(gi:15802373)	VFG043108(gi:15802374)	nonhuman VFG043108(gi:15802374)	VFG043109(gi:161367588)	nonhuman VFG043109(gi:161367588)	VFG043110(gi:161367587)	nonhuman VFG043110(gi:161367587)	VFG043111(gi:15802377)	nonhuman VFG043111(gi:15802377)	VFG043112(gi:15802378)	nonhuman VFG043112(gi:15802378)	VFG043113(gi:15802379)	nonhuman VFG043113(gi:15802379)	VFG043114(gi:15802380)	nonhuman VFG043114(gi:15802380)	VFG043115(gi:15802381)	nonhuman VFG043115(gi:15802381)	VFG043116(gi:161367586)	nonhuman VFG043116(gi:161367586)	VFG043117(gi:15802383)	nonhuman VFG043117(gi:15802383)	VFG043118(gi:15802384)	nonhuman VFG043118(gi:15802384)	VFG043119(gi:15802385)	nonhuman VFG043119(gi:15802385)	VFG043120(gi:15802868)	nonhuman VFG043120(gi:15802868)	VFG043156(gi:28901401)	nonhuman VFG043156(gi:28901401)	VFG043170(gi:74101642)	nonhuman VFG043170(gi:74101642)	VFG043172(gi:74101644)	nonhuman VFG043172(gi:74101644)	VFG043205(gi:123442796)	nonhuman VFG043205(gi:123442796)	VFG043206(gi:123442797)	nonhuman VFG043206(gi:123442797)	VFG043209(gi:123442801)	nonhuman VFG043209(gi:123442801)	VFG043211(gi:123442803)	nonhuman VFG043211(gi:123442803)	VFG043212(gi:123442804)	nonhuman VFG043212(gi:123442804)	VFG043213(gi:123442805)	nonhuman VFG043213(gi:123442805)	VFG043217(gi:218927896)	nonhuman VFG043217(gi:218927896)	VFG043224(gi:218927903)	nonhuman VFG043224(gi:218927903)	VFG043225(gi:218927904)	nonhuman VFG043225(gi:218927904)	VFG043232(gi:218927915)	nonhuman VFG043232(gi:218927915)	VFG043246(gi:218927933)	nonhuman VFG043246(gi:218927933)	VFG043282(gi:126697806)	nonhuman VFG043282(gi:126697806)	VFG043297(gi:126697822)	nonhuman VFG043297(gi:126697822)	VFG043301(gi:126697826)	nonhuman VFG043301(gi:126697826)	VFG043310(gi:126697835)	nonhuman VFG043310(gi:126697835)	VFG043367(gi:15644733)	nonhuman VFG043367(gi:15644733)	VFG043394(gi:218561946)	nonhuman VFG043394(gi:218561946)	VFG043436(gi:42780864)	nonhuman VFG043436(gi:42780864)	VFG043440(gi:18309719)	nonhuman VFG043440(gi:18309719)	VFG043441(gi:294623697)	nonhuman VFG043441(gi:294623697)	VFG043442(gi:29377518)	nonhuman VFG043442(gi:29377518)	VFG043443(gi:29375030)	nonhuman VFG043443(gi:29375030)	VFG043447(gi:57116905)	nonhuman VFG043447(gi:57116905)	VFG043452(gi:57651346)	nonhuman VFG043452(gi:57651346)	VFG043454(gi:73661444)	nonhuman VFG043454(gi:73661444)	VFG043455(gi:22086547)	nonhuman VFG043455(gi:22086547)	VFG043456(gi:22537734)	nonhuman VFG043456(gi:22537734)	VFG043464(gi:14571813)	nonhuman VFG043464(gi:14571813)	VFG043465(gi:15903694)	nonhuman VFG043465(gi:15903694)	VFG043469(gi:146321359)	nonhuman VFG043469(gi:146321359)	VFG043471(gi:218868672)	nonhuman VFG043471(gi:218868672)	VFG043479(gi:5833214)	nonhuman VFG043479(gi:5833214)	VFG043480(gi:15597956)	nonhuman VFG043480(gi:15597956)	VFG043482(gi:70729258)	nonhuman VFG043482(gi:70729258)	VFG043489(gi:3005673)	nonhuman VFG043489(gi:3005673)	VFG043504(gi:15902119)	nonhuman VFG043504(gi:15902119)	VFG043508(gi:29374740)	nonhuman VFG043508(gi:29374740)	VFG043509(gi:29376997)	nonhuman VFG043509(gi:29376997)	VFG043510(gi:29376424)	nonhuman VFG043510(gi:29376424)	VFG043511(gi:69244279)	nonhuman VFG043511(gi:69244279)	VFG043517(gi:157150875)	nonhuman VFG043517(gi:157150875)	VFG043518(gi:29134931)	nonhuman VFG043518(gi:29134931)	VFG043526(gi:222119066)	nonhuman VFG043526(gi:222119066)	VFG043544(gi:15800816)	nonhuman VFG043544(gi:15800816)	VFG043545(gi:218560235)	nonhuman VFG043545(gi:218560235)	VFG043550(gi:15607581)	nonhuman VFG043550(gi:15607581)	VFG043555(gi:240047526)	nonhuman VFG043555(gi:240047526)	VFG043568(gi:16764916)	nonhuman VFG043568(gi:16764916)	VFG043573(gi:15605121)	nonhuman VFG043573(gi:15605121)	VFG043575(gi:15618058)	nonhuman VFG043575(gi:15618058)	VFG043587(gi:57652054)	nonhuman VFG043587(gi:57652054)	VFG043589(gi:57652394)	nonhuman VFG043589(gi:57652394)	VFG043590(gi:15991793)	nonhuman VFG043590(gi:15991793)	VFG043591(gi:119388122)	nonhuman VFG043591(gi:119388122)	VFG043592(gi:6984160)	nonhuman VFG043592(gi:6984160)	VFG043593(gi:22537606)	nonhuman VFG043593(gi:22537606)	VFG043595(gi:290581375)	nonhuman VFG043595(gi:290581375)	VFG043596(gi:290579544)	nonhuman VFG043596(gi:290579544)	VFG043597(gi:290580240)	nonhuman VFG043597(gi:290580240)	VFG043598(gi:290580762)	nonhuman VFG043598(gi:290580762)	VFG043601(gi:546643)	nonhuman VFG043601(gi:546643)	VFG043602(gi:62006019)	nonhuman VFG043602(gi:62006019)	VFG043603(gi:15901602)	nonhuman VFG043603(gi:15901602)	VFG043604(gi:157150558)	nonhuman VFG043604(gi:157150558)	VFG043605(gi:157150938)	nonhuman VFG043605(gi:157150938)	VFG043608(gi:15903446)	nonhuman VFG043608(gi:15903446)	VFG043609(gi:10732857)	nonhuman VFG043609(gi:10732857)	VFG043610(gi:10732859)	nonhuman VFG043610(gi:10732859)	VFG043612(gi:206580312)	nonhuman VFG043612(gi:206580312)	VFG043613(gi:206575974)	nonhuman VFG043613(gi:206575974)	VFG043614(gi:206576049)	nonhuman VFG043614(gi:206576049)	VFG043615(gi:206577173)	nonhuman VFG043615(gi:206577173)	VFG043616(gi:206577896)	nonhuman VFG043616(gi:206577896)	VFG043617(gi:206578956)	nonhuman VFG043617(gi:206578956)	VFG043618(gi:206579140)	nonhuman VFG043618(gi:206579140)	VFG043619(gi:206579227)	nonhuman VFG043619(gi:206579227)	VFG043620(gi:206578497)	nonhuman VFG043620(gi:206578497)	VFG043621(gi:206578435)	nonhuman VFG043621(gi:206578435)	VFG043622(gi:206577666)	nonhuman VFG043622(gi:206577666)	VFG043623(gi:238896386)	nonhuman VFG043623(gi:238896386)	VFG043624(gi:238896387)	nonhuman VFG043624(gi:238896387)	VFG043625(gi:238896388)	nonhuman VFG043625(gi:238896388)	VFG043626(gi:238896389)	nonhuman VFG043626(gi:238896389)	VFG043627(gi:238896390)	nonhuman VFG043627(gi:238896390)	VFG043629(gi:27366542)	nonhuman VFG043629(gi:27366542)	VFG043644(gi:388629)	nonhuman VFG043644(gi:388629)	VFG043645(gi:145551)	nonhuman VFG043645(gi:145551)	VFG043647(gi:290434)	nonhuman VFG043647(gi:290434)	VFG043648(gi:15598818)	nonhuman VFG043648(gi:15598818)	VFG043678(gi:112292703)	nonhuman VFG043678(gi:112292703)	VFG043679(gi:112292704)	nonhuman VFG043679(gi:112292704)	VFG043680(gi:112292705)	nonhuman VFG043680(gi:112292705)	VFG043681(gi:112292706)	nonhuman VFG043681(gi:112292706)	VFG043682(gi:112292707)	nonhuman VFG043682(gi:112292707)	VFG043683(gi:112292708)	nonhuman VFG043683(gi:112292708)	VFG043684(gi:112292709)	nonhuman VFG043684(gi:112292709)	VFG043685(gi:112292710)	nonhuman VFG043685(gi:112292710)	VFG043686(gi:112292711)	nonhuman VFG043686(gi:112292711)	VFG043687(gi:112292712)	nonhuman VFG043687(gi:112292712)	VFG043688(gi:112292713)	nonhuman VFG043688(gi:112292713)	VFG043689(gi:112292714)	nonhuman VFG043689(gi:112292714)	VFG043690(gi:112292715)	nonhuman VFG043690(gi:112292715)	VFG043691(gi:112292716)	nonhuman VFG043691(gi:112292716)	VFG043692(gi:112292717)	nonhuman VFG043692(gi:112292717)	VFG043693(gi:112292718)	nonhuman VFG043693(gi:112292718)	VFG043694(gi:112292719)	nonhuman VFG043694(gi:112292719)	VFG043695(gi:112292720)	nonhuman VFG043695(gi:112292720)	VFG043802(gi:4757385)	nonhuman VFG043802(gi:4757385)	VFG043803(gi:4757387)	nonhuman VFG043803(gi:4757387)	VFG043804(gi:4757373)	nonhuman VFG043804(gi:4757373)	VFG043822(gi:194434815)	nonhuman VFG043822(gi:194434815)	VFG043874(gi:142869)	nonhuman VFG043874(gi:142869)	VFG043979(gi:145567)	nonhuman VFG043979(gi:145567)	VFG043980(gi:73476856)	nonhuman VFG043980(gi:73476856)	VFG043982(gi:1124900)	nonhuman VFG043982(gi:1124900)	VFG043983(gi:5295807)	nonhuman VFG043983(gi:5295807)	VFG043986(gi:1212893)	nonhuman VFG043986(gi:1212893)	VFG043996(gi:217039547)	nonhuman VFG043996(gi:217039547)	VFG044000(gi:190576835)	nonhuman VFG044000(gi:190576835)	VFG044013(gi:87160982)	nonhuman VFG044013(gi:87160982)	VFG044066(gi:170650746)	nonhuman VFG044066(gi:170650746)	VFG044067(gi:218534572)	nonhuman VFG044067(gi:218534572)	VFG044081(gi:15597452)	nonhuman VFG044081(gi:15597452)	VFG044091(gi:15598602)	nonhuman VFG044091(gi:15598602)	VFG044101(gi:15599901)	nonhuman VFG044101(gi:15599901)	VFG044109(gi:15675635)	nonhuman VFG044109(gi:15675635)	VFG044110(gi:33591572)	nonhuman VFG044110(gi:33591572)	VFG044130(gi:34541210)	nonhuman VFG044130(gi:34541210)	VFG044131(gi:34541211)	nonhuman VFG044131(gi:34541211)	VFG044133(gi:34541213)	nonhuman VFG044133(gi:34541213)	VFG044134(gi:34541214)	nonhuman VFG044134(gi:34541214)	VFG044139(gi:218927490)	nonhuman VFG044139(gi:218927490)	VFG044146(gi:16766085)	nonhuman VFG044146(gi:16766085)	VFG044147(gi:16766086)	nonhuman VFG044147(gi:16766086)	VFG044150(gi:228960703)	nonhuman VFG044150(gi:228960703)	VFG044153(gi:70732681)	nonhuman VFG044153(gi:70732681)	VFG044159(gi:26246563)	nonhuman VFG044159(gi:26246563)	VFG044165(gi:26246570)	nonhuman VFG044165(gi:26246570)	VFG044171(gi:26248334)	nonhuman VFG044171(gi:26248334)	VFG044172(gi:26250140)	nonhuman VFG044172(gi:26250140)	VFG044201(gi:66045819)	nonhuman VFG044201(gi:66045819)	VFG044225(gi:104781603)	nonhuman VFG044225(gi:104781603)	VFG044228(gi:104781606)	nonhuman VFG044228(gi:104781606)	VFG044229(gi:104781607)	nonhuman VFG044229(gi:104781607)	VFG044235(gi:117619131)	nonhuman VFG044235(gi:117619131)	VFG044236(gi:123440713)	nonhuman VFG044236(gi:123440713)	VFG044240(gi:123440717)	nonhuman VFG044240(gi:123440717)	VFG044243(gi:145300216)	nonhuman VFG044243(gi:145300216)	VFG044247(gi:145300220)	nonhuman VFG044247(gi:145300220)	VFG044250(gi:145300223)	nonhuman VFG044250(gi:145300223)	VFG044251(gi:151220269)	nonhuman VFG044251(gi:151220269)	VFG044252(gi:151220270)	nonhuman VFG044252(gi:151220270)	VFG044253(gi:151220271)	nonhuman VFG044253(gi:151220271)	VFG044254(gi:151220272)	nonhuman VFG044254(gi:151220272)	VFG044256(gi:151220274)	nonhuman VFG044256(gi:151220274)	VFG044259(gi:151220277)	nonhuman VFG044259(gi:151220277)	VFG044260(gi:151220278)	nonhuman VFG044260(gi:151220278)	VFG044261(gi:151220279)	nonhuman VFG044261(gi:151220279)	VFG044262(gi:151220280)	nonhuman VFG044262(gi:151220280)	VFG044269(gi:151221258)	nonhuman VFG044269(gi:151221258)	VFG044273(gi:151222290)	nonhuman VFG044273(gi:151222290)	VFG044274(gi:151222291)	nonhuman VFG044274(gi:151222291)	VFG044275(gi:151222292)	nonhuman VFG044275(gi:151222292)	VFG044276(gi:151222293)	nonhuman VFG044276(gi:151222293)	VFG044277(gi:151222294)	nonhuman VFG044277(gi:151222294)	VFG044296(gi:197286442)	nonhuman VFG044296(gi:197286442)	VFG044297(gi:197286443)	nonhuman VFG044297(gi:197286443)	VFG044298(gi:197286444)	nonhuman VFG044298(gi:197286444)	VFG044299(gi:197286445)	nonhuman VFG044299(gi:197286445)	VFG044300(gi:197286446)	nonhuman VFG044300(gi:197286446)	VFG044301(gi:197286447)	nonhuman VFG044301(gi:197286447)	VFG044302(gi:197286448)	nonhuman VFG044302(gi:197286448)	VFG044303(gi:197286449)	nonhuman VFG044303(gi:197286449)	VFG044304(gi:197286450)	nonhuman VFG044304(gi:197286450)	VFG044305(gi:197286451)	nonhuman VFG044305(gi:197286451)	VFG044322(gi:238894719)	nonhuman VFG044322(gi:238894719)	VFG044323(gi:238895508)	nonhuman VFG044323(gi:238895508)	VFG044324(gi:238895509)	nonhuman VFG044324(gi:238895509)	VFG044325(gi:238895510)	nonhuman VFG044325(gi:238895510)	VFG044326(gi:238895511)	nonhuman VFG044326(gi:238895511)	VFG044327(gi:238895512)	nonhuman VFG044327(gi:238895512)	VFG044328(gi:238895513)	nonhuman VFG044328(gi:238895513)	VFG044329(gi:238895514)	nonhuman VFG044329(gi:238895514)	VFG044330(gi:238895515)	nonhuman VFG044330(gi:238895515)	VFG044331(gi:238895516)	nonhuman VFG044331(gi:238895516)	VFG044332(gi:238895517)	nonhuman VFG044332(gi:238895517)	VFG044333(gi:238895518)	nonhuman VFG044333(gi:238895518)	VFG044334(gi:238895531)	nonhuman VFG044334(gi:238895531)	VFG044335(gi:238895532)	nonhuman VFG044335(gi:238895532)	VFG044336(gi:238895533)	nonhuman VFG044336(gi:238895533)	VFG044337(gi:238895534)	nonhuman VFG044337(gi:238895534)	VFG044341(gi:292489704)	nonhuman VFG044341(gi:292489704)	VFG044347(gi:307130370)	nonhuman VFG044347(gi:307130370)	VFG044360(gi:307131887)	nonhuman VFG044360(gi:307131887)	VFG044361(gi:307131888)	nonhuman VFG044361(gi:307131888)	VFG044362(gi:307131889)	nonhuman VFG044362(gi:307131889)	VFG044363(gi:307131891)	nonhuman VFG044363(gi:307131891)	VFG044365(gi:307131895)	nonhuman VFG044365(gi:307131895)	VFG044366(gi:307131896)	nonhuman VFG044366(gi:307131896)	VFG044367(gi:307131897)	nonhuman VFG044367(gi:307131897)	VFG044368(gi:307131898)	nonhuman VFG044368(gi:307131898)	VFG044443(gi:151221836)	nonhuman VFG044443(gi:151221836)	VFG044444(gi:7239821)	nonhuman VFG044444(gi:7239821)	VFG045328(gi:619726923)	nonhuman VFG045328(gi:619726923)	VFG045346(gi:37679074)	nonhuman VFG045346(gi:37679074)	VFG045349(gi:218557219)	nonhuman VFG045349(gi:218557219)	VFG045359(gi:3931043)	nonhuman VFG045359(gi:3931043)	VFG045611(gi:529235529)	nonhuman VFG045611(gi:529235529)	VFG045615(gi:529233143)	nonhuman VFG045615(gi:529233143)	VFG045623(gi:447913553)	nonhuman VFG045623(gi:447913553)	VFG045625(gi:529235604)	nonhuman VFG045625(gi:529235604)	VFG045629(gi:29376848)	nonhuman VFG045629(gi:29376848)	VFG045638(gi:384512833)	nonhuman VFG045638(gi:384512833)	VFG045644(gi:384512834)	nonhuman VFG045644(gi:384512834)	VFG045646(gi:529234125)	nonhuman VFG045646(gi:529234125)	VFG045664(gi:397699208)	nonhuman VFG045664(gi:397699208)	VFG045666(gi:397701177)	nonhuman VFG045666(gi:397701177)	VFG045667(gi:384514267)	nonhuman VFG045667(gi:384514267)	VFG045668(gi:397699344)	nonhuman VFG045668(gi:397699344)	VFG045670(gi:383327725)	nonhuman VFG045670(gi:383327725)	VFG045680(gi:397700672)	nonhuman VFG045680(gi:397700672)	VFG045681(gi:384513878)	nonhuman VFG045681(gi:384513878)	VFG045686(gi:397700673)	nonhuman VFG045686(gi:397700673)	VFG045687(gi:384513879)	nonhuman VFG045687(gi:384513879)	VFG045688(gi:383329042)	nonhuman VFG045688(gi:383329042)	VFG045689(gi:529234458)	nonhuman VFG045689(gi:529234458)	VFG045692(gi:289163963)	nonhuman VFG045692(gi:289163963)	VFG045705(gi:289165397)	nonhuman VFG045705(gi:289165397)	VFG045729(gi:289164577)	nonhuman VFG045729(gi:289164577)	VFG045770	nonhuman VFG045770	VFG045771	nonhuman VFG045771	VFG045773	nonhuman VFG045773	VFG045776	nonhuman VFG045776	VFG045778	nonhuman VFG045778	VFG045782	nonhuman VFG045782	VFG045784	nonhuman VFG045784	VFG045787	nonhuman VFG045787	VFG045788	nonhuman VFG045788	VFG045789	nonhuman VFG045789	VFG045790	nonhuman VFG045790	VFG045791	nonhuman VFG045791	VFG045792	nonhuman VFG045792	VFG045793	nonhuman VFG045793	VFG045794	nonhuman VFG045794	VFG045795	nonhuman VFG045795	VFG045796	nonhuman VFG045796	VFG045797	nonhuman VFG045797	VFG045799	nonhuman VFG045799	VFG045800	nonhuman VFG045800	VFG045806	nonhuman VFG045806	VFG045807	nonhuman VFG045807	VFG045808	nonhuman VFG045808	VFG045809	nonhuman VFG045809	VFG045810	nonhuman VFG045810	VFG045811	nonhuman VFG045811	VFG045812	nonhuman VFG045812	VFG045814	nonhuman VFG045814	VFG045817	nonhuman VFG045817	VFG045818	nonhuman VFG045818	VFG045820	nonhuman VFG045820	VFG045821	nonhuman VFG045821	VFG045823	nonhuman VFG045823	VFG045824	nonhuman VFG045824	VFG045825	nonhuman VFG045825	VFG045826	nonhuman VFG045826	VFG045827	nonhuman VFG045827	VFG045829	nonhuman VFG045829	VFG045839	nonhuman VFG045839	VFG045840	nonhuman VFG045840	VFG045842	nonhuman VFG045842	VFG045846	nonhuman VFG045846	VFG045851	nonhuman VFG045851	VFG045852	nonhuman VFG045852	VFG045855	nonhuman VFG045855
34A	1.0E7	9997112.0	2.623E-4	2.5787447414813395E-4	0.0	0.0	0.0	0.0	0.0	0.0	0.0	0.0	1.0E-7	1.0002888834295344E-7	1.0E-7	1.0002888834295344E-7	0.0	0.0	0.0	0.0	1.0E-7	1.0002888834295344E-7	0.0	0.0	0.0	0.0	1.0E-7	1.0002888834295344E-7	0.0	0.0	0.0	0.0	0.0	0.0	0.0	0.0	0.0	0.0	0.0	0.0	0.0	0.0	0.0	0.0	0.0	0.0	1.0E-7	1.0002888834295344E-7	0.0	0.0	0.0	0.0	2.0E-7	2.0005777668590688E-7	1.0E-7	1.0002888834295344E-7	0.0	0.0	1.0E-7	1.0002888834295344E-7	0.0	0.0	0.0	0.0	0.0	0.0	0.0	0	0.0	0.0	0.0	0.0	0.0	0.0	0.0	0.0	0.0	0.0	0.0	0.0	0.0	0.0	0.0	0.0	0.0	0.0	0.0	0.0	0.0	0.0	0.0	0.0	0.0	0.0	0.0	0.0	0.0	0.0	0.0	0.0	0.0	0.0	0.0	0.0	1.1E-6	1.100317771772488E-6	1.0E-7	1.0002888834295344E-7	0.0	0.0	0.0	0.0	0.0	0.0	0.0	0.0	1.0E-7	1.0002888834295344E-7	0.0	0.0	0.0	0.0	0.0	0.0	0.0	0.0	0.0	0.0	0.0	0.0	0.0	0.0	0.0	0.0	0.0	0.0	0.0	0.0	1.0E-7	1.0002888834295344E-7	0.0	0.0	0.0	0.0	2.0E-7	2.0005777668590688E-7	0.0	0.0	0.0	0.0	0.0	0.0	0.0	0.0	0.0	0.0	0.0	0.0	0.0	0.0	0.0	0.0	0.0	0.0	0.0	0.0	0.0	0.0	0.0	0.0	0.0	0.0	0.0	0.0	0.0	0.0	0.0	0.0	0.0	0.0	0.0	0.0	0.0	0.0	0.0	0.0	0.0	0.0	0.0	0.0	0.0	0.0	0.0	0.0	0.0	0.0	0.0	0.0	0.0	0.0	0.0	0.0	2.0E-7	2.0005777668590688E-7	1.0E-7	1.0002888834295344E-7	0.0	0.0	0.0	0.0	0.0	0.0	0.0	0.0	0.0	0.0	0.0	0.0	0.0	0.0	0.0	0.0	0.0	0.0	0.0	0.0	0.0	0.0	0.0	0.0	0.0	0.0	0.0	0.0	0.0	0.0	0.0	0.0	0.0	0.0	0.0	0.0	0.0	0.0	0.0	0.0	0.0	0.0	0.0	0.0	0.0	0.0	0.0	0.0	0.0	0.0	0.0	0.0	0.0	0.0	0.0	0.0	0.0	0.0	0.0	0.0	0.0	0.0	0.0	0.0	0.0	0.0	0.0	0.0	0.0	0.0	0.0	0.0	0.0	0.0	7.0E-7	7.002022184006741E-7	2.0E-7	2.0005777668590688E-7	1.0E-7	1.0002888834295344E-7	0.0	0.0	4.0E-7	4.0011555337181377E-7	0.0	0.0	6.6E-6	6.601906630634927E-6	1.0E-7	1.0002888834295344E-7	0.0	0.0	0.0	0.0	0.0	0.0	0.0	0.0	0.0	0.0	0.0	0.0	0.0	0.0	1.0E-7	1.0002888834295344E-7	0.0	0.0	0.0	0.0	0.0	0.0	0.0	0.0	0.0	0.0	0.0	0.0	0.0	0.0	0.0	0.0	0.0	0.0	0.0	0.0	1.1E-6	1.100317771772488E-6	0.0	0.0	0.0	0.0	0.0	0.0	0.0	0.0	0.0	0.0	0.0	0.0	0.0	0.0	0.0	0.0	0.0	0.0	0.0	0.0	0.0	0.0	0.0	0.0	0.0	0.0	0.0	0.0	0.0	0.0	0.0	0.0	0.0	0.0	0.0	0.0	0.0	0.0	0.0	0.0	0.0	0.0	0.0	0.0	0.0	0.0	0.0	0.0	0.0	0.0	0.0	0.0	0.0	0.0	0.0	0.0	0.0	0.0	0.0	0.0	0.0	0.0	0.0	0.0	6.0E-7	6.001733300577207E-7	0.0	0.0	0.0	0.0	0.0	0.0	0.0	0.0	6.0E-7	6.001733300577207E-7	2.0E-7	2.0005777668590688E-7	0.0	0.0	0.0	0.0	0.0	0.0	0.0	0.0	0.0	0.0	0.0	0.0	0.0	0.0	0.0	0.0	1.0E-7	1.0002888834295344E-7	0.0	0.0	0.0	0.0	1.0E-7	1.0002888834295344E-7	0.0	0.0	1.0E-7	1.0002888834295344E-7	1.0E-7	1.0002888834295344E-7	1.0E-7	1.0002888834295344E-7	1.0E-7	1.0002888834295344E-7	1.0E-7	1.0002888834295344E-7	1.0E-7	1.0002888834295344E-7	0.0	0.0	0.0	0.0	1.0E-7	1.0002888834295344E-7	0.0	0.0	2.0E-7	2.0005777668590688E-7	1.0E-7	1.0002888834295344E-7	1.0E-7	1.0002888834295344E-7	0.0	0.0	0.0	0.0	0.0	0	0.0	0.0	0.0	0.0	0.0	0.0	0.0	0.0	0.0	0.0	0.0	0.0	0.0	0.0	0.0	0.0	0.0	0.0	1.0E-7	1.0002888834295344E-7	0.0	0.0	1.0E-7	1.0002888834295344E-7	0.0	0.0	0.0	0.0	0.0	0.0	0.0	0.0	0.0	0.0	0.0	0.0	0.0	0.0	0.0	0.0	0.0	0.0	0.0	0.0	0.0	0.0	0.0	0.0	0.0	0.0	0.0	0.0	0.0	0.0	0.0	0.0	0.0	0.0	0.0	0.0	0.0	0.0	0.0	0.0	0.0	0.0	0.0	0.0	0.0	0.0	0.0	0.0	0.0	0.0	0.0	0.0	0.0	0.0	0.0	0.0	0.0	0.0	0.0	0.0	0.0	0.0	3.0E-7	3.000866650288603E-7	0.0	0.0	0.0	0.0	0.0	0.0	0.0	0.0	0.0	0.0	1.0E-7	1.0002888834295344E-7	0.0	0.0	0.0	0.0	0.0	0.0	0.0	0.0	0.0	0.0	0.0	0.0	0.0	0.0	0.0	0.0	0.0	0.0	0.0	0.0	0.0	0.0	0.0	0.0	0.0	0.0	0.0	0.0	5.0E-7	5.001444417147672E-7	0.0	0.0	0.0	0.0	0.0	0.0	0.0	0.0	0.0	0.0	0.0	0.0	0.0	0.0	0.0	0.0	0.0	0.0	0.0	0.0	0.0	0.0	0.0	0.0	0.0	0.0	0.0	0.0	0.0	0.0	0.0	0.0	0.0	0.0	0.0	0.0	1.0E-7	1.0002888834295344E-7	0.0	0.0	0.0	0.0	0.0	0.0	0.0	0.0	1.0E-7	1.0002888834295344E-7	0.0	0.0	0.0	0.0	0.0	0.0	0.0	0.0	0.0	0.0	0.0	0.0	0.0	0.0	0.0	0.0	0.0	0.0	1.0E-7	1.0002888834295344E-7	0.0	0.0	0.0	0.0	0.0	0.0	0.0	0.0	0.0	0.0	0.0	0.0	0.0	0.0	0.0	0.0	0.0	0.0	0.0	0.0	0.0	0.0	0.0	0.0	0.0	0.0	0.0	0.0	0.0	0.0	0.0	0.0	0.0	0.0	0.0	0.0	0.0	0.0	0.0	0.0	0.0	0.0	0.0	0.0	0.0	0.0	0.0	0.0	0.0	0.0	0.0	0.0	0.0	0.0	0.0	0.0	0.0	0.0	0.0	0.0	0.0	0.0	0.0	0.0	0.0	0.0	0.0	0.0	0.0	0.0	0.0	0.0	0.0	0.0	0.0	0.0	0.0	0.0	0.0	0.0	0.0	0.0	0.0	0.0	0.0	0.0	0.0	0.0	0.0	0.0	0.0	0.0	0.0	0.0	0.0	0.0	0.0	0.0	0.0	0.0	0.0	0.0	0.0	0.0	0.0	0.0	0.0	0.0	0.0	0.0	0.0	0.0	0.0	0.0	0.0	0.0	0.0	0.0	0.0	0.0	0.0	0.0	0.0	0.0	0.0	0.0	0.0	0.0	0.0	0.0	0.0	0.0	0.0	0.0	0.0	0.0	0.0	0.0	0.0	0.0	0.0	0.0	0.0	0.0	1.0E-7	1.0002888834295344E-7	0.0	0.0	0.0	0.0	0.0	0.0	0.0	0.0	0.0	0.0	0.0	0.0	0.0	0.0	0.0	0.0	0.0	0.0	0.0	0.0	0.0	0.0	0.0	0.0	0.0	0.0	0.0	0.0	0.0	0.0	0.0	0.0	0.0	0.0	0.0	0.0	0.0	0.0	0.0	0.0	0.0	0.0	0.0	0.0	0.0	0.0	0.0	0.0	0.0	0.0	0.0	0.0	0.0	0.0	0.0	0.0	0.0	0.0	0.0	0.0	0.0	0.0	0.0	0.0	0.0	0.0	0.0	0.0	0.0	0.0	0.0	0.0	0.0	0.0	0.0	0.0	0.0	0.0	0.0	0.0	0.0	0.0	0.0	0.0	0.0	0.0	0.0	0.0	0.0	0.0	0.0	0.0	0.0	0.0	0.0	0.0	0.0	0.0	0.0	0.0	0.0	0.0	0.0	0.0	0.0	0.0	0.0	0.0	0.0	0.0	0.0	0.0	0.0	0.0	0.0	0.0	0.0	0.0	0.0	0.0	0.0	0.0	1.0E-7	1.0002888834295344E-7	0.0	0.0	0.0	0.0	0.0	0.0	0.0	0.0	0.0	0.0	0.0	0.0	0.0	0.0	0.0	0.0	0.0	0.0	0.0	0.0	0.0	0.0	0.0	0.0	1.0E-7	1.0002888834295344E-7	0.0	0.0	4.0E-7	4.0011555337181377E-7	2.0E-7	2.0005777668590688E-7	0.0	0.0	0.0	0.0	0.0	0.0	0.0	0.0	0.0	0.0	0.0	0.0	3.0E-7	3.000866650288603E-7	1.0E-7	1.0002888834295344E-7	1.0E-7	1.0002888834295344E-7	3.0E-7	3.000866650288603E-7	3.0E-7	3.000866650288603E-7	3.0E-7	3.000866650288603E-7	0.0	0.0	3.0E-7	3.000866650288603E-7	2.0E-7	2.0005777668590688E-7	1.0E-7	1.0002888834295344E-7	7.0E-7	7.002022184006741E-7	4.0E-7	4.0011555337181377E-7	1.3E-6	1.3003755484583949E-6	1.0E-6	1.0002888834295344E-6	7.0E-7	7.002022184006741E-7	6.0E-7	6.001733300577207E-7	4.0E-7	4.0011555337181377E-7	0.0	0.0	0.0	0.0	0.0	0.0	0.0	0.0	0.0	0.0	0.0	0.0	0.0	0.0	0.0	0.0	0.0	0.0	0.0	0.0	0.0	0.0	0.0	0.0	0.0	0.0	0.0	0.0	0.0	0.0	0.0	0.0	0.0	0.0	0.0	0.0	0.0	0.0	0.0	0.0	0.0	0.0	0.0	0.0	0.0	0.0	0.0	0.0	0.0	0.0	1.0E-7	1.0002888834295344E-7	0.0	0.0	2.0E-7	2.0005777668590688E-7	1.0E-7	1.0002888834295344E-7	2.0E-7	2.0005777668590688E-7	0.0	0.0	0.0	0.0	0.0	0.0	0.0	0.0	0.0	0.0	0.0	0.0	0.0	0.0	0.0	0.0	0.0	0.0	0.0	0.0	0.0	0.0	0.0	0.0	0.0	0.0	0.0	0.0	0.0	0.0	0.0	0.0	0.0	0.0	0.0	0.0	0.0	0.0	0.0	0.0	0.0	0.0	0.0	0.0	0.0	0.0	0.0	0.0	0.0	0.0	0.0	0.0	0.0	0.0	0.0	0.0	0.0	0.0	0.0	0.0	0.0	0.0	1.0E-7	1.0002888834295344E-7	0.0	0.0	2.0E-7	2.0005777668590688E-7	2.0E-7	2.0005777668590688E-7	2.0E-7	2.0005777668590688E-7	0.0	0.0	0.0	0.0	0.0	0.0	2.0E-7	2.0005777668590688E-7	1.0E-7	1.0002888834295344E-7	0.0	0.0	0.0	0.0	0.0	0.0	0.0	0.0	0.0	0.0	0.0	0.0	0.0	0.0	0.0	0.0	0.0	0.0	0.0	0.0	0.0	0.0	0.0	0.0	0.0	0.0	0.0	0.0	0.0	0.0	0.0	0.0	0.0	0.0	0.0	0.0	0.0	0.0	0.0	0.0	0.0	0.0	0.0	0.0	0.0	0.0	0.0	0.0	0.0	0.0	0.0	0.0	1.0E-7	1.0002888834295344E-7	0.0	0.0	0.0	0.0	0.0	0.0	0.0	0.0	0.0	0.0	0.0	0.0	0.0	0.0	0.0	0.0	0.0	0.0	0.0	0.0	0.0	0.0	0.0	0.0	0.0	0.0	0.0	0.0	0.0	0.0	0.0	0.0	0.0	0.0	0.0	0.0	0.0	0.0	0.0	0.0	0.0	0.0	0.0	0.0	0.0	0.0	0.0	0.0	0.0	0.0	0.0	0.0	1.0E-7	1.0002888834295344E-7	0.0	0.0	0.0	0.0	3.0E-7	3.000866650288603E-7	0.0	0.0	0.0	0.0	0.0	0.0	0.0	0.0	0.0	0.0	0.0	0.0	0.0	0.0	0.0	0.0	0.0	0.0	0.0	0.0	0.0	0.0	0.0	0.0	1.0E-7	1.0002888834295344E-7	1.0E-7	1.0002888834295344E-7	0.0	0.0	4.0E-7	4.0011555337181377E-7	0.0	0.0	1.0E-7	1.0002888834295344E-7	0.0	0.0	0.0	0.0	0.0	0.0	0.0	0.0	0.0	0.0	0.0	0.0	1.0E-7	1.0002888834295344E-7	0.0	0.0	0.0	0.0	0.0	0.0	1.0E-7	1.0002888834295344E-7	0.0	0.0	0.0	0.0	0.0	0.0	0.0	0.0	0.0	0.0	0.0	0.0	0.0	0.0	1.0E-7	1.0002888834295344E-7	0.0	0.0	0.0	0.0	2.0E-7	2.0005777668590688E-7	0.0	0.0	0.0	0.0	0.0	0.0	0.0	0.0	0.0	0.0	0.0	0.0	1.0E-7	1.0002888834295344E-7	2.0E-7	2.0005777668590688E-7	0.0	0.0	0.0	0.0	0.0	0.0	0.0	0.0	0.0	0.0	0.0	0.0	1.0E-7	1.0002888834295344E-7	0.0	0.0	0.0	0.0	1.0E-7	1.0002888834295344E-7	0.0	0.0	0.0	0.0	0.0	0.0	0.0	0.0	0.0	0.0	0.0	0.0	0.0	0.0	0.0	0.0	0.0	0.0	0.0	0.0	0.0	0.0	0.0	0.0	0.0	0.0	0.0	0.0	2.0E-7	2.0005777668590688E-7	0.0	0.0	1.0E-7	1.0002888834295344E-7	0.0	0.0	1.0E-7	1.0002888834295344E-7	3.0E-7	3.000866650288603E-7	0.0	0.0	2.0E-7	2.0005777668590688E-7	0.0	0.0	0.0	0.0	0.0	0.0	0.0	0.0	0.0	0.0	0.0	0.0	0.0	0	0.0	0	0.0	0	0.0	0	0.0	0.0	0.0	0	0.0	0.0	0.0	0.0	0.0	0.0	0.0	0.0	0.0	0.0	0.0	0.0	0.0	0.0	1.0E-7	1.0002888834295344E-7	0.0	0.0	0.0	0.0	0.0	0.0	3.0E-7	3.000866650288603E-7	0.0	0.0	0.0	0.0	0.0	0.0	0.0	0.0	0.0	0.0	1.0E-7	1.0002888834295344E-7	0.0	0.0	0.0	0.0	0.0	0.0	0.0	0.0	0.0	0.0	0.0	0.0	0.0	0.0	0.0	0.0	0.0	0.0	0.0	0.0	0.0	0.0	3.0E-7	3.000866650288603E-7	0.0	0.0	5.0E-7	5.001444417147672E-7	0.0	0.0	0.0	0.0	0.0	0.0	0.0	0.0	0.0	0.0	0.0	0.0	0.0	0.0	0.0	0.0	0.0	0.0	0.0	0.0	0.0	0.0	0.0	0.0	7.0E-7	7.002022184006741E-7	0.0	0.0	0.0	0.0	0.0	0.0	0.0	0.0	1.0E-7	1.0002888834295344E-7	0.0	0.0	0.0	0.0	0.0	0.0	1.0E-7	1.0002888834295344E-7	0.0	0.0	0.0	0.0	0.0	0.0	0.0	0.0	0.0	0.0	0.0	0.0	0.0	0.0	0.0	0.0	0.0	0.0	0.0	0.0	1.0E-7	1.0002888834295344E-7	0.0	0.0	0.0	0.0	0.0	0.0	0.0	0.0	0.0	0.0	2.0E-7	2.0005777668590688E-7	0.0	0.0	0.0	0.0	0.0	0.0	0.0	0.0	0.0	0.0	1.0E-7	1.0002888834295344E-7	0.0	0.0	0.0	0.0	2.0E-7	2.0005777668590688E-7	1.0E-7	1.0002888834295344E-7	0.0	0.0	0.0	0.0	0.0	0.0	0.0	0.0	0.0	0.0	0.0	0.0	5.0E-7	5.001444417147672E-7	1.0E-7	1.0002888834295344E-7	0.0	0.0	0.0	0.0	0.0	0.0	0.0	0.0	0.0	0.0	0.0	0.0	0.0	0.0	0.0	0.0	0.0	0.0	0.0	0.0	0.0	0.0	1.0E-7	1.0002888834295344E-7	0.0	0.0	0.0	0.0	0.0	0.0	0.0	0.0	0.0	0.0	0.0	0.0	6.0E-7	6.001733300577207E-7	1.1E-6	1.100317771772488E-6	0.0	0.0	2.0E-7	2.0005777668590688E-7	1.0E-6	1.0002888834295344E-6	4.0E-7	4.0011555337181377E-7	3.0E-7	3.000866650288603E-7	4.0E-7	4.0011555337181377E-7	4.0E-7	4.0011555337181377E-7	0.0	0.0	0.0	0.0	0.0	0.0	0.0	0.0	0.0	0.0	0.0	0.0	0.0	0.0	0.0	0.0	0.0	0.0	0.0	0.0	0.0	0.0	1.0E-7	1.0002888834295344E-7	1.0E-7	1.0002888834295344E-7	0.0	0.0	2.0E-7	2.0005777668590688E-7	0.0	0.0	0.0	0.0	0.0	0.0	0.0	0.0	0.0	0.0	0.0	0.0	0.0	0.0	1.0E-7	1.0002888834295344E-7	0.0	0	0.0	0.0	0.0	0.0	0.0	0.0	0.0	0.0	0.0	0.0	0.0	0.0	1.0E-7	1.0002888834295344E-7	0.0	0.0	0.0	0.0	0.0	0.0	0.0	0.0	0.0	0.0	0.0	0.0	0.0	0.0	0.0	0.0	0.0	0.0	0.0	0.0	2.0E-7	2.0005777668590688E-7	0.0	0.0	0.0	0.0	0.0	0.0	0.0	0.0	0.0	0.0	0.0	0.0	0.0	0.0	0.0	0.0	0.0	0.0	0.0	0.0	0.0	0.0	0.0	0.0	0.0	0.0	0.0	0.0	0.0	0.0	0.0	0.0	1.0E-7	1.0002888834295344E-7	0.0	0.0	0.0	0.0	1.0E-7	1.0002888834295344E-7	0.0	0.0	0.0	0.0	0.0	0.0	0.0	0.0	0.0	0.0	0.0	0.0	3.0E-7	3.000866650288603E-7	2.0E-7	2.0005777668590688E-7	0.0	0.0	0.0	0.0	2.0E-7	2.0005777668590688E-7	1.3E-6	1.3003755484583949E-6	0.0	0.0	1.6E-6	1.600462213487255E-6	0.0	0.0	0.0	0.0	0.0	0.0	0.0	0.0	0.0	0.0	0.0	0.0	0.0	0.0	0.0	0.0	0.0	0.0	0.0	0.0	0.0	0.0	0.0	0.0	0.0	0.0	0.0	0.0	0.0	0.0	0.0	0.0	0.0	0.0	0.0	0.0	0.0	0.0	0.0	0.0	0.0	0.0	0.0	0.0	0.0	0.0	0.0	0.0	0.0	0.0	0.0	0.0	0.0	0.0	0.0	0.0	0.0	0.0	0.0	0.0	0.0	0.0	0.0	0.0	0.0	0.0	0.0	0.0	0.0	0.0	0.0	0.0	0.0	0.0	0.0	0.0	1.0E-7	1.0002888834295344E-7	0.0	0.0	0.0	0.0	0.0	0.0	0.0	0.0	0.0	0.0	0.0	0.0	0.0	0.0	0.0	0.0	0.0	0.0	0.0	0.0	0.0	0.0	0.0	0.0	0.0	0.0	0.0	0.0	0.0	0.0	0.0	0.0	0.0	0.0	0.0	0.0	0.0	0.0	0.0	0.0	0.0	0.0	0.0	0.0	0.0	0.0	0.0	0.0	0.0	0.0	0.0	0.0	0.0	0.0	0.0	0.0	0.0	0.0	0.0	0.0	0.0	0.0	0.0	0.0	0.0	0.0	0.0	0.0	0.0	0.0	0.0	0.0	1.0E-7	1.0002888834295344E-7	0.0	0.0	0.0	0.0	0.0	0.0	0.0	0.0	0.0	0.0	1.0E-7	1.0002888834295344E-7	0.0	0.0	0.0	0.0	0.0	0.0	0.0	0.0	0.0	0.0	0.0	0.0	0.0	0.0	0.0	0.0	0.0	0.0	1.0E-7	1.0002888834295344E-7	1.0E-7	1.0002888834295344E-7	2.0E-7	2.0005777668590688E-7	2.0E-7	2.0005777668590688E-7	0.0	0.0	0.0	0.0	1.0E-7	1.0002888834295344E-7	1.0E-7	1.0002888834295344E-7	0.0	0.0	0.0	0.0	0.0	0.0	0.0	0.0	1.0E-7	1.0002888834295344E-7	1.0E-7	1.0002888834295344E-7	0.0	0.0	0.0	0.0	2.0E-7	2.0005777668590688E-7	2.0E-7	2.0005777668590688E-7	0.0	0.0	0.0	0.0	0.0	0.0	0.0	0.0	0.0	0.0	0.0	0.0	0.0	0.0	0.0	0.0	0.0	0.0	0.0	0.0	0.0	0.0	0.0	0.0	0.0	0.0	0.0	0.0	0.0	0.0	0.0	0.0	1.0E-7	1.0002888834295344E-7	0.0	0.0	1.0E-7	1.0002888834295344E-7	0.0	0.0	0.0	0.0	0.0	0.0	0.0	0.0	0.0	0.0	0.0	0.0	0.0	0.0	0.0	0.0	0.0	0.0	0.0	0.0	0.0	0.0	0.0	0.0	0.0	0.0	0.0	0.0	0.0	0.0	0.0	0.0	0.0	0.0	1.0E-7	1.0002888834295344E-7	0.0	0.0	0.0	0.0	0.0	0.0	0.0	0.0	0.0	0.0	1.0E-7	1.0002888834295344E-7	0.0	0.0	0.0	0.0	0.0	0.0	0.0	0.0	0.0	0.0	0.0	0.0	0.0	0.0	0.0	0.0	0.0	0.0	0.0	0.0	0.0	0.0	0.0	0.0	0.0	0.0	0.0	0.0	0.0	0.0	0.0	0.0	0.0	0.0	0.0	0.0	0.0	0.0	0.0	0.0	0.0	0.0	0.0	0.0	0.0	0.0	0.0	0.0	0.0	0.0	0.0	0.0	0.0	0.0	0.0	0.0	0.0	0.0	0.0	0.0	0.0	0.0	0.0	0.0	0.0	0.0	0.0	0.0	0.0	0.0	0.0	0.0	0.0	0.0	0.0	0.0	0.0	0.0	0.0	0.0	0.0	0.0	0.0	0.0	0.0	0.0	0.0	0.0	0.0	0.0	0.0	0.0	0.0	0.0	0.0	0.0	0.0	0.0	0.0	0.0	0.0	0.0	0.0	0.0	0.0	0.0	0.0	0.0	0.0	0.0	0.0	0.0	0.0	0.0	0.0	0.0	0.0	0.0	0.0	0.0	0.0	0.0	0.0	0.0	0.0	0.0	0.0	0.0	0.0	0.0	0.0	0.0	0.0	0.0	0.0	0.0	0.0	0.0	0.0	0.0	0.0	0.0	0.0	0.0	0.0	0.0	0.0	0.0	0.0	0.0	0.0	0.0	0.0	0.0	0.0	0.0	0.0	0.0	4.1E-6	4.101184422061092E-6	0.0	0.0	1.0E-7	1.0002888834295344E-7	1.0E-7	1.0002888834295344E-7	0.0	0.0	0.0	0.0	0.0	0.0	1.3E-6	1.3003755484583949E-6	3.0E-7	3.000866650288603E-7	3.0E-7	3.000866650288603E-7	4.0E-7	4.0011555337181377E-7	1.0E-7	1.0002888834295344E-7	0.0	0.0	1.0E-7	1.0002888834295344E-7	0.0	0.0	0.0	0.0	1.0E-7	1.0002888834295344E-7	0.0	0.0	1.0E-7	1.0002888834295344E-7	0.0	0.0	0.0	0.0	0.0	0.0	0.0	0.0	0.0	0.0	0.0	0.0	0.0	0.0	0.0	0.0	0.0	0.0	0.0	0.0	0.0	0.0	0.0	0.0	0.0	0.0	0.0	0.0	0.0	0.0	0.0	0.0	0.0	0.0	0.0	0.0	0.0	0.0	0.0	0.0	0.0	0.0	0.0	0.0	0.0	0.0	1.0E-7	1.0002888834295344E-7	0.0	0.0	1.0E-7	1.0002888834295344E-7	3.0E-7	3.000866650288603E-7	1.0E-7	1.0002888834295344E-7	0.0	0.0	1.0E-7	1.0002888834295344E-7	1.0E-7	1.0002888834295344E-7	1.0E-7	1.0002888834295344E-7	4.0E-7	4.0011555337181377E-7	3.0E-7	3.000866650288603E-7	2.0E-7	2.0005777668590688E-7	1.0E-7	1.0002888834295344E-7	3.0E-7	3.000866650288603E-7	2.0E-7	2.0005777668590688E-7	3.0E-7	3.000866650288603E-7	1.0E-7	1.0002888834295344E-7	1.0E-7	1.0002888834295344E-7	0.0	0.0	1.0E-7	1.0002888834295344E-7	5.0E-7	5.001444417147672E-7	3.0E-7	3.000866650288603E-7	6.0E-7	6.001733300577207E-7	1.0E-7	1.0002888834295344E-7	9.0E-7	9.00259995086581E-7	4.0E-7	4.0011555337181377E-7	1.0E-7	1.0002888834295344E-7	1.0E-7	1.0002888834295344E-7	2.7E-6	2.700779985259743E-6	0.0	0.0	0.0	0.0	6.0E-7	6.001733300577207E-7	3.0E-7	3.000866650288603E-7	0.0	0.0	1.0E-7	1.0002888834295344E-7	0.0	0.0	1.0E-7	1.0002888834295344E-7	2.0E-7	2.0005777668590688E-7	1.0E-7	1.0002888834295344E-7	0.0	0.0	2.0E-7	2.0005777668590688E-7	0.0	0.0	1.0E-7	1.0002888834295344E-7	0.0	0.0	0.0	0.0	0.0	0.0	0.0	0.0	1.0E-7	1.0002888834295344E-7	5.0E-7	5.001444417147672E-7	2.0E-7	2.0005777668590688E-7	2.0E-7	2.0005777668590688E-7	1.0E-7	1.0002888834295344E-7	1.0E-7	1.0002888834295344E-7	4.0E-7	4.0011555337181377E-7	0.0	0.0	0.0	0.0	0.0	0.0	0.0	0.0	0.0	0.0	0.0	0.0	0.0	0.0	0.0	0.0	0.0	0.0	0.0	0.0	0.0	0.0	0.0	0.0	0.0	0.0	0.0	0.0	0.0	0.0	0.0	0.0	0.0	0.0	0.0	0.0	0.0	0.0	0.0	0.0	0.0	0.0	0.0	0.0	0.0	0.0	0.0	0.0	0.0	0.0	0.0	0.0	0.0	0.0	0.0	0.0	0.0	0.0	0.0	0.0	0.0	0.0	0.0	0.0	0.0	0.0	0.0	0.0	0.0	0.0	0.0	0.0	0.0	0.0	0.0	0.0	1.0E-7	1.0002888834295344E-7	1.0E-7	1.0002888834295344E-7	0.0	0.0	0.0	0.0	0.0	0.0	0.0	0.0	0.0	0.0	0.0	0.0	0.0	0.0	0.0	0.0	0.0	0	3.0E-7	0	0.0	0.0	0.0	0.0	0.0	0.0	0.0	0	1.0E-7	1.0002888834295344E-7	0.0	0.0	0.0	0.0	0.0	0.0	0.0	0.0	0.0	0.0	0.0	0.0	0.0	0.0	0.0	0.0	0.0	0.0	0.0	0.0	1.0E-7	1.0002888834295344E-7	0.0	0.0	0.0	0.0	0.0	0.0	1.0E-7	1.0002888834295344E-7	1.0E-7	1.0002888834295344E-7	0.0	0.0	0.0	0.0	0.0	0.0	3.0E-7	3.000866650288603E-7	0.0	0.0	0.0	0.0	0.0	0.0	0.0	0.0	0.0	0.0	0.0	0.0	0.0	0.0	0.0	0.0	1.0E-7	1.0002888834295344E-7	1.0E-7	1.0002888834295344E-7	0.0	0.0	0.0	0.0	0.0	0.0	0.0	0.0	0.0	0.0	0.0	0.0	0.0	0.0	4.0E-7	0	2.0E-7	0	0.0	0.0	1.0E-7	0	0.0	0.0	1.0E-7	1.0002888834295344E-7	1.0E-7	1.0002888834295344E-7	0.0	0.0	0.0	0.0	0.0	0.0	0.0	0.0	0.0	0.0	0.0	0.0	0.0	0.0	1.0E-7	1.0002888834295344E-7	0.0	0.0	0.0	0.0	0.0	0	0.0	0	0.0	0.0	3.0E-7	3.000866650288603E-7	1.0E-7	1.0002888834295344E-7	0.0	0.0	0.0	0.0	0.0	0.0	2.0E-7	2.0005777668590688E-7	0.0	0.0	0.0	0.0	0.0	0.0	0.0	0.0	0.0	0.0	0.0	0.0	0.0	0.0	0.0	0.0	4.0E-7	4.0011555337181377E-7	0.0	0.0	1.0E-7	1.0002888834295344E-7	0.0	0.0	1.0E-7	1.0002888834295344E-7	0.0	0.0	2.0E-7	0	5.0E-7	0	4.0E-7	0	0.0	0.0	0.0	0.0	0.0	0.0	0.0	0.0	0.0	0.0	0.0	0.0	0.0	0.0	0.0	0.0	0.0	0.0	0.0	0.0	0.0	0.0	0.0	0.0	0.0	0.0	0.0	0.0	0.0	0.0	0.0	0.0	4.0E-7	4.0011555337181377E-7	2.0E-7	2.0005777668590688E-7	0.0	0.0	0.0	0.0	0.0	0.0	0.0	0.0	0.0	0.0	3.0E-7	3.000866650288603E-7	0.0	0.0	0.0	0.0	0.0	0.0	0.0	0.0	0.0	0.0	0.0	0.0	0.0	0.0	0.0	0.0	2.0E-7	2.0005777668590688E-7	2.0E-7	2.0005777668590688E-7	0.0	0.0	0.0	0.0	0.0	0.0	0.0	0.0	0.0	0.0	3.0E-7	3.000866650288603E-7	3.0E-7	3.000866650288603E-7	0.0	0.0	1.0E-7	1.0002888834295344E-7	0.0	0.0	0.0	0.0	0.0	0.0	0.0	0.0	0.0	0.0	0.0	0.0	0.0	0.0	0.0	0.0	0.0	0.0	1.0E-7	1.0002888834295344E-7	0.0	0.0	1.0E-7	1.0002888834295344E-7	0.0	0.0	2.0E-7	2.0005777668590688E-7	0.0	0.0	0.0	0.0	0.0	0.0	0.0	0.0	0.0	0.0	0.0	0.0	1.0E-7	1.0002888834295344E-7	0.0	0.0	0.0	0.0	0.0	0.0	0.0	0	0.0	0	0.0	0.0	0.0	0.0	2.0E-7	2.0005777668590688E-7	1.0E-7	1.0002888834295344E-7	0.0	0.0	0.0	0.0	1.0E-7	1.0002888834295344E-7	0.0	0.0	1.0E-7	1.0002888834295344E-7	0.0	0.0	1.0E-7	1.0002888834295344E-7	0.0	0.0	0.0	0.0	1.0E-7	1.0002888834295344E-7	0.0	0.0	2.0E-7	2.0005777668590688E-7	0.0	0.0	0.0	0.0	0.0	0.0	0.0	0.0	0.0	0.0	0.0	0.0	0.0	0.0	0.0	0.0	0.0	0.0	1.0E-7	1.0002888834295344E-7	1.0E-7	1.0002888834295344E-7	0.0	0.0	0.0	0.0	0.0	0.0	0.0	0.0	1.0E-7	1.0002888834295344E-7	0.0	0.0	0.0	0.0	0.0	0.0	0.0	0.0	0.0	0.0	0.0	0.0	0.0	0.0	1.0E-7	1.0002888834295344E-7	0.0	0.0	0.0	0.0	0.0	0.0	0.0	0	0.0	0	0.0	0	0.0	0.0	1.0E-7	1.0002888834295344E-7	0.0	0.0	0.0	0.0	0.0	0.0	0.0	0.0	0.0	0.0	0.0	0.0	0.0	0.0	1.0E-7	1.0002888834295344E-7	0.0	0.0	0.0	0.0	0.0	0.0	0.0	0.0	0.0	0.0	0.0	0.0	0.0	0.0	0.0	0.0	0.0	0.0	2.0E-7	2.0005777668590688E-7	3.0E-7	3.000866650288603E-7	1.1E-6	1.100317771772488E-6	0.0	0.0	0.0	0.0	0.0	0.0	0.0	0.0	0.0	0.0	0.0	0.0	0.0	0.0	1.0E-7	1.0002888834295344E-7	0.0	0.0	0.0	0.0	0.0	0.0	0.0	0	0.0	0.0	0.0	0.0	0.0	0.0	0.0	0.0	0.0	0.0	2.0E-7	2.0005777668590688E-7	5.0E-7	5.001444417147672E-7	0.0	0.0	0.0	0.0	0.0	0.0	0.0	0.0	0.0	0.0	0.0	0.0	0.0	0.0	0.0	0.0	1.0E-7	1.0002888834295344E-7	0.0	0.0	0.0	0.0	0.0	0.0	0.0	0.0	0.0	0.0	0.0	0.0	0.0	0.0	0.0	0.0	0.0	0.0	0.0	0.0	0.0	0.0	0.0	0.0	1.0E-7	1.0002888834295344E-7	0.0	0.0	2.0E-7	2.0005777668590688E-7	0.0	0.0	0.0	0.0	0.0	0.0	0.0	0.0	0.0	0.0	0.0	0.0	0.0	0.0	0.0	0.0	0.0	0.0	0.0	0.0	0.0	0.0	0.0	0.0	0.0	0.0	0.0	0.0	1.0E-7	1.0002888834295344E-7	0.0	0.0	0.0	0.0	0.0	0.0	0.0	0.0	0.0	0.0	0.0	0	0.0	0.0	0.0	0.0	0.0	0.0	0.0	0.0	0.0	0.0	0.0	0.0	0.0	0.0	0.0	0.0	0.0	0.0	0.0	0.0	1.0E-7	1.0002888834295344E-7	1.0E-7	1.0002888834295344E-7	0.0	0.0	0.0	0.0	0.0	0.0	0.0	0.0	0.0	0.0	0.0	0.0	0.0	0.0	1.0E-7	1.0002888834295344E-7	0.0	0.0	0.0	0.0	0.0	0.0	1.0E-7	1.0002888834295344E-7	0.0	0.0	0.0	0.0	0.0	0.0	0.0	0.0	0.0	0.0	0.0	0.0	0.0	0.0	0.0	0.0	0.0	0.0	1.0E-7	1.0002888834295344E-7	0.0	0.0	0.0	0.0	0.0	0.0	0.0	0.0	0.0	0.0	0.0	0.0	0.0	0.0	0.0	0.0	0.0	0.0	0.0	0.0	0.0	0.0	0.0	0.0	0.0	0.0	0.0	0.0	0.0	0.0	0.0	0.0	3.0E-7	3.000866650288603E-7	0.0	0.0	0.0	0.0	0.0	0.0	0.0	0.0	1.0E-7	1.0002888834295344E-7	1.5E-6	1.5004333251443017E-6	6.0E-7	6.001733300577207E-7	0.0	0.0	0.0	0.0	0.0	0.0	0.0	0.0	0.0	0.0	0.0	0.0	0.0	0.0	0.0	0.0	0.0	0.0	0.0	0.0	0.0	0.0	0.0	0.0	0.0	0	0.0	0	0.0	0.0	0.0	0.0	0.0	0.0	0.0	0.0	0.0	0.0	0.0	0.0	4.0E-7	4.0011555337181377E-7	1.1E-6	1.100317771772488E-6	0.0	0.0	0.0	0.0	0.0	0.0	0.0	0.0	0.0	0.0	0.0	0.0	0.0	0.0	0.0	0.0	0.0	0.0	0.0	0.0	0.0	0.0	0.0	0.0	1.0E-7	1.0002888834295344E-7	0.0	0.0	0.0	0.0	1.0E-7	1.0002888834295344E-7	0.0	0.0	0.0	0.0	0.0	0.0	0.0	0.0	0.0	0.0	0.0	0.0	1.9E-6	1.9005488785161155E-6	1.1E-6	1.100317771772488E-6	0.0	0.0	0.0	0.0	0.0	0.0	0.0	0.0	0.0	0.0	0.0	0.0	0.0	0.0	0.0	0.0	0.0	0.0	0.0	0.0	0.0	0.0	0.0	0.0	0.0	0.0	0.0	0.0	0.0	0.0	0.0	0.0	0.0	0.0	0.0	0.0	0.0	0.0	0.0	0.0	1.0E-7	1.0002888834295344E-7	0.0	0.0	0.0	0.0	7.0E-7	7.002022184006741E-7	0.0	0.0	0.0	0.0	0.0	0.0	0.0	0.0	0.0	0.0	0.0	0.0	0.0	0.0	3.0E-7	3.000866650288603E-7	0.0	0.0	0.0	0.0	0.0	0.0	0.0	0.0	0.0	0.0	0.0	0.0	0.0	0	1.8E-6	0	0.0	0	6.0E-7	0	0.0	0	1.3E-6	1.3003755484583949E-6	3.0E-7	3.000866650288603E-7	1.1E-6	1.100317771772488E-6	0.0	0.0	0.0	0.0	0.0	0.0	7.0E-7	7.002022184006741E-7	0.0	0.0	6.6E-6	6.601906630634927E-6	5.0E-7	5.001444417147672E-7	7.1E-6	7.102051072349695E-6	1.8E-6	1.800519990173162E-6	2.0E-7	2.0005777668590688E-7	0.0	0	0.0	0	0.0	0.0	0.0	0.0	0.0	0	6.0E-7	6.001733300577207E-7	0.0	0.0	0.0	0.0	0.0	0.0	0.0	0.0	0.0	0.0	0.0	0.0	0.0	0.0	1.0E-7	1.0002888834295344E-7	0.0	0.0	0.0	0.0	0.0	0.0	0.0	0.0	0.0	0.0	0.0	0.0	0.0	0.0	0.0	0.0	0.0	0.0	1.0E-7	1.0002888834295344E-7	0.0	0.0	0.0	0.0	0.0	0.0	0.0	0.0	0.0	0.0	0.0	0.0	0.0	0.0	0.0	0.0	0.0	0.0	0.0	0.0	0.0	0.0	0.0	0.0	0.0	0.0	0.0	0.0	0.0	0.0	0.0	0.0	1.0E-7	1.0002888834295344E-7	0.0	0.0	0.0	0.0	0.0	0.0	0.0	0.0	0.0	0.0	0.0	0.0	0.0	0.0	0.0	0.0	0.0	0.0	0.0	0.0	0.0	0.0	0.0	0.0	0.0	0.0	0.0	0.0	0.0	0.0	0.0	0.0	0.0	0.0	0.0	0.0	0.0	0.0	0.0	0.0	0.0	0.0	0.0	0.0	0.0	0.0	1.0E-7	1.0002888834295344E-7	0.0	0.0	0.0	0.0	1.0E-7	1.0002888834295344E-7	0.0	0.0	0.0	0.0	0.0	0.0	0.0	0.0	0.0	0.0	0.0	0.0	0.0	0.0	0.0	0.0	0.0	0.0	0.0	0.0	0.0	0.0	0.0	0.0	0.0	0.0	0.0	0.0	0.0	0.0	0.0	0.0	1.0E-7	1.0002888834295344E-7	0.0	0.0	0.0	0.0	0.0	0.0	0.0	0.0	0.0	0.0	0.0	0.0	0.0	0.0	0.0	0.0	0.0	0.0	0.0	0.0	0.0	0.0	1.0E-7	1.0002888834295344E-7	5.0E-7	5.001444417147672E-7	0.0	0.0	0.0	0.0	0.0	0.0	2.0E-7	2.0005777668590688E-7	0.0	0.0	1.0E-7	1.0002888834295344E-7	0.0	0.0	2.0E-7	2.0005777668590688E-7	0.0	0.0	0.0	0.0	2.0E-7	2.0005777668590688E-7	0.0	0.0	0.0	0.0	0.0	0.0	0.0	0.0	0.0	0.0	0.0	0.0	0.0	0.0	0.0	0.0	0.0	0.0	0.0	0.0	0.0	0.0	0.0	0.0	0.0	0.0	0.0	0.0	0.0	0.0	0.0	0.0	0.0	0.0	0.0	0.0	0.0	0.0	0.0	0.0	0.0	0.0	0.0	0.0	0.0	0.0	0.0	0.0	1.0E-7	1.0002888834295344E-7	0.0	0.0	0.0	0.0	0.0	0.0	0.0	0.0	0.0	0.0	0.0	0.0	1.0E-7	1.0002888834295344E-7	0.0	0.0	0.0	0.0	0.0	0.0	0.0	0.0	0.0	0.0	0.0	0.0	0.0	0.0	0.0	0.0	0.0	0.0	1.0E-7	1.0002888834295344E-7	0.0	0.0	0.0	0.0	0.0	0.0	5.0E-7	5.001444417147672E-7	1.7E-6	1.7004911018302086E-6	0.0	0.0	0.0	0.0	0.0	0.0	0.0	0.0	0.0	0.0	2.0E-7	2.0005777668590688E-7	0.0	0.0	0.0	0.0	0.0	0.0	0.0	0.0	0.0	0.0	1.0E-7	1.0002888834295344E-7	0.0	0.0	1.0E-7	1.0002888834295344E-7	0.0	0.0	0.0	0.0	0.0	0.0	0.0	0.0	1.0E-7	1.0002888834295344E-7	0.0	0.0	0.0	0.0	0.0	0.0	0.0	0.0	0.0	0.0	0.0	0.0	0.0	0.0	0.0	0.0	0.0	0.0	0.0	0.0	1.0E-7	1.0002888834295344E-7	0.0	0.0	0.0	0.0	0.0	0.0	2.0E-7	2.0005777668590688E-7	3.0E-7	3.000866650288603E-7	1.0E-7	1.0002888834295344E-7	0.0	0.0	0.0	0.0	0.0	0.0	0.0	0.0	0.0	0.0	0.0	0.0	0.0	0.0	0.0	0.0	0.0	0.0	0.0	0.0	0.0	0.0	0.0	0.0	0.0	0.0	0.0	0.0	0.0	0.0	0.0	0.0	0.0	0.0	0.0	0.0	0.0	0.0	0.0	0.0	0.0	0.0	0.0	0.0	0.0	0.0	0.0	0.0	0.0	0.0	0.0	0.0	0.0	0.0	0.0	0.0	0.0	0.0	0.0	0.0	0.0	0.0	0.0	0.0	0.0	0.0	0.0	0.0	0.0	0.0	0.0	0.0	0.0	0.0	0.0	0.0	0.0	0.0	7.0E-7	7.002022184006741E-7	0.0	0.0	0.0	0.0	0.0	0.0	0.0	0.0	0.0	0.0	0.0	0.0	0.0	0.0	0.0	0.0	0.0	0.0	0.0	0.0	0.0	0.0	0.0	0.0	9.0E-7	9.00259995086581E-7	6.0E-7	6.001733300577207E-7	1.0E-7	1.0002888834295344E-7	0.0	0.0	2.0E-7	2.0005777668590688E-7	1.0E-7	1.0002888834295344E-7	2.0E-7	2.0005777668590688E-7	4.0E-7	4.0011555337181377E-7	0.0	0.0	0.0	0.0	0.0	0.0	0.0	0.0	0.0	0.0	0.0	0.0	0.0	0.0	3.0E-7	3.000866650288603E-7	2.0E-7	2.0005777668590688E-7	9.0E-7	9.00259995086581E-7	0.0	0.0	4.0E-7	4.0011555337181377E-7	0.0	0.0	0.0	0.0	3.0E-7	3.000866650288603E-7	0.0	0.0	0.0	0.0	0.0	0.0	0.0	0.0	0.0	0.0	0.0	0.0	0.0	0.0	0.0	0.0	0.0	0.0	0.0	0.0	0.0	0.0	0.0	0.0	0.0	0.0	0.0	0.0	0.0	0.0	0.0	0.0	0.0	0.0	0.0	0.0	0.0	0.0	0.0	0.0	0.0	0.0	0.0	0.0	0.0	0.0	0.0	0.0	0.0	0.0	0.0	0.0	0.0	0.0	0.0	0.0	0.0	0.0	0.0	0.0	0.0	0.0	0.0	0.0	0.0	0.0	0.0	0.0	0.0	0.0	0.0	0.0	0.0	0.0	0.0	0.0	0.0	0.0	0.0	0.0	0.0	0.0	0.0	0.0	0.0	0.0	0.0	0.0	0.0	0.0	0.0	0.0	0.0	0.0	0.0	0.0	0.0	0.0	0.0	0.0	0.0	0.0	0.0	0.0	0.0	0.0	0.0	0.0	0.0	0.0	0.0	0.0	0.0	0.0	0.0	0.0	0.0	0.0	0.0	0.0	0.0	0.0	0.0	0.0	0.0	0.0	0.0	0.0	0.0	0.0	0.0	0.0	0.0	0.0	0.0	0.0	0.0	0.0	0.0	0.0	0.0	0.0	0.0	0.0	0.0	0.0	0.0	0.0	0.0	0.0	0.0	0.0	0.0	0.0	0.0	0.0	0.0	0.0	0.0	0.0	0.0	0.0	0.0	0.0	0.0	0.0	0.0	0.0	0.0	0.0	0.0	0.0	0.0	0.0	0.0	0.0	0.0	0.0	0.0	0.0	0.0	0.0	0.0	0.0	0.0	0.0	0.0	0.0	0.0	0.0	0.0	0.0	0.0	0.0	0.0	0.0	0.0	0.0	0.0	0.0	0.0	0.0	0.0	0.0	0.0	0.0	0.0	0.0	0.0	0.0	0.0	0.0	0.0	0.0	0.0	0.0	0.0	0.0	0.0	0.0	0.0	0.0	0.0	0.0	0.0	0.0	0.0	0.0	0.0	0.0	0.0	0.0	0.0	0.0	0.0	0.0	0.0	0.0	0.0	0.0	1.2E-6	1.2003466601154413E-6	5.0E-7	5.001444417147672E-7	0.0	0.0	0.0	0.0	0.0	0.0	0.0	0.0	0.0	0.0	0.0	0.0	0.0	0.0	0.0	0.0	0.0	0.0	0.0	0.0	0.0	0.0	0.0	0.0	2.0E-7	2.0005777668590688E-7	2.0E-7	2.0005777668590688E-7	2.0E-7	2.0005777668590688E-7	2.0E-6	2.000577766859069E-6	4.0E-7	4.0011555337181377E-7	0.0	0.0	0.0	0.0	0.0	0.0	0.0	0.0	7.0E-7	7.002022184006741E-7	0.0	0.0	1.0E-7	1.0002888834295344E-7	0.0	0.0	0.0	0.0	0.0	0.0	0.0	0.0	0.0	0.0	0.0	0.0	0.0	0.0	0.0	0.0	0.0	0.0	0.0	0.0	0.0	0.0	0.0	0.0	0.0	0.0	0.0	0.0	1.0E-7	1.0002888834295344E-7	4.0E-7	4.0011555337181377E-7	1.0E-7	1.0002888834295344E-7	0.0	0.0	1.0E-7	1.0002888834295344E-7	1.0E-7	1.0002888834295344E-7	0.0	0.0	0.0	0.0	0.0	0.0	0.0	0.0	0.0	0.0	0.0	0.0	0.0	0.0	0.0	0.0	0.0	0.0	0.0	0.0	0.0	0.0	0.0	0.0	0.0	0.0	0.0	0.0	0.0	0.0	0.0	0.0	0.0	0.0	0.0	0.0	0.0	0.0	6.0E-7	6.001733300577207E-7	0.0	0.0	1.1E-6	1.100317771772488E-6	1.3E-6	1.3003755484583949E-6	1.0E-7	1.0002888834295344E-7	0.0	0.0	0.0	0.0	0.0	0.0	2.0E-7	2.0005777668590688E-7	0.0	0.0	0.0	0.0	1.0E-7	1.0002888834295344E-7	0.0	0.0	1.0E-7	1.0002888834295344E-7	0.0	0.0	0.0	0.0	2.0E-7	2.0005777668590688E-7	0.0	0.0	0.0	0.0	0.0	0.0	0.0	0.0	0.0	0	0.0	0.0	2.0E-7	2.0005777668590688E-7	0.0	0.0	0.0	0.0	0.0	0.0	0.0	0	0.0	0.0	0.0	0.0	0.0	0.0	0.0	0.0	0.0	0.0	0.0	0.0	0.0	0.0	2.0E-7	2.0005777668590688E-7	0.0	0.0	0.0	0.0	0.0	0.0	0.0	0.0	0.0	0.0	0.0	0.0	1.0E-7	1.0002888834295344E-7	0.0	0.0	0.0	0.0	0.0	0.0	0.0	0.0	0.0	0.0	0.0	0.0	0.0	0.0	0.0	0.0	0.0	0.0	0.0	0.0	0.0	0.0	0.0	0.0	0.0	0.0	0.0	0.0	0.0	0.0	0.0	0.0	0.0	0.0	0.0	0.0	0.0	0.0	2.0E-7	2.0005777668590688E-7	2.0E-7	2.0005777668590688E-7	0.0	0.0	0.0	0.0	0.0	0.0	1.0E-7	1.0002888834295344E-7	0.0	0.0	0.0	0.0	0.0	0.0	0.0	0.0	0.0	0.0	0.0	0.0	0.0	0.0	0.0	0.0	0.0	0.0	0.0	0.0	0.0	0.0	0.0	0.0	0.0	0.0	0.0	0.0	0.0	0.0	3.0E-7	3.000866650288603E-7	1.0E-7	1.0002888834295344E-7	9.0E-7	9.00259995086581E-7	1.2E-6	1.2003466601154413E-6	1.0E-7	1.0002888834295344E-7	3.0E-7	3.000866650288603E-7	4.0E-7	4.0011555337181377E-7	4.0E-7	4.0011555337181377E-7	6.0E-7	6.001733300577207E-7	5.0E-7	5.001444417147672E-7	3.0E-7	3.000866650288603E-7	7.0E-7	7.002022184006741E-7	1.2E-6	1.2003466601154413E-6	5.0E-7	5.001444417147672E-7	0.0	0.0	0.0	0.0	0.0	0.0	0.0	0.0	0.0	0.0	0.0	0.0	0.0	0.0	4.0E-7	4.0011555337181377E-7	4.0E-7	4.0011555337181377E-7	8.0E-7	8.002311067436275E-7	0.0	0.0	0.0	0.0	0.0	0.0	0.0	0.0	1.0E-7	1.0002888834295344E-7	0.0	0.0	0.0	0.0	0.0	0.0	0.0	0.0	0.0	0.0	0.0	0.0	0.0	0.0	2.3E-6	2.300664431887929E-6	0.0	0.0	0.0	0.0	0.0	0.0	0.0	0.0	0.0	0.0	0.0	0.0	1.0E-7	1.0002888834295344E-7	0.0	0.0	0.0	0.0	0.0	0.0	1.0E-7	1.0002888834295344E-7	0.0	0.0	0.0	0.0	0.0	0.0	0.0	0.0	1.4E-6	1.4004044368013482E-6	0.0	0.0	0.0	0.0	0.0	0.0	0.0	0.0	0.0	0.0	1.0E-7	1.0002888834295344E-7	2.0E-7	2.0005777668590688E-7	2.0E-7	2.0005777668590688E-7	1.0E-7	1.0002888834295344E-7	0.0	0.0	0.0	0.0	0.0	0.0	0.0	0.0	0.0	0.0	0.0	0.0	0.0	0.0	4.0E-7	4.0011555337181377E-7	1.5E-6	1.5004333251443017E-6	5.0E-7	5.001444417147672E-7	0.0	0.0	7.0E-7	7.002022184006741E-7	6.0E-7	6.001733300577207E-7	1.0E-7	1.0002888834295344E-7	1.0E-7	1.0002888834295344E-7	0.0	0.0	2.0E-7	2.0005777668590688E-7	0.0	0.0	0.0	0.0	0.0	0.0	0.0	0.0	0.0	0.0	0.0	0.0	0.0	0.0	0.0	0.0	0.0	0.0	0.0	0.0	0.0	0.0	0.0	0.0	0.0	0.0	0.0	0.0	0.0	0.0	0.0	0.0	0.0	0.0	0.0	0.0	0.0	0.0	0.0	0.0	0.0	0.0	0.0	0.0	0.0	0.0	0.0	0.0	0.0	0.0	0.0	0.0	1.0E-7	1.0002888834295344E-7	0.0	0.0	0.0	0.0	0.0	0.0	0.0	0.0	0.0	0.0	0.0	0.0	1.0E-7	1.0002888834295344E-7	0.0	0.0	0.0	0.0	0.0	0.0	0.0	0.0	1.0E-7	1.0002888834295344E-7	0.0	0.0	0.0	0.0	0.0	0.0	0.0	0.0	0.0	0.0	8.0E-7	8.002311067436275E-7	0.0	0.0	0.0	0.0	0.0	0.0	0.0	0.0	0.0	0.0	0.0	0.0	0.0	0.0	0.0	0.0	2.0E-7	2.0005777668590688E-7	0.0	0.0	0.0	0.0	0.0	0.0	0.0	0.0	0.0	0.0	0.0	0.0	0.0	0.0	1.0E-7	1.0002888834295344E-7	0.0	0.0	0.0	0.0	0.0	0.0	0.0	0.0	0.0	0.0	4.0E-7	4.0011555337181377E-7	1.0E-7	1.0002888834295344E-7	0.0	0.0	0.0	0.0	0.0	0.0	0.0	0.0	0.0	0.0	0.0	0.0	0.0	0.0	0.0	0.0	0.0	0.0	0.0	0.0	0.0	0.0	0.0	0.0	0.0	0.0	0.0	0.0	0.0	0.0	0.0	0.0	0.0	0.0	0.0	0.0	0.0	0.0	0.0	0.0	0.0	0	0.0	0.0	0.0	0.0	0.0	0.0	0.0	0.0	0.0	0.0	0.0	0.0	0.0	0.0	0.0	0.0	0.0	0.0	0.0	0.0	0.0	0.0	0.0	0.0	0.0	0.0	0.0	0.0	0.0	0.0	0.0	0.0	0.0	0.0	0.0	0.0	0.0	0.0	0.0	0.0	0.0	0.0	0.0	0.0	0.0	0.0	0.0	0.0	0.0	0.0	0.0	0.0	0.0	0.0	0.0	0.0	0.0	0.0	0.0	0.0	0.0	0.0	0.0	0.0	0.0	0.0	0.0	0.0	0.0	0.0	0.0	0.0	0.0	0.0	0.0	0.0	0.0	0.0	0.0	0.0	0.0	0.0	0.0	0.0	0.0	0.0	0.0	0.0	0.0	0.0	0.0	0.0	0.0	0.0	0.0	0.0	0.0	0.0	0.0	0.0	0.0	0.0	0.0	0.0	0.0	0.0	0.0	0.0	0.0	0.0	0.0	0.0	0.0	0.0	0.0	0.0	0.0	0.0	0.0	0.0	0.0	0.0	0.0	0.0	0.0	0.0	0.0	0.0	0.0	0.0	0.0	0.0	0.0	0.0	0.0	0.0	0.0	0.0	0.0	0.0	0.0	0.0	0.0	0.0	0.0	0.0	0.0	0.0	0.0	0.0	1.0E-7	1.0002888834295344E-7	0.0	0.0	0.0	0.0	0.0	0.0	0.0	0.0	0.0	0.0	0.0	0.0	0.0	0.0	1.0E-7	1.0002888834295344E-7	0.0	0.0	1.0E-7	1.0002888834295344E-7	0.0	0.0	1.0E-7	1.0002888834295344E-7	0.0	0.0	1.0E-7	1.0002888834295344E-7	0.0	0.0	0.0	0.0	0.0	0.0	0.0	0.0	0.0	0.0	1.0E-7	1.0002888834295344E-7	1.0E-7	1.0002888834295344E-7	2.0E-7	2.0005777668590688E-7	1.0E-7	1.0002888834295344E-7	0.0	0.0	0.0	0.0	1.0E-7	1.0002888834295344E-7	0.0	0.0	0.0	0.0	0.0	0.0	0.0	0.0	0.0	0.0	2.0E-7	2.0005777668590688E-7	0.0	0.0	0.0	0.0	0.0	0.0	0.0	0.0	0.0	0.0	0.0	0.0	0.0	0.0	0.0	0.0	0.0	0.0	0.0	0.0	0.0	0.0	0.0	0.0	0.0	0.0	0.0	0.0	3.0E-7	3.000866650288603E-7	0.0	0.0	0.0	0.0	2.0E-7	2.0005777668590688E-7	0.0	0.0	0.0	0.0	0.0	0.0	0.0	0.0	0.0	0.0	0.0	0.0	1.0E-7	1.0002888834295344E-7	1.0E-7	1.0002888834295344E-7	0.0	0.0	0.0	0.0	0.0	0.0	1.0E-7	1.0002888834295344E-7	1.0E-7	1.0002888834295344E-7	1.0E-7	1.0002888834295344E-7	2.0E-7	2.0005777668590688E-7	1.0E-7	1.0002888834295344E-7	4.0E-7	4.0011555337181377E-7	3.0E-7	3.000866650288603E-7	1.0E-7	1.0002888834295344E-7	3.0E-7	3.000866650288603E-7	0.0	0.0	3.0E-7	3.000866650288603E-7	1.0E-7	1.0002888834295344E-7	0.0	0.0	2.0E-7	2.0005777668590688E-7	1.0E-7	1.0002888834295344E-7	1.0E-7	1.0002888834295344E-7	0.0	0.0	0.0	0.0	0.0	0.0	1.0E-7	1.0002888834295344E-7	0.0	0.0	1.0E-7	1.0002888834295344E-7	1.0E-7	1.0002888834295344E-7	0.0	0.0	0.0	0.0	0.0	0.0	0.0	0.0	0.0	0.0	0.0	0.0	1.0E-7	1.0002888834295344E-7	0.0	0.0	0.0	0.0	2.0E-7	2.0005777668590688E-7	2.0E-7	2.0005777668590688E-7	1.0E-7	1.0002888834295344E-7	1.0E-7	1.0002888834295344E-7	0.0	0.0	0.0	0.0	0.0	0.0	0.0	0.0	0.0	0.0	0.0	0.0	1.0E-7	1.0002888834295344E-7	0.0	0.0	0.0	0.0	0.0	0.0	0.0	0.0	0.0	0.0	1.0E-7	1.0002888834295344E-7	0.0	0.0	1.0E-7	1.0002888834295344E-7	0.0	0.0	0.0	0.0	0.0	0.0	0.0	0.0	0.0	0.0	0.0	0.0	0.0	0.0	0.0	0.0	0.0	0.0	0.0	0.0	0.0	0.0	0.0	0.0	0.0	0.0	0.0	0.0	0.0	0.0	0.0	0.0	0.0	0.0	0.0	0.0	0.0	0.0	0.0	0.0	0.0	0.0	0.0	0.0	0.0	0.0	0.0	0.0	0.0	0.0	0.0	0.0	0.0	0.0	0.0	0.0	0.0	0.0	0.0	0.0	0.0	0.0	0.0	0.0	0.0	0.0	0.0	0.0	0.0	0.0	0.0	0.0	0.0	0.0	0.0	0.0	0.0	0.0	0.0	0.0	0.0	0.0	0.0	0.0	0.0	0.0	0.0	0.0	0.0	0.0	0.0	0.0	0.0	0.0	0.0	0.0	0.0	0.0	0.0	0.0	0.0	0.0	0.0	0.0	0.0	0.0	0.0	0.0	0.0	0.0	0.0	0.0	0.0	0.0	0.0	0.0	0.0	0.0	0.0	0.0	0.0	0.0	0.0	0.0	0.0	0.0	0.0	0.0	0.0	0.0	0.0	0.0	0.0	0.0	0.0	0.0	0.0	0.0	0.0	0.0	0.0	0.0	0.0	0.0	1.0E-7	1.0002888834295344E-7	0.0	0.0	0.0	0.0	0.0	0.0	0.0	0.0	0.0	0.0	1.0E-7	1.0002888834295344E-7	0.0	0.0	0.0	0.0	0.0	0.0	0.0	0.0	0.0	0.0	0.0	0.0	0.0	0.0	0.0	0.0	0.0	0.0	0.0	0.0	0.0	0.0	0.0	0.0	0.0	0.0	0.0	0.0	0.0	0.0	0.0	0.0	0.0	0.0	0.0	0.0	0.0	0.0	0.0	0.0	1.0E-7	1.0002888834295344E-7	0.0	0.0	0.0	0.0	1.0E-7	1.0002888834295344E-7	0.0	0.0	0.0	0.0	0.0	0.0	0.0	0.0	0.0	0.0	0.0	0.0	0.0	0.0	0.0	0.0	0.0	0.0	0.0	0.0	0.0	0.0	0.0	0.0	0.0	0.0	0.0	0.0	0.0	0.0	0.0	0.0	0.0	0.0	0.0	0.0	0.0	0.0	0.0	0.0	1.0E-7	1.0002888834295344E-7	0.0	0.0	0.0	0.0	1.0E-7	1.0002888834295344E-7	0.0	0.0	0.0	0.0	0.0	0.0	0.0	0.0	0.0	0.0	0.0	0.0	0.0	0.0	0.0	0.0	0.0	0.0	0.0	0.0	0.0	0.0	0.0	0.0	0.0	0.0	0.0	0.0	0.0	0.0	0.0	0.0	0.0	0.0	0.0	0.0	0.0	0.0	0.0	0.0	0.0	0.0	0.0	0.0	0.0	0.0	0.0	0.0	0.0	0.0	0.0	0.0	0.0	0.0	0.0	0.0	0.0	0.0	0.0	0.0	0.0	0.0	0.0	0.0	0.0	0.0	0.0	0.0	0.0	0.0	0.0	0.0	0.0	0.0	1.0E-7	1.0002888834295344E-7	0.0	0.0	0.0	0.0	0.0	0.0	0.0	0.0	0.0	0.0	0.0	0.0	0.0	0.0	0.0	0.0	0.0	0.0	0.0	0.0	0.0	0.0	0.0	0.0	0.0	0.0	0.0	0.0	0.0	0.0	0.0	0.0	0.0	0.0	1.0E-7	1.0002888834295344E-7	0.0	0.0	0.0	0.0	0.0	0.0	0.0	0.0	0.0	0.0	0.0	0.0	0.0	0.0	0.0	0.0	0.0	0.0	0.0	0.0	0.0	0.0	0.0	0.0	0.0	0.0	0.0	0.0	0.0	0.0	0.0	0.0	0.0	0.0	0.0	0.0	0.0	0.0	0.0	0.0	0.0	0.0	0.0	0.0	0.0	0.0	0.0	0.0	0.0	0.0	0.0	0.0	0.0	0.0	0.0	0.0	0.0	0.0	0.0	0.0	0.0	0.0	0.0	0.0	0.0	0.0	0.0	0.0	0.0	0.0	0.0	0.0	0.0	0.0	0.0	0.0	0.0	0.0	0.0	0.0	0.0	0.0	0.0	0.0	0.0	0.0	0.0	0.0	0.0	0.0	0.0	0.0	0.0	0.0	0.0	0.0	0.0	0.0	0.0	0.0	0.0	0.0	0.0	0.0	0.0	0.0	0.0	0.0	0.0	0.0	0.0	0.0	0.0	0.0	0.0	0.0	0.0	0.0	0.0	0.0	0.0	0.0	0.0	0.0	0.0	0.0	0.0	0.0	0.0	0.0	0.0	0.0	0.0	0.0	0.0	0.0	0.0	0.0	0.0	0.0	0.0	0.0	0.0	0.0	0.0	0.0	0.0	0.0	0.0	0.0	0.0	0.0	0.0	0.0	0.0	0.0	0.0	0.0	0.0	0.0	0.0	0.0	0.0	0.0	0.0	0.0	0.0	0.0	0.0	0.0	0.0	0.0	0.0	0.0	0.0	0.0	0.0	0.0	0.0	0.0	0.0	0.0	0.0	0.0	0.0	0.0	0.0	0.0	0.0	0.0	0.0	0.0	0.0	0.0	0.0	0.0	0.0	0.0	0.0	0.0	0.0	0.0	0.0	0.0	0.0	0.0	0.0	0.0	0.0	0.0	0.0	0.0	0.0	0.0	0.0	0.0	0.0	0.0	0.0	0.0	0.0	0.0	0.0	0.0	0.0	0.0	0.0	0.0	0.0	0.0	0.0	0.0	0.0	0.0	0.0	0.0	0.0	0.0	0.0	0.0	0.0	0.0	0.0	0.0	0.0	0.0	0.0	0.0	0.0	0.0	0.0	0.0	0.0	0.0	0.0	0.0	0.0	0.0	0.0	0.0	0.0	0.0	0.0	0.0	0.0	0.0	0.0	0.0	0.0	0.0	0.0	0.0	0.0	0.0	1.0E-7	1.0002888834295344E-7	0.0	0.0	0.0	0.0	0.0	0.0	0.0	0.0	0.0	0.0	0.0	0.0	0.0	0.0	0.0	0.0	0.0	0.0	0.0	0.0	0.0	0.0	0.0	0.0	0.0	0.0	0.0	0.0	0.0	0.0	0.0	0.0	0.0	0.0	0.0	0.0	1.0E-7	1.0002888834295344E-7	1.0E-7	1.0002888834295344E-7	0.0	0.0	0.0	0.0	0.0	0.0	0.0	0.0	0.0	0.0	0.0	0.0	0.0	0.0	0.0	0.0	0.0	0.0	0.0	0.0	0.0	0.0	0.0	0.0	1.0E-7	1.0002888834295344E-7	0.0	0.0	1.0E-7	1.0002888834295344E-7	2.0E-7	2.0005777668590688E-7	0.0	0.0	0.0	0.0	0.0	0.0	0.0	0.0	0.0	0.0	0.0	0.0	0.0	0.0	0.0	0.0	1.0E-7	1.0002888834295344E-7	0.0	0.0	0.0	0.0	1.0E-7	1.0002888834295344E-7	1.0E-7	1.0002888834295344E-7	0.0	0.0	0.0	0.0	1.0E-7	1.0002888834295344E-7	0.0	0.0	0.0	0.0	0.0	0.0	0.0	0.0	0.0	0.0	0.0	0.0	0.0	0.0	0.0	0.0	0.0	0.0	0.0	0.0	1.0E-7	1.0002888834295344E-7	0.0	0.0	0.0	0.0	0.0	0.0	0.0	0.0	0.0	0.0	0.0	0.0	0.0	0.0	1.0E-7	1.0002888834295344E-7	1.0E-7	1.0002888834295344E-7	1.0E-7	1.0002888834295344E-7	1.0E-7	1.0002888834295344E-7	0.0	0.0	0.0	0.0	2.0E-7	2.0005777668590688E-7	0.0	0.0	0.0	0.0	0.0	0.0	0.0	0.0	0.0	0.0	1.0E-7	1.0002888834295344E-7	3.0E-7	3.000866650288603E-7	5.0E-7	5.001444417147672E-7	6.0E-7	6.001733300577207E-7	0.0	0.0	0.0	0.0	0.0	0.0	0.0	0.0	0.0	0.0	0.0	0.0	0.0	0.0	0.0	0.0	0.0	0.0	0.0	0.0	0.0	0.0	0.0	0.0	0.0	0.0	0.0	0.0	0.0	0.0	6.0E-7	6.001733300577207E-7	0.0	0.0	0.0	0.0	0.0	0.0	0.0	0.0	2.0E-7	2.0005777668590688E-7	0.0	0.0	0.0	0.0	0.0	0.0	1.0E-7	1.0002888834295344E-7	0.0	0.0	0.0	0.0	1.3E-6	1.3003755484583949E-6	2.0E-7	2.0005777668590688E-7	0.0	0.0	0.0	0.0	0.0	0.0	0.0	0.0	1.0E-7	1.0002888834295344E-7	0.0	0.0	2.0E-7	2.0005777668590688E-7	2.0E-7	2.0005777668590688E-7	0.0	0.0	0.0	0.0	0.0	0.0	0.0	0.0	0.0	0.0	1.0E-7	1.0002888834295344E-7	1.0E-7	1.0002888834295344E-7	0.0	0.0	0.0	0.0	0.0	0.0	0.0	0.0	0.0	0.0	0.0	0.0	1.0E-7	1.0002888834295344E-7	1.0E-7	1.0002888834295344E-7	1.0E-7	1.0002888834295344E-7	1.0E-7	1.0002888834295344E-7	0.0	0.0	1.0E-7	1.0002888834295344E-7	0.0	0.0	0.0	0.0	0.0	0.0	1.0E-7	1.0002888834295344E-7	0.0	0.0	0.0	0.0	0.0	0.0	0.0	0.0	0.0	0.0	0.0	0.0	1.0E-7	1.0002888834295344E-7	0.0	0.0	2.0E-7	2.0005777668590688E-7	0.0	0.0	0.0	0.0	0.0	0.0	0.0	0.0	0.0	0.0	0.0	0.0	2.0E-7	2.0005777668590688E-7	3.0E-7	3.000866650288603E-7	2.0E-7	2.0005777668590688E-7	2.0E-7	2.0005777668590688E-7	0.0	0.0	0.0	0.0	4.0E-7	4.0011555337181377E-7	5.0E-7	5.001444417147672E-7	2.0E-7	2.0005777668590688E-7	2.0E-7	2.0005777668590688E-7	0.0	0.0	4.0E-7	4.0011555337181377E-7	6.0E-7	6.001733300577207E-7	0.0	0.0	0.0	0.0	0.0	0.0	0.0	0.0	0.0	0.0	0.0	0.0	0.0	0.0	0.0	0.0	0.0	0.0	0.0	0.0	0.0	0.0	0.0	0.0	1.0E-7	1.0002888834295344E-7	0.0	0.0	0.0	0.0	2.0E-7	2.0005777668590688E-7	1.0E-7	1.0002888834295344E-7	2.0E-7	2.0005777668590688E-7	0.0	0.0	0.0	0.0	0.0	0.0	5.0E-7	5.001444417147672E-7	3.0E-7	3.000866650288603E-7	3.0E-7	3.000866650288603E-7	6.0E-7	6.001733300577207E-7	0.0	0.0	0.0	0.0	0.0	0.0	0.0	0.0	0.0	0.0	0.0	0.0	0.0	0.0	0.0	0.0	0.0	0.0	1.0E-7	1.0002888834295344E-7	0.0	0.0	0.0	0.0	0.0	0.0	0.0	0.0	0.0	0.0	0.0	0.0	0.0	0.0	0.0	0.0	0.0	0.0	0.0	0.0	0.0	0.0	0.0	0.0	0.0	0.0	0.0	0.0	0.0	0.0	0.0	0.0	0.0	0.0	0.0	0.0	0.0	0.0	0.0	0.0	0.0	0.0	0.0	0.0	0.0	0.0	0.0	0.0	0.0	0.0	0.0	0.0	0.0	0.0	0.0	0.0	0.0	0.0	0.0	0.0	1.0E-7	1.0002888834295344E-7	1.0E-7	1.0002888834295344E-7	0.0	0.0	0.0	0.0	0.0	0.0	0.0	0.0	0.0	0.0	1.0E-7	1.0002888834295344E-7	0.0	0.0	0.0	0.0	0.0	0.0	0.0	0.0	0.0	0.0	0.0	0.0	0.0	0.0	0.0	0.0	0.0	0.0	0.0	0.0	0.0	0.0	0.0	0.0	0.0	0.0	0.0	0.0	0.0	0.0	0.0	0.0	0.0	0.0	0.0	0.0	0.0	0.0	0.0	0.0	0.0	0.0	0.0	0.0	0.0	0.0	0.0	0.0	0.0	0.0	0.0	0.0	0.0	0.0	0.0	0.0	0.0	0.0	0.0	0.0	0.0	0.0	0.0	0.0	0.0	0.0	0.0	0.0	0.0	0.0	0.0	0.0	0.0	0.0	0.0	0.0	0.0	0.0	0.0	0.0	0.0	0.0	0.0	0.0	0.0	0.0	0.0	0.0	0.0	0.0	0.0	0.0	0.0	0.0	0.0	0.0	0.0	0.0	0.0	0.0	0.0	0.0	0.0	0.0	0.0	0.0	0.0	0.0	0.0	0.0	0.0	0.0	0.0	0.0	0.0	0.0	0.0	0.0	0.0	0.0	0.0	0.0	0.0	0.0	0.0	0.0	0.0	0.0	0.0	0.0	0.0	0.0	0.0	0.0	0.0	0.0	0.0	0.0	0.0	0.0	0.0	0.0	0.0	0.0	0.0	0.0	0.0	0.0	0.0	0.0	0.0	0.0	0.0	0.0	0.0	0.0	0.0	0.0	0.0	0.0	0.0	0.0	0.0	0.0	0.0	0.0	0.0	0.0	0.0	0.0	0.0	0.0	0.0	0.0	0.0	0.0	0.0	0.0	2.0E-7	2.0005777668590688E-7	0.0	0.0	0.0	0.0	0.0	0.0	0.0	0.0	0.0	0.0	0.0	0.0	0.0	0.0	0.0	0.0	0.0	0.0	1.0E-7	1.0002888834295344E-7	0.0	0.0	0.0	0.0	0.0	0.0	0.0	0.0	0.0	0.0	0.0	0.0	0.0	0.0	0.0	0.0	0.0	0.0	0.0	0.0	0.0	0.0	0.0	0.0	0.0	0.0	0.0	0.0	0.0	0.0	0.0	0.0	0.0	0.0	0.0	0.0	0.0	0.0	0.0	0.0	0.0	0.0	0.0	0.0	0.0	0.0	0.0	0.0	0.0	0.0	0.0	0.0	0.0	0.0	0.0	0.0	0.0	0.0	0.0	0.0	0.0	0.0	0.0	0.0	0.0	0.0	0.0	0.0	0.0	0.0	0.0	0.0	0.0	0.0	0.0	0.0	0.0	0.0	0.0	0.0	0.0	0.0	0.0	0.0	0.0	0.0	0.0	0.0	0.0	0.0	0.0	0.0	0.0	0.0	0.0	0.0	0.0	0.0	0.0	0.0	0.0	0.0	0.0	0.0	0.0	0.0	0.0	0.0	0.0	0.0	0.0	0.0	0.0	0.0	0.0	0.0	0.0	0.0	0.0	0.0	0.0	0.0	0.0	0.0	0.0	0.0	0.0	0.0	0.0	0.0	0.0	0.0	0.0	0.0	0.0	0.0	0.0	0.0	2.0E-7	2.0005777668590688E-7	0.0	0.0	0.0	0.0	0.0	0.0	0.0	0.0	0.0	0.0	2.0E-7	2.0005777668590688E-7	3.0E-7	3.000866650288603E-7	0.0	0.0	0.0	0.0	0.0	0.0	1.0E-7	1.0002888834295344E-7	2.0E-7	2.0005777668590688E-7	0.0	0.0	2.0E-7	2.0005777668590688E-7	0.0	0.0	0.0	0.0	0.0	0.0	0.0	0.0	0.0	0.0	4.0E-7	4.0011555337181377E-7	2.0E-7	2.0005777668590688E-7	0.0	0.0	0.0	0.0	0.0	0.0	1.0E-7	1.0002888834295344E-7	0.0	0.0	1.0E-7	1.0002888834295344E-7	2.0E-7	2.0005777668590688E-7	3.0E-7	3.000866650288603E-7	0.0	0.0	0.0	0.0	5.0E-7	5.001444417147672E-7	3.0E-7	3.000866650288603E-7	0.0	0.0	0.0	0.0	0.0	0.0	0.0	0.0	0.0	0.0	0.0	0.0	0.0	0.0	1.0E-7	1.0002888834295344E-7	1.0E-7	1.0002888834295344E-7	0.0	0.0	0.0	0.0	0.0	0.0	0.0	0.0	0.0	0.0	3.0E-7	3.000866650288603E-7	0.0	0.0	0.0	0.0	1.0E-7	1.0002888834295344E-7	0.0	0.0	0.0	0.0	0.0	0.0	0.0	0.0	0.0	0.0	0.0	0.0	0.0	0.0	0.0	0.0	0.0	0.0	0.0	0.0	0.0	0.0	0.0	0.0	0.0	0.0	0.0	0.0	0.0	0.0	0.0	0.0	0.0	0.0	0.0	0.0	1.0E-7	1.0002888834295344E-7	1.0E-7	1.0002888834295344E-7	1.0E-7	1.0002888834295344E-7	7.0E-7	7.002022184006741E-7	0.0	0.0	3.0E-7	3.000866650288603E-7	5.0E-7	5.001444417147672E-7	0.0	0.0	0.0	0.0	0.0	0.0	0.0	0.0	0.0	0.0	0.0	0.0	0.0	0.0	0.0	0.0	0.0	0.0	0.0	0.0	0.0	0.0	0.0	0.0	0.0	0.0	3.0E-7	3.000866650288603E-7	0.0	0.0	0.0	0.0	0.0	0.0	0.0	0.0	6.0E-7	6.001733300577207E-7	1.0E-7	1.0002888834295344E-7	0.0	0.0	0.0	0.0	3.0E-7	3.000866650288603E-7	0.0	0.0	0.0	0.0	0.0	0.0	0.0	0.0	1.0E-7	1.0002888834295344E-7	1.0E-7	1.0002888834295344E-7	0.0	0.0	0.0	0.0	2.0E-7	2.0005777668590688E-7	1.0E-7	1.0002888834295344E-7	0.0	0.0	1.0E-7	1.0002888834295344E-7	0.0	0.0	0.0	0.0	0.0	0.0	1.0E-7	1.0002888834295344E-7	3.0E-7	3.000866650288603E-7	3.0E-7	3.000866650288603E-7	1.0E-7	1.0002888834295344E-7	0.0	0.0	0.0	0.0	0.0	0.0	2.0E-7	2.0005777668590688E-7	0.0	0.0	0.0	0.0	0.0	0.0	0.0	0.0	1.0E-7	1.0002888834295344E-7	0.0	0.0	0.0	0.0	0.0	0.0	0.0	0.0	3.0E-7	3.000866650288603E-7	1.0E-7	1.0002888834295344E-7	0.0	0.0	1.0E-7	1.0002888834295344E-7	1.0E-7	1.0002888834295344E-7	0.0	0.0	1.0E-7	1.0002888834295344E-7	1.0E-7	1.0002888834295344E-7	0.0	0.0	0.0	0.0	0.0	0.0	0.0	0.0	1.0E-7	1.0002888834295344E-7	3.0E-7	3.000866650288603E-7	2.0E-7	2.0005777668590688E-7	0.0	0.0	0.0	0.0	0.0	0.0	1.0E-7	1.0002888834295344E-7	0.0	0.0	0.0	0.0	0.0	0.0	0.0	0.0	0.0	0.0	0.0	0.0	0.0	0.0	0.0	0.0	0.0	0.0	1.0E-7	1.0002888834295344E-7	0.0	0.0	0.0	0.0	1.0E-7	1.0002888834295344E-7	3.0E-7	3.000866650288603E-7	0.0	0.0	0.0	0.0	2.0E-7	2.0005777668590688E-7	3.0E-7	3.000866650288603E-7	0.0	0.0	0.0	0.0	0.0	0.0	1.0E-7	1.0002888834295344E-7	3.0E-7	3.000866650288603E-7	0.0	0.0	0.0	0.0	1.0E-7	1.0002888834295344E-7	0.0	0.0	1.0E-7	1.0002888834295344E-7	0.0	0.0	0.0	0.0	2.0E-7	2.0005777668590688E-7	0.0	0.0	1.0E-7	1.0002888834295344E-7	1.0E-7	1.0002888834295344E-7	0.0	0.0	2.0E-7	2.0005777668590688E-7	1.0E-7	1.0002888834295344E-7	1.0E-7	1.0002888834295344E-7	1.0E-7	1.0002888834295344E-7	3.0E-7	3.000866650288603E-7	2.0E-7	2.0005777668590688E-7	3.0E-7	3.000866650288603E-7	5.0E-7	5.001444417147672E-7	0.0	0.0	0.0	0.0	0.0	0.0	0.0	0.0	0.0	0.0	0.0	0.0	0.0	0.0	0.0	0.0	0.0	0.0	0.0	0.0	0.0	0.0	0.0	0.0	0.0	0.0	0.0	0.0	0.0	0.0	0.0	0.0	0.0	0.0	0.0	0.0	0.0	0.0	0.0	0.0	0.0	0.0	0.0	0.0	0.0	0.0	0.0	0.0	0.0	0.0	0.0	0.0	0.0	0.0	0.0	0.0	0.0	0.0	0.0	0.0	0.0	0.0	0.0	0.0	0.0	0.0	0.0	0.0	0.0	0.0	1.0E-7	1.0002888834295344E-7	0.0	0.0	1.0E-7	1.0002888834295344E-7	0.0	0.0	4.0E-7	4.0011555337181377E-7	0.0	0.0	0.0	0.0	2.0E-7	2.0005777668590688E-7	1.0E-7	1.0002888834295344E-7	3.0E-7	3.000866650288603E-7	4.0E-7	4.0011555337181377E-7	1.0E-7	1.0002888834295344E-7	2.0E-7	2.0005777668590688E-7	0.0	0.0	1.0E-7	1.0002888834295344E-7	1.0E-7	1.0002888834295344E-7	0.0	0.0	6.0E-7	6.001733300577207E-7	7.0E-7	7.002022184006741E-7	1.0E-7	1.0002888834295344E-7	0.0	0.0	0.0	0.0	0.0	0.0	0.0	0.0	0.0	0.0	0.0	0.0	0.0	0.0	0.0	0.0	0.0	0.0	0.0	0.0	1.0E-7	1.0002888834295344E-7	0.0	0.0	1.0E-7	1.0002888834295344E-7	0.0	0.0	4.0E-7	4.0011555337181377E-7	7.0E-7	7.002022184006741E-7	4.0E-7	4.0011555337181377E-7	1.0E-7	1.0002888834295344E-7	0.0	0.0	1.0E-7	1.0002888834295344E-7	1.1E-6	1.100317771772488E-6	1.0E-7	1.0002888834295344E-7	4.0E-7	4.0011555337181377E-7	0.0	0.0	0.0	0.0	0.0	0.0	0.0	0.0	0.0	0.0	0.0	0.0	0.0	0.0	0.0	0.0	0.0	0.0	0.0	0.0	0.0	0.0	0.0	0.0	2.0E-7	2.0005777668590688E-7	0.0	0.0	0.0	0.0	0.0	0.0	0.0	0.0	0.0	0.0	5.0E-7	5.001444417147672E-7	0.0	0.0	0.0	0.0	1.0E-7	1.0002888834295344E-7	0.0	0.0	0.0	0.0	1.0E-7	1.0002888834295344E-7	0.0	0.0	0.0	0.0	0.0	0.0	2.0E-7	2.0005777668590688E-7	1.0E-7	1.0002888834295344E-7	0.0	0.0	0.0	0.0	0.0	0.0	0.0	0.0	0.0	0.0	0.0	0.0	0.0	0.0	0.0	0.0	0.0	0.0	0.0	0.0	0.0	0.0	0.0	0.0	0.0	0.0	0.0	0.0	0.0	0.0	0.0	0.0	0.0	0.0	0.0	0.0	0.0	0.0	0.0	0.0	0.0	0.0	0.0	0.0	0.0	0.0	0.0	0.0	0.0	0.0	0.0	0.0	0.0	0.0	0.0	0.0	0.0	0.0	0.0	0.0	0.0	0.0	0.0	0.0	0.0	0.0	0.0	0.0	0.0	0.0	0.0	0.0	0.0	0.0	0.0	0.0	0.0	0.0	0.0	0.0	0.0	0.0	0.0	0.0	0.0	0.0	0.0	0.0	0.0	0.0	0.0	0.0	0.0	0.0	0.0	0.0	0.0	0.0	0.0	0.0	0.0	0.0	0.0	0.0	0.0	0.0	0.0	0.0	0.0	0.0	0.0	0.0	0.0	0.0	0.0	0.0	0.0	0.0	0.0	0.0	0.0	0.0	0.0	0.0	0.0	0.0	0.0	0.0	0.0	0.0	0.0	0.0	0.0	0.0	0.0	0.0	0.0	0.0	0.0	0.0	0.0	0.0	0.0	0.0	0.0	0.0	0.0	0.0	0.0	0.0	0.0	0.0	1.0E-7	1.0002888834295344E-7	0.0	0.0	0.0	0.0	0.0	0.0	1.0E-7	1.0002888834295344E-7	0.0	0.0	0.0	0.0	0.0	0.0	0.0	0.0	0.0	0.0	0.0	0.0	0.0	0.0	0.0	0.0	0.0	0.0	0.0	0.0	0.0	0.0	0.0	0.0	0.0	0.0	0.0	0.0	0.0	0.0	0.0	0.0	0.0	0.0	0.0	0.0	0.0	0.0	0.0	0.0	0.0	0.0	0.0	0.0	0.0	0.0	0.0	0.0	0.0	0.0	0.0	0.0	0.0	0.0	0.0	0.0	0.0	0.0	0.0	0.0	0.0	0.0	0.0	0.0	0.0	0.0	0.0	0.0	0.0	0.0	0.0	0.0	0.0	0.0	0.0	0.0	0.0	0.0	0.0	0.0	0.0	0.0	0.0	0.0	0.0	0.0	0.0	0.0	0.0	0.0	0.0	0.0	0.0	0.0	0.0	0.0	0.0	0.0	0.0	0.0	0.0	0.0	0.0	0.0	0.0	0.0	0.0	0.0	0.0	0.0	0.0	0.0	0.0	0.0	0.0	0.0	0.0	0.0	0.0	0.0	0.0	0.0	0.0	0.0	0.0	0.0	0.0	0.0	0.0	0.0	0.0	0.0	0.0	0.0	0.0	0.0	0.0	0.0	0.0	0.0	0.0	0.0	0.0	0.0	0.0	0.0	0.0	0.0	0.0	0.0	0.0	0.0	0.0	0.0	0.0	0.0	0.0	0.0	0.0	0.0	0.0	0.0	0.0	0.0	0.0	0.0	0.0	0.0	0.0	0.0	0.0	0.0	0.0	0.0	0.0	0.0	0.0	0.0	0.0	0.0	0.0	0.0	0.0	0.0	0.0	0.0	0.0	0.0	0.0	0.0	0.0	0.0	0.0	0.0	0.0	0.0	0.0	0.0	0.0	0.0	0.0	0.0	9.0E-7	9.00259995086581E-7	1.0E-7	1.0002888834295344E-7	0.0	0	0.0	0	0.0	0.0	0.0	0.0	0.0	0.0	0.0	0.0	0.0	0.0	0.0	0.0	0.0	0.0	0.0	0.0	1.0E-7	1.0002888834295344E-7	0.0	0.0	1.8E-6	1.800519990173162E-6	0.0	0.0	0.0	0.0	0.0	0.0	0.0	0.0	0.0	0.0	0.0	0.0	2.0E-7	2.0005777668590688E-7	0.0	0.0	4.0E-7	4.0011555337181377E-7	2.0E-7	2.0005777668590688E-7	6.0E-7	6.001733300577207E-7	1.0E-7	1.0002888834295344E-7	3.0E-7	3.000866650288603E-7	3.0E-7	3.000866650288603E-7	5.0E-7	5.001444417147672E-7	1.0E-6	1.0002888834295344E-6	3.0E-7	3.000866650288603E-7	0.0	0.0	0.0	0.0	0.0	0.0	1.0E-7	1.0002888834295344E-7	3.0E-7	3.000866650288603E-7	2.0E-7	2.0005777668590688E-7	1.0E-7	1.0002888834295344E-7	1.0E-7	1.0002888834295344E-7	1.0E-7	1.0002888834295344E-7	1.0E-7	1.0002888834295344E-7	0.0	0.0	3.0E-7	3.000866650288603E-7	0.0	0.0	1.0E-7	1.0002888834295344E-7	0.0	0.0	0.0	0.0	0.0	0.0	0.0	0.0	3.0E-7	3.000866650288603E-7	2.0E-7	2.0005777668590688E-7	0.0	0.0	0.0	0.0	0.0	0.0	0.0	0.0	1.0E-7	1.0002888834295344E-7	0.0	0.0	0.0	0.0	1.0E-7	1.0002888834295344E-7	0.0	0.0	0.0	0.0	0.0	0.0	2.0E-7	2.0005777668590688E-7	2.0E-7	2.0005777668590688E-7	8.0E-7	8.002311067436275E-7	0.0	0.0	0.0	0.0	0.0	0.0	0.0	0.0	0.0	0.0	0.0	0.0	0.0	0.0	0.0	0.0	0.0	0.0	0.0	0.0	0.0	0.0	0.0	0.0	0.0	0.0	0.0	0.0	0.0	0.0	0.0	0.0	0.0	0.0	0.0	0.0	0.0	0.0	0.0	0.0	0.0	0.0	0.0	0.0	0.0	0.0	0.0	0.0	0.0	0.0	0.0	0.0	0.0	0.0	0.0	0.0	0.0	0.0	0.0	0.0	4.0E-7	4.0011555337181377E-7	3.0E-7	3.000866650288603E-7	0.0	0.0	0.0	0.0	0.0	0.0	0.0	0.0	0.0	0.0	0.0	0.0	0.0	0.0	0.0	0.0	0.0	0.0	0.0	0.0	0.0	0.0	0.0	0.0	0.0	0.0	0.0	0.0	0.0	0.0	0.0	0.0	0.0	0.0	0.0	0.0	0.0	0.0	0.0	0.0	0.0	0.0	0.0	0.0	0.0	0.0	0.0	0.0	0.0	0.0	0.0	0.0	0.0	0.0	0.0	0.0	0.0	0.0	1.0E-7	1.0002888834295344E-7	1.0E-7	1.0002888834295344E-7	0.0	0.0	0.0	0.0	0.0	0.0	0.0	0.0	0.0	0.0	3.0E-7	3.000866650288603E-7	3.0E-7	3.000866650288603E-7	5.0E-7	5.001444417147672E-7	3.0E-7	3.000866650288603E-7	2.0E-7	2.0005777668590688E-7	7.0E-7	7.002022184006741E-7	2.0E-7	2.0005777668590688E-7	2.0E-7	2.0005777668590688E-7	1.0E-7	1.0002888834295344E-7	1.0E-7	1.0002888834295344E-7	3.0E-7	3.000866650288603E-7	8.0E-7	8.002311067436275E-7	1.0E-7	1.0002888834295344E-7	3.0E-7	3.000866650288603E-7	3.0E-7	3.000866650288603E-7	2.0E-7	2.0005777668590688E-7	5.0E-7	5.001444417147672E-7	3.0E-7	3.000866650288603E-7	0.0	0.0	0.0	0.0	0.0	0.0	0.0	0.0	0.0	0.0	0.0	0.0	0.0	0.0	0.0	0.0	0.0	0.0	0.0	0.0	0.0	0.0	0.0	0.0	0.0	0.0	0.0	0.0	0.0	0.0	0.0	0.0	0.0	0.0	0.0	0.0	0.0	0.0	0.0	0.0	0.0	0.0	2.0E-7	2.0005777668590688E-7	2.4E-6	2.4006933202308826E-6	8.0E-7	8.002311067436275E-7	2.0E-7	2.0005777668590688E-7	3.0E-7	3.000866650288603E-7	3.0E-7	3.000866650288603E-7	0.0	0.0	0.0	0.0	0.0	0.0	0.0	0.0	0.0	0.0	0.0	0.0	0.0	0.0	0.0	0.0	0.0	0.0	0.0	0.0	0.0	0.0	0.0	0.0	0.0	0.0	0.0	0.0	0.0	0.0	0.0	0.0	0.0	0.0	0.0	0.0	0.0	0.0	0.0	0.0	0.0	0.0	0.0	0.0	7.0E-7	7.002022184006741E-7	6.0E-7	6.001733300577207E-7	2.8E-6	2.8008088736026964E-6	7.0E-7	7.002022184006741E-7	0.0	0.0	0.0	0.0	0.0	0.0	0.0	0.0	0.0	0.0	0.0	0.0	0.0	0.0	0.0	0.0	0.0	0.0	0.0	0.0	0.0	0.0	0.0	0.0	0.0	0.0	0.0	0.0	0.0	0.0	0.0	0.0	0.0	0.0	0.0	0.0	0.0	0.0	0.0	0.0	0.0	0.0	0.0	0.0	0.0	0.0	0.0	0.0	2.0E-7	2.0005777668590688E-7	2.0E-7	2.0005777668590688E-7	2.0E-7	2.0005777668590688E-7	0.0	0.0	0.0	0.0	6.0E-7	6.001733300577207E-7	0.0	0.0	0.0	0.0	0.0	0.0	0.0	0.0	0.0	0.0	7.0E-7	7.002022184006741E-7	2.0E-7	2.0005777668590688E-7	2.0E-7	2.0005777668590688E-7	5.0E-7	5.001444417147672E-7	0.0	0.0	1.0E-7	1.0002888834295344E-7	1.0E-7	1.0002888834295344E-7	0.0	0.0	0.0	0.0	0.0	0.0	0.0	0.0	1.3E-6	1.3003755484583949E-6	7.0E-7	7.002022184006741E-7	0.0	0.0	0.0	0.0	0.0	0.0	0.0	0.0	0.0	0.0	0.0	0.0	0.0	0.0	0.0	0.0	0.0	0.0	0.0	0.0	0.0	0.0	0.0	0.0	0.0	0.0	0.0	0.0	0.0	0.0	0.0	0.0	1.0E-7	1.0002888834295344E-7	0.0	0.0	0.0	0.0	0.0	0.0	1.0E-7	1.0002888834295344E-7	0.0	0.0	0.0	0.0	0.0	0.0	0.0	0.0	0.0	0.0	0.0	0.0	0.0	0.0	0.0	0.0	0.0	0.0	0.0	0.0	0.0	0.0	0.0	0.0	0.0	0.0	0.0	0.0	0.0	0.0	0.0	0.0	0.0	0.0	0.0	0.0	0.0	0.0	0.0	0.0	0.0	0.0	0.0	0.0	0.0	0.0	0.0	0.0	0.0	0.0	0.0	0.0	0.0	0.0	1.0E-7	1.0002888834295344E-7	0.0	0.0	0.0	0.0	0.0	0.0	0.0	0.0	0.0	0.0	0.0	0.0	0.0	0.0	1.0E-7	1.0002888834295344E-7	0.0	0.0	0.0	0.0	0.0	0.0	0.0	0.0	0.0	0.0	0.0	0.0	0.0	0.0	0.0	0.0	0.0	0.0	0.0	0.0	0.0	0.0	1.0E-7	1.0002888834295344E-7	0.0	0.0	0.0	0.0	0.0	0.0	0.0	0.0	0.0	0.0	0.0	0.0	0.0	0.0	0.0	0.0	0.0	0.0	0.0	0.0	0.0	0.0	0.0	0.0	0.0	0.0	0.0	0.0	0.0	0.0	0.0	0.0	0.0	0.0	0.0	0.0	0.0	0.0	0.0	0.0	4.0E-7	4.0011555337181377E-7	5.0E-7	5.001444417147672E-7	6.0E-7	6.001733300577207E-7	7.0E-7	7.002022184006741E-7	6.0E-7	6.001733300577207E-7	6.0E-7	6.001733300577207E-7	2.0E-7	2.0005777668590688E-7	4.0E-7	4.0011555337181377E-7	9.0E-7	9.00259995086581E-7	2.0E-7	2.0005777668590688E-7	1.3E-6	1.3003755484583949E-6	6.0E-7	6.001733300577207E-7	3.0E-7	3.000866650288603E-7	1.2E-6	1.2003466601154413E-6	4.0E-7	4.0011555337181377E-7	3.0E-7	3.000866650288603E-7	3.0E-7	3.000866650288603E-7	2.0E-7	2.0005777668590688E-7	5.0E-7	5.001444417147672E-7	1.0E-6	1.0002888834295344E-6	3.0E-7	3.000866650288603E-7	1.0E-6	1.0002888834295344E-6	9.0E-7	9.00259995086581E-7	7.0E-7	7.002022184006741E-7	2.0E-7	2.0005777668590688E-7	1.0E-7	1.0002888834295344E-7	3.0E-7	3.000866650288603E-7	0.0	0.0	5.0E-7	5.001444417147672E-7	5.0E-7	5.001444417147672E-7	0.0	0.0	3.0E-7	3.000866650288603E-7	4.0E-7	4.0011555337181377E-7	1.0E-7	1.0002888834295344E-7	1.3E-6	1.3003755484583949E-6	4.0E-7	4.0011555337181377E-7	3.0E-7	3.000866650288603E-7	6.0E-7	6.001733300577207E-7	2.0E-7	2.0005777668590688E-7	7.0E-7	7.002022184006741E-7	3.0E-7	3.000866650288603E-7	4.0E-7	4.0011555337181377E-7	0.0	0.0	3.0E-7	3.000866650288603E-7	6.0E-7	6.001733300577207E-7	0.0	0.0	3.0E-7	3.000866650288603E-7	6.0E-7	6.001733300577207E-7	0.0	0.0	0.0	0.0	0.0	0.0	0.0	0.0	0.0	0.0	0.0	0.0	1.0E-7	1.0002888834295344E-7	0.0	0.0	0.0	0.0	0.0	0.0	0.0	0.0	0.0	0.0	0.0	0.0	0.0	0.0	0.0	0.0	0.0	0.0	0.0	0.0	1.0E-7	1.0002888834295344E-7	0.0	0.0	0.0	0.0	0.0	0.0	0.0	0.0	0.0	0.0	0.0	0.0	0.0	0.0	0.0	0.0	0.0	0.0	0.0	0.0	0.0	0.0	0.0	0.0	0.0	0.0	0.0	0.0	1.0E-7	1.0002888834295344E-7	0.0	0.0	1.0E-7	1.0002888834295344E-7	0.0	0.0	0.0	0.0	0.0	0.0	1.0E-7	1.0002888834295344E-7	0.0	0.0	0.0	0.0	0.0	0.0	0.0	0.0	0.0	0.0	0.0	0.0	0.0	0.0	6.0E-7	6.001733300577207E-7	7.0E-7	7.002022184006741E-7	8.3E-6	8.302397732465136E-6	0.0	0.0	4.0E-7	4.0011555337181377E-7	3.0E-7	3.000866650288603E-7	0.0	0.0	0.0	0.0	0.0	0.0	0.0	0.0	0.0	0.0	0.0	0.0	0.0	0.0	0.0	0.0	0.0	0.0	0.0	0.0	0.0	0.0	0.0	0.0	0.0	0.0	0.0	0.0	0.0	0.0	0.0	0.0	2.0E-7	2.0005777668590688E-7	0.0	0.0	0.0	0.0	2.0E-7	2.0005777668590688E-7	1.0E-7	1.0002888834295344E-7	1.0E-7	1.0002888834295344E-7	1.0E-7	1.0002888834295344E-7	4.0E-7	4.0011555337181377E-7	0.0	0.0	0.0	0.0	0.0	0.0	0.0	0.0	0.0	0.0	0.0	0.0	0.0	0.0	3.0E-7	3.000866650288603E-7	2.0E-7	2.0005777668590688E-7	0.0	0.0	1.0E-7	1.0002888834295344E-7	0.0	0.0	0.0	0.0	0.0	0.0	0.0	0.0	0.0	0.0	0.0	0.0	0.0	0.0	1.0E-7	1.0002888834295344E-7	0.0	0.0	0.0	0.0	0.0	0.0	0.0	0.0	0.0	0.0	0.0	0.0	0.0	0.0	0.0	0.0	0.0	0.0	0.0	0.0	0.0	0.0	0.0	0.0	0.0	0.0	0.0	0.0	0.0	0.0	0.0	0.0	0.0	0.0	0.0	0.0	0.0	0.0	0.0	0	0.0	0.0	0.0	0.0	0.0	0.0	0.0	0.0	0.0	0.0	0.0	0.0	0.0	0.0	0.0	0.0	0.0	0.0	0.0	0.0	0.0	0.0	1.0E-6	1.0002888834295344E-6	0.0	0.0	0.0	0.0	4.0E-7	4.0011555337181377E-7	0.0	0.0	0.0	0.0	2.0E-7	2.0005777668590688E-7	0.0	0.0	0.0	0.0	0.0	0.0	0.0	0.0	0.0	0.0	0.0	0.0	1.2E-6	1.2003466601154413E-6	1.0E-6	1.0002888834295344E-6	0.0	0.0	0.0	0.0	0.0	0.0	0.0	0.0	0.0	0.0	0.0	0.0	0.0	0.0	0.0	0.0	0.0	0.0	0.0	0.0	0.0	0.0	0.0	0.0	0.0	0.0	1.0E-7	1.0002888834295344E-7	0.0	0.0	0.0	0.0	0.0	0.0	0.0	0.0	0.0	0.0	0.0	0.0	1.0E-7	1.0002888834295344E-7	0.0	0.0	0.0	0.0	0.0	0.0	0.0	0.0	0.0	0.0	0.0	0.0	0.0	0.0	0.0	0.0	0.0	0.0	0.0	0.0	0.0	0.0	0.0	0.0	0.0	0.0	0.0	0.0	0.0	0.0	0.0	0.0	1.0E-7	1.0002888834295344E-7	0.0	0.0	0.0	0.0	0.0	0.0	0.0	0.0	0.0	0.0	0.0	0.0	0.0	0.0	0.0	0.0	0.0	0.0	0.0	0.0	0.0	0.0	2.0E-7	2.0005777668590688E-7	0.0	0.0	3.0E-7	3.000866650288603E-7	1.0E-7	1.0002888834295344E-7	0.0	0.0	0.0	0.0	0.0	0.0	0.0	0.0	0.0	0.0	0.0	0.0	0.0	0.0	0.0	0.0	0.0	0.0	0.0	0.0	1.0E-7	1.0002888834295344E-7	0.0	0.0	0.0	0.0	0.0	0.0	0.0	0.0	0.0	0.0	0.0	0.0	0.0	0.0	0.0	0.0	0.0	0.0	0.0	0.0	0.0	0.0	0.0	0.0	0.0	0.0	0.0	0.0	0.0	0.0	0.0	0.0	0.0	0.0	0.0	0.0	0.0	0.0	0.0	0.0	0.0	0.0	0.0	0.0	0.0	0.0	0.0	0.0	1.0E-7	1.0002888834295344E-7	0.0	0.0	0.0	0.0	1.0E-7	1.0002888834295344E-7	0.0	0.0	0.0	0.0	0.0	0.0	1.0E-7	1.0002888834295344E-7	0.0	0.0	0.0	0.0	0.0	0.0	2.0E-7	2.0005777668590688E-7	1.0E-7	1.0002888834295344E-7	2.0E-7	2.0005777668590688E-7	2.0E-7	2.0005777668590688E-7	0.0	0.0	0.0	0.0	1.0E-7	1.0002888834295344E-7	0.0	0.0	0.0	0.0	0.0	0.0	0.0	0.0	0.0	0.0	0.0	0.0	0.0	0.0	0.0	0.0	0.0	0.0	0.0	0.0	0.0	0.0	0.0	0.0	0.0	0.0	0.0	0.0	0.0	0.0	0.0	0.0	0.0	0.0	2.0E-7	2.0005777668590688E-7	1.0E-7	1.0002888834295344E-7	0.0	0.0	0.0	0.0	0.0	0.0	1.0E-7	1.0002888834295344E-7	0.0	0.0	0.0	0.0	0.0	0.0	0.0	0.0	0.0	0.0	0.0	0.0	0.0	0.0
24A	1.0E7	9994631.0	1.944E-4	1.8750066910924474E-4	0.0	0.0	0.0	0.0	0.0	0.0	0.0	0.0	3.0E-7	3.0016115652493826E-7	0.0	0.0	0.0	0.0	1.0E-7	1.0005371884164608E-7	0.0	0.0	0.0	0.0	1.0E-7	1.0005371884164608E-7	0.0	0.0	0.0	0.0	0.0	0.0	0.0	0.0	0.0	0.0	0.0	0.0	0.0	0.0	0.0	0.0	0.0	0.0	0.0	0.0	0.0	0.0	0.0	0.0	0.0	0.0	0.0	0.0	2.0E-7	2.0010743768329216E-7	0.0	0.0	0.0	0.0	0.0	0.0	0.0	0.0	0.0	0.0	0.0	0	0.0	0.0	0.0	0.0	0.0	0.0	1.0E-7	1.0005371884164608E-7	1.0E-7	1.0005371884164608E-7	0.0	0.0	0.0	0.0	0.0	0.0	0.0	0.0	0.0	0.0	0.0	0.0	0.0	0.0	0.0	0.0	1.0E-7	1.0005371884164608E-7	0.0	0.0	0.0	0.0	0.0	0.0	0.0	0.0	3.0E-7	3.0016115652493826E-7	1.0E-7	1.0005371884164608E-7	0.0	0.0	0.0	0.0	0.0	0.0	0.0	0.0	0.0	0.0	0.0	0.0	0.0	0.0	0.0	0.0	0.0	0.0	0.0	0.0	0.0	0.0	0.0	0.0	0.0	0.0	0.0	0.0	0.0	0.0	0.0	0.0	0.0	0.0	0.0	0.0	0.0	0.0	0.0	0.0	0.0	0.0	0.0	0.0	0.0	0.0	0.0	0.0	0.0	0.0	0.0	0.0	0.0	0.0	0.0	0.0	0.0	0.0	0.0	0.0	0.0	0.0	0.0	0.0	0.0	0.0	0.0	0.0	0.0	0.0	0.0	0.0	0.0	0.0	0.0	0.0	0.0	0.0	0.0	0.0	0.0	0.0	0.0	0.0	0.0	0.0	0.0	0.0	0.0	0.0	0.0	0.0	0.0	0.0	0.0	0.0	0.0	0.0	0.0	0.0	0.0	0.0	0.0	0.0	0.0	0.0	0.0	0.0	0.0	0.0	0.0	0.0	0.0	0.0	0.0	0.0	0.0	0.0	0.0	0.0	0.0	0.0	0.0	0.0	0.0	0.0	0.0	0.0	0.0	0.0	0.0	0.0	0.0	0.0	0.0	0.0	0.0	0.0	0.0	0.0	0.0	0.0	0.0	0.0	0.0	0.0	0.0	0.0	0.0	0.0	0.0	0.0	0.0	0.0	0.0	0.0	0.0	0.0	0.0	0.0	0.0	0.0	0.0	0.0	0.0	0.0	0.0	0.0	0.0	0.0	0.0	0.0	0.0	0.0	0.0	0.0	0.0	0.0	0.0	0.0	0.0	0.0	1.0E-7	1.0005371884164608E-7	5.0E-7	5.002685942082305E-7	0.0	0.0	0.0	0.0	0.0	0.0	0.0	0.0	1.0E-7	1.0005371884164608E-7	0.0	0.0	0.0	0.0	0.0	0.0	0.0	0.0	0.0	0.0	0.0	0.0	0.0	0.0	0.0	0.0	0.0	0.0	0.0	0.0	0.0	0.0	0.0	0.0	0.0	0.0	0.0	0.0	2.0E-6	2.001074376832922E-6	0.0	0.0	0.0	0.0	0.0	0.0	0.0	0.0	0.0	0.0	0.0	0.0	0.0	0.0	0.0	0.0	0.0	0.0	0.0	0.0	0.0	0.0	0.0	0.0	0.0	0.0	0.0	0.0	0.0	0.0	0.0	0.0	0.0	0.0	0.0	0.0	0.0	0.0	0.0	0.0	0.0	0.0	0.0	0.0	0.0	0.0	0.0	0.0	0.0	0.0	0.0	0.0	0.0	0.0	0.0	0.0	0.0	0.0	0.0	0.0	0.0	0.0	0.0	0.0	1.0E-7	1.0005371884164608E-7	0.0	0.0	0.0	0.0	0.0	0.0	0.0	0.0	0.0	0.0	1.0E-7	1.0005371884164608E-7	0.0	0.0	0.0	0.0	0.0	0.0	0.0	0.0	0.0	0.0	1.0E-7	1.0005371884164608E-7	0.0	0.0	0.0	0.0	1.0E-7	1.0005371884164608E-7	2.0E-7	2.0010743768329216E-7	0.0	0.0	1.0E-7	1.0005371884164608E-7	4.0E-7	4.0021487536658433E-7	0.0	0.0	1.0E-7	1.0005371884164608E-7	0.0	0.0	0.0	0.0	0.0	0.0	0.0	0.0	0.0	0.0	0.0	0.0	0.0	0.0	0.0	0.0	0.0	0.0	0.0	0.0	0.0	0.0	1.0E-7	1.0005371884164608E-7	0.0	0.0	0.0	0	0.0	0.0	0.0	0.0	0.0	0.0	0.0	0.0	0.0	0.0	0.0	0.0	0.0	0.0	0.0	0.0	0.0	0.0	0.0	0.0	0.0	0.0	0.0	0.0	0.0	0.0	0.0	0.0	0.0	0.0	0.0	0.0	0.0	0.0	0.0	0.0	0.0	0.0	0.0	0.0	0.0	0.0	0.0	0.0	0.0	0.0	0.0	0.0	0.0	0.0	0.0	0.0	0.0	0.0	0.0	0.0	0.0	0.0	0.0	0.0	0.0	0.0	0.0	0.0	0.0	0.0	0.0	0.0	0.0	0.0	0.0	0.0	0.0	0.0	0.0	0.0	0.0	0.0	0.0	0.0	0.0	0.0	0.0	0.0	0.0	0.0	0.0	0.0	0.0	0.0	0.0	0.0	0.0	0.0	0.0	0.0	0.0	0.0	0.0	0.0	0.0	0.0	0.0	0.0	0.0	0.0	0.0	0.0	0.0	0.0	0.0	0.0	0.0	0.0	0.0	0.0	0.0	0.0	0.0	0.0	0.0	0.0	0.0	0.0	0.0	0.0	0.0	0.0	4.0E-7	4.0021487536658433E-7	0.0	0.0	0.0	0.0	0.0	0.0	0.0	0.0	0.0	0.0	0.0	0.0	0.0	0.0	0.0	0.0	1.0E-7	1.0005371884164608E-7	0.0	0.0	0.0	0.0	0.0	0.0	1.0E-7	1.0005371884164608E-7	0.0	0.0	0.0	0.0	6.0E-7	6.003223130498765E-7	0.0	0.0	0.0	0.0	0.0	0.0	0.0	0.0	0.0	0.0	1.0E-7	1.0005371884164608E-7	2.0E-7	2.0010743768329216E-7	0.0	0.0	0.0	0.0	0.0	0.0	0.0	0.0	1.0E-7	1.0005371884164608E-7	0.0	0.0	0.0	0.0	0.0	0.0	0.0	0.0	0.0	0.0	1.0E-7	1.0005371884164608E-7	0.0	0.0	0.0	0.0	0.0	0.0	0.0	0.0	0.0	0.0	0.0	0.0	0.0	0.0	0.0	0.0	0.0	0.0	0.0	0.0	0.0	0.0	0.0	0.0	1.0E-7	1.0005371884164608E-7	0.0	0.0	0.0	0.0	0.0	0.0	0.0	0.0	0.0	0.0	0.0	0.0	0.0	0.0	0.0	0.0	0.0	0.0	0.0	0.0	0.0	0.0	0.0	0.0	0.0	0.0	0.0	0.0	0.0	0.0	0.0	0.0	0.0	0.0	0.0	0.0	0.0	0.0	0.0	0.0	0.0	0.0	0.0	0.0	0.0	0.0	0.0	0.0	0.0	0.0	0.0	0.0	0.0	0.0	0.0	0.0	0.0	0.0	0.0	0.0	0.0	0.0	0.0	0.0	0.0	0.0	0.0	0.0	0.0	0.0	0.0	0.0	0.0	0.0	0.0	0.0	0.0	0.0	0.0	0.0	0.0	0.0	0.0	0.0	0.0	0.0	0.0	0.0	0.0	0.0	0.0	0.0	0.0	0.0	0.0	0.0	0.0	0.0	0.0	0.0	0.0	0.0	0.0	0.0	0.0	0.0	0.0	0.0	0.0	0.0	0.0	0.0	0.0	0.0	0.0	0.0	0.0	0.0	0.0	0.0	0.0	0.0	0.0	0.0	0.0	0.0	0.0	0.0	0.0	0.0	0.0	0.0	0.0	0.0	0.0	0.0	0.0	0.0	0.0	0.0	0.0	0.0	0.0	0.0	0.0	0.0	0.0	0.0	0.0	0.0	0.0	0.0	0.0	0.0	0.0	0.0	0.0	0.0	0.0	0.0	0.0	0.0	0.0	0.0	0.0	0.0	0.0	0.0	0.0	0.0	0.0	0.0	0.0	0.0	0.0	0.0	0.0	0.0	0.0	0.0	0.0	0.0	0.0	0.0	0.0	0.0	0.0	0.0	0.0	0.0	0.0	0.0	0.0	0.0	0.0	0.0	0.0	0.0	0.0	0.0	0.0	0.0	0.0	0.0	0.0	0.0	0.0	0.0	0.0	0.0	0.0	0.0	0.0	0.0	0.0	0.0	0.0	0.0	0.0	0.0	0.0	0.0	3.0E-7	3.0016115652493826E-7	0.0	0.0	0.0	0.0	0.0	0.0	0.0	0.0	0.0	0.0	0.0	0.0	0.0	0.0	0.0	0.0	1.0E-7	1.0005371884164608E-7	2.0E-7	2.0010743768329216E-7	0.0	0.0	0.0	0.0	0.0	0.0	0.0	0.0	0.0	0.0	0.0	0.0	2.0E-7	2.0010743768329216E-7	0.0	0.0	0.0	0.0	1.0E-7	1.0005371884164608E-7	0.0	0.0	0.0	0.0	0.0	0.0	1.0E-7	1.0005371884164608E-7	1.0E-7	1.0005371884164608E-7	3.0E-7	3.0016115652493826E-7	0.0	0.0	0.0	0.0	0.0	0.0	0.0	0.0	0.0	0.0	0.0	0.0	0.0	0.0	0.0	0.0	0.0	0.0	2.0E-7	2.0010743768329216E-7	0.0	0.0	1.0E-7	1.0005371884164608E-7	1.0E-7	1.0005371884164608E-7	0.0	0.0	2.0E-7	2.0010743768329216E-7	1.2E-6	1.200644626099753E-6	3.0E-7	3.0016115652493826E-7	1.0E-7	1.0005371884164608E-7	6.0E-7	6.003223130498765E-7	1.0E-7	1.0005371884164608E-7	4.0E-7	4.0021487536658433E-7	3.0E-7	3.0016115652493826E-7	1.7E-6	1.7009132203079833E-6	2.0E-7	2.0010743768329216E-7	2.0E-7	2.0010743768329216E-7	0.0	0.0	0.0	0.0	0.0	0.0	0.0	0.0	0.0	0.0	0.0	0.0	0.0	0.0	0.0	0.0	1.0E-7	1.0005371884164608E-7	0.0	0.0	0.0	0.0	0.0	0.0	0.0	0.0	1.0E-7	1.0005371884164608E-7	0.0	0.0	0.0	0.0	1.0E-7	1.0005371884164608E-7	1.0E-7	1.0005371884164608E-7	2.0E-7	2.0010743768329216E-7	1.0E-7	1.0005371884164608E-7	0.0	0.0	0.0	0.0	1.0E-7	1.0005371884164608E-7	1.0E-7	1.0005371884164608E-7	0.0	0.0	0.0	0.0	2.0E-7	2.0010743768329216E-7	0.0	0.0	0.0	0.0	1.0E-7	1.0005371884164608E-7	0.0	0.0	0.0	0.0	0.0	0.0	0.0	0.0	0.0	0.0	0.0	0.0	0.0	0.0	0.0	0.0	0.0	0.0	0.0	0.0	0.0	0.0	1.0E-7	1.0005371884164608E-7	0.0	0.0	0.0	0.0	0.0	0.0	0.0	0.0	0.0	0.0	0.0	0.0	0.0	0.0	0.0	0.0	0.0	0.0	0.0	0.0	0.0	0.0	0.0	0.0	0.0	0.0	0.0	0.0	0.0	0.0	0.0	0.0	1.0E-7	1.0005371884164608E-7	0.0	0.0	0.0	0.0	2.0E-7	2.0010743768329216E-7	0.0	0.0	1.0E-7	1.0005371884164608E-7	2.0E-7	2.0010743768329216E-7	1.0E-7	1.0005371884164608E-7	2.0E-7	2.0010743768329216E-7	5.0E-7	5.002685942082305E-7	6.0E-7	6.003223130498765E-7	0.0	0.0	0.0	0.0	0.0	0.0	0.0	0.0	0.0	0.0	0.0	0.0	0.0	0.0	0.0	0.0	0.0	0.0	0.0	0.0	0.0	0.0	0.0	0.0	0.0	0.0	0.0	0.0	0.0	0.0	0.0	0.0	0.0	0.0	0.0	0.0	0.0	0.0	0.0	0.0	0.0	0.0	0.0	0.0	0.0	0.0	0.0	0.0	0.0	0.0	0.0	0.0	0.0	0.0	0.0	0.0	0.0	0.0	0.0	0.0	0.0	0.0	0.0	0.0	0.0	0.0	0.0	0.0	1.0E-7	1.0005371884164608E-7	0.0	0.0	0.0	0.0	0.0	0.0	0.0	0.0	0.0	0.0	0.0	0.0	0.0	0.0	0.0	0.0	0.0	0.0	0.0	0.0	0.0	0.0	0.0	0.0	0.0	0.0	0.0	0.0	0.0	0.0	0.0	0.0	0.0	0.0	0.0	0.0	0.0	0.0	0.0	0.0	0.0	0.0	0.0	0.0	1.0E-7	1.0005371884164608E-7	0.0	0.0	0.0	0.0	0.0	0.0	0.0	0.0	1.0E-7	1.0005371884164608E-7	1.0E-7	1.0005371884164608E-7	0.0	0.0	0.0	0.0	0.0	0.0	0.0	0.0	1.0E-7	1.0005371884164608E-7	1.0E-7	1.0005371884164608E-7	2.0E-7	2.0010743768329216E-7	1.0E-7	1.0005371884164608E-7	8.0E-7	8.004297507331687E-7	0.0	0.0	0.0	0.0	1.0E-7	1.0005371884164608E-7	0.0	0.0	0.0	0.0	1.0E-7	1.0005371884164608E-7	0.0	0.0	1.0E-7	1.0005371884164608E-7	0.0	0.0	0.0	0.0	0.0	0.0	0.0	0.0	4.0E-7	4.0021487536658433E-7	0.0	0.0	0.0	0.0	1.0E-7	1.0005371884164608E-7	4.0E-7	4.0021487536658433E-7	0.0	0.0	2.0E-7	2.0010743768329216E-7	1.0E-7	1.0005371884164608E-7	3.0E-7	3.0016115652493826E-7	2.0E-7	2.0010743768329216E-7	0.0	0.0	0.0	0.0	0.0	0.0	1.0E-7	1.0005371884164608E-7	1.0E-7	1.0005371884164608E-7	0.0	0.0	1.0E-7	1.0005371884164608E-7	0.0	0.0	0.0	0.0	1.0E-7	1.0005371884164608E-7	0.0	0.0	0.0	0.0	2.0E-7	2.0010743768329216E-7	0.0	0.0	0.0	0.0	0.0	0.0	0.0	0.0	1.0E-7	1.0005371884164608E-7	1.0E-7	1.0005371884164608E-7	0.0	0.0	0.0	0.0	0.0	0.0	0.0	0.0	0.0	0.0	5.0E-7	5.002685942082305E-7	0.0	0.0	0.0	0.0	2.0E-7	2.0010743768329216E-7	0.0	0.0	0.0	0.0	0.0	0.0	2.0E-7	2.0010743768329216E-7	4.0E-7	4.0021487536658433E-7	0.0	0.0	0.0	0.0	0.0	0.0	4.0E-7	4.0021487536658433E-7	1.0E-7	1.0005371884164608E-7	4.0E-7	4.0021487536658433E-7	0.0	0.0	2.0E-7	2.0010743768329216E-7	0.0	0.0	0.0	0.0	0.0	0.0	0.0	0.0	0.0	0.0	0.0	0.0	0.0	0.0	0.0	0	0.0	0	0.0	0	0.0	0	0.0	0.0	0.0	0	0.0	0.0	0.0	0.0	0.0	0.0	0.0	0.0	0.0	0.0	0.0	0.0	0.0	0.0	0.0	0.0	0.0	0.0	0.0	0.0	0.0	0.0	0.0	0.0	0.0	0.0	0.0	0.0	0.0	0.0	0.0	0.0	0.0	0.0	0.0	0.0	0.0	0.0	0.0	0.0	0.0	0.0	0.0	0.0	0.0	0.0	0.0	0.0	0.0	0.0	0.0	0.0	0.0	0.0	0.0	0.0	0.0	0.0	3.0E-7	3.0016115652493826E-7	0.0	0.0	0.0	0.0	0.0	0.0	0.0	0.0	0.0	0.0	0.0	0.0	0.0	0.0	0.0	0.0	0.0	0.0	0.0	0.0	0.0	0.0	0.0	0.0	0.0	0.0	0.0	0.0	1.0E-7	1.0005371884164608E-7	0.0	0.0	0.0	0.0	0.0	0.0	0.0	0.0	0.0	0.0	0.0	0.0	0.0	0.0	1.0E-7	1.0005371884164608E-7	0.0	0.0	0.0	0.0	0.0	0.0	0.0	0.0	0.0	0.0	0.0	0.0	0.0	0.0	0.0	0.0	1.0E-7	1.0005371884164608E-7	0.0	0.0	0.0	0.0	4.0E-7	4.0021487536658433E-7	0.0	0.0	0.0	0.0	0.0	0.0	1.0E-7	1.0005371884164608E-7	0.0	0.0	1.0E-7	1.0005371884164608E-7	0.0	0.0	8.0E-7	8.004297507331687E-7	0.0	0.0	0.0	0.0	0.0	0.0	6.0E-7	6.003223130498765E-7	0.0	0.0	0.0	0.0	0.0	0.0	0.0	0.0	0.0	0.0	0.0	0.0	0.0	0.0	1.0E-7	1.0005371884164608E-7	1.0E-7	1.0005371884164608E-7	0.0	0.0	0.0	0.0	0.0	0.0	0.0	0.0	0.0	0.0	0.0	0.0	0.0	0.0	0.0	0.0	0.0	0.0	0.0	0.0	1.0E-7	1.0005371884164608E-7	0.0	0.0	0.0	0.0	0.0	0.0	0.0	0.0	0.0	0.0	0.0	0.0	0.0	0.0	0.0	0.0	0.0	0.0	0.0	0.0	1.5E-6	1.5008057826246911E-6	1.1E-6	1.1005909072581069E-6	5.0E-7	5.002685942082305E-7	5.0E-7	5.002685942082305E-7	1.3E-6	1.300698344941399E-6	9.0E-7	9.004834695748147E-7	6.0E-7	6.003223130498765E-7	1.0E-7	1.0005371884164608E-7	4.0E-7	4.0021487536658433E-7	0.0	0.0	0.0	0.0	0.0	0.0	0.0	0.0	0.0	0.0	3.0E-7	3.0016115652493826E-7	4.0E-7	4.0021487536658433E-7	0.0	0.0	0.0	0.0	0.0	0.0	0.0	0.0	0.0	0.0	0.0	0.0	0.0	0.0	0.0	0.0	0.0	0.0	0.0	0.0	1.0E-7	1.0005371884164608E-7	0.0	0.0	2.3E-6	2.3012355333578597E-6	0.0	0.0	0.0	0.0	0.0	0.0	0.0	0	0.0	0.0	0.0	0.0	0.0	0.0	0.0	0.0	0.0	0.0	1.0E-7	1.0005371884164608E-7	1.0E-7	1.0005371884164608E-7	0.0	0.0	1.0E-7	1.0005371884164608E-7	0.0	0.0	0.0	0.0	0.0	0.0	0.0	0.0	0.0	0.0	0.0	0.0	0.0	0.0	0.0	0.0	0.0	0.0	0.0	0.0	0.0	0.0	0.0	0.0	1.0E-7	1.0005371884164608E-7	0.0	0.0	0.0	0.0	0.0	0.0	0.0	0.0	0.0	0.0	0.0	0.0	0.0	0.0	0.0	0.0	0.0	0.0	0.0	0.0	0.0	0.0	0.0	0.0	0.0	0.0	0.0	0.0	0.0	0.0	0.0	0.0	0.0	0.0	0.0	0.0	0.0	0.0	0.0	0.0	0.0	0.0	8.0E-7	8.004297507331687E-7	1.3E-6	1.300698344941399E-6	1.0E-7	1.0005371884164608E-7	1.0E-7	1.0005371884164608E-7	2.0E-7	2.0010743768329216E-7	4.0E-7	4.0021487536658433E-7	4.0E-7	4.0021487536658433E-7	6.0E-7	6.003223130498765E-7	1.2E-6	1.200644626099753E-6	0.0	0.0	0.0	0.0	0.0	0.0	0.0	0.0	0.0	0.0	0.0	0.0	0.0	0.0	0.0	0.0	0.0	0.0	0.0	0.0	0.0	0.0	0.0	0.0	0.0	0.0	0.0	0.0	0.0	0.0	0.0	0.0	0.0	0.0	0.0	0.0	0.0	0.0	0.0	0.0	0.0	0.0	0.0	0.0	0.0	0.0	0.0	0.0	0.0	0.0	0.0	0.0	0.0	0.0	0.0	0.0	0.0	0.0	0.0	0.0	0.0	0.0	6.0E-7	6.003223130498765E-7	0.0	0.0	0.0	0.0	2.0E-7	2.0010743768329216E-7	1.0E-7	1.0005371884164608E-7	0.0	0.0	0.0	0.0	1.0E-7	1.0005371884164608E-7	0.0	0.0	0.0	0.0	0.0	0.0	0.0	0.0	0.0	0.0	0.0	0.0	0.0	0.0	0.0	0.0	0.0	0.0	0.0	0.0	0.0	0.0	0.0	0.0	0.0	0.0	0.0	0.0	0.0	0.0	0.0	0.0	0.0	0.0	0.0	0.0	0.0	0.0	0.0	0.0	0.0	0.0	0.0	0.0	0.0	0.0	0.0	0.0	0.0	0.0	0.0	0.0	0.0	0.0	0.0	0.0	0.0	0.0	0.0	0.0	0.0	0.0	0.0	0.0	0.0	0.0	0.0	0.0	0.0	0.0	0.0	0.0	0.0	0.0	0.0	0.0	0.0	0.0	0.0	0.0	0.0	0.0	0.0	0.0	0.0	0.0	0.0	0.0	0.0	0.0	0.0	0.0	0.0	0.0	0.0	0.0	0.0	0.0	0.0	0.0	0.0	0.0	0.0	0.0	0.0	0.0	0.0	0.0	0.0	0.0	1.0E-7	1.0005371884164608E-7	0.0	0.0	0.0	0.0	0.0	0.0	0.0	0.0	0.0	0.0	0.0	0.0	0.0	0.0	0.0	0.0	0.0	0.0	0.0	0.0	0.0	0.0	0.0	0.0	0.0	0.0	0.0	0.0	0.0	0.0	0.0	0.0	0.0	0.0	0.0	0.0	0.0	0.0	0.0	0.0	0.0	0.0	0.0	0.0	0.0	0.0	0.0	0.0	0.0	0.0	0.0	0.0	0.0	0.0	0.0	0.0	0.0	0.0	0.0	0.0	0.0	0.0	0.0	0.0	0.0	0.0	0.0	0.0	0.0	0.0	0.0	0.0	0.0	0.0	0.0	0.0	0.0	0.0	0.0	0.0	0.0	0.0	0.0	0.0	0.0	0.0	0.0	0.0	0.0	0.0	0.0	0.0	0.0	0.0	0.0	0.0	0.0	0.0	0.0	0.0	0.0	0.0	0.0	0.0	0.0	0.0	0.0	0.0	0.0	0.0	1.0E-7	1.0005371884164608E-7	0.0	0.0	0.0	0.0	0.0	0.0	1.0E-7	1.0005371884164608E-7	0.0	0.0	0.0	0.0	1.0E-7	1.0005371884164608E-7	0.0	0.0	0.0	0.0	0.0	0.0	1.0E-7	1.0005371884164608E-7	0.0	0.0	0.0	0.0	0.0	0.0	0.0	0.0	0.0	0.0	0.0	0.0	0.0	0.0	0.0	0.0	0.0	0.0	0.0	0.0	1.0E-7	1.0005371884164608E-7	0.0	0.0	2.0E-7	2.0010743768329216E-7	1.0E-7	1.0005371884164608E-7	0.0	0.0	0.0	0.0	0.0	0.0	0.0	0.0	0.0	0.0	0.0	0.0	0.0	0.0	0.0	0.0	0.0	0.0	0.0	0.0	0.0	0.0	0.0	0.0	0.0	0.0	0.0	0.0	0.0	0.0	0.0	0.0	0.0	0.0	0.0	0.0	0.0	0.0	0.0	0.0	0.0	0.0	0.0	0.0	0.0	0.0	0.0	0.0	0.0	0.0	0.0	0.0	0.0	0.0	0.0	0.0	0.0	0.0	0.0	0.0	0.0	0.0	0.0	0.0	0.0	0.0	0.0	0.0	0.0	0.0	0.0	0.0	0.0	0.0	0.0	0.0	0.0	0.0	0.0	0.0	0.0	0.0	0.0	0.0	0.0	0.0	0.0	0.0	0.0	0.0	0.0	0.0	0.0	0.0	0.0	0.0	0.0	0.0	0.0	0.0	0.0	0.0	0.0	0.0	1.0E-7	1.0005371884164608E-7	2.0E-7	2.0010743768329216E-7	0.0	0.0	1.3E-6	1.300698344941399E-6	2.0E-7	2.0010743768329216E-7	2.0E-7	2.0010743768329216E-7	3.0E-7	3.0016115652493826E-7	0.0	0.0	0.0	0.0	0.0	0.0	0.0	0.0	0.0	0.0	0.0	0.0	0.0	0.0	0.0	0.0	0.0	0.0	0.0	0.0	0.0	0.0	0.0	0.0	0.0	0.0	0.0	0.0	0.0	0.0	0.0	0.0	1.0E-7	1.0005371884164608E-7	0.0	0.0	0.0	0.0	0.0	0.0	0.0	0.0	0.0	0.0	0.0	0.0	0.0	0.0	0.0	0.0	0.0	0.0	0.0	0.0	0.0	0.0	0.0	0.0	0.0	0.0	0.0	0.0	0.0	0.0	0.0	0.0	0.0	0.0	0.0	0.0	0.0	0.0	0.0	0.0	0.0	0.0	0.0	0.0	0.0	0.0	0.0	0.0	0.0	0.0	0.0	0.0	0.0	0.0	0.0	0.0	0.0	0.0	0.0	0.0	0.0	0.0	2.0E-7	2.0010743768329216E-7	0.0	0.0	0.0	0.0	0.0	0.0	0.0	0.0	0.0	0.0	0.0	0.0	0.0	0.0	0.0	0.0	0.0	0.0	0.0	0.0	0.0	0.0	0.0	0.0	0.0	0.0	1.0E-7	1.0005371884164608E-7	2.0E-7	2.0010743768329216E-7	0.0	0.0	0.0	0.0	0.0	0.0	0.0	0.0	0.0	0.0	1.0E-7	1.0005371884164608E-7	1.0E-7	1.0005371884164608E-7	0.0	0.0	1.0E-7	1.0005371884164608E-7	2.0E-7	2.0010743768329216E-7	2.0E-7	2.0010743768329216E-7	0.0	0.0	0.0	0.0	0.0	0.0	0.0	0.0	0.0	0.0	0.0	0.0	0.0	0.0	0.0	0.0	0.0	0.0	0.0	0.0	0.0	0.0	0.0	0.0	0.0	0.0	0.0	0.0	1.0E-7	1.0005371884164608E-7	0.0	0.0	0.0	0.0	1.0E-7	1.0005371884164608E-7	0.0	0.0	0.0	0.0	0.0	0.0	0.0	0.0	0.0	0.0	0.0	0.0	0.0	0.0	0.0	0.0	0.0	0.0	0.0	0.0	0.0	0.0	0.0	0.0	0.0	0.0	0.0	0.0	0.0	0.0	0.0	0.0	0.0	0.0	0.0	0.0	0.0	0.0	0.0	0.0	0.0	0.0	0.0	0.0	0.0	0.0	0.0	0.0	0.0	0.0	0.0	0.0	0.0	0.0	0.0	0.0	0.0	0.0	0.0	0.0	0.0	0.0	0.0	0.0	0.0	0.0	0.0	0.0	0.0	0.0	0.0	0.0	0.0	0.0	0.0	0.0	0.0	0.0	0.0	0.0	0.0	0.0	0.0	0.0	0.0	0.0	0.0	0.0	0.0	0.0	0.0	0.0	0.0	0.0	3.0E-7	0	9.0E-7	0	0.0	0.0	0.0	0.0	0.0	0.0	0.0	0	0.0	0.0	0.0	0.0	0.0	0.0	0.0	0.0	0.0	0.0	0.0	0.0	0.0	0.0	0.0	0.0	0.0	0.0	0.0	0.0	0.0	0.0	0.0	0.0	0.0	0.0	0.0	0.0	0.0	0.0	0.0	0.0	0.0	0.0	0.0	0.0	0.0	0.0	0.0	0.0	0.0	0.0	0.0	0.0	0.0	0.0	0.0	0.0	0.0	0.0	0.0	0.0	0.0	0.0	0.0	0.0	0.0	0.0	0.0	0.0	0.0	0.0	0.0	0.0	0.0	0.0	0.0	0.0	0.0	0.0	0.0	0.0	0.0	0.0	0.0	0.0	4.1E-6	0	2.0E-7	0	0.0	0.0	0.0	0	0.0	0.0	0.0	0.0	0.0	0.0	0.0	0.0	0.0	0.0	0.0	0.0	0.0	0.0	0.0	0.0	0.0	0.0	0.0	0.0	0.0	0.0	0.0	0.0	0.0	0.0	0.0	0	0.0	0	0.0	0.0	0.0	0.0	0.0	0.0	0.0	0.0	0.0	0.0	0.0	0.0	0.0	0.0	0.0	0.0	0.0	0.0	0.0	0.0	0.0	0.0	0.0	0.0	0.0	0.0	0.0	0.0	0.0	0.0	0.0	0.0	0.0	0.0	0.0	0.0	0.0	0.0	0.0	0.0	0.0	0.0	0.0	0	3.0E-7	0	2.0E-7	0	0.0	0.0	0.0	0.0	0.0	0.0	0.0	0.0	0.0	0.0	0.0	0.0	0.0	0.0	0.0	0.0	0.0	0.0	0.0	0.0	0.0	0.0	0.0	0.0	0.0	0.0	1.4E-6	1.4007520637830452E-6	0.0	0.0	0.0	0.0	0.0	0.0	0.0	0.0	0.0	0.0	0.0	0.0	0.0	0.0	0.0	0.0	0.0	0.0	0.0	0.0	0.0	0.0	0.0	0.0	0.0	0.0	0.0	0.0	0.0	0.0	0.0	0.0	0.0	0.0	0.0	0.0	0.0	0.0	0.0	0.0	0.0	0.0	0.0	0.0	0.0	0.0	0.0	0.0	0.0	0.0	1.0E-7	1.0005371884164608E-7	0.0	0.0	0.0	0.0	1.0E-7	1.0005371884164608E-7	0.0	0.0	0.0	0.0	0.0	0.0	0.0	0.0	0.0	0.0	0.0	0.0	0.0	0.0	0.0	0.0	0.0	0.0	0.0	0.0	0.0	0.0	0.0	0.0	0.0	0.0	0.0	0.0	0.0	0.0	0.0	0.0	0.0	0.0	0.0	0.0	0.0	0.0	0.0	0.0	0.0	0.0	0.0	0.0	0.0	0.0	0.0	0.0	0.0	0	0.0	0	0.0	0.0	0.0	0.0	5.0E-7	5.002685942082305E-7	0.0	0.0	0.0	0.0	0.0	0.0	0.0	0.0	0.0	0.0	0.0	0.0	0.0	0.0	0.0	0.0	0.0	0.0	0.0	0.0	0.0	0.0	0.0	0.0	0.0	0.0	0.0	0.0	0.0	0.0	0.0	0.0	0.0	0.0	0.0	0.0	0.0	0.0	0.0	0.0	0.0	0.0	0.0	0.0	0.0	0.0	0.0	0.0	0.0	0.0	0.0	0.0	0.0	0.0	0.0	0.0	1.0E-7	1.0005371884164608E-7	0.0	0.0	0.0	0.0	0.0	0.0	0.0	0.0	0.0	0.0	0.0	0.0	0.0	0.0	1.0E-7	1.0005371884164608E-7	0.0	0.0	0.0	0.0	0.0	0.0	0.0	0	0.0	0	0.0	0	0.0	0.0	0.0	0.0	0.0	0.0	0.0	0.0	0.0	0.0	0.0	0.0	0.0	0.0	0.0	0.0	0.0	0.0	0.0	0.0	0.0	0.0	0.0	0.0	0.0	0.0	0.0	0.0	0.0	0.0	0.0	0.0	0.0	0.0	0.0	0.0	0.0	0.0	7.0E-7	7.003760318915226E-7	3.0E-7	3.0016115652493826E-7	1.0E-7	1.0005371884164608E-7	0.0	0.0	0.0	0.0	0.0	0.0	0.0	0.0	0.0	0.0	0.0	0.0	0.0	0.0	0.0	0.0	0.0	0.0	5.0E-7	5.002685942082305E-7	0.0	0.0	0.0	0	1.0E-7	1.0005371884164608E-7	0.0	0.0	0.0	0.0	0.0	0.0	0.0	0.0	1.0E-7	1.0005371884164608E-7	6.0E-7	6.003223130498765E-7	1.3E-6	1.300698344941399E-6	0.0	0.0	0.0	0.0	0.0	0.0	0.0	0.0	0.0	0.0	0.0	0.0	0.0	0.0	0.0	0.0	0.0	0.0	0.0	0.0	0.0	0.0	0.0	0.0	0.0	0.0	0.0	0.0	0.0	0.0	0.0	0.0	0.0	0.0	0.0	0.0	0.0	0.0	0.0	0.0	1.0E-7	1.0005371884164608E-7	2.0E-7	2.0010743768329216E-7	0.0	0.0	0.0	0.0	0.0	0.0	0.0	0.0	0.0	0.0	0.0	0.0	0.0	0.0	0.0	0.0	0.0	0.0	0.0	0.0	0.0	0.0	0.0	0.0	0.0	0.0	0.0	0.0	0.0	0.0	0.0	0.0	0.0	0.0	0.0	0.0	0.0	0.0	0.0	0.0	0.0	0.0	0.0	0	0.0	0.0	0.0	0.0	1.0E-7	1.0005371884164608E-7	0.0	0.0	2.0E-7	2.0010743768329216E-7	5.0E-7	5.002685942082305E-7	1.0E-7	1.0005371884164608E-7	4.0E-7	4.0021487536658433E-7	5.0E-7	5.002685942082305E-7	0.0	0.0	1.0E-7	1.0005371884164608E-7	0.0	0.0	0.0	0.0	0.0	0.0	0.0	0.0	0.0	0.0	0.0	0.0	0.0	0.0	0.0	0.0	0.0	0.0	0.0	0.0	0.0	0.0	0.0	0.0	0.0	0.0	4.0E-7	4.0021487536658433E-7	0.0	0.0	0.0	0.0	0.0	0.0	0.0	0.0	0.0	0.0	0.0	0.0	1.0E-7	1.0005371884164608E-7	1.0E-7	1.0005371884164608E-7	0.0	0.0	0.0	0.0	0.0	0.0	0.0	0.0	0.0	0.0	0.0	0.0	0.0	0.0	0.0	0.0	2.0E-7	2.0010743768329216E-7	0.0	0.0	0.0	0.0	0.0	0.0	0.0	0.0	0.0	0.0	0.0	0.0	2.1E-6	2.1011280956745678E-6	0.0	0.0	2.3E-6	2.3012355333578597E-6	1.4E-6	1.4007520637830452E-6	1.8E-6	1.8009669391496295E-6	4.0E-7	4.0021487536658433E-7	2.0E-7	2.0010743768329216E-7	3.0E-7	3.0016115652493826E-7	1.5E-6	1.5008057826246911E-6	7.0E-7	7.003760318915226E-7	5.0E-7	5.002685942082305E-7	1.0E-7	1.0005371884164608E-7	0.0	0.0	0.0	0.0	0.0	0.0	3.0E-7	3.0016115652493826E-7	0.0	0.0	0.0	0.0	0.0	0.0	0.0	0.0	0.0	0.0	0.0	0.0	0.0	0	0.0	0	0.0	0.0	0.0	0.0	0.0	0.0	0.0	0.0	2.0E-7	2.0010743768329216E-7	0.0	0.0	0.0	0.0	3.0E-7	3.0016115652493826E-7	5.0E-7	5.002685942082305E-7	0.0	0.0	0.0	0.0	0.0	0.0	0.0	0.0	0.0	0.0	0.0	0.0	0.0	0.0	0.0	0.0	0.0	0.0	0.0	0.0	0.0	0.0	0.0	0.0	0.0	0.0	0.0	0.0	2.0E-7	2.0010743768329216E-7	0.0	0.0	0.0	0.0	0.0	0.0	0.0	0.0	0.0	0.0	4.0E-7	4.0021487536658433E-7	1.5E-6	1.5008057826246911E-6	2.1E-6	2.1011280956745678E-6	0.0	0.0	0.0	0.0	0.0	0.0	0.0	0.0	0.0	0.0	0.0	0.0	0.0	0.0	0.0	0.0	0.0	0.0	0.0	0.0	0.0	0.0	1.0E-7	1.0005371884164608E-7	0.0	0.0	0.0	0.0	0.0	0.0	0.0	0.0	0.0	0.0	0.0	0.0	0.0	0.0	0.0	0.0	0.0	0.0	0.0	0.0	0.0	0.0	1.0E-7	1.0005371884164608E-7	0.0	0.0	0.0	0.0	1.0E-7	1.0005371884164608E-7	0.0	0.0	0.0	0.0	0.0	0.0	0.0	0.0	0.0	0.0	0.0	0.0	0.0	0.0	0.0	0.0	0.0	0.0	0.0	0.0	0.0	0.0	3.0E-7	0	6.0E-7	0	0.0	0	0.0	0	0.0	0	3.1E-6	3.1016652840910287E-6	0.0	0.0	3.7E-6	3.701987597140905E-6	1.0E-7	1.0005371884164608E-7	0.0	0.0	0.0	0.0	0.0	0.0	2.6E-6	2.601396689882798E-6	7.0E-6	7.003760318915226E-6	3.3E-6	3.3017727217743206E-6	3.4E-6	3.4018264406159666E-6	3.8E-6	3.802041315982551E-6	3.1E-6	3.1016652840910287E-6	0.0	0	0.0	0	0.0	0.0	5.0E-7	5.002685942082305E-7	0.0	0	3.0E-7	3.0016115652493826E-7	0.0	0.0	0.0	0.0	0.0	0.0	0.0	0.0	0.0	0.0	0.0	0.0	0.0	0.0	0.0	0.0	0.0	0.0	0.0	0.0	0.0	0.0	0.0	0.0	0.0	0.0	0.0	0.0	0.0	0.0	0.0	0.0	0.0	0.0	0.0	0.0	0.0	0.0	0.0	0.0	0.0	0.0	0.0	0.0	0.0	0.0	0.0	0.0	0.0	0.0	0.0	0.0	0.0	0.0	0.0	0.0	0.0	0.0	0.0	0.0	0.0	0.0	0.0	0.0	0.0	0.0	0.0	0.0	0.0	0.0	0.0	0.0	0.0	0.0	1.0E-7	1.0005371884164608E-7	0.0	0.0	0.0	0.0	0.0	0.0	0.0	0.0	0.0	0.0	0.0	0.0	0.0	0.0	0.0	0.0	0.0	0.0	0.0	0.0	0.0	0.0	0.0	0.0	0.0	0.0	0.0	0.0	0.0	0.0	1.0E-7	1.0005371884164608E-7	0.0	0.0	0.0	0.0	0.0	0.0	0.0	0.0	0.0	0.0	0.0	0.0	0.0	0.0	0.0	0.0	0.0	0.0	0.0	0.0	0.0	0.0	0.0	0.0	0.0	0.0	0.0	0.0	0.0	0.0	0.0	0.0	0.0	0.0	0.0	0.0	0.0	0.0	0.0	0.0	0.0	0.0	0.0	0.0	0.0	0.0	0.0	0.0	0.0	0.0	0.0	0.0	0.0	0.0	0.0	0.0	0.0	0.0	0.0	0.0	0.0	0.0	0.0	0.0	0.0	0.0	0.0	0.0	0.0	0.0	0.0	0.0	2.0E-7	2.0010743768329216E-7	2.0E-7	2.0010743768329216E-7	0.0	0.0	0.0	0.0	1.0E-7	1.0005371884164608E-7	1.0E-7	1.0005371884164608E-7	0.0	0.0	1.0E-7	1.0005371884164608E-7	0.0	0.0	1.0E-7	1.0005371884164608E-7	0.0	0.0	2.0E-7	2.0010743768329216E-7	1.0E-7	1.0005371884164608E-7	0.0	0.0	0.0	0.0	0.0	0.0	0.0	0.0	0.0	0.0	0.0	0.0	0.0	0.0	0.0	0.0	1.0E-7	1.0005371884164608E-7	2.0E-7	2.0010743768329216E-7	0.0	0.0	0.0	0.0	0.0	0.0	0.0	0.0	0.0	0.0	0.0	0.0	0.0	0.0	0.0	0.0	0.0	0.0	0.0	0.0	0.0	0.0	0.0	0.0	0.0	0.0	0.0	0.0	0.0	0.0	0.0	0.0	0.0	0.0	0.0	0.0	0.0	0.0	0.0	0.0	0.0	0.0	0.0	0.0	0.0	0.0	0.0	0.0	0.0	0.0	0.0	0.0	0.0	0.0	0.0	0.0	0.0	0.0	0.0	0.0	0.0	0.0	0.0	0.0	0.0	0.0	0.0	0.0	0.0	0.0	3.0E-7	3.0016115652493826E-7	7.0E-7	7.003760318915226E-7	0.0	0.0	0.0	0.0	0.0	0.0	0.0	0.0	0.0	0.0	0.0	0.0	0.0	0.0	0.0	0.0	0.0	0.0	0.0	0.0	1.0E-7	1.0005371884164608E-7	0.0	0.0	1.0E-6	1.000537188416461E-6	3.0E-7	3.0016115652493826E-7	0.0	0.0	0.0	0.0	0.0	0.0	0.0	0.0	0.0	0.0	0.0	0.0	0.0	0.0	0.0	0.0	0.0	0.0	0.0	0.0	0.0	0.0	0.0	0.0	0.0	0.0	0.0	0.0	0.0	0.0	0.0	0.0	0.0	0.0	0.0	0.0	2.0E-7	2.0010743768329216E-7	2.0E-7	2.0010743768329216E-7	1.6E-6	1.6008595014663373E-6	3.0E-7	3.0016115652493826E-7	0.0	0.0	0.0	0.0	0.0	0.0	0.0	0.0	0.0	0.0	0.0	0.0	0.0	0.0	0.0	0.0	1.0E-7	1.0005371884164608E-7	0.0	0.0	0.0	0.0	0.0	0.0	0.0	0.0	0.0	0.0	0.0	0.0	0.0	0.0	0.0	0.0	0.0	0.0	0.0	0.0	0.0	0.0	0.0	0.0	0.0	0.0	0.0	0.0	0.0	0.0	0.0	0.0	0.0	0.0	0.0	0.0	0.0	0.0	0.0	0.0	0.0	0.0	2.0E-7	2.0010743768329216E-7	0.0	0.0	1.0E-7	1.0005371884164608E-7	0.0	0.0	0.0	0.0	0.0	0.0	0.0	0.0	0.0	0.0	0.0	0.0	2.3E-6	2.3012355333578597E-6	2.0E-7	2.0010743768329216E-7	1.0E-7	1.0005371884164608E-7	0.0	0.0	0.0	0.0	0.0	0.0	0.0	0.0	0.0	0.0	0.0	0.0	0.0	0.0	0.0	0.0	0.0	0.0	0.0	0.0	0.0	0.0	0.0	0.0	0.0	0.0	0.0	0.0	0.0	0.0	0.0	0.0	0.0	0.0	0.0	0.0	0.0	0.0	0.0	0.0	0.0	0.0	0.0	0.0	0.0	0.0	0.0	0.0	0.0	0.0	0.0	0.0	0.0	0.0	0.0	0.0	0.0	0.0	1.0E-7	1.0005371884164608E-7	0.0	0.0	0.0	0.0	0.0	0.0	0.0	0.0	0.0	0.0	0.0	0.0	0.0	0.0	0.0	0.0	0.0	0.0	2.0E-7	2.0010743768329216E-7	0.0	0.0	1.0E-7	1.0005371884164608E-7	0.0	0.0	0.0	0.0	0.0	0.0	0.0	0.0	0.0	0.0	0.0	0.0	0.0	0.0	0.0	0.0	0.0	0.0	0.0	0.0	0.0	0.0	0.0	0.0	0.0	0.0	0.0	0.0	0.0	0.0	0.0	0.0	0.0	0.0	0.0	0.0	0.0	0.0	0.0	0.0	0.0	0.0	0.0	0.0	0.0	0.0	0.0	0.0	0.0	0.0	0.0	0.0	0.0	0.0	0.0	0.0	0.0	0.0	0.0	0.0	1.0E-7	1.0005371884164608E-7	0.0	0.0	0.0	0.0	0.0	0.0	0.0	0.0	0.0	0.0	0.0	0.0	0.0	0.0	0.0	0.0	0.0	0.0	0.0	0.0	0.0	0.0	0.0	0.0	0.0	0.0	0.0	0.0	0.0	0.0	0.0	0.0	0.0	0.0	0.0	0.0	0.0	0.0	0.0	0.0	0.0	0.0	0.0	0.0	0.0	0.0	0.0	0.0	0.0	0.0	0.0	0.0	0.0	0.0	0.0	0.0	0.0	0.0	0.0	0.0	0.0	0.0	0.0	0.0	0.0	0.0	0.0	0.0	0.0	0.0	0.0	0.0	0.0	0.0	0.0	0.0	0.0	0.0	0.0	0.0	0.0	0.0	0.0	0.0	0.0	0.0	0.0	0.0	0.0	0.0	0.0	0.0	0.0	0.0	0.0	0.0	0.0	0.0	0.0	0.0	0.0	0.0	0.0	0.0	0.0	0.0	0.0	0.0	0.0	0.0	0.0	0.0	0.0	0.0	0.0	0.0	0.0	0.0	0.0	0.0	0.0	0.0	0.0	0.0	0.0	0.0	0.0	0.0	0.0	0.0	0.0	0.0	0.0	0.0	0.0	0.0	0.0	0.0	0.0	0.0	0.0	0.0	0.0	0.0	0.0	0.0	0.0	0.0	0.0	0.0	1.0E-7	1.0005371884164608E-7	1.0E-7	1.0005371884164608E-7	2.0E-7	2.0010743768329216E-7	1.0E-7	1.0005371884164608E-7	0.0	0.0	7.0E-7	7.003760318915226E-7	0.0	0.0	0.0	0.0	0.0	0.0	0.0	0.0	0.0	0.0	0.0	0.0	0.0	0.0	0.0	0.0	1.0E-7	1.0005371884164608E-7	0.0	0.0	0.0	0.0	0.0	0.0	5.0E-7	5.002685942082305E-7	2.0E-7	2.0010743768329216E-7	4.0E-7	4.0021487536658433E-7	0.0	0.0	3.3E-6	3.3017727217743206E-6	0.0	0.0	0.0	0.0	0.0	0.0	0.0	0.0	0.0	0.0	1.0E-7	1.0005371884164608E-7	0.0	0.0	0.0	0.0	4.0E-7	4.0021487536658433E-7	0.0	0.0	0.0	0.0	0.0	0.0	0.0	0.0	0.0	0.0	0.0	0.0	0.0	0.0	0.0	0.0	0.0	0.0	0.0	0.0	0.0	0.0	0.0	0.0	0.0	0.0	0.0	0.0	0.0	0.0	0.0	0.0	0.0	0.0	0.0	0.0	0.0	0.0	0.0	0.0	0.0	0.0	0.0	0.0	0.0	0.0	0.0	0.0	0.0	0.0	0.0	0.0	0.0	0.0	0.0	0.0	0.0	0.0	0.0	0.0	0.0	0.0	0.0	0.0	0.0	0.0	0.0	0.0	0.0	0.0	0.0	0.0	0.0	0.0	0.0	0.0	3.0E-7	3.0016115652493826E-7	9.0E-7	9.004834695748147E-7	1.0E-6	1.000537188416461E-6	1.1E-6	1.1005909072581069E-6	0.0	0.0	4.0E-7	4.0021487536658433E-7	1.0E-7	1.0005371884164608E-7	0.0	0.0	0.0	0.0	0.0	0.0	0.0	0.0	0.0	0.0	0.0	0.0	0.0	0.0	1.0E-7	1.0005371884164608E-7	0.0	0.0	3.0E-7	3.0016115652493826E-7	0.0	0.0	0.0	0.0	0.0	0.0	0.0	0.0	0.0	0	0.0	0.0	0.0	0.0	0.0	0.0	0.0	0.0	0.0	0.0	0.0	0	1.0E-7	1.0005371884164608E-7	0.0	0.0	0.0	0.0	0.0	0.0	1.0E-7	1.0005371884164608E-7	0.0	0.0	0.0	0.0	2.0E-7	2.0010743768329216E-7	0.0	0.0	0.0	0.0	0.0	0.0	1.0E-7	1.0005371884164608E-7	0.0	0.0	0.0	0.0	0.0	0.0	0.0	0.0	0.0	0.0	0.0	0.0	0.0	0.0	0.0	0.0	0.0	0.0	0.0	0.0	0.0	0.0	0.0	0.0	0.0	0.0	0.0	0.0	0.0	0.0	0.0	0.0	0.0	0.0	0.0	0.0	0.0	0.0	0.0	0.0	0.0	0.0	0.0	0.0	0.0	0.0	0.0	0.0	0.0	0.0	0.0	0.0	0.0	0.0	0.0	0.0	0.0	0.0	0.0	0.0	0.0	0.0	0.0	0.0	0.0	0.0	0.0	0.0	0.0	0.0	0.0	0.0	0.0	0.0	0.0	0.0	1.0E-7	1.0005371884164608E-7	0.0	0.0	0.0	0.0	0.0	0.0	0.0	0.0	2.0E-7	2.0010743768329216E-7	0.0	0.0	1.0E-7	1.0005371884164608E-7	4.0E-7	4.0021487536658433E-7	1.0E-7	1.0005371884164608E-7	4.0E-7	4.0021487536658433E-7	1.0E-7	1.0005371884164608E-7	1.0E-7	1.0005371884164608E-7	0.0	0.0	1.0E-7	1.0005371884164608E-7	2.0E-7	2.0010743768329216E-7	1.0E-6	1.000537188416461E-6	1.1E-6	1.1005909072581069E-6	3.0E-7	3.0016115652493826E-7	0.0	0.0	0.0	0.0	0.0	0.0	0.0	0.0	0.0	0.0	1.0E-7	1.0005371884164608E-7	0.0	0.0	3.0E-7	3.0016115652493826E-7	4.0E-7	4.0021487536658433E-7	4.0E-7	4.0021487536658433E-7	0.0	0.0	0.0	0.0	0.0	0.0	0.0	0.0	8.0E-7	8.004297507331687E-7	1.0E-7	1.0005371884164608E-7	0.0	0.0	0.0	0.0	0.0	0.0	0.0	0.0	0.0	0.0	0.0	0.0	1.2E-6	1.200644626099753E-6	0.0	0.0	1.0E-7	1.0005371884164608E-7	0.0	0.0	0.0	0.0	0.0	0.0	0.0	0.0	0.0	0.0	0.0	0.0	0.0	0.0	5.0E-7	5.002685942082305E-7	5.0E-7	5.002685942082305E-7	2.0E-7	2.0010743768329216E-7	1.0E-7	1.0005371884164608E-7	2.0E-7	2.0010743768329216E-7	5.0E-7	5.002685942082305E-7	0.0	0.0	6.0E-7	6.003223130498765E-7	0.0	0.0	2.0E-7	2.0010743768329216E-7	1.0E-7	1.0005371884164608E-7	2.0E-7	2.0010743768329216E-7	2.0E-7	2.0010743768329216E-7	3.0E-7	3.0016115652493826E-7	4.0E-7	4.0021487536658433E-7	3.0E-7	3.0016115652493826E-7	0.0	0.0	0.0	0.0	0.0	0.0	0.0	0.0	5.0E-7	5.002685942082305E-7	0.0	0.0	0.0	0.0	9.0E-7	9.004834695748147E-7	0.0	0.0	0.0	0.0	0.0	0.0	0.0	0.0	0.0	0.0	0.0	0.0	0.0	0.0	0.0	0.0	0.0	0.0	0.0	0.0	0.0	0.0	0.0	0.0	0.0	0.0	0.0	0.0	0.0	0.0	0.0	0.0	0.0	0.0	0.0	0.0	0.0	0.0	0.0	0.0	0.0	0.0	0.0	0.0	0.0	0.0	0.0	0.0	0.0	0.0	0.0	0.0	0.0	0.0	0.0	0.0	0.0	0.0	0.0	0.0	0.0	0.0	0.0	0.0	0.0	0.0	0.0	0.0	0.0	0.0	1.0E-7	1.0005371884164608E-7	0.0	0.0	0.0	0.0	0.0	0.0	3.0E-7	3.0016115652493826E-7	1.0E-7	1.0005371884164608E-7	5.0E-7	5.002685942082305E-7	1.0E-7	1.0005371884164608E-7	0.0	0.0	0.0	0.0	0.0	0.0	0.0	0.0	1.0E-7	1.0005371884164608E-7	0.0	0.0	3.0E-7	3.0016115652493826E-7	0.0	0.0	1.0E-7	1.0005371884164608E-7	1.0E-7	1.0005371884164608E-7	2.0E-7	2.0010743768329216E-7	0.0	0.0	0.0	0.0	0.0	0.0	0.0	0.0	1.0E-7	1.0005371884164608E-7	0.0	0.0	0.0	0.0	2.0E-7	2.0010743768329216E-7	3.0E-7	3.0016115652493826E-7	0.0	0.0	0.0	0.0	0.0	0.0	0.0	0.0	0.0	0.0	0.0	0.0	0.0	0.0	0.0	0.0	0.0	0.0	0.0	0.0	0.0	0.0	0.0	0.0	0.0	0.0	0.0	0.0	0.0	0.0	0.0	0.0	0.0	0.0	0.0	0.0	0.0	0.0	0.0	0.0	0.0	0.0	0.0	0.0	0.0	0.0	0.0	0.0	0.0	0.0	0.0	0.0	0.0	0.0	0.0	0.0	0.0	0.0	0.0	0.0	0.0	0.0	0.0	0.0	0.0	0.0	0.0	0.0	0.0	0.0	0.0	0	2.0E-7	2.0010743768329216E-7	2.0E-7	2.0010743768329216E-7	1.0E-7	1.0005371884164608E-7	0.0	0.0	1.0E-7	1.0005371884164608E-7	1.0E-7	1.0005371884164608E-7	0.0	0.0	0.0	0.0	0.0	0.0	0.0	0.0	0.0	0.0	0.0	0.0	0.0	0.0	0.0	0.0	0.0	0.0	0.0	0.0	0.0	0.0	0.0	0.0	0.0	0.0	0.0	0.0	0.0	0.0	0.0	0.0	0.0	0.0	0.0	0.0	0.0	0.0	0.0	0.0	0.0	0.0	0.0	0.0	0.0	0.0	0.0	0.0	0.0	0.0	0.0	0.0	0.0	0.0	0.0	0.0	0.0	0.0	0.0	0.0	0.0	0.0	0.0	0.0	0.0	0.0	0.0	0.0	0.0	0.0	0.0	0.0	0.0	0.0	0.0	0.0	0.0	0.0	0.0	0.0	0.0	0.0	0.0	0.0	0.0	0.0	0.0	0.0	0.0	0.0	0.0	0.0	0.0	0.0	0.0	0.0	0.0	0.0	0.0	0.0	0.0	0.0	0.0	0.0	0.0	0.0	0.0	0.0	0.0	0.0	0.0	0.0	0.0	0.0	0.0	0.0	0.0	0.0	0.0	0.0	0.0	0.0	0.0	0.0	0.0	0.0	0.0	0.0	0.0	0.0	0.0	0.0	0.0	0.0	0.0	0.0	0.0	0.0	0.0	0.0	0.0	0.0	0.0	0.0	0.0	0.0	0.0	0.0	0.0	0.0	0.0	0.0	0.0	0.0	0.0	0.0	0.0	0.0	0.0	0.0	0.0	0.0	0.0	0.0	0.0	0.0	0.0	0.0	0.0	0.0	0.0	0.0	0.0	0.0	0.0	0.0	0.0	0.0	0.0	0.0	0.0	0.0	0.0	0.0	0.0	0.0	0.0	0.0	0.0	0.0	0.0	0.0	0.0	0.0	0.0	0.0	0.0	0.0	0.0	0.0	0.0	0.0	0.0	0.0	0.0	0.0	0.0	0.0	0.0	0.0	0.0	0.0	0.0	0.0	0.0	0.0	0.0	0.0	0.0	0.0	0.0	0.0	0.0	0.0	0.0	0.0	0.0	0.0	0.0	0.0	0.0	0.0	0.0	0.0	0.0	0.0	0.0	0.0	0.0	0.0	0.0	0.0	0.0	0.0	0.0	0.0	0.0	0.0	0.0	0.0	0.0	0.0	0.0	0.0	0.0	0.0	0.0	0.0	0.0	0.0	0.0	0.0	0.0	0.0	0.0	0.0	0.0	0.0	2.0E-7	2.0010743768329216E-7	1.0E-7	1.0005371884164608E-7	0.0	0.0	0.0	0.0	0.0	0.0	0.0	0.0	0.0	0.0	0.0	0.0	0.0	0.0	0.0	0.0	0.0	0.0	0.0	0.0	0.0	0.0	0.0	0.0	0.0	0.0	0.0	0.0	0.0	0.0	0.0	0.0	0.0	0.0	0.0	0.0	0.0	0.0	0.0	0.0	0.0	0.0	0.0	0.0	0.0	0.0	0.0	0.0	0.0	0.0	0.0	0.0	0.0	0.0	0.0	0.0	0.0	0.0	0.0	0.0	0.0	0.0	0.0	0.0	0.0	0.0	0.0	0.0	0.0	0.0	0.0	0.0	0.0	0.0	0.0	0.0	1.0E-7	1.0005371884164608E-7	0.0	0.0	0.0	0.0	0.0	0.0	0.0	0.0	0.0	0.0	0.0	0.0	0.0	0.0	0.0	0.0	0.0	0.0	0.0	0.0	0.0	0.0	0.0	0.0	0.0	0.0	0.0	0.0	0.0	0.0	0.0	0.0	0.0	0.0	0.0	0.0	0.0	0.0	0.0	0.0	0.0	0.0	0.0	0.0	0.0	0.0	0.0	0.0	0.0	0.0	0.0	0.0	0.0	0.0	0.0	0.0	0.0	0.0	0.0	0.0	0.0	0.0	0.0	0.0	0.0	0.0	0.0	0.0	0.0	0.0	0.0	0.0	0.0	0.0	0.0	0.0	0.0	0.0	0.0	0.0	0.0	0.0	0.0	0.0	0.0	0.0	0.0	0.0	0.0	0.0	0.0	0.0	0.0	0.0	0.0	0.0	0.0	0.0	0.0	0.0	0.0	0.0	0.0	0.0	0.0	0.0	0.0	0.0	0.0	0.0	0.0	0.0	0.0	0.0	0.0	0.0	0.0	0.0	0.0	0.0	0.0	0.0	0.0	0.0	0.0	0.0	0.0	0.0	0.0	0.0	0.0	0.0	0.0	0.0	0.0	0.0	0.0	0.0	0.0	0.0	0.0	0.0	0.0	0.0	0.0	0.0	0.0	0.0	0.0	0.0	0.0	0.0	0.0	0.0	0.0	0.0	0.0	0.0	0.0	0.0	0.0	0.0	0.0	0.0	0.0	0.0	0.0	0.0	2.0E-7	2.0010743768329216E-7	0.0	0.0	0.0	0.0	0.0	0.0	0.0	0.0	0.0	0.0	0.0	0.0	0.0	0.0	0.0	0.0	0.0	0.0	0.0	0.0	0.0	0.0	0.0	0.0	0.0	0.0	0.0	0.0	0.0	0.0	0.0	0.0	0.0	0.0	0.0	0.0	0.0	0.0	0.0	0.0	0.0	0.0	2.0E-7	2.0010743768329216E-7	1.0E-7	1.0005371884164608E-7	0.0	0.0	0.0	0.0	0.0	0.0	0.0	0.0	0.0	0.0	0.0	0.0	1.0E-7	1.0005371884164608E-7	0.0	0.0	1.0E-7	1.0005371884164608E-7	0.0	0.0	0.0	0.0	0.0	0.0	0.0	0.0	0.0	0.0	0.0	0.0	1.0E-7	1.0005371884164608E-7	0.0	0.0	0.0	0.0	0.0	0.0	0.0	0.0	0.0	0.0	1.0E-7	1.0005371884164608E-7	0.0	0.0	0.0	0.0	0.0	0.0	0.0	0.0	0.0	0.0	0.0	0.0	0.0	0.0	0.0	0.0	0.0	0.0	0.0	0.0	0.0	0.0	0.0	0.0	0.0	0.0	0.0	0.0	0.0	0.0	0.0	0.0	0.0	0.0	0.0	0.0	0.0	0.0	0.0	0.0	0.0	0.0	0.0	0.0	0.0	0.0	0.0	0.0	0.0	0.0	0.0	0.0	0.0	0.0	0.0	0.0	0.0	0.0	0.0	0.0	0.0	0.0	0.0	0.0	0.0	0.0	0.0	0.0	0.0	0.0	0.0	0.0	0.0	0.0	0.0	0.0	0.0	0.0	0.0	0.0	0.0	0.0	0.0	0.0	0.0	0.0	1.0E-7	1.0005371884164608E-7	0.0	0.0	0.0	0.0	0.0	0.0	1.0E-7	1.0005371884164608E-7	0.0	0.0	0.0	0.0	0.0	0.0	0.0	0.0	0.0	0.0	1.0E-7	1.0005371884164608E-7	0.0	0.0	0.0	0.0	0.0	0.0	1.0E-7	1.0005371884164608E-7	0.0	0.0	0.0	0.0	0.0	0.0	0.0	0.0	1.0E-7	1.0005371884164608E-7	0.0	0.0	0.0	0.0	0.0	0.0	0.0	0.0	0.0	0.0	0.0	0.0	0.0	0.0	0.0	0.0	0.0	0.0	0.0	0.0	0.0	0.0	0.0	0.0	0.0	0.0	0.0	0.0	0.0	0.0	0.0	0.0	0.0	0.0	0.0	0.0	0.0	0.0	0.0	0.0	0.0	0.0	0.0	0.0	0.0	0.0	0.0	0.0	0.0	0.0	0.0	0.0	0.0	0.0	0.0	0.0	0.0	0.0	0.0	0.0	1.0E-7	1.0005371884164608E-7	1.0E-7	1.0005371884164608E-7	0.0	0.0	0.0	0.0	0.0	0.0	1.0E-7	1.0005371884164608E-7	0.0	0.0	0.0	0.0	0.0	0.0	0.0	0.0	1.0E-7	1.0005371884164608E-7	0.0	0.0	0.0	0.0	0.0	0.0	0.0	0.0	0.0	0.0	0.0	0.0	0.0	0.0	0.0	0.0	0.0	0.0	0.0	0.0	0.0	0.0	0.0	0.0	0.0	0.0	0.0	0.0	0.0	0.0	0.0	0.0	0.0	0.0	0.0	0.0	0.0	0.0	0.0	0.0	0.0	0.0	0.0	0.0	0.0	0.0	0.0	0.0	0.0	0.0	0.0	0.0	0.0	0.0	0.0	0.0	0.0	0.0	0.0	0.0	0.0	0.0	0.0	0.0	0.0	0.0	0.0	0.0	1.0E-7	1.0005371884164608E-7	0.0	0.0	0.0	0.0	0.0	0.0	0.0	0.0	0.0	0.0	0.0	0.0	0.0	0.0	0.0	0.0	0.0	0.0	0.0	0.0	0.0	0.0	0.0	0.0	0.0	0.0	0.0	0.0	0.0	0.0	0.0	0.0	0.0	0.0	0.0	0.0	0.0	0.0	0.0	0.0	0.0	0.0	0.0	0.0	0.0	0.0	0.0	0.0	0.0	0.0	0.0	0.0	0.0	0.0	0.0	0.0	0.0	0.0	0.0	0.0	0.0	0.0	0.0	0.0	0.0	0.0	0.0	0.0	0.0	0.0	0.0	0.0	0.0	0.0	0.0	0.0	0.0	0.0	0.0	0.0	0.0	0.0	0.0	0.0	0.0	0.0	0.0	0.0	0.0	0.0	0.0	0.0	0.0	0.0	0.0	0.0	0.0	0.0	0.0	0.0	0.0	0.0	0.0	0.0	0.0	0.0	0.0	0.0	0.0	0.0	0.0	0.0	0.0	0.0	0.0	0.0	0.0	0.0	0.0	0.0	0.0	0.0	0.0	0.0	0.0	0.0	0.0	0.0	0.0	0.0	0.0	0.0	0.0	0.0	0.0	0.0	0.0	0.0	0.0	0.0	0.0	0.0	0.0	0.0	0.0	0.0	0.0	0.0	0.0	0.0	0.0	0.0	0.0	0.0	0.0	0.0	0.0	0.0	0.0	0.0	0.0	0.0	0.0	0.0	0.0	0.0	0.0	0.0	0.0	0.0	0.0	0.0	0.0	0.0	0.0	0.0	0.0	0.0	0.0	0.0	0.0	0.0	0.0	0.0	1.0E-7	1.0005371884164608E-7	0.0	0.0	0.0	0.0	0.0	0.0	1.0E-7	1.0005371884164608E-7	0.0	0.0	0.0	0.0	0.0	0.0	0.0	0.0	0.0	0.0	0.0	0.0	0.0	0.0	0.0	0.0	0.0	0.0	0.0	0.0	1.0E-7	1.0005371884164608E-7	0.0	0.0	0.0	0.0	0.0	0.0	0.0	0.0	0.0	0.0	0.0	0.0	0.0	0.0	0.0	0.0	0.0	0.0	0.0	0.0	0.0	0.0	0.0	0.0	0.0	0.0	0.0	0.0	0.0	0.0	0.0	0.0	1.0E-7	1.0005371884164608E-7	0.0	0.0	0.0	0.0	0.0	0.0	1.0E-7	1.0005371884164608E-7	0.0	0.0	0.0	0.0	0.0	0.0	0.0	0.0	1.0E-7	1.0005371884164608E-7	0.0	0.0	0.0	0.0	0.0	0.0	0.0	0.0	0.0	0.0	0.0	0.0	0.0	0.0	0.0	0.0	0.0	0.0	0.0	0.0	0.0	0.0	0.0	0.0	0.0	0.0	0.0	0.0	0.0	0.0	0.0	0.0	0.0	0.0	0.0	0.0	0.0	0.0	0.0	0.0	0.0	0.0	0.0	0.0	0.0	0.0	0.0	0.0	0.0	0.0	0.0	0.0	0.0	0.0	0.0	0.0	0.0	0.0	0.0	0.0	0.0	0.0	0.0	0.0	0.0	0.0	0.0	0.0	0.0	0.0	0.0	0.0	0.0	0.0	0.0	0.0	0.0	0.0	0.0	0.0	0.0	0.0	0.0	0.0	0.0	0.0	0.0	0.0	0.0	0.0	0.0	0.0	0.0	0.0	1.0E-7	1.0005371884164608E-7	0.0	0.0	0.0	0.0	0.0	0.0	0.0	0.0	0.0	0.0	0.0	0.0	0.0	0.0	0.0	0.0	0.0	0.0	0.0	0.0	0.0	0.0	0.0	0.0	0.0	0.0	0.0	0.0	0.0	0.0	0.0	0.0	0.0	0.0	0.0	0.0	0.0	0.0	0.0	0.0	0.0	0.0	0.0	0.0	0.0	0.0	0.0	0.0	0.0	0.0	0.0	0.0	0.0	0.0	0.0	0.0	0.0	0.0	0.0	0.0	0.0	0.0	0.0	0.0	0.0	0.0	0.0	0.0	0.0	0.0	0.0	0.0	0.0	0.0	0.0	0.0	0.0	0.0	1.0E-7	1.0005371884164608E-7	1.0E-7	1.0005371884164608E-7	0.0	0.0	0.0	0.0	0.0	0.0	0.0	0.0	0.0	0.0	0.0	0.0	0.0	0.0	0.0	0.0	1.0E-7	1.0005371884164608E-7	1.0E-7	1.0005371884164608E-7	0.0	0.0	0.0	0.0	0.0	0.0	0.0	0.0	0.0	0.0	0.0	0.0	0.0	0.0	0.0	0.0	0.0	0.0	0.0	0.0	0.0	0.0	0.0	0.0	0.0	0.0	0.0	0.0	0.0	0.0	0.0	0.0	1.0E-7	1.0005371884164608E-7	0.0	0.0	0.0	0.0	0.0	0.0	0.0	0.0	0.0	0.0	0.0	0.0	0.0	0.0	0.0	0.0	0.0	0.0	0.0	0.0	0.0	0.0	0.0	0.0	0.0	0.0	0.0	0.0	0.0	0.0	0.0	0.0	1.0E-7	1.0005371884164608E-7	0.0	0.0	0.0	0.0	0.0	0.0	0.0	0.0	0.0	0.0	0.0	0.0	0.0	0.0	0.0	0.0	0.0	0.0	0.0	0.0	0.0	0.0	0.0	0.0	0.0	0.0	0.0	0.0	0.0	0.0	0.0	0.0	0.0	0.0	0.0	0.0	0.0	0.0	0.0	0.0	0.0	0.0	0.0	0.0	0.0	0.0	0.0	0.0	0.0	0.0	0.0	0.0	1.0E-7	1.0005371884164608E-7	0.0	0.0	0.0	0.0	0.0	0.0	0.0	0.0	0.0	0.0	0.0	0.0	0.0	0.0	0.0	0.0	0.0	0.0	0.0	0.0	0.0	0.0	0.0	0.0	0.0	0.0	0.0	0.0	0.0	0.0	0.0	0.0	0.0	0.0	0.0	0.0	0.0	0.0	0.0	0.0	0.0	0.0	0.0	0.0	0.0	0.0	0.0	0.0	0.0	0.0	0.0	0.0	0.0	0.0	0.0	0.0	0.0	0.0	0.0	0.0	0.0	0.0	0.0	0.0	0.0	0.0	0.0	0.0	0.0	0.0	0.0	0.0	0.0	0.0	0.0	0.0	0.0	0.0	0.0	0.0	1.0E-7	1.0005371884164608E-7	0.0	0.0	0.0	0.0	0.0	0.0	0.0	0.0	0.0	0.0	1.0E-7	1.0005371884164608E-7	2.0E-7	2.0010743768329216E-7	0.0	0.0	0.0	0.0	0.0	0.0	0.0	0.0	0.0	0.0	0.0	0.0	0.0	0.0	0.0	0.0	0.0	0.0	0.0	0.0	0.0	0.0	0.0	0.0	0.0	0.0	0.0	0.0	0.0	0.0	0.0	0.0	0.0	0.0	0.0	0.0	0.0	0.0	0.0	0.0	0.0	0.0	0.0	0.0	0.0	0.0	0.0	0.0	0.0	0.0	0.0	0.0	0.0	0.0	0.0	0.0	0.0	0.0	0.0	0.0	0.0	0.0	0.0	0.0	0.0	0.0	0.0	0.0	0.0	0.0	0.0	0.0	0.0	0.0	0.0	0.0	0.0	0.0	0.0	0.0	0.0	0.0	0.0	0.0	0.0	0.0	0.0	0.0	0.0	0.0	0.0	0.0	0.0	0.0	0.0	0.0	0.0	0.0	0.0	0.0	0.0	0.0	0.0	0.0	1.0E-7	1.0005371884164608E-7	0.0	0.0	0.0	0.0	0.0	0.0	0.0	0.0	0.0	0.0	0.0	0.0	0.0	0.0	0.0	0.0	0.0	0.0	0.0	0.0	0.0	0.0	0.0	0.0	0.0	0.0	0.0	0.0	0.0	0.0	0.0	0.0	0.0	0.0	0.0	0.0	0.0	0.0	0.0	0.0	0.0	0.0	0.0	0.0	0.0	0.0	0.0	0.0	0.0	0.0	0.0	0.0	0.0	0.0	0.0	0.0	0.0	0.0	0.0	0.0	0.0	0.0	0.0	0.0	0.0	0.0	0.0	0.0	0.0	0.0	0.0	0.0	0.0	0.0	0.0	0.0	0.0	0.0	0.0	0.0	0.0	0.0	0.0	0.0	0.0	0.0	0.0	0.0	0.0	0.0	0.0	0.0	0.0	0.0	0.0	0.0	0.0	0.0	0.0	0.0	0.0	0.0	0.0	0.0	0.0	0.0	0.0	0.0	0.0	0.0	0.0	0.0	1.0E-7	1.0005371884164608E-7	0.0	0.0	0.0	0.0	0.0	0.0	0.0	0.0	0.0	0.0	0.0	0.0	0.0	0.0	0.0	0.0	0.0	0.0	0.0	0.0	0.0	0.0	0.0	0.0	0.0	0.0	0.0	0.0	0.0	0.0	0.0	0.0	0.0	0.0	0.0	0.0	0.0	0.0	0.0	0.0	0.0	0.0	0.0	0.0	0.0	0.0	0.0	0.0	0.0	0.0	0.0	0.0	0.0	0.0	0.0	0.0	0.0	0.0	0.0	0.0	0.0	0.0	0.0	0.0	0.0	0.0	0.0	0.0	0.0	0.0	1.0E-7	1.0005371884164608E-7	0.0	0.0	0.0	0.0	0.0	0.0	0.0	0.0	0.0	0.0	0.0	0.0	0.0	0.0	0.0	0.0	0.0	0.0	0.0	0.0	0.0	0.0	1.0E-7	1.0005371884164608E-7	0.0	0.0	0.0	0.0	0.0	0.0	2.0E-7	2.0010743768329216E-7	0.0	0.0	0.0	0.0	0.0	0.0	0.0	0.0	0.0	0.0	0.0	0.0	0.0	0.0	0.0	0.0	0.0	0.0	0.0	0.0	0.0	0.0	0.0	0.0	0.0	0.0	0.0	0.0	0.0	0.0	0.0	0.0	0.0	0.0	0.0	0.0	0.0	0.0	1.0E-7	1.0005371884164608E-7	0.0	0.0	0.0	0.0	0.0	0.0	0.0	0.0	0.0	0.0	0.0	0.0	0.0	0.0	0.0	0.0	0.0	0.0	0.0	0.0	0.0	0.0	0.0	0.0	0.0	0.0	0.0	0.0	0.0	0.0	0.0	0.0	0.0	0.0	0.0	0.0	0.0	0.0	0.0	0.0	0.0	0.0	0.0	0.0	0.0	0.0	0.0	0.0	0.0	0.0	0.0	0.0	0.0	0.0	0.0	0.0	0.0	0.0	0.0	0.0	0.0	0.0	0.0	0.0	0.0	0.0	0.0	0.0	0.0	0.0	0.0	0.0	0.0	0.0	0.0	0.0	0.0	0.0	0.0	0.0	0.0	0.0	0.0	0.0	0.0	0.0	0.0	0.0	0.0	0.0	0.0	0.0	0.0	0.0	0.0	0.0	0.0	0.0	0.0	0.0	0.0	0.0	0.0	0.0	0.0	0.0	0.0	0.0	0.0	0.0	0.0	0.0	0.0	0.0	0.0	0.0	0.0	0.0	0.0	0.0	0.0	0.0	0.0	0.0	0.0	0.0	0.0	0.0	0.0	0.0	0.0	0.0	0.0	0.0	0.0	0.0	0.0	0.0	0.0	0.0	0.0	0.0	0.0	0.0	0.0	0.0	0.0	0.0	0.0	0.0	0.0	0.0	0.0	0.0	0.0	0.0	0.0	0.0	0.0	0.0	0.0	0.0	0.0	0.0	0.0	0.0	0.0	0.0	0.0	0.0	0.0	0.0	0.0	0.0	0.0	0.0	0.0	0.0	0.0	0.0	0.0	0.0	0.0	0.0	0.0	0.0	0.0	0.0	0.0	0.0	0.0	0.0	0.0	0.0	0.0	0.0	0.0	0.0	0.0	0.0	0.0	0.0	0.0	0.0	0.0	0.0	0.0	0.0	0.0	0.0	0.0	0.0	0.0	0.0	0.0	0.0	0.0	0.0	0.0	0.0	0.0	0.0	0.0	0.0	0.0	0.0	0.0	0.0	0.0	0.0	0.0	0.0	0.0	0.0	0.0	0.0	0.0	0.0	0.0	0.0	0.0	0.0	0.0	0.0	0.0	0.0	0.0	0.0	0.0	0.0	0.0	0.0	0.0	0.0	0.0	0.0	0.0	0.0	0.0	0.0	0.0	0.0	0.0	0.0	0.0	0.0	1.0E-7	1.0005371884164608E-7	0.0	0.0	0.0	0.0	0.0	0.0	1.0E-7	1.0005371884164608E-7	0.0	0.0	0.0	0.0	0.0	0.0	0.0	0.0	0.0	0.0	1.0E-7	1.0005371884164608E-7	0.0	0.0	0.0	0.0	0.0	0.0	1.0E-7	1.0005371884164608E-7	0.0	0.0	0.0	0.0	0.0	0.0	0.0	0.0	0.0	0.0	0.0	0.0	0.0	0.0	0.0	0.0	0.0	0.0	1.0E-7	1.0005371884164608E-7	0.0	0.0	0.0	0.0	0.0	0.0	0.0	0.0	0.0	0.0	0.0	0.0	0.0	0.0	0.0	0.0	0.0	0.0	0.0	0.0	0.0	0.0	0.0	0.0	0.0	0.0	0.0	0.0	0.0	0.0	0.0	0.0	0.0	0.0	0.0	0.0	0.0	0.0	1.0E-7	1.0005371884164608E-7	1.0E-7	1.0005371884164608E-7	0.0	0.0	0.0	0.0	0.0	0.0	0.0	0.0	0.0	0.0	0.0	0.0	0.0	0.0	0.0	0.0	0.0	0.0	0.0	0.0	0.0	0.0	0.0	0.0	0.0	0.0	0.0	0.0	0.0	0.0	0.0	0.0	0.0	0.0	0.0	0.0	0.0	0.0	0.0	0.0	0.0	0.0	0.0	0.0	0.0	0.0	0.0	0.0	0.0	0.0	0.0	0.0	0.0	0.0	0.0	0.0	0.0	0.0	0.0	0.0	0.0	0.0	0.0	0.0	1.0E-7	1.0005371884164608E-7	0.0	0.0	0.0	0.0	0.0	0.0	0.0	0.0	0.0	0.0	0.0	0.0	0.0	0.0	1.0E-7	1.0005371884164608E-7	0.0	0.0	0.0	0.0	0.0	0.0	0.0	0.0	0.0	0.0	0.0	0.0	0.0	0.0	0.0	0.0	0.0	0.0	1.0E-7	1.0005371884164608E-7	0.0	0.0	0.0	0.0	0.0	0.0	0.0	0.0	0.0	0.0	0.0	0.0	0.0	0.0	0.0	0.0	0.0	0.0	0.0	0.0	0.0	0.0	0.0	0.0	0.0	0.0	0.0	0.0	0.0	0.0	0.0	0.0	0.0	0.0	0.0	0.0	0.0	0.0	0.0	0.0	0.0	0.0	0.0	0.0	0.0	0.0	0.0	0.0	0.0	0.0	0.0	0.0	0.0	0.0	0.0	0.0	0.0	0.0	0.0	0.0	0.0	0.0	0.0	0.0	0.0	0.0	0.0	0.0	0.0	0.0	0.0	0.0	0.0	0.0	0.0	0.0	5.0E-7	5.002685942082305E-7	0.0	0.0	0.0	0.0	0.0	0.0	1.0E-7	1.0005371884164608E-7	0.0	0.0	0.0	0.0	0.0	0.0	0.0	0.0	0.0	0.0	0.0	0.0	0.0	0.0	0.0	0.0	0.0	0.0	0.0	0.0	0.0	0.0	0.0	0.0	0.0	0.0	0.0	0.0	2.0E-7	2.0010743768329216E-7	4.0E-7	4.0021487536658433E-7	1.1E-6	1.1005909072581069E-6	2.0E-7	2.0010743768329216E-7	8.0E-7	8.004297507331687E-7	1.0E-6	1.000537188416461E-6	4.0E-7	4.0021487536658433E-7	3.0E-7	3.0016115652493826E-7	6.0E-7	6.003223130498765E-7	0.0	0.0	1.0E-7	1.0005371884164608E-7	1.6E-6	1.6008595014663373E-6	8.0E-7	8.004297507331687E-7	0.0	0.0	1.2E-6	1.200644626099753E-6	0.0	0.0	0.0	0.0	0.0	0.0	0.0	0.0	0.0	0.0	0.0	0.0	0.0	0.0	0.0	0.0	0.0	0.0	0.0	0.0	0.0	0.0	0.0	0.0	0.0	0.0	0.0	0.0	0.0	0.0	0.0	0.0	0.0	0.0	0.0	0.0	0.0	0.0	0.0	0.0	0.0	0.0	0.0	0.0	0.0	0.0	1.0E-7	1.0005371884164608E-7	4.0E-7	4.0021487536658433E-7	0.0	0.0	0.0	0.0	1.1E-6	1.1005909072581069E-6	0.0	0.0	1.0E-7	1.0005371884164608E-7	0.0	0.0	0.0	0.0	0.0	0.0	0.0	0.0	0.0	0.0	0.0	0.0	0.0	0.0	0.0	0.0	0.0	0.0	0.0	0.0	3.0E-7	3.0016115652493826E-7	0.0	0.0	0.0	0.0	0.0	0.0	0.0	0.0	0.0	0.0	0.0	0.0	0.0	0.0	0.0	0.0	0.0	0.0	0.0	0.0	0.0	0.0	0.0	0.0	0.0	0.0	0.0	0.0	0.0	0.0	0.0	0.0	0.0	0.0	0.0	0.0	0.0	0.0	0.0	0.0	0.0	0.0	0.0	0.0	0.0	0.0	0.0	0.0	0.0	0.0	0.0	0.0	0.0	0.0	0.0	0.0	0.0	0.0	0.0	0.0	0.0	0.0	0.0	0.0	3.0E-7	3.0016115652493826E-7	2.0E-7	2.0010743768329216E-7	0.0	0.0	0.0	0.0	0.0	0.0	0.0	0.0	0.0	0.0	0.0	0.0	0.0	0.0	0.0	0.0	0.0	0.0	0.0	0.0	0.0	0.0	0.0	0.0	0.0	0.0	0.0	0.0	0.0	0.0	0.0	0.0	0.0	0.0	0.0	0.0	0.0	0.0	0.0	0.0	0.0	0.0	0.0	0.0	0.0	0.0	0.0	0.0	0.0	0.0	0.0	0.0	0.0	0.0	0.0	0.0	0.0	0.0	0.0	0.0	0.0	0.0	2.0E-7	2.0010743768329216E-7	3.0E-7	3.0016115652493826E-7	0.0	0.0	0.0	0.0	0.0	0.0	0.0	0.0	0.0	0.0	0.0	0.0	0.0	0.0	0.0	0.0	0.0	0.0	0.0	0.0	0.0	0.0	7.0E-7	7.003760318915226E-7	0.0	0.0	0.0	0.0	0.0	0.0	0.0	0.0	0.0	0.0	0.0	0.0	0.0	0.0	0.0	0.0	0.0	0.0	0.0	0.0	0.0	0.0	0.0	0.0	0.0	0.0	4.0E-7	4.0021487536658433E-7	0.0	0.0	0.0	0	0.0	0	0.0	0.0	0.0	0.0	0.0	0.0	0.0	0.0	0.0	0.0	0.0	0.0	0.0	0.0	1.0E-7	1.0005371884164608E-7	0.0	0.0	0.0	0.0	5.0E-7	5.002685942082305E-7	0.0	0.0	0.0	0.0	0.0	0.0	0.0	0.0	0.0	0.0	0.0	0.0	0.0	0.0	0.0	0.0	0.0	0.0	0.0	0.0	0.0	0.0	0.0	0.0	0.0	0.0	0.0	0.0	0.0	0.0	0.0	0.0	0.0	0.0	0.0	0.0	0.0	0.0	1.0E-7	1.0005371884164608E-7	2.0E-7	2.0010743768329216E-7	1.0E-7	1.0005371884164608E-7	1.0E-7	1.0005371884164608E-7	1.0E-7	1.0005371884164608E-7	2.0E-7	2.0010743768329216E-7	0.0	0.0	2.0E-7	2.0010743768329216E-7	1.0E-7	1.0005371884164608E-7	3.0E-7	3.0016115652493826E-7	1.0E-7	1.0005371884164608E-7	2.0E-7	2.0010743768329216E-7	0.0	0.0	0.0	0.0	0.0	0.0	0.0	0.0	0.0	0.0	2.0E-7	2.0010743768329216E-7	0.0	0.0	0.0	0.0	0.0	0.0	0.0	0.0	5.0E-7	5.002685942082305E-7	0.0	0.0	0.0	0.0	1.0E-7	1.0005371884164608E-7	0.0	0.0	9.0E-7	9.004834695748147E-7	0.0	0.0	0.0	0.0	0.0	0.0	0.0	0.0	0.0	0.0	0.0	0.0	0.0	0.0	0.0	0.0	0.0	0.0	0.0	0.0	0.0	0.0	0.0	0.0	0.0	0.0	0.0	0.0	0.0	0.0	0.0	0.0	0.0	0.0	0.0	0.0	0.0	0.0	0.0	0.0	0.0	0.0	0.0	0.0	2.0E-7	2.0010743768329216E-7	0.0	0.0	0.0	0.0	0.0	0.0	0.0	0.0	0.0	0.0	0.0	0.0	0.0	0.0	0.0	0.0	0.0	0.0	0.0	0.0	0.0	0.0	0.0	0.0	0.0	0.0	0.0	0.0	0.0	0.0	0.0	0.0	0.0	0.0	0.0	0.0	0.0	0.0	0.0	0.0	0.0	0.0	0.0	0.0	0.0	0.0	0.0	0.0	0.0	0.0	0.0	0.0	0.0	0.0	0.0	0.0	0.0	0.0	0.0	0.0	1.0E-7	1.0005371884164608E-7	0.0	0.0	0.0	0.0	0.0	0.0	0.0	0.0	0.0	0.0	0.0	0.0	0.0	0.0	0.0	0.0	3.0E-7	3.0016115652493826E-7	0.0	0.0	0.0	0.0	0.0	0.0	0.0	0.0	0.0	0.0	0.0	0.0	0.0	0.0	0.0	0.0	0.0	0.0	0.0	0.0	0.0	0.0	1.0E-7	1.0005371884164608E-7	1.0E-7	1.0005371884164608E-7	0.0	0.0	0.0	0.0	0.0	0.0	1.0E-7	1.0005371884164608E-7	0.0	0.0	0.0	0.0	0.0	0.0	1.0E-7	1.0005371884164608E-7	1.0E-7	1.0005371884164608E-7	0.0	0.0	0.0	0.0	0.0	0.0	0.0	0.0	0.0	0.0	0.0	0.0	0.0	0.0	0.0	0.0	0.0	0.0	1.0E-7	1.0005371884164608E-7	0.0	0.0	1.0E-7	0.0	0.0	0.0	0.0	0.0	0.0	0.0	0.0	0.0	0.0	0.0	0.0	0.0	0.0	0.0	0.0	0.0	0.0	0.0	1.0E-7	1.0005371884164608E-7	0.0	0.0	0.0	0.0	0.0	0.0	0.0	0.0	0.0	0.0	0.0	0.0	0.0	0.0	0.0	0.0	1.0E-7	1.0005371884164608E-7	0.0	0.0	0.0	0.0	0.0	0.0	0.0	0.0	0.0	0.0	0.0	0.0	0.0	0.0	0.0	0.0	0.0	0.0	0.0	0.0	0.0	0.0	0.0	0.0	0.0	0.0	0.0	0.0	0.0	0.0	0.0	0.0	0.0	0.0	0.0	0.0	0.0	0.0	0.0	0.0	0.0	0.0	0.0	0.0	0.0	0.0	0.0	0.0	0.0	0.0	0.0	0.0	1.0E-7	1.0005371884164608E-7	0.0	0.0	0.0	0.0	0.0	0.0	0.0	0.0	0.0	0.0	0.0	0.0	0.0	0.0	0.0	0.0	0.0	0.0	0.0	0.0	0.0	0.0	0.0	0.0	0.0	0.0	0.0	0.0	0.0	0.0	0.0	0.0	0.0	0.0	0.0	0.0	0.0	0.0	1.0E-7	1.0005371884164608E-7	1.0E-7	1.0005371884164608E-7	0.0	0.0	0.0	0.0	0.0	0.0	1.0E-7	1.0005371884164608E-7	0.0	0.0	0.0	0.0	0.0	0.0	0.0	0.0	1.0E-7	1.0005371884164608E-7	0.0	0.0	0.0	0.0	0.0	0.0	0.0	0.0	0.0	0.0	0.0	0.0	0.0	0.0	0.0	0.0	0.0	0.0	0.0	0.0	0.0	0.0	0.0	0.0	0.0	0.0	0.0	0.0	0.0	0.0	0.0	0.0	0.0	0.0	1.0E-7	1.0005371884164608E-7	0.0	0.0	0.0	0.0	0.0	0.0	0.0	0.0	0.0	0.0	0.0	0.0	0.0	0.0	0.0	0.0	0.0	0.0	0.0	0.0	0.0	0.0	0.0	0.0	0.0	0.0	0.0	0.0	0.0	0.0	0.0	0.0	0.0	0.0	0.0	0.0	0.0	0.0	0.0	0.0	0.0	0.0	0.0	0.0	0.0	0.0	0.0	0.0	0.0	0.0	0.0	0.0	0.0	0.0	0.0	0.0	0.0	0.0	0.0	0.0	0.0	0.0	0.0	0.0	0.0	0.0	0.0	0.0	0.0	0.0	0.0	0.0	0.0	0.0	0.0	0.0	0.0	0.0	0.0	0.0	0.0	0.0	1.0E-7	1.0005371884164608E-7	0.0	0.0	0.0	0.0	0.0	0.0	0.0	0.0	0.0	0.0	0.0	0.0	0.0	0.0	0.0	0.0	0.0	0.0	0.0	0.0	0.0	0.0	0.0	0.0	0.0	0.0	0.0	0.0	1.0E-7	1.0005371884164608E-7	1.0E-7	1.0005371884164608E-7	0.0	0.0	2.0E-7	2.0010743768329216E-7	0.0	0.0	0.0	0.0	0.0	0.0	0.0	0.0	0.0	0.0	1.0E-7	1.0005371884164608E-7	0.0	0.0	0.0	0.0	0.0	0.0	0.0	0.0	0.0	0.0	0.0	0.0	0.0	0.0	0.0	0.0	0.0	0.0	0.0	0.0	0.0	0.0	1.0E-7	1.0005371884164608E-7	0.0	0.0	0.0	0.0	0.0	0.0	0.0	0.0	0.0	0.0	0.0	0.0	0.0	0.0	0.0	0.0	0.0	0.0	0.0	0.0	1.0E-7	1.0005371884164608E-7	0.0	0.0	0.0	0.0	0.0	0.0	0.0	0.0	0.0	0.0	0.0	0.0	0.0	0.0	0.0	0.0	0.0	0.0	0.0	0.0	0.0	0.0	1.0E-7	1.0005371884164608E-7	0.0	0.0	1.0E-7	1.0005371884164608E-7	0.0	0.0	0.0	0.0	0.0	0.0	0.0	0.0	1.0E-7	1.0005371884164608E-7	1.0E-7	1.0005371884164608E-7	1.0E-7	1.0005371884164608E-7	1.0E-7	1.0005371884164608E-7	2.0E-7	2.0010743768329216E-7	0.0	0.0	0.0	0.0	0.0	0.0	1.0E-7	1.0005371884164608E-7	0.0	0.0	2.0E-7	2.0010743768329216E-7	0.0	0.0	0.0	0.0	0.0	0.0	0.0	0.0	0.0	0.0	1.0E-7	1.0005371884164608E-7	2.0E-7	2.0010743768329216E-7	1.0E-7	1.0005371884164608E-7	1.0E-7	1.0005371884164608E-7	0.0	0.0	2.0E-7	2.0010743768329216E-7	0.0	0.0	0.0	0.0	1.0E-7	1.0005371884164608E-7	0.0	0.0	0.0	0.0	0.0	0.0	1.0E-7	1.0005371884164608E-7	0.0	0.0	0.0	0.0	0.0	0.0	0.0	0.0	0.0	0.0	0.0	0.0	0.0	0.0	0.0	0.0	0.0	0.0	0.0	0.0	0.0	0.0	0.0	0.0	0.0	0.0	0.0	0.0	0.0	0.0	0.0	0.0	0.0	0.0	0.0	0.0	0.0	0.0	0.0	0.0	0.0	0.0	0.0	0.0	0.0	0.0	0.0	0.0	0.0	0.0	0.0	0.0	0.0	0.0	0.0	0.0	0.0	0.0	0.0	0.0	0.0	0.0	0.0	0.0	0.0	0.0	2.0E-7	2.0010743768329216E-7	0.0	0.0	0.0	0.0	0.0	0.0	0.0	0.0	0.0	0.0	0.0	0.0	0.0	0.0	0.0	0.0	0.0	0.0	0.0	0.0	3.0E-7	3.0016115652493826E-7	0.0	0.0	0.0	0.0	4.0E-7	4.0021487536658433E-7	4.0E-7	4.0021487536658433E-7	7.1E-6	7.103814037756872E-6	0.0	0.0	2.0E-7	2.0010743768329216E-7	0.0	0.0	0.0	0.0	0.0	0.0	0.0	0.0	1.0E-7	1.0005371884164608E-7	0.0	0.0	0.0	0.0	0.0	0.0	1.0E-7	1.0005371884164608E-7	0.0	0.0	0.0	0.0	0.0	0.0	0.0	0.0	0.0	0.0	0.0	0.0	0.0	0.0	0.0	0.0	0.0	0.0	0.0	0.0	0.0	0.0	3.0E-7	3.0016115652493826E-7	0.0	0.0	1.0E-7	1.0005371884164608E-7	1.0E-7	1.0005371884164608E-7	6.0E-7	6.003223130498765E-7	0.0	0.0	0.0	0.0	1.0E-7	1.0005371884164608E-7	1.0E-7	1.0005371884164608E-7	0.0	0.0	0.0	0.0	1.0E-7	1.0005371884164608E-7	1.0E-7	1.0005371884164608E-7	2.0E-7	2.0010743768329216E-7	0.0	0.0	2.0E-7	2.0010743768329216E-7	0.0	0.0	0.0	0.0	0.0	0.0	0.0	0.0	0.0	0.0	1.0E-7	1.0005371884164608E-7	0.0	0.0	2.0E-7	2.0010743768329216E-7	3.0E-7	3.0016115652493826E-7	1.0E-7	1.0005371884164608E-7	1.0E-7	1.0005371884164608E-7	1.0E-7	1.0005371884164608E-7	5.0E-7	5.002685942082305E-7	4.0E-7	4.0021487536658433E-7	2.0E-7	2.0010743768329216E-7	0.0	0.0	0.0	0.0	0.0	0.0	0.0	0.0	3.0E-7	3.0016115652493826E-7	3.0E-7	3.0016115652493826E-7	0.0	0.0	1.0E-7	1.0005371884164608E-7	0.0	0.0	0.0	0.0	0.0	0.0	0.0	0.0	0.0	0	0.0	0.0	1.0E-7	1.0005371884164608E-7	5.0E-7	5.002685942082305E-7	0.0	0.0	1.0E-7	1.0005371884164608E-7	0.0	0.0	0.0	0.0	0.0	0.0	0.0	0.0	0.0	0.0	0.0	0.0	4.0E-7	4.0021487536658433E-7	1.0E-7	1.0005371884164608E-7	0.0	0.0	1.0E-7	1.0005371884164608E-7	0.0	0.0	0.0	0.0	0.0	0.0	0.0	0.0	0.0	0.0	0.0	0.0	0.0	0.0	0.0	0.0	0.0	0.0	1.0E-7	1.0005371884164608E-7	0.0	0.0	0.0	0.0	0.0	0.0	0.0	0.0	1.0E-7	1.0005371884164608E-7	0.0	0.0	0.0	0.0	0.0	0.0	0.0	0.0	0.0	0.0	0.0	0.0	0.0	0.0	0.0	0.0	0.0	0.0	0.0	0.0	0.0	0.0	0.0	0.0	0.0	0.0	0.0	0.0	0.0	0.0	0.0	0.0	0.0	0.0	0.0	0.0	0.0	0.0	0.0	0.0	0.0	0.0	0.0	0.0	0.0	0.0	0.0	0.0	0.0	0.0	0.0	0.0	0.0	0.0	0.0	0.0	0.0	0.0	0.0	0.0	0.0	0.0	0.0	0.0	0.0	0.0	2.0E-7	2.0010743768329216E-7	0.0	0.0	0.0	0.0	0.0	0.0	0.0	0.0	0.0	0.0	0.0	0.0	1.0E-7	1.0005371884164608E-7	0.0	0.0	0.0	0.0	0.0	0.0	0.0	0.0	0.0	0.0	0.0	0.0	6.0E-7	6.003223130498765E-7	1.0E-7	1.0005371884164608E-7	0.0	0.0	0.0	0.0	0.0	0.0	0.0	0.0	0.0	0.0	0.0	0.0	0.0	0.0	0.0	0.0	0.0	0.0	0.0	0.0	0.0	0.0	0.0	0.0	0.0	0.0	0.0	0.0	0.0	0.0	0.0	0.0	0.0	0.0	0.0	0.0	0.0	0.0	0.0	0.0	0.0	0.0	0.0	0.0	0.0	0.0	0.0	0.0	0.0	0.0	0.0	0.0	0.0	0.0	0.0	0.0	0.0	0.0	0.0	0.0	0.0	0.0	0.0	0.0	0.0	0.0	0.0	0.0	0.0	0.0	5.0E-7	5.002685942082305E-7	1.0E-7	1.0005371884164608E-7	0.0	0.0	0.0	0.0	0.0	0.0	0.0	0.0	0.0	0.0	0.0	0.0	0.0	0.0	0.0	0.0	0.0	0.0	0.0	0.0	0.0	0.0	0.0	0.0	0.0	0.0	0.0	0.0	0.0	0.0	0.0	0.0	0.0	0.0	0.0	0.0	0.0	0.0	0.0	0.0	0.0	0.0	0.0	0.0	0.0	0.0	0.0	0.0	0.0	0.0	0.0	0.0	0.0	0.0	0.0	0.0	0.0	0.0	0.0	0.0	0.0	0.0	0.0	0.0	0.0	0.0	0.0	0.0	0.0	0.0	0.0	0.0	0.0	0.0	0.0	0.0	0.0	0.0	1.0E-7	1.0005371884164608E-7	0.0	0.0	0.0	0.0	0.0	0.0	0.0	0.0	0.0	0.0	0.0	0.0
18A	1.0E7	9883418.0	8.64E-5	7.66941153354032E-5	0.0	0.0	0.0	0.0	0.0	0.0	0.0	0.0	2.0E-7	2.0235914336517995E-7	3.0E-7	3.0353871504776993E-7	0.0	0.0	0.0	0.0	0.0	0.0	0.0	0.0	0.0	0.0	0.0	0.0	0.0	0.0	0.0	0.0	0.0	0.0	0.0	0.0	0.0	0.0	0.0	0.0	0.0	0.0	0.0	0.0	0.0	0.0	0.0	0.0	0.0	0.0	0.0	0.0	0.0	0.0	0.0	0.0	0.0	0.0	0.0	0.0	0.0	0.0	0.0	0.0	0.0	0.0	0.0	0	0.0	0.0	0.0	0.0	0.0	0.0	0.0	0.0	0.0	0.0	0.0	0.0	0.0	0.0	0.0	0.0	0.0	0.0	0.0	0.0	0.0	0.0	0.0	0.0	0.0	0.0	0.0	0.0	0.0	0.0	0.0	0.0	0.0	0.0	0.0	0.0	0.0	0.0	0.0	0.0	0.0	0.0	0.0	0.0	0.0	0.0	0.0	0.0	0.0	0.0	0.0	0.0	0.0	0.0	0.0	0.0	0.0	0.0	0.0	0.0	0.0	0.0	0.0	0.0	0.0	0.0	0.0	0.0	0.0	0.0	0.0	0.0	0.0	0.0	0.0	0.0	0.0	0.0	0.0	0.0	0.0	0.0	0.0	0.0	0.0	0.0	0.0	0.0	0.0	0.0	0.0	0.0	0.0	0.0	0.0	0.0	0.0	0.0	0.0	0.0	0.0	0.0	0.0	0.0	0.0	0.0	0.0	0.0	0.0	0.0	0.0	0.0	0.0	0.0	0.0	0.0	0.0	0.0	0.0	0.0	0.0	0.0	0.0	0.0	0.0	0.0	0.0	0.0	0.0	0.0	0.0	0.0	0.0	0.0	0.0	0.0	0.0	0.0	0.0	0.0	0.0	0.0	0.0	0.0	0.0	0.0	0.0	0.0	0.0	0.0	0.0	0.0	0.0	0.0	0.0	0.0	0.0	0.0	0.0	0.0	0.0	0.0	0.0	0.0	0.0	0.0	0.0	0.0	0.0	0.0	0.0	0.0	0.0	0.0	0.0	0.0	0.0	0.0	0.0	0.0	1.0E-7	1.0117957168258997E-7	0.0	0.0	0.0	0.0	0.0	0.0	0.0	0.0	0.0	0.0	0.0	0.0	0.0	0.0	0.0	0.0	0.0	0.0	0.0	0.0	0.0	0.0	0.0	0.0	0.0	0.0	0.0	0.0	0.0	0.0	0.0	0.0	0.0	0.0	0.0	0.0	0.0	0.0	0.0	0.0	0.0	0.0	0.0	0.0	0.0	0.0	0.0	0.0	0.0	0.0	0.0	0.0	0.0	0.0	0.0	0.0	0.0	0.0	0.0	0.0	0.0	0.0	0.0	0.0	0.0	0.0	0.0	0.0	0.0	0.0	0.0	0.0	0.0	0.0	0.0	0.0	0.0	0.0	0.0	0.0	1.0E-7	1.0117957168258997E-7	5.0E-7	5.058978584129498E-7	0.0	0.0	0.0	0.0	0.0	0.0	0.0	0.0	0.0	0.0	0.0	0.0	0.0	0.0	0.0	0.0	0.0	0.0	0.0	0.0	0.0	0.0	0.0	0.0	0.0	0.0	0.0	0.0	0.0	0.0	0.0	0.0	0.0	0.0	0.0	0.0	0.0	0.0	0.0	0.0	0.0	0.0	0.0	0.0	0.0	0.0	0.0	0.0	0.0	0.0	0.0	0.0	2.0E-7	2.0235914336517995E-7	0.0	0.0	0.0	0.0	0.0	0.0	0.0	0.0	0.0	0.0	1.0E-7	1.0117957168258997E-7	0.0	0.0	0.0	0.0	0.0	0.0	0.0	0.0	0.0	0.0	1.0E-7	1.0117957168258997E-7	0.0	0.0	0.0	0.0	0.0	0.0	0.0	0.0	0.0	0.0	0.0	0.0	0.0	0.0	0.0	0.0	0.0	0.0	0.0	0.0	0.0	0.0	0.0	0.0	0.0	0.0	0.0	0.0	1.0E-7	1.0117957168258997E-7	0.0	0.0	0.0	0.0	0.0	0.0	0.0	0.0	0.0	0.0	0.0	0.0	0.0	0.0	0.0	0.0	0.0	0.0	0.0	0.0	0.0	0.0	0.0	0.0	0.0	0.0	0.0	0	0.0	0.0	0.0	0.0	0.0	0.0	0.0	0.0	0.0	0.0	0.0	0.0	0.0	0.0	0.0	0.0	0.0	0.0	0.0	0.0	0.0	0.0	0.0	0.0	0.0	0.0	0.0	0.0	0.0	0.0	0.0	0.0	0.0	0.0	0.0	0.0	0.0	0.0	0.0	0.0	0.0	0.0	0.0	0.0	0.0	0.0	0.0	0.0	0.0	0.0	0.0	0.0	0.0	0.0	0.0	0.0	0.0	0.0	0.0	0.0	0.0	0.0	0.0	0.0	0.0	0.0	0.0	0.0	0.0	0.0	0.0	0.0	0.0	0.0	0.0	0.0	0.0	0.0	0.0	0.0	0.0	0.0	0.0	0.0	2.0E-7	2.0235914336517995E-7	0.0	0.0	0.0	0.0	0.0	0.0	0.0	0.0	0.0	0.0	0.0	0.0	0.0	0.0	0.0	0.0	0.0	0.0	0.0	0.0	0.0	0.0	1.0E-7	1.0117957168258997E-7	0.0	0.0	0.0	0.0	0.0	0.0	0.0	0.0	0.0	0.0	0.0	0.0	0.0	0.0	0.0	0.0	0.0	0.0	0.0	0.0	0.0	0.0	0.0	0.0	0.0	0.0	0.0	0.0	0.0	0.0	0.0	0.0	0.0	0.0	0.0	0.0	0.0	0.0	0.0	0.0	0.0	0.0	0.0	0.0	0.0	0.0	0.0	0.0	0.0	0.0	0.0	0.0	1.0E-7	1.0117957168258997E-7	0.0	0.0	0.0	0.0	0.0	0.0	0.0	0.0	0.0	0.0	0.0	0.0	0.0	0.0	0.0	0.0	0.0	0.0	0.0	0.0	0.0	0.0	0.0	0.0	0.0	0.0	0.0	0.0	0.0	0.0	0.0	0.0	0.0	0.0	0.0	0.0	0.0	0.0	0.0	0.0	0.0	0.0	0.0	0.0	0.0	0.0	0.0	0.0	0.0	0.0	0.0	0.0	0.0	0.0	0.0	0.0	0.0	0.0	0.0	0.0	0.0	0.0	0.0	0.0	0.0	0.0	0.0	0.0	0.0	0.0	0.0	0.0	0.0	0.0	0.0	0.0	0.0	0.0	0.0	0.0	0.0	0.0	0.0	0.0	0.0	0.0	0.0	0.0	0.0	0.0	0.0	0.0	0.0	0.0	0.0	0.0	0.0	0.0	0.0	0.0	0.0	0.0	0.0	0.0	0.0	0.0	0.0	0.0	0.0	0.0	0.0	0.0	0.0	0.0	0.0	0.0	0.0	0.0	0.0	0.0	0.0	0.0	0.0	0.0	0.0	0.0	0.0	0.0	0.0	0.0	0.0	0.0	0.0	0.0	0.0	0.0	0.0	0.0	0.0	0.0	0.0	0.0	0.0	0.0	0.0	0.0	0.0	0.0	0.0	0.0	0.0	0.0	0.0	0.0	0.0	0.0	0.0	0.0	0.0	0.0	0.0	0.0	0.0	0.0	0.0	0.0	0.0	0.0	0.0	0.0	0.0	0.0	0.0	0.0	0.0	0.0	0.0	0.0	0.0	0.0	0.0	0.0	0.0	0.0	0.0	0.0	0.0	0.0	0.0	0.0	0.0	0.0	0.0	0.0	0.0	0.0	0.0	0.0	0.0	0.0	0.0	0.0	0.0	0.0	0.0	0.0	0.0	0.0	0.0	0.0	0.0	0.0	0.0	0.0	0.0	0.0	0.0	0.0	0.0	0.0	0.0	0.0	0.0	0.0	0.0	0.0	0.0	0.0	0.0	0.0	0.0	0.0	0.0	0.0	0.0	0.0	0.0	0.0	0.0	0.0	0.0	0.0	0.0	0.0	0.0	0.0	0.0	0.0	0.0	0.0	0.0	0.0	0.0	0.0	0.0	0.0	0.0	0.0	0.0	0.0	0.0	0.0	0.0	0.0	0.0	0.0	0.0	0.0	0.0	0.0	0.0	0.0	0.0	0.0	0.0	0.0	0.0	0.0	0.0	0.0	0.0	0.0	3.0E-7	3.0353871504776993E-7	0.0	0.0	0.0	0.0	0.0	0.0	0.0	0.0	0.0	0.0	0.0	0.0	0.0	0.0	0.0	0.0	0.0	0.0	0.0	0.0	0.0	0.0	0.0	0.0	0.0	0.0	0.0	0.0	0.0	0.0	0.0	0.0	0.0	0.0	2.3E-6	0.0	0.0	0.0	0.0	0.0	0.0	0.0	0.0	0.0	0.0	0.0	0.0	0.0	1.0E-7	1.0117957168258997E-7	0.0	0.0	1.0E-7	1.0117957168258997E-7	0.0	0.0	0.0	0.0	0.0	0.0	0.0	0.0	0.0	0.0	0.0	0.0	0.0	0.0	0.0	0.0	0.0	0.0	2.0E-7	2.0235914336517995E-7	2.0E-7	2.0235914336517995E-7	1.0E-7	1.0117957168258997E-7	0.0	0.0	0.0	0.0	3.0E-7	3.0353871504776993E-7	2.0E-7	2.0235914336517995E-7	2.0E-7	2.0235914336517995E-7	0.0	0.0	1.0E-7	1.0117957168258997E-7	0.0	0.0	0.0	0.0	1.0E-7	1.0117957168258997E-7	0.0	0.0	0.0	0.0	0.0	0.0	0.0	0.0	0.0	0.0	0.0	0.0	0.0	0.0	0.0	0.0	0.0	0.0	0.0	0.0	0.0	0.0	0.0	0.0	0.0	0.0	0.0	0.0	0.0	0.0	0.0	0.0	0.0	0.0	0.0	0.0	0.0	0.0	0.0	0.0	1.0E-7	1.0117957168258997E-7	0.0	0.0	0.0	0.0	0.0	0.0	0.0	0.0	0.0	0.0	0.0	0.0	0.0	0.0	0.0	0.0	0.0	0.0	1.0E-7	1.0117957168258997E-7	0.0	0.0	0.0	0.0	0.0	0.0	0.0	0.0	0.0	0.0	0.0	0.0	0.0	0.0	0.0	0.0	0.0	0.0	0.0	0.0	0.0	0.0	0.0	0.0	0.0	0.0	0.0	0.0	0.0	0.0	0.0	0.0	0.0	0.0	0.0	0.0	0.0	0.0	0.0	0.0	0.0	0.0	0.0	0.0	0.0	0.0	0.0	0.0	0.0	0.0	0.0	0.0	0.0	0.0	0.0	0.0	0.0	0.0	0.0	0.0	0.0	0.0	0.0	0.0	1.0E-7	1.0117957168258997E-7	0.0	0.0	0.0	0.0	0.0	0.0	0.0	0.0	3.0E-7	3.0353871504776993E-7	4.0E-7	4.047182867303599E-7	2.0E-7	2.0235914336517995E-7	0.0	0.0	0.0	0.0	0.0	0.0	0.0	0.0	0.0	0.0	0.0	0.0	0.0	0.0	0.0	0.0	0.0	0.0	1.0E-7	1.0117957168258997E-7	0.0	0.0	0.0	0.0	0.0	0.0	0.0	0.0	0.0	0.0	0.0	0.0	0.0	0.0	0.0	0.0	0.0	0.0	0.0	0.0	0.0	0.0	0.0	0.0	0.0	0.0	0.0	0.0	0.0	0.0	0.0	0.0	0.0	0.0	0.0	0.0	0.0	0.0	0.0	0.0	0.0	0.0	0.0	0.0	0.0	0.0	0.0	0.0	0.0	0.0	0.0	0.0	0.0	0.0	1.0E-7	1.0117957168258997E-7	0.0	0.0	0.0	0.0	0.0	0.0	0.0	0.0	0.0	0.0	0.0	0.0	0.0	0.0	0.0	0.0	1.0E-7	1.0117957168258997E-7	0.0	0.0	0.0	0.0	0.0	0.0	0.0	0.0	0.0	0.0	0.0	0.0	0.0	0.0	0.0	0.0	0.0	0.0	0.0	0.0	0.0	0.0	0.0	0.0	1.0E-7	1.0117957168258997E-7	0.0	0.0	0.0	0.0	0.0	0.0	0.0	0.0	0.0	0.0	0.0	0.0	0.0	0.0	0.0	0.0	0.0	0.0	1.0E-7	1.0117957168258997E-7	4.0E-7	4.047182867303599E-7	0.0	0.0	2.0E-7	2.0235914336517995E-7	0.0	0.0	0.0	0.0	0.0	0.0	0.0	0.0	0.0	0.0	0.0	0.0	0.0	0.0	0.0	0.0	1.0E-7	1.0117957168258997E-7	0.0	0.0	0.0	0.0	0.0	0.0	0.0	0.0	0.0	0.0	2.0E-7	2.0235914336517995E-7	0.0	0.0	0.0	0.0	0.0	0.0	0.0	0.0	0.0	0.0	1.0E-7	1.0117957168258997E-7	0.0	0.0	0.0	0.0	0.0	0.0	0.0	0.0	0.0	0.0	0.0	0.0	0.0	0.0	0.0	0.0	0.0	0.0	1.0E-7	1.0117957168258997E-7	0.0	0.0	0.0	0.0	0.0	0.0	1.0E-7	1.0117957168258997E-7	0.0	0.0	0.0	0.0	0.0	0.0	0.0	0.0	0.0	0.0	0.0	0.0	0.0	0.0	0.0	0.0	0.0	0.0	0.0	0.0	0.0	0.0	1.0E-7	1.0117957168258997E-7	0.0	0.0	0.0	0.0	0.0	0.0	0.0	0.0	0.0	0.0	0.0	0.0	0.0	0.0	0.0	0.0	0.0	0.0	0.0	0.0	0.0	0.0	1.0E-7	1.0117957168258997E-7	0.0	0.0	0.0	0.0	0.0	0.0	0.0	0.0	0.0	0.0	0.0	0.0	0.0	0.0	0.0	0.0	0.0	0.0	0.0	0.0	0.0	0.0	0.0	0	0.0	0	0.0	0	1.0E-7	0	0.0	0.0	0.0	0	0.0	0.0	0.0	0.0	0.0	0.0	0.0	0.0	0.0	0.0	0.0	0.0	0.0	0.0	0.0	0.0	0.0	0.0	0.0	0.0	2.0E-7	2.0235914336517995E-7	0.0	0.0	0.0	0.0	0.0	0.0	0.0	0.0	0.0	0.0	0.0	0.0	0.0	0.0	0.0	0.0	0.0	0.0	0.0	0.0	0.0	0.0	0.0	0.0	0.0	0.0	0.0	0.0	0.0	0.0	0.0	0.0	0.0	0.0	0.0	0.0	0.0	0.0	0.0	0.0	1.0E-7	1.0117957168258997E-7	0.0	0.0	0.0	0.0	0.0	0.0	0.0	0.0	0.0	0.0	7.0E-7	7.082570017781298E-7	0.0	0.0	0.0	0.0	0.0	0.0	0.0	0.0	0.0	0.0	4.0E-7	4.047182867303599E-7	0.0	0.0	0.0	0.0	0.0	0.0	0.0	0.0	0.0	0.0	0.0	0.0	0.0	0.0	0.0	0.0	0.0	0.0	0.0	0.0	0.0	0.0	0.0	0.0	0.0	0.0	0.0	0.0	0.0	0.0	0.0	0.0	0.0	0.0	0.0	0.0	0.0	0.0	0.0	0.0	0.0	0.0	0.0	0.0	0.0	0.0	0.0	0.0	0.0	0.0	0.0	0.0	0.0	0.0	0.0	0.0	3.0E-7	3.0353871504776993E-7	0.0	0.0	0.0	0.0	0.0	0.0	3.0E-7	3.0353871504776993E-7	0.0	0.0	0.0	0.0	0.0	0.0	0.0	0.0	0.0	0.0	0.0	0.0	0.0	0.0	0.0	0.0	0.0	0.0	0.0	0.0	0.0	0.0	0.0	0.0	0.0	0.0	0.0	0.0	0.0	0.0	0.0	0.0	0.0	0.0	0.0	0.0	0.0	0.0	0.0	0.0	0.0	0.0	0.0	0.0	0.0	0.0	0.0	0.0	2.0E-7	2.0235914336517995E-7	0.0	0.0	0.0	0.0	0.0	0.0	0.0	0.0	0.0	0.0	4.0E-7	4.047182867303599E-7	6.0E-7	6.070774300955399E-7	1.0E-7	1.0117957168258997E-7	1.0E-7	1.0117957168258997E-7	8.0E-7	8.094365734607198E-7	2.0E-7	2.0235914336517995E-7	1.0E-7	1.0117957168258997E-7	0.0	0.0	1.0E-7	1.0117957168258997E-7	0.0	0.0	0.0	0.0	0.0	0.0	0.0	0.0	0.0	0.0	0.0	0.0	0.0	0.0	0.0	0.0	0.0	0.0	0.0	0.0	0.0	0.0	0.0	0.0	0.0	0.0	0.0	0.0	0.0	0.0	0.0	0.0	0.0	0.0	0.0	0.0	1.0E-7	1.0117957168258997E-7	2.0E-7	2.0235914336517995E-7	0.0	0.0	0.0	0.0	0.0	0.0	0.0	0	0.0	0.0	0.0	0.0	0.0	0.0	0.0	0.0	0.0	0.0	0.0	0.0	0.0	0.0	0.0	0.0	0.0	0.0	0.0	0.0	0.0	0.0	0.0	0.0	0.0	0.0	0.0	0.0	0.0	0.0	0.0	0.0	0.0	0.0	0.0	0.0	0.0	0.0	0.0	0.0	0.0	0.0	0.0	0.0	0.0	0.0	0.0	0.0	0.0	0.0	0.0	0.0	0.0	0.0	0.0	0.0	0.0	0.0	0.0	0.0	0.0	0.0	0.0	0.0	0.0	0.0	0.0	0.0	0.0	0.0	0.0	0.0	0.0	0.0	0.0	0.0	0.0	0.0	1.0E-7	1.0117957168258997E-7	0.0	0.0	1.0E-7	1.0117957168258997E-7	0.0	0.0	3.0E-7	3.0353871504776993E-7	0.0	0.0	2.0E-7	2.0235914336517995E-7	1.0E-7	1.0117957168258997E-7	1.0E-7	1.0117957168258997E-7	0.0	0.0	5.0E-7	5.058978584129498E-7	0.0	0.0	2.3E-6	2.3271301486995694E-6	0.0	0.0	0.0	0.0	1.0E-7	1.0117957168258997E-7	0.0	0.0	0.0	0.0	0.0	0.0	0.0	0.0	0.0	0.0	0.0	0.0	0.0	0.0	0.0	0.0	0.0	0.0	0.0	0.0	0.0	0.0	0.0	0.0	0.0	0.0	0.0	0.0	0.0	0.0	0.0	0.0	0.0	0.0	0.0	0.0	0.0	0.0	0.0	0.0	0.0	0.0	0.0	0.0	0.0	0.0	1.0E-7	1.0117957168258997E-7	0.0	0.0	0.0	0.0	0.0	0.0	0.0	0.0	0.0	0.0	0.0	0.0	0.0	0.0	0.0	0.0	0.0	0.0	0.0	0.0	0.0	0.0	0.0	0.0	0.0	0.0	0.0	0.0	0.0	0.0	0.0	0.0	0.0	0.0	0.0	0.0	0.0	0.0	0.0	0.0	0.0	0.0	0.0	0.0	0.0	0.0	0.0	0.0	0.0	0.0	0.0	0.0	0.0	0.0	0.0	0.0	0.0	0.0	0.0	0.0	0.0	0.0	0.0	0.0	0.0	0.0	0.0	0.0	0.0	0.0	0.0	0.0	0.0	0.0	0.0	0.0	0.0	0.0	0.0	0.0	0.0	0.0	0.0	0.0	0.0	0.0	0.0	0.0	0.0	0.0	0.0	0.0	0.0	0.0	0.0	0.0	0.0	0.0	0.0	0.0	0.0	0.0	0.0	0.0	0.0	0.0	0.0	0.0	0.0	0.0	0.0	0.0	0.0	0.0	0.0	0.0	0.0	0.0	0.0	0.0	0.0	0.0	0.0	0.0	0.0	0.0	0.0	0.0	0.0	0.0	0.0	0.0	0.0	0.0	0.0	0.0	0.0	0.0	0.0	0.0	0.0	0.0	0.0	0.0	0.0	0.0	0.0	0.0	0.0	0.0	0.0	0.0	0.0	0.0	0.0	0.0	0.0	0.0	0.0	0.0	0.0	0.0	0.0	0.0	0.0	0.0	0.0	0.0	0.0	0.0	0.0	0.0	0.0	0.0	0.0	0.0	0.0	0.0	0.0	0.0	0.0	0.0	0.0	0.0	0.0	0.0	0.0	0.0	0.0	0.0	0.0	0.0	0.0	0.0	0.0	0.0	0.0	0.0	0.0	0.0	0.0	0.0	0.0	0.0	0.0	0.0	0.0	0.0	0.0	0.0	0.0	0.0	0.0	0.0	0.0	0.0	0.0	0.0	0.0	0.0	0.0	0.0	0.0	0.0	0.0	0.0	0.0	0.0	0.0	0.0	0.0	0.0	0.0	0.0	0.0	0.0	0.0	0.0	0.0	0.0	0.0	0.0	0.0	0.0	0.0	0.0	0.0	0.0	0.0	0.0	0.0	0.0	0.0	0.0	0.0	0.0	0.0	0.0	0.0	0.0	0.0	0.0	0.0	0.0	0.0	0.0	0.0	0.0	0.0	0.0	0.0	0.0	0.0	0.0	0.0	0.0	0.0	0.0	0.0	0.0	0.0	0.0	0.0	0.0	0.0	0.0	0.0	0.0	0.0	0.0	0.0	0.0	0.0	0.0	0.0	0.0	0.0	0.0	1.0E-7	1.0117957168258997E-7	0.0	0.0	0.0	0.0	0.0	0.0	0.0	0.0	0.0	0.0	0.0	0.0	0.0	0.0	0.0	0.0	0.0	0.0	0.0	0.0	0.0	0.0	0.0	0.0	0.0	0.0	0.0	0.0	0.0	0.0	0.0	0.0	0.0	0.0	0.0	0.0	0.0	0.0	0.0	0.0	0.0	0.0	0.0	0.0	0.0	0.0	0.0	0.0	0.0	0.0	0.0	0.0	0.0	0.0	0.0	0.0	0.0	0.0	0.0	0.0	0.0	0.0	0.0	0.0	0.0	0.0	0.0	0.0	0.0	0.0	0.0	0.0	0.0	0.0	0.0	0.0	0.0	0.0	0.0	0.0	0.0	0.0	0.0	0.0	0.0	0.0	0.0	0.0	0.0	0.0	0.0	0.0	0.0	0.0	0.0	0.0	0.0	0.0	0.0	0.0	0.0	0.0	0.0	0.0	0.0	0.0	0.0	0.0	8.0E-7	8.094365734607198E-7	0.0	0.0	2.0E-7	2.0235914336517995E-7	0.0	0.0	0.0	0.0	0.0	0.0	0.0	0.0	0.0	0.0	0.0	0.0	0.0	0.0	0.0	0.0	0.0	0.0	0.0	0.0	0.0	0.0	0.0	0.0	0.0	0.0	0.0	0.0	0.0	0.0	0.0	0.0	0.0	0.0	0.0	0.0	0.0	0.0	0.0	0.0	0.0	0.0	0.0	0.0	0.0	0.0	0.0	0.0	0.0	0.0	0.0	0.0	0.0	0.0	0.0	0.0	0.0	0.0	0.0	0.0	0.0	0.0	0.0	0.0	0.0	0.0	0.0	0.0	0.0	0.0	0.0	0.0	0.0	0.0	0.0	0.0	0.0	0.0	0.0	0.0	0.0	0.0	0.0	0.0	0.0	0.0	0.0	0.0	0.0	0.0	0.0	0.0	0.0	0.0	0.0	0.0	0.0	0.0	0.0	0.0	0.0	0.0	0.0	0.0	0.0	0.0	0.0	0.0	0.0	0.0	0.0	0.0	0.0	0.0	0.0	0.0	0.0	0.0	0.0	0.0	0.0	0.0	0.0	0.0	0.0	0.0	0.0	0.0	1.0E-7	1.0117957168258997E-7	0.0	0.0	0.0	0.0	0.0	0.0	0.0	0.0	0.0	0.0	0.0	0.0	0.0	0.0	0.0	0.0	0.0	0.0	1.0E-7	1.0117957168258997E-7	0.0	0.0	0.0	0.0	0.0	0.0	0.0	0.0	0.0	0.0	0.0	0.0	0.0	0.0	0.0	0.0	0.0	0.0	0.0	0.0	0.0	0.0	0.0	0.0	0.0	0.0	0.0	0.0	0.0	0.0	0.0	0.0	0.0	0.0	0.0	0.0	0.0	0.0	0.0	0.0	0.0	0.0	0.0	0.0	0.0	0.0	0.0	0.0	0.0	0.0	0.0	0.0	0.0	0.0	0.0	0.0	0.0	0.0	0.0	0.0	0.0	0.0	0.0	0.0	0.0	0.0	0.0	0.0	0.0	0.0	0.0	0.0	0.0	0.0	0.0	0.0	0.0	0.0	0.0	0.0	0.0	0.0	0.0	0.0	0.0	0.0	0.0	0.0	0.0	0.0	0.0	0.0	0.0	0.0	0.0	0.0	0.0	0.0	0.0	0.0	0.0	0.0	0.0	0.0	0.0	0.0	0.0	0.0	0.0	0.0	0.0	0.0	0.0	0.0	1.0E-7	1.0117957168258997E-7	0.0	0.0	0.0	0.0	0.0	0.0	0.0	0.0	0.0	0.0	0.0	0.0	0.0	0.0	0.0	0.0	1.1E-6	0	4.1E-6	0	0.0	0.0	0.0	0.0	0.0	0.0	0.0	0	0.0	0.0	0.0	0.0	0.0	0.0	0.0	0.0	0.0	0.0	0.0	0.0	0.0	0.0	0.0	0.0	0.0	0.0	0.0	0.0	0.0	0.0	0.0	0.0	0.0	0.0	0.0	0.0	0.0	0.0	0.0	0.0	0.0	0.0	0.0	0.0	0.0	0.0	0.0	0.0	0.0	0.0	0.0	0.0	0.0	0.0	0.0	0.0	0.0	0.0	0.0	0.0	0.0	0.0	0.0	0.0	0.0	0.0	0.0	0.0	0.0	0.0	0.0	0.0	0.0	0.0	0.0	0.0	0.0	0.0	0.0	0.0	0.0	0.0	0.0	0.0	6.0E-7	0	1.0E-7	0	1.0E-7	0.0	1.0E-7	0	0.0	0.0	0.0	0.0	0.0	0.0	0.0	0.0	0.0	0.0	0.0	0.0	0.0	0.0	0.0	0.0	0.0	0.0	0.0	0.0	0.0	0.0	0.0	0.0	0.0	0.0	0.0	0	0.0	0	0.0	0.0	0.0	0.0	0.0	0.0	0.0	0.0	0.0	0.0	0.0	0.0	0.0	0.0	0.0	0.0	0.0	0.0	0.0	0.0	0.0	0.0	0.0	0.0	0.0	0.0	0.0	0.0	0.0	0.0	0.0	0.0	0.0	0.0	0.0	0.0	0.0	0.0	0.0	0.0	0.0	0.0	0.0	0	2.0E-7	0	0.0	0	0.0	0.0	0.0	0.0	0.0	0.0	0.0	0.0	0.0	0.0	0.0	0.0	0.0	0.0	0.0	0.0	0.0	0.0	0.0	0.0	0.0	0.0	0.0	0.0	0.0	0.0	0.0	0.0	0.0	0.0	0.0	0.0	0.0	0.0	0.0	0.0	0.0	0.0	1.0E-7	1.0117957168258997E-7	0.0	0.0	0.0	0.0	0.0	0.0	0.0	0.0	0.0	0.0	0.0	0.0	0.0	0.0	0.0	0.0	0.0	0.0	0.0	0.0	0.0	0.0	0.0	0.0	0.0	0.0	0.0	0.0	0.0	0.0	0.0	0.0	0.0	0.0	0.0	0.0	0.0	0.0	0.0	0.0	0.0	0.0	0.0	0.0	0.0	0.0	0.0	0.0	0.0	0.0	0.0	0.0	0.0	0.0	0.0	0.0	0.0	0.0	0.0	0.0	0.0	0.0	0.0	0.0	0.0	0.0	0.0	0.0	0.0	0.0	0.0	0.0	0.0	0.0	0.0	0.0	0.0	0.0	0.0	0.0	0.0	0.0	0.0	0.0	0.0	0.0	1.0E-7	1.0117957168258997E-7	0.0	0.0	0.0	0.0	0.0	0.0	0.0	0	0.0	0	0.0	0.0	0.0	0.0	5.0E-7	5.058978584129498E-7	0.0	0.0	0.0	0.0	0.0	0.0	0.0	0.0	0.0	0.0	0.0	0.0	0.0	0.0	0.0	0.0	0.0	0.0	0.0	0.0	1.0E-7	1.0117957168258997E-7	0.0	0.0	0.0	0.0	0.0	0.0	0.0	0.0	0.0	0.0	0.0	0.0	0.0	0.0	0.0	0.0	0.0	0.0	0.0	0.0	0.0	0.0	0.0	0.0	0.0	0.0	0.0	0.0	0.0	0.0	0.0	0.0	0.0	0.0	0.0	0.0	0.0	0.0	0.0	0.0	0.0	0.0	0.0	0.0	0.0	0.0	0.0	0.0	0.0	0.0	0.0	0.0	0.0	0.0	0.0	0.0	0.0	0.0	0.0	0	0.0	0	1.0E-7	0	0.0	0.0	0.0	0.0	0.0	0.0	0.0	0.0	0.0	0.0	0.0	0.0	0.0	0.0	0.0	0.0	0.0	0.0	0.0	0.0	0.0	0.0	0.0	0.0	0.0	0.0	0.0	0.0	0.0	0.0	0.0	0.0	0.0	0.0	0.0	0.0	0.0	0.0	0.0	0.0	1.0E-7	1.0117957168258997E-7	1.0E-7	1.0117957168258997E-7	0.0	0.0	1.0E-7	1.0117957168258997E-7	0.0	0.0	0.0	0.0	0.0	0.0	0.0	0.0	0.0	0.0	0.0	0.0	0.0	0.0	1.0E-7	1.0117957168258997E-7	0.0	0.0	0.0	0	1.0E-7	1.0117957168258997E-7	0.0	0.0	0.0	0.0	0.0	0.0	0.0	0.0	6.0E-7	6.070774300955399E-7	5.0E-7	5.058978584129498E-7	0.0	0.0	0.0	0.0	0.0	0.0	0.0	0.0	0.0	0.0	0.0	0.0	0.0	0.0	0.0	0.0	0.0	0.0	3.0E-7	3.0353871504776993E-7	0.0	0.0	0.0	0.0	1.0E-7	1.0117957168258997E-7	0.0	0.0	0.0	0.0	0.0	0.0	2.0E-7	2.0235914336517995E-7	1.0E-7	1.0117957168258997E-7	0.0	0.0	0.0	0.0	1.0E-7	1.0117957168258997E-7	0.0	0.0	0.0	0.0	0.0	0.0	0.0	0.0	0.0	0.0	0.0	0.0	0.0	0.0	0.0	0.0	0.0	0.0	0.0	0.0	0.0	0.0	0.0	0.0	0.0	0.0	0.0	0.0	0.0	0.0	0.0	0.0	0.0	0.0	0.0	0.0	0.0	0.0	0.0	0.0	0.0	0.0	0.0	0.0	0.0	0.0	0.0	0	0.0	0.0	0.0	0.0	0.0	0.0	0.0	0.0	3.0E-7	3.0353871504776993E-7	0.0	0.0	0.0	0.0	0.0	0.0	1.0E-7	1.0117957168258997E-7	1.0E-7	1.0117957168258997E-7	0.0	0.0	0.0	0.0	0.0	0.0	0.0	0.0	0.0	0.0	0.0	0.0	0.0	0.0	0.0	0.0	0.0	0.0	0.0	0.0	0.0	0.0	0.0	0.0	0.0	0.0	1.5E-6	1.5176935752388495E-6	0.0	0.0	0.0	0.0	0.0	0.0	1.0E-7	1.0117957168258997E-7	0.0	0.0	0.0	0.0	0.0	0.0	0.0	0.0	1.0E-7	1.0117957168258997E-7	0.0	0.0	1.0E-7	1.0117957168258997E-7	0.0	0.0	0.0	0.0	0.0	0.0	0.0	0.0	0.0	0.0	0.0	0.0	4.0E-7	4.047182867303599E-7	0.0	0.0	0.0	0.0	0.0	0.0	0.0	0.0	0.0	0.0	0.0	0.0	3.0E-7	3.0353871504776993E-7	0.0	0.0	0.0	0.0	2.0E-7	2.0235914336517995E-7	1.0E-6	1.0117957168258996E-6	2.0E-7	2.0235914336517995E-7	0.0	0.0	0.0	0.0	1.2E-6	1.2141548601910797E-6	2.0E-7	2.0235914336517995E-7	0.0	0.0	0.0	0.0	0.0	0.0	0.0	0.0	0.0	0.0	0.0	0.0	2.0E-7	2.0235914336517995E-7	0.0	0.0	0.0	0.0	0.0	0.0	0.0	0.0	0.0	0.0	0.0	0	0.0	0	0.0	0.0	0.0	0.0	0.0	0.0	0.0	0.0	0.0	0.0	0.0	0.0	0.0	0.0	0.0	0.0	1.0E-7	1.0117957168258997E-7	2.0E-7	2.0235914336517995E-7	0.0	0.0	0.0	0.0	0.0	0.0	0.0	0.0	0.0	0.0	0.0	0.0	0.0	0.0	0.0	0.0	0.0	0.0	0.0	0.0	0.0	0.0	0.0	0.0	0.0	0.0	3.0E-7	3.0353871504776993E-7	0.0	0.0	1.0E-7	1.0117957168258997E-7	0.0	0.0	0.0	0.0	0.0	0.0	0.0	0.0	2.0E-7	2.0235914336517995E-7	4.0E-7	4.047182867303599E-7	0.0	0.0	0.0	0.0	0.0	0.0	0.0	0.0	0.0	0.0	0.0	0.0	0.0	0.0	0.0	0.0	0.0	0.0	0.0	0.0	0.0	0.0	0.0	0.0	0.0	0.0	0.0	0.0	0.0	0.0	0.0	0.0	0.0	0.0	0.0	0.0	0.0	0.0	0.0	0.0	0.0	0.0	0.0	0.0	0.0	0.0	0.0	0.0	2.0E-7	2.0235914336517995E-7	1.0E-7	1.0117957168258997E-7	0.0	0.0	0.0	0.0	0.0	0.0	0.0	0.0	0.0	0.0	0.0	0.0	0.0	0.0	0.0	0.0	0.0	0.0	0.0	0.0	0.0	0.0	0.0	0.0	0.0	0	9.0E-7	0	1.0E-7	0	6.0E-7	0	0.0	0	7.0E-7	7.082570017781298E-7	1.0E-7	1.0117957168258997E-7	3.3E-6	3.338925865525469E-6	0.0	0.0	3.0E-7	3.0353871504776993E-7	0.0	0.0	0.0	0.0	1.0E-6	1.0117957168258996E-6	6.1E-6	6.1719538726379885E-6	4.0E-7	4.047182867303599E-7	5.3E-6	5.362517299177269E-6	1.1E-6	1.1129752885084897E-6	0.0	0.0	0.0	0	0.0	0	0.0	0.0	2.0E-7	2.0235914336517995E-7	1.0E-7	0	0.0	0.0	0.0	0.0	0.0	0.0	0.0	0.0	0.0	0.0	0.0	0.0	0.0	0.0	0.0	0.0	0.0	0.0	0.0	0.0	0.0	0.0	0.0	0.0	0.0	0.0	0.0	0.0	0.0	0.0	0.0	0.0	0.0	0.0	0.0	0.0	0.0	0.0	0.0	0.0	0.0	0.0	0.0	0.0	0.0	0.0	0.0	0.0	0.0	0.0	2.0E-7	2.0235914336517995E-7	0.0	0.0	0.0	0.0	0.0	0.0	0.0	0.0	0.0	0.0	0.0	0.0	0.0	0.0	0.0	0.0	0.0	0.0	0.0	0.0	0.0	0.0	0.0	0.0	0.0	0.0	0.0	0.0	0.0	0.0	0.0	0.0	0.0	0.0	0.0	0.0	0.0	0.0	0.0	0.0	0.0	0.0	0.0	0.0	0.0	0.0	0.0	0.0	0.0	0.0	0.0	0.0	0.0	0.0	0.0	0.0	0.0	0.0	0.0	0.0	0.0	0.0	0.0	0.0	0.0	0.0	0.0	0.0	0.0	0.0	0.0	0.0	0.0	0.0	0.0	0.0	0.0	0.0	0.0	0.0	0.0	0.0	0.0	0.0	0.0	0.0	0.0	0.0	0.0	0.0	0.0	0.0	0.0	0.0	0.0	0.0	0.0	0.0	0.0	0.0	0.0	0.0	0.0	0.0	0.0	0.0	0.0	0.0	0.0	0.0	0.0	0.0	0.0	0.0	0.0	0.0	0.0	0.0	0.0	0.0	0.0	0.0	0.0	0.0	0.0	0.0	0.0	0.0	0.0	0.0	0.0	0.0	0.0	0.0	0.0	0.0	0.0	0.0	1.0E-7	1.0117957168258997E-7	0.0	0.0	0.0	0.0	0.0	0.0	0.0	0.0	0.0	0.0	0.0	0.0	0.0	0.0	0.0	0.0	0.0	0.0	0.0	0.0	0.0	0.0	0.0	0.0	0.0	0.0	0.0	0.0	0.0	0.0	0.0	0.0	0.0	0.0	0.0	0.0	0.0	0.0	0.0	0.0	0.0	0.0	0.0	0.0	0.0	0.0	0.0	0.0	0.0	0.0	0.0	0.0	0.0	0.0	0.0	0.0	0.0	0.0	0.0	0.0	0.0	0.0	0.0	0.0	0.0	0.0	0.0	0.0	0.0	0.0	0.0	0.0	0.0	0.0	0.0	0.0	0.0	0.0	0.0	0.0	0.0	0.0	0.0	0.0	0.0	0.0	0.0	0.0	0.0	0.0	0.0	0.0	0.0	0.0	0.0	0.0	0.0	0.0	0.0	0.0	0.0	0.0	0.0	0.0	0.0	0.0	3.0E-7	3.0353871504776993E-7	9.0E-7	9.106161451433097E-7	0.0	0.0	1.0E-7	1.0117957168258997E-7	0.0	0.0	0.0	0.0	0.0	0.0	0.0	0.0	0.0	0.0	0.0	0.0	0.0	0.0	0.0	0.0	0.0	0.0	0.0	0.0	5.0E-7	5.058978584129498E-7	1.0E-7	1.0117957168258997E-7	0.0	0.0	0.0	0.0	0.0	0.0	0.0	0.0	0.0	0.0	2.0E-7	2.0235914336517995E-7	0.0	0.0	0.0	0.0	0.0	0.0	0.0	0.0	0.0	0.0	0.0	0.0	0.0	0.0	0.0	0.0	0.0	0.0	0.0	0.0	0.0	0.0	0.0	0.0	0.0	0.0	0.0	0.0	0.0	0.0	1.0E-7	1.0117957168258997E-7	0.0	0.0	0.0	0.0	0.0	0.0	0.0	0.0	0.0	0.0	0.0	0.0	0.0	0.0	0.0	0.0	0.0	0.0	0.0	0.0	0.0	0.0	0.0	0.0	0.0	0.0	0.0	0.0	0.0	0.0	0.0	0.0	0.0	0.0	0.0	0.0	0.0	0.0	0.0	0.0	0.0	0.0	1.0E-7	1.0117957168258997E-7	0.0	0.0	1.0E-7	1.0117957168258997E-7	1.0E-7	1.0117957168258997E-7	0.0	0.0	0.0	0.0	0.0	0.0	0.0	0.0	0.0	0.0	0.0	0.0	0.0	0.0	0.0	0.0	0.0	0.0	0.0	0.0	0.0	0.0	0.0	0.0	0.0	0.0	0.0	0.0	7.0E-7	7.082570017781298E-7	0.0	0.0	0.0	0.0	0.0	0.0	0.0	0.0	0.0	0.0	0.0	0.0	0.0	0.0	0.0	0.0	0.0	0.0	0.0	0.0	0.0	0.0	0.0	0.0	0.0	0.0	0.0	0.0	0.0	0.0	0.0	0.0	0.0	0.0	0.0	0.0	0.0	0.0	0.0	0.0	0.0	0.0	0.0	0.0	0.0	0.0	0.0	0.0	0.0	0.0	0.0	0.0	0.0	0.0	0.0	0.0	0.0	0.0	0.0	0.0	0.0	0.0	0.0	0.0	0.0	0.0	0.0	0.0	0.0	0.0	0.0	0.0	0.0	0.0	0.0	0.0	0.0	0.0	0.0	0.0	0.0	0.0	0.0	0.0	0.0	0.0	0.0	0.0	0.0	0.0	0.0	0.0	0.0	0.0	0.0	0.0	0.0	0.0	0.0	0.0	0.0	0.0	0.0	0.0	0.0	0.0	0.0	0.0	0.0	0.0	0.0	0.0	0.0	0.0	0.0	0.0	0.0	0.0	0.0	0.0	0.0	0.0	0.0	0.0	0.0	0.0	0.0	0.0	0.0	0.0	0.0	0.0	0.0	0.0	0.0	0.0	0.0	0.0	0.0	0.0	0.0	0.0	0.0	0.0	0.0	0.0	0.0	0.0	0.0	0.0	0.0	0.0	0.0	0.0	0.0	0.0	0.0	0.0	0.0	0.0	0.0	0.0	0.0	0.0	0.0	0.0	0.0	0.0	0.0	0.0	0.0	0.0	0.0	0.0	0.0	0.0	0.0	0.0	0.0	0.0	0.0	0.0	0.0	0.0	0.0	0.0	0.0	0.0	0.0	0.0	0.0	0.0	0.0	0.0	0.0	0.0	0.0	0.0	0.0	0.0	0.0	0.0	0.0	0.0	0.0	0.0	0.0	0.0	0.0	0.0	0.0	0.0	0.0	0.0	0.0	0.0	0.0	0.0	0.0	0.0	0.0	0.0	0.0	0.0	0.0	0.0	0.0	0.0	0.0	0.0	0.0	0.0	0.0	0.0	0.0	0.0	0.0	0.0	0.0	0.0	0.0	0.0	0.0	0.0	0.0	0.0	0.0	0.0	0.0	0.0	0.0	0.0	0.0	0.0	0.0	0.0	0.0	0.0	0.0	0.0	0.0	0.0	0.0	0.0	0.0	0.0	0.0	0.0	0.0	0.0	0.0	0.0	0.0	0.0	0.0	0.0	0.0	0.0	0.0	0.0	0.0	0.0	0.0	0.0	0.0	0.0	0.0	0.0	0.0	0.0	0.0	0.0	0.0	0.0	0.0	0.0	0.0	0.0	0.0	0.0	0.0	0.0	0.0	0.0	0.0	0.0	0.0	0.0	1.0E-7	1.0117957168258997E-7	1.0E-7	1.0117957168258997E-7	0.0	0.0	0.0	0.0	0.0	0.0	0.0	0.0	0.0	0.0	0.0	0.0	0.0	0.0	0.0	0.0	0.0	0.0	0.0	0.0	0.0	0.0	0.0	0.0	0.0	0.0	0.0	0.0	0.0	0.0	1.0E-7	1.0117957168258997E-7	1.3E-6	1.3153344318736696E-6	0.0	0.0	0.0	0.0	0.0	0.0	0.0	0.0	0.0	0.0	0.0	0.0	0.0	0.0	0.0	0.0	0.0	0.0	0.0	0.0	0.0	0.0	0.0	0.0	0.0	0.0	0.0	0.0	0.0	0.0	0.0	0.0	0.0	0.0	0.0	0.0	0.0	0.0	0.0	0.0	0.0	0.0	0.0	0.0	0.0	0.0	0.0	0.0	0.0	0.0	0.0	0.0	0.0	0.0	0.0	0.0	0.0	0.0	0.0	0.0	0.0	0.0	0.0	0.0	1.0E-7	1.0117957168258997E-7	0.0	0.0	0.0	0.0	0.0	0.0	0.0	0.0	0.0	0.0	0.0	0.0	0.0	0.0	0.0	0.0	0.0	0.0	0.0	0.0	0.0	0.0	0.0	0.0	0.0	0.0	0.0	0.0	6.0E-7	6.070774300955399E-7	1.0E-7	1.0117957168258997E-7	0.0	0.0	2.0E-7	2.0235914336517995E-7	0.0	0.0	0.0	0.0	0.0	0.0	0.0	0.0	0.0	0.0	0.0	0.0	0.0	0.0	0.0	0.0	0.0	0.0	0.0	0.0	0.0	0.0	0.0	0.0	1.0E-7	1.0117957168258997E-7	0.0	0.0	0.0	0.0	0.0	0.0	0.0	0.0	0.0	0	0.0	0.0	0.0	0.0	2.0E-7	2.0235914336517995E-7	0.0	0.0	0.0	0.0	1.0E-7	0	0.0	0.0	0.0	0.0	0.0	0.0	0.0	0.0	0.0	0.0	0.0	0.0	0.0	0.0	2.0E-7	2.0235914336517995E-7	0.0	0.0	0.0	0.0	0.0	0.0	0.0	0.0	0.0	0.0	0.0	0.0	0.0	0.0	0.0	0.0	0.0	0.0	0.0	0.0	0.0	0.0	0.0	0.0	0.0	0.0	0.0	0.0	0.0	0.0	0.0	0.0	0.0	0.0	0.0	0.0	0.0	0.0	0.0	0.0	0.0	0.0	0.0	0.0	0.0	0.0	0.0	0.0	0.0	0.0	0.0	0.0	0.0	0.0	0.0	0.0	0.0	0.0	0.0	0.0	0.0	0.0	0.0	0.0	0.0	0.0	0.0	0.0	0.0	0.0	0.0	0.0	0.0	0.0	0.0	0.0	0.0	0.0	0.0	0.0	0.0	0.0	0.0	0.0	0.0	0.0	0.0	0.0	0.0	0.0	0.0	0.0	0.0	0.0	1.0E-7	1.0117957168258997E-7	0.0	0.0	0.0	0.0	0.0	0.0	1.0E-7	1.0117957168258997E-7	1.0E-7	1.0117957168258997E-7	1.0E-7	1.0117957168258997E-7	2.0E-7	2.0235914336517995E-7	1.0E-7	1.0117957168258997E-7	1.0E-7	1.0117957168258997E-7	0.0	0.0	0.0	0.0	3.0E-7	3.0353871504776993E-7	0.0	0.0	0.0	0.0	0.0	0.0	0.0	0.0	0.0	0.0	0.0	0.0	0.0	0.0	0.0	0.0	0.0	0.0	1.0E-7	1.0117957168258997E-7	2.0E-7	2.0235914336517995E-7	0.0	0.0	0.0	0.0	0.0	0.0	0.0	0.0	0.0	0.0	0.0	0.0	0.0	0.0	0.0	0.0	0.0	0.0	0.0	0.0	0.0	0.0	0.0	0.0	5.0E-7	5.058978584129498E-7	0.0	0.0	0.0	0.0	0.0	0.0	1.0E-7	1.0117957168258997E-7	0.0	0.0	0.0	0.0	0.0	0.0	0.0	0.0	0.0	0.0	7.0E-7	7.082570017781298E-7	1.0E-7	1.0117957168258997E-7	1.0E-7	1.0117957168258997E-7	5.0E-7	5.058978584129498E-7	1.0E-7	1.0117957168258997E-7	2.0E-7	2.0235914336517995E-7	0.0	0.0	1.0E-7	1.0117957168258997E-7	0.0	0.0	1.0E-7	1.0117957168258997E-7	0.0	0.0	0.0	0.0	2.0E-7	2.0235914336517995E-7	2.0E-7	2.0235914336517995E-7	0.0	0.0	4.0E-7	4.047182867303599E-7	1.0E-7	1.0117957168258997E-7	0.0	0.0	0.0	0.0	1.0E-7	1.0117957168258997E-7	1.0E-7	1.0117957168258997E-7	0.0	0.0	0.0	0.0	3.0E-7	3.0353871504776993E-7	0.0	0.0	0.0	0.0	0.0	0.0	0.0	0.0	0.0	0.0	0.0	0.0	0.0	0.0	0.0	0.0	0.0	0.0	0.0	0.0	0.0	0.0	0.0	0.0	0.0	0.0	0.0	0.0	0.0	0.0	0.0	0.0	0.0	0.0	0.0	0.0	0.0	0.0	0.0	0.0	0.0	0.0	0.0	0.0	0.0	0.0	0.0	0.0	0.0	0.0	0.0	0.0	0.0	0.0	0.0	0.0	0.0	0.0	0.0	0.0	0.0	0.0	0.0	0.0	1.0E-7	1.0117957168258997E-7	6.0E-7	6.070774300955399E-7	1.0E-7	1.0117957168258997E-7	1.0E-7	1.0117957168258997E-7	1.0E-7	1.0117957168258997E-7	0.0	0.0	1.0E-7	1.0117957168258997E-7	0.0	0.0	0.0	0.0	0.0	0.0	0.0	0.0	0.0	0.0	1.0E-7	1.0117957168258997E-7	1.0E-7	1.0117957168258997E-7	0.0	0.0	0.0	0.0	0.0	0.0	0.0	0.0	0.0	0.0	0.0	0.0	1.0E-7	1.0117957168258997E-7	1.0E-7	1.0117957168258997E-7	1.0E-7	1.0117957168258997E-7	0.0	0.0	0.0	0.0	0.0	0.0	1.0E-7	1.0117957168258997E-7	0.0	0.0	0.0	0.0	0.0	0.0	2.0E-7	2.0235914336517995E-7	0.0	0.0	1.0E-7	1.0117957168258997E-7	1.0E-7	1.0117957168258997E-7	0.0	0.0	0.0	0.0	0.0	0.0	0.0	0.0	0.0	0.0	0.0	0.0	0.0	0.0	0.0	0.0	1.0E-7	1.0117957168258997E-7	0.0	0.0	0.0	0.0	0.0	0.0	0.0	0.0	0.0	0.0	0.0	0.0	0.0	0.0	0.0	0.0	0.0	0.0	0.0	0.0	0.0	0.0	0.0	0.0	0.0	0.0	0.0	0.0	0.0	0.0	0.0	0.0	0.0	0.0	0.0	0.0	0.0	0.0	0.0	0.0	0.0	0.0	0.0	0.0	0.0	0.0	0.0	0	0.0	0.0	0.0	0.0	0.0	0.0	0.0	0.0	0.0	0.0	0.0	0.0	0.0	0.0	0.0	0.0	0.0	0.0	0.0	0.0	0.0	0.0	0.0	0.0	0.0	0.0	0.0	0.0	0.0	0.0	0.0	0.0	0.0	0.0	0.0	0.0	0.0	0.0	0.0	0.0	0.0	0.0	0.0	0.0	0.0	0.0	0.0	0.0	0.0	0.0	0.0	0.0	0.0	0.0	0.0	0.0	0.0	0.0	0.0	0.0	0.0	0.0	0.0	0.0	0.0	0.0	0.0	0.0	0.0	0.0	0.0	0.0	0.0	0.0	0.0	0.0	0.0	0.0	0.0	0.0	0.0	0.0	0.0	0.0	0.0	0.0	0.0	0.0	0.0	0.0	0.0	0.0	0.0	0.0	0.0	0.0	0.0	0.0	0.0	0.0	0.0	0.0	0.0	0.0	0.0	0.0	0.0	0.0	0.0	0.0	0.0	0.0	0.0	0.0	0.0	0.0	0.0	0.0	0.0	0.0	0.0	0.0	0.0	0.0	0.0	0.0	0.0	0.0	0.0	0.0	0.0	0.0	0.0	0.0	0.0	0.0	0.0	0.0	0.0	0.0	0.0	0.0	0.0	0.0	0.0	0.0	0.0	0.0	0.0	0.0	0.0	0.0	0.0	0.0	0.0	0.0	0.0	0.0	0.0	0.0	0.0	0.0	0.0	0.0	0.0	0.0	0.0	0.0	0.0	0.0	0.0	0.0	0.0	0.0	0.0	0.0	0.0	0.0	0.0	0.0	0.0	0.0	0.0	0.0	0.0	0.0	0.0	0.0	0.0	0.0	0.0	0.0	0.0	0.0	0.0	0.0	0.0	0.0	0.0	0.0	0.0	0.0	0.0	0.0	0.0	0.0	0.0	0.0	0.0	0.0	0.0	0.0	0.0	0.0	0.0	0.0	0.0	0.0	0.0	0.0	0.0	0.0	0.0	0.0	0.0	0.0	0.0	0.0	0.0	0.0	0.0	0.0	0.0	0.0	0.0	0.0	0.0	0.0	0.0	0.0	0.0	0.0	0.0	0.0	0.0	0.0	0.0	0.0	0.0	0.0	0.0	0.0	0.0	0.0	0.0	0.0	0.0	0.0	0.0	0.0	0.0	0.0	0.0	0.0	0.0	0.0	0.0	0.0	0.0	0.0	0.0	0.0	0.0	0.0	0.0	0.0	0.0	0.0	0.0	0.0	0.0	0.0	0.0	0.0	0.0	0.0	0.0	0.0	0.0	0.0	0.0	0.0	0.0	0.0	0.0	0.0	0.0	0.0	0.0	0.0	0.0	0.0	0.0	0.0	0.0	0.0	0.0	0.0	0.0	0.0	0.0	0.0	0.0	0.0	0.0	0.0	0.0	0.0	0.0	0.0	0.0	0.0	0.0	0.0	0.0	0.0	0.0	0.0	0.0	0.0	0.0	0.0	0.0	0.0	0.0	0.0	0.0	0.0	0.0	0.0	0.0	0.0	0.0	0.0	0.0	0.0	0.0	0.0	0.0	0.0	0.0	0.0	0.0	0.0	0.0	0.0	0.0	0.0	0.0	0.0	0.0	0.0	0.0	0.0	0.0	0.0	0.0	0.0	0.0	0.0	0.0	0.0	0.0	0.0	0.0	0.0	0.0	0.0	0.0	0.0	0.0	0.0	0.0	0.0	0.0	0.0	0.0	0.0	0.0	0.0	0.0	0.0	0.0	0.0	0.0	0.0	0.0	0.0	0.0	0.0	0.0	0.0	0.0	0.0	0.0	0.0	0.0	0.0	0.0	0.0	0.0	0.0	0.0	0.0	0.0	0.0	0.0	0.0	0.0	0.0	0.0	0.0	0.0	0.0	0.0	0.0	0.0	0.0	0.0	0.0	0.0	0.0	0.0	0.0	0.0	0.0	0.0	0.0	0.0	0.0	0.0	0.0	0.0	0.0	0.0	0.0	0.0	0.0	0.0	0.0	0.0	0.0	0.0	0.0	0.0	0.0	0.0	0.0	0.0	0.0	0.0	0.0	0.0	0.0	0.0	0.0	0.0	0.0	0.0	0.0	0.0	0.0	0.0	0.0	0.0	0.0	0.0	0.0	0.0	0.0	0.0	0.0	0.0	0.0	0.0	0.0	0.0	0.0	0.0	0.0	0.0	0.0	0.0	0.0	0.0	0.0	0.0	0.0	0.0	0.0	0.0	0.0	0.0	0.0	0.0	0.0	0.0	0.0	0.0	0.0	0.0	0.0	0.0	0.0	0.0	0.0	0.0	0.0	0.0	0.0	0.0	0.0	0.0	0.0	0.0	0.0	0.0	0.0	0.0	0.0	0.0	0.0	0.0	0.0	0.0	0.0	0.0	0.0	0.0	0.0	0.0	0.0	0.0	0.0	0.0	0.0	0.0	0.0	0.0	0.0	0.0	0.0	0.0	0.0	0.0	0.0	0.0	0.0	0.0	0.0	0.0	0.0	0.0	0.0	0.0	0.0	0.0	0.0	0.0	0.0	0.0	0.0	0.0	0.0	0.0	0.0	0.0	0.0	0.0	0.0	0.0	0.0	0.0	0.0	0.0	0.0	0.0	0.0	0.0	0.0	0.0	0.0	0.0	0.0	0.0	0.0	0.0	0.0	0.0	0.0	0.0	0.0	0.0	0.0	0.0	0.0	0.0	0.0	0.0	0.0	0.0	0.0	0.0	0.0	0.0	0.0	0.0	0.0	0.0	0.0	0.0	0.0	0.0	0.0	0.0	0.0	0.0	0.0	0.0	0.0	0.0	0.0	0.0	0.0	0.0	0.0	0.0	0.0	0.0	0.0	0.0	0.0	0.0	0.0	0.0	0.0	0.0	0.0	0.0	0.0	0.0	0.0	0.0	0.0	0.0	0.0	0.0	0.0	0.0	0.0	0.0	0.0	0.0	0.0	0.0	0.0	0.0	0.0	0.0	0.0	0.0	0.0	0.0	0.0	0.0	0.0	0.0	0.0	0.0	0.0	0.0	0.0	0.0	0.0	0.0	0.0	0.0	0.0	0.0	0.0	0.0	0.0	0.0	0.0	0.0	0.0	0.0	0.0	0.0	0.0	0.0	0.0	0.0	0.0	0.0	0.0	0.0	0.0	0.0	0.0	0.0	0.0	0.0	0.0	0.0	0.0	0.0	0.0	0.0	0.0	0.0	0.0	0.0	0.0	0.0	0.0	0.0	0.0	0.0	0.0	0.0	0.0	0.0	0.0	0.0	0.0	0.0	0.0	0.0	0.0	0.0	0.0	0.0	0.0	0.0	0.0	0.0	0.0	0.0	0.0	0.0	0.0	0.0	0.0	0.0	0.0	0.0	0.0	0.0	0.0	0.0	0.0	0.0	0.0	0.0	0.0	0.0	0.0	0.0	0.0	0.0	0.0	0.0	0.0	0.0	0.0	0.0	0.0	0.0	0.0	0.0	0.0	0.0	0.0	0.0	0.0	0.0	0.0	0.0	0.0	0.0	0.0	0.0	0.0	0.0	0.0	0.0	0.0	0.0	0.0	0.0	0.0	0.0	0.0	0.0	0.0	0.0	0.0	0.0	0.0	0.0	0.0	0.0	0.0	0.0	0.0	0.0	0.0	0.0	0.0	0.0	0.0	0.0	0.0	0.0	0.0	0.0	0.0	0.0	0.0	1.0E-7	1.0117957168258997E-7	0.0	0.0	0.0	0.0	0.0	0.0	0.0	0.0	0.0	0.0	0.0	0.0	0.0	0.0	0.0	0.0	0.0	0.0	0.0	0.0	0.0	0.0	0.0	0.0	0.0	0.0	0.0	0.0	0.0	0.0	0.0	0.0	0.0	0.0	0.0	0.0	0.0	0.0	0.0	0.0	0.0	0.0	0.0	0.0	0.0	0.0	0.0	0.0	0.0	0.0	0.0	0.0	0.0	0.0	0.0	0.0	0.0	0.0	0.0	0.0	0.0	0.0	0.0	0.0	0.0	0.0	0.0	0.0	0.0	0.0	0.0	0.0	0.0	0.0	0.0	0.0	0.0	0.0	0.0	0.0	0.0	0.0	0.0	0.0	0.0	0.0	0.0	0.0	0.0	0.0	0.0	0.0	0.0	0.0	0.0	0.0	0.0	0.0	0.0	0.0	0.0	0.0	0.0	0.0	0.0	0.0	0.0	0.0	0.0	0.0	0.0	0.0	0.0	0.0	0.0	0.0	0.0	0.0	0.0	0.0	0.0	0.0	0.0	0.0	0.0	0.0	0.0	0.0	0.0	0.0	0.0	0.0	0.0	0.0	0.0	0.0	0.0	0.0	0.0	0.0	0.0	0.0	0.0	0.0	0.0	0.0	0.0	0.0	0.0	0.0	0.0	0.0	0.0	0.0	0.0	0.0	0.0	0.0	0.0	0.0	0.0	0.0	0.0	0.0	0.0	0.0	0.0	0.0	0.0	0.0	0.0	0.0	0.0	0.0	0.0	0.0	0.0	0.0	0.0	0.0	0.0	0.0	0.0	0.0	0.0	0.0	0.0	0.0	0.0	0.0	0.0	0.0	0.0	0.0	0.0	0.0	0.0	0.0	0.0	0.0	0.0	0.0	0.0	0.0	0.0	0.0	0.0	0.0	0.0	0.0	0.0	0.0	0.0	0.0	0.0	0.0	0.0	0.0	0.0	0.0	0.0	0.0	0.0	0.0	0.0	0.0	0.0	0.0	0.0	0.0	0.0	0.0	0.0	0.0	0.0	0.0	0.0	0.0	0.0	0.0	0.0	0.0	0.0	0.0	0.0	0.0	0.0	0.0	0.0	0.0	0.0	0.0	0.0	0.0	0.0	0.0	0.0	0.0	0.0	0.0	0.0	0.0	0.0	0.0	0.0	0.0	0.0	0.0	0.0	0.0	0.0	0.0	0.0	0.0	0.0	0.0	0.0	0.0	0.0	0.0	0.0	0.0	0.0	0.0	0.0	0.0	0.0	0.0	0.0	0.0	0.0	0.0	0.0	0.0	0.0	0.0	0.0	0.0	0.0	0.0	0.0	0.0	0.0	0.0	0.0	0.0	0.0	0.0	0.0	0.0	0.0	0.0	0.0	0.0	0.0	0.0	0.0	0.0	0.0	0.0	0.0	0.0	0.0	0.0	0.0	0.0	0.0	0.0	0.0	0.0	0.0	0.0	0.0	0.0	0.0	0.0	0.0	0.0	0.0	0.0	0.0	0.0	0.0	0.0	0.0	0.0	0.0	0.0	0.0	0.0	0.0	0.0	0.0	0.0	0.0	0.0	0.0	0.0	0.0	0.0	0.0	0.0	0.0	0.0	0.0	0.0	0.0	0.0	0.0	0.0	0.0	0.0	0.0	0.0	0.0	0.0	0.0	0.0	0.0	0.0	0.0	0.0	0.0	0.0	0.0	0.0	0.0	0.0	0.0	0.0	0.0	0.0	0.0	0.0	0.0	0.0	0.0	0.0	0.0	0.0	0.0	0.0	0.0	0.0	0.0	0.0	0.0	0.0	0.0	0.0	0.0	0.0	0.0	0.0	0.0	0.0	0.0	0.0	0.0	0.0	0.0	0.0	0.0	0.0	0.0	0.0	0.0	0.0	0.0	0.0	0.0	0.0	0.0	0.0	0.0	0.0	0.0	0.0	0.0	0.0	0.0	0.0	0.0	0.0	0.0	0.0	0.0	0.0	0.0	0.0	0.0	0.0	0.0	0.0	0.0	0.0	0.0	0.0	0.0	0.0	0.0	0.0	0.0	0.0	0.0	0.0	0.0	0.0	0.0	0.0	0.0	0.0	0.0	0.0	0.0	0.0	0.0	0.0	0.0	0.0	0.0	0.0	0.0	0.0	0.0	0.0	0.0	0.0	0.0	0.0	0.0	0.0	0.0	0.0	0.0	0.0	0.0	0.0	0.0	0.0	0.0	0.0	0.0	0.0	0.0	0.0	0.0	0.0	0.0	0.0	0.0	0.0	0.0	0.0	0.0	0.0	0.0	0.0	0.0	0.0	0.0	0.0	1.0E-7	1.0117957168258997E-7	0.0	0.0	0.0	0.0	0.0	0.0	0.0	0.0	0.0	0.0	0.0	0.0	0.0	0.0	0.0	0.0	0.0	0.0	0.0	0.0	0.0	0.0	0.0	0.0	0.0	0.0	0.0	0.0	0.0	0.0	0.0	0.0	0.0	0.0	0.0	0.0	0.0	0.0	0.0	0.0	0.0	0.0	0.0	0.0	0.0	0.0	0.0	0.0	0.0	0.0	0.0	0.0	0.0	0.0	0.0	0.0	0.0	0.0	0.0	0.0	0.0	0.0	0.0	0.0	0.0	0.0	0.0	0.0	0.0	0.0	0.0	0.0	0.0	0.0	0.0	0.0	0.0	0.0	0.0	0.0	0.0	0.0	0.0	0.0	0.0	0.0	0.0	0.0	0.0	0.0	0.0	0.0	0.0	0.0	0.0	0.0	0.0	0.0	0.0	0.0	0.0	0.0	0.0	0.0	0.0	0.0	0.0	0.0	0.0	0.0	0.0	0.0	0.0	0.0	0.0	0.0	0.0	0.0	0.0	0.0	0.0	0.0	0.0	0.0	0.0	0.0	0.0	0.0	0.0	0.0	0.0	0.0	0.0	0.0	0.0	0.0	0.0	0.0	0.0	0.0	0.0	0.0	0.0	0.0	0.0	0.0	0.0	0.0	0.0	0.0	0.0	0.0	0.0	0.0	0.0	0.0	0.0	0.0	0.0	0.0	0.0	0.0	0.0	0.0	0.0	0.0	0.0	0.0	0.0	0.0	0.0	0.0	0.0	0.0	0.0	0.0	0.0	0.0	0.0	0.0	0.0	0.0	0.0	0.0	0.0	0.0	0.0	0.0	0.0	0.0	0.0	0.0	0.0	0.0	0.0	0.0	0.0	0.0	0.0	0.0	0.0	0.0	0.0	0.0	0.0	0.0	0.0	0.0	0.0	0.0	0.0	0.0	0.0	0.0	0.0	0.0	0.0	0.0	0.0	0.0	0.0	0.0	0.0	0.0	0.0	0.0	0.0	0.0	0.0	0.0	0.0	0.0	0.0	0.0	0.0	0.0	0.0	0.0	0.0	0.0	0.0	0.0	0.0	0.0	0.0	0.0	0.0	0.0	0.0	0.0	0.0	0.0	0.0	0.0	0.0	0.0	0.0	0.0	0.0	0.0	0.0	0.0	0.0	0.0	0.0	0.0	0.0	0.0	0.0	0.0	0.0	0.0	0.0	0.0	0.0	0.0	0.0	0.0	0.0	0.0	0.0	0.0	0.0	0.0	0.0	0.0	0.0	0.0	0.0	0.0	0.0	0.0	0.0	0.0	0.0	0.0	0.0	0.0	0.0	0.0	0.0	0.0	0.0	0.0	0.0	0.0	0.0	0.0	0.0	0.0	0.0	0.0	0.0	0.0	0.0	0.0	0.0	0.0	0.0	0.0	0.0	0.0	0.0	0.0	0.0	0.0	0.0	0.0	0.0	0.0	0.0	0.0	0.0	0.0	0.0	0.0	0.0	0.0	0.0	0.0	0.0	0.0	0.0	0.0	0.0	0.0	0.0	0.0	0.0	0.0	0.0	0.0	0.0	0.0	0.0	0.0	0.0	0.0	0.0	0.0	0.0	0.0	0.0	0.0	0.0	0.0	0.0	0.0	0.0	0.0	0.0	0.0	0.0	0.0	0.0	0.0	0.0	0.0	0.0	0.0	0.0	0.0	0.0	0.0	0.0	0.0	0.0	0.0	0.0	0.0	0.0	0.0	0.0	0.0	0.0	0.0	0.0	0.0	0.0	0.0	0.0	0.0	0.0	0.0	0.0	0.0	0.0	0.0	0.0	0.0	0.0	0.0	0.0	0.0	0.0	0.0	0.0	0.0	0.0	0.0	0.0	0.0	1.0E-7	1.0117957168258997E-7	0.0	0.0	0.0	0.0	0.0	0.0	0.0	0.0	0.0	0.0	0.0	0.0	0.0	0.0	0.0	0.0	0.0	0.0	0.0	0.0	0.0	0.0	0.0	0.0	0.0	0.0	0.0	0.0	0.0	0.0	0.0	0.0	0.0	0.0	0.0	0.0	0.0	0.0	0.0	0.0	0.0	0.0	0.0	0.0	0.0	0.0	0.0	0.0	0.0	0.0	0.0	0.0	0.0	0.0	0.0	0.0	0.0	0.0	0.0	0.0	0.0	0.0	0.0	0.0	0.0	0.0	0.0	0.0	0.0	0.0	0.0	0.0	0.0	0.0	0.0	0.0	0.0	0.0	0.0	0.0	0.0	0.0	0.0	0.0	0.0	0.0	0.0	0.0	0.0	0.0	0.0	0.0	0.0	0.0	0.0	0.0	0.0	0.0	0.0	0.0	0.0	0.0	0.0	0.0	0.0	0.0	0.0	0.0	0.0	0.0	0.0	0.0	0.0	0.0	0.0	0.0	0.0	0.0	0.0	0.0	0.0	0.0	0.0	0.0	0.0	0.0	0.0	0.0	0.0	0.0	0.0	0.0	0.0	0.0	0.0	0.0	0.0	0.0	0.0	0.0	0.0	0.0	0.0	0.0	0.0	0.0	0.0	0.0	0.0	0.0	0.0	0.0	0.0	0.0	0.0	0.0	0.0	0.0	0.0	0.0	0.0	0.0	0.0	0.0	0.0	0.0	0.0	0.0	0.0	0.0	0.0	0.0	0.0	0.0	0.0	0.0	0.0	0.0	0.0	0.0	0.0	0.0	0.0	0.0	0.0	0.0	0.0	0.0	0.0	0.0	0.0	0.0	0.0	0.0	0.0	0.0	0.0	0.0	0.0	0.0	0.0	0.0	0.0	0.0	0.0	0.0	0.0	0.0	0.0	0.0	0.0	0.0	0.0	0.0	0.0	0.0	0.0	0.0	0.0	0.0	0.0	0.0	0.0	0.0	0.0	0.0	0.0	0.0	0.0	0.0	0.0	0.0	0.0	0.0	0.0	0.0	0.0	0.0	0.0	0.0	0.0	0.0	0.0	0.0	0.0	0.0	0.0	0.0	0.0	0.0	0.0	0.0	0.0	0.0	0.0	0.0	0.0	0.0	0.0	0.0	0.0	0.0	0.0	0.0	0.0	0.0	0.0	0.0	0.0	0.0	0.0	0.0	0.0	0.0	0.0	0.0	0.0	0.0	0.0	0.0	0.0	0.0	0.0	0.0	0.0	0.0	0.0	0.0	0.0	0.0	0.0	0.0	0.0	0.0	0.0	0.0	0.0	0.0	0.0	0.0	0.0	0.0	0.0	0.0	0.0	0.0	0.0	0.0	0.0	0.0	0.0	0.0	0.0	0.0	0.0	0.0	0.0	0.0	0.0	0.0	0.0	0.0	0.0	0.0	0.0	0.0	0.0	0.0	0.0	0.0	0.0	0.0	0.0	0.0	0.0	0.0	0.0	0.0	0.0	0.0	0.0	0.0	0.0	0.0	0.0	0.0	0.0	0.0	0.0	0.0	0.0	0.0	0.0	0.0	0.0	0.0	0.0	0.0	0.0	0.0	0.0	0.0	0.0	0.0	0.0	0.0	0.0	0.0	0.0	0.0	0.0	0.0	0.0	0.0	0.0	0.0	0.0	0.0	0.0	0.0	0.0	0.0	0.0	0.0	0.0	0.0	0.0	0.0	0.0	0.0	0.0	0.0	0.0	0.0	0.0	0.0	0.0	0.0	0.0	0.0	0.0	0.0	0.0	0.0	0.0	0.0	0.0	0.0	0.0	0.0	0.0	0.0	0.0	0.0	0.0	0.0	0.0	0.0	0.0	0.0	0.0	0.0	0.0	0.0	0.0	0.0	0.0	0.0	0.0	0.0	0.0	0.0	0.0	0.0	0.0	0.0	0.0	0.0	0.0	0.0	0.0	0.0	0.0	0.0	0.0	0.0	0.0	0.0	0.0	0.0	0.0	0.0	0.0	0.0	0.0	0.0	0.0	0.0	0.0	0.0	0.0	0.0	0.0	0.0	0.0	0.0	0.0	0.0	0.0	0.0	0.0	0.0	0.0	0.0	0.0	0.0	0.0	0.0	0.0	0.0	0.0	0.0	1.0E-7	1.0117957168258997E-7	0.0	0.0	0.0	0.0	0.0	0.0	0.0	0.0	0.0	0.0	0.0	0.0	0.0	0.0	0.0	0.0	0.0	0.0	0.0	0.0	0.0	0.0	0.0	0.0	0.0	0.0	0.0	0.0	0.0	0.0	0.0	0.0	0.0	0.0	0.0	0.0	0.0	0.0	0.0	0.0	0.0	0.0	0.0	0.0	0.0	0.0	0.0	0.0	0.0	0.0	0.0	0.0	0.0	0.0	0.0	0.0	0.0	0.0	0.0	0.0	0.0	0.0	0.0	0.0	0.0	0.0	0.0	0.0	0.0	0.0	0.0	0.0	0.0	0.0	0.0	0.0	0.0	0.0	0.0	0.0	0.0	0.0	0.0	0.0	0.0	0.0	0.0	0.0	0.0	0.0	0.0	0.0	0.0	0.0	0.0	0.0	0.0	0.0	0.0	0.0	0.0	0.0	0.0	0.0	0.0	0.0	0.0	0.0	0.0	0.0	0.0	0.0	0.0	0.0	0.0	0.0	0.0	0.0	0.0	0.0	0.0	0.0	0.0	0.0	0.0	0.0	0.0	0.0	0.0	0.0	0.0	0.0	0.0	0.0	0.0	0.0	0.0	0.0	0.0	0.0	0.0	0.0	0.0	0.0	0.0	0.0	0.0	0.0	0.0	0.0	0.0	0.0	0.0	0.0	0.0	0.0	0.0	0.0	0.0	0.0	0.0	0.0	0.0	0.0	0.0	0.0	0.0	0.0	0.0	0.0	0.0	0.0	0.0	0.0	0.0	0.0	0.0	0.0	1.0E-7	1.0117957168258997E-7	0.0	0.0	0.0	0.0	0.0	0.0	0.0	0.0	0.0	0.0	0.0	0.0	0.0	0.0	0.0	0.0	0.0	0.0	0.0	0.0	0.0	0.0	0.0	0.0	0.0	0.0	0.0	0.0	0.0	0.0	0.0	0.0	0.0	0.0	0.0	0.0	0.0	0.0	0.0	0.0	0.0	0.0	0.0	0.0	0.0	0.0	0.0	0.0	0.0	0.0	0.0	0.0	0.0	0.0	0.0	0.0	0.0	0.0	0.0	0.0	0.0	0.0	0.0	0.0	0.0	0.0	0.0	0.0	0.0	0.0	0.0	0.0	0.0	0.0	0.0	0.0	0.0	0.0	2.0E-7	2.0235914336517995E-7	2.0E-7	2.0235914336517995E-7	5.0E-7	5.058978584129498E-7	2.0E-7	2.0235914336517995E-7	4.0E-7	4.047182867303599E-7	2.0E-7	2.0235914336517995E-7	5.0E-7	5.058978584129498E-7	1.0E-7	1.0117957168258997E-7	1.0E-7	1.0117957168258997E-7	1.0E-7	1.0117957168258997E-7	2.0E-7	2.0235914336517995E-7	1.4E-6	1.4165140035562597E-6	8.0E-7	8.094365734607198E-7	0.0	0.0	0.0	0.0	0.0	0.0	0.0	0.0	0.0	0.0	0.0	0.0	0.0	0.0	0.0	0.0	0.0	0.0	0.0	0.0	0.0	0.0	0.0	0.0	0.0	0.0	0.0	0.0	0.0	0.0	0.0	0.0	0.0	0.0	0.0	0.0	0.0	0.0	0.0	0.0	0.0	0.0	0.0	0.0	0.0	0.0	0.0	0.0	0.0	0.0	0.0	0.0	3.0E-7	3.0353871504776993E-7	0.0	0.0	1.0E-7	1.0117957168258997E-7	0.0	0.0	0.0	0.0	0.0	0.0	0.0	0.0	1.0E-7	1.0117957168258997E-7	0.0	0.0	0.0	0.0	0.0	0.0	0.0	0.0	0.0	0.0	0.0	0.0	0.0	0.0	0.0	0.0	0.0	0.0	0.0	0.0	0.0	0.0	0.0	0.0	0.0	0.0	0.0	0.0	0.0	0.0	0.0	0.0	0.0	0.0	0.0	0.0	0.0	0.0	0.0	0.0	0.0	0.0	0.0	0.0	0.0	0.0	0.0	0.0	0.0	0.0	0.0	0.0	0.0	0.0	0.0	0.0	0.0	0.0	0.0	0.0	0.0	0.0	0.0	0.0	0.0	0.0	0.0	0.0	0.0	0.0	0.0	0.0	0.0	0.0	0.0	0.0	0.0	0.0	0.0	0.0	0.0	0.0	0.0	0.0	0.0	0.0	0.0	0.0	0.0	0.0	0.0	0.0	0.0	0.0	0.0	0.0	0.0	0.0	1.0E-7	1.0117957168258997E-7	0.0	0.0	0.0	0.0	0.0	0.0	0.0	0.0	0.0	0.0	0.0	0.0	0.0	0.0	0.0	0.0	0.0	0.0	0.0	0.0	0.0	0.0	0.0	0.0	0.0	0.0	0.0	0.0	0.0	0.0	0.0	0.0	0.0	0.0	0.0	0.0	1.0E-7	1.0117957168258997E-7	0.0	0.0	0.0	0.0	0.0	0.0	1.0E-7	1.0117957168258997E-7	0.0	0.0	0.0	0.0	0.0	0.0	0.0	0.0	0.0	0.0	0.0	0.0	0.0	0.0	0.0	0.0	0.0	0.0	0.0	0.0	0.0	0.0	0.0	0.0	0.0	0.0	0.0	0.0	1.1E-6	1.1129752885084897E-6	0.0	0.0	0.0	0.0	0.0	0.0	0.0	0.0	0.0	0.0	0.0	0.0	0.0	0.0	0.0	0.0	0.0	0.0	0.0	0.0	0.0	0.0	0.0	0.0	0.0	0.0	2.0E-7	2.0235914336517995E-7	0.0	0.0	0.0	0	0.0	0	0.0	0.0	0.0	0.0	0.0	0.0	0.0	0.0	0.0	0.0	0.0	0.0	0.0	0.0	1.0E-7	1.0117957168258997E-7	0.0	0.0	0.0	0.0	1.0E-7	1.0117957168258997E-7	0.0	0.0	0.0	0.0	0.0	0.0	0.0	0.0	0.0	0.0	0.0	0.0	0.0	0.0	0.0	0.0	0.0	0.0	0.0	0.0	0.0	0.0	0.0	0.0	0.0	0.0	0.0	0.0	0.0	0.0	0.0	0.0	0.0	0.0	0.0	0.0	0.0	0.0	0.0	0.0	0.0	0.0	0.0	0.0	0.0	0.0	0.0	0.0	0.0	0.0	0.0	0.0	0.0	0.0	0.0	0.0	0.0	0.0	0.0	0.0	0.0	0.0	0.0	0.0	0.0	0.0	0.0	0.0	0.0	0.0	0.0	0.0	1.0E-7	1.0117957168258997E-7	0.0	0.0	0.0	0.0	0.0	0.0	0.0	0.0	0.0	0.0	0.0	0.0	0.0	0.0	3.0E-7	3.0353871504776993E-7	5.0E-7	5.058978584129498E-7	2.0E-7	2.0235914336517995E-7	0.0	0.0	0.0	0.0	0.0	0.0	0.0	0.0	0.0	0.0	0.0	0.0	0.0	0.0	0.0	0.0	0.0	0.0	0.0	0.0	0.0	0.0	0.0	0.0	0.0	0.0	0.0	0.0	0.0	0.0	0.0	0.0	0.0	0.0	0.0	0.0	0.0	0.0	0.0	0.0	0.0	0.0	0.0	0.0	0.0	0.0	0.0	0.0	0.0	0.0	0.0	0.0	0.0	0.0	0.0	0.0	0.0	0.0	0.0	0.0	0.0	0.0	0.0	0.0	0.0	0.0	0.0	0.0	1.0E-7	1.0117957168258997E-7	0.0	0.0	0.0	0.0	0.0	0.0	0.0	0.0	0.0	0.0	0.0	0.0	0.0	0.0	0.0	0.0	0.0	0.0	0.0	0.0	0.0	0.0	0.0	0.0	0.0	0.0	0.0	0.0	0.0	0.0	0.0	0.0	0.0	0.0	0.0	0.0	5.0E-7	5.058978584129498E-7	4.0E-7	4.047182867303599E-7	0.0	0.0	2.0E-7	2.0235914336517995E-7	0.0	0.0	0.0	0.0	0.0	0.0	0.0	0.0	0.0	0.0	0.0	0.0	0.0	0.0	0.0	0.0	0.0	0.0	0.0	0.0	0.0	0.0	0.0	0.0	0.0	0.0	0.0	0.0	0.0	0.0	0.0	0.0	0.0	0.0	0.0	0.0	0.0	0.0	0.0	0.0	0.0	0.0	0.0	0.0	0.0	0.0	0.0	0.0	0.0	0.0	0.0	0.0	0.0	0.0	0.0	0.0	0.0	0.0	0.0	0.0	0.0	0.0	0.0	0.0	0.0	0.0	0.0	0.0	0.0	0.0	2.0E-7	2.0235914336517995E-7	0.0	0.0	0.0	0.0	0.0	0.0	0.0	0.0	0.0	0.0	0.0	0.0	0.0	0.0	0.0	0.0	0.0	0.0	0.0	0.0	0.0	0.0	0.0	0.0	1.0E-7	1.0117957168258997E-7	0.0	0.0	0.0	0.0	0.0	0.0	0.0	0.0	0.0	0.0	0.0	0.0	0.0	0.0	0.0	0.0	0.0	0.0	0.0	0.0	0.0	0.0	0.0	0.0	0.0	0.0	0.0	0.0	0.0	0.0	0.0	0.0	0.0	0.0	0.0	0.0	0.0	0.0	0.0	0.0	0.0	0.0	0.0	0.0	0.0	0.0	0.0	0.0	0.0	0.0	0.0	0.0	0.0	0.0	0.0	0.0	0.0	0.0	0.0	0.0	0.0	0.0	0.0	0.0	0.0	0.0	0.0	0.0	0.0	0.0	0.0	0.0	0.0	0.0	0.0	0.0	0.0	0.0	0.0	0.0	0.0	0.0	0.0	0.0	0.0	0.0	0.0	0.0	0.0	0.0	0.0	0.0	0.0	0.0	0.0	0.0	0.0	0.0	0.0	0.0	0.0	0.0	0.0	0.0	0.0	0.0	0.0	0.0	0.0	0.0	0.0	0.0	0.0	0.0	0.0	0.0	0.0	0.0	0.0	0.0	0.0	0.0	0.0	0.0	0.0	0.0	0.0	0.0	0.0	0.0	0.0	0.0	0.0	0.0	0.0	0.0	0.0	0.0	0.0	0.0	0.0	0.0	0.0	0.0	0.0	0.0	0.0	0.0	0.0	0.0	0.0	0.0	0.0	0.0	0.0	0.0	0.0	0.0	0.0	0.0	0.0	0.0	0.0	0.0	0.0	0.0	0.0	0.0	0.0	0.0	0.0	0.0	0.0	0.0	0.0	0.0	0.0	0.0	0.0	0.0	0.0	0.0	0.0	0.0	0.0	0.0	0.0	0.0	0.0	0.0	0.0	0.0	0.0	0.0	0.0	0.0	0.0	0.0	0.0	0.0	0.0	0.0	0.0	0.0	0.0	0.0	0.0	0.0	0.0	0.0	0.0	0.0	0.0	0.0	0.0	0.0	0.0	0.0	0.0	0.0	0.0	0.0	0.0	0.0	0.0	0.0	0.0	0.0	0.0	0.0	0.0	0.0	0.0	0.0	0.0	0.0	0.0	0.0	0.0	0.0	0.0	0.0	0.0	0.0	0.0	0.0	0.0	0.0	0.0	0.0	0.0	0.0	0.0	0.0	0.0	0.0	0.0	0.0	0.0	0.0	0.0	0.0	0.0	0.0	0.0	0.0	0.0	0.0	0.0	0.0	0.0	0.0	0.0	0.0	0.0	0.0	0.0	0.0	0.0	0.0	0.0	0.0	0.0	0.0	0.0	0.0	0.0	0.0	0.0	0.0	0.0	0.0	1.0E-7	1.0117957168258997E-7	0.0	0.0	0.0	0.0	0.0	0.0	0.0	0.0	0.0	0.0	0.0	0.0	0.0	0.0	0.0	0.0	0.0	0.0	0.0	0.0	0.0	0.0	0.0	0.0	0.0	0.0	0.0	0.0	0.0	0.0	0.0	0.0	0.0	0.0	0.0	0.0	0.0	0.0	0.0	0.0	0.0	0.0	0.0	0.0	0.0	0.0	0.0	0.0	0.0	0.0	0.0	0.0	0.0	0.0	0.0	0.0	0.0	0.0	0.0	0.0	0.0	0.0	0.0	0.0	0.0	0.0	0.0	0.0	0.0	0.0	0.0	0.0	0.0	0.0	2.0E-7	2.0235914336517995E-7	0.0	0.0	0.0	0.0	0.0	0.0	0.0	0.0	0.0	0.0	0.0	0.0	1.0E-7	1.0117957168258997E-7	0.0	0.0	0.0	0.0	0.0	0.0	0.0	0.0	0.0	0.0	1.0E-7	1.0117957168258997E-7	0.0	0.0	0.0	0.0	1.0E-7	1.0117957168258997E-7	0.0	0.0	0.0	0.0	1.0E-7	1.0117957168258997E-7	0.0	0.0	0.0	0.0	0.0	0.0	0.0	0.0	0.0	0.0	0.0	0.0	0.0	0.0	0.0	0.0	0.0	0.0	0.0	0.0	0.0	0.0	0.0	0.0	0.0	0.0	0.0	0.0	0.0	0.0	0.0	0.0	0.0	0.0	0.0	0.0	0.0	0.0	0.0	0.0	0.0	0.0	0.0	0.0	0.0	0.0	0.0	0.0	0.0	0.0	0.0	0.0	0.0	0.0	0.0	0.0	0.0	0.0	0.0	0.0	0.0	0.0	0.0	0.0	0.0	0.0	0.0	0.0	0.0	0.0	0.0	0.0	0.0	0.0	0.0	0.0	0.0	0.0	0.0	0.0	0.0	0.0	0.0	0.0	0.0	0.0	2.0E-7	2.0235914336517995E-7	0.0	0.0	0.0	0.0	0.0	0.0	0.0	0.0	0.0	0.0	0.0	0.0	0.0	0.0	0.0	0.0	0.0	0.0	0.0	0.0	0.0	0.0	0.0	0.0	0.0	0.0	0.0	0.0	0.0	0.0	0.0	0.0	0.0	0.0	0.0	0.0	0.0	0.0	0.0	0.0	0.0	0.0	0.0	0.0	2.4E-6	2.4283097203821595E-6	0.0	0.0	1.0E-7	1.0117957168258997E-7	0.0	0.0	1.0E-7	1.0117957168258997E-7	0.0	0.0	0.0	0.0	0.0	0.0	0.0	0.0	0.0	0.0	0.0	0.0	0.0	0.0	0.0	0.0	0.0	0.0	0.0	0.0	0.0	0.0	0.0	0.0	0.0	0.0	0.0	0.0	0.0	0.0	0.0	0.0	3.0E-7	3.0353871504776993E-7	0.0	0.0	0.0	0.0	0.0	0.0	0.0	0.0	0.0	0.0	0.0	0.0	0.0	0.0	0.0	0.0	0.0	0.0	0.0	0.0	0.0	0.0	0.0	0.0	0.0	0.0	0.0	0.0	0.0	0.0	0.0	0.0	0.0	0.0	0.0	0.0	0.0	0.0	0.0	0.0	0.0	0.0	0.0	0.0	0.0	0.0	0.0	0.0	0.0	0.0	0.0	0.0	0.0	0.0	0.0	0.0	0.0	0.0	0.0	0.0	0.0	0.0	0.0	0.0	0.0	0.0	0.0	0.0	0.0	0.0	0.0	0.0	0.0	0.0	0.0	0.0	0.0	0.0	0.0	0.0	0.0	0.0	0.0	0.0	0.0	0.0	0.0	0.0	0.0	0	0.0	0.0	0.0	0.0	0.0	0.0	0.0	0.0	0.0	0.0	0.0	0.0	0.0	0.0	0.0	0.0	0.0	0.0	0.0	0.0	0.0	0.0	2.0E-7	2.0235914336517995E-7	0.0	0.0	0.0	0.0	0.0	0.0	0.0	0.0	0.0	0.0	0.0	0.0	0.0	0.0	0.0	0.0	0.0	0.0	0.0	0.0	0.0	0.0	0.0	0.0	0.0	0.0	0.0	0.0	0.0	0.0	0.0	0.0	0.0	0.0	0.0	0.0	0.0	0.0	1.0E-7	1.0117957168258997E-7	0.0	0.0	0.0	0.0	0.0	0.0	0.0	0.0	0.0	0.0	0.0	0.0	0.0	0.0	0.0	0.0	0.0	0.0	0.0	0.0	0.0	0.0	0.0	0.0	0.0	0.0	0.0	0.0	0.0	0.0	0.0	0.0	0.0	0.0	0.0	0.0	0.0	0.0	0.0	0.0	0.0	0.0	0.0	0.0	0.0	0.0	0.0	0.0	0.0	0.0	0.0	0.0	0.0	0.0	0.0	0.0	0.0	0.0	0.0	0.0	0.0	0.0	0.0	0.0	0.0	0.0	0.0	0.0	0.0	0.0	0.0	0.0	0.0	0.0	0.0	0.0	0.0	0.0	0.0	0.0	0.0	0.0	0.0	0.0	0.0	0.0	0.0	0.0	0.0	0.0	0.0	0.0	0.0	0.0	0.0	0.0	0.0	0.0	0.0	0.0	0.0	0.0	1.0E-7	1.0117957168258997E-7	0.0	0.0	0.0	0.0	0.0	0.0	0.0	0.0	0.0	0.0	0.0	0.0	0.0	0.0	0.0	0.0	0.0	0.0	0.0	0.0	0.0	0.0	0.0	0.0	0.0	0.0	0.0	0.0	0.0	0.0	0.0	0.0	0.0	0.0	0.0	0.0	0.0	0.0	0.0	0.0	0.0	0.0	0.0	0.0	0.0	0.0	0.0	0.0	0.0	0.0	0.0	0.0	0.0	0.0	0.0	0.0	0.0	0.0	0.0	0.0	5.0E-7	5.058978584129498E-7	0.0	0.0	0.0	0.0	0.0	0.0	0.0	0.0	0.0	0.0	0.0	0.0	0.0	0.0	0.0	0.0	0.0	0.0	0.0	0.0	0.0	0.0	0.0	0.0	0.0	0.0	0.0	0.0	0.0	0.0	0.0	0.0	1.0E-7	1.0117957168258997E-7	0.0	0.0	0.0	0.0	0.0	0.0	0.0	0.0	0.0	0.0	0.0	0.0	0.0	0.0	0.0	0.0	0.0	0.0	0.0	0.0	0.0	0.0	0.0	0.0	0.0	0.0	0.0	0.0	0.0	0.0	0.0	0.0	0.0	0.0	0.0	0.0	0.0	0.0	0.0	0.0	0.0	0.0	0.0	0.0	0.0	0.0	0.0	0.0	0.0	0.0	0.0	0.0	0.0	0.0	0.0	0.0	0.0	0.0	0.0	0.0
[truncated: 2,010,115 more chars]
