# Supplementary material for: Recent urbanization in China is correlated with a Westernized microbiome encoding increased virulence and antibiotic resistance genes
Source: Microbiome. 2017 Sep 15;5:121. doi: 10.1186/s40168-017-0338-7 (PMC5603068; doi:10.1186/s40168-017-0338-7)
Supplement: Supplementary file 24 — Supplementary zip file. Code and input tables used to generate the figures and tables in this paper. (ZIP 16846 kb) [file 40168_2017_338_MOESM24_ESM.zip › UrbanRuralChina/humann/inputData/04b-hit-keg-mpm-cop-nul-nve-nve.txt]

ID	NAME	kegg_merge_filter_human_081A-hit-keg-mpm-cop-nul-nve-nve	kegg_merge_filter_human_082A-hit-keg-mpm-cop-nul-nve-nve	kegg_merge_filter_human_083A-hit-keg-mpm-cop-nul-nve-nve	kegg_merge_filter_human_084A-hit-keg-mpm-cop-nul-nve-nve	kegg_merge_filter_human_085A-hit-keg-mpm-cop-nul-nve-nve	kegg_merge_filter_human_086A-hit-keg-mpm-cop-nul-nve-nve	kegg_merge_filter_human_091A-hit-keg-mpm-cop-nul-nve-nve	kegg_merge_filter_human_093A-hit-keg-mpm-cop-nul-nve-nve	kegg_merge_filter_human_094A-hit-keg-mpm-cop-nul-nve-nve	kegg_merge_filter_human_098A-hit-keg-mpm-cop-nul-nve-nve	kegg_merge_filter_human_099A-hit-keg-mpm-cop-nul-nve-nve	kegg_merge_filter_human_100A-hit-keg-mpm-cop-nul-nve-nve	kegg_merge_filter_human_101A-hit-keg-mpm-cop-nul-nve-nve	kegg_merge_filter_human_107A-hit-keg-mpm-cop-nul-nve-nve	kegg_merge_filter_human_108A-hit-keg-mpm-cop-nul-nve-nve	kegg_merge_filter_human_109A-hit-keg-mpm-cop-nul-nve-nve	kegg_merge_filter_human_10A-hit-keg-mpm-cop-nul-nve-nve	kegg_merge_filter_human_116A-hit-keg-mpm-cop-nul-nve-nve	kegg_merge_filter_human_118A-hit-keg-mpm-cop-nul-nve-nve	kegg_merge_filter_human_119A-hit-keg-mpm-cop-nul-nve-nve	kegg_merge_filter_human_11A-hit-keg-mpm-cop-nul-nve-nve	kegg_merge_filter_human_120A-hit-keg-mpm-cop-nul-nve-nve	kegg_merge_filter_human_13A-hit-keg-mpm-cop-nul-nve-nve	kegg_merge_filter_human_15A-hit-keg-mpm-cop-nul-nve-nve	kegg_merge_filter_human_18A-hit-keg-mpm-cop-nul-nve-nve	kegg_merge_filter_human_1A-hit-keg-mpm-cop-nul-nve-nve	kegg_merge_filter_human_20A-hit-keg-mpm-cop-nul-nve-nve	kegg_merge_filter_human_21A-hit-keg-mpm-cop-nul-nve-nve	kegg_merge_filter_human_24A-hit-keg-mpm-cop-nul-nve-nve	kegg_merge_filter_human_25A-hit-keg-mpm-cop-nul-nve-nve	kegg_merge_filter_human_28A-hit-keg-mpm-cop-nul-nve-nve	kegg_merge_filter_human_29A-hit-keg-mpm-cop-nul-nve-nve	kegg_merge_filter_human_31A-hit-keg-mpm-cop-nul-nve-nve	kegg_merge_filter_human_34A-hit-keg-mpm-cop-nul-nve-nve	kegg_merge_filter_human_35A-hit-keg-mpm-cop-nul-nve-nve	kegg_merge_filter_human_37A-hit-keg-mpm-cop-nul-nve-nve	kegg_merge_filter_human_39A-hit-keg-mpm-cop-nul-nve-nve	kegg_merge_filter_human_3A-hit-keg-mpm-cop-nul-nve-nve	kegg_merge_filter_human_6A-hit-keg-mpm-cop-nul-nve-nve	kegg_merge_filter_human_7A-hit-keg-mpm-cop-nul-nve-nve
RANDSID	RANDSID
START	START
GENDER	GENDER
VISNO	VISNO
STSite	STSite
Parent_Specimen	Parent_Specimen
Run ID	Run ID
Lane	Lane
SRS	SRS
Mean Quality	Mean Quality
Number of Quality Bases	Number of Quality Bases
Percent of Human Reads	Percent of Human Reads
Unique Non-Human Bases	Unique Non-Human Bases
InverseSimpson	InverseSimpson	49.5011	51.9695	52.7284	56.5859	48.9133	53.1966	50.8822	51.5403	50.9074	50.6897	53.5246	50.067	53.1348	69.3378	63.5268	55.7113	49.9574	53.8703	51.2905	65.4184	48.2031	51.0364	49.7915	51.7668	52.1953	51.8367	52.129	49.957	51.8134	51.9877	46.7934	50.7631	47.0947	51.0453	53.7523	53.8131	51.3844	46.1471	51.6661	49.0913
Shannon	Shannon	4.17138	4.20577	4.20968	4.27497	4.14663	4.22119	4.17519	4.18199	4.16291	4.17779	4.21929	4.17665	4.2093	4.3988	4.33648	4.2633	4.18127	4.22731	4.18561	4.37549	4.15227	4.1852	4.15494	4.20359	4.20491	4.21767	4.19591	4.18925	4.21021	4.19871	4.12319	4.21026	4.11866	4.18663	4.24466	4.263	4.18985	4.10871	4.19266	4.14562
Pielou	Pielou	0.775364	0.781756	0.782483	0.794619	0.770764	0.784622	0.776072	0.777336	0.773789	0.776555	0.78427	0.776344	0.782412	0.817637	0.806053	0.79245	0.777203	0.78576	0.778009	0.813304	0.771811	0.777933	0.772308	0.781351	0.781597	0.783969	0.779924	0.778686	0.782583	0.780444	0.766407	0.78259	0.765565	0.778199	0.788985	0.792395	0.778797	0.763715	0.77932	0.770575
Richness	Richness	1	1	1	1	1	1	1	1	1	1	1	1	1	1	1	1	1	1	1	1	1	1	1	1	1	1	1	1	1	1	1	1	1	1	1	1	1	1	1	1
M00276	M00276: PTS system, mannose-specific II component	0.00247856	0.00384502	0.00426913	0.0052394	0.00226571	0.00329106	0.00233097	0.00428235	0.00511294	0.0029561	0.00434358	0.00235136	0.00290273	0.00564466	0.00470358	0.00477608	0.00705987	0.00335834	0.00466802	0.00628349	0.00482262	0.00466393	0.00467757	0.00384877	0.00222229	0.00664977	0.00347713	0.00317705	0.00445221	0.00317224	0.00237772	0.00299064	0.0018373	0.00342773	0.00310619	0.00498398	0.00517742	0.00437044	0.00379152	0.00665467
M00277	M00277: PTS system, N-acetylgalactosamine-specific II component	0.00116889	0.00219181	0.00141061	0.00243481	0.00077289	0.00119506	0.00105611	0.00257361	0.00212493	0.00163691	0.00254082	0.000997416	0.00131292	0.00577968	0.00506456	0.00140412	0.00139588	0.00178295	0.00109933	0.00457905	0.00176806	0.00240431	0.00258821	0.00134233	0.00102511	0.00234092	0.00145327	0.00148613	0.0015836	0.00193421	0.00110432	0.000970735	0.000965968	0.00211349	0.00163945	0.00111411	0.00291077	0.0012988	0.00157792	0.00316555
M00377	M00377: Reductive acetyl-CoA pathway (Wood-Ljungdahl pathway)	0	0	0	0	0	0	0	0	0	0	0	0	0	0	0	0	0	0	0	0	0	0	0	0	0	0	0	0	0	0	0	0	0	0	0	0	0	0	0	0
M00376	M00376: 3-Hydroxypropionate bicycle	0	0	0	0	0	0	0	0	0	0	0	0	0	0	0	0	0	0	0	0	0	0	0	0	0	0	0	0	0	0	0	0	0	0	0	0	0	0	0	0
M00375	M00375: Hydroxypropionate-hydroxybutylate cycle	0	0	0	0	0	0	0	0	0	0	0	0	0	0	0	0	0	0	0	0	0	0	0	0	0	0	0	0	0	0	0	0	0	0	0	0	0	0	0	0
M00374	M00374: Dicarboxylate-hydroxybutyrate cycle	0	0	0	0	0	0	0	0	0	0	0	0	0	0	0	0	0	0	0	0	0	0	0	0	0	0	0	0	0	0	0	0	0	0	0	0	0	0	0	0
M00373	M00373: Ethylmalonyl pathway	2.5519e-08	4.80441e-09	3.61553e-12	7.23925e-15	3.36093e-18	2.23645e-09	1.21677e-18	2.95035e-18	3.65942e-22	3.14041e-08	1.10138e-08	3.91258e-19	4.51494e-07	3.9821e-15	4.09698e-16	4.29322e-17	1.37139e-11	5.73946e-08	2.66008e-10	4.68196e-11	1.9747e-08	7.41625e-14	1.03748e-10	5.41351e-12	1.06337e-08	3.37975e-13	1.27231e-10	1.11969e-08	5.38963e-13	2.6201e-11	5.02765e-13	1.43837e-13	7.26062e-13	1.03942e-11	4.56711e-10	8.44914e-12	2.11217e-09	1.04725e-20	3.69407e-15	7.53607e-12
M00372	M00372: Abscisic acid biosynthesis, beta-carotene => abscisic acid	0	0	0	0	0	0	0	0	0	0	0	0	0	0	0	0	0	0	0	0	0	0	0	0	0	0	0	0	0	0	0	0	0	0	0	0	0	0	0	0
M00371	M00371: Castasterone biosynthesis, campesterol => castasterone	2.53612e-29	0	0	0	0	0	8.99667e-12	1.88394e-44	0	6.23994e-55	0	1.18165e-28	1.52824e-32	5.07967e-19	2.2878e-19	1.20036e-21	1.03851e-09	0	8.56157e-20	1.66541e-67	0	4.3715e-20	9.85097e-21	9.03303e-17	0	0	0	0	1.89892e-22	1.3078e-12	1.62675e-20	0	6.26049e-18	1.02269e-52	0	0	2.89209e-97	0	0	0
M00370	M00370: Glucosinolate biosynthesis, tryptophan => glucobrassicin	5.72607e-21	2.65796e-37	0	0	0	0	3.96692e-75	0	0	0	0	3.59862e-29	5.96697e-52	0	0	0	1.54083e-20	6.46382e-48	0	0	0	0	0	0	0	0	0	1.77069e-37	5.59474e-27	0	1.38376e-33	0	0	0	0	0	0	5.64679e-85	0	0
M00012	M00012: Glyoxylate cycle	0.00421867	0.00462144	0.00416737	0.00740328	0.00432079	0.00452663	0.00301079	0.00494213	0.00415032	0.00453053	0.00414453	0.00363955	0.00426581	0.0128835	0.0115289	0.00616159	0.00306163	0.00403216	0.00394086	0.0109604	0.00529641	0.0042359	0.0047148	0.00484055	0.00450924	0.00324398	0.005647	0.00377178	0.00409615	0.00414802	0.0042603	0.00592351	0.00412663	0.00418719	0.00650593	0.00523901	0.00444475	0.0031184	0.00403821	0.00338453
M00013	M00013: Malonate semialdehyde pathway, propanoyl-CoA => Acetyl-CoA	2.21875e-40	5.785e-42	1.05276e-39	1.09368e-13	3.79752e-29	4.02819e-38	7.25764e-40	5.60166e-40	5.60226e-35	2.52367e-17	3.11643e-20	4.61846e-45	5.33392e-10	2.36896e-13	5.22339e-12	3.01822e-27	1.94608e-37	4.93529e-42	3.67061e-13	7.42805e-13	3.5442e-36	2.36974e-18	8.67616e-27	5.29445e-34	1.42852e-11	1.83017e-27	5.65458e-14	1.96048e-13	6.21706e-43	6.87591e-38	1.2365e-37	1.22283e-31	1.8689e-40	2.36983e-42	1.6818e-12	5.3977e-27	1.43022e-42	2.43763e-35	1.27766e-42	1.44657e-41
M00011	M00011: Citrate cycle, second carbon oxidation	0.00647532	0.00699795	0.00957807	0.00732705	0.00840187	0.00974738	0.00690461	0.0116254	0.0115489	0.00743741	0.010558	0.00767215	0.0109055	0.0111432	0.0108182	0.00884058	0.0060298	0.0120982	0.00662719	0.0107179	0.00699534	0.00711305	0.00708946	0.00710213	0.00923001	0.00838867	0.0104214	0.00801238	0.00944171	0.00779042	0.00630391	0.00756281	0.00740035	0.00762659	0.00747905	0.00835531	0.00706714	0.00663953	0.00687886	0.00561846
M00016	M00016: Lysine biosynthesis, aspartate => lysine	0.0152008	0.0156901	0.0156562	0.0160691	0.0142907	0.0143859	0.0152181	0.0150563	0.0151299	0.0165815	0.0158526	0.0158446	0.0163147	0.0160104	0.0154635	0.0158544	0.0178176	0.0154359	0.0161367	0.0169145	0.015027	0.0174087	0.0158103	0.0164761	0.0177159	0.0179241	0.0146722	0.0155106	0.0180927	0.0148264	0.0138738	0.0143734	0.0147746	0.0166072	0.013078	0.0166084	0.0130639	0.0148681	0.0156455	0.0157902
M00017	M00017: Methionine biosynthesis, apartate => homoserine => methionine	0.0122376	0.011707	0.0119998	0.0126111	0.0133119	0.0121385	0.0114795	0.010164	0.00936669	0.0103284	0.0117448	0.0111596	0.0118911	0.0137537	0.0137473	0.0119322	0.0123988	0.0104015	0.0108588	0.0131321	0.0119681	0.0107687	0.0105678	0.0122032	0.0122344	0.0145025	0.013308	0.0116883	0.0104304	0.0111503	0.013263	0.0136083	0.0129209	0.012512	0.0143104	0.0137883	0.0109032	0.0131814	0.01237	0.0137708
M00014	M00014: Glucuronate pathway (uronate pathway)	0.000403416	1.64597e-05	0.000484339	8.02345e-05	1.95434e-06	0.000249465	0.000495052	0.000575247	4.55114e-05	0.000111384	0.00017483	0.000371545	0.00036746	0.000335644	0.000630572	0.000324013	0.000163119	0.000874751	0.000660602	0.000166433	7.42884e-06	0.000155936	0.000140413	1.04532e-05	0.000562076	6.10584e-06	0.000487861	3.3089e-06	0.000351869	0.000584031	0.000734445	0.000296156	6.19928e-05	0.000626049	6.17895e-07	0.000560504	0.000582861	0.000741851	1.17547e-05	0.000451976
M00152	M00152: Complex III (Cytochrome bc1 complex)	0.000739769	0.000582143	0.000165109	2.27942e-05	0.000155647	0.00020271	0.00066107	0.000388011	2.12478e-05	0.000205294	0.000270378	0.00010524	0.000385273	8.4438e-05	0.000198969	1.125e-07	0.000235773	0.000367956	0.000770146	0.0003599	3.49571e-06	0.000243092	2.11049e-06	0.000419824	0.000672248	0.000119759	2.03206e-05	0.000382541	0.000776549	0.000376883	0.000734451	2.16747e-05	0.000291864	2.90561e-05	8.64532e-05	4.14777e-05	1.28913e-06	0.000568064	0.000483217	1.51552e-07
M00018	M00018: Threonine biosynthesis, apartate => homoserine => threonine	0.0189544	0.0165072	0.0149935	0.0165457	0.014991	0.0166826	0.018956	0.0146624	0.0143547	0.0166121	0.0126894	0.0162686	0.0153	0.0157119	0.0153682	0.0152187	0.0201691	0.0127467	0.0196311	0.0165707	0.017807	0.0177927	0.0153711	0.0163955	0.0137924	0.0199228	0.016961	0.015522	0.0208846	0.0150518	0.0172195	0.0157664	0.0149348	0.019106	0.0164309	0.0183755	0.0168409	0.0163149	0.0175375	0.0195398
M00019	M00019: Leucine biosynthesis, pyruvate => 2-oxoisovalerate => leucine	0.0142532	0.0124487	0.0154057	0.0168831	0.0155524	0.0107401	0.0110881	0.0131164	0.0107959	0.0161805	0.0120718	0.0121156	0.014203	0.0175715	0.0177278	0.015364	0.0141165	0.0141696	0.0135954	0.0179099	0.0137747	0.0156137	0.00945866	0.0167578	0.0149418	0.0126282	0.013052	0.00994133	0.0120377	0.0143407	0.0162828	0.0195114	0.00871537	0.0125699	0.0199089	0.018398	0.0125279	0.0100466	0.0122265	0.0172314
M00157	M00157: F-type ATPase, bacteria	0.0333179	0.0282697	0.0285872	0.0276828	0.0315178	0.0300361	0.0300574	0.0240766	0.0255102	0.02742	0.0267845	0.0272983	0.0254347	0.0191714	0.0227199	0.0269768	0.0322323	0.0225365	0.0298045	0.0199632	0.0300574	0.0287604	0.0277523	0.0265843	0.0251073	0.0285901	0.0259566	0.026787	0.0246286	0.0268196	0.0293285	0.0257029	0.0300193	0.0307247	0.0279162	0.0280955	0.0306199	0.0320677	0.0274771	0.0331163
M00156	M00156: Complex IV (Cytochrome c oxidase), cytochrome c oxidase, cbb3-type	0.00120363	0.00138734	0.00177203	0.00156069	0.00156523	0.00124488	0.0014514	0.00127773	0.00147925	0.00131363	0.00126169	0.00124221	0.00166693	0.000784314	0.000798033	0.00104471	0.00114522	0.00143248	0.00172764	0.000965899	0.00150625	0.00150459	0.00167574	0.00124627	0.00163167	0.000867157	0.00148156	0.00145631	0.00160541	0.00141901	0.00122266	0.00130804	0.00130544	0.00119789	0.00107887	0.000795401	0.00150064	0.00088056	0.00142999	0.00136806
M00155	M00155: Complex IV (Cytochrome c oxidase), cytochrome o ubiquinol oxidase/cytochrome c oxidase/quinol oxidase polypeptide	2.80248e-31	2.17558e-07	1.02663e-07	5.3656e-05	3.12227e-13	2.56397e-08	1.38895e-06	4.30266e-10	2.74975e-38	4.96517e-11	3.52008e-12	7.72954e-12	1.02977e-11	4.60814e-09	3.14175e-19	1.25526e-38	1.70043e-32	2.25854e-10	2.76921e-10	3.62746e-27	2.38566e-62	8.05618e-21	2.89379e-11	1.5416e-08	1.37834e-10	7.54427e-07	1.89682e-36	5.33259e-10	1.54696e-09	1.80895e-10	7.85688e-07	3.05729e-46	0.000143046	2.72865e-41	5.03855e-10	1.067e-10	1.00114e-45	2.09415e-12	7.8913e-08	2.58392e-31
M00154	M00154: Complex IV (Cytochrome c oxidase), cytochrome c oxidase	4.30627e-06	2.3276e-05	1.73547e-12	0.000235144	0.000236935	1.47407e-07	4.01878e-25	0.000225934	8.36042e-09	3.4629e-05	6.44107e-11	9.28602e-07	0.000307494	1.79762e-08	9.23542e-07	2.82345e-06	1.5987e-12	0.000126236	0.000162224	1.75019e-07	4.47081e-08	0.000383777	2.29507e-05	4.40213e-07	1.47373e-11	9.80915e-10	1.78122e-05	1.3015e-06	1.25709e-06	1.78493e-07	0.000194516	0.000191663	9.74051e-06	3.90961e-07	7.96456e-08	1.95659e-05	3.74271e-10	6.56052e-07	6.87755e-07	4.14107e-06
M00128	M00128: Ubiquinone biosynthesis, eukaryotes, chorismate => ubiquinone	0.00121719	0.00139942	0.00125412	0.00122658	0.0011237	0.00114101	0.00114437	0.000371865	0.00121195	0.00111776	0.000957088	0.00111536	0.00126054	0.000835688	0.000991889	0.00117436	0.000906726	0.000764791	0.00128209	0.00113457	0.00113131	0.00125295	0.00105548	0.00124174	0.00124609	0.00109891	0.00110928	0.00155521	0.00122759	0.00105188	0.00120353	0.00140297	0.000855806	0.00110159	0.00115683	0.00102006	0.0010876	0.000932071	0.00109804	0.00113467
M00129	M00129: Ascorbate biosynthesis, animals, glucose-1P => ascorbate	0.000552442	0.000565135	0.000415971	0.000552698	0.00113395	0.00028592	0.000735931	0.000681078	2.00556e-05	0.000666204	0.000258687	0.000901586	0.000624714	0.000262003	2.58419e-05	0.000314866	0.000729356	0.000774042	2.70613e-05	9.75244e-05	0.000224829	0.000299858	0.000251279	3.5258e-05	0.000655762	6.17424e-05	0.000362288	0.00031889	0.000555329	7.51684e-05	0.00064407	0.00118595	3.3592e-05	0.000218701	8.03648e-08	0.000712939	0.000558524	4.00998e-07	0.000252765	1.54498e-05
M00126	M00126: Tetrahydrofolate biosynthesis, GTP => THF	0.0207852	0.0198106	0.0222955	0.017249	0.0194137	0.0206208	0.0205251	0.024827	0.0262008	0.0221453	0.0242344	0.0187801	0.0235738	0.0192388	0.0186496	0.0215367	0.0170332	0.0255017	0.0220395	0.0182467	0.0211627	0.0210004	0.0265751	0.0181618	0.0234144	0.017972	0.0238525	0.0234853	0.0192921	0.0227557	0.0191548	0.0183159	0.019255	0.0186785	0.017905	0.0159135	0.020984	0.0162903	0.0201097	0.0163339
M00127	M00127: Thiamine biosynthesis, AIR => thiamine-P/thiamine-2P	0.0203909	0.0181374	0.0180726	0.0192691	0.0291569	0.0185133	0.0180565	0.0165609	0.0182056	0.0185393	0.0177488	0.0211542	0.0175965	0.0162084	0.0167801	0.0188965	0.0173434	0.0130016	0.0191932	0.0170396	0.0248375	0.0207142	0.0173083	0.0180059	0.0182309	0.0230909	0.022746	0.0172187	0.0176294	0.017787	0.0299809	0.0263268	0.0296939	0.0199326	0.0265567	0.0223188	0.0202733	0.0294051	0.0186317	0.0182183
M00124	M00124: Pyridoxal biosynthesis, erythrose-4P => pyridoxal-5P	0.00315052	0.00303372	0.00225092	0.00507546	0.00214411	0.00348193	0.00338156	0.00256535	0.00253655	0.00270253	0.0017575	0.00238444	0.00297972	0.00933902	0.00783825	0.00533297	0.00241206	0.00273189	0.00371274	0.00792012	0.00342732	0.00325747	0.00308025	0.00319421	0.00350258	0.00333572	0.00278697	0.0042059	0.00290672	0.00257109	0.00194024	0.00343958	0.00258186	0.00291622	0.00394234	0.00332268	0.00377075	0.0020111	0.00384789	0.00310132
M00125	M00125: Riboflavin biosynthesis, GTP => riboflavin/FMN/FAD	0.0251159	0.028065	0.0259811	0.0228137	0.0294503	0.0291532	0.0246723	0.0290209	0.0309807	0.0260175	0.0298402	0.0272053	0.0267661	0.0197629	0.0211242	0.0252277	0.0242131	0.0256922	0.0275437	0.0194475	0.0312938	0.0290231	0.030044	0.0254008	0.0263864	0.0256332	0.0272852	0.0274122	0.0260576	0.027778	0.0309025	0.031751	0.0309536	0.0243466	0.0285914	0.0282423	0.0260696	0.0318403	0.0270997	0.0224437
M00122	M00122: Cobalamin biosynthesis, cobinamide => cobalamin	1.17986e-05	0.000979559	2.97778e-08	0.00145128	3.16006e-10	3.15775e-05	4.66962e-05	2.23109e-11	9.0622e-09	1.0665e-06	0.000243004	0.000464484	6.44587e-06	0.00273293	0.00275272	0.00130034	4.34519e-05	0.00103338	4.02937e-09	0.00196379	0.000794995	2.59956e-06	7.02824e-11	0.000108065	0.00121246	0.00223465	0.00115553	1.81267e-05	0.000811165	0.00137593	1.27239e-07	1.23081e-05	0.00463833	0.000288843	0.000746866	0.000917064	0.000135936	6.24933e-06	5.03957e-05	4.26811e-12
M00123	M00123: Biotin biosynthesis, pimeloyl-CoA => biotin	0.0138397	0.0181537	0.0184995	0.0150611	0.0110244	0.019189	0.0173926	0.0247487	0.0240797	0.018514	0.0217448	0.015409	0.0203436	0.0169458	0.017327	0.0204545	0.0120806	0.0241855	0.0185822	0.0156319	0.0134572	0.0184946	0.0231845	0.0152163	0.0220831	0.0106047	0.0191005	0.0160484	0.0160854	0.0220829	0.00918874	0.00954809	0.0123214	0.0152247	0.0100153	0.00939876	0.0177529	0.00889884	0.0181178	0.012309
M00121	M00121: Heme biosynthesis, glutamate => protoheme/siroheme	0.00703657	0.00800005	0.00715701	0.0083142	0.006341	0.00790865	0.00726954	0.00800287	0.00763015	0.00706253	0.00778821	0.00759626	0.00725424	0.0102382	0.00980088	0.00756894	0.00730802	0.00761424	0.00781332	0.00939147	0.00630529	0.00666171	0.00603954	0.00786118	0.00721065	0.00605219	0.00691889	0.00719284	0.00708338	0.00744253	0.00570667	0.00831824	0.00610956	0.00727786	0.00782059	0.00670912	0.00766433	0.00660065	0.00718275	0.00747669
M00089	M00089: Triacylglycerol biosynthesis	0.00125504	0.000848887	0.000892636	0.00111233	0.00107686	0.000689267	0.00105905	0.000560767	0.00148315	0.00111611	0.000661832	0.00110382	0.000880962	0.000567684	0.000907221	0.000710237	0.000621942	0.00132253	0.00138017	0.00141492	0.000888465	0.00150838	0.000862479	0.000323166	0.000972004	0.000559811	0.000499407	0.00160517	0.000653233	0.000720572	0.0010012	0.00106536	0.000580232	0.000726628	0.000793159	0.00113137	0.000503636	0.000533895	0.00139012	0.0010139
M00088	M00088: Ketone body biosynthesis, acetyl-CoA => acetoacetate/3-hydroxybutyrate/acetone	0.00119226	0.00155052	0.00130903	0.00104391	0.000918752	0.00133809	0.00126369	0.00100034	0.00141282	0.00114686	0.000829591	0.00138827	0.00158594	0.00109269	0.00103489	0.00135326	0.00110067	0.00161867	0.00117178	0.0010685	0.00172259	0.00135372	0.0012756	0.0012203	0.00185428	0.00276225	0.00128443	0.00119484	0.00124653	0.00125161	0.00130597	0.0013178	0.00081493	0.00118964	0.000882898	0.00162456	0.000993971	0.00109206	0.00104341	0.00115218
M00080	M00080: Lipopolysaccharide biosynthesis, inner core => outer core => O-antigen	0	6.35018e-14	1.15053e-25	2.03227e-85	7.90734e-13	1.88498e-13	1.7896e-17	7.13863e-15	3.54085e-31	6.20527e-09	1.25851e-05	7.72971e-14	0	6.44405e-27	1.03584e-25	3.36928e-11	0	1.00575e-54	1.4108e-54	1.11184e-25	3.72804e-17	4.6372e-30	1.4601e-14	3.17596e-15	6.07871e-30	2.1575e-29	3.69445e-14	2.49428e-76	0	3.93489e-11	0	2.88492e-24	2.99277e-70	5.99657e-19	5.94397e-23	2.92362e-15	9.69117e-08	2.92788e-14	3.64464e-17	3.18963e-70
M00082	M00082: Fatty acid biosynthesis, initiation	0.000104038	0.000123044	0.000600806	1.88253e-05	1.77324e-05	3.1135e-05	1.11641e-05	0.000130149	0.000103199	0.000188728	0.000345583	0.000177337	0.000191242	2.04365e-05	4.38353e-05	6.98766e-05	0.000219021	0.000205386	1.47876e-05	0.000182236	8.06884e-05	6.22072e-05	5.3334e-05	0.000156701	2.94257e-05	0.000141958	0.000370514	0.000157973	5.2383e-05	0.00017864	3.18759e-07	1.10326e-05	8.16815e-06	0.000436468	7.18958e-07	1.73621e-05	0.000115749	5.13599e-05	4.55144e-06	0.000205598
M00333	M00333: Type IV secretion system	0.000433045	0.000834108	0.00107391	0.000646515	0.000689059	0.00114905	0.000421229	0.00126758	0.00123331	0.000941516	0.000586241	0.000843631	0.00125048	0.000520175	0.000460357	0.000627819	0.000613702	0.000975517	0.000695066	0.000478454	0.000736431	0.000985012	0.000842713	0.000526148	0.000441889	0.000768734	0.0012656	0.000809964	0.000685803	0.000738831	4.44543e-05	0.00112431	1.30658e-08	4.11563e-08	0.000976943	0.000978275	3.29338e-05	0.000446512	0.00101784	0.000730967
M00332	M00332: Type III secretion system	0	7.89006e-13	2.05421e-09	0	8.51725e-14	0	6.35431e-14	1.76836e-06	0	1.76969e-06	6.17541e-05	1.51356e-17	0	2.45191e-12	2.30889e-13	6.53038e-08	7.88844e-13	1.41167e-19	0	1.43457e-09	1.00528e-10	2.00939e-08	0	1.65248e-13	1.31291e-12	6.26163e-12	2.71683e-16	1.59936e-09	8.61987e-27	3.40617e-07	0	2.11119e-90	6.13045e-12	1.3815e-13	6.17404e-18	0	8.35062e-09	0	1.99379e-14	8.41733e-60
M00331	M00331: Type II general secretion system	9.59935e-05	9.43557e-06	3.01768e-06	0.00242812	0.000179257	1.71805e-06	1.62359e-07	0.000864267	6.78173e-09	2.34908e-06	8.98877e-13	2.73441e-16	2.56616e-09	2.85205e-05	5.11737e-06	0.0004133	0.00012434	9.96389e-13	1.99935e-08	0.00103383	1.16028e-10	0.000167015	9.13275e-12	0.000464171	9.73565e-12	1.19275e-05	7.7785e-05	3.86636e-07	3.59729e-05	1.89054e-05	0.000172297	0.000806046	2.11436e-06	1.85706e-05	0.00201245	0.00112726	0.000765127	6.71586e-10	4.36605e-06	4.43266e-08
M00337	M00337: Immunoproteasome	7.42433e-60	0	0	2.59152e-16	0	2.07798e-15	0	0	0	2.23667e-30	4.9998e-62	2.7032e-12	0	8.20588e-58	9.83248e-36	3.48744e-107	4.9698e-22	0	1.0116e-11	9.56743e-35	1.96874e-15	1.18624e-17	1.69019e-37	0	1.20362e-13	3.38045e-44	0	1.70303e-64	4.78321e-18	9.57257e-48	4.5911e-20	6.2226e-33	0	5.79123e-67	0	1.63959e-15	0	1.11938e-55	2.2933e-108	3.53048e-29
M00336	M00336: Twin-arginine translocation (Tat) system	0.00128775	3.24443e-11	0.00131719	0.00186799	2.73428e-07	0.000905808	6.13515e-07	1.7947e-09	0.000350114	1.96492e-05	0.000250781	4.78157e-08	4.05412e-10	0.00693873	0.0067158	0.00186827	1.037e-09	2.52206e-09	4.76622e-30	0.00522253	0.00129658	0.000103187	4.60131e-13	0.000690598	0.000623658	0.00081586	0.000696314	4.64364e-05	9.11149e-06	0.000251807	2.0559e-07	0.00190653	0.000123563	0.000760356	0.00498052	0.00263811	2.67049e-07	1.29337e-06	0.000426959	6.40267e-12
M00335	M00335: Sec (secretion) system	0.00440847	0.00606913	0.00359717	0.0106084	0.00911759	0.00460259	0.0041397	0.00170624	0.00557274	0.00567147	0.00385888	0.000399142	0.00376854	0.0138228	0.0144959	0.00880111	0.00451435	0.00391861	0.00217079	0.0134569	0.00454237	0.00515325	0.00338839	0.00475169	0.00294371	0.00567394	0.00337337	0.00646158	0.00287093	0.00414355	0.00359863	0.00715235	0.00236873	0.00421682	0.011056	0.00872997	0.0041775	0.00218461	0.00527342	0.00341846
M00334	M00334: Type VI secretion system	6.5182e-14	6.05758e-07	1.86999e-18	8.55037e-14	5.21346e-11	4.77855e-05	1.4833e-06	3.46333e-08	1.00177e-10	3.67659e-07	6.33033e-20	5.26275e-13	0	6.68866e-37	1.768e-13	2.07182e-19	1.30592e-08	5.21411e-10	2.0558e-11	1.17229e-19	9.98812e-28	7.25851e-14	3.96106e-20	7.56379e-06	1.93891e-19	3.30121e-16	2.72258e-12	5.81856e-29	8.72502e-11	1.81302e-09	2.25834e-11	1.22377e-14	8.18039e-13	2.23301e-17	4.5445e-14	1.7936e-05	5.17713e-17	1.91175e-08	4.72672e-27	4.89485e-11
M00239	M00239: Peptides/nickel transport system	0.012049	0.0108718	0.0105859	0.0115104	0.00868938	0.0106907	0.0108423	0.00945926	0.010014	0.011163	0.0109304	0.0111342	0.00954092	0.0106547	0.0107097	0.0111446	0.0150551	0.0112289	0.0101736	0.0115252	0.00926712	0.0120484	0.0104886	0.0107231	0.00977097	0.0117542	0.00995816	0.00982619	0.0133587	0.0107365	0.00868995	0.00921409	0.00792647	0.0134824	0.00846904	0.0106477	0.0111689	0.00976488	0.009991	0.0149963
M00232	M00232: General L-amino acid transport system	0.00126864	0.00139036	0.00124551	0.00277669	0.0013373	0.00118937	0.00107953	0.00150806	0.000893233	0.00143098	0.000947744	0.00141303	0.0012073	0.00613369	0.00546579	0.00222367	0.00126526	0.00135121	0.000887899	0.00487207	0.00172398	0.00175832	0.00131305	0.00140863	0.00249877	0.0012519	0.00124864	0.00135338	0.00111352	0.00145339	0.00120158	0.00115349	0.00112879	0.00205534	0.0019382	0.00160146	0.0019983	0.00114423	0.00124061	0.0013896
M00233	M00233: Glutamate transport system	0.000307894	0.000376792	0.000677292	0.000392626	0.000144894	0.000252791	0.000564979	0.000154595	0.000527611	0.00030767	0.000151353	1.09891e-05	0.000705354	0.000137563	0.000237842	0.000421792	0.000941486	0.000258254	0.000615457	0.000385227	0.000312105	0.000493581	0.000437681	0.000710249	0.000549022	0.000950832	0.000875203	0.000567516	0.000475606	0.000189213	7.58074e-05	3.43778e-05	8.54001e-05	0.00192291	0.000132981	0.000380921	0.000517857	0.000668766	0.000349939	0.000108059
M00230	M00230: Glutamate/aspartate transport system	0.000762984	0.00065974	0.000757506	0.00216465	0.0009867	0.000682018	0.000749833	0.000625752	0.000491992	0.000660378	0.000689873	0.000634797	0.000799065	0.00515051	0.00419499	0.0019758	0.000797301	0.000670253	0.000506143	0.00369132	0.0012173	0.000873432	0.000864218	0.00117854	0.00181937	0.00166223	0.00102381	0.00116812	0.00066133	0.000664206	0.000599373	0.00157626	0.00128518	0.000942661	0.00208588	0.00189243	0.00131183	0.000981795	0.000717914	0.00100351
M00231	M00231: Octopine/nopaline transport system	2.54864e-14	1.28266e-07	6.87295e-12	8.65913e-09	1.15605e-07	3.04669e-12	2.4232e-10	2.39576e-27	7.96703e-23	7.54332e-12	1.73593e-12	3.24201e-10	5.05774e-09	5.43002e-06	2.56373e-06	1.18017e-06	4.12957e-13	3.60559e-13	2.3821e-15	2.31684e-06	3.98119e-14	2.27745e-21	5.44863e-16	1.76144e-13	2.09186e-12	6.84568e-10	2.06058e-14	1.64021e-10	1.27795e-11	1.47334e-10	3.58299e-15	5.89199e-08	2.40973e-20	2.25498e-16	5.45464e-12	5.08038e-07	5.79263e-10	8.78823e-10	1.34932e-11	3.01691e-21
M00237	M00237: Branched-chain amino acid transport system	0.00656363	0.00548871	0.0055741	0.00624862	0.00509055	0.00496539	0.00596882	0.00461721	0.00471388	0.00705226	0.00522835	0.00711825	0.00534605	0.00638616	0.00643969	0.00681778	0.00846201	0.00543494	0.00462871	0.00814872	0.00505365	0.00667908	0.00540291	0.00561216	0.00559197	0.00716008	0.00523138	0.00591804	0.0080076	0.00499256	0.00492873	0.00509257	0.00464191	0.00691182	0.00492671	0.00656367	0.00501484	0.00551216	0.00565889	0.00844449
M00235	M00235: Arginine/ornithine transport system	3.59918e-11	3.09723e-13	8.10746e-11	6.16586e-07	7.40301e-10	8.16902e-11	2.72381e-10	2.82012e-14	6.86963e-18	4.93225e-12	1.17744e-13	2.69725e-15	4.14622e-12	0.000160393	0.000109736	1.62271e-08	2.84895e-08	3.33187e-18	2.0676e-12	3.58883e-05	3.82696e-14	3.02954e-11	4.37352e-15	1.20491e-10	5.44066e-13	2.56842e-08	1.36008e-12	6.29044e-10	1.13727e-12	1.19026e-14	1.256e-14	1.0867e-09	1.20932e-13	4.84395e-10	3.02276e-06	1.2018e-07	2.71002e-10	6.67782e-12	1.34199e-13	3.40519e-09
M00346	M00346: Formaldehyde assimilation, serine pathway	0	0	0	0	0	0	0	0	0	0	0	0	0	0	0	0	0	0	0	0	0	0	0	0	0	0	0	0	0	0	0	0	0	0	0	0	0	0	0	0
M00347	M00347: Methanogenesis, formate => methane	1.17718e-09	3.48624e-21	4.09436e-75	4.44139e-10	2.43967e-13	2.73004e-09	1.08801e-17	3.31271e-16	2.06484e-17	3.14992e-09	3.8852e-13	2.47304e-13	4.35711e-18	7.89963e-56	6.70813e-68	5.49781e-44	3.01892e-11	1.4405e-11	0	1.24239e-11	1.98786e-11	2.07295e-08	2.33782e-54	1.59151e-13	3.13407e-14	6.56107e-20	3.83755e-18	6.81838e-10	8.38832e-10	1.45115e-13	3.89165e-14	7.81589e-43	7.60585e-47	7.15585e-17	2.0366e-12	0	7.65826e-14	6.31257e-14	6.85446e-15	3.29618e-15
M00342	M00342: Bacterial proteasome	3.39276e-05	0.00019365	0.000738615	0.000368292	0.0001101	0.00029511	3.62284e-05	0.000282111	0.000477546	4.51381e-05	0.000305231	0.000341922	0.000535916	9.5833e-05	8.82882e-05	0.000563305	0.000564212	0.000289028	0.000130315	0.000389867	0.000311556	0.000371001	0.000136327	0.000264333	7.05401e-05	0.000205364	0.000674537	0.000109099	0.000300116	0.000474844	0.000232573	0.000114714	5.75527e-05	0.00100249	0.000151054	0.000154121	0.000183101	2.73021e-05	0.000387483	0.000288359
M00340	M00340: Proteasome, 20S core particle	0.000190194	0.000476629	0.000589497	0.000484131	1.62134e-05	0.000566444	0.000512666	8.56947e-05	1.95453e-12	0.000565964	3.25487e-05	0.000447267	0.000597348	0.00028525	0.000274267	0.000504458	0.000316284	0.000406881	0.000355103	9.59482e-05	0.000787514	0.000544443	0.000556787	0.00044661	0.000551962	0.0003207	0.000566606	0.000413671	0.000579015	0.000466847	0.000575627	0.000659312	0.000542694	0.000458179	6.75651e-05	0.000612562	0.000589839	8.69644e-05	0.000461963	0.000397801
M00341	M00341: Proteasome, 19S regulatory particle (PA700)	3.41748e-06	3.82059e-09	1.23608e-41	4.06746e-10	7.403e-09	1.16216e-11	1.77601e-07	6.99039e-16	0	4.80682e-14	2.95969e-13	4.12384e-08	2.5925e-11	1.22465e-10	4.4025e-06	5.94293e-08	1.19705e-12	1.33945e-05	2.67241e-05	3.02122e-06	1.11875e-16	5.72907e-11	3.65211e-07	9.30874e-05	6.5773e-09	5.95412e-41	5.1108e-18	9.65149e-06	1.39028e-46	3.25376e-08	1.71681e-38	2.30255e-24	2.25496e-08	5.19139e-05	2.85101e-13	1.50607e-06	1.82323e-07	8.26003e-12	1.60122e-44	4.63566e-18
M00348	M00348: Glutathione transport system	0.00133579	0.000988676	0.00110985	0.00227852	0.000927113	0.00119964	0.00109128	0.00135935	0.00122482	0.00121415	0.00157886	0.00121967	0.00102857	0.00476926	0.00389408	0.00198176	0.00162546	0.00200218	0.000961388	0.00355643	0.00102024	0.00119838	0.00132356	0.0013994	0.00108535	0.00136378	0.00126135	0.00141524	0.00163916	0.00136604	0.00083532	0.00115715	0.000765337	0.00115621	0.00181247	0.00150937	0.00156349	0.000982057	0.00104885	0.00157786
M00349	M00349: Microcin C transport system	0.00138216	0.00114916	0.00136411	0.00237659	0.00107252	0.00130365	0.00124043	0.00119536	0.00122417	0.00121332	0.00121741	0.00131396	0.00124074	0.00549255	0.00476012	0.00182425	0.00117099	0.00137983	0.00118282	0.0042977	0.00126629	0.00129106	0.00107168	0.00176153	0.00109858	0.00149	0.00137755	0.00120712	0.00150756	0.00124292	0.00107047	0.00170524	0.000840589	0.00127982	0.00217826	0.00192206	0.00113295	0.00100031	0.0011869	0.00130007
M00162	M00162: Cytochrome b6f complex	0	0	0	0	0	0	0	0	0	0	0	0	0	0	0	0	0	0	2.95928e-20	0	0	0	0	0	0	0	0	0	0	0	0	0	0	0	0	0	0	0	0	0
M00163	M00163: Photosystem I	0	5.45878e-36	0	0	1.62807e-10	0	0	0	0	0	1.88983e-62	2.27366e-12	0	2.00555e-46	1.46042e-37	0	8.01442e-08	1.66696e-12	0	4.34017e-21	1.17882e-55	2.21146e-07	0	0	0	4.71468e-20	0	0	8.64015e-07	0	0	4.87635e-67	6.66328e-25	8.88164e-15	4.43229e-42	1.00602e-23	5.67118e-08	0	1.25694e-10	1.42453e-08
M00166	M00166: Reductive pentose phosphate cycle, RuBP + CO2 => glyceraldehyde-3P	0.00175459	0.00114615	0.00128024	0.00104951	0.00134888	0.00178584	0.00156908	0.00192264	0.00143875	0.00146459	0.00124133	0.00118993	0.00138256	0.000881493	0.00101664	0.00120278	0.001379	0.0017611	0.00131274	0.00110549	0.00104633	0.00122264	0.0011641	0.00135763	0.00184334	0.00104342	0.00216107	0.00132752	0.00167549	0.00155558	0.00169684	0.00199484	0.000971839	0.00127382	0.00125529	0.00153025	0.00150003	0.00106371	0.00142463	0.00119839
M00167	M00167: Reductive pentose phosphate cycle, glyceraldehyde-3P => RuBP	1.05602e-05	0.000183835	1.28638e-05	0.000659387	0.00258134	0.000723358	8.52851e-06	0.00119107	1.09804e-05	4.01642e-06	0.00186538	0.00134451	0.000218305	0.00268059	0.00229809	0.000535048	0.000384681	0.000614373	0.000882111	0.00209044	0.000199587	5.59141e-05	0.000108845	5.33074e-07	0.000159097	0.00171858	0.00160095	0.00122606	0.000625188	0.000120793	0.00212309	0.00288696	0.00199576	2.11255e-05	0.0030574	0.00253884	0.00049826	0.00231153	4.19536e-07	1.01881e-08
M00164	M00164: ATP synthase	0.0333179	0.0282697	0.0285872	0.0276828	0.0315178	0.0300361	0.0300574	0.0240766	0.0255102	0.02742	0.0267845	0.0272983	0.0254347	0.0191714	0.0227199	0.0269768	0.0322323	0.0225365	0.0298045	0.0199632	0.0300574	0.0287604	0.0277523	0.0265843	0.0251073	0.0285901	0.0259566	0.026787	0.0246286	0.0268196	0.0293285	0.0257029	0.0300193	0.0307247	0.0279162	0.0280955	0.0306199	0.0320677	0.0274771	0.0331163
M00165	M00165: Reductive pentose phosphate cycle (Calvin cycle)	1.43578e-05	0.000206907	1.64438e-05	0.00063416	0.00189051	0.0007857	1.14154e-05	0.00120612	1.43261e-05	5.37383e-06	0.00148962	0.00117162	0.000251726	0.0015752	0.00156405	0.000550509	0.000431522	0.000674707	0.000859609	0.00153563	0.000217624	6.82961e-05	0.000125044	7.22811e-07	0.000200083	0.00132295	0.00157113	0.00112598	0.000682407	0.000150322	0.00181578	0.0023562	0.0014145	2.67346e-05	0.00201059	0.00196803	0.000549491	0.00159936	5.78479e-07	1.4252e-08
M00287	M00287: PTS system, galactosamine-specific II component	0.000516749	0.00061825	0.000342078	0.00178463	5.67147e-06	0.000221856	8.45724e-05	0.000245262	9.73898e-05	0.000614061	0.000649773	4.71711e-05	0.000126297	0.0047053	0.00366439	0.000448261	0.000540856	0.000380231	0.000337034	0.00324121	0.000374158	0.000850226	0.000522136	0.000447126	0.000235956	0.000637873	0.000437983	0.000138527	0.000381496	0.000582777	0.000377695	0.000125393	0.00012666	0.000829927	0.000911106	0.000533623	0.000846325	0.000484551	0.000451467	0.00103226
M00286	M00286: GINS complex	0.000811141	0.000848341	0.000740062	0.000757245	0.000377782	0.000692735	0.000691418	0.00104686	0.000526038	0.000829555	0.000681988	0.000903545	0.000975068	0.00042667	0.000652253	0.000878945	0.000585521	0.00126865	0.000887168	0.000637303	0.000771085	0.000582243	0.000977073	0.000700883	0.00116753	0.000516048	0.000789852	0.000746237	0.00083922	0.000554273	0.000899395	0.000607381	0.000969671	0.000730883	0.000685483	0.00063938	0.000704189	0.00052147	0.000511735	0.00068973
M00285	M00285: MCM complex	0.000502526	0.000470788	0.000453549	0.000413319	3.76514e-05	0.000404148	0.000465932	0.000470241	0.000255224	0.000517936	0.000319877	0.000495401	0.000510715	0.000272496	0.000330074	0.000442181	0.000451165	0.000195096	0.00049628	0.00036463	0.000530736	0.000519421	0.000471594	0.0005097	0.000532928	0.000303522	0.000428311	0.000532962	0.00052586	0.000421478	0.000296405	0.000407829	0.000316684	0.000405279	0.000382834	0.000279147	0.000465254	0.000291241	0.000450457	0.000466008
M00284	M00284: Origin recognition complex	0.000609855	0.000513385	0.000737999	0.000327099	0.000339915	0.000542965	0.000732996	0.00067971	0.00059889	0.000664339	0.000103045	0.000348684	0.000439151	0.000345197	5.21154e-06	3.32168e-06	0.000446281	0.00056875	0.000623275	0.000344503	0.000317402	0.000432731	0.000692706	0.00063512	0.000587869	0.000585806	0.000502577	0.000684572	0.000734638	0.000641903	1.71821e-05	1.95718e-05	2.12294e-05	0.000442685	6.47654e-06	0.000326543	1.59445e-07	0.000464785	0.000446242	0.000523978
M00049	M00049: Adenine nucleotide biosynthesis, IMP => ADP/dADP,ATP/dATP	0.0227737	0.0223218	0.0241622	0.0207092	0.0181567	0.0222377	0.0201208	0.0241311	0.0244008	0.0219189	0.0238531	0.020897	0.0227292	0.0196918	0.0223498	0.0214679	0.0204785	0.0194072	0.0185076	0.0206867	0.0245725	0.0223085	0.0241383	0.0217187	0.0223027	0.0202697	0.0203649	0.0228718	0.0207317	0.0231678	0.0208108	0.0184747	0.020137	0.0223615	0.0181276	0.0182872	0.0234083	0.0158106	0.0216119	0.0208125
M00048	M00048: Inosine monophosphate biosynthesis, PRPP + glutamine => IMP	0.0239493	0.0248775	0.0237005	0.0227662	0.0258447	0.0224737	0.023472	0.0242713	0.0242334	0.0248615	0.0213509	0.0245375	0.0247012	0.0200249	0.0204717	0.024764	0.0257581	0.0219886	0.0225222	0.0219463	0.0275677	0.0261786	0.0237516	0.0239179	0.0258753	0.0267708	0.0241039	0.0257648	0.025068	0.0236941	0.0251099	0.0260579	0.0269381	0.0245092	0.0248902	0.0259987	0.0232035	0.0270617	0.0237762	0.0231085
M00045	M00045: Histidine degradation, histidine => N-formiminoglutamate => glutamate	0.00705905	0.00381313	0.00430807	0.00366348	0.0046187	0.00341301	0.00474265	0.00529582	0.00465667	0.00594433	0.00423957	0.00525664	0.0072107	0.00350326	0.00421543	0.0053921	0.00392026	0.00583304	0.00472818	0.00378463	0.004128	0.00494113	0.00477417	0.00520654	0.00583805	0.00510545	0.00496006	0.00722882	0.00551509	0.00482136	0.0044804	0.00444695	0.00312845	0.00421094	0.00396703	0.00385046	0.00383674	0.00379538	0.00412124	0.00393091
M00044	M00044: Tyrosine degradation, tyrosine => homogentisate	6.29913e-20	3.76916e-09	6.62834e-51	4.7164e-34	1.4542e-42	5.62188e-11	4.57955e-17	8.89725e-20	4.60823e-17	5.42876e-48	1.66996e-22	7.08468e-47	9.38987e-45	1.9275e-05	3.21815e-07	1.5518e-16	6.05042e-17	1.12339e-53	4.84189e-13	2.55425e-34	3.44693e-11	1.09541e-13	3.21476e-17	7.68624e-08	9.84039e-14	7.30231e-20	9.82209e-10	3.21845e-13	2.63142e-14	2.03143e-09	9.73103e-14	1.42361e-20	5.61115e-20	4.81887e-62	6.95836e-17	1.43392e-14	4.90195e-16	3.40348e-20	7.93821e-20	2.47189e-11
M00046	M00046: beta-Alanine biosynthesis, cytosine / uracil => beta-alanine	0.00118899	0.00147868	0.00129282	0.0011002	0.000904464	0.00116723	0.0013172	0.00141493	0.00147272	0.00128134	0.00112058	0.00151708	0.00140299	0.00187143	0.00172899	0.00160995	0.00137575	0.00136116	0.00149012	0.00164112	0.0012139	0.00138724	0.00140968	0.00183854	0.00138935	0.00109353	0.00133449	0.00161723	0.00134133	0.00114472	0.00167448	0.00163629	0.0014138	0.00142835	0.00107661	0.00139203	0.001534	0.00123282	0.00166712	0.0012516
M00042	M00042: Catecholamine biosynthesis, tyrosine => dopamine => noradrenaline => adrenaline	4.27051e-06	1.41222e-05	7.9717e-15	1.30996e-06	1.92762e-12	5.57609e-69	3.23566e-06	3.8904e-13	6.6725e-48	3.5136e-11	1.42529e-10	1.43123e-06	1.84849e-07	4.28112e-14	2.5793e-16	7.57793e-10	1.18139e-06	6.563e-07	0.000258819	2.08994e-07	1.15438e-72	2.73674e-12	1.27289e-11	2.96681e-09	7.10437e-06	7.49438e-16	2.15155e-11	1.25151e-09	3.06436e-05	1.87153e-36	8.55342e-11	8.16882e-07	4.71772e-82	7.91764e-08	2.35767e-07	3.33308e-10	1.09743e-06	8.93347e-08	8.56861e-05	7.41111e-07
M00261	M00261: DNA polymerase alpha / primase complex	0.000777032	0.000822024	0.000926494	0.000724418	0.000604699	0.000908116	0.000929537	0.000856363	0.000930411	0.000907309	0.000801738	0.00085813	0.000885259	0.000593421	0.000651987	0.000785794	0.000795879	0.000764248	0.000682362	0.000572483	0.000631024	0.000797365	0.00103533	0.000850765	0.000981808	0.00102366	0.000796173	0.000788758	0.000785693	0.000741996	0.00103187	0.000832601	0.00106984	0.00085038	0.000691966	0.000624989	0.000912617	0.000644623	0.000814532	0.000936545
M00260	M00260: DNA polymerase III complex, bacteria	0.00183022	0.00433985	0.00301869	0.00667832	0.00243985	0.00670796	0.00251659	0.0048049	0.00321306	0.00278777	0.00399094	0.00339979	0.00271196	0.0129184	0.0120957	0.00596322	0.00285885	0.00359473	0.00302993	0.01163	0.00431363	0.00347628	0.00163151	0.00438175	0.00327837	0.00426286	0.00298414	0.00508465	0.00403511	0.00373251	0.00335727	0.00555801	0.00223806	0.00209769	0.00759258	0.00707811	0.00321385	0.00273257	0.00448292	0.00203746
M00263	M00263: DNA polymerase epsilon complex	0.000162005	0.000147816	5.28501e-09	2.77741e-08	4.90509e-07	1.12493e-07	2.96311e-09	8.1885e-08	3.62508e-07	1.2548e-05	2.5701e-05	7.60314e-11	2.62731e-07	4.48303e-16	5.55329e-08	1.60552e-10	5.02215e-05	0.000386233	5.04188e-06	8.28667e-11	0.000254482	5.34188e-07	3.70022e-10	9.54737e-08	4.99871e-12	3.10326e-06	7.69797e-12	9.55791e-05	4.6542e-09	1.36928e-06	1.22212e-06	7.17739e-08	2.54715e-09	3.77905e-18	1.80507e-08	2.78481e-09	0.000128473	4.01534e-12	1.01279e-05	7.63159e-07
M00262	M00262: DNA polymerase delta complex	0.000105116	4.64996e-07	4.68843e-08	1.13288e-05	1.00247e-06	0.000145655	0.000318686	0.000212599	1.69873e-11	0.000198703	1.39266e-07	0.00031751	0.000138818	2.24401e-07	3.13348e-06	2.96903e-06	0.000160369	1.52927e-07	0.000166547	6.39859e-07	3.69253e-05	1.36136e-05	2.82589e-06	0.000407672	3.34268e-06	3.64397e-05	1.30558e-05	0.000111849	0.000301303	0.000101844	5.21112e-06	8.97224e-10	9.47727e-08	0.000177015	3.32316e-08	4.24274e-05	3.37423e-05	4.62883e-07	0.000158999	6.26305e-05
M00302	M00302: 2-Aminoethylphosphonate transport system	4.29383e-11	4.43614e-16	6.07718e-11	2.41292e-09	4.16114e-08	5.65359e-06	9.61618e-10	1.4259e-22	3.1143e-08	3.38296e-10	1.07009e-12	2.41333e-05	2.75754e-14	1.38019e-07	2.90014e-09	0.000257793	1.17266e-06	1.3155e-10	5.82945e-15	4.95125e-07	0.000232481	1.80179e-08	5.99869e-07	2.37707e-05	3.42078e-16	0.000282311	3.50094e-10	3.58766e-09	2.47775e-10	6.60059e-11	5.57489e-08	0.000756849	5.97728e-08	4.55959e-08	0.000718316	0.000985395	1.85631e-06	8.45782e-11	1.19841e-11	8.59141e-09
M00300	M00300: Putrescine transport system	0.00284611	0.00285927	0.00255839	0.0042923	0.00362672	0.00266864	0.00288594	0.00233829	0.00235761	0.00301953	0.00295111	0.00334208	0.0025956	0.00683267	0.00627533	0.00323783	0.00283018	0.00292387	0.00294789	0.0054204	0.00237712	0.00286319	0.00304432	0.00271749	0.00292908	0.00422083	0.00284592	0.00229028	0.00270064	0.00278557	0.00288269	0.00291306	0.0029146	0.00298354	0.00382068	0.00412483	0.00277201	0.00333912	0.00312616	0.00313398
M00301	M00301: Mannopine transport system	2.21083e-60	1.95949e-14	1.93904e-27	6.27231e-35	1.2908e-21	6.85858e-17	1.82979e-20	2.33152e-22	2.3191e-28	9.90749e-17	3.42174e-14	5.02634e-20	1.28779e-14	4.12295e-57	6.34981e-14	4.70834e-51	8.08249e-56	6.1131e-24	5.99076e-26	1.28491e-22	9.84595e-48	1.15205e-44	3.55501e-25	1.09681e-21	3.66223e-23	1.94506e-15	1.47508e-28	3.9041e-19	2.09315e-22	4.46918e-18	2.84275e-29	1.03656e-23	7.2236e-55	1.65471e-68	3.95947e-16	6.3397e-16	3.0087e-19	0	1.60484e-19	2.52352e-27
M00304	M00304: PTS system, fructose-specific II component	9.71841e-24	4.74432e-19	5.08724e-20	7.28073e-18	1.37464e-24	1.61261e-21	1.53453e-18	1.10213e-09	8.09454e-12	7.48902e-22	9.75215e-25	4.05219e-24	3.46821e-25	6.37168e-13	1.70365e-15	3.30862e-15	3.81494e-15	8.59576e-27	1.29806e-18	3.32419e-18	8.68722e-21	1.39136e-19	3.29098e-15	7.05774e-20	3.67741e-26	7.8775e-21	6.05748e-22	4.72871e-21	5.70705e-17	1.5357e-21	8.07899e-23	1.51366e-20	5.91838e-28	1.45063e-19	2.24651e-22	5.06289e-16	2.35167e-17	5.70947e-18	2.1405e-17	2.28092e-15
M00160	M00160: V-type ATPase, eukaryotes	0.000526745	0.000460933	0.000230993	6.67699e-05	7.2724e-05	0.000271263	0.000100429	0.000574099	1.96566e-09	0.00061723	0.000203913	0.000494762	0.000638496	5.04886e-05	0.00031887	0.000246276	0.000543877	0.000493587	0.000474208	0.000100145	0.000375122	0.000538518	0.000144577	0.00053906	0.000455069	0.000296574	0.000160764	0.00032387	0.000352588	0.000585369	6.13289e-05	0.000350351	8.18161e-05	0.000420657	0.000119035	0.000352071	0.000466786	0.00046617	0.000644292	0.000439017
M00161	M00161: Photosystem II	0	0	0	0	0	0	6.84399e-18	0	0	3.02152e-15	0	0	1.31269e-16	0	0	0	5.56667e-07	4.12588e-43	0	0	0	0	0	0	5.28037e-88	0	0	0	2.08235e-22	0	5.74076e-19	0	0	0	0	0	0	0	1.28688e-82	4.6419e-70
M00001	M00001: Glycolysis (Embden-Meyerhof pathway), glucose => pyruvate	0.0329561	0.0311517	0.0297805	0.0293916	0.0319971	0.0300103	0.0321836	0.0301499	0.029413	0.0319847	0.0301264	0.0312871	0.0300183	0.0233642	0.0262444	0.0290894	0.0335852	0.0310705	0.0305947	0.0252566	0.0314104	0.0308322	0.0309469	0.0318322	0.0298818	0.0315729	0.030325	0.0327766	0.0330072	0.0300627	0.032961	0.0310861	0.0327787	0.0321743	0.0301454	0.0301496	0.0301214	0.0339832	0.0314967	0.0339675
M00003	M00003: Gluconeogenesis, oxaloacetate => fructose-6P	0.0296102	0.028348	0.0272622	0.0258969	0.0310203	0.0266909	0.0285346	0.0284032	0.0268729	0.0288859	0.026574	0.029153	0.0269539	0.0210815	0.0226278	0.0264369	0.0288388	0.0284448	0.0276062	0.0220302	0.0310817	0.0277998	0.0286286	0.0300782	0.0273041	0.0296919	0.0287706	0.0303368	0.0292794	0.027907	0.0324006	0.0311594	0.0316843	0.029029	0.0291538	0.0287125	0.0270759	0.0323078	0.0292446	0.0308689
M00002	M00002: Glycolysis, core module involving three-carbon compounds	0.0313899	0.0297162	0.0277637	0.0276533	0.0306152	0.0285376	0.0303426	0.027938	0.0263103	0.0306133	0.0280722	0.0308484	0.0284413	0.0221086	0.0261119	0.0269968	0.0315702	0.028645	0.0283418	0.0239422	0.030461	0.0289113	0.0289733	0.0309279	0.0289288	0.0302144	0.0283969	0.0321031	0.0311977	0.0279864	0.0317569	0.0302577	0.0309843	0.0306844	0.0286693	0.0290779	0.0279269	0.0317818	0.0297128	0.0314746
M00004	M00004: Pentose phosphate pathway (Pentose phosphate cycle)	0.0145763	0.0178568	0.0194983	0.0142393	0.0126808	0.019493	0.0191804	0.0222845	0.0232658	0.014517	0.0196812	0.0123434	0.0203879	0.0154059	0.0137366	0.0155716	0.0142139	0.0229027	0.0188252	0.0157403	0.0130427	0.0157321	0.0184253	0.0142657	0.0177003	0.012252	0.018221	0.0160047	0.0160367	0.0185169	0.0101321	0.0113461	0.0133655	0.0151419	0.0110492	0.0108702	0.0151023	0.0102981	0.0174209	0.0132658
M00007	M00007: Pentose phosphate pathway, non-oxidative phase, fructose 6P => ribose 5P	0.02582	0.0256035	0.0258611	0.0266998	0.0225127	0.0265083	0.0266967	0.0257676	0.0271582	0.0238101	0.0273015	0.0220415	0.0270288	0.019245	0.0201072	0.0221539	0.0252478	0.0266813	0.0283853	0.0215925	0.0211646	0.0240336	0.0269163	0.0240013	0.0250651	0.0205228	0.0242563	0.0253921	0.0287443	0.026243	0.0193247	0.0189992	0.0201447	0.023995	0.0187637	0.0203462	0.0250476	0.0244847	0.0256225	0.025387
M00006	M00006: Pentose phosphate pathway, oxidative phase, glucose 6P => ribulose 5P	0.0101544	0.0137089	0.0156483	0.00970849	0.00882617	0.0154138	0.0149666	0.019631	0.0203493	0.0104416	0.0153865	0.00857188	0.0163666	0.0128438	0.0104315	0.0120047	0.00989119	0.0200616	0.0140823	0.0123839	0.00942562	0.0116931	0.0140068	0.010149	0.0136805	0.00873267	0.0145907	0.0116848	0.0111204	0.0143054	0.00686599	0.00808812	0.0100002	0.0110609	0.00782993	0.00741618	0.0108101	0.00652027	0.0131967	0.00897878
M00009	M00009: Citrate cycle (TCA cycle, Krebs cycle)	0.0073154	0.00783153	0.00981004	0.00841604	0.0083892	0.0106943	0.00794187	0.0113575	0.0101279	0.00820396	0.0107888	0.00815244	0.0110822	0.0123041	0.0111973	0.0092149	0.00679181	0.0117415	0.00745876	0.0113935	0.00717212	0.0075269	0.00750852	0.00781149	0.00994861	0.00808728	0.00972683	0.00852164	0.00922515	0.00855191	0.00686095	0.00772731	0.00745612	0.00784089	0.00802823	0.00842204	0.00782958	0.00680276	0.00730336	0.00658546
M00008	M00008: Entner-Doudoroff pathway, glucose-6P => glyceraldehyde-3P + pyruvate	0.00293824	0.00347061	0.00255731	0.00646544	0.00306711	0.0026945	0.00245303	0.00422877	0.00428538	0.00280584	0.00425117	0.0025426	0.00350238	0.0110474	0.00923931	0.00420192	0.00198477	0.00436663	0.00294249	0.00934358	0.00306189	0.00303441	0.00263963	0.00344829	0.00366728	0.00375872	0.00370855	0.0028392	0.0033148	0.00346097	0.00232232	0.00364595	0.00220494	0.0027293	0.0059931	0.00494392	0.00239641	0.00230108	0.00286841	0.0015417
M00159	M00159: V-type ATPase, prokaryotes	0.00648083	0.00816606	0.00766446	0.00807185	0.00363415	0.00865465	0.00808676	0.00904935	0.0077304	0.00802508	0.00796514	0.00856704	0.00907838	0.00336754	0.00485261	0.00656041	0.00808826	0.0114474	0.00823359	0.00701333	0.00444415	0.00736237	0.00990663	0.00860864	0.00800149	0.00522534	0.00739632	0.00736707	0.00794564	0.0121863	0.00369948	0.00332813	0.00493338	0.00723774	0.00292762	0.00327406	0.0103134	0.00520273	0.00965296	0.00908086
M00158	M00158: F-type ATPase, eukaryotes	3.8917e-08	2.33309e-08	1.53454e-10	0	0	0	1.00119e-72	8.60103e-08	4.66034e-28	0	2.10179e-20	0	9.38864e-08	4.14129e-68	8.12796e-08	1.83571e-12	4.26184e-08	7.77413e-07	3.68728e-32	1.52201e-12	1.99943e-08	4.71021e-06	2.48237e-79	0	3.67001e-11	0	0	0	0	2.12345e-11	0	0	7.99756e-08	1.11476e-08	0	0	1.71305e-05	0	0	1.18747e-06
M00136	M00136: GABA biosynthesis, prokaryotes, putrescine => GABA	4.9967e-06	0.000143452	2.78574e-05	0.00129396	0.000254768	0.000365738	1.66977e-05	8.98354e-05	0.000341261	0.000110183	0.000165778	1.09334e-05	0.000116304	0.00403814	0.00324735	0.000693533	1.62031e-06	6.42208e-06	2.39325e-07	0.00280995	0.000167361	8.02074e-06	4.72768e-08	9.85736e-05	1.48435e-06	0.000130717	0.000496753	7.83257e-06	5.26906e-08	2.64992e-05	2.08402e-11	0.000996017	1.62263e-05	5.39699e-07	0.00140958	0.00110531	1.34778e-06	2.72128e-10	1.14278e-05	2.99484e-06
M00131	M00131: Inositol phosphate metabolism, Ins(1,3,4,5)P4 => Ins(1,3,4)P3 => myo-inositol	0.000126902	0.000199368	0.00013382	6.28594e-05	0.000120464	7.95898e-05	7.96761e-05	9.5713e-05	4.72735e-05	7.02669e-05	0.000162293	0.000101588	0.000147557	1.02715e-05	1.47513e-05	2.18072e-06	4.57815e-05	0.000174915	3.65076e-05	0.000188112	0.000247848	0.000160651	3.79479e-05	3.91815e-05	5.14045e-05	9.35592e-07	0.000277346	0.000144454	0.000149146	0.000110661	1.73813e-05	0.000298466	7.86402e-05	0.000190784	0.000121144	0.000160775	2.38285e-06	4.95104e-05	0.000135924	2.82114e-05
M00130	M00130: Inositol phosphate metabolism, PI=> PIP2 => Ins(1,4,5)P3 => Ins(1,3,4,5)P4	7.57243e-06	0.000195375	0.000255544	1.23125e-06	2.24525e-05	0.000421939	0.000271833	2.4639e-06	5.33062e-05	1.27601e-05	0.000519406	9.00533e-07	0.000507924	2.2802e-06	1.72326e-05	1.1138e-05	3.82156e-06	2.78401e-05	0.000249908	2.80615e-06	6.12667e-05	2.07128e-05	0.000522453	2.32276e-07	6.18196e-05	0.000301065	5.43923e-05	0.000287472	0.000180626	0.000210323	0.000261918	1.20253e-05	0.00048869	3.40338e-06	0.000113699	8.38424e-07	2.11611e-05	3.78442e-05	0.000205109	1.74016e-07
M00133	M00133: Polyamine biosynthesis, arginine => agmatine => putrescine => spermidine	0.00900019	0.00982525	0.00822924	0.00918643	0.00741248	0.00784244	0.0093375	0.0100324	0.0103073	0.00837806	0.00921867	0.00849702	0.0105934	0.0112515	0.00987795	0.0100398	0.00792582	0.00982911	0.010123	0.0123254	0.00747286	0.00971591	0.00907661	0.00919023	0.00800972	0.0079036	0.00975552	0.00952582	0.0121319	0.00813744	0.00755258	0.00758717	0.00947718	0.00966499	0.00975355	0.00808304	0.00817749	0.0072381	0.00798521	0.00747407
M00150	M00150: Complex II (succinate dehydrogenase / fumarate reductase), fumarate reductase	0.000942153	0.000706229	0.00150125	0.00276784	0.00112564	0.00139472	0.00101429	0.000995321	0.00128159	0.00114438	0.0014559	0.00102572	0.00179908	0.00647567	0.00563446	0.00254743	0.00156378	0.00130046	0.0010511	0.00499363	0.00168073	0.00118526	0.00125246	0.00133961	0.00188456	0.00244435	0.00139261	0.000523635	0.0012556	0.00152907	0.00123205	0.00227778	0.000971582	0.00145792	0.00265735	0.00323068	0.000698045	0.00125576	0.00151973	0.000848303
M00180	M00180: RNA polymerase II, eukaryotes	0.000490319	0.000575317	5.57879e-05	2.8146e-06	0.000444037	0.000640377	0.000417727	0.000429547	1.11965e-05	0.000287827	0.000339535	3.58672e-10	0.000762879	1.27656e-08	0.000330263	0.000187201	0.000431847	0.000602613	0.000121074	0.000124549	5.87437e-05	0.000477339	8.8552e-05	0.000399027	7.21489e-05	0.00061026	0.000223367	0.000630587	0.00045868	0.00050424	0.000119623	1.03109e-07	3.01104e-06	0.000506618	7.83636e-08	0.000274032	7.42656e-07	0.000147446	0.000259587	1.09866e-05
M00182	M00182: RNA polymerase I, eukaryotes	0	0	0	0	0	0	0	0	0	0	0	0	0	0	0	0	0	0	0	0	0	0	0	0	0	0	0	0	0	0	0	0	0	0	0	0	0	0	0	0
M00184	M00184: RNA polymerase, archaea	0.000685256	0.000474564	0.000652246	4.97437e-06	0.000481276	0.000309308	0.000528703	0.000641921	0.000364696	0.00070358	0.000179319	0.000619532	0.000662175	0.00031655	0.000438101	0.000438656	0.000664825	0.000297819	0.000400128	0.000432906	0.000643747	0.000645284	0.000811659	0.000391723	0.000684065	0.00029408	0.000207619	0.000667525	0.000662367	5.48917e-07	0.000287729	0.000347877	1.87803e-05	0.000333731	0.000330525	0.000576469	0.00043688	0.000141711	0.000485769	1.67774e-09
M00185	M00185: Sulfate transport system	0.00482874	0.00655092	0.00497791	0.0091215	0.00349651	0.00823758	0.00608683	0.00110452	0.00192971	0.00418963	0.00503426	0.00366151	0.00445506	0.00756468	0.0070142	0.00401269	0.00721097	0.00239101	0.00893921	0.0064801	0.00341403	0.00387635	0.00376763	0.00828892	0.0030978	0.00346705	0.00305074	0.00349249	0.00357308	0.00440062	0.00366194	0.00293274	0.00372155	0.00663292	0.00520266	0.00429306	0.00600729	0.00531169	0.0067822	0.00715529
M00220	M00220: Rhamnose transport system	1.85014e-07	6.37953e-05	2.56741e-06	3.99897e-05	0.000299445	0.000230337	3.1746e-07	7.04009e-05	7.29473e-06	6.58631e-07	6.27713e-05	1.24101e-06	2.36865e-06	1.86938e-05	2.55455e-07	0.000523508	4.99851e-06	0.000132837	1.63545e-06	0.000216989	0.000168506	2.76255e-07	5.53056e-07	1.30452e-08	2.09702e-06	0.00018265	1.83467e-07	7.84364e-06	5.97445e-07	9.16309e-06	2.54571e-07	0.000595093	1.98065e-10	6.23857e-06	0.000522219	0.000521475	9.27483e-06	7.22201e-05	2.54101e-08	0.00018073
M00222	M00222: Phosphate transport system	0.021019	0.0221736	0.0220265	0.0208811	0.0140202	0.0218154	0.0246122	0.0225346	0.0228128	0.0232716	0.0226104	0.0204882	0.0231003	0.0172653	0.020012	0.0212787	0.024465	0.0240419	0.0239758	0.0187818	0.0156627	0.0218677	0.0209197	0.020757	0.0204934	0.0168496	0.0172668	0.0194748	0.0196089	0.0213782	0.0126427	0.0157561	0.0155662	0.0245793	0.0138571	0.0148537	0.0223488	0.0152174	0.0223272	0.0252707
M00225	M00225: Lysine/arginine/ornithine transport system	0.000228057	0.000118858	6.65789e-05	0.00169991	0.000624511	0.000421644	0.000116043	6.09402e-05	0.000189206	0.000298516	0.00032818	0.000417253	9.53908e-05	0.00473388	0.00405273	0.00121936	0.000528171	9.6955e-05	0.000236874	0.00348102	0.000450704	0.000401351	1.00932e-05	0.00054194	3.50338e-06	0.000470772	0.000208268	7.19406e-05	0.000109055	0.000204008	6.19222e-06	0.000803792	0.00021984	0.000309462	0.00174154	0.00128238	0.000127507	1.21705e-05	0.000423535	7.50971e-05
M00226	M00226: Histidine transport system	0.000246372	0.000136147	7.92159e-05	0.00173484	0.00070708	0.000418833	0.000122596	6.31007e-05	0.000251358	0.00029832	0.00034308	0.000380473	9.70206e-05	0.00479824	0.00412834	0.00122127	0.000520403	0.000108676	3.73516e-05	0.00358536	0.000459914	0.000411004	9.71325e-06	0.000548654	3.29702e-06	0.000536807	0.000247405	7.32748e-05	0.000114332	0.000277226	6.35882e-06	0.000849575	0.000234464	0.000337126	0.00184428	0.0012853	0.000130857	1.38725e-05	0.000459919	7.60379e-05
M00355	M00355: Spliceosome, 35S U5-snRNP	7.45703e-06	1.61255e-05	3.44468e-05	2.54258e-05	5.70254e-08	0.000150891	0.000302212	8.51498e-05	1.58171e-10	5.12268e-07	1.76515e-10	5.4601e-07	1.7084e-06	1.0896e-10	1.26547e-08	1.59671e-08	0.000265125	0.000228367	9.07016e-05	0.000107768	1.63759e-06	6.21027e-05	1.07336e-05	5.99416e-05	0.000134574	3.28761e-06	1.06641e-06	0.000143949	0.000175335	1.5854e-08	1.71949e-07	9.75168e-08	4.02596e-07	2.53536e-07	5.1793e-11	2.38489e-07	4.83866e-08	6.8981e-09	0.000125397	1.97413e-06
M00354	M00354: Spliceosome, U4/U6.U5 tri-snRNP	7.30299e-07	0.000235842	2.13361e-07	3.97539e-08	4.83918e-28	3.21403e-17	2.53617e-05	1.99046e-12	2.46441e-06	1.52729e-05	4.18066e-08	9.26199e-07	4.35792e-09	9.94222e-11	1.10001e-09	1.14703e-09	9.42852e-09	5.17747e-13	4.83243e-05	6.03866e-08	3.4922e-11	1.52782e-09	2.1401e-06	1.07679e-05	2.15977e-06	4.87827e-08	2.20252e-07	1.07617e-07	1.03693e-12	2.48722e-08	1.93618e-19	2.60252e-14	1.23365e-08	1.22876e-42	1.20051e-12	8.87302e-12	2.32054e-05	9.17242e-13	3.06115e-05	7.45751e-08
M00357	M00357: Methanogenesis, acetate => methane	7.71165e-10	3.6746e-21	1.4741e-75	2.5718e-10	2.7629e-13	1.74421e-09	5.69438e-18	4.11452e-14	3.28172e-17	1.91381e-09	3.07039e-13	3.36652e-09	1.66304e-11	2.79704e-14	2.41523e-68	2.00551e-44	1.4316e-08	1.02122e-11	0	7.70793e-12	1.32835e-11	5.39933e-11	8.45964e-55	8.07398e-14	1.82518e-14	3.66142e-20	3.01499e-14	3.52063e-10	4.94247e-10	9.72771e-14	2.3078e-14	2.8437e-43	2.76566e-47	1.24145e-14	8.88961e-13	0	7.30411e-14	3.41236e-14	3.25925e-15	1.61694e-11
M00356	M00356: Methanogenesis, methanol => methane	2.24221e-14	2.37782e-12	1.5527e-21	2.03594e-19	4.03963e-14	7.81295e-12	2.8859e-17	3.83194e-20	1.00853e-19	3.26728e-15	1.82738e-15	5.76562e-12	1.62852e-14	8.73448e-19	5.92854e-69	1.19738e-16	1.49577e-13	3.14808e-14	3.38934e-13	8.83012e-21	4.59661e-11	4.45473e-14	4.88099e-18	1.66566e-14	2.81533e-15	7.55605e-21	5.74907e-15	4.04336e-12	5.21268e-15	2.91609e-15	3.18453e-13	7.00101e-44	1.89976e-15	1.88082e-17	1.40129e-14	0	8.24038e-17	2.19778e-13	6.1366e-17	1.97314e-11
M00351	M00351: Spliceosome, U1-snRNP	0	1.94097e-15	1.35001e-28	4.67744e-13	0	2.04288e-75	2.61167e-16	0	2.06558e-88	1.71665e-12	6.68537e-82	0	1.02099e-16	2.66159e-36	4.66214e-20	0	0	4.03858e-13	6.70985e-16	0	3.11725e-87	2.93642e-42	4.63522e-90	0	4.97919e-33	0	1.53864e-69	0	3.87751e-19	6.94352e-10	9.32316e-50	0	1.05093e-64	2.68199e-13	0	4.86793e-58	0	0	1.72589e-14	9.79549e-89
M00350	M00350: Capsaicin biosynthesis, L-Phenylalanine => Capsaicin	9.09102e-15	9.32774e-17	9.03163e-14	1.36733e-12	6.91172e-14	3.81277e-14	2.83193e-20	3.31132e-16	1.27605e-18	1.96068e-13	1.13451e-16	4.21458e-13	4.79044e-12	1.80768e-20	3.80897e-13	5.57449e-20	2.36513e-15	6.38471e-19	2.77619e-11	7.60871e-12	6.79183e-14	1.51116e-13	2.30358e-13	4.49328e-13	8.44227e-18	3.82455e-12	4.12417e-15	4.1796e-18	4.02258e-15	4.39051e-18	1.65603e-20	5.35066e-22	8.70737e-20	1.73695e-19	4.20059e-22	9.31024e-19	7.02604e-13	7.61515e-14	1.39598e-12	3.23e-16
M00353	M00353: Spliceosome, Prp19/CDC5L complex	9.0896e-08	2.20243e-07	1.21913e-06	3.94034e-09	5.59041e-09	0.000140583	2.09925e-41	5.65132e-08	2.49262e-11	2.34216e-09	0.000131748	6.0944e-12	4.04269e-07	4.66272e-09	1.38393e-10	1.05522e-08	2.25675e-06	8.21513e-06	9.82561e-08	8.40495e-13	8.18682e-06	7.24233e-09	1.35623e-08	1.42739e-10	3.94984e-11	9.57454e-10	2.55257e-05	4.98127e-13	2.04899e-06	7.25914e-09	2.50731e-10	2.53363e-12	4.89822e-11	7.36758e-09	1.55005e-15	1.20105e-08	1.73576e-19	9.94541e-15	3.16589e-09	1.43753e-07
M00352	M00352: Spliceosome, U2-snRNP	2.64545e-06	1.26575e-07	2.63692e-06	1.08382e-23	1.8338e-08	4.79224e-12	3.16901e-14	2.26638e-05	1.66828e-22	1.44315e-06	4.98235e-08	3.48853e-06	9.18911e-07	3.60682e-11	8.04875e-09	1.82732e-09	0.00028576	4.31551e-05	7.87982e-05	2.77298e-10	2.35786e-21	2.92448e-14	2.38603e-08	7.06687e-07	3.77016e-10	6.53266e-06	3.50516e-07	2.02809e-06	7.64208e-05	7.0753e-13	1.55194e-13	4.74733e-14	6.4723e-07	6.45362e-31	4.71683e-12	1.84854e-11	9.73648e-05	3.96588e-08	3.6099e-06	3.62102e-13
M00359	M00359: Aminoacyl-tRNA biosynthesis, eukaryotes	0.0338129	0.0308164	0.0292663	0.0288426	0.0336438	0.028765	0.0318544	0.0289636	0.0292568	0.0329889	0.028313	0.034345	0.0292768	0.0212562	0.0259088	0.0290042	0.0328155	0.0281229	0.0302306	0.0244757	0.0343987	0.0317356	0.0307275	0.0327104	0.031593	0.0337327	0.0306802	0.0348727	0.0328727	0.0302942	0.0360886	0.0345341	0.0354589	0.0315635	0.0312668	0.0326172	0.0309172	0.0367901	0.0310117	0.0322824
M00358	M00358: Coenzyme M biosynthesis	0.000722001	0.000607314	0.000774581	0.000558913	0.000228746	0.000710768	0.000684224	0.000837574	0.000478544	0.000641045	0.000922808	0.000513706	0.000820526	0.000569884	1.65162e-05	0.00081931	0.000549883	0.00109605	0.000585394	6.56339e-05	0.000409434	0.000563252	0.000597906	0.00065351	0.000399987	9.75351e-05	0.00050062	0.000544993	0.000481029	0.000727541	3.44654e-05	8.66017e-05	0.000248294	0.000626711	0.000503134	0.000290792	0.00076315	0.000100475	0.000759643	0.00093133
M00319	M00319: Manganese/zinc/iron transport system	0.000943791	0.00116698	0.000352098	0.000414052	8.12285e-05	0.000209194	0.000705636	0.000156592	1.00623e-06	0.000330026	0.00120522	0.00122896	0.000331128	0.000509202	0.000305851	0.000758867	0.000747197	2.95076e-06	0.000495725	2.11086e-05	0.000334518	0.000526622	0.000937987	8.45712e-05	0.000233951	0.000769854	0.000424496	0.000231429	0.000633029	0.000166729	0.000408983	0.000448297	0.00016441	0.000401308	0.000119704	0.000466043	0.000391741	0.000331514	0.000223525	0.000390609
M00311	M00311: 2-oxoglutarate:ferredoxin oxidoreductase	0.0158996	0.015319	0.0163534	0.0117518	0.0180221	0.013848	0.0163984	0.0250092	0.0243576	0.0188701	0.0157407	0.022745	0.019642	0.0110388	0.0133192	0.0180646	0.0103531	0.021644	0.0165465	0.0123887	0.0199598	0.017643	0.0201544	0.014593	0.0213612	0.0157448	0.0205879	0.0198821	0.0178265	0.0180002	0.0211241	0.0194402	0.021438	0.013413	0.0168864	0.0149246	0.0152982	0.0204661	0.0158793	0.00978257
M00310	M00310: Pyruvate:ferredoxin oxidoreductase	0.00380828	0.00334784	0.00308743	0.00288014	0.00215331	0.00381264	0.0046802	0.00345898	0.00264246	0.0043204	0.00400572	0.00394229	0.00349446	0.00144341	0.00199279	0.00269564	0.00485943	0.00340187	0.002717	0.00181199	0.00239986	0.00295642	0.00330877	0.00357356	0.00468793	0.00448142	0.00255362	0.00426074	0.00532315	0.00336009	0.00284148	0.002573	0.00383247	0.00318484	0.00273752	0.00447087	0.00379328	0.00313261	0.0029584	0.00260418
M00171	M00171: C4-dicarboxylic acid cycle, NAD+ -malic enzyme type	0.00138248	0.00121751	0.00148307	0.00127657	0.00174769	0.00124346	0.0012944	0.00100029	0.00127482	0.00140603	0.00140745	0.00145327	0.00115424	0.000989474	0.00106315	0.00114405	0.00125514	0.00100599	0.00118224	0.00119572	0.0017605	0.00139263	0.00131279	0.00125711	0.00143407	0.00140306	0.00140906	0.00178186	0.00107241	0.00150842	0.00135186	0.00136248	0.00158677	0.00131884	0.00168744	0.00145143	0.00121688	0.00155907	0.00140446	0.00151165
M00173	M00173: Reductive citric acid cycle (Arnon-Buchanan cycle)	0.00257103	0.00265013	0.0025916	0.00305152	0.00176885	0.00219537	0.00231828	0.00301674	0.00193343	0.0024831	0.00260911	0.00301054	0.00280828	0.00158095	0.00197343	0.00266032	0.00246857	0.00328968	0.00223054	0.00243462	0.00314129	0.00253783	0.00271972	0.00246386	0.00306527	0.00267394	0.00311551	0.0031413	0.00318624	0.00206341	0.0025834	0.00254169	0.00334318	0.00228479	0.00235187	0.00219347	0.002144	0.00265657	0.00272289	0.00269382
M00172	M00172: C4-dicarboxylic acid cycle, NADP+ -malic enzyme type	1.62437e-21	6.5877e-23	6.02643e-23	3.41058e-20	1.85137e-21	5.49668e-22	1.47492e-23	8.41183e-23	2.60374e-25	2.00689e-14	8.90033e-21	1.30657e-13	1.93955e-19	3.25057e-09	3.82514e-14	6.28936e-18	1.00013e-13	3.49274e-09	8.34113e-17	1.73129e-15	1.81965e-19	1.2239e-22	1.48873e-24	1.99948e-16	1.78394e-15	4.41367e-14	3.57043e-18	1.7769e-14	7.81454e-24	3.13452e-19	3.61478e-12	6.39473e-21	1.17608e-21	7.33439e-14	1.83357e-22	1.30006e-22	3.21882e-23	1.00272e-11	1.24587e-18	1.64392e-19
M00174	M00174: Methane oxidation, methylotroph, methane => CO2	0.0011652	0.000629619	0.000652634	0.000610841	2.07234e-06	9.93534e-05	0.000464767	0.000752163	0.000752127	0.000475411	0.000385391	0.000519681	0.000819564	0.00157058	0.0016184	0.000575182	0.000892347	0.000738089	0.000244077	0.00128694	0.000648892	0.000697413	0.000376641	0.00039714	0.000660357	0.000912554	0.000752318	0.00134698	0.000775923	0.00064231	0.000758295	0.000795788	0.000107476	0.000647557	0.000989353	0.000846086	0.000251925	0.000606919	0.000692103	0.00044376
M00177	M00177: Ribosome, eukaryotes	3.0662e-10	1.85832e-38	3.30403e-14	1.16158e-39	2.86968e-20	0	0	4.27696e-14	0	2.95895e-24	0	3.15168e-34	9.65259e-15	0	0	2.42686e-08	7.04457e-16	0	4.78106e-37	0	7.23264e-63	3.75688e-15	6.88749e-39	0	4.38054e-39	0	6.10181e-27	1.73469e-35	0	1.46269e-07	3.0943e-06	9.15854e-08	0	9.74495e-56	3.23064e-64	1.99715e-06	5.33924e-10	3.85157e-23	3.52457e-14	2.4969e-38
M00176	M00176: Sulfur reduction, sulfate => H2S	0.00187875	0.00287274	0.00219929	0.00376198	0.00207646	0.00403605	0.00303218	0.00162353	0.00179159	0.00270833	0.00357187	0.00212764	0.00238951	0.00121432	0.00146617	0.00176022	0.00213226	0.00219466	0.00420293	0.00222447	0.00196212	0.00175851	0.00313451	0.00349346	0.00241055	0.00194084	0.00227265	0.00229737	0.00213132	0.00230422	0.00247774	0.00203657	0.00210705	0.0028437	0.00235323	0.00217053	0.00198652	0.00280335	0.00260691	0.00297661
M00179	M00179: Ribosome, archaea	0.00118407	0.00201701	0.00142262	0.00145717	4.20846e-54	0.0019033	0.0018727	1.14675e-05	0.000988106	1.33491e-05	0.00191428	0.00166244	0.00019878	0.000212569	0.000380815	0.00105027	0.000735447	6.34898e-11	0.00188069	0.000228448	0.00130283	8.80723e-64	0.00215191	0.00152063	0.00194302	1.20419e-36	0.000271754	0.00215777	0.00207761	0.00159796	0.00193544	0.00184333	0.00184813	2.0338e-06	0.000617163	0.00153682	0.00155417	0.000875854	0.00203781	2.05604e-05
M00178	M00178: Ribosome, bacteria	0.0366119	0.0341838	0.0334541	0.0321963	0.03526	0.0312893	0.0343588	0.0330514	0.0329635	0.0352349	0.0328078	0.0357304	0.0314228	0.023121	0.0276472	0.0299779	0.0377311	0.030601	0.0340609	0.0274454	0.0376624	0.0326735	0.0357164	0.0370678	0.0336127	0.0379773	0.0343338	0.0394898	0.0373647	0.0334428	0.0410508	0.0378182	0.0383776	0.0335299	0.0345083	0.0357723	0.0361202	0.0356192	0.0335016	0.0359445
M00078	M00078: Heparan sulfate degradation	0.000757701	0.00114012	9.41069e-05	1.37081e-05	0.000109074	0.000181567	0.00013681	0.000140395	0.000207026	0.000453177	7.76714e-07	0.000692529	1.36436e-05	5.46624e-06	0.000172418	9.99666e-08	0.000622965	0.00101663	0.000563068	0.000230985	0.00104335	0.00066664	0.000282679	0.000313985	0.000489609	0.000427736	0.000163068	0.000427657	0.000769681	0.000815881	0.0012413	0.00115112	0.0010912	0.000251607	0.000698119	0.000662543	0.000304715	0.000459969	0.000183895	0.000342542
M00079	M00079: Keratan sulfate degradation	0.00225935	0.00317215	0.00368281	0.00200288	0.00238657	0.0045805	0.00316592	0.00515364	0.00390875	0.00323175	0.0046281	0.00255049	0.0041209	0.00205727	0.00141979	0.00318088	0.00152512	0.00598867	0.00292737	0.00195851	0.00165357	0.00280636	0.00407086	0.00248353	0.00381546	0.00145178	0.00419865	0.00271909	0.00226904	0.00433384	0.00255428	0.0027668	0.00244596	0.00275148	0.00255592	0.00184325	0.00288457	0.00204783	0.00260432	0.0019494
M00072	M00072: Oligosaccharyltransferase	0.000606424	0.000660062	0.000635149	0.000594835	0.000678288	0.000590131	0.000628829	0.000955829	0.000827219	0.000742246	0.000738147	0.00074702	0.00094235	0.000285061	0.000478218	0.000624799	0.000523998	0.000891586	0.000937124	0.000634682	0.000687121	0.000671476	0.00092705	0.000674653	0.000954599	0.00027115	0.00071238	0.000928484	0.000801646	0.000811498	0.00039534	0.000236644	0.000633068	0.000679653	6.32625e-05	0.000451364	0.000673147	0.000659093	0.00073512	0.000503079
M00074	M00074: N-glycan biosynthesis, high-mannose type	3.60881e-11	5.44766e-45	2.22717e-15	4.99117e-20	7.69026e-13	1.1897e-15	1.09518e-13	0	0	0	4.83419e-40	3.94569e-11	0	0	0	7.03272e-12	1.23993e-74	1.90926e-64	5.05674e-13	2.16358e-12	7.75901e-11	2.79209e-20	7.86871e-23	8.73923e-20	0	2.0668e-15	1.29648e-15	3.48419e-14	2.3269e-13	5.04419e-15	2.54553e-12	1.49523e-09	5.82904e-10	0	6.53734e-36	2.10723e-18	0	8.6661e-11	0	5.54119e-13
M00075	M00075: N-glycan biosynthesis, complex type	2.3669e-08	2.22712e-06	2.29765e-06	7.70576e-09	3.02454e-12	2.00218e-06	1.38064e-07	1.0907e-06	4.69824e-12	1.9165e-07	1.09934e-09	1.0531e-12	6.13535e-07	4.53123e-07	1.35284e-07	1.50517e-07	2.33165e-06	1.46966e-08	9.11246e-10	1.16104e-07	1.32442e-09	4.4892e-08	9.37292e-13	1.08657e-06	1.08494e-07	2.82257e-08	8.04234e-13	6.66932e-07	4.35582e-08	9.50495e-10	1.01779e-08	1.3475e-11	3.34012e-09	4.06956e-06	1.79023e-16	4.09383e-11	5.26894e-08	1.58628e-09	9.78539e-07	1.25702e-06
M00076	M00076: Dermatan sulfate degradation	0.000727872	0.00118918	0.00120366	7.29581e-06	5.29018e-05	0.000123201	7.78524e-05	0.000123475	0.000615934	0.000425292	4.61531e-07	0.000450947	6.75696e-06	3.39593e-06	0.000215558	5.0014e-08	0.000528772	0.000776694	0.000390008	0.000195539	0.000801275	0.00072778	0.000209294	0.000334347	0.000462855	0.000230355	9.77141e-05	0.00069317	0.0007068	0.00078847	0.00103269	0.000980393	0.000813712	0.000172567	0.000456625	0.000554988	0.000408437	0.000291137	0.000321507	0.000281432
M00077	M00077: Chondroitin sulfate degradation	0.00213908	0.00237012	0.00277964	0.00132401	0.00222881	0.00350711	0.00216368	0.00419213	0.00329456	0.00227401	0.00369678	0.00192187	0.00302455	0.0013445	0.00103498	0.00206324	0.00111239	0.00459939	0.00210487	0.00175538	0.00129865	0.00205502	0.00311081	0.00220665	0.00260464	0.00107156	0.00308841	0.00253038	0.00176596	0.00334108	0.00161963	0.00203828	0.0020975	0.00192131	0.00150561	0.00132568	0.00191699	0.00154069	0.00206014	0.00156399
M00229	M00229: Arginine transport system	0.000264713	0.000418302	0.000824953	0.00175874	0.000405278	0.000679164	3.5682e-06	1.44397e-06	0.000479361	0.000366511	0.000488132	2.71149e-06	0.000501071	0.00486199	0.00420968	0.00132065	0.000733784	6.24198e-05	6.58326e-06	0.00356396	0.000460208	0.000292058	1.73616e-07	0.000765279	0.000207898	0.000893301	5.93496e-05	0.000225251	0.000120565	0.000451176	1.14003e-05	0.000928984	9.24895e-05	0.00060449	0.00150379	0.00140715	0.000332759	7.9136e-06	0.000431804	7.05402e-06
M00181	M00181: RNA polymerase III, eukaryotes	0	0	0	0	0	0	0	0	0	0	0	0	0	0	0	0	0	0	0	0	0	0	0	0	0	0	0	0	0	0	0	0	0	0	0	0	0	0	0	0
M00312	M00312: 2-oxoisovalerate:ferredoxin oxidoreductase	1.14601e-08	1.15337e-11	1.55885e-14	4.8583e-09	1.01148e-15	6.53663e-16	4.06824e-06	8.84599e-07	1.06569e-11	1.62053e-07	1.64937e-08	2.08696e-08	3.20206e-09	4.04455e-16	4.81545e-09	4.28906e-12	5.06357e-06	3.54488e-10	1.39269e-13	4.82263e-13	1.98964e-11	8.01022e-08	7.67972e-16	2.37477e-09	2.44316e-08	1.77636e-06	1.01532e-11	6.53674e-09	6.61947e-07	1.60797e-12	9.26363e-11	2.54633e-14	2.61026e-08	2.38587e-09	1.15488e-09	2.54733e-06	1.66467e-09	1.40708e-09	2.21729e-12	9.40737e-12
M00317	M00317: Manganese/iron transport system	1.32269e-06	6.98547e-08	0.000702223	2.85753e-05	0.000268493	0.000519941	9.56014e-06	0.0001202	0.000255157	8.45812e-06	0.00018789	7.93487e-05	0.000135603	0.0102837	0.000152504	0.0013698	0.000493211	0.000400386	0.000501972	0.000272753	0.000607886	2.29541e-05	0.000452051	0.000693531	4.18875e-05	0.000939396	0.00013232	0.000108711	6.28058e-05	0.000149716	1.95324e-06	0.00102367	1.12152e-07	0.000482876	0.000868661	0.00103694	0.000337693	0.000318045	7.5518e-05	0.000383866
M00038	M00038: Tryptophan metabolism, tryptophan => kynurenine => 2-aminomuconate	5.03123e-07	8.88428e-05	0.000152719	0.00017875	1.7353e-05	0.000406155	0.000304354	0.000415181	3.1393e-05	2.65068e-05	3.7795e-05	0.000132926	0.000627696	3.80301e-06	3.4672e-05	1.9145e-06	0.00020701	0.000296498	0.000168058	0.000299746	2.75851e-06	1.55364e-05	2.46773e-05	3.10409e-05	1.69914e-05	0.000189603	2.8921e-05	7.57607e-06	0.000391679	3.13709e-05	0.000206429	0.000156478	4.3286e-07	0.000350362	0.000195115	0.000566865	4.94087e-05	7.41131e-06	0.00015832	1.07271e-05
M00039	M00039: Lignin biosynthesis, cinnamate => lignin	3.03597e-14	6.37991e-12	8.02765e-12	2.35155e-12	8.48014e-14	3.32572e-12	5.09436e-10	3.87657e-16	5.34166e-09	3.21718e-10	1.72792e-16	4.58272e-10	1.58497e-11	1.7771e-13	4.27326e-13	9.8492e-16	2.87397e-15	2.64825e-11	3.55555e-11	8.95989e-12	3.60631e-14	1.27932e-09	4.21259e-11	7.38831e-13	1.06863e-16	5.28585e-13	6.1344e-15	5.31792e-18	5.16487e-15	7.08769e-27	4.16877e-11	6.54624e-22	3.1095e-15	2.27009e-19	1.54263e-11	1.35357e-16	1.75793e-07	9.10092e-33	2.31226e-12	3.10537e-15
M00034	M00034: Methionine salvage pathway	0.00299979	0.00332437	0.0034721	0.00304046	0.00354745	0.00324148	0.00350467	0.00333966	0.00315169	0.00313908	0.00258568	0.0036015	0.0036101	0.00221856	0.0026291	0.00406846	0.00326426	0.00351807	0.00312479	0.00305843	0.00339042	0.00297978	0.00285296	0.00304825	0.00400128	0.0038988	0.00389411	0.0030152	0.0037934	0.00251446	0.00386794	0.00447728	0.00378889	0.00347315	0.00454913	0.00410624	0.00293981	0.00376692	0.0034104	0.00295724
M00035	M00035: Methionine degradation	0.00728767	0.00689419	0.00571797	0.00594988	0.00738947	0.0079307	0.00709561	0.00809897	0.00824406	0.00708284	0.00706403	0.00698379	0.0081401	0.00416568	0.00503439	0.0069542	0.00637326	0.00890389	0.00671936	0.00638915	0.00704976	0.00691009	0.00648804	0.00663358	0.00878236	0.00849294	0.0084896	0.00708207	0.00837067	0.00751298	0.00794752	0.00778006	0.00752052	0.0068018	0.00643773	0.00699943	0.00633867	0.00668978	0.00619452	0.00605614
M00036	M00036: Leucine degradation, leucine => acetoacetate + acetyl-CoA	0.00254994	0.00197928	0.0016517	0.00171686	0.00179794	0.00185154	0.00208036	0.00215626	0.00180747	0.00168433	0.00196852	0.00209092	0.00205392	0.00115153	0.00130831	0.00190203	0.0019025	0.00191215	0.00172361	0.00146546	0.00231109	0.00182064	0.00183115	0.00165761	0.00223523	0.00176974	0.00180273	0.0020932	0.00197874	0.00181476	0.0020168	0.0023537	0.00146581	0.00183643	0.00185475	0.00173436	0.0016523	0.00173829	0.00183927	0.00171319
M00037	M00037: Melatonin biosynthesis, tryptophan => serotonin => melatonin	8.81647e-08	5.29132e-06	1.74792e-06	1.43507e-06	2.36356e-11	0.000134477	1.56675e-06	4.71126e-07	3.47397e-06	7.37243e-06	4.14529e-07	1.24609e-12	6.52016e-06	4.27808e-11	1.20206e-07	2.47667e-06	3.50233e-05	2.91396e-06	4.17723e-05	1.49152e-11	2.50177e-09	2.49235e-06	1.93771e-06	1.95345e-06	7.17821e-06	1.02199e-07	3.97381e-09	4.56028e-07	5.42376e-06	9.69478e-05	4.61756e-08	2.36744e-09	1.26955e-12	4.499e-08	5.3783e-13	3.0366e-10	5.82889e-06	4.39738e-08	1.15363e-05	8.15431e-06
M00030	M00030: Lysine biosynthesis, 2-oxoglutarate => 2-aminoadipate => lysine	9.19774e-05	0.000472497	0.000334039	0.000221897	0.000606313	0.000311521	3.53247e-05	0.000446887	0.000677978	9.43571e-05	2.28075e-05	0.000429323	0.000450313	0.000303657	6.32906e-05	0.000290556	0.000112955	0.000152066	3.25101e-06	0.000254446	0.000311136	0.000327745	0.000260964	0.000177088	4.57872e-05	0.000105268	0.000562402	0.000438557	0.000616623	0.000381932	0.000558004	0.000223162	0.000491365	0.000234118	4.08159e-06	4.67011e-05	0.000281598	7.57165e-05	0.000409247	0.000366622
M00031	M00031: Lysine biosynthesis, archaea, 2-aminoadipate => lysine	0.000493844	0.000724973	0.00072671	0.000582017	0.000240662	0.000407927	0.000663639	9.22833e-05	2.46767e-05	0.000576015	0.000146768	0.000156745	0.000837086	0.000409954	0.000529336	0.000232673	0.000630505	0.000232701	0.000509174	0.00041053	0.000341653	0.000529646	0.000368123	0.000613501	0.000586079	0.000243882	9.59081e-05	0.000326442	0.000533149	0.000393439	0.00019554	0.000133986	9.16045e-05	0.000491686	0.000274757	0.000434022	0.000689648	0.000296956	0.000568955	0.000411487
M00032	M00032: Lysine degradation, lysine => saccharopine => acetoacetyl-CoA	0.000957349	0.00101779	0.000971397	0.00084618	0.000843584	0.00104725	0.000967629	0.000977146	0.00107194	0.000983215	0.000783278	0.00101629	0.000886965	0.000888288	0.00104045	0.000842269	0.000874164	0.00113989	0.00113765	0.000731504	0.000539339	0.000947468	0.000899266	0.000766314	0.00112006	0.00073727	0.000909333	0.000941292	0.00100172	0.00070885	0.000764846	0.000477046	0.000882539	0.000924036	0.000645905	0.000694373	0.00102102	0.000459377	0.000884199	0.00100442
M00033	M00033: Ectoine biosynthesis	0.00160208	0.00271139	0.00252585	0.00190657	0.00314148	0.00222432	0.00310182	0.00199729	0.00188071	0.00142808	0.00184132	0.00226715	0.00214578	0.00170187	0.00114587	0.00184633	0.0018646	0.00233401	0.00173622	0.00147218	0.00163892	0.00213948	0.00176742	0.00240259	0.00253261	0.0024664	0.00185591	0.00235859	0.00234311	0.00230206	0.00313369	0.00303524	0.00310271	0.00197668	0.00168338	0.00263351	0.00153768	0.00350698	0.00295984	0.00196547
M00113	M00113: Jasmonic acid biosynthesis	0	2.76419e-18	4.00818e-29	1.46601e-78	0	3.77523e-85	7.3046e-60	3.67165e-23	0	0	2.26286e-44	9.79573e-65	2.6985e-68	0	0	1.12846e-19	4.11251e-53	1.45907e-49	3.45065e-21	4.94428e-56	6.67028e-22	0	2.885e-50	0	8.20709e-19	5.65081e-22	4.05492e-23	4.94488e-22	1.62733e-24	8.06443e-18	0	0	0	0	0	2.73047e-15	1.86293e-21	2.34598e-79	8.54963e-53	0
M00112	M00112: Tocopherol biosynthesis	8.73932e-06	9.29322e-07	8.48099e-10	2.17112e-11	8.64845e-07	1.46881e-05	3.47964e-07	5.1568e-09	7.25682e-20	2.18305e-07	7.29149e-08	7.69073e-09	1.51377e-08	1.42558e-09	2.28831e-06	2.06684e-08	2.11222e-07	1.7151e-06	1.65238e-07	9.96195e-08	5.86357e-10	4.23514e-09	2.6226e-07	6.20071e-08	3.68851e-06	1.23671e-08	2.04136e-06	3.37884e-09	5.98957e-07	6.91517e-10	8.70204e-08	6.63234e-10	6.24969e-07	1.67731e-07	2.7324e-09	9.55232e-12	1.41497e-08	2.89698e-11	1.14612e-06	1.50667e-06
M00109	M00109: C21-Steroid hormone biosynthesis, progesterone => cortisol/cortisone	1.68915e-06	4.24368e-14	1.26268e-06	9.92244e-13	2.18025e-19	2.18674e-13	5.12856e-17	5.70325e-09	4.51985e-19	2.89506e-11	1.72565e-19	3.91301e-16	6.42461e-12	3.08169e-13	1.4376e-12	4.67065e-14	1.17552e-05	5.55326e-08	6.36514e-10	1.51577e-10	3.12008e-07	3.50983e-09	3.75915e-23	1.54674e-11	5.50706e-07	1.73009e-11	7.65652e-15	3.28334e-12	5.11497e-08	3.83713e-09	3.71004e-11	1.69098e-10	6.9188e-12	4.72345e-07	3.18084e-18	3.1084e-13	1.71089e-10	8.76456e-14	1.8831e-18	3.76995e-12
M00101	M00101: Cholesterol biosynthesis, FPP => cholesterol	8.25225e-06	3.18183e-05	1.8394e-06	1.90017e-05	3.62065e-06	8.22671e-07	0.000189017	9.8502e-05	9.24343e-07	0.000142059	6.19918e-07	0.000151322	0.000214691	9.97563e-10	1.25353e-05	2.83771e-05	6.90586e-05	8.94854e-05	0.000219438	4.34383e-05	1.58413e-06	0.000104156	1.70043e-09	0.000214924	0.000341572	2.97615e-05	1.66837e-06	9.02447e-05	0.000277731	1.66072e-05	0.000338017	2.65098e-05	1.81623e-07	4.74383e-09	2.57817e-07	6.76123e-08	3.5701e-06	0.000100001	1.6356e-05	1.89057e-05
M00102	M00102: Ergocalciferol biosynthesis	5.17778e-05	0.000199602	3.84927e-06	1.14602e-07	7.25652e-12	7.73282e-05	8.22123e-05	0.000151344	7.94989e-05	0.000186773	6.59144e-05	2.34439e-06	2.14595e-06	6.87687e-09	2.30719e-07	0.000168188	8.36201e-05	3.08079e-05	5.07073e-05	4.20764e-05	2.01153e-05	0.000205514	1.22032e-05	4.85857e-06	0.00031291	1.38793e-08	0.000151343	2.79212e-07	1.02703e-06	1.41273e-05	2.87365e-05	4.3381e-07	3.94562e-07	1.73994e-05	2.68363e-09	4.96272e-08	2.94133e-05	6.78123e-07	4.90569e-05	8.8367e-05
M00104	M00104: Bile acid biosynthesis, cholesterol => cholate	2.64024e-10	2.28863e-13	7.54584e-13	1.09529e-10	5.30566e-18	7.52747e-08	3.66021e-10	6.66642e-13	7.5506e-15	1.82992e-09	1.14045e-26	8.61456e-10	1.73121e-11	1.99926e-14	1.08896e-10	3.07434e-13	6.50452e-09	4.40897e-13	2.22447e-12	6.64046e-11	4.33966e-11	3.63251e-08	5.36798e-09	8.86917e-15	4.18805e-08	3.22128e-12	1.89744e-12	3.34018e-09	1.78001e-11	2.03311e-09	9.8239e-09	2.25176e-11	2.63106e-10	1.20267e-09	8.06108e-11	8.35434e-10	1.39298e-08	4.18857e-12	1.64382e-10	4.01345e-08
M00105	M00105: Bile acid biosynthesis, cholesterol => chenodeoxycholate	5.32905e-10	4.5053e-13	1.68754e-12	2.03747e-10	4.60251e-08	1.52081e-07	7.42185e-10	1.71264e-12	1.71676e-14	2.39217e-08	8.96031e-27	7.91945e-10	3.65413e-11	3.5347e-08	2.37031e-10	1.28727e-06	1.27417e-08	9.30557e-13	4.57586e-12	1.46444e-10	4.41197e-11	7.76129e-08	5.74648e-09	1.9421e-14	8.3309e-08	6.9985e-12	4.32141e-12	6.51392e-09	3.61143e-11	1.90755e-09	9.76319e-09	9.52126e-09	1.90661e-09	2.50798e-09	9.25971e-11	7.31916e-10	2.59188e-08	5.81827e-10	3.3535e-10	8.47987e-08
M00219	M00219: AI-2 transport system	0.000528108	0.000105766	0.00080394	0.00145348	0.000458505	0.000296793	0.000408463	0.000764351	0.000773276	9.38553e-05	0.000625331	4.34697e-07	0.000229231	0.00420585	8.72034e-08	0.000774061	0.000182521	3.19846e-05	0.000608877	0.00289426	0.000121104	0.000136924	1.60309e-05	0.000392787	2.715e-08	0.000519883	0.000196347	0.000262288	5.36117e-05	0.000363776	3.5063e-07	0.000646852	2.66322e-07	0.000117693	0.0012691	0.000981004	0.000735831	0.00019496	0.000259423	0.000240485
M00199	M00199: Lactose/L-arabinose transport system	5.26103e-07	2.52049e-07	3.25988e-10	4.91762e-08	3.08311e-09	7.13881e-09	1.27257e-07	1.83843e-09	1.75363e-10	2.6414e-08	7.09087e-07	3.74939e-10	1.20849e-11	3.0555e-05	4.07804e-06	1.07322e-08	4.0388e-07	1.30657e-11	7.02578e-08	9.50049e-06	7.76083e-12	3.95205e-09	1.88481e-11	1.59988e-09	3.82287e-11	7.7692e-09	3.43233e-12	9.44267e-11	1.047e-09	2.84239e-09	6.96119e-12	6.2796e-12	7.72745e-10	1.50773e-08	5.19447e-09	1.23336e-08	1.88727e-06	3.39079e-10	1.2073e-08	7.45912e-07
M00198	M00198: sn-Glycerol 3-phosphate transport system	0.00350924	0.00316958	0.00340934	0.0048995	0.00375606	0.00369094	0.0034481	0.0026546	0.00255249	0.00335463	0.00396559	0.00274072	0.00270313	0.0069449	0.00632633	0.00401365	0.00500637	0.00391425	0.00310371	0.00577874	0.00296717	0.00325642	0.00315799	0.00348518	0.00270458	0.00321445	0.00279333	0.00300049	0.00406349	0.00312672	0.00252884	0.00301078	0.00205603	0.0036496	0.0040137	0.00379783	0.0038161	0.00320856	0.00347728	0.00437464
M00197	M00197: Putative sugar transport system	0.0120386	0.0129801	0.00977652	0.0124341	0.00734843	0.0122694	0.0122233	0.00295015	0.00353357	0.00966768	0.0092244	0.00708525	0.00826994	0.0116049	0.00982966	0.00773236	0.0153709	0.00532003	0.0121385	0.0102014	0.00618382	0.00767824	0.00683335	0.0119142	0.00586353	0.00874506	0.00542965	0.00820686	0.00879623	0.00946296	0.00604986	0.00543341	0.00596108	0.0125011	0.00816051	0.00886657	0.0118389	0.00826949	0.0123069	0.0168046
M00194	M00194: Maltose/maltodextrin transport system	0.0111206	0.0123343	0.00957717	0.0117895	0.00683074	0.0121978	0.0114626	0.00242964	0.00304161	0.00879376	0.00794518	0.00617988	0.00772785	0.0117945	0.00923244	0.00738841	0.0142257	0.00452716	0.0120415	0.00986985	0.00566094	0.00672243	0.00592693	0.0113747	0.00513627	0.00795201	0.00472533	0.00755833	0.00772867	0.00877663	0.00564141	0.00524128	0.00536933	0.0117981	0.00796596	0.00859442	0.0111505	0.00790578	0.0117174	0.0154982
M00193	M00193: Putative spermidine/putrescine transport system	0.00173698	0.00196367	0.0020312	0.00238024	0.00163971	0.00186392	0.00191258	0.0017456	0.00196118	0.00176816	0.00237566	0.00185508	0.00188466	0.00379343	0.00335546	0.00235343	0.00215435	0.00201512	0.00178639	0.00309768	0.00173834	0.00186596	0.00172083	0.00183038	0.00292136	0.0025781	0.00169615	0.00165776	0.00191333	0.00185287	0.00171204	0.00181116	0.00170505	0.00254634	0.00198443	0.0025281	0.00216382	0.00160469	0.0018915	0.00185934
M00360	M00360: Aminoacyl-tRNA biosynthesis, prokaryotes	0.0341002	0.0310257	0.0295534	0.0291287	0.0340428	0.0289965	0.0322327	0.0293664	0.0296806	0.033305	0.0287678	0.0347423	0.0295689	0.0213814	0.0261344	0.0293179	0.0331577	0.0284673	0.0305555	0.0246542	0.0348108	0.0319668	0.0310874	0.0330196	0.0318715	0.0341958	0.0309911	0.0351559	0.0332245	0.0305663	0.0364615	0.0350151	0.035972	0.0318372	0.0317568	0.0330439	0.0312443	0.0372778	0.0312057	0.0324994
M00361	M00361: Nucleotide sugar biosynthesis, eukaryotes	0.00242355	0.00316234	0.00300394	0.00175321	0.00413031	0.00296868	0.00341853	0.0026713	0.0025303	0.00180775	0.00285447	0.00297865	0.00328076	0.00156447	0.0007711	0.00148399	0.00182295	0.002713	0.00307615	0.00176327	0.00174514	0.00188185	0.00255037	0.00252692	0.00268897	0.0015819	0.00305622	0.00222732	0.00325365	0.00255558	0.00190871	0.00209335	0.00274642	0.00239148	0.00237745	0.00180116	0.00279015	0.00254047	0.00276889	0.00193284
M00362	M00362: Nucleotide sugar biosynthesis, prokaryotes	0.00139558	0.00205668	0.00189427	0.00129441	0.0019547	0.00175521	0.00227971	0.00164004	0.00278905	0.0012486	0.00160822	0.00160974	0.00220345	0.00134	0.000658516	0.00115132	0.00121946	0.00280668	0.00207615	0.00171476	0.000713116	0.00182982	0.000935305	0.00126811	0.0018487	0.00100141	0.0021524	0.00127362	0.00179042	0.00174479	0.00138686	0.0011911	0.00168402	0.0015024	0.00175708	0.000912895	0.00166248	0.0015241	0.00165259	0.00156763
M00366	M00366: C10-C20 isoprenoid biosynthesis, plants	2.19439e-09	8.1377e-07	1.32535e-05	5.7514e-06	4.99776e-07	0.000452641	5.9327e-06	1.47169e-10	5.62246e-09	4.47415e-07	1.39773e-08	3.26697e-08	2.90544e-05	8.59734e-09	8.13795e-07	7.54273e-06	1.49172e-06	7.10544e-07	3.44956e-09	6.0094e-08	4.15171e-05	2.41175e-08	6.22344e-06	2.63282e-06	1.41545e-09	3.95263e-10	1.43552e-06	0.000769719	5.88014e-07	8.43111e-05	6.68705e-06	0.00021366	1.71369e-08	5.32673e-06	1.4768e-11	3.6979e-06	0.000135179	2.6508e-08	1.65307e-09	3.25657e-06
M00065	M00065: GPI-anchor biosynthesis, core oligosaccharide	3.72269e-11	1.11047e-05	2.32216e-14	2.69501e-06	4.80064e-07	1.86329e-62	1.24467e-12	5.31644e-12	0.000629077	0.000136257	1.58984e-12	0.000157912	3.33111e-05	4.95751e-10	1.56569e-07	5.79573e-06	6.92223e-10	1.2437e-08	4.5632e-09	0.000434235	1.64273e-07	1.34633e-07	1.37484e-12	6.73461e-08	3.10626e-10	0.000156644	1.85464e-10	0.000416409	1.62733e-07	2.68635e-05	6.01293e-14	1.59208e-11	1.05905e-13	1.19126e-10	0.000590843	8.70513e-12	2.4434e-37	3.14923e-09	1.4827e-06	3.41911e-06
M00064	M00064: ADP-L-glycero-D-manno-heptose biosynthesis	0.00368427	0.00333624	0.00489698	0.00538792	0.00338524	0.00259063	0.00459263	0.00598854	0.00457078	0.00415442	0.00799165	0.0059503	0.00508063	0.00932324	0.00847712	0.00601977	0.00311203	0.00647661	0.00440263	0.00766375	0.00458358	0.00452718	0.00525645	0.00462081	0.00716302	0.00741218	0.00564081	0.00393669	0.00550944	0.00390419	0.00554015	0.00505735	0.00465089	0.00383052	0.00566885	0.00691962	0.0046817	0.0028856	0.00379852	0.00266565
M00148	M00148: Complex II (succinate dehydrogenase / fumarate reductase), succinate dehydrogenase (ubiquinone)	0.00066838	0.000770294	0.000697434	0.000641757	0.000441522	0.000652443	0.000685846	0.000662803	0.000814567	0.000539985	0.000818739	0.000744411	0.000631284	0.000817095	4.61884e-05	0.000506649	0.000671162	0.000793239	0.000642755	0.000899396	0.000838829	0.000649417	0.000590148	0.000574691	0.000679485	0.000780747	0.000714677	0.000695514	0.000560745	0.000875369	0.00078661	0.000973262	0.000591401	0.000754488	0.00056079	0.0007892	0.000626425	0.000654023	0.000577767	0.000746577
M00149	M00149: Complex II (succinate dehydrogenase / fumarate reductase), succinate dehydrogenase	0.00557478	0.00599377	0.00829038	0.00608279	0.00635224	0.0056834	0.00451494	0.0051981	0.00632198	0.00651852	0.0073985	0.00743036	0.00723429	0.0119085	0.0116642	0.00836854	0.00590801	0.0062149	0.00440228	0.0109146	0.00561237	0.00664354	0.00574119	0.00579875	0.00461965	0.00683782	0.00611374	0.00687647	0.00781386	0.00420647	0.00518712	0.00564388	0.00488725	0.0063866	0.0066202	0.00690038	0.00722736	0.00425905	0.00606572	0.00477361
M00061	M00061: Uronic acid metabolism	0.0150359	0.0135791	0.0176337	0.0143151	0.024415	0.0169499	0.017044	0.012046	0.0135925	0.0158317	0.0160455	0.0175104	0.0159696	0.0168221	0.0155987	0.0173213	0.0145666	0.0141118	0.0128585	0.0158262	0.0177304	0.0187529	0.0171512	0.011541	0.0116062	0.0167489	0.019011	0.0119275	0.0137269	0.0171492	0.0222403	0.0200603	0.0219965	0.0167846	0.0211731	0.0181696	0.017973	0.0224796	0.0168521	0.02063
M00060	M00060: Lipopolysaccharide biosynthesis, KDO2-lipid A	0.00434224	0.00350907	0.00570992	0.00850083	0.0126384	0.00491779	0.00440912	0.00297904	0.0046751	0.00465905	0.00603208	0.00446255	0.00274235	0.0139334	0.0128834	0.00824281	0.00398396	0.00480154	0.00516051	0.0117601	0.00610493	0.00495396	0.00311068	0.00834152	0.00368233	0.00588108	0.00553247	0.00432422	0.00361506	0.00326856	0.0101546	0.0122901	0.00839075	0.00423217	0.0131005	0.0111248	0.00415521	0.00810716	0.00483782	0.00354382
M00144	M00144: Complex I (NADH dehydrogenase), NADH dehydrogenase I	0.0106404	0.0107984	0.0116838	0.00925122	0.0129286	0.0101944	0.0106628	0.0132837	0.0137408	0.0117593	0.0122154	0.0124641	0.0122402	0.0114712	0.0109504	0.0114287	0.00762542	0.0146819	0.0104338	0.0113482	0.0129534	0.0116525	0.0129564	0.0103504	0.0128037	0.0111547	0.0138402	0.0132996	0.011292	0.0122715	0.014135	0.0133888	0.0136291	0.00912911	0.0127252	0.0111819	0.0108668	0.0137988	0.0105298	0.00710543
M00145	M00145: Complex I (NADH dehydrogenase), NADH dehydrogenase I/diaphorase subunit of the bidirectional hydrogenase	4.42331e-05	2.29457e-09	2.13156e-06	9.07368e-13	2.66911e-11	5.34539e-68	2.35245e-07	1.51637e-06	5.04292e-25	4.79189e-05	0	3.51505e-09	3.54458e-05	2.31373e-08	1.49434e-07	2.76196e-07	9.68889e-07	8.99256e-05	4.59371e-06	4.7765e-05	1.36368e-10	8.94134e-12	1.44342e-08	3.72616e-09	3.00237e-07	2.71772e-07	1.03907e-07	1.08513e-41	0.00018268	1.57726e-20	7.35766e-07	1.14729e-67	5.14928e-08	2.01739e-07	1.26837e-64	8.31776e-10	6.68408e-11	3.06577e-06	2.69795e-07	1.66284e-68
M00146	M00146: Complex I (NADH dehydrogenase), NADH dehydrogenase (ubiquinone) 1 alpha subcomplex	1.89718e-10	4.16097e-11	5.64328e-14	4.92769e-64	3.71448e-11	6.81386e-45	9.08926e-06	3.0691e-09	1.83622e-43	1.0594e-07	1.47797e-35	4.59797e-51	3.35798e-10	0	3.30057e-09	4.93368e-27	5.39236e-10	2.29487e-06	8.49117e-09	2.30718e-08	7.1817e-11	1.69074e-05	0	2.44749e-35	4.95427e-08	5.83687e-08	3.47087e-07	1.17745e-39	9.41154e-06	1.236e-07	2.33894e-10	4.99095e-25	2.83681e-06	9.10004e-12	4.53317e-11	1.29269e-15	1.92671e-48	9.96135e-07	1.29615e-07	1.17654e-07
M00147	M00147: Complex I (NADH dehydrogenase), NADH dehydrogenase (ubiquinone) 1 beta subcomplex	3.72724e-05	1.07149e-25	1.15803e-54	1.9807e-05	1.27621e-08	2.85909e-05	6.43237e-06	1.40115e-05	0	2.35243e-08	9.23361e-10	1.72924e-05	9.89623e-05	2.14855e-09	8.4701e-37	5.41667e-11	5.30035e-06	1.86463e-09	1.05903e-06	2.55673e-05	3.64946e-05	3.02177e-05	1.69297e-85	1.45526e-05	6.18284e-05	0.000196081	8.93206e-09	4.70759e-05	3.03171e-05	2.69615e-08	0.000135495	4.47539e-07	1.04272e-07	2.68896e-05	2.97185e-07	0.000169168	1.50084e-11	4.05842e-06	1.33541e-10	2.83041e-05
M00142	M00142: Complex I (NADH dehydrogenase), NADH dehydrogenase I	3.88483e-08	5.30118e-09	7.02215e-11	3.84528e-17	5.34506e-11	2.3341e-16	3.77509e-06	2.50574e-09	8.60282e-12	3.3573e-08	1.02077e-07	3.58713e-06	2.78383e-07	3.96191e-13	4.1206e-16	3.77504e-08	8.91974e-12	8.44097e-11	2.68139e-16	1.12158e-10	9.17844e-33	2.97064e-06	8.35206e-08	6.52901e-08	1.33655e-08	1.75189e-10	3.00163e-11	2.09667e-10	4.20738e-16	1.87684e-05	1.21762e-05	4.99356e-09	8.06119e-10	4.48745e-07	2.21689e-09	1.83983e-26	6.15633e-12	3.11491e-06	1.76881e-06	5.07859e-10
M00143	M00143: Complex I (NADH dehydrogenase), NADH dehydrogenase (ubiquinone) Fe-S protein/flavoprotein	3.24008e-08	2.11418e-83	6.68684e-07	1.20051e-06	2.19898e-10	4.66006e-17	2.76707e-17	0	0	0.000626618	0	0.000638021	1.21691e-07	7.66484e-17	3.1103e-17	1.49374e-18	2.15689e-09	7.90078e-08	1.18836e-17	2.55279e-64	2.04638e-09	2.29938e-06	1.11177e-13	1.04083e-07	6.62259e-10	6.98242e-11	6.7163e-14	8.43871e-08	4.40721e-20	2.3087e-09	6.54457e-09	5.90215e-06	0	0	4.06964e-11	0	3.50387e-06	1.84406e-05	1.87972e-09	6.7328e-06
M00099	M00099: Sphingosine biosynthesis	0.000229972	0.000356221	2.01755e-05	9.65114e-06	0.000573128	3.02709e-06	5.54705e-07	0.000131301	0.00045275	0.000285038	4.4179e-05	0.000480405	3.28711e-05	0.000285573	4.91391e-11	2.04232e-05	4.71595e-06	1.20243e-08	2.04445e-06	0.000122007	0.000146878	0.000151236	5.42108e-05	7.39329e-05	9.69143e-05	0.000418867	0.000101683	0.000249184	0.00011846	7.16522e-05	0.000340284	0.000302396	0.000357313	0.000147836	0.000189397	0.000171767	2.9044e-06	0.000677571	8.75066e-05	4.69244e-05
M00096	M00096: C5 isoprenoid biosynthesis, non-mevalonate pathway	0.0219861	0.0205935	0.021741	0.0217789	0.0234081	0.0202551	0.0227142	0.02069	0.0222107	0.0215757	0.023013	0.0252727	0.020657	0.0188318	0.0201074	0.0206599	0.0204099	0.0225803	0.0222384	0.0195027	0.0252598	0.0213009	0.0219309	0.0220079	0.0235548	0.0248539	0.0229532	0.0224964	0.0210577	0.0210169	0.0260395	0.0268171	0.0228709	0.0202775	0.0232779	0.0242103	0.0211743	0.0251267	0.0218136	0.0204691
M00094	M00094: Ceramide biosynthesis	0.000208229	0.000294634	1.76603e-05	7.54893e-06	0.000807755	2.51393e-06	4.48958e-07	0.000114703	0.000441936	0.00027769	3.96732e-05	0.000489738	2.64254e-05	0.000315569	3.375e-11	1.91689e-05	3.84004e-06	9.34469e-09	1.53194e-06	0.00011894	0.000278287	0.000135259	4.34253e-05	6.02658e-05	7.23006e-05	0.000438787	9.42959e-05	0.000487437	0.000102732	6.2238e-05	0.00049191	0.000364458	0.000767407	0.000124141	0.00016979	0.000399491	2.30106e-06	0.0008236	7.08245e-05	4.33967e-05
M00095	M00095: C5 isoprenoid biosynthesis, mevalonate pathway	0.00193815	0.00178752	0.00161214	0.0015003	0.00152003	0.00142149	0.00180258	0.00173131	0.0013949	0.0016819	0.00166672	0.00171941	0.00179145	0.00108144	0.000973622	0.00190884	0.00238909	0.00194049	0.00209587	0.0013774	0.00235451	0.00183045	0.0020581	0.00163525	0.0018098	0.00267902	0.00159863	0.00201289	0.00166285	0.00157594	0.00168595	0.00199733	0.0019851	0.00157642	0.00135232	0.00232132	0.00150577	0.00175774	0.00155756	0.00209826
M00324	M00324: Dipeptide transport system	0.00167186	0.00145562	0.00184349	0.00299651	0.00134435	0.00174992	0.00156592	0.00166361	0.00174207	0.00151982	0.00226491	0.00154837	0.00136266	0.0064401	0.00564929	0.00264889	0.00198221	0.00221199	0.00131328	0.00506057	0.00148028	0.00172323	0.00144729	0.00188919	0.00141365	0.00207461	0.00162772	0.00117234	0.00215308	0.00172839	0.00108996	0.00194827	0.00103851	0.00161345	0.00252083	0.00232346	0.0015322	0.00135664	0.00148078	0.00194817
M00326	M00326: RTX toxin transport system	4.18651e-07	3.17149e-07	9.27419e-07	9.06271e-10	1.20738e-12	1.82222e-06	1.07819e-12	4.51887e-08	6.52743e-08	5.40618e-09	5.33291e-12	1.38702e-08	2.74512e-06	4.4556e-13	1.84684e-05	2.7353e-12	2.07354e-06	9.40243e-08	9.06836e-11	1.30842e-11	1.3564e-05	5.97923e-08	1.76308e-12	3.6387e-07	2.31515e-09	2.63456e-10	1.2305e-10	1.51779e-05	1.63933e-05	2.02585e-10	7.39103e-10	2.24324e-12	6.017e-09	3.72612e-12	1.6965e-09	1.28689e-06	1.49503e-06	6.96606e-06	3.91974e-05	2.93925e-13
M00321	M00321: Bicarbonate transport system	6.38978e-12	4.32793e-09	8.38427e-08	6.07301e-14	1.67527e-12	6.47747e-14	3.69774e-09	8.26001e-10	1.66059e-10	6.32775e-08	2.7966e-11	9.23513e-09	1.84981e-15	8.7301e-10	5.3391e-10	2.49825e-08	3.88131e-08	2.28242e-08	1.55013e-09	4.92209e-10	6.99899e-13	2.94517e-10	2.08319e-13	1.70824e-10	5.03023e-08	3.11149e-13	4.94181e-09	1.66206e-12	9.13716e-13	4.71588e-13	6.33058e-11	5.77688e-15	4.25556e-11	1.09924e-06	3.28347e-10	3.46357e-11	1.1729e-16	2.62743e-09	8.7805e-12	3.84366e-17
M00322	M00322: Neutral amino acid transport system	6.56988e-17	3.19172e-25	4.18114e-27	2.30258e-14	2.91596e-13	4.077e-14	2.193e-16	1.55155e-23	2.73127e-23	4.00101e-11	9.43485e-26	9.79861e-14	1.97447e-20	3.92864e-10	1.15409e-23	3.58217e-12	3.6155e-13	6.87731e-25	4.79359e-19	1.48588e-26	4.15726e-13	1.40578e-25	6.53821e-26	1.20707e-14	2.62976e-20	1.04703e-11	1.53937e-17	5.46048e-24	7.41997e-22	3.45106e-13	2.67056e-13	1.15003e-11	3.53336e-16	4.04558e-27	5.38465e-12	5.73075e-11	1.69692e-26	4.33668e-11	1.68303e-22	1.10685e-16
M00323	M00323: Urea transport system	5.845e-07	4.77573e-06	2.0581e-07	3.92143e-06	2.50754e-09	7.4479e-16	3.64356e-08	3.36341e-15	1.41699e-09	2.22801e-07	4.38142e-07	4.88107e-08	3.26586e-17	8.68979e-12	7.60303e-14	1.10564e-06	5.56085e-10	1.60971e-09	2.80929e-14	1.24226e-06	2.67612e-09	6.54699e-08	1.54196e-13	1.64849e-09	5.53545e-11	7.53573e-09	1.75113e-10	3.82396e-08	5.06324e-09	5.38531e-11	5.00963e-11	4.61693e-09	7.96583e-07	3.19538e-09	2.33682e-09	1.77988e-06	1.56343e-09	1.8665e-11	2.84996e-07	6.09421e-11
M00246	M00246: Nickel transport system	0.000796965	0.00102555	0.00160582	2.99031e-05	9.1114e-07	0.00184154	0.000580797	0.000740561	3.27551e-05	0.00119172	0.00137101	0.00128196	2.06432e-06	0.000747876	1.55688e-05	0.00196225	0.00224785	0.00149543	0.000781973	0.000521541	0.000531784	0.0012758	0.00106029	0.00134302	0.00150299	0.00174251	5.92551e-06	0.000851176	0.00084807	0.00215872	0.000110456	0.000537163	0.000357031	0.0015596	2.87399e-05	0.0017958	0.00134594	1.82852e-07	0.000911006	0.000995255
M00245	M00245: Cobalt transport system	0.00349017	0.00293966	0.00465519	0.00401592	0.00325794	0.00481883	0.00440434	0.00536933	0.00590859	0.00327929	0.00401974	0.00469714	0.0048099	0.00202084	0.00250267	0.0036155	0.00493558	0.00551572	0.00335973	0.00284766	0.00443469	0.00270632	0.00324162	0.0040057	0.00389262	0.00526298	0.00433184	0.00373975	0.00380946	0.00433084	0.00278439	0.00291721	0.00367233	0.00380476	0.00301449	0.00339894	0.00396909	0.00429974	0.00396463	0.00408213
M00029	M00029: Urea cycle	0.00347744	0.00400505	0.00399359	0.00282576	0.00634896	0.00439859	0.00401566	0.00534869	0.00446628	0.00406845	0.00442966	0.00418299	0.00490792	0.00241594	0.00307557	0.00412355	0.00267559	0.00521713	0.00399944	0.00278606	0.00455223	0.00412064	0.00472893	0.00322499	0.00459878	0.00468662	0.00530845	0.00411362	0.00302379	0.0044935	0.00571632	0.00440284	0.00599298	0.00366961	0.00441103	0.00510122	0.00386295	0.00593222	0.00379724	0.00317278
M00028	M00028: Ornithine biosynthesis, glutamate => ornithine	0.0131082	0.0154611	0.0164984	0.0159389	0.0149894	0.0150556	0.0163124	0.0153789	0.0161481	0.0178136	0.014483	0.019003	0.0156098	0.0133781	0.0127835	0.0159307	0.01513	0.0151283	0.0159229	0.0137476	0.0155348	0.017012	0.0153373	0.0167092	0.0165757	0.0152958	0.0153569	0.0125676	0.0148941	0.0162871	0.016408	0.0153449	0.0170918	0.0168444	0.0162084	0.0161477	0.0171992	0.0189333	0.0166132	0.015667
M00022	M00022: Shikimate pathway, phosphoenolpyruvate + erythrose-4P => chorismate	0.0218194	0.0206878	0.0207233	0.0194576	0.0210982	0.0209138	0.020902	0.0207079	0.0208234	0.0218979	0.0177546	0.023499	0.0200841	0.0166868	0.0167367	0.0198804	0.0223035	0.0182104	0.0208703	0.0169607	0.0228458	0.0229331	0.0214113	0.0223286	0.0200299	0.0219876	0.0206363	0.0225394	0.0227765	0.0207393	0.0221615	0.0216217	0.0220058	0.0227739	0.0194139	0.0214753	0.0207926	0.0231971	0.0215039	0.023832
M00026	M00026: Histidine biosynthesis, PRPP => histidine	0.0175025	0.0200739	0.0190236	0.0200113	0.0187494	0.0185555	0.0208993	0.0158831	0.0169412	0.0195422	0.0170048	0.0180498	0.0175471	0.01223	0.0122839	0.0171782	0.0216252	0.0170905	0.0223488	0.014183	0.0179654	0.0198963	0.0167247	0.0214235	0.0189707	0.0165662	0.0190633	0.016091	0.0185406	0.0185353	0.0195944	0.0175631	0.0196194	0.0212355	0.0175754	0.0192552	0.0196379	0.0211265	0.0213029	0.0222139
M00025	M00025: Tyrosine biosynthesis, chorismate => tyrosine	0.006193	0.00524668	0.00563113	0.00790741	0.00824912	0.00444426	0.00486415	0.00876067	0.00985959	0.00477422	0.00726508	0.00717507	0.00676742	0.00949923	0.00981933	0.00764002	0.00480813	0.00622494	0.00596325	0.00923457	0.00762896	0.00525553	0.00506305	0.00642668	0.00748805	0.00782562	0.00874707	0.00618189	0.0069886	0.00656536	0.00612333	0.00744636	0.00689626	0.00447006	0.00820064	0.00745648	0.00606263	0.00616533	0.00510846	0.00490229
M00117	M00117: Ubiquinone biosynthesis, prokaryotes, chorismate => ubiquinone	0.00337206	0.00274471	0.00246211	0.00484919	0.00350674	0.00311613	0.00250019	0.00402107	0.00360612	0.00275996	0.00252339	0.0031425	0.00249715	0.00920116	0.00818561	0.00415886	0.00233088	0.0029856	0.0025093	0.00788638	0.00376988	0.00304522	0.00285252	0.00279117	0.00308415	0.00401991	0.00382941	0.00360039	0.00305191	0.0027066	0.0035348	0.00421167	0.00330174	0.0025718	0.00511407	0.0044715	0.00290966	0.00362016	0.00239624	0.00237145
M00116	M00116: Menaquinone biosynthesis, chorismate => menaquinone	0.00192785	0.000379334	0.00232173	0.00192806	0.00303522	0.00199518	0.00289544	0.00449164	0.0021569	0.00515831	0.00336226	0.00502733	0.00320046	0.00306721	0.0019972	0.00394631	0.00260338	0.00247311	0.00345259	0.00236992	0.001517	0.00345133	0.00340171	0.00374261	0.00407881	0.00436591	0.00302532	0.00228021	0.00201286	0.003222	0.00345192	0.00552496	0.0027888	0.00336287	0.0021171	0.00248037	0.00451804	0.00352514	0.00351986	0.00396653
M00115	M00115: NAD biosynthesis, aspartate => NAD	0.0251346	0.0258592	0.0250112	0.0239923	0.0289495	0.0249304	0.0245522	0.0259102	0.025744	0.0243995	0.0253204	0.0265436	0.0250404	0.0182973	0.019684	0.0247552	0.0242124	0.0255404	0.0272576	0.0217567	0.0304074	0.0249662	0.0268939	0.0264713	0.02595	0.0247723	0.0276786	0.0274608	0.0243575	0.0265334	0.031663	0.030697	0.0314492	0.02387	0.0283236	0.0263575	0.0272287	0.0320453	0.0252802	0.0250407
M00114	M00114: Ascorbate biosynthesis, plants, glucose-6P => ascorbate	5.18201e-10	8.96195e-10	9.29455e-20	3.65171e-15	5.24378e-17	3.95905e-17	7.90858e-20	6.2634e-09	5.72598e-17	6.89017e-15	3.92863e-10	4.50686e-18	1.29924e-11	1.52273e-15	4.8373e-21	4.04984e-47	7.40526e-11	4.94546e-16	2.38084e-08	1.15486e-10	3.69317e-11	3.10438e-12	1.91001e-10	1.08312e-07	1.98621e-20	9.74806e-20	8.87667e-16	8.86562e-18	4.31982e-16	1.51626e-31	1.11608e-15	6.06482e-32	7.26887e-14	5.38977e-14	1.52698e-15	1.60421e-14	5.10387e-17	2.82629e-13	9.81009e-13	9.30862e-22
M00299	M00299: Spermidine/putrescine transport system	0.0171007	0.0180406	0.0175372	0.018251	0.0226037	0.0187488	0.0201456	0.0172877	0.0169749	0.0194335	0.0179575	0.0220117	0.017475	0.0147623	0.0155212	0.0179441	0.0195416	0.01908	0.0196016	0.0143514	0.0130346	0.0183246	0.0195926	0.0162365	0.0174093	0.0194272	0.0178305	0.0139433	0.0146217	0.0192792	0.0190082	0.0153251	0.0219452	0.0189656	0.0195762	0.0149701	0.0195201	0.0221387	0.020229	0.0202847
M00295	M00295: BRCA1-associated genome surveillance complex (BASC)	7.55642e-07	2.25288e-07	2.04198e-10	0.00026386	1.65457e-06	1.23865e-10	1.60935e-06	7.7858e-11	1.42767e-06	7.11087e-08	2.92635e-09	4.98756e-06	5.17067e-08	3.98458e-08	0.000139619	2.90631e-07	3.15824e-08	2.17828e-11	5.85361e-05	2.50922e-05	1.34782e-09	1.12966e-05	2.09402e-06	1.99441e-08	9.06546e-05	2.61067e-13	3.61814e-06	1.64395e-05	2.45533e-06	2.71158e-09	7.48805e-05	7.37571e-09	2.20431e-11	7.84573e-08	4.94633e-20	3.49619e-06	9.68869e-06	4.41098e-06	1.37337e-10	2.30154e-10
M00296	M00296: BER complex	0.000184983	5.5079e-05	0.000349296	0.000100707	6.55821e-06	3.23512e-06	2.47254e-05	0.000221851	0.000196484	3.11793e-05	1.91838e-06	1.3158e-05	1.17987e-05	1.50677e-05	2.10063e-06	3.90156e-05	2.83485e-05	3.59235e-05	9.33819e-06	1.31851e-05	7.6908e-07	0.000129095	4.12729e-06	8.12887e-06	2.33252e-06	2.04178e-07	8.05309e-06	3.31482e-05	4.74741e-05	3.64892e-05	1.50176e-06	1.70559e-09	7.2004e-06	5.64444e-05	5.84969e-08	1.06492e-07	5.91148e-06	1.72281e-08	9.76875e-06	1.95936e-06
M00290	M00290: Holo-TFIIH complex	0.000699394	0.000841186	0.000732654	0.000712363	0.00083322	0.000920689	0.000846481	0.000840789	0.000683281	0.000770943	0.000522672	0.000701796	0.000925864	0.00039406	0.000432217	0.000556277	0.000735533	0.000843768	0.000682615	0.000566629	0.000812269	0.000755319	0.000748974	0.00065428	0.000748949	0.000545848	0.000752301	0.000813305	0.000709197	0.000683919	0.0002112	0.000444783	0.000547383	0.000803107	0.000601396	0.000705223	0.000817804	0.000700425	0.000749113	0.000854491
M00119	M00119: Pantothenate biosynthesis, valine/L-aspartate => pantothenate	0.0183852	0.0214304	0.0203967	0.0179511	0.0198116	0.0217782	0.019418	0.0227991	0.0230664	0.0201987	0.0192841	0.0207329	0.0213505	0.0163849	0.0168333	0.0199357	0.0162879	0.0219776	0.0210728	0.0168554	0.0210491	0.0200911	0.0230345	0.0217202	0.0221824	0.0169486	0.0209165	0.0197913	0.0204715	0.0228245	0.0179138	0.0165193	0.0204494	0.0181426	0.0178466	0.0186966	0.0214102	0.0195365	0.0213274	0.0146713
M00059	M00059: Glycosaminoglycan biosynthesis, heparan sulfate backbone	2.07629e-05	2.47136e-05	7.29775e-05	3.91592e-06	3.00399e-06	5.83868e-06	7.38251e-06	2.53204e-06	3.63891e-05	1.08511e-05	6.29839e-07	7.04824e-07	2.00523e-06	4.89315e-06	1.00507e-06	3.55473e-07	5.90532e-05	3.25337e-10	5.14633e-07	1.62234e-06	3.93164e-06	7.34343e-06	3.22488e-06	3.73445e-08	1.68051e-07	4.5711e-06	8.21854e-07	7.01811e-06	1.43022e-05	0.000167591	2.43706e-06	1.80267e-06	3.28248e-06	1.46209e-05	3.51491e-08	1.19421e-06	2.5694e-05	1.28854e-06	7.32383e-05	9.63833e-08
M00056	M00056: O-glycan biosynthesis, mucin type core	4.51481e-11	2.4818e-12	3.33767e-09	9.49322e-13	1.19242e-14	1.14837e-07	1.86856e-09	1.24576e-05	2.33092e-12	2.12387e-12	6.65268e-06	2.40545e-13	6.25243e-10	2.04163e-12	1.91627e-09	6.46523e-14	2.63906e-15	4.6796e-06	1.8519e-12	2.26452e-10	4.81506e-05	9.43498e-20	3.568e-12	2.2187e-19	3.9064e-12	5.23264e-07	2.66054e-14	8.56762e-13	4.94606e-20	8.01474e-08	3.28736e-10	6.07381e-16	6.40113e-18	1.04215e-14	1.09675e-19	4.21894e-06	6.86357e-19	1.79635e-08	1.1292e-16	1.21559e-18
M00057	M00057: Glycosaminoglycan biosynthesis, linkage tetrasaccharide	0.000117457	0.000167652	3.95984e-06	2.02013e-05	9.47737e-05	3.35915e-06	6.94183e-05	0.000102961	2.07192e-07	1.29363e-05	1.90988e-06	0.000134586	8.91064e-05	8.4241e-07	1.74613e-05	0.000152368	0.000208113	0.000339781	4.02134e-05	5.36625e-06	6.90214e-06	1.71139e-05	7.80862e-07	0.000177949	8.4626e-05	0.000319703	6.37629e-08	0.000109031	2.82557e-05	6.62167e-05	8.49917e-05	0.000113078	0.000220103	3.78262e-05	0.000116091	0.000132684	1.09376e-06	1.63157e-05	0.000129102	6.94302e-08
M00055	M00055: N-glycan precursor biosynthesis	0.000629655	0.000780268	0.000796704	0.000524262	0.000555164	0.000672656	4.21241e-05	0.000695539	0.000778124	0.000603343	0.000183166	0.00050506	0.000659747	0.000383942	0.000430794	0.000567984	0.000579784	0.000638637	0.000696778	0.000176158	0.000695337	0.000673539	0.000698256	0.00058798	0.000728767	0.000537041	0.000641775	0.000714146	0.000617462	0.000644993	0.00071294	0.000581547	0.000625761	0.000620889	0.000531005	0.000454199	0.000659002	0.000423839	0.000612654	0.000548664
M00053	M00053: Pyrimidine deoxyribonuleotide biosynthesis, CDP/CTP => dCDP/dCTP,dTDP/dTTP	0.0132484	0.0131184	0.0140034	0.0124986	0.0120797	0.0112047	0.0122391	0.0135116	0.0129314	0.0130036	0.0142732	0.0121659	0.0139635	0.0151066	0.0160891	0.0123738	0.0124215	0.012483	0.0114289	0.0141751	0.0128931	0.0128502	0.0143498	0.0148476	0.0128818	0.0119948	0.0133669	0.0129073	0.0130148	0.0132863	0.0149394	0.0128988	0.012814	0.0145362	0.0119844	0.0114056	0.0131115	0.00868981	0.0125627	0.0120562
M00050	M00050: Guanine nucleotide biosynthesis, IMP => GDP/dGDP,GTP/dGTP	0.0223705	0.0225852	0.0243543	0.0205443	0.0181361	0.0223455	0.0202931	0.0246713	0.0242055	0.0215006	0.0243944	0.0205802	0.0232848	0.01992	0.0218234	0.0217111	0.0205753	0.0203325	0.0188905	0.0204828	0.0243206	0.0219765	0.0236937	0.0215437	0.0225109	0.0200796	0.0205419	0.0224257	0.0202701	0.0233685	0.0204749	0.0184093	0.0198874	0.0221206	0.0180766	0.0180925	0.0233267	0.0157758	0.0214235	0.0205422
M00051	M00051: Uridine monophosphate biosynthesis, glutamine (+ PRPP) => UMP	0.0323606	0.031239	0.0289698	0.0290399	0.0304658	0.0291123	0.0305954	0.0290896	0.0276346	0.0333018	0.0273268	0.0335616	0.0289393	0.0229325	0.0238001	0.03073	0.0318243	0.0288038	0.0306198	0.0259729	0.0315809	0.0324321	0.0317484	0.0309383	0.0313136	0.0306202	0.0297512	0.0323437	0.0302398	0.0303349	0.0314673	0.0295171	0.0326516	0.0327386	0.0279939	0.0296571	0.0308909	0.0339149	0.0320036	0.0329047
M00203	M00203: Glucose/arabinose transport system	2.92776e-12	1.35177e-44	1.6264e-21	2.20211e-16	1.22443e-31	1.91973e-17	7.05271e-34	1.35306e-37	1.34659e-49	9.49837e-17	1.25405e-14	5.07817e-20	1.83158e-24	1.48009e-35	2.91476e-15	5.92818e-22	6.17825e-16	3.97086e-17	8.07119e-15	1.81461e-32	7.39684e-31	9.32302e-33	5.14257e-21	1.02924e-16	4.36908e-11	1.52735e-18	4.71498e-32	6.63726e-15	3.79327e-26	2.34933e-33	7.72332e-16	7.06804e-33	5.52232e-17	3.89441e-18	1.4536e-18	7.19772e-19	7.51732e-20	1.33594e-14	4.29776e-18	6.58385e-18
M00202	M00202: Oligogalacturonide transport system	0.000482417	0.00074694	0.000388012	0.000717128	0.000594238	0.000396	0.000327475	9.65895e-06	1.92034e-06	0.000497398	0.00180639	0.000442944	5.79633e-05	0.000776717	0.000301807	0.00103238	0.000891831	7.39911e-05	0.000166875	0.000487675	0.000427563	0.00082016	0.000354217	0.000762789	7.88263e-05	0.000728091	1.3245e-05	0.000138436	0.000517864	0.000200751	1.89888e-06	0.000482781	7.40286e-05	0.000777388	0.000888238	0.00117329	0.000711934	0.000116248	0.000589889	0.00105351
M00201	M00201: alpha-Glucoside transport system	0.00032501	0.000190971	8.77654e-05	0.000234015	1.6388e-05	0.000268553	0.000292106	5.5253e-06	1.86903e-06	0.000215549	0.000327037	7.53748e-05	0.000206868	3.16838e-05	0.00010273	0.000126178	0.000428872	4.04386e-05	0.000124374	0.000127701	1.60146e-05	0.000257269	7.53759e-05	0.000166557	4.77384e-05	0.000161486	5.60472e-05	0.000119421	0.000352142	0.000437306	1.10794e-05	7.39479e-06	7.75885e-05	0.000277054	6.00296e-05	0.000164394	0.000209153	5.09104e-05	0.000361277	0.00040006
M00200	M00200: Sorbitol/mannitol transport system	0.000469857	0.000227706	0.000443164	0.000129368	0.000128785	0.000621703	0.000685223	8.68022e-06	7.27346e-08	0.000332193	0.000182206	0.000573661	0.000543133	3.6426e-05	0.00024639	0.000374301	0.000531663	0.000517781	0.000420085	0.000195616	0.000562206	0.00033887	5.21832e-05	0.000502355	0.000484967	0.000212174	1.06127e-05	0.000360324	0.000361646	0.000337035	0.000391742	8.10862e-05	0.000165806	0.000107978	2.21064e-05	0.000247966	0.000462855	0.000425495	0.000365763	0.000614775
M00207	M00207: Multiple sugar transport system	0.00756509	0.00713373	0.00631963	0.00693893	0.00598887	0.00735547	0.00723577	0.00449496	0.00414537	0.00672021	0.00638738	0.00538886	0.00579544	0.00504255	0.00572266	0.00528238	0.00844891	0.00514078	0.00655378	0.0058637	0.0049693	0.00592211	0.00580494	0.00659773	0.00532725	0.00596585	0.00493917	0.0058747	0.0072422	0.00597118	0.00481809	0.00433132	0.00437973	0.00732098	0.00484701	0.0054246	0.00631788	0.00601275	0.00680484	0.00938043
M00206	M00206: Cellobiose transport system	0.000485706	0.000348002	3.04876e-08	0.000300407	0.000125701	0.00047122	0.000299393	0.00022235	0.00013298	0.000464843	0.000501897	7.99866e-05	0.000415487	7.31984e-05	9.87421e-06	0.000482397	0.00054107	0.000512317	0.000327692	8.24732e-05	9.79623e-07	0.000203456	0.0002074	0.000176244	0.000308833	3.28843e-05	9.24155e-05	0.000618665	0.000400379	0.000434648	0.000190887	4.78585e-06	4.57966e-05	0.000554934	0.000232658	2.89626e-05	0.000238622	0.00030867	5.07726e-05	0.000117868
M00204	M00204: Trehalose/maltose transport system	4.28752e-11	3.74091e-11	5.11674e-09	1.61267e-07	2.15157e-05	3.67307e-08	1.61627e-07	5.51874e-09	2.28187e-13	5.04906e-08	3.09083e-13	3.49694e-08	1.01469e-12	2.95296e-12	1.37248e-13	2.39851e-11	2.35432e-08	8.13593e-07	2.63963e-09	4.66656e-11	4.0242e-10	3.92663e-16	1.78487e-10	6.18e-10	3.66493e-09	1.23607e-05	2.55252e-10	1.20216e-07	1.59446e-08	2.87413e-07	1.16825e-07	1.1997e-12	6.86192e-06	3.06835e-13	6.0975e-09	2.24721e-06	9.68916e-10	1.30164e-05	1.24765e-13	4.15351e-05
M00278	M00278: PTS system, sorbose-specific II component	1.63457e-06	2.66184e-14	0.000167802	2.70584e-06	4.81415e-07	9.9223e-05	1.30579e-10	1.34998e-07	1.2829e-05	4.26078e-05	0.000198745	2.62722e-10	1.24004e-09	5.80603e-12	7.02506e-11	0.000535018	5.35765e-05	2.94702e-07	6.25364e-12	0.000328658	2.74525e-15	8.14671e-08	4.32496e-06	0.000230798	3.20833e-12	4.79826e-07	2.90219e-06	7.94976e-06	1.23776e-21	6.08904e-12	7.58999e-09	0.000395668	2.53118e-07	4.85341e-08	0.000175335	0.000430411	0.000189288	1.1714e-08	6.81821e-07	1.67526e-06
