# Supplementary material for: Recent urbanization in China is correlated with a Westernized microbiome encoding increased virulence and antibiotic resistance genes
Source: Microbiome. 2017 Sep 15;5:121. doi: 10.1186/s40168-017-0338-7 (PMC5603068; doi:10.1186/s40168-017-0338-7)
Supplement: Supplementary file 24 — Supplementary zip file. Code and input tables used to generate the figures and tables in this paper. (ZIP 16846 kb) [file 40168_2017_338_MOESM24_ESM.zip › UrbanRuralChina/humann/inputData/04b-hit-keg-mpt-cop-nul-nve-nve.txt]

ID	NAME	kegg_merge_filter_human_081A-hit-keg-mpt-cop-nul-nve-nve	kegg_merge_filter_human_082A-hit-keg-mpt-cop-nul-nve-nve	kegg_merge_filter_human_083A-hit-keg-mpt-cop-nul-nve-nve	kegg_merge_filter_human_084A-hit-keg-mpt-cop-nul-nve-nve	kegg_merge_filter_human_085A-hit-keg-mpt-cop-nul-nve-nve	kegg_merge_filter_human_086A-hit-keg-mpt-cop-nul-nve-nve	kegg_merge_filter_human_091A-hit-keg-mpt-cop-nul-nve-nve	kegg_merge_filter_human_093A-hit-keg-mpt-cop-nul-nve-nve	kegg_merge_filter_human_094A-hit-keg-mpt-cop-nul-nve-nve	kegg_merge_filter_human_098A-hit-keg-mpt-cop-nul-nve-nve	kegg_merge_filter_human_099A-hit-keg-mpt-cop-nul-nve-nve	kegg_merge_filter_human_100A-hit-keg-mpt-cop-nul-nve-nve	kegg_merge_filter_human_101A-hit-keg-mpt-cop-nul-nve-nve	kegg_merge_filter_human_107A-hit-keg-mpt-cop-nul-nve-nve	kegg_merge_filter_human_108A-hit-keg-mpt-cop-nul-nve-nve	kegg_merge_filter_human_109A-hit-keg-mpt-cop-nul-nve-nve	kegg_merge_filter_human_10A-hit-keg-mpt-cop-nul-nve-nve	kegg_merge_filter_human_116A-hit-keg-mpt-cop-nul-nve-nve	kegg_merge_filter_human_118A-hit-keg-mpt-cop-nul-nve-nve	kegg_merge_filter_human_119A-hit-keg-mpt-cop-nul-nve-nve	kegg_merge_filter_human_11A-hit-keg-mpt-cop-nul-nve-nve	kegg_merge_filter_human_120A-hit-keg-mpt-cop-nul-nve-nve	kegg_merge_filter_human_13A-hit-keg-mpt-cop-nul-nve-nve	kegg_merge_filter_human_15A-hit-keg-mpt-cop-nul-nve-nve	kegg_merge_filter_human_18A-hit-keg-mpt-cop-nul-nve-nve	kegg_merge_filter_human_1A-hit-keg-mpt-cop-nul-nve-nve	kegg_merge_filter_human_20A-hit-keg-mpt-cop-nul-nve-nve	kegg_merge_filter_human_21A-hit-keg-mpt-cop-nul-nve-nve	kegg_merge_filter_human_24A-hit-keg-mpt-cop-nul-nve-nve	kegg_merge_filter_human_25A-hit-keg-mpt-cop-nul-nve-nve	kegg_merge_filter_human_28A-hit-keg-mpt-cop-nul-nve-nve	kegg_merge_filter_human_29A-hit-keg-mpt-cop-nul-nve-nve	kegg_merge_filter_human_31A-hit-keg-mpt-cop-nul-nve-nve	kegg_merge_filter_human_34A-hit-keg-mpt-cop-nul-nve-nve	kegg_merge_filter_human_35A-hit-keg-mpt-cop-nul-nve-nve	kegg_merge_filter_human_37A-hit-keg-mpt-cop-nul-nve-nve	kegg_merge_filter_human_39A-hit-keg-mpt-cop-nul-nve-nve	kegg_merge_filter_human_3A-hit-keg-mpt-cop-nul-nve-nve	kegg_merge_filter_human_6A-hit-keg-mpt-cop-nul-nve-nve	kegg_merge_filter_human_7A-hit-keg-mpt-cop-nul-nve-nve
RANDSID	RANDSID
START	START
GENDER	GENDER
VISNO	VISNO
STSite	STSite
Parent_Specimen	Parent_Specimen
Run ID	Run ID
Lane	Lane
SRS	SRS
Mean Quality	Mean Quality
Number of Quality Bases	Number of Quality Bases
Percent of Human Reads	Percent of Human Reads
Unique Non-Human Bases	Unique Non-Human Bases
InverseSimpson	InverseSimpson	77.9451	79.5693	80.0104	81.0977	76.8917	80.8446	79.1687	80.2375	78.8483	78.5753	80.6273	77.5903	81.3644	87.7609	85.5308	80.8383	77.7196	81.0338	79.4495	85.369	76.8518	78.7072	79.155	77.5756	79.1697	76.8537	78.8901	78.4538	78.8242	79.7127	75.976	76.8627	76.1453	78.1214	78.418	77.5711	79.0484	75.6724	78.8323	77.7802
Shannon	Shannon	4.55598	4.57222	4.57613	4.58609	4.54591	4.57833	4.56511	4.57292	4.55602	4.56198	4.57716	4.55518	4.58916	4.62852	4.6141	4.58316	4.5544	4.58602	4.56633	4.61836	4.54841	4.5624	4.56954	4.55446	4.57081	4.55069	4.56616	4.56506	4.56952	4.5681	4.54676	4.55601	4.53972	4.55707	4.56576	4.56096	4.5625	4.53372	4.5613	4.55456
Pielou	Pielou	0.808034	0.810914	0.811607	0.813374	0.806248	0.811998	0.809653	0.811037	0.808041	0.809098	0.811791	0.807892	0.813919	0.8209	0.818342	0.812854	0.807754	0.813361	0.809869	0.819097	0.806692	0.809173	0.810439	0.807765	0.810663	0.807095	0.80984	0.809643	0.810434	0.810183	0.806399	0.808039	0.805149	0.808227	0.809768	0.808916	0.809191	0.804085	0.808978	0.807781
Richness	Richness	1	1	1	1	1	1	1	1	1	1	1	1	1	1	1	1	1	1	1	1	1	1	1	1	1	1	1	1	1	1	1	1	1	1	1	1	1	1	1	1
ko05340	ko05340: Primary immunodeficiency	2.48481e-05	2.09119e-05	2.18918e-05	4.88168e-05	5.96819e-05	3.05969e-05	2.0883e-05	3.34325e-05	3.15646e-05	2.61271e-05	2.70471e-05	3.02398e-05	3.33525e-05	1.55784e-05	1.608e-05	1.95573e-05	2.60374e-05	2.93454e-05	4.94577e-05	2.38814e-05	3.06175e-05	2.10342e-05	3.15608e-05	2.34025e-05	2.92409e-05	2.57966e-05	3.29324e-05	2.77738e-05	3.58351e-05	3.43096e-05	3.78717e-05	3.05898e-05	4.34354e-05	1.94347e-05	3.73856e-05	2.37515e-05	3.09974e-05	3.01903e-05	3.11053e-05	3.05265e-05
ko00564	ko00564: Glycerophospholipid metabolism	0.00630647	0.00564131	0.00587725	0.00691074	0.00648469	0.00619313	0.00600055	0.00565905	0.00585915	0.00593495	0.00615003	0.00602991	0.00571797	0.00718695	0.0070357	0.00588071	0.00650286	0.00589709	0.00661274	0.0070658	0.00637827	0.00584677	0.00602972	0.00615795	0.0060184	0.00653789	0.00593121	0.00625705	0.0060826	0.00591319	0.0062265	0.00614312	0.00642617	0.00577131	0.00599805	0.00637979	0.00616246	0.00651473	0.00589758	0.00625508
ko00680	ko00680: Methane metabolism	0.00546597	0.00560689	0.00533495	0.0054769	0.00472463	0.00543303	0.00550106	0.00563074	0.00558065	0.00560932	0.00554116	0.00549941	0.00561788	0.00542936	0.00537157	0.0055493	0.00547753	0.00590288	0.00549032	0.00557385	0.00484531	0.0054861	0.00554678	0.00550806	0.00557427	0.00504302	0.00530157	0.00541739	0.00573369	0.00565839	0.00464382	0.00461457	0.00498261	0.00538766	0.00474749	0.00478917	0.00537382	0.00505689	0.00561032	0.00548946
ko00562	ko00562: Inositol phosphate metabolism	0.00319118	0.0030557	0.00315309	0.003016	0.00339858	0.00301276	0.00307334	0.00395176	0.00385941	0.00316209	0.0029266	0.00326635	0.0032557	0.00272692	0.00302736	0.00341669	0.00286516	0.00363418	0.00312601	0.00294149	0.00339381	0.00315833	0.00323417	0.0031962	0.003328	0.00347356	0.00354493	0.00348441	0.00352118	0.00320222	0.00339635	0.00359485	0.00326544	0.00303403	0.00332697	0.00320144	0.00289079	0.0034192	0.00309289	0.0030011
ko00563	ko00563: Glycosylphosphatidylinositol(GPI)-anchor biosynthesis	0.000624869	0.000744154	0.00066698	0.000615773	0.000678297	0.000673644	0.000660292	0.000657011	0.000693473	0.00075035	0.00060965	0.00058685	0.000725392	0.000491456	0.000541108	0.000506977	0.000596272	0.000704414	0.000551026	0.000592251	0.00068332	0.000680557	0.000658924	0.000642573	0.000665952	0.000545001	0.000692581	0.000796618	0.000672653	0.000640266	0.00066659	0.000620449	0.000622768	0.000632609	0.000658761	0.00059056	0.000595463	0.000585622	0.000732308	0.000639019
ko05100	ko05100: Bacterial invasion of epithelial cells	0.000292959	0.000232798	0.000287327	0.000353791	0.00020975	0.000309414	0.000321888	0.000202256	0.000224407	0.000391113	0.000304113	0.000273991	0.000235975	0.000379372	0.000422206	0.000236563	0.000319125	0.000262255	0.000220848	0.000420875	0.000234518	0.000287096	0.000341249	0.000308392	0.000234077	0.000357781	0.000205558	0.00029797	0.000268287	0.000257628	0.000213044	0.000200661	0.000299074	0.000299085	0.000244881	0.00023353	0.000276128	0.000241846	0.000296692	0.000350186
ko00440	ko00440: Phosphonate and phosphinate metabolism	0.00284945	0.0035006	0.00332083	0.00287926	0.00311883	0.00400934	0.00371612	0.00384681	0.00392497	0.00291473	0.0037853	0.00257281	0.00382266	0.00280287	0.00284323	0.00318523	0.00276275	0.00383323	0.00319768	0.0030737	0.00262219	0.00319797	0.00410452	0.00321229	0.00345045	0.00249743	0.00295181	0.00298364	0.0030917	0.00420279	0.00217293	0.00249603	0.00321494	0.0033931	0.00206564	0.00239614	0.00398573	0.00260018	0.00376625	0.0039231
ko00592	ko00592: alpha-Linolenic acid metabolism	0.000604369	0.000670259	0.000683474	0.00108357	0.000532611	0.000764566	0.000652394	0.000814617	0.000700461	0.000689801	0.00064636	0.000539687	0.000728633	0.00211503	0.00186019	0.000825028	0.000534477	0.000689152	0.000628304	0.00167386	0.000630232	0.000680119	0.000690159	0.000721139	0.000659566	0.000584059	0.000749038	0.000629607	0.000650432	0.000687566	0.000662541	0.000773654	0.000493372	0.000630868	0.00089608	0.000839062	0.00067667	0.000508688	0.00064441	0.000605369
ko00250	ko00250: Alanine, aspartate and glutamate metabolism	0.0193774	0.0186275	0.0179043	0.018277	0.0205125	0.0180826	0.0191395	0.0184042	0.0185919	0.018543	0.0177017	0.019659	0.0180262	0.0167661	0.0169841	0.0182006	0.018489	0.0178279	0.0182666	0.0182641	0.0195258	0.018883	0.0181024	0.0183684	0.0187496	0.01998	0.0190793	0.0184962	0.0180757	0.0183045	0.0199368	0.019658	0.020157	0.0191884	0.0193395	0.0198282	0.0178435	0.020739	0.0187388	0.0188469
ko04062	ko04062: Chemokine signaling pathway	1.18509e-05	1.46465e-05	1.39566e-05	1.47005e-05	1.65103e-05	1.75411e-05	1.46823e-05	2.15309e-05	2.13886e-05	1.85559e-05	1.40906e-05	1.05745e-05	1.72329e-05	8.26608e-06	1.09771e-05	6.57569e-06	1.85433e-05	1.09285e-05	1.39855e-05	1.16342e-05	1.33916e-05	1.53014e-05	1.97928e-05	2.17198e-05	1.24806e-05	1.69267e-05	1.02595e-05	1.25295e-05	2.56548e-05	9.62805e-06	1.29603e-05	1.15958e-05	1.30999e-05	1.1135e-05	1.57586e-05	1.38542e-05	1.87368e-05	1.04811e-05	1.98749e-05	1.38872e-05
ko04060	ko04060: Cytokine-cytokine receptor interaction	4.70469e-05	6.19279e-05	6.12673e-05	4.75433e-05	7.34744e-05	5.50166e-05	5.2075e-05	4.59548e-05	5.97296e-05	6.0108e-05	8.11738e-05	7.21237e-05	5.67983e-05	4.93086e-05	4.71023e-05	5.86876e-05	4.86791e-05	5.56915e-05	5.39752e-05	4.97529e-05	7.53543e-05	4.90136e-05	5.38764e-05	5.58414e-05	5.37346e-05	6.1053e-05	6.62045e-05	5.98436e-05	6.00311e-05	5.02825e-05	6.85944e-05	6.518e-05	6.36596e-05	4.90128e-05	5.32581e-05	6.68572e-05	5.2625e-05	5.92678e-05	4.8689e-05	5.98862e-05
ko00072	ko00072: Synthesis and degradation of ketone bodies	0.00327376	0.00289186	0.00279132	0.00376073	0.00292192	0.00277384	0.00322565	0.00254518	0.00241128	0.00354376	0.00290903	0.00343904	0.00328986	0.00610028	0.00507535	0.0032398	0.00342198	0.00290837	0.0034717	0.00381436	0.00278861	0.00330382	0.00296849	0.00308341	0.00296584	0.00320518	0.0027227	0.00331251	0.00334048	0.00276446	0.00375484	0.00275609	0.00276235	0.00321647	0.00325136	0.00308079	0.00320857	0.0029288	0.00313849	0.0033866
ko04940	ko04940: Type I diabetes mellitus	2.43633e-05	2.48908e-05	2.20367e-05	2.1919e-05	2.10774e-05	2.42962e-05	2.93493e-05	3.50828e-05	4.49435e-05	1.89711e-05	2.2349e-05	2.44998e-05	2.56225e-05	2.5037e-05	2.01234e-05	4.39401e-05	1.74802e-05	4.30599e-05	3.82862e-05	2.73246e-05	2.18351e-05	2.5491e-05	3.515e-05	2.37894e-05	4.13072e-05	1.823e-05	2.96561e-05	2.4408e-05	3.94002e-05	2.09162e-05	2.70483e-05	2.35233e-05	1.57606e-05	2.97426e-05	1.73423e-05	1.52945e-05	1.77415e-05	2.37996e-05	2.66075e-05	1.80793e-05
ko00010	ko00010: Glycolysis / Gluconeogenesis	0.0119969	0.0115642	0.0116333	0.0119363	0.010938	0.0114736	0.0118425	0.0115626	0.0115991	0.0116286	0.0118755	0.0111602	0.0114387	0.0123059	0.0124527	0.0115779	0.0129661	0.0116724	0.0112238	0.0120957	0.0109134	0.0116498	0.0110498	0.0118497	0.0107877	0.0118784	0.0111766	0.0117091	0.0125831	0.0113283	0.0107047	0.0107757	0.0108777	0.012223	0.0113566	0.0115699	0.011337	0.0111451	0.0118386	0.0130003
ko05412	ko05412: Arrhythmogenic right ventricular cardiomyopathy (ARVC)	9.38404e-06	7.99439e-06	1.1126e-05	8.64114e-06	9.16892e-06	4.67155e-06	5.50657e-06	4.9224e-06	8.79353e-06	5.76712e-06	8.04389e-06	8.15441e-06	6.36298e-06	4.38426e-06	5.685e-06	5.19896e-06	6.16097e-06	5.20711e-06	6.68967e-06	6.45742e-06	1.08647e-05	6.92813e-06	1.01168e-05	6.55803e-06	7.41822e-06	8.56192e-06	8.35492e-06	1.20338e-05	1.0627e-05	5.05754e-06	9.06394e-06	9.91897e-06	8.24131e-06	8.37721e-06	4.3683e-06	7.77568e-06	3.44126e-06	5.87526e-06	6.41033e-06	5.56122e-06
ko04650	ko04650: Natural killer cell mediated cytotoxicity	0.000132027	0.000148118	0.000159781	0.000135801	0.000189442	0.000138546	0.000142109	0.000165128	0.000169807	0.000127382	0.000136245	0.000171071	0.00014949	9.30953e-05	0.000114395	0.000201786	0.00015903	0.000138389	0.000157195	0.000123633	0.000213861	0.000137225	0.000138827	0.000148541	0.000160141	0.000189727	0.000169814	0.000158162	0.000147563	0.000124312	0.000211649	0.000201116	0.000173284	0.000142425	0.000177916	0.000182981	0.000147464	0.000169857	0.000146634	0.000133329
ko03450	ko03450: Non-homologous end-joining	0.000319338	0.000331249	0.00028714	0.000334356	0.000278998	0.0003805	0.000364813	0.000373434	0.000316559	0.000360559	0.00037542	0.000262987	0.00046038	0.000236777	0.000244937	0.000248998	0.000272376	0.000421084	0.000401012	0.000301789	0.000311462	0.00029556	0.000367979	0.000339624	0.000343855	0.00030924	0.000375245	0.000360218	0.000453862	0.000301608	0.000383485	0.00029877	0.000284475	0.000348593	0.000361288	0.000356854	0.000318799	0.00029563	0.000342509	0.000334631
ko00760	ko00760: Nicotinate and nicotinamide metabolism	0.0133966	0.0127125	0.0128667	0.0130123	0.0130678	0.01239	0.0125395	0.0124105	0.0126384	0.0131441	0.0128481	0.0136587	0.0129243	0.0121743	0.0131699	0.0129921	0.0130443	0.0122532	0.0129027	0.0126727	0.0140241	0.0129632	0.0128316	0.0131981	0.0130536	0.0129216	0.0130055	0.0132848	0.0126219	0.0128551	0.0135945	0.0136851	0.0134283	0.0129898	0.0135791	0.0133537	0.0131879	0.0135474	0.0129872	0.0131228
ko00920	ko00920: Sulfur metabolism	0.00877197	0.0100295	0.00940696	0.0100557	0.00883479	0.0104982	0.00979172	0.00959184	0.0096576	0.00974062	0.00943344	0.00850381	0.00962151	0.0101166	0.00972687	0.00966522	0.00923488	0.00968169	0.0103555	0.00964273	0.00846484	0.00966826	0.00971515	0.0102765	0.00942202	0.00870111	0.00927641	0.00879546	0.00871177	0.00981312	0.00890167	0.00950131	0.00898715	0.0100316	0.00865087	0.00877373	0.00990139	0.00897401	0.00981451	0.00974736
ko04144	ko04144: Endocytosis	0.000262903	0.000268265	0.000261043	0.000255324	0.000244456	0.000247317	0.000239406	0.000253568	0.000245135	0.000245505	0.000238473	0.000245784	0.000279902	0.000172508	0.00017071	0.000220439	0.000229927	0.000284741	0.00025634	0.000192161	0.000234654	0.000264426	0.000298251	0.000249405	0.000258479	0.000236259	0.000247971	0.000287496	0.000264423	0.000220154	0.000273738	0.000258272	0.000253986	0.000261363	0.000250857	0.000237006	0.000246968	0.000238816	0.000232722	0.000244307
ko04145	ko04145: Phagosome	0.000182586	0.000191498	0.000198182	0.000152686	0.000159838	0.000188165	0.000191275	0.000173782	0.000173423	0.000177956	0.000181638	0.000174374	0.000194683	0.000112667	0.000115402	0.000162387	0.000163021	0.000193481	0.000195793	0.000148477	0.000196796	0.000160544	0.000183119	0.000174541	0.0001852	0.000168354	0.000164143	0.000192771	0.00018904	0.000179331	0.000181961	0.000171493	0.00018267	0.000156059	0.000155984	0.000173672	0.000177922	0.000188741	0.000168104	0.000185621
ko04146	ko04146: Peroxisome	0.0007749	0.000881077	0.000781031	0.000748047	0.00065571	0.000719565	0.000759841	0.00080947	0.000829364	0.000791547	0.000765554	0.000730444	0.000864801	0.000920833	0.000909178	0.000863957	0.000654164	0.000904105	0.000837054	0.00096021	0.000658103	0.000912067	0.000910502	0.000863022	0.00092952	0.000636995	0.000837029	0.000780044	0.000882471	0.000801882	0.000672122	0.000643289	0.000666006	0.000742535	0.000685849	0.000634711	0.000760511	0.000581048	0.000787529	0.000670882
ko00600	ko00600: Sphingolipid metabolism	0.00452491	0.00554108	0.00624023	0.00421257	0.00488064	0.0070468	0.00498965	0.00625882	0.00536759	0.00515331	0.00662658	0.0045296	0.00608626	0.00445783	0.00378401	0.00499306	0.00406307	0.00700927	0.00507941	0.00452143	0.00455478	0.00452684	0.00536284	0.00461191	0.00461138	0.00443706	0.00550967	0.00480915	0.00426139	0.00606316	0.00488612	0.005465	0.00488803	0.00519771	0.00514519	0.00440107	0.00523867	0.00505992	0.00497262	0.00442735
ko04140	ko04140: Regulation of autophagy	0.000489328	0.000496855	0.000420476	0.000389047	0.000478429	0.000492861	0.000545738	0.000468573	0.000396243	0.000490927	0.000462153	0.000444412	0.000513355	0.000316488	0.000360209	0.000371361	0.000441199	0.000535667	0.000532775	0.000418187	0.000633445	0.000506728	0.000482895	0.000396622	0.000514845	0.000481048	0.000565268	0.000462304	0.000480683	0.000450332	0.000555243	0.000436291	0.000496506	0.000444068	0.000534799	0.000481605	0.00042709	0.000503165	0.000516788	0.000470629
ko04141	ko04141: Protein processing in endoplasmic reticulum	0.00111574	0.00103274	0.00103873	0.00102249	0.00111856	0.00107242	0.00106614	0.00110618	0.001064	0.00097169	0.00105519	0.0010264	0.00102303	0.000730387	0.00076722	0.000884801	0.00101264	0.0010654	0.00117801	0.000858548	0.00109214	0.000976453	0.00106581	0.00103559	0.0010568	0.00109595	0.00105773	0.00119518	0.00108652	0.00101769	0.00118173	0.00116508	0.0011131	0.00101777	0.00119686	0.00105389	0.000982609	0.00108543	0.00100261	0.00103388
ko04142	ko04142: Lysosome	0.000344236	0.000348121	0.000365017	0.000283999	0.000397179	0.000324648	0.000346495	0.000395019	0.000367069	0.000328266	0.000306887	0.000293932	0.000344511	0.000244064	0.000227187	0.000338376	0.000273606	0.000358496	0.000318497	0.000281306	0.000360118	0.00035643	0.000315874	0.000335172	0.000360171	0.000361731	0.000335605	0.000396598	0.000336964	0.00029031	0.000405953	0.000388405	0.000360888	0.000311416	0.000343613	0.000341461	0.000282952	0.000327082	0.000289977	0.000287003
ko00604	ko00604: Glycosphingolipid biosynthesis - ganglio series	0.000108749	0.000110856	0.00014015	9.76741e-05	0.000149009	0.000128559	0.000132731	0.000126572	0.00014719	0.000111916	9.95532e-05	9.59759e-05	0.00011791	6.82581e-05	7.29121e-05	0.000104327	0.000101479	0.000102108	9.81739e-05	7.48087e-05	8.09031e-05	0.000110077	0.000142936	0.000136676	0.000122291	7.52053e-05	0.000104075	0.000124044	9.0637e-05	9.62659e-05	0.000100392	9.92237e-05	7.95154e-05	0.00011108	6.434e-05	8.05584e-05	0.000100595	8.23651e-05	0.000150487	0.000102199
ko04260	ko04260: Cardiac muscle contraction	5.04992e-05	5.45366e-05	4.79793e-05	4.12271e-05	3.30587e-05	3.92452e-05	4.99115e-05	4.04575e-05	4.29877e-05	4.36404e-05	4.15279e-05	4.14767e-05	4.5984e-05	2.72239e-05	3.16731e-05	4.83998e-05	5.05409e-05	4.02439e-05	3.77642e-05	3.73815e-05	3.79665e-05	5.08489e-05	6.61025e-05	5.09027e-05	5.22562e-05	5.5271e-05	5.36952e-05	6.21248e-05	5.7058e-05	4.4059e-05	5.57363e-05	3.82496e-05	4.61592e-05	4.60091e-05	3.55048e-05	5.07622e-05	4.12352e-05	5.85034e-05	5.40578e-05	5.03094e-05
ko03040	ko03040: Spliceosome	0.000472812	0.000476588	0.000499884	0.000419933	0.000536443	0.000487137	0.000498634	0.000515773	0.000497504	0.000462734	0.000485962	0.000504929	0.000517374	0.000383207	0.000383658	0.000449333	0.000461034	0.000582938	0.000523809	0.000474826	0.000584154	0.000493257	0.000562687	0.000496146	0.000503722	0.000543593	0.000576943	0.000584257	0.000512405	0.00043181	0.000599803	0.00060239	0.000565281	0.000481559	0.000550769	0.000631922	0.000499934	0.000481089	0.000475814	0.000456875
ko04110	ko04110: Cell cycle	0.00022195	3.44023e-05	2.82463e-05	3.02706e-05	3.41337e-05	3.1107e-05	3.07642e-05	3.03748e-05	3.22533e-05	3.81655e-05	2.88816e-05	3.44823e-05	3.90846e-05	2.43966e-05	2.29818e-05	3.57701e-05	3.42263e-05	3.1202e-05	3.24131e-05	0.000174288	3.57926e-05	0.000229149	4.72444e-05	3.32753e-05	4.46389e-05	2.75569e-05	2.9894e-05	0.000262185	0.000237117	3.3789e-05	4.25184e-05	3.81905e-05	2.54926e-05	3.56463e-05	3.14142e-05	2.81892e-05	2.82508e-05	2.76748e-05	3.03147e-05	2.92535e-05
ko00523	ko00523: Polyketide sugar unit biosynthesis	0.0062635	0.00606857	0.00643162	0.00566594	0.00796383	0.00603257	0.00630526	0.00657441	0	0.00555035	0.00639411	0.00847696	0.00642624	0.00421723	0.00518495	0.00535369	0.00614973	0.0074562	0.00618084	0.00492159	0.00617689	0.00595388	0.00686493	0.00576017	0.00557407	0.00722022	0.00769123	0.00594778	0.00617501	0.00543964	0.00883905	0.00870705	0.00748666	0.00601133	0.00626378	0.00741042	0.00596677	0.00770332	0.00540989	0.00662622
ko04711	ko04711: Circadian rhythm - fly	7.15624e-05	2.71194e-05	2.96183e-05	3.12454e-05	1.11932e-05	8.60045e-06	1.64976e-05	1.92947e-05	1.27721e-05	2.84786e-05	3.00213e-05	2.32241e-05	2.48206e-05	2.84872e-05	3.05451e-05	5.0396e-05	2.98399e-05	2.80808e-05	1.67695e-05	1.39874e-05	4.15089e-05	2.74227e-05	3.56408e-05	3.59172e-05	3.5649e-05	3.35551e-05	1.42668e-05	3.89087e-05	1.45178e-05	2.17832e-05	2.08881e-05	3.00627e-05	1.4074e-05	3.70412e-05	4.34949e-05	2.11453e-05	2.48096e-05	7.40335e-06	8.13276e-06	1.63486e-05
ko02060	ko02060: Phosphotransferase system (PTS)	0.00312863	0.00304352	0.00350592	0.00484413	0.00234175	0.00338145	0.00309005	0.00347762	0.00386561	0.00295498	0.00443855	0.00245796	0.00250828	0.00684583	0.00569565	0.00405357	0.00571691	0.00244953	0.0033005	0.00602646	0.00329089	0.00385112	0.00301989	0.00360005	0.0020776	0.00390124	0.00276528	0.0024925	0.00386088	0.00337406	0.00217804	0.00252341	0.00212566	0.00404796	0.00334106	0.00410206	0.00379627	0.00289981	0.00377233	0.00560241
ko04712	ko04712: Circadian rhythm - plant	0.000103396	8.4747e-05	0.00010182	7.28815e-05	0.000104579	8.62131e-05	9.86156e-05	8.62183e-05	6.36886e-05	7.30316e-05	0.000150732	9.97092e-05	0.000113351	6.31742e-05	7.39132e-05	7.82442e-05	7.33974e-05	9.6997e-05	0.000113895	6.44095e-05	7.70732e-05	8.90913e-05	0.000103413	7.96803e-05	0.000108363	6.87542e-05	8.30911e-05	8.43203e-05	0.000115226	6.97673e-05	8.2282e-05	7.7151e-05	6.48407e-05	9.41003e-05	6.96794e-05	7.06224e-05	7.79424e-05	6.86011e-05	0.000103193	8.71859e-05
ko04930	ko04930: Type II diabetes mellitus	1.58583e-05	1.04656e-05	5.23107e-06	1.3919e-05	8.7973e-06	1.57374e-05	1.02991e-05	3.43505e-06	1.74967e-05	3.63923e-06	2.69713e-06	4.0256e-06	7.59413e-06	1.25613e-05	2.6056e-05	4.66447e-06	8.64598e-06	6.74483e-06	5.81623e-06	1.53342e-05	2.71588e-10	3.23628e-06	8.77147e-06	1.02415e-05	1.08621e-05	4.32642e-06	8.40521e-06	6.87797e-06	7.11145e-06	3.24895e-06	2.70094e-06	1.1725e-05	2.00101e-06	3.20019e-06	1.92035e-05	6.82517e-06	3.82092e-06	4.24815e-06	3.44643e-06	2.79259e-06
ko00513	ko00513: Various types of N-glycan biosynthesis	8.45384e-05	7.65787e-05	9.51597e-05	7.46074e-05	9.58531e-05	9.53383e-05	8.31826e-05	7.96123e-05	7.15459e-05	8.17361e-05	7.41546e-05	8.33878e-05	9.89969e-05	6.52818e-05	6.26668e-05	7.02602e-05	7.90199e-05	9.73746e-05	7.91959e-05	6.86179e-05	8.77085e-05	9.16708e-05	8.76015e-05	8.92592e-05	8.28357e-05	9.33164e-05	9.97128e-05	0.00010229	0.000100403	8.12819e-05	9.50536e-05	0.000100564	8.80495e-05	8.12467e-05	7.10073e-05	7.72664e-05	7.49618e-05	8.52125e-05	8.3943e-05	8.54109e-05
ko04970	ko04970: Salivary secretion	4.59648e-05	7.28308e-05	3.02615e-05	3.46331e-05	2.03373e-05	4.81032e-05	3.98707e-05	4.4041e-05	4.30937e-05	5.44517e-05	2.89041e-05	4.40156e-05	4.06365e-05	3.81192e-05	2.34682e-05	2.94385e-05	3.14213e-05	6.05267e-05	5.5085e-05	3.30036e-05	2.76378e-05	6.79676e-05	5.78609e-05	3.99305e-05	5.00788e-05	2.70455e-05	6.48342e-05	5.34074e-05	5.39025e-05	3.69284e-05	4.58397e-05	4.03562e-05	3.23027e-05	4.31225e-05	3.89404e-05	3.69705e-05	5.04413e-05	3.98404e-05	5.70073e-05	4.76122e-05
ko00511	ko00511: Other glycan degradation	0.011798	0.0156325	0.0172292	0.0121404	0.0108532	0.019531	0.014858	0.0174973	0.0153444	0.0143924	0.0174237	0.0115591	0.0179667	0.0138803	0.010647	0.0162229	0.0114309	0.0198158	0.0137678	0.0133019	0.0114274	0.0139119	0.0151574	0.0119433	0.0134318	0.010258	0.0154599	0.0133782	0.0120515	0.0175299	0.0110335	0.0135868	0.0112775	0.0143599	0.0129483	0.0099402	0.0148051	0.0103874	0.0144132	0.0122406
ko00510	ko00510: N-Glycan biosynthesis	0.00219618	0.00215612	0.00233968	0.0017981	0.00241407	0.00220543	0.00243055	0.00216556	0.00217808	0.00207571	0.00219459	0.00203121	0.00229405	0.00157571	0.0015411	0.00191187	0.00213732	0.00205118	0.00207084	0.00192287	0.0023006	0.00206633	0.00210454	0.00215003	0.00204198	0.00200428	0.00220355	0.00227007	0.00212106	0.00207656	0.00243235	0.00240625	0.00239532	0.00209527	0.00223266	0.00222682	0.00214805	0.00229112	0.00208417	0.00215518
ko05110	ko05110: Vibrio cholerae infection	2.20893e-05	3.58423e-05	3.28619e-05	3.30557e-05	4.31129e-05	2.69687e-05	2.72965e-05	4.11311e-05	2.78845e-05	2.82721e-05	4.89702e-05	2.57308e-05	3.08116e-05	3.5801e-05	3.19051e-05	1.98369e-05	2.57742e-05	3.59858e-05	3.21922e-05	3.27842e-05	2.47771e-05	2.75298e-05	5.98938e-05	3.96871e-05	3.84612e-05	2.22522e-05	2.40615e-05	3.37404e-05	3.1355e-05	1.90695e-05	2.46097e-05	2.63346e-05	2.78563e-05	3.01945e-05	2.16088e-05	2.07474e-05	2.21957e-05	1.86147e-05	2.76966e-05	2.7038e-05
ko04974	ko04974: Protein digestion and absorption	0.000767089	0.00086407	0.00106445	0.00073315	0.00117214	0.000886484	0.000847319	0.00112698	0.00120017	0.00102186	0.00104278	0.00103518	0.00100796	0.00074975	0.000728198	0.00130975	0.000735531	0.000973764	0.000800782	0.000620955	0.00113079	0.000967774	0.00131258	0.000862775	0.00121519	0.000876839	0.00106168	0.000973921	0.000681153	0.000990842	0.00110489	0.00106289	0.00120582	0.00100556	0.00100343	0.000875584	0.00108287	0.00116198	0.000866155	0.000692529
ko04976	ko04976: Bile secretion	4.78859e-05	5.53844e-05	5.06186e-05	4.93324e-05	8.08689e-05	3.52883e-05	5.003e-05	3.54173e-05	4.51767e-05	5.2931e-05	4.30177e-05	4.53193e-05	5.37385e-05	3.16121e-05	4.25729e-05	4.9661e-05	5.88137e-05	4.41608e-05	4.78976e-05	4.76113e-05	4.81172e-05	5.152e-05	5.05998e-05	5.03918e-05	5.17726e-05	4.32529e-05	4.66298e-05	5.71551e-05	5.50386e-05	4.73746e-05	7.61339e-05	6.34888e-05	5.11741e-05	5.06675e-05	7.29769e-05	6.27056e-05	3.99255e-05	4.77436e-05	5.47871e-05	5.58065e-05
ko00450	ko00450: Selenocompound metabolism	0.0159627	0.0158068	0.0149803	0.0161825	0.0144796	0.0164038	0.0163568	0.0144128	0.0143995	0.0156532	0.0152555	0.0154602	0.0152934	0.0136237	0.0143816	0.0156419	0.0165291	0.0144625	0.0163786	0.0139918	0.0148139	0.0157049	0.0148592	0.016284	0.0149439	0.0152306	0.0144903	0.0151524	0.01506	0.0158723	0.0145462	0.0151481	0.0145691	0.0160266	0.0139759	0.0144993	0.01597	0.0152304	0.0156759	0.0165469
ko00565	ko00565: Ether lipid metabolism	0.000369047	0.000292636	0.000176445	0.000472113	0.000214139	0.000271926	0.000325895	0.000290054	0.000350082	0.000273851	0.000342499	0.000672348	0.000335509	0.000778893	0.000703021	0.000262147	0.000284616	0.000326584	0.000261716	0.000612646	0.000286781	0.000328908	0.000281347	0.000319868	0.000319438	0.000274703	0.000297825	0.000381976	0.000298237	0.000311049	0.000222335	0.000358963	0.000288983	0.000262744	0.000214216	0.000242925	0.000310113	0.000217892	0.000239211	0.0002147
ko00904	ko00904: Diterpenoid biosynthesis	3.55089e-05	2.98276e-05	3.7625e-05	3.2028e-05	1.6554e-05	2.87932e-05	2.64273e-05	3.64512e-05	3.08433e-05	3.55643e-05	2.24743e-05	2.63796e-05	3.52455e-05	3.3511e-05	1.90287e-05	5.0905e-05	1.80366e-05	3.03647e-05	2.82857e-05	2.30621e-05	2.30665e-05	3.06433e-05	4.21409e-05	2.95988e-05	3.55055e-05	2.29879e-05	2.91907e-05	2.90138e-05	4.65478e-05	2.43267e-05	2.17286e-05	1.82616e-05	2.32092e-05	3.61565e-05	2.08166e-05	1.52427e-05	3.00526e-05	2.27725e-05	3.10931e-05	1.82158e-05
ko04075	ko04075: Plant hormone signal transduction	6.19554e-05	8.56625e-05	7.21736e-05	5.64512e-05	5.92538e-05	6.44213e-05	6.09352e-05	7.32121e-05	8.63004e-05	6.48688e-05	6.13713e-05	6.20579e-05	6.76529e-05	4.38388e-05	4.52725e-05	4.71354e-05	5.79154e-05	8.08746e-05	6.10862e-05	5.26012e-05	6.82469e-05	5.99625e-05	7.69984e-05	5.26306e-05	7.68027e-05	4.80817e-05	6.67311e-05	5.67626e-05	6.81113e-05	6.17898e-05	6.23941e-05	5.91472e-05	5.53895e-05	7.20907e-05	6.0501e-05	5.89575e-05	6.17611e-05	5.6515e-05	6.3524e-05	5.90115e-05
ko00300	ko00300: Lysine biosynthesis	0.0171717	0.0162971	0.0159516	0.0165368	0.0178787	0.015603	0.0167028	0.015033	0.0159625	0.016965	0.0156418	0.0176424	0.0158274	0.0141182	0.0146385	0.0162637	0.0178843	0.0149991	0.0165407	0.0152745	0.017826	0.0169304	0.0162751	0.0175818	0.0162876	0.0180045	0.0168007	0.0164872	0.0168078	0.0166155	0.0174894	0.017986	0.0180531	0.0171761	0.0174713	0.0177584	0.0169554	0.0185327	0.0172084	0.017516
ko00905	ko00905: Brassinosteroid biosynthesis	6.90864e-05	9.31134e-05	0.000129445	7.36409e-05	4.96227e-05	6.14607e-05	9.70288e-05	8.5304e-05	0.000123862	8.11401e-05	0.000107486	8.28007e-05	0.000101666	7.72084e-05	6.03182e-05	0.000107847	9.34676e-05	8.70808e-05	0.000102434	6.80805e-05	4.45569e-05	0.000120719	0.000138321	6.72433e-05	9.97373e-05	3.10977e-05	7.29187e-05	5.44115e-05	8.80268e-05	0.000104097	3.47847e-05	5.70209e-05	7.06532e-05	8.20099e-05	4.84641e-05	4.97154e-05	9.84427e-05	2.61436e-05	0.000117849	0.000110676
ko00196	ko00196: Photosynthesis - antenna proteins	0.000126686	0.000183733	0.000128582	0.000140036	0.000133126	0.000152773	0.000152128	0.000170699	0.000117891	0.000151503	0.000153181	0.000164539	0.000204433	0.000112081	0.000163205	0.000148458	0.000132478	0.000169744	0.000166331	0.000115726	0.000188596	0.000148899	0.000182386	0.000215509	0.000146592	0.000213733	0.000149676	0.000212536	0.000153203	0.000128608	0.000106051	0.000198589	0.000182725	0.000146355	9.34214e-05	0.000149512	0.000161995	0.000186104	0.000139629	0.000119178
ko00195	ko00195: Photosynthesis	0.00036283	0.000394121	0.000441104	0.000358272	0.000295184	0.000383699	0.000419766	0.000411018	0.000392427	0.000412374	0.000379236	0.000375176	0.00066979	0.000255543	0.000234558	0.000331426	0.000389192	0.000403349	0.000341268	0.000322951	0.000296364	0.000371064	0.00040198	0.000369591	0.000442298	0.000260798	0.000313447	0.000286806	0.000407578	0.000356974	0.000284715	0.000290523	0.000315034	0.000405779	0.000289951	0.000280268	0.000379721	0.000293475	0.000361204	0.00037583
ko05416	ko05416: Viral myocarditis	1.20822e-05	6.77774e-06	2.31e-06	4.7194e-06	2.60321e-06	4.92734e-06	3.58019e-06	6.88912e-06	1.38643e-06	2.67915e-06	3.57072e-06	1.04892e-05	1.00904e-05	2.2222e-06	8.09115e-07	2.74132e-06	4.37914e-06	7.21624e-06	6.42148e-06	3.29932e-06	2.30249e-05	2.71681e-06	2.3164e-06	4.02066e-06	8.77662e-06	6.41523e-06	1.08786e-05	1.30118e-05	4.61792e-06	9.87767e-06	5.54765e-06	5.41309e-06	6.29699e-06	3.33721e-06	3.12426e-06	1.02803e-05	6.11854e-06	3.2528e-06	4.05415e-06	4.08387e-06
ko00260	ko00260: Glycine, serine and threonine metabolism	0.0118904	0.0115012	0.0111779	0.0115915	0.0117261	0.0110075	0.0114599	0.0124911	0.0121736	0.0120182	0.011447	0.0121192	0.0113717	0.0116155	0.0114879	0.0120807	0.0114656	0.0117486	0.0118674	0.0115947	0.0114132	0.0117892	0.0119868	0.0116688	0.0122249	0.0118503	0.0115186	0.0117031	0.0120602	0.0114463	0.0112696	0.010711	0.0115607	0.0118441	0.0111108	0.0110368	0.0111167	0.0120368	0.0117161	0.0113823
ko00190	ko00190: Oxidative phosphorylation	0.00604954	0.00579382	0.00583592	0.00566206	0.00620024	0.00572597	0.00574405	0.00600972	0.00610193	0.0059007	0.00575123	0.00607989	0.00603407	0.0058341	0.00598412	0.00608299	0.00548687	0.00602287	0.00555043	0.00596822	0.00604884	0.00603547	0.00620343	0.00565562	0.00617814	0.00571609	0.0060634	0.00609052	0.00575473	0.00613272	0.00599124	0.00602092	0.00596928	0.00572103	0.00598431	0.00570005	0.0060636	0.0060361	0.00574156	0.00553368
ko03440	ko03440: Homologous recombination	0.0167879	0.0156761	0.0151802	0.0157435	0.0163751	0.0149848	0.0154957	0.0146597	0.0151618	0.0156908	0.014555	0.0166616	0.0146618	0.0147223	0.015779	0.0153482	0.0162949	0.0140324	0.0155042	0.0154169	0.0176888	0.0156108	0.0153826	0.016835	0.0159405	0.0176364	0.0153409	0.0174352	0.0162772	0.0150095	0.0174331	0.0173869	0.01697	0.0156644	0.0166766	0.0171453	0.0158469	0.0169091	0.0157647	0.0158692
ko00750	ko00750: Vitamin B6 metabolism	0.0134805	0.0140114	0.0131401	0.0138084	0.016458	0.0135036	0.0135455	0.0150655	0.0147255	0.0138828	0.0131863	0.0151875	0.0141693	0.0133228	0.013051	0.0141734	0.0137426	0.0153064	0.0145897	0.0129485	0.0158404	0.0140405	0.0148339	0.0141947	0.0149402	0.0151023	0.0151773	0.013945	0.013808	0.0137217	0.0160755	0.0155189	0.0161109	0.0133326	0.0162782	0.0161908	0.0141636	0.0170056	0.0136555	0.0121497
ko04626	ko04626: Plant-pathogen interaction	0.000813019	0.000728995	0.000682209	0.00073228	0.0007381	0.000688827	0.000729407	0.0006536	0.000656079	0.000760635	0.000775172	0.000851988	0.000669504	0.000599369	0.000766683	0.000761374	0.000828479	0.000600567	0.000690034	0.000687153	0.000812396	0.000717313	0.000681985	0.000823481	0.000713392	0.000854403	0.000694205	0.000822988	0.000863977	0.000725943	0.000756637	0.000794066	0.000763226	0.00075801	0.000742982	0.000784418	0.000780698	0.000776564	0.000761303	0.000819955
ko00311	ko00311: Penicillin and cephalosporin biosynthesis	0.000813017	0.00116858	0.00221394	0.00078355	0.00146171	0.00185642	0.00162686	0.00181914	0.00222331	0.00107219	0.00231526	0.00130401	0.00207664	0.0017925	0.00152293	0.00110313	0.000734015	0.00182385	0.00135089	0.00172347	0.000979086	0.00107898	0.00114674	0.00091471	0.0010133	0.00107216	0.00141819	0.000956312	0.00104995	0.00166585	0.00143118	0.00136805	0.00127335	0.00109091	0.00122085	0.0010628	0.0011125	0.00131601	0.00138768	0.000916115
ko04664	ko04664: Fc epsilon RI signaling pathway	8.67151e-06	1.0637e-05	5.50426e-06	1.0682e-05	1.58124e-05	1.24946e-05	1.14893e-05	7.87373e-06	1.12926e-05	1.68265e-05	6.17519e-06	1.90355e-05	1.64842e-05	1.65274e-05	6.76841e-06	5.73379e-06	9.74046e-06	8.75907e-06	1.2921e-05	7.03115e-06	7.1943e-06	5.78192e-06	4.30319e-06	4.97125e-06	9.08205e-06	8.32511e-06	6.30668e-06	9.18447e-06	9.98495e-06	1.17384e-05	8.55445e-06	9.53633e-06	1.12408e-05	6.75161e-06	6.83044e-06	1.96055e-05	6.89542e-06	1.04526e-05	1.65918e-05	8.86588e-06
ko00591	ko00591: Linoleic acid metabolism	8.07119e-05	7.7813e-05	0.000122284	0.000116335	0.000174345	9.93153e-05	0.000110751	7.79584e-05	6.79825e-05	8.09853e-05	0.000109946	0.000111541	9.1153e-05	5.13191e-05	4.89393e-05	8.58307e-05	0.000124734	0.000106524	0.000156313	6.66158e-05	0.000151794	9.36606e-05	0.000114386	0.000118665	8.26815e-05	4.68369e-05	6.29563e-05	8.35257e-05	9.40941e-05	8.08681e-05	0.000116955	2.61949e-05	0.000121387	0.000129311	5.0727e-05	6.74855e-05	0.000104299	9.89858e-05	0.000109416	0.000104179
ko04666	ko04666: Fc gamma R-mediated phagocytosis	6.44965e-06	6.08305e-06	4.6386e-06	5.16516e-06	5.59129e-06	6.888e-06	5.83531e-06	4.03035e-06	3.97483e-06	5.33094e-06	6.45759e-06	4.10498e-06	5.62527e-06	3.47036e-06	3.58253e-06	5.77106e-06	8.60123e-06	5.49547e-06	3.1166e-06	4.83179e-06	5.62459e-06	7.17192e-06	7.07125e-06	5.02557e-06	6.03781e-06	4.42711e-06	4.08e-06	7.30611e-06	8.05284e-06	4.85772e-06	4.28797e-06	2.58863e-06	3.1704e-06	8.35961e-06	2.3875e-06	3.84207e-06	5.31185e-06	4.11743e-06	4.02104e-06	9.39635e-06
ko00062	ko00062: Fatty acid elongation in mitochondria	0.00021156	0.000226889	0.000199956	0.000226535	0.0004002	0.000267964	0.000279652	0.000264117	0.000162048	0.000289113	0.000188911	0.000346037	0.000213118	0.000141361	0.000153429	0.000224713	0.000289013	0.00033248	0.000306144	0.000241675	0.000250549	0.000229352	0.00021479	0.000286845	0.000304565	0.000280869	0.000344856	0.000313263	0.000354694	0.000291885	0.00039894	0.000357092	0.000220635	0.000231598	0.000464714	0.000359236	0.000176565	0.000229293	0.000211102	0.000288498
ko00061	ko00061: Fatty acid biosynthesis	0.0147901	0.0152073	0.0158247	0.0145167	0.0140529	0.0157159	0.016124	0.0149281	0.0151272	0.0143211	0.0158417	0.0140029	0.015866	0.0133436	0.0125962	0.014269	0.0155345	0.0145055	0.0152817	0.0140065	0.0142823	0.0146903	0.0146174	0.0147869	0.0141811	0.0141588	0.013597	0.0143608	0.0145238	0.0150062	0.0138188	0.0133611	0.0140547	0.0147196	0.0131408	0.0143896	0.0152732	0.0134125	0.0151959	0.0164017
ko04662	ko04662: B cell receptor signaling pathway	2.72058e-05	1.44544e-05	2.0518e-05	2.0518e-05	1.35464e-05	3.45432e-05	2.75172e-05	2.16239e-05	1.28665e-05	2.74271e-05	2.93667e-05	1.21898e-05	1.83078e-05	1.67448e-05	1.37676e-05	2.4118e-05	2.51358e-05	2.95127e-05	5.27251e-05	1.70156e-05	2.66523e-05	2.08461e-05	1.28393e-05	1.77572e-05	1.35115e-05	1.98764e-05	2.00945e-05	1.74529e-05	2.42099e-05	1.99158e-05	1.34362e-05	1.21193e-05	2.41273e-05	1.73228e-05	1.33829e-05	1.19208e-05	1.31411e-05	1.83753e-05	2.2256e-05	2.75172e-05
ko03070	ko03070: Bacterial secretion system	0.00856263	0.00834609	0.0077419	0.00924009	0.00756324	0.00765277	0.00830827	0.00800402	0.00798335	0.0085102	0.00775617	0.00820149	0.0078738	0.00922514	0.0102348	0.0081685	0.00828938	0.00762558	0.00831916	0.00983367	0.00817066	0.0081742	0.00827964	0.00853035	0.00848316	0.00845168	0.0081139	0.00896319	0.00893625	0.00792208	0.00815772	0.00757274	0.00760655	0.00828293	0.00810024	0.00832666	0.00822722	0.00754169	0.00810141	0.00846445
ko00253	ko00253: Tetracycline biosynthesis	7.52671e-06	1.25127e-05	1.33341e-05	8.23346e-06	1.1212e-05	2.14762e-05	1.24816e-05	6.1444e-06	1.8502e-06	6.02155e-06	4.90753e-06	8.78601e-06	7.18635e-06	3.32979e-06	4.26561e-06	1.23275e-05	6.62707e-06	4.20228e-06	2.50954e-06	7.54853e-06	5.73047e-06	7.81102e-06	4.71574e-06	1.2132e-05	7.26765e-06	6.86754e-06	7.6365e-06	6.68682e-06	8.0321e-06	8.44083e-06	4.56083e-06	1.28476e-05	6.84445e-06	8.35133e-06	9.99092e-06	8.85641e-06	9.05548e-06	1.05629e-05	3.00924e-06	7.06358e-06
ko05211	ko05211: Renal cell carcinoma	1.02072e-05	6.52841e-06	7.02291e-06	5.20216e-06	1.2012e-05	6.25958e-06	6.60305e-06	3.83951e-06	3.48809e-06	6.21799e-06	9.92962e-06	1.27966e-05	4.71432e-06	5.24105e-06	6.04178e-06	2.54398e-06	7.26548e-06	9.15314e-06	4.23604e-06	7.97195e-06	7.91666e-06	5.54628e-06	4.14447e-06	6.93548e-06	4.56534e-06	6.56544e-06	1.2528e-05	5.18201e-06	4.83279e-06	5.36453e-06	8.92338e-06	1.45548e-05	4.81319e-06	2.60059e-06	1.02994e-05	1.08142e-05	4.21628e-06	1.41902e-05	3.6632e-06	4.7358e-06
ko04370	ko04370: VEGF signaling pathway	1.07727e-07	1.05296e-06	4.29663e-07	4.7145e-07	4.45188e-07	1.23569e-06	9.7752e-07	4.8583e-07	2.1238e-13	8.83439e-07	0	4.09687e-07	7.70841e-11	3.72571e-07	2.49746e-06	3.74454e-12	3.43101e-06	1.38341e-06	5.70401e-07	3.96592e-07	9.39777e-07	2.23487e-06	1.50576e-07	9.20108e-07	2.93675e-11	4.24927e-07	3.05921e-06	7.24497e-07	8.87712e-07	4.54321e-07	6.15261e-06	5.22911e-06	1.08372e-06	5.65983e-07	1.00991e-06	1.11341e-06	8.63981e-07	1.00068e-05	4.1829e-07	9.69788e-07
ko04730	ko04730: Long-term depression	4.83916e-06	1.00017e-06	4.20152e-06	1.06993e-05	3.84351e-06	3.4115e-06	1.06865e-06	3.97238e-06	1.34184e-06	3.99361e-06	5.01231e-06	1.9049e-06	2.5762e-06	4.92719e-06	6.31909e-07	6.26601e-06	3.31051e-06	2.16628e-05	2.36576e-07	1.00877e-06	4.34493e-06	4.43609e-06	4.57214e-06	3.08396e-06	4.61288e-06	2.84463e-06	2.30377e-06	4.4422e-06	1.38088e-06	1.9425e-06	3.86933e-06	3.205e-06	5.26995e-06	1.28206e-06	2.19433e-06	7.25983e-07	2.66418e-06	4.00203e-06	2.48296e-06	4.98801e-06
ko04740	ko04740: Olfactory transduction	7.30638e-05	7.52587e-05	5.13344e-05	4.34736e-05	5.83307e-05	7.06932e-05	5.15271e-05	6.05149e-05	5.74261e-05	6.45132e-05	6.01375e-05	5.21541e-05	6.18896e-05	5.97527e-05	5.55858e-05	7.0482e-05	4.8496e-05	5.46614e-05	4.0709e-05	5.6685e-05	7.07757e-05	5.695e-05	5.95663e-05	5.42188e-05	6.07048e-05	5.11682e-05	5.04006e-05	6.40465e-05	5.82897e-05	5.79635e-05	7.83423e-05	6.13922e-05	7.52944e-05	8.82989e-05	7.02994e-05	6.51116e-05	5.85094e-05	7.39634e-05	5.43029e-05	5.01515e-05
ko00380	ko00380: Tryptophan metabolism	0.00229703	0.00223865	0.0022099	0.00250517	0.00213444	0.00218572	0.00224939	0.00220882	0.00212379	0.00242609	0.00224663	0.00237263	0.00234684	0.00308044	0.00304282	0.00243328	0.00225475	0.0023876	0.00225495	0.002843	0.00222171	0.00236909	0.00229575	0.00222861	0.0024865	0.00228589	0.00217043	0.00230912	0.00264029	0.00205625	0.00213724	0.00216958	0.00207617	0.0022835	0.00221028	0.00227655	0.00219788	0.00209371	0.00213846	0.00234534
ko00500	ko00500: Starch and sucrose metabolism	0.01265	0.0127545	0.0139122	0.0136578	0.0154519	0.0146312	0.0140036	0.0132465	0.0127542	0.013213	0.0132994	0.0122492	0.0140974	0.012058	0.012965	0.0122998	0.0139136	0.0147576	0.0139607	0.012619	0.0132027	0.0127907	0.013056	0.0132235	0.0117008	0.0135678	0.0134375	0.0123051	0.013232	0.0138871	0.0139951	0.0141344	0.0149628	0.0137446	0.0142448	0.0139481	0.013133	0.0149439	0.0136805	0.0138828
ko05120	ko05120: Epithelial cell signaling in Helicobacter pylori infection	0.000863168	0.00081778	0.000831687	0.000835641	0.000919359	0.000810057	0.000835872	0.000801432	0.000844797	0.000899773	0.00083616	0.000905314	0.000810265	0.000709034	0.000745348	0.000857628	0.000916575	0.000783144	0.000823649	0.000748746	0.000942719	0.000915297	0.00084461	0.000926859	0.000877674	0.000916567	0.000847629	0.000916495	0.000891819	0.000841335	0.000936116	0.000930693	0.000952684	0.000867966	0.00086668	0.000904785	0.000882728	0.000915397	0.000851072	0.000899005
ko00590	ko00590: Arachidonic acid metabolism	0.00104242	0.00110788	0.00114485	0.00087101	0.00153814	0.00126989	0.000979437	0.00119088	0.0011892	0.00084502	0.0012345	0.00112738	0.00119816	0.00125851	0.0012606	0.000860131	0.000657745	0.00124101	0.00101135	0.00111291	0.0012801	0.000888157	0.000943132	0.000822283	0.000953725	0.00121793	0.00121096	0.00126112	0.000854323	0.00111974	0.00144685	0.00145229	0.00115219	0.000814096	0.00139558	0.00143299	0.000940755	0.00110854	0.00101478	0.000814465
ko00310	ko00310: Lysine degradation	0.00239305	0.00258001	0.00239384	0.00267961	0.00222438	0.00260017	0.00244851	0.00245956	0.00228725	0.00238546	0.00231124	0.00225019	0.00250541	0.00497907	0.00305049	0.00249994	0.00230946	0.00233335	0.00252182	0.00346302	0.00227289	0.00255998	0.00220157	0.00246565	0.00244813	0.0021562	0.00234924	0.0025113	0.00266358	0.00223593	0.0021978	0.00229521	0.00218822	0.00231198	0.0024986	0.00236384	0.00231266	0.00226541	0.00241715	0.00247243
ko04966	ko04966: Collecting duct acid secretion	2.46461e-05	3.04485e-05	1.27538e-05	1.6895e-05	1.04102e-05	1.1427e-05	1.17677e-05	1.9555e-05	1.59704e-05	9.54877e-06	2.00262e-05	1.54403e-05	1.4962e-05	8.52688e-06	1.53869e-05	1.51494e-05	3.30576e-05	1.93927e-05	1.88363e-05	1.56196e-05	6.54221e-06	3.72236e-05	1.48029e-05	1.96713e-05	2.66138e-05	2.70555e-05	4.24496e-05	1.7079e-05	3.19299e-05	2.83836e-05	2.56262e-05	3.19673e-05	4.34403e-05	1.49375e-05	1.21235e-05	2.85047e-05	1.83242e-05	9.74266e-06	2.2719e-05	2.19699e-05
ko05322	ko05322: Systemic lupus erythematosus	5.88926e-05	4.94172e-05	5.32563e-05	5.85185e-05	5.48328e-05	5.1199e-05	5.79255e-05	5.96044e-05	4.01642e-05	5.90883e-05	3.93682e-05	4.8687e-05	6.42395e-05	4.43285e-05	4.78881e-05	8.64935e-05	5.23951e-05	5.81452e-05	6.87555e-05	4.65172e-05	5.19704e-05	6.15425e-05	5.0447e-05	5.28254e-05	5.56342e-05	4.58031e-05	5.26214e-05	5.12798e-05	6.17321e-05	4.65976e-05	5.8137e-05	5.80668e-05	4.51527e-05	4.98606e-05	6.06723e-05	5.3495e-05	5.71925e-05	4.6659e-05	5.91546e-05	7.26576e-05
ko04964	ko04964: Proximal tubule bicarbonate reclamation	0.000151973	0.000107738	0.000183372	0.000127171	6.1524e-05	0.000123504	0.00014672	0.000144272	0.00011807	0.000119748	0.00018439	8.47903e-05	0.000136026	9.36388e-05	0.000125306	0.000160926	0.000130948	0.000123188	0.00011275	0.000114281	0.00017404	0.000149531	0.000124826	0.000144162	0.000211213	6.62255e-05	0.000156835	0.000226905	0.000181658	0.000126294	0.000115771	0.000157719	9.00196e-05	0.000129976	8.84936e-05	0.000183356	9.84194e-05	8.34188e-05	0.00014457	0.000109137
ko05320	ko05320: Autoimmune thyroid disease	3.76483e-06	5.62343e-06	2.34695e-06	3.10119e-06	2.81957e-06	6.1e-06	3.36431e-06	3.24607e-06	2.75968e-06	5.06846e-06	5.59736e-06	3.60449e-06	5.01603e-06	3.53714e-06	1.63129e-06	2.43424e-06	3.91519e-06	4.05751e-06	4.26361e-06	3.8116e-06	3.59774e-06	2.87199e-06	2.86713e-06	3.17152e-06	3.56982e-06	2.65569e-06	2.75245e-06	3.27727e-06	3.90314e-06	3.58634e-06	5.17087e-06	2.76359e-06	2.92469e-06	3.07855e-06	4.99261e-06	1.64706e-06	4.67293e-06	2.08676e-06	3.21497e-06	3.0615e-06
ko04962	ko04962: Vasopressin-regulated water reabsorption	0.000258092	0.000268371	0.000272798	0.000219366	0.000190728	0.000331547	0.000292239	0.000290965	0.000237722	0.000219902	0.000262317	0.00020589	0.000282774	0.000168593	0.000149021	0.000191753	0.00020509	0.000259867	0.000335915	0.000234111	0.000237011	0.000256481	0.000230082	0.000213687	0.000248717	0.00029028	0.000284075	0.000301426	0.000307941	0.000299867	0.000216788	0.000278935	0.000200132	0.000198818	0.000289519	0.000233733	0.0002197	0.000223349	0.000225022	0.000176728
ko04960	ko04960: Aldosterone-regulated sodium reabsorption	2.33842e-05	3.67291e-05	1.44368e-05	1.17184e-05	1.49187e-05	1.3336e-05	3.39116e-05	1.66397e-05	2.44096e-05	2.79599e-05	9.21914e-06	1.80781e-05	7.015e-06	2.04631e-05	2.94323e-05	3.95859e-05	1.44569e-05	1.45448e-05	9.60159e-06	1.05228e-05	4.35244e-06	2.86291e-05	2.31639e-05	2.92344e-05	1.7917e-05	1.06013e-05	1.8275e-05	1.2433e-05	1.90754e-05	1.28174e-05	1.05349e-05	5.42537e-06	6.07294e-06	2.21514e-05	3.50757e-06	7.39733e-06	2.45023e-05	8.26187e-06	1.38286e-05	2.09162e-05
ko04660	ko04660: T cell receptor signaling pathway	1.26548e-05	9.21167e-06	5.7954e-06	1.27135e-05	1.10783e-05	1.33206e-05	1.17948e-05	8.06151e-06	4.89236e-06	9.35245e-06	1.61662e-05	1.4265e-05	9.51157e-06	4.15785e-06	6.62454e-06	7.30278e-06	9.38335e-06	7.25309e-06	1.10355e-05	7.8985e-06	1.19831e-05	1.43687e-05	1.79868e-05	7.34368e-06	1.16781e-05	1.01467e-05	1.43209e-05	1.50884e-05	9.38409e-06	1.00791e-05	1.38439e-05	1.69416e-05	5.67919e-06	1.09232e-05	2.57489e-05	1.13479e-05	1.06851e-05	1.40404e-05	9.34517e-06	1.04416e-05
ko00625	ko00625: Chloroalkane and chloroalkene degradation	0.00500217	0.0055649	0.00538664	0.00617781	0.00354135	0.00543388	0.0052448	0.00522131	0.00505222	0.00558811	0.0057918	0.00532143	0.00582041	0.00731405	0.00743114	0.0059324	0.00621374	0.00554433	0.00523424	0.00645617	0.00417035	0.00545325	0.00517988	0.0051545	0.00521741	0.00504637	0.00486926	0.00503884	0.00538825	0.00581446	0.00407081	0.0036664	0.00434847	0.00602417	0.00493983	0.00450591	0.00578377	0.0040493	0.00551824	0.00631762
ko00624	ko00624: Polycyclic aromatic hydrocarbon degradation	0.00354245	0.00332064	0.00328751	0.00322025	0.00306623	0.00354159	0.0034947	0.0029669	0.00284271	0.00330924	0.0030677	0.00328356	0.00318571	0.00257455	0.00271023	0.00358771	0.00364062	0.00290876	0.00348754	0.00252533	0.00317013	0.00325809	0.00297181	0.00338576	0.0031271	0.00310146	0.00293698	0.00336605	0.00325647	0.00324573	0.00312096	0.00318835	0.0029752	0.00345207	0.00288704	0.00321825	0.00335786	0.0031302	0.00338721	0.00373071
ko00627	ko00627: Aminobenzoate degradation	0.00221043	0.00232142	0.00260611	0.00244315	0.00236433	0.00234348	0.00240208	0.00261752	0.00266791	0.00228639	0.00259397	0.00239474	0.00263898	0.00301965	0.00280413	0.0024536	0.0023075	0.00264761	0.00250141	0.00281719	0.00215675	0.00236642	0.002413	0.00234102	0.00240548	0.00232545	0.00239457	0.00234856	0.00253912	0.00248277	0.002027	0.002222	0.00203772	0.00228401	0.0023171	0.00229371	0.00234242	0.00211356	0.00232093	0.0022353
ko00626	ko00626: Naphthalene degradation	0.0047915	0.00498576	0.00489101	0.00554967	0.00369432	0.00503991	0.00495249	0.00479261	0.00477392	0.00508939	0.00555204	0.00485772	0.00552265	0.00659275	0.00651695	0.00556544	0.00544957	0.00557115	0.00494356	0.00555858	0.00431548	0.00511271	0.00487096	0.00501422	0.00488614	0.00482877	0.00461944	0.00481406	0.00513645	0.00551788	0.00421256	0.00411206	0.00428244	0.00528899	0.00490104	0.00438681	0.00521201	0.00413951	0.00528558	0.00549277
ko00621	ko00621: Dioxin degradation	1.08073e-05	2.49779e-05	1.08334e-05	0.00529957	2.30661e-05	5.46391e-05	2.74681e-05	2.13245e-05	2.9418e-05	6.43624e-06	1.05308e-05	2.09433e-05	3.50948e-05	0.00588706	0.00544572	0.00403343	0.00476468	1.15836e-05	8.55044e-06	0.00488876	2.00622e-05	9.106e-06	1.09647e-05	7.38312e-06	1.68023e-05	0.00348177	1.97059e-05	1.93212e-05	1.71165e-05	7.31383e-06	1.94353e-05	2.82278e-05	1.80982e-05	8.36537e-06	2.58995e-05	0.00345806	3.06636e-05	1.38412e-05	9.48512e-06	0.00471424
ko00620	ko00620: Pyruvate metabolism	0.0123986	0.0124099	0.0123105	0.0121692	0.0108079	0.0122497	0.0127068	0.0122969	0.0122598	0.01221	0.0123137	0.0118041	0.0122281	0.0117272	0.0115963	0.0117827	0.0126074	0.0121852	0.0121336	0.0121468	0.0109522	0.01245	0.0118542	0.011974	0.0116926	0.0112456	0.0115517	0.0119837	0.0126234	0.0122536	0.0103356	0.0104651	0.0109074	0.0124523	0.0109156	0.011266	0.0120126	0.010862	0.0125042	0.0130638
ko00623	ko00623: Toluene degradation	0.00463142	0.00444039	0.00502408	0.00431433	0.00584551	0.00420102	0.00416277	0.00563989	0.00583528	0.00483257	0.00467988	0.00563384	0.00511246	0.00678099	0.00637606	0.00591353	0.00402866	0.00469348	0.00361003	0.0061189	0.00606921	0.00523301	0.00546471	0.00459252	0.0060853	0.005431	0.00553332	0.00543703	0.0049036	0.00540362	0.00602702	0.00707182	0.00592192	0.00456504	0.00624487	0.00593307	0.00521911	0.00566855	0.00449093	0.00362737
ko00622	ko00622: Xylene degradation	1.78553e-05	1.12609e-05	2.59987e-06	1.82968e-05	9.36243e-06	2.51432e-05	3.17437e-05	1.5545e-05	3.75337e-06	1.26752e-05	6.14139e-06	1.31623e-05	3.61828e-05	1.75462e-05	1.21146e-05	8.44531e-06	1.19966e-05	1.84528e-05	3.15565e-05	1.40742e-05	8.83241e-06	1.16724e-05	8.26795e-06	1.25198e-05	1.19019e-05	5.9112e-06	9.99087e-06	1.21123e-05	1.73869e-05	8.05579e-06	7.5999e-06	9.51734e-06	1.08969e-05	7.59376e-06	1.65137e-05	8.06704e-06	5.56865e-06	5.46956e-06	1.3209e-05	1.66265e-05
ko00270	ko00270: Cysteine and methionine metabolism	0.0138045	0.0131063	0.0125993	0.0130129	0.0136124	0.0129498	0.0136221	0.0118786	0.0127762	0.0130252	0.0123069	0.0127958	0.0124829	0.0114082	0.0117133	0.0127066	0.0137879	0.0121525	0.0128777	0.0123762	0.0131123	0.0131629	0.0123551	0.0136348	0.0126799	0.0141751	0.0132401	0.0132208	0.0129799	0.012706	0.0136616	0.0137485	0.0133965	0.0135279	0.0136629	0.0136046	0.0129989	0.0139503	0.0134691	0.0144239
ko04380	ko04380: Osteoclast differentiation	1.86404e-05	2.30635e-05	2.46085e-05	1.86044e-05	1.51803e-05	9.84308e-06	1.70063e-05	1.95584e-05	1.6532e-05	2.19582e-05	1.68427e-05	1.95817e-05	1.67086e-05	1.23683e-05	1.30708e-05	1.61208e-05	1.27473e-05	1.63803e-05	1.91261e-05	1.2274e-05	1.33615e-05	2.4461e-05	1.07804e-05	1.98072e-05	1.73615e-05	1.30868e-05	1.37499e-05	1.40197e-05	2.32761e-05	1.90184e-05	1.89979e-05	1.99049e-05	1.57215e-05	1.71064e-05	1.35827e-05	1.13556e-05	1.68933e-05	1.37624e-05	1.71467e-05	1.61934e-05
ko00940	ko00940: Phenylpropanoid biosynthesis	2.90021e-05	2.1019e-05	3.20179e-05	3.14064e-05	3.42973e-05	4.63581e-05	3.65701e-05	3.47396e-05	3.65501e-05	3.32686e-05	3.56256e-05	2.71722e-05	4.24034e-05	3.31719e-05	3.63437e-05	2.95245e-05	2.84675e-05	2.50041e-05	2.52952e-05	3.45986e-05	2.11324e-05	3.52815e-05	2.91738e-05	2.68947e-05	3.48331e-05	2.8252e-05	4.31498e-05	2.63424e-05	3.66276e-05	2.15148e-05	3.04537e-05	2.91165e-05	1.9004e-05	3.31647e-05	4.59698e-05	2.31814e-05	2.63257e-05	1.45439e-05	3.15331e-05	3.41607e-05
ko00941	ko00941: Flavonoid biosynthesis	0.000255339	0.000206221	0.00034158	0.000224675	0.000200931	0.000381064	0.000329343	0.000144481	0.000134571	0.000306578	0.000200761	0.000238953	0.000289438	0.000235523	0.000207212	0.000319197	0.000192265	0.000214538	0.000248463	0.00049852	0.000219479	0.000237155	0.000206686	0.000276047	0.000194522	0.000246103	0.000211509	0.000242209	0.000299946	0.000268914	0.000224622	0.000254636	0.000239832	0.000173164	0.000170456	0.000309913	0.000249921	0.00027697	0.000255826	0.00040473
ko01053	ko01053: Biosynthesis of siderophore group nonribosomal peptides	0.000538316	0.000557428	0.000751312	0.00129181	0.000700146	0.000637657	0.00052137	0.000399788	0.000423613	0.000549036	0.00053881	0.000512809	0.00054995	0.0044515	0.00257169	0.000820904	0.000743936	0.000586059	0.00071905	0.00227283	0.000575216	0.000587809	0.000512316	0.000682518	0.000439523	0.00062768	0.000558389	0.000489452	0.000655284	0.000587875	0.000514497	0.000634829	0.000491586	0.000675108	0.000907207	0.000781882	0.000513758	0.000484441	0.000576948	0.000915984
ko00943	ko00943: Isoflavonoid biosynthesis	1.35609e-05	2.00688e-05	7.85678e-06	9.95082e-06	5.81193e-06	1.39341e-05	2.3898e-05	3.2011e-05	6.87756e-06	5.83153e-06	6.90596e-06	3.571e-06	2.7462e-05	2.74013e-06	3.58711e-06	2.17947e-05	9.85775e-06	8.69762e-06	1.1282e-05	9.74196e-06	7.02957e-06	1.54216e-05	1.26117e-05	7.09095e-06	1.4275e-05	3.89664e-06	2.19252e-05	5.52761e-06	9.21121e-06	1.60489e-05	2.48874e-05	2.7817e-05	5.73888e-06	2.65937e-06	2.49191e-06	3.30861e-06	4.84169e-06	1.13431e-06	1.28915e-05	1.04124e-05
ko00944	ko00944: Flavone and flavonol biosynthesis	6.17639e-06	2.65337e-05	5.40819e-06	7.72358e-06	1.09381e-06	3.84497e-06	8.65846e-07	5.98862e-06	1.11837e-07	4.15607e-06	2.39247e-06	2.98811e-06	1.11127e-05	5.12231e-06	3.8053e-06	1.04784e-05	8.50008e-06	6.92116e-06	5.28297e-06	2.25004e-05	4.55681e-06	1.5615e-05	6.81209e-06	8.19474e-06	4.20209e-06	1.82254e-06	1.60561e-05	6.91046e-06	1.66718e-05	6.37879e-06	6.07378e-05	5.77699e-05	2.63138e-06	1.11676e-05	6.45526e-05	1.1461e-05	2.46018e-06	2.28035e-06	5.38968e-06	8.12684e-06
ko00945	ko00945: Stilbenoid, diarylheptanoid and gingerol biosynthesis	1.51743e-07	4.05634e-07	1.11551e-06	9.34899e-07	7.66527e-07	1.87166e-06	0	5.61335e-07	9.34797e-07	1.73037e-06	5.87189e-07	5.61108e-07	3.93681e-06	7.56807e-07	1.18899e-06	5.47045e-07	3.39093e-06	9.54307e-07	5.47794e-07	4.04011e-07	1.83139e-06	1.65296e-06	7.12191e-07	1.82657e-06	1.62206e-06	5.80774e-06	4.77851e-07	6.65822e-07	4.81612e-07	3.21504e-06	4.37377e-08	1.41708e-06	8.27463e-11	2.77565e-07	0	3.77817e-06	1.50618e-06	4.80817e-07	2.76179e-06	4.97705e-06
ko01056	ko01056: Biosynthesis of type II polyketide backbone	0.000128235	0.000272432	0.000119675	0.000230502	7.71882e-05	0.000118318	9.58132e-05	7.56167e-05	0.000270079	0.000229519	0.000209628	9.91468e-05	0.000166927	0.000302148	0.000205904	0.000196734	0.000178681	0.000131246	0.000258083	0.00023912	8.77388e-05	0.000157873	0.00018755	0.000196383	0.000144318	0.000125106	8.51097e-05	0.000136432	0.000243229	0.000152902	8.41398e-05	9.11152e-05	6.84028e-05	0.000122955	0.000520196	0.000150655	0.000143956	0.000125011	0.000108669	0.000149718
ko04672	ko04672: Intestinal immune network for IgA production	8.01475e-05	6.90608e-05	8.54091e-05	8.77573e-05	0.000178218	9.6087e-05	0.000113698	7.47577e-05	7.95457e-05	9.79886e-05	4.83222e-05	7.43047e-05	8.38816e-05	7.10764e-05	4.15657e-05	0.000110297	6.4293e-05	0.000110582	9.13191e-05	5.53613e-05	0.00010163	6.46188e-05	7.57012e-05	9.15034e-05	7.70806e-05	8.80086e-05	6.89193e-05	8.89722e-05	9.7335e-05	7.7529e-05	0.000101624	9.18711e-05	7.44245e-05	8.58945e-05	7.80126e-05	8.39817e-05	0.000114338	9.38285e-05	7.20246e-05	8.98152e-05
ko04670	ko04670: Leukocyte transendothelial migration	2.22177e-05	2.87405e-05	2.61907e-05	2.495e-05	1.74112e-05	1.55588e-05	1.96343e-05	1.16696e-05	1.55917e-05	1.43505e-05	1.11027e-05	1.01836e-05	1.89341e-05	1.13948e-05	9.99159e-06	1.54153e-05	1.49406e-05	1.04973e-05	1.60766e-05	1.05316e-05	2.18018e-05	1.49405e-05	1.17817e-05	2.00317e-05	2.08961e-05	1.14156e-05	2.18716e-05	2.19302e-05	2.23283e-05	1.92902e-05	1.62527e-05	1.66633e-05	1.00136e-05	1.4557e-05	1.08784e-05	1.43923e-05	1.6474e-05	9.47895e-06	1.26551e-05	2.64774e-05
ko00071	ko00071: Fatty acid metabolism	0.00362537	0.00365496	0.00356888	0.00427754	0.00309764	0.00347522	0.00355187	0.00322393	0.00333836	0.00364134	0.00375334	0.00355412	0.00359272	0.00572322	0.00537234	0.00393264	0.00383933	0.00349617	0.00364894	0.00491065	0.00330047	0.00373525	0.00353479	0.00362329	0.00357796	0.00364865	0.00358429	0.00375975	0.00379827	0.0036831	0.00339804	0.00335107	0.00338873	0.00381495	0.00394197	0.0036326	0.00361009	0.00329281	0.00363953	0.00386955
ko00740	ko00740: Riboflavin metabolism	0.0127717	0.0143625	0.0134432	0.0123175	0.0134685	0.0145149	0.0127076	0.0137869	0.0150892	0.0128332	0.0150548	0.0132427	0.013662	0.0124231	0.0127461	0.0130976	0.0125532	0.0120918	0.0138242	0.0116082	0.0140914	0.0143279	0.0143635	0.0130381	0.0129685	0.0125098	0.0128721	0.0133408	0.0133492	0.0135667	0.0129664	0.0138188	0.0138056	0.0128131	0.01342	0.0134314	0.0132678	0.0140698	0.013583	0.0119529
ko04360	ko04360: Axon guidance	8.24446e-05	9.92375e-05	7.75056e-05	7.55762e-05	7.16005e-05	6.65153e-05	6.9402e-05	7.09564e-05	7.59376e-05	7.39264e-05	7.9835e-05	7.12966e-05	8.78949e-05	6.61739e-05	6.64616e-05	7.92672e-05	7.55389e-05	6.65943e-05	7.0695e-05	7.13489e-05	9.25189e-05	9.06728e-05	7.40437e-05	7.93086e-05	7.84683e-05	7.16421e-05	7.88816e-05	0.000104441	7.86033e-05	7.13791e-05	0.000110656	0.000100127	8.86065e-05	8.15685e-05	7.81986e-05	6.96307e-05	7.70611e-05	7.01188e-05	7.26962e-05	7.80663e-05
ko04912	ko04912: GnRH signaling pathway	2.41257e-06	4.41274e-06	4.8453e-06	2.42141e-06	3.10752e-06	5.81159e-06	6.17091e-06	3.92533e-06	5.49627e-06	4.21896e-06	3.25292e-06	2.79408e-06	6.33392e-06	2.43884e-06	1.73863e-06	3.01685e-06	3.80919e-06	6.91707e-06	4.23417e-06	1.61942e-06	3.51258e-06	3.44329e-06	1.34677e-06	3.97757e-06	9.48017e-06	3.44666e-06	5.50372e-06	3.24502e-06	2.57864e-06	5.54423e-06	2.98787e-06	3.44428e-06	2.84362e-06	4.7993e-06	6.59431e-06	4.67666e-06	2.31107e-06	2.4559e-06	5.36369e-06	3.79595e-06
ko05216	ko05216: Thyroid cancer	1.47065e-05	1.59095e-05	1.53341e-05	1.67518e-05	9.18352e-06	1.12922e-05	1.37356e-05	5.65969e-06	7.19867e-06	2.09864e-05	6.89407e-06	1.85809e-05	1.4284e-05	6.59256e-06	1.48315e-05	2.19373e-05	2.69258e-05	7.29573e-06	1.13669e-05	9.69103e-06	1.40035e-05	2.79652e-05	3.16308e-05	2.11329e-05	1.55747e-05	1.58277e-05	1.45291e-05	1.11061e-05	2.23993e-05	1.45383e-05	2.29579e-05	5.27265e-05	7.44527e-06	2.68207e-05	2.3647e-05	2.30015e-05	2.12149e-05	8.75645e-06	1.67692e-05	2.48825e-05
ko05215	ko05215: Prostate cancer	5.53749e-07	1.38969e-06	1.07175e-06	2.16394e-06	2.28213e-06	2.1545e-06	2.78237e-07	3.32952e-06	0	1.12881e-06	1.11044e-06	3.302e-07	4.19929e-06	7.05597e-07	2.2745e-07	7.76784e-07	2.78797e-06	4.38571e-06	4.57469e-07	6.90502e-06	7.26482e-07	3.12136e-07	9.0147e-07	7.42165e-07	6.25013e-07	4.14467e-07	1.9904e-06	9.2159e-07	1.80725e-06	1.1963e-06	2.03198e-06	3.7548e-07	7.87398e-07	9.08643e-07	3.34512e-06	9.6854e-08	2.13314e-06	9.51816e-07	3.74529e-06	3.77401e-06
ko03060	ko03060: Protein export	0.0147138	0.014369	0.0138571	0.0141358	0.0138539	0.0137706	0.0142024	0.0144618	0.0144566	0.0143223	0.0139283	0.0141619	0.0138479	0.0136779	0.014546	0.0140712	0.0142249	0.0141925	0.0147302	0.0141512	0.0147381	0.0139283	0.01428	0.0148978	0.0144803	0.0149803	0.0146118	0.0156642	0.0148299	0.0140216	0.015006	0.0138892	0.0143409	0.0139325	0.0141755	0.0146449	0.0146778	0.0137878	0.0140434	0.0140336
ko00561	ko00561: Glycerolipid metabolism	0.00450666	0.00440029	0.00447887	0.00476764	0.00377039	0.00462573	0.00430295	0.00421797	0.00423467	0.00427167	0.0046013	0.00432301	0.00427516	0.0046743	0.00482471	0.00432514	0.00506626	0.00433894	0.00500969	0.00463613	0.00404655	0.00393793	0.0037927	0.00445614	0.00374066	0.00461312	0.00395133	0.00433612	0.0046603	0.00434074	0.0039311	0.00387319	0.00387297	0.00435389	0.00418971	0.00437275	0.00438171	0.00431841	0.00440469	0.0049148
ko00534	ko00534: Glycosaminoglycan biosynthesis - heparan sulfate	0.000211281	0.000263088	0.000222739	0.000220309	0.000186553	0.000184998	0.00020462	0.000234785	0.000173101	0.000157605	0.000263688	0.000209074	0.000217033	0.000126408	0.000125217	0.000174894	0.000196749	0.00024547	0.000189916	0.000192568	0.000175123	0.000186551	0.000207979	0.000208773	0.000175274	0.000238304	0.000172994	0.000190365	0.000177783	0.000186229	0.000176007	0.000202582	0.000185833	0.000191203	0.000171727	0.000170609	0.000185089	0.000190391	0.000198475	0.000154514
ko00521	ko00521: Streptomycin biosynthesis	0.0180622	0.0178959	0.0186723	0.0171134	0.0222575	0.0179238	0.0186782	0.0196853	0.0166151	0.0171567	0.018452	0.0218256	0.0188885	0.014209	0.0158858	0.0171224	0.0179145	0.0220768	0.0184879	0.0159247	0.018231	0.0178284	0.0196461	0.0172557	0.017207	0.020449	0.0215533	0.0180058	0.0187855	0.0171306	0.0232208	0.0233849	0.0208656	0.0180156	0.0187577	0.0203246	0.0175147	0.021478	0.0168707	0.0187206
ko04910	ko04910: Insulin signaling pathway	0.000346118	0.000318141	0.00028505	0.000225481	0.000158295	0.000323229	0.000288271	0.000252257	0.000237408	0.000164646	0.000322224	0.000133714	0.000278996	0.000206807	0.000142044	0.000169441	0.000156494	0.000250745	0.000332434	0.000267616	0.000212985	0.000197426	0.000154602	0.000173028	0.000158092	0.000132945	0.000142186	0.000313471	0.000154843	0.000242513	0.000144526	0.000121566	0.000130332	0.000206313	0.000113371	0.000116162	0.00021124	0.00013614	0.00026307	0.00022124
ko00531	ko00531: Glycosaminoglycan degradation	0.00276672	0.00431823	0.00535612	0.00237385	0.00213132	0.00581886	0.00389125	0.00563949	0.00524908	0.00348704	0.00581322	0.00260454	0.00476769	0.00266774	0.00159763	0.00453264	0.00205867	0.00562658	0.00305896	0.00314086	0.00232404	0.00336648	0.00477273	0.00304757	0.00397789	0.00168081	0.00433551	0.00350258	0.00249585	0.00471345	0.00245412	0.00294683	0.00232179	0.00357136	0.00360441	0.00193051	0.00347221	0.00152002	0.00350931	0.00244286
ko04916	ko04916: Melanogenesis	6.82661e-06	6.41407e-06	7.58684e-06	4.53094e-06	4.46857e-05	1.27019e-05	8.60993e-06	9.65329e-06	7.46585e-06	5.22052e-06	8.60131e-06	5.9375e-06	7.34769e-06	3.18988e-06	6.2876e-06	3.30186e-05	4.91885e-06	7.00616e-06	7.39746e-06	7.06928e-06	5.54463e-06	6.05151e-06	1.26236e-05	7.13584e-06	1.00609e-05	2.04508e-05	7.88835e-06	1.00896e-05	7.48129e-06	1.34488e-05	1.83111e-05	1.96714e-05	9.33041e-06	5.44863e-06	7.01942e-06	9.08396e-06	9.39768e-06	1.99732e-05	9.38754e-06	1.25021e-05
ko05130	ko05130: Pathogenic Escherichia coli infection	2.79132e-05	2.65777e-05	2.39036e-05	3.01236e-05	1.26926e-05	3.5359e-05	2.89608e-05	2.57274e-05	3.34312e-05	2.36351e-05	2.88127e-05	1.10896e-05	2.76392e-05	4.29233e-05	6.99991e-05	1.36207e-05	2.2611e-05	4.25086e-05	2.89357e-05	5.86517e-05	1.76261e-05	2.41701e-05	2.35217e-05	2.581e-05	2.75295e-05	1.72059e-05	2.01812e-05	7.2837e-05	3.07783e-05	2.11626e-05	2.43609e-05	9.00905e-06	9.49215e-06	1.53787e-05	8.61823e-06	2.0953e-05	1.79068e-05	9.90869e-06	1.36424e-05	1.69579e-05
ko04914	ko04914: Progesterone-mediated oocyte maturation	0.000131741	0.000175305	0.000114834	9.40471e-05	0.000167033	0.000111219	0.000122344	0.000130051	0.000153502	0.000133263	9.32083e-05	0.000109199	0.000153193	8.81678e-05	9.84045e-05	0.000113736	0.000120175	0.000156258	0.000120566	8.64975e-05	0.000117467	0.000117503	0.00013937	0.000130655	0.000173683	9.33693e-05	0.000143157	0.00014348	0.000136758	0.000101887	0.000111364	0.000125006	0.000117041	0.000125089	9.7789e-05	9.60512e-05	0.000114874	0.000101457	0.000114006	0.000120443
ko00360	ko00360: Phenylalanine metabolism	0.00424905	0.00403821	0.0039929	0.00454143	0.00377043	0.00403919	0.00417741	0.0041788	0.00424227	0.00395759	0.00418272	0.00423162	0.00408702	0.0054267	0.00507524	0.00406478	0.00393658	0.00438959	0.00409204	0.00504618	0.00398763	0.00396981	0.00387627	0.00400219	0.00410877	0.00400636	0.00410506	0.00413298	0.00404136	0.00410102	0.00379807	0.00389916	0.00384327	0.00392378	0.00401152	0.00401557	0.00396151	0.00381821	0.0038679	0.00389331
ko00361	ko00361: Chlorocyclohexane and chlorobenzene degradation	0.00126786	0.00131301	0.00144814	0.00143393	0.00152048	0.00148098	0.00126256	0.00157325	0.0012044	0.00130272	0.00120738	0.00161582	0.00137432	0.00176295	0.00170089	0.00137473	0.00134992	0.00147377	0.0013557	0.00177556	0.00119715	0.00135496	0.00129245	0.00134153	0.00167739	0.0015724	0.00146751	0.00123148	0.00140662	0.00123961	0.00151821	0.0017046	0.00148834	0.00128079	0.00164934	0.00144122	0.00112772	0.00156828	0.00129953	1.39142e-05
ko04111	ko04111: Cell cycle - yeast	9.46746e-05	0.000121805	0.000124448	0.00011494	0.000107073	0.000137442	0.000130374	0.000120646	0.0001266	0.000130147	0.000114762	0.000124938	0.000136281	8.20474e-05	0.000104243	0.000119646	0.000118264	0.000123984	0.000126976	8.63235e-05	0.000126127	9.26937e-05	0.000115226	0.000121749	0.000132916	0.000110939	0.000129376	9.91193e-05	0.000106103	0.000134591	0.000129125	0.000116996	9.86565e-05	0.000109654	0.000110726	0.000120837	0.00011671	0.000108203	0.000128271	0.000109961
ko00363	ko00363: Bisphenol degradation	3.07592e-05	2.28379e-05	1.52205e-05	2.61086e-05	1.29072e-05	1.55428e-05	1.98169e-05	2.81433e-05	1.55972e-05	2.64218e-05	2.44625e-05	1.44437e-05	1.29795e-05	2.82135e-05	3.45291e-05	1.79149e-05	3.45029e-05	2.64312e-05	2.83166e-05	2.00973e-05	3.15299e-05	2.74065e-05	2.04553e-05	2.29118e-05	2.69963e-05	2.745e-05	2.2395e-05	3.50088e-05	3.13191e-05	2.91168e-05	2.41021e-05	1.51492e-05	5.73847e-06	3.22631e-05	1.79338e-05	3.3817e-05	2.05671e-05	1.39107e-05	2.0758e-05	2.65471e-05
ko00364	ko00364: Fluorobenzoate degradation	1.35841e-05	6.81485e-06	6.54556e-06	0.000997758	8.95649e-06	3.58739e-05	1.58028e-05	1.8091e-05	1.44957e-05	1.36971e-05	7.60462e-06	1.28759e-05	8.84528e-06	0.00175772	0.00152462	0.000953143	3.72861e-05	4.95728e-06	2.16751e-05	0.00162456	1.75824e-05	8.72568e-06	2.05945e-06	1.59938e-05	0.000956315	5.85563e-06	4.97165e-06	9.58594e-06	3.64457e-06	8.11525e-06	4.20507e-06	0.00125164	8.17997e-06	5.8916e-06	0.00118813	0.000989297	6.83215e-06	7.62744e-07	1.18302e-05	3.21539e-05
ko00533	ko00533: Glycosaminoglycan biosynthesis - keratan sulfate	7.10888e-05	4.95511e-05	3.61757e-05	4.44017e-05	5.22682e-05	6.24392e-05	3.01167e-05	4.44368e-05	3.71879e-05	2.6091e-05	5.2887e-05	2.02119e-05	4.1825e-05	4.24536e-05	4.27703e-05	3.56958e-05	4.18681e-05	5.58139e-05	4.22822e-05	3.30043e-05	2.84676e-05	4.50202e-05	6.39408e-05	2.30389e-05	4.79507e-05	4.24178e-05	4.86417e-05	5.71508e-05	4.70477e-05	6.23131e-05	2.96079e-05	3.69573e-05	3.45949e-05	4.39883e-05	4.94204e-05	2.91604e-05	3.77298e-05	3.95216e-05	5.44822e-05	4.66514e-05
ko04115	ko04115: p53 signaling pathway	0.000135698	0.000144908	0.000148555	0.000115721	0.000150276	0.000163853	0.000129817	0.000150408	0.000122552	0.00014666	0.000161217	0.000157591	0.000157849	0.000118411	0.000112292	0.000133475	0.000156819	0.0001655	0.000113137	0.000150374	0.000135751	0.000146116	0.000172944	0.000133028	0.000169906	0.000122295	0.00012961	0.000149182	0.00017583	0.000128603	0.000147456	0.000147929	0.000145958	0.0001426	0.000148313	0.000140107	0.00013547	0.000155606	0.000128498	0.000139207
ko04114	ko04114: Oocyte meiosis	1.93902e-05	1.18244e-05	1.51608e-05	9.38359e-06	2.22155e-05	1.16904e-05	1.2366e-05	9.82252e-06	1.32582e-05	1.45631e-05	7.99205e-06	1.69339e-05	1.09582e-05	1.032e-05	1.12347e-05	1.21734e-05	1.20561e-05	1.65877e-05	1.73103e-05	3.39083e-05	1.91542e-05	2.3683e-05	1.18643e-05	1.383e-05	1.55965e-05	2.23532e-05	1.95481e-05	2.15343e-05	2.55407e-05	1.38343e-05	2.79052e-05	2.59361e-05	1.60031e-05	1.69744e-05	1.43756e-05	2.68606e-05	1.21669e-05	2.26746e-05	1.20111e-05	1.5977e-05
ko00532	ko00532: Glycosaminoglycan biosynthesis - chondroitin sulfate	0.000144658	0.000133253	0.000108119	0.000124171	0.000127637	0.000119036	0.000121465	0.000163554	0.000129183	0.000129765	9.71246e-05	0.000114076	0.000144816	0.000290601	8.69941e-05	0.000105964	0.000116039	0.000134284	0.000115654	0.0001029	0.000135176	0.000141869	9.25907e-05	0.000113867	0.000133816	0.000100974	0.000139385	0.000133431	0.000148517	0.000129817	0.000147714	0.000175922	0.000147783	0.000117866	0.000179374	0.000138415	0.000146657	0.000125598	0.000111805	0.000123024
ko00430	ko00430: Taurine and hypotaurine metabolism	0.00793524	0.00753872	0.00747548	0.00709794	0.00898592	0.00801663	0.00799464	0.00833498	0.00813055	0.00749081	0.00761043	0.00798078	0.00807927	0.00835816	0.00833908	0.00723103	0.00726975	0.00844315	0.00753753	0.00859767	0.00792624	0.00786475	0.00738237	0.0074201	0.00773274	0.00841986	0.00806209	0.00807711	0.00798439	0.00761735	0.00844562	0.00840757	0.0087563	0.00716223	0.00867072	0.00820178	0.00687616	0.00823617	0.00738989	0.00685285
ko02010	ko02010: ABC transporters	0.00527243	0.00535926	0.0051345	0.00581142	0.00461558	0.00535945	0.00539005	0.00431113	0.00446718	0.0050691	0.00516917	0.00505556	0.00478844	0.00712395	0.00648526	0.00526983	0.00595526	0.00472323	0.0053381	0.00653471	0.00435461	0.00495567	0.00482618	0.00519774	0.00475384	0.0051658	0.00455215	0.00455573	0.00506845	0.00494396	0.00420281	0.00432264	0.00434283	0.00545599	0.00492861	0.00506475	0.00526457	0.00466194	0.00525032	0.00614483
ko00130	ko00130: Ubiquinone and other terpenoid-quinone biosynthesis	0.00553313	0.00520238	0.00563793	0.00544692	0.00676222	0.00502842	0.00435394	0.00656137	0.00649885	0.00558198	0.00521702	0.00586627	0.00545243	0.00889187	0.00843147	0.00658141	0.00413364	0.00535585	0.00487848	0.0074484	0.00707943	0.00565494	0.00598187	0.0052569	0.00627966	0.00607528	0.00663496	0.00652914	0.00480894	0.00567341	0.00699552	0.00758396	0.00658114	0.00487509	0.0068994	0.00662799	0.00513671	0.00665552	0.00538477	0.00399713
ko04330	ko04330: Notch signaling pathway	0.000227871	0.000285612	0.000182419	0.000211786	0.000181965	0.000200242	0.000226584	0.000199512	0.00023788	0.000265087	0.00021599	0.000300718	0.000268857	0.000193216	0.000182803	0.00021979	0.000239259	0.000298127	0.000207457	0.000200754	0.000231559	0.000285343	0.000315972	0.00027619	0.000280814	0.000221791	0.000262103	0.000244706	0.000290689	0.000236788	0.000234248	0.000312713	0.00015889	0.000251606	0.000259696	0.000241992	0.000205592	0.00020655	0.000249519	0.000275007
ko00903	ko00903: Limonene and pinene degradation	0.00314358	0.00324754	0.00309864	0.00356875	0.00284994	0.0035196	0.00353551	0.00343676	0.00299366	0.00315599	0.00363168	0.0029	0.00394675	0.00438687	0.00395353	0.00324373	0.00316609	0.00411988	0.0033209	0.00404103	0.00293726	0.00308343	0.00295715	0.00312009	0.00334604	0.00314583	0.00293929	0.00308963	0.0034262	0.00348458	0.00284451	0.00292347	0.00267626	0.00299995	0.00316022	0.00293782	0.00311579	0.00274703	0.00336173	0.00338204
ko00633	ko00633: Nitrotoluene degradation	0.00276362	0.002769	0.00283081	0.00312187	0.00220031	0.002937	0.00305279	0.00336703	0.0032402	0.00294746	0.00302765	0.00314793	0.00270769	0.00417257	0.00387648	0.00311618	0.0034332	0.00313863	0.00262993	0.00366071	0.00260141	0.00289467	0.00280946	0.00281535	0.00349095	0.00307903	0.00285625	0.00287586	0.00376649	0.00285891	0.0022945	0.00226141	0.00267033	0.00282479	0.00273389	0.00311987	0.00308723	0.00258217	0.00276251	0.00285469
ko00040	ko00040: Pentose and glucuronate interconversions	0.0115703	0.0119518	0.0143543	0.0122698	0.0150548	0.0142082	0.0131671	0.0139644	0.0159738	0.0131915	0.0145466	0.0131539	0.0137565	0.0144254	0.0141818	0.0133919	0.0117875	0.0133377	0.0109046	0.0132336	0.0129991	0.0132174	0.0137105	0.0103029	0.0121369	0.0121928	0.0141577	0.0105156	0.0114588	0.0142406	0.0138138	0.0138763	0.0144332	0.0134124	0.0145691	0.0129975	0.013291	0.0143234	0.0130538	0.0130366
ko00730	ko00730: Thiamine metabolism	0.0197485	0.0190711	0.0174305	0.019462	0.0206652	0.0190165	0.0197519	0.0167943	0.0174409	0.0191427	0.0176619	0.0201506	0.0176481	0.016499	0.0178943	0.0185557	0.0192767	0.0172169	0.0192949	0.0172567	0.0199284	0.0194307	0.0181568	0.0197788	0.019147	0.0196462	0.0189057	0.0188051	0.0183373	0.0184591	0.020634	0.0193704	0.0210153	0.0193118	0.0205589	0.0192965	0.0189394	0.0214594	0.0194584	0.0201879
ko00362	ko00362: Benzoate degradation	0.00272513	0.0028018	0.00251051	0.00290426	0.00248874	0.00299696	0.00273489	0.00241084	0.00220977	0.00251621	0.00256439	0.00243344	0.00283826	0.00325829	0.00311995	0.00259744	0.00278877	0.00282873	0.00271798	0.0031469	0.00234744	0.00250849	0.0022614	0.00281675	0.00252198	0.00269704	0.00241164	0.00270653	0.00285893	0.00268853	0.00219735	0.00234684	0.00223343	0.00268265	0.00240317	0.00263304	0.00257983	0.00238988	0.00261774	0.00284156
ko01040	ko01040: Biosynthesis of unsaturated fatty acids	0.00236161	0.00232372	0.00231169	0.00271673	0.0026529	0.00253421	0.00250789	0.00232737	0.00235988	0.00228272	0.00239812	0.00244772	0.00270442	0.00368521	0.00330223	0.00244319	0.00234071	0.00244609	0.0022347	0.00333371	0.0022991	0.00225408	0.00234504	0.0021959	0.00220556	0.00245335	0.00237038	0.00226672	0.00240931	0.00238824	0.00275569	0.00273909	0.0022903	0.00233452	0.00258558	0.00255371	0.0022889	0.00217897	0.00224458	0.00244227
ko00603	ko00603: Glycosphingolipid biosynthesis - globo series	0.000432496	0.0003889	0.000425186	0.000294559	0.000194435	0.000420736	0.000375816	0.000329193	0.000390902	0.000346992	0.000453564	0.000387721	0.00039772	0.000206891	0.000202902	0.000273599	0.000331372	0.000380251	0.000360456	0.000242836	0.000430765	0.000333222	0.000523199	0.000324188	0.000324703	0.000270607	0.000476786	0.000563621	0.000324114	0.000424282	0.000457661	0.000412828	0.00023161	0.00031517	0.000545127	0.00035148	0.000385863	0.000378007	0.00035648	0.000344576
ko03018	ko03018: RNA degradation	0.00726118	0.00699254	0.00672356	0.00690298	0.00740615	0.0067331	0.00689997	0.00688502	0.00663043	0.00721024	0.0065664	0.00726343	0.00695791	0.00651889	0.00709959	0.00693795	0.00709224	0.00629798	0.00669941	0.00673694	0.00718714	0.00708564	0.00700062	0.00707245	0.00714963	0.00727027	0.00701606	0.00744753	0.00713254	0.00682805	0.00707385	0.00725206	0.00715093	0.00695671	0.00714603	0.00714358	0.00698984	0.00715862	0.00697192	0.00680889
ko04512	ko04512: ECM-receptor interaction	0.00011797	0.000116893	0.000118121	9.32392e-05	0.000110751	0.000106482	0.000121219	0.000131922	0.000125005	0.000107282	0.000106671	0.000109807	0.000122729	8.86896e-05	8.7798e-05	9.75817e-05	0.000105403	0.00012551	0.000113497	9.10972e-05	0.00012259	0.000112696	0.000117637	0.000104012	0.000117162	0.000112839	0.000117184	0.000122217	0.000132787	9.64748e-05	0.000123579	0.000130095	0.000127833	9.73829e-05	0.000123684	0.000124416	9.63255e-05	0.000111027	9.92523e-05	0.000119826
ko00281	ko00281: Geraniol degradation	0.0024188	0.00253925	0.00248369	0.00289074	0.00260962	0.00223704	0.00239633	0.00241606	0.00234189	0.00272053	0.00268281	0.00292015	0.00262739	0.00428609	0.00405415	0.00298447	0.00226866	0.00251119	0.00260012	0.00374463	0.00266534	0.00273443	0.0025797	0.00240732	0.00266514	0.00255656	0.00259954	0.00242215	0.00251175	0.00255722	0.00270904	0.00292512	0.00271802	0.0025409	0.00289925	0.00273936	0.00232571	0.00269536	0.00249598	0.00225496
ko04510	ko04510: Focal adhesion	6.27831e-06	4.68406e-06	3.93786e-06	4.84173e-06	6.50737e-06	2.58493e-06	4.40006e-06	2.8741e-06	6.29013e-06	3.43878e-06	2.55554e-06	4.95567e-06	3.97468e-06	2.06343e-06	2.49603e-06	3.69237e-06	6.25273e-06	3.51133e-06	3.74479e-06	4.3846e-06	3.443e-06	5.65047e-06	5.64363e-06	5.78102e-06	9.24387e-06	5.74386e-06	5.22402e-06	5.25454e-06	6.10561e-06	3.29718e-06	4.53745e-06	3.66762e-06	7.25927e-06	6.9092e-06	7.26668e-06	5.46909e-06	6.19446e-06	9.68611e-06	3.28431e-06	4.76579e-06
ko03013	ko03013: RNA transport	0.00137278	0.00140259	0.00137754	0.00128352	0.00135464	0.00135128	0.00135642	0.00135141	0.00133141	0.00141116	0.00124082	0.00131026	0.00140552	0.00117694	0.00117118	0.00146836	0.00136914	0.00139593	0.0013759	0.00120045	0.00135458	0.00141495	0.00146789	0.00142537	0.00143771	0.00123767	0.00137441	0.00136921	0.00132414	0.00135303	0.00131824	0.00131725	0.00127878	0.00137213	0.00124233	0.00124878	0.00145402	0.00130817	0.001341	0.00139724
ko03010	ko03010: Ribosome	0.023171	0.0213641	0.0204149	0.0212253	0.02147	0.0193324	0.0210718	0.0195417	0.0197061	0.0215986	0.0199231	0.0218511	0.0193823	0.016543	0.0193419	0.0190953	0.0238791	0.018211	0.0206569	0.0193435	0.0227723	0.0206023	0.0214452	0.0232806	0.0206557	0.0240293	0.0209441	0.0242878	0.0239534	0.0201581	0.0236159	0.0227131	0.0223374	0.0211464	0.0217473	0.0227821	0.022318	0.0207021	0.0207608	0.0225276
ko05200	ko05200: Pathways in cancer	1.67634e-05	2.27317e-05	2.13204e-05	1.66757e-05	2.04192e-05	1.89393e-05	1.93125e-05	2.05677e-05	1.74153e-05	1.89796e-05	1.80225e-05	1.77394e-05	2.24713e-05	1.77402e-05	1.7814e-05	1.56625e-05	1.66299e-05	1.74764e-05	1.82864e-05	1.56946e-05	2.04831e-05	1.88678e-05	2.19049e-05	1.76365e-05	1.74472e-05	1.37612e-05	1.75472e-05	1.72974e-05	1.83515e-05	2.22535e-05	1.81427e-05	1.58218e-05	1.59325e-05	2.08918e-05	2.17296e-05	1.72917e-05	1.66179e-05	1.82387e-05	1.85209e-05	1.67819e-05
ko00601	ko00601: Glycosphingolipid biosynthesis - lacto and neolacto series	0.000166007	0.000108151	9.43385e-05	0.000141757	0.000225263	0.000222418	0.000164611	0.000196262	0.000190828	0.000271245	0.000160342	0.000148306	0.000160951	0.000206218	0.000164891	0.000243712	0.000146252	0.000240953	0.000141444	0.000164679	0.000148371	0.000205915	0.000157524	0.000146386	0.000223273	0.000134842	0.00016505	0.000194327	0.000170625	0.000136357	0.000171289	0.000193807	0.000253103	0.000252028	0.000111843	0.000226595	0.000250326	0.000185018	0.000172078	0.00015553
ko03015	ko03015: mRNA surveillance pathway	0.000601191	0.000611034	0.000588598	0.000482575	0.000616344	0.000587938	0.000639554	0.000605281	0.000585835	0.00056426	0.000531984	0.000549798	0.00068777	0.00039323	0.000403913	0.000484914	0.00052536	0.000694077	0.00061994	0.000488363	0.000590118	0.000531741	0.000587661	0.000554734	0.000616689	0.000533294	0.000553873	0.000593651	0.000591252	0.000544989	0.000678861	0.000668462	0.000614551	0.000541884	0.000557792	0.000586019	0.000511266	0.000570133	0.000536942	0.000507149
ko00312	ko00312: beta-Lactam resistance	0.00080328	0.000727859	0.000892215	0.0012617	0.000498565	0.000425786	0.000428273	0.00025852	0.000407165	0.000474637	0.00113156	0.00050036	0.000777407	0.000241438	0.000201903	0.000580481	0.000930921	0.000471415	0.00114366	0.000312369	0.000467173	0.00031244	0.000697005	0.000735349	0.000461377	0.000379784	0.00056711	0.000441742	0.000479804	0.000858035	0.000374968	0.000307983	0.000474718	0.000675007	0.000266376	0.000272378	0.000923527	0.000289192	0.000566083	0.000672071
ko05020	ko05020: Prion diseases	0.000132026	0.000145442	0.000164506	0.000109402	0.000129398	0.000159746	0.000131506	0.000181046	0.000255306	0.000167735	0.00018563	0.000151191	0.000152397	0.000126565	0.000109183	0.000173019	0.000101034	0.000187035	0.000150241	0.000117946	0.000151909	0.000129714	0.000185748	0.000124711	0.000171951	0.000116911	0.000151392	0.000176772	0.000162403	0.000155789	0.000135345	0.000117231	0.000150008	0.000128444	0.000105574	0.000128009	0.000153611	0.000139584	0.000134134	0.000106538
ko05143	ko05143: African trypanosomiasis	0.000105923	0.000108312	9.1284e-05	0.000112438	6.38294e-05	0.000142078	7.93052e-05	9.80553e-05	0.000105063	9.17821e-05	7.76973e-05	9.33922e-05	8.14641e-05	4.6363e-05	4.87485e-05	6.13282e-05	0.000105988	0.000138284	9.98034e-05	6.84586e-05	6.83458e-05	8.95307e-05	7.02474e-05	9.67154e-05	8.51459e-05	7.25712e-05	8.89845e-05	6.09184e-05	8.74287e-05	0.000114467	7.32327e-05	4.94346e-05	6.43661e-05	7.46029e-05	6.50459e-05	7.41409e-05	8.31823e-05	7.92151e-05	0.000105964	0.000110323
ko05142	ko05142: Chagas disease (American trypanosomiasis)	4.57707e-05	4.79044e-05	5.2192e-05	7.50428e-05	3.9105e-05	4.80559e-05	3.94543e-05	4.97222e-05	4.54406e-05	4.78673e-05	4.5437e-05	5.44323e-05	5.5746e-05	0.000143271	0.000133589	6.00852e-05	4.50973e-05	4.67201e-05	4.29676e-05	0.000112186	6.39808e-05	5.266e-05	4.26601e-05	5.99783e-05	5.61653e-05	6.03715e-05	7.51517e-05	5.13607e-05	5.70365e-05	5.09623e-05	6.76693e-05	7.44476e-05	3.89068e-05	8.26988e-05	8.48785e-05	8.3818e-05	4.21807e-05	5.63079e-05	3.86875e-05	4.19192e-05
ko00520	ko00520: Amino sugar and nucleotide sugar metabolism	0.0133762	0.0133543	0.0131935	0.012974	0.0139067	0.0140002	0.0133622	0.0139746	0.0144745	0.0129737	0.0140024	0.0125315	0.0134899	0.0124397	0.0119125	0.0129065	0.0136174	0.0140718	0.0129932	0.0127859	0.0127052	0.0133859	0.0130216	0.012882	0.0123743	0.0136463	0.0135382	0.0133838	0.0128803	0.0134652	0.013934	0.0145226	0.013009	0.0139149	0.0142182	0.0132862	0.0130667	0.0134736	0.0133464	0.0135619
ko05140	ko05140: Leishmaniasis	4.46398e-06	5.03135e-06	3.51788e-06	3.23555e-06	8.82467e-06	3.74848e-06	3.8999e-06	3.65927e-06	2.2432e-06	5.96796e-06	4.17215e-06	5.35266e-06	6.70647e-06	3.05013e-06	4.7068e-06	4.09453e-06	3.93353e-06	4.21563e-06	6.09815e-06	4.52238e-06	8.90188e-06	4.09621e-06	5.16278e-06	6.68663e-06	4.97289e-06	5.56601e-06	4.03748e-06	4.40753e-06	4.3082e-06	3.34426e-06	3.71917e-05	1.96005e-05	1.08635e-05	5.12479e-06	6.3743e-06	6.98201e-06	4.51953e-06	5.59576e-06	4.13315e-06	4.56137e-06
ko05146	ko05146: Amoebiasis	6.36636e-05	4.2554e-05	6.23771e-05	3.95808e-05	9.05031e-05	6.058e-05	6.04022e-05	4.73045e-05	3.08367e-05	6.06931e-05	5.62762e-05	5.99341e-05	6.08766e-05	3.97609e-05	3.23574e-05	4.56846e-05	4.52724e-05	7.70853e-05	5.8036e-05	3.44326e-05	0.000107984	3.99751e-05	5.64537e-05	5.01501e-05	4.17335e-05	8.39687e-05	6.80174e-05	8.16911e-05	5.11256e-05	5.16981e-05	0.000108723	0.00010247	9.81975e-05	4.01927e-05	0.000106765	8.93572e-05	4.19358e-05	8.93212e-05	5.43158e-05	5.33025e-05
ko05145	ko05145: Toxoplasmosis	9.51853e-06	1.28619e-05	6.12957e-06	8.85165e-06	1.40808e-05	7.76647e-06	8.1072e-06	1.65867e-05	1.17409e-05	1.02008e-05	1.48077e-05	9.4807e-06	5.71931e-06	5.79578e-06	5.21012e-06	6.16304e-06	9.15165e-06	2.09856e-05	7.19074e-06	6.99225e-06	6.72376e-06	9.58365e-06	8.69618e-06	8.67245e-06	1.12701e-05	6.53672e-06	7.4132e-06	9.42766e-06	1.32324e-05	1.01377e-05	1.21198e-05	1.11347e-05	1.10386e-05	1.1179e-05	1.45365e-05	7.57642e-06	8.11451e-06	1.08137e-05	8.86552e-06	8.05545e-06
ko05144	ko05144: Malaria	3.51617e-05	3.30206e-05	3.55995e-05	3.11691e-05	4.04437e-05	3.38663e-05	4.69677e-05	4.94237e-05	6.29091e-05	4.97078e-05	4.72433e-05	4.17634e-05	4.69196e-05	2.65823e-05	3.54106e-05	2.78724e-05	3.06564e-05	4.42186e-05	4.52168e-05	2.9611e-05	3.47889e-05	4.049e-05	3.95181e-05	3.503e-05	4.62451e-05	2.60684e-05	3.78462e-05	4.65088e-05	3.13666e-05	4.87865e-05	3.94199e-05	3.32238e-05	4.38232e-05	2.54848e-05	1.94196e-05	2.58911e-05	3.05398e-05	4.45775e-05	5.01725e-05	3.70969e-05
ko00052	ko00052: Galactose metabolism	0.0100926	0.0109748	0.0116526	0.0110555	0.0104064	0.0119636	0.0111649	0.0111967	0.0111594	0.0108261	0.0116533	0.00946754	0.0116	0.0118361	0.0109922	0.0110513	0.0113812	0.0127761	0.0115801	0.0110275	0.010282	0.0106287	0.0112493	0.0105109	0.00961491	0.0104952	0.0111836	0.00991047	0.010686	0.0112655	0.0101383	0.0106422	0.0105818	0.0116133	0.0110157	0.0102686	0.0115932	0.0108916	0.0108908	0.0114601
ko00053	ko00053: Ascorbate and aldarate metabolism	0.00273134	0.00264356	0.00278297	0.00321144	0.00263232	0.00284779	0.00263938	0.00364476	0.00322766	0.0025279	0.00330465	0.00263345	0.00306123	0.00599389	0.00537749	0.00308518	0.00244283	0.00337697	0.00221583	0.00520867	0.00303808	0.00264656	0.00278734	0.00259039	0.00267334	0.00270897	0.00342967	0.00252847	0.0028163	0.00266278	0.00315097	0.00374014	0.00294548	0.00282184	0.00425594	0.00309232	0.00273099	0.00251855	0.00228816	0.00259211
ko00051	ko00051: Fructose and mannose metabolism	0.0130572	0.0131423	0.0135559	0.01323	0.0128509	0.0133742	0.0124738	0.014042	0.015435	0.0136168	0.014467	0.0129209	0.0129656	0.0145185	0.0140625	0.0137745	0.013118	0.0134735	0.012242	0.0134384	0.0128249	0.0135451	0.0137846	0.0123061	0.0122402	0.0127926	0.0137827	0.0131708	0.0124588	0.0137723	0.0131496	0.0135697	0.0123982	0.0137523	0.0145609	0.0126184	0.0132925	0.0133983	0.0135838	0.0138302
ko00400	ko00400: Phenylalanine, tyrosine and tryptophan biosynthesis	0.0128919	0.0130745	0.0127198	0.0129288	0.0145676	0.0128194	0.01301	0.0126642	0.013094	0.0132557	0.0124074	0.0137311	0.0127983	0.0106404	0.0114458	0.0130803	0.013339	0.0128349	0.0138638	0.0111835	0.0136519	0.0130548	0.0128742	0.0139072	0.0133258	0.0134751	0.0138945	0.0122618	0.0124533	0.0132214	0.0140724	0.0136949	0.0143124	0.0138326	0.0138265	0.0139682	0.0130461	0.0148573	0.0137665	0.0135869
ko00402	ko00402: Benzoxazinoid biosynthesis	4.75327e-05	8.97306e-06	1.68093e-05	1.90751e-05	3.35856e-06	4.37264e-06	9.30862e-06	1.84042e-05	2.62994e-05	1.26235e-05	4.27837e-06	1.09362e-05	5.73453e-06	8.99991e-06	7.07303e-06	1.15332e-05	9.97091e-06	1.1198e-05	1.58163e-05	8.66582e-06	2.89553e-05	5.09963e-06	3.41073e-06	9.63299e-06	8.64188e-06	2.00838e-05	1.45959e-05	9.77274e-06	3.7126e-05	9.65491e-06	2.23384e-05	5.86052e-06	7.47569e-06	1.62157e-05	1.05597e-05	1.53866e-05	1.31002e-05	1.22143e-05	6.48845e-06	1.18826e-05
ko00350	ko00350: Tyrosine metabolism	0.00600747	0.00571125	0.00582781	0.00619165	0.00525652	0.00569381	0.00587295	0.00542083	0.00557884	0.00572258	0.00575287	0.00575119	0.00573014	0.0074445	0.00718847	0.00596509	0.00622729	0.00575414	0.00592754	0.00645884	0.00567266	0.00568882	0.00523101	0.00585624	0.00552026	0.00586759	0.00562538	0.00588776	0.00577305	0.00587646	0.00546504	0.00545227	0.00535722	0.00594674	0.00583318	0.00577815	0.00578206	0.00540701	0.00578904	0.00619065
ko00480	ko00480: Glutathione metabolism	0.00538244	0.00566613	0.00578204	0.00564459	0.00565512	0.00614145	0.00545999	0.00611831	0.00637751	0.00497287	0.00589042	0.00515764	0.00591848	0.00848022	0.00759059	0.00567208	0.00487605	0.00587743	0.00545186	0.00758058	0.00574109	0.00528201	0.00521666	0.00522958	0.0051625	0.00554486	0.00560135	0.005671	0.00511718	0.0054962	0.00523727	0.00543317	0.00518711	0.00510623	0.00590606	0.00577785	0.00491642	0.00503574	0.00543886	0.00475022
ko00643	ko00643: Styrene degradation	0.00144136	0.00140036	0.001495	0.0013194	0.00126618	0.00116873	0.00121321	0.00145155	0.0013891	0.00127189	0.00156433	0.00167886	0.0015268	0.00244304	0.00258982	0.00121177	0.00125137	0.00141478	0.00130223	0.00179493	0.00149697	0.00130377	0.00117664	0.00127802	0.00158625	0.00136847	0.00134347	0.0012557	0.0013564	0.00130973	0.00147094	0.00132795	0.00112478	0.00128108	0.00156373	0.00137417	0.00126473	0.00111508	0.00122951	0.00108698
ko00642	ko00642: Ethylbenzene degradation	4.39425e-06	2.49604e-06	8.0557e-06	5.13867e-06	2.28782e-06	1.69103e-05	5.89434e-06	2.10759e-05	9.15466e-06	5.42266e-06	1.70216e-05	5.67415e-06	7.81495e-06	1.00438e-05	1.05388e-05	3.9559e-06	8.89539e-06	2.25848e-05	4.65067e-06	1.01602e-05	1.54839e-06	1.92245e-06	2.79045e-06	9.01381e-06	7.82963e-06	4.71905e-06	1.773e-05	2.6477e-06	1.46135e-05	1.04266e-05	3.84644e-06	5.38516e-06	6.7656e-07	2.99574e-06	1.16571e-05	3.96278e-06	6.22736e-06	3.17402e-06	7.08231e-06	6.32727e-06
ko00640	ko00640: Propanoate metabolism	0.00654752	0.00669329	0.00672322	0.0066465	0.00566723	0.00700668	0.00692996	0.00727119	0.00684919	0.0067839	0.00698435	0.00639161	0.00684408	0.00767043	0.00755538	0.00683265	0.00696113	0.00685552	0.00635236	0.00725876	0.00592428	0.00661733	0.00641402	0.00656723	0.00658178	0.00612861	0.00638305	0.00647153	0.00679853	0.00678019	0.0052941	0.00544486	0.00584386	0.00686712	0.00581816	0.00608757	0.00667085	0.00569678	0.00685992	0.00691918
ko00720	ko00720: Carbon fixation pathways in prokaryotes	0.0120954	0.011719	0.0119073	0.0110824	0.012211	0.0114338	0.0119589	0.0130925	0.0131803	0.0122664	0.0118791	0.0128532	0.0121446	0.011402	0.0115419	0.0125142	0.0112919	0.0122016	0.0113487	0.0115519	0.0125365	0.0123227	0.0123013	0.0116197	0.0127224	0.0116159	0.0123914	0.0126134	0.0120608	0.0122835	0.0120737	0.0124555	0.0125651	0.0118301	0.012059	0.0119353	0.0119963	0.0122792	0.0120124	0.0110146
ko00960	ko00960: Tropane, piperidine and pyridine alkaloid biosynthesis	7.71264e-05	7.29036e-05	6.41378e-05	6.65738e-05	9.14821e-05	5.37511e-05	8.46622e-05	5.76186e-05	6.12604e-05	6.28212e-05	6.1101e-05	0.000110628	8.5752e-05	5.14341e-05	6.39052e-05	6.31578e-05	7.22552e-05	6.20878e-05	7.40552e-05	5.91155e-05	4.91476e-05	8.3093e-05	6.05212e-05	5.64379e-05	6.00058e-05	5.96358e-05	5.62206e-05	5.95643e-05	8.07328e-05	6.7431e-05	5.60433e-05	4.03491e-05	4.26603e-05	6.54232e-05	3.56697e-05	4.85426e-05	8.86181e-05	4.17236e-05	7.43614e-05	7.86486e-05
ko00966	ko00966: Glucosinolate biosynthesis	3.97321e-06	2.78934e-06	4.46841e-06	1.81717e-06	9.78753e-07	9.73441e-06	2.07281e-06	6.5773e-06	8.6485e-10	3.52682e-06	1.90573e-06	2.51515e-06	8.32781e-06	2.23107e-06	8.05562e-06	9.97655e-06	4.24831e-06	1.39174e-05	2.71667e-06	4.71421e-06	4.59012e-06	3.78286e-06	9.84232e-07	2.76504e-06	5.09805e-06	1.06401e-05	3.61224e-06	2.96174e-06	1.37952e-05	8.02024e-07	3.76461e-06	6.33608e-06	2.69323e-06	1.67954e-06	2.65562e-06	4.76672e-06	3.73812e-06	2.64804e-06	3.52666e-06	8.98248e-07
ko02020	ko02020: Two-component system	0.00520875	0.00579664	0.00559344	0.00592675	0.00479005	0.0061973	0.00575288	0.00520963	0.00515661	0.00514537	0.00525178	0.004884	0.00558654	0.00698876	0.00620659	0.0052505	0.00539119	0.00575435	0.00600646	0.00640955	0.00437346	0.00509084	0.00529149	0.00495698	0.00523264	0.00434366	0.00484769	0.00494213	0.00513469	0.00562715	0.00437703	0.00434312	0.00455426	0.00525114	0.0047803	0.00439894	0.00566718	0.00430945	0.00541565	0.00576239
ko00522	ko00522: Biosynthesis of 12-, 14- and 16-membered macrolides	3.11458e-05	1.36278e-05	3.15304e-05	3.90608e-05	4.18385e-05	1.49889e-05	1.56158e-05	1.97331e-05	1.71294e-05	3.17131e-05	1.8213e-05	3.81754e-05	1.83577e-05	0.000159144	2.02709e-05	1.92602e-05	5.65534e-05	1.43367e-05	1.76609e-05	1.05024e-05	3.76427e-05	2.45919e-05	1.67973e-05	1.47579e-05	3.74573e-05	4.22327e-05	2.8366e-05	2.94054e-05	4.21243e-05	8.03079e-06	5.18907e-05	3.88431e-05	5.59635e-05	2.85114e-05	3.92015e-05	4.36832e-05	1.60462e-05	5.19095e-05	3.01988e-05	3.07399e-05
ko04020	ko04020: Calcium signaling pathway	7.0821e-05	8.45018e-05	8.30137e-05	7.22805e-05	6.79561e-05	6.78072e-05	7.56885e-05	6.96995e-05	7.50297e-05	8.25227e-05	7.50075e-05	8.25465e-05	8.00729e-05	5.83196e-05	6.03146e-05	7.42466e-05	6.48138e-05	7.78132e-05	7.36862e-05	6.71669e-05	8.4637e-05	8.102e-05	8.27378e-05	7.69417e-05	8.3094e-05	7.87616e-05	8.61401e-05	7.49031e-05	8.60363e-05	7.15549e-05	8.78352e-05	9.11477e-05	9.31293e-05	7.59539e-05	8.56364e-05	8.15073e-05	7.31129e-05	8.572e-05	7.1717e-05	6.81674e-05
ko03008	ko03008: Ribosome biogenesis in eukaryotes	0.00126162	0.00123683	0.00131827	0.00114391	0.00122089	0.0012005	0.00118487	0.00115537	0.00126105	0.00119053	0.00122127	0.00124538	0.00119592	0.00106024	0.00115085	0.00112383	0.00118242	0.00116368	0.00118353	0.00115238	0.00126623	0.00118164	0.00125671	0.0012079	0.00125605	0.00128698	0.0013008	0.00136536	0.00123025	0.0012222	0.0014531	0.0013724	0.00126456	0.0012391	0.00124199	0.00127218	0.00122345	0.00116008	0.00115642	0.00115814
ko00290	ko00290: Valine, leucine and isoleucine biosynthesis	0.0222441	0.0226807	0.0232435	0.0230499	0.0233482	0.0215615	0.022746	0.0206038	0.0219041	0.0236241	0.0212295	0.0229058	0.0211522	0.0190967	0.0203891	0.0219085	0.0241106	0.0200707	0.0229442	0.0204872	0.0223579	0.0234186	0.0218462	0.0239225	0.0228345	0.0225817	0.0223157	0.0208399	0.0237465	0.0222894	0.0225528	0.0224053	0.0230591	0.0248542	0.0227675	0.023699	0.0229369	0.0239609	0.0238519	0.0255252
ko04614	ko04614: Renin-angiotensin system	0.000202644	0.000203682	0.000198599	0.000200797	0.000239411	0.000204198	0.000242839	0.000215042	0.000192894	0.000210253	0.000196518	0.000170404	0.000217501	0.000170766	0.0001612	0.000158849	0.000199754	0.000246468	0.000227729	0.000188936	0.000191022	0.000203878	0.000207873	0.000211509	0.000210502	0.000201729	0.000241108	0.000200566	0.000214923	0.00019523	0.000232614	0.000236175	0.000227539	0.000172985	0.000202257	0.000212097	0.000183595	0.000219373	0.000174994	0.000176429
ko04610	ko04610: Complement and coagulation cascades	7.28545e-05	7.42092e-05	5.85075e-05	5.26559e-05	6.09027e-05	6.39906e-05	8.01231e-05	5.78243e-05	3.56943e-05	6.62248e-05	4.53769e-05	6.88068e-05	8.22628e-05	4.85476e-05	4.20522e-05	6.23336e-05	7.23735e-05	7.45153e-05	5.8953e-05	5.55311e-05	7.93163e-05	7.11432e-05	6.71182e-05	6.49866e-05	7.69753e-05	6.16482e-05	6.15369e-05	6.8531e-05	7.8263e-05	7.17507e-05	7.88609e-05	6.50138e-05	6.52341e-05	5.87831e-05	8.21758e-05	6.97555e-05	5.85591e-05	5.79462e-05	6.71907e-05	7.16621e-05
ko04340	ko04340: Hedgehog signaling pathway	0.000177012	0.000175115	0.000153703	0.000139917	0.000144539	0.000156414	0.000143564	0.000142413	0.000140526	0.000143249	0.000125769	0.000125244	0.000156713	0.000110135	0.000118703	0.00012531	0.000140596	0.000162499	0.000171084	0.000132649	0.000139187	0.000146491	0.000180569	0.000167341	0.000161845	0.00013674	0.000150151	0.000178759	0.000174988	0.000136285	0.00013549	0.000132129	0.000108721	0.000150847	0.000122089	0.000123451	0.000135829	0.000114154	0.000152983	0.000168901
ko03410	ko03410: Base excision repair	0.0111667	0.0109145	0.010318	0.0105049	0.0107365	0.0101291	0.0108312	0.0104632	0.0102288	0.0107283	0.00991998	0.0109594	0.010642	0.00961462	0.010162	0.00993862	0.0109875	0.0107906	0.011268	0.0107876	0.0109829	0.0109424	0.0100907	0.0112579	0.0113446	0.0112866	0.0109326	0.0114953	0.0116689	0.0103751	0.0108281	0.0106056	0.010644	0.0103028	0.0104609	0.0107645	0.00991071	0.0110281	0.010715	0.010742
ko05010	ko05010: Alzheimer's disease	4.63263e-05	4.00665e-05	3.24264e-05	4.47163e-05	2.98005e-05	2.91713e-05	3.82585e-05	3.05831e-05	2.42732e-05	4.21888e-05	3.18738e-05	3.69801e-05	3.77769e-05	2.60467e-05	3.43849e-05	3.11841e-05	4.81958e-05	3.31639e-05	4.24851e-05	4.49708e-05	3.96194e-05	3.96347e-05	3.59521e-05	4.51957e-05	3.56112e-05	4.25723e-05	3.15559e-05	5.58377e-05	4.72533e-05	2.75525e-05	3.49119e-05	3.73434e-05	3.39077e-05	4.25312e-05	3.85178e-05	3.50767e-05	2.82034e-05	3.84258e-05	3.84444e-05	4.2968e-05
ko05012	ko05012: Parkinson's disease	3.62124e-05	3.972e-05	3.01993e-05	3.03064e-05	2.11436e-05	3.61413e-05	4.17455e-05	3.68559e-05	3.41142e-05	3.31825e-05	5.28601e-05	2.83376e-05	3.61926e-05	2.2628e-05	2.64303e-05	3.17095e-05	3.78641e-05	3.4902e-05	4.38861e-05	3.60193e-05	3.71536e-05	4.18261e-05	3.93952e-05	3.5343e-05	3.95768e-05	2.69991e-05	4.18708e-05	3.07189e-05	3.60983e-05	3.4957e-05	2.63945e-05	2.51286e-05	2.35459e-05	3.78788e-05	2.53852e-05	3.12096e-05	3.1243e-05	2.68412e-05	3.48904e-05	3.18893e-05
ko00980	ko00980: Metabolism of xenobiotics by cytochrome P450	3.74565e-05	2.35454e-05	3.16645e-05	2.56086e-05	0.000116439	3.37392e-05	3.50179e-05	3.10529e-05	3.24862e-05	2.98093e-05	2.76333e-05	5.08629e-05	3.35872e-05	1.24035e-05	1.85258e-05	2.23511e-05	2.80764e-05	4.45645e-05	2.42941e-05	2.38913e-05	3.73657e-05	2.85099e-05	2.44084e-05	3.05443e-05	8.62642e-05	0.000115434	3.88195e-05	3.01537e-05	4.36408e-05	2.34866e-05	6.9072e-05	6.95603e-05	7.52089e-05	3.16265e-05	6.02869e-05	5.63357e-05	1.72018e-05	0.000133172	2.29312e-05	2.88525e-05
ko00981	ko00981: Insect hormone biosynthesis	0.00010515	9.12494e-05	8.03778e-05	0.000102283	6.55186e-05	5.09329e-05	9.60187e-05	0.000106434	7.9453e-05	7.26111e-05	6.87479e-05	9.44974e-05	0.000113637	4.98523e-05	7.66955e-05	9.32184e-05	7.28192e-05	0.000118953	0.000113189	8.50622e-05	8.66616e-05	0.000156537	0.000100988	0.000137322	9.20842e-05	6.92735e-05	0.000262563	0.000108744	0.000104948	0.000121649	0.000106641	0.000110689	0.000167802	9.21733e-05	0.000103451	8.55755e-05	7.16901e-05	0.000121553	0.000135666	9.15314e-05
ko00410	ko00410: beta-Alanine metabolism	0.00549685	0.00582721	0.00543436	0.00592245	0.00585584	0.00569807	0.00529742	0.00611787	0.00605438	0.00537717	0.0055028	0.00539328	0.00587428	0.00786974	0.00742373	0.00562787	0.00500656	0.00588252	0.00599842	0.00728262	0.00617671	0.00544839	0.00570935	0.00621189	0.00593635	0.00532092	0.00595495	0.00594026	0.0058411	0.00582882	0.00585891	0.00578624	0.00578663	0.00497377	0.00607093	0.00589115	0.00558904	0.00602733	0.00565357	0.00450493
ko00983	ko00983: Drug metabolism - other enzymes	0.000524042	0.000486469	0.000475961	0.000614549	0.00148053	0.000388478	0.000635482	0.000430353	0.000301775	0.000690857	0.000251454	0.000816253	0.000646729	0.000309366	0.00062734	0.000411134	0.000528916	0.00104156	0.000537609	0.000383148	0.000936284	0.000684639	0.000409446	0.000544842	0.000478402	0.00115369	0.00114429	0.000434185	0.000640986	0.000631144	0.00147464	0.00145752	0.00138754	0.000473835	0.00143966	0.00118218	0.000376249	0.00142202	0.000638052	0.000619528
ko05150	ko05150: Staphylococcus aureus infection	0.00029664	0.000246452	0.000268864	0.000255431	0.000208625	0.000250435	0.000313977	0.000260249	0.000248841	0.00030067	0.000239998	0.000270082	0.000243176	0.000159915	0.000155006	0.000273124	0.000429147	0.00030055	0.000234804	0.000255568	0.000266773	0.00025547	0.000216073	0.000252677	0.000290973	0.000446791	0.000262239	0.000266749	0.000310777	0.000246536	0.000225858	0.000217174	0.000284642	0.000240898	0.000175161	0.000340628	0.0002654	0.000321559	0.000237635	0.000366853
ko00791	ko00791: Atrazine degradation	0.000802682	0.000796446	0.000707071	0.000778658	0.000771349	0.000684098	0.00070826	0.00110631	0.00105148	0.000926422	0.000770357	0.000965687	0.000854108	0.000563617	0.0010916	0.000883543	0.000791566	0.0010438	0.000629	0.000808332	0.000846989	0.000813921	0.000781325	0.000816549	0.000844817	0.000882021	0.000753431	0.00097295	0.000931458	0.000752651	0.000871388	0.000889686	0.000751456	0.000734933	0.000831521	0.000907022	0.000841222	0.000833717	0.000669716	0.000617104
ko00790	ko00790: Folate biosynthesis	0.0141292	0.013828	0.0147955	0.0124609	0.0150692	0.0136485	0.013624	0.0161319	0.0168163	0.0147035	0.0156041	0.0135032	0.0155519	0.015922	0.0146084	0.0151708	0.0122632	0.0163323	0.0140892	0.0143873	0.0157087	0.0145982	0.0166501	0.0128682	0.0157359	0.0131748	0.015736	0.0157988	0.012962	0.0148905	0.0149777	0.0142658	0.016482	0.0125589	0.0155382	0.0146266	0.0145186	0.0125342	0.0135077	0.0120276
ko05131	ko05131: Shigellosis	4.92728e-06	6.04346e-06	1.60929e-05	1.87169e-05	3.56284e-06	6.21175e-06	4.60585e-06	4.73976e-06	7.60951e-06	2.04208e-05	9.54756e-06	3.47923e-05	4.58984e-06	5.98389e-05	3.38926e-05	3.55801e-06	5.91135e-06	5.66487e-06	7.80567e-06	1.23834e-05	7.92719e-06	2.9761e-05	4.38856e-06	6.68918e-06	1.47234e-05	3.07342e-06	5.2446e-06	7.14379e-06	8.38634e-06	2.27899e-05	6.33951e-06	1.43026e-06	3.06435e-06	1.04029e-05	3.91467e-06	7.16638e-06	5.0008e-06	7.44911e-06	2.54091e-05	5.75406e-06
ko04540	ko04540: Gap junction	1.59994e-05	1.75388e-05	1.89228e-05	1.49509e-05	1.34298e-05	1.58417e-05	1.62331e-05	1.13538e-05	1.0981e-05	1.84199e-05	1.10228e-05	1.47888e-05	1.47809e-05	1.17513e-05	1.18161e-05	1.6557e-05	1.48717e-05	1.45753e-05	1.52613e-05	8.92067e-06	1.47835e-05	1.49834e-05	2.15019e-05	1.25509e-05	1.633e-05	1.14001e-05	1.36092e-05	1.37432e-05	1.64074e-05	1.79835e-05	2.06582e-05	1.02939e-05	1.94514e-05	1.37834e-05	1.20725e-05	1.32894e-05	1.9293e-05	1.19745e-05	1.56831e-05	1.55566e-05
ko00020	ko00020: Citrate cycle (TCA cycle)	0.0112197	0.0106001	0.0109736	0.00983688	0.0116499	0.0106613	0.0108109	0.0127013	0.0127318	0.0109849	0.0110065	0.0118724	0.011714	0.0107272	0.0104474	0.0115154	0.0096483	0.0119746	0.0102246	0.0107207	0.0121862	0.0113003	0.0114577	0.010423	0.0120169	0.0107751	0.0117652	0.0121345	0.0110427	0.0115043	0.0118411	0.0123242	0.0120807	0.0104937	0.0114846	0.0111687	0.0111377	0.0113554	0.010763	0.00970123
ko00710	ko00710: Carbon fixation in photosynthetic organisms	0.00015347	0.00014951	0.0001256	0.000191901	0.000133499	0.0001254	0.000146823	8.99513e-05	9.67385e-05	0.000134616	0.000121308	0.000142379	0.000146881	0.000399232	0.000369789	0.000150529	0.000159662	9.43589e-05	0.000120325	0.000289515	0.000105995	0.000113828	0.000135524	0.000142011	0.000103478	0.000149119	0.000117503	0.000116554	0.000122439	0.000118678	9.05399e-05	0.000111781	9.1644e-05	0.000175049	0.000171414	0.000147444	0.000162081	0.000112016	0.000114962	0.000136593
ko04710	ko04710: Circadian rhythm - mammal	7.99658e-05	8.61473e-05	7.78956e-05	7.33374e-05	6.22602e-05	6.44999e-05	9.01335e-05	7.15939e-05	6.6806e-05	8.12969e-05	5.71524e-05	7.36755e-05	8.35235e-05	5.77567e-05	6.54252e-05	6.85868e-05	7.63487e-05	9.84538e-05	7.13606e-05	8.7289e-05	0.000106992	6.20095e-05	7.41763e-05	8.86993e-05	0.000101664	6.93914e-05	8.76369e-05	8.28468e-05	9.86249e-05	6.53441e-05	8.43154e-05	9.06842e-05	5.68787e-05	7.4745e-05	9.76561e-05	7.10859e-05	6.55084e-05	6.46063e-05	6.76483e-05	6.62243e-05
ko00340	ko00340: Histidine metabolism	0.0160663	0.0166365	0.0168085	0.0159154	0.0155491	0.0161624	0.0172769	0.0163103	0.0168529	0.0158666	0.0155665	0.014974	0.0162694	0.0126917	0.0128295	0.0154571	0.0165036	0.0169735	0.0177148	0.0144382	0.0148823	0.0166215	0.0147994	0.0167674	0.0164819	0.0143942	0.015922	0.0156195	0.0163413	0.0159328	0.014715	0.0143174	0.0149557	0.0165211	0.0143312	0.0150711	0.0153462	0.0160222	0.0166696	0.0164427
ko00785	ko00785: Lipoic acid metabolism	0.0086091	0.0117863	0.0126851	0.0104062	0.00643683	0.0106881	0.0115014	0.015686	0.0153567	0.0135317	0.0121906	0.00940998	0.0142549	0.0142944	0.011462	0.0138182	0.00835803	0.0149004	0.0115598	0.0129209	0.00723647	0.0135324	0.0146826	0.00913361	0.0158721	0.00647456	0.0107501	0.0100902	0.0122047	0.0131967	0.00515998	0.00577984	0.00741165	0.0104262	0.00569436	0.00518843	0.0117096	0.00532758	0.0120842	0.00708682
ko04130	ko04130: SNARE interactions in vesicular transport	0.000375702	0.000488066	0.000450079	0.000333911	0.00032358	0.000472754	0.000378708	0.000387829	0.000377942	0.000363196	0.000321143	0.000358579	0.000473154	0.000235825	0.000263087	0.000306238	0.000390893	0.000485719	0.000425904	0.000267497	0.000319668	0.000338962	0.00031076	0.000378929	0.000353641	0.000317806	0.000357872	0.000371776	0.000402653	0.000368751	0.000423789	0.000404546	0.000449971	0.000361246	0.000358965	0.000330585	0.000273583	0.00031677	0.000390781	0.000384517
ko00550	ko00550: Peptidoglycan biosynthesis	0.0199334	0.0179146	0.0177615	0.0185065	0.0200042	0.0172848	0.0183002	0.0167533	0.0169538	0.0189518	0.0179107	0.0198019	0.017433	0.0163353	0.0170274	0.0180828	0.0197368	0.0167505	0.0174542	0.0166977	0.0203865	0.018452	0.0183212	0.0196542	0.0181156	0.0208321	0.0188239	0.01992	0.018712	0.0179957	0.0208035	0.0208638	0.0207855	0.0189309	0.0205222	0.0202918	0.0191853	0.0207018	0.018025	0.0189998
ko04520	ko04520: Adherens junction	1.28651e-05	1.26466e-05	1.5349e-05	8.54543e-06	1.50765e-05	7.81758e-06	1.09302e-05	1.56724e-05	1.24491e-05	1.4478e-05	1.07767e-05	1.20225e-05	1.37534e-05	5.85394e-06	1.1423e-05	1.46399e-05	1.50788e-05	1.69132e-05	1.15387e-05	9.65732e-06	1.6119e-05	1.16035e-05	1.69931e-05	1.39853e-05	1.47282e-05	1.62663e-05	1.49948e-05	1.34361e-05	1.80148e-05	1.18506e-05	2.03528e-05	2.0934e-05	1.32061e-05	1.20078e-05	1.98154e-05	1.33023e-05	1.0895e-05	1.47277e-05	7.19292e-06	1.45279e-05
ko00650	ko00650: Butanoate metabolism	0.00688787	0.00714579	0.0076821	0.00707613	0.00632947	0.00709723	0.00723938	0.00742081	0.00747559	0.00721966	0.00749078	0.00686729	0.0074982	0.00898823	0.00831297	0.0074408	0.00709455	0.00727861	0.00681546	0.00815773	0.00670674	0.007296	0.00727329	0.00690487	0.00763813	0.00656605	0.00665995	0.00720676	0.00730491	0.00750585	0.00641761	0.00659865	0.00651499	0.00734171	0.00679796	0.00672118	0.00736861	0.00629767	0.0071764	0.00701941
ko03030	ko03030: DNA replication	0.0139441	0.0128973	0.0125006	0.0124959	0.0125649	0.0119381	0.0127085	0.0119698	0.0125454	0.0128865	0.0121576	0.0131552	0.0123884	0.0109993	0.0122046	0.0126175	0.0131685	0.0118341	0.0131398	0.0120039	0.0138836	0.0127972	0.0123437	0.0137007	0.0131578	0.0136723	0.0125698	0.0138968	0.0132765	0.0122752	0.0135663	0.0128629	0.0125681	0.0124568	0.0125009	0.013337	0.0127839	0.0134895	0.0128537	0.0127967
ko05221	ko05221: Acute myeloid leukemia	2.07019e-06	4.14504e-06	1.9949e-06	2.20049e-06	9.51888e-07	4.27929e-06	2.2225e-06	1.9197e-06	1.93132e-07	1.49267e-06	4.82466e-08	1.479e-06	6.77353e-06	1.22878e-06	8.52624e-07	4.72775e-07	1.96031e-06	1.79643e-06	1.25997e-06	8.72035e-07	6.1998e-07	2.99057e-06	1.71285e-06	1.72526e-06	2.31872e-06	1.36261e-06	4.60206e-06	7.47907e-07	2.95176e-06	1.17154e-06	2.75456e-06	3.00179e-06	3.29118e-07	1.19912e-06	7.40111e-06	5.88718e-06	7.88734e-07	1.13336e-06	8.69291e-07	8.0209e-07
ko04742	ko04742: Taste transduction	9.67042e-05	8.59851e-05	9.91811e-05	0.000109012	8.49992e-05	8.04899e-05	0.00010589	6.7137e-05	8.29514e-05	8.47907e-05	5.73752e-05	7.07127e-05	9.27743e-05	0.000112581	8.97662e-05	8.47955e-05	7.08198e-05	8.67969e-05	8.65863e-05	0.000114628	7.62937e-05	7.7153e-05	0.000108379	9.0741e-05	8.68361e-05	7.53658e-05	5.76467e-05	9.16647e-05	9.63297e-05	7.0818e-05	7.05679e-05	0.000125844	5.07671e-05	6.73869e-05	8.65084e-05	7.38354e-05	7.46797e-05	7.58257e-05	9.76044e-05	6.60132e-05
ko02030	ko02030: Bacterial chemotaxis	0.00847975	0.00898112	0.00867117	0.00940449	0.00813901	0.0101965	0.00847477	0.00519679	0.00525982	0.00672294	0.00809816	0.00571448	0.0071679	0.00888795	0.00729063	0.0069753	0.00888818	0.00650784	0.0103346	0.00760667	0.00611072	0.00618845	0.00657606	0.00733031	0.00559468	0.00631605	0.00580076	0.00638388	0.00590844	0.0070987	0.0062476	0.00605546	0.00667163	0.00742633	0.00761096	0.00689743	0.00909853	0.00703492	0.00804163	0.00877742
ko03320	ko03320: PPAR signaling pathway	7.64717e-05	6.01456e-05	6.00504e-05	7.20817e-05	6.88107e-05	6.89537e-05	7.5171e-05	9.02996e-05	8.43479e-05	8.51955e-05	5.5703e-05	6.67602e-05	7.73511e-05	5.12064e-05	5.10145e-05	0.000105639	8.39184e-05	6.15883e-05	6.79991e-05	5.20925e-05	6.686e-05	8.37694e-05	8.23325e-05	7.9454e-05	8.13961e-05	7.85706e-05	6.26827e-05	8.33359e-05	8.75601e-05	7.55834e-05	9.88839e-05	9.42142e-05	0.00010419	7.06447e-05	0.000100371	6.91878e-05	9.56816e-05	7.80127e-05	6.6427e-05	7.57315e-05
ko04744	ko04744: Phototransduction	6.48669e-05	8.11932e-05	5.42842e-05	8.39131e-05	3.49686e-05	9.85791e-05	6.93144e-05	5.59246e-05	4.97363e-05	5.85771e-05	5.62502e-05	7.44457e-05	7.97077e-05	4.27803e-05	0.000106905	9.94492e-05	6.84948e-05	4.88244e-05	6.938e-05	5.71271e-05	8.82616e-05	0.000101118	9.34824e-05	7.10016e-05	9.17606e-05	4.32546e-05	7.22129e-05	4.72277e-05	8.31719e-05	8.39916e-05	3.72087e-05	7.68263e-05	6.68388e-05	0.000121091	3.57312e-05	0.000108597	0.00012605	5.17864e-05	9.00308e-05	8.20203e-05
ko04745	ko04745: Phototransduction - fly	8.94756e-05	9.27829e-05	6.67953e-05	8.97815e-05	5.89167e-05	9.09378e-05	0.000104906	9.15928e-05	9.54204e-05	0.000129565	5.43967e-05	9.21184e-05	0.000110465	6.95465e-05	9.74682e-05	8.49203e-05	7.07824e-05	8.25602e-05	9.3602e-05	0.000108098	9.49359e-05	0.000115307	0.000105268	8.09056e-05	0.000101979	6.12106e-05	7.72273e-05	0.000125728	0.000103723	8.64346e-05	7.3673e-05	6.09033e-05	9.52856e-05	8.48852e-05	6.50386e-05	9.13383e-05	8.96002e-05	7.4489e-05	8.96549e-05	8.99542e-05
ko04530	ko04530: Tight junction	7.58752e-05	7.80224e-05	7.05354e-05	6.11373e-05	5.45057e-05	7.64132e-05	8.86882e-05	6.55753e-05	6.02269e-05	5.9477e-05	6.29797e-05	7.1067e-05	7.00281e-05	5.5006e-05	4.84842e-05	5.89835e-05	6.20318e-05	7.78158e-05	7.04354e-05	6.50496e-05	6.17997e-05	7.05469e-05	6.77957e-05	6.34054e-05	7.50041e-05	5.86067e-05	8.01605e-05	7.67428e-05	8.32876e-05	5.99715e-05	6.9405e-05	5.56147e-05	5.72074e-05	6.55343e-05	6.39519e-05	6.3357e-05	6.91531e-05	5.81064e-05	6.72787e-05	6.72148e-05
ko04612	ko04612: Antigen processing and presentation	3.7703e-05	8.44429e-05	0.000304611	4.35091e-05	5.38766e-05	2.65144e-05	3.849e-05	0.000107563	9.25334e-05	4.96688e-05	0.000129959	5.07914e-05	5.58959e-05	6.88132e-05	3.04098e-05	6.84308e-05	6.40587e-05	3.24515e-05	5.94772e-05	5.91859e-05	3.20331e-05	8.01015e-05	0.000125593	4.26352e-05	7.58708e-05	3.49373e-05	5.11826e-05	3.75058e-05	4.86384e-05	5.69305e-05	6.6107e-05	5.02804e-05	5.08656e-05	9.54434e-05	3.9907e-05	3.87236e-05	9.29239e-05	6.3957e-05	7.88335e-05	8.60508e-05
ko04621	ko04621: NOD-like receptor signaling pathway	0.00015511	0.000169486	0.000267985	0.00013163	0.000155731	0.000190476	0.000196146	0.000181035	0.000223399	0.000132988	0.0001501	0.000172145	0.000197568	7.3363e-05	0.000119734	0.000141096	0.000128979	0.000269	0.000211284	0.000151289	0.000155807	0.000156914	0.000169478	0.000174759	0.000163071	0.000147265	0.000138849	0.000180824	0.000164195	0.000163887	0.000166809	0.000204009	0.000131038	0.000113613	0.000133581	0.000166622	0.000138147	0.000106932	0.000172478	0.000126468
ko04620	ko04620: Toll-like receptor signaling pathway	3.752e-05	5.07378e-05	5.68965e-05	4.00729e-05	4.27939e-05	3.65866e-05	3.52148e-05	3.5996e-05	4.05715e-05	3.51111e-05	5.08911e-05	3.86334e-05	4.13017e-05	2.2015e-05	3.25692e-05	3.17464e-05	3.18877e-05	3.71284e-05	3.80585e-05	3.18415e-05	3.61899e-05	5.30106e-05	4.57865e-05	4.67677e-05	4.00427e-05	4.34285e-05	4.71804e-05	2.92662e-05	3.49173e-05	3.81302e-05	5.08225e-05	6.43804e-05	3.12438e-05	4.6079e-05	4.98719e-05	4.79741e-05	4.061e-05	3.99408e-05	3.967e-05	3.49886e-05
ko04623	ko04623: Cytosolic DNA-sensing pathway	3.37133e-05	4.49475e-05	3.18268e-05	3.68147e-05	3.22352e-05	1.96988e-05	2.5727e-05	2.30576e-05	2.95993e-05	5.45785e-05	2.47283e-05	3.52751e-05	3.29189e-05	2.58879e-05	2.38267e-05	4.85557e-05	3.89543e-05	2.98392e-05	3.14904e-05	2.34229e-05	4.12668e-05	4.04197e-05	4.13772e-05	4.36635e-05	5.57989e-05	3.90973e-05	5.9851e-05	2.73046e-05	3.64527e-05	3.36625e-05	9.43942e-05	6.33477e-05	3.59972e-05	4.47349e-05	9.1985e-05	4.89793e-05	3.40625e-05	3.22647e-05	2.74224e-05	3.81849e-05
ko04622	ko04622: RIG-I-like receptor signaling pathway	8.89118e-05	9.60516e-05	8.61292e-05	7.81412e-05	0.000117561	9.58634e-05	9.96461e-05	0.000102259	7.84113e-05	9.51307e-05	7.77588e-05	8.14354e-05	0.00010296	7.00044e-05	6.67629e-05	7.46794e-05	7.52768e-05	0.000116207	8.72168e-05	7.51185e-05	0.000114476	9.47435e-05	7.5236e-05	8.86686e-05	0.000102394	7.53454e-05	0.000115472	9.34426e-05	0.000106744	0.000101053	0.00012297	0.000112343	0.000114738	7.3072e-05	9.0666e-05	0.000108925	9.73004e-05	0.000108966	0.000111053	8.62262e-05
ko04270	ko04270: Vascular smooth muscle contraction	5.55422e-05	4.15197e-05	3.86192e-05	4.31939e-05	3.29405e-05	2.97799e-05	3.83704e-05	2.27848e-05	2.32577e-05	2.66783e-05	2.88092e-05	3.02787e-05	3.57416e-05	2.52978e-05	3.64076e-05	3.16431e-05	5.22434e-05	4.01969e-05	5.36945e-05	3.88012e-05	2.71914e-05	3.25379e-05	3.13912e-05	4.29653e-05	3.50729e-05	3.31246e-05	4.40742e-05	3.25568e-05	5.22993e-05	2.71041e-05	4.93098e-05	5.47076e-05	2.25952e-05	3.32762e-05	4.82187e-05	4.56556e-05	3.21272e-05	4.16235e-05	3.32053e-05	5.17237e-05
ko00910	ko00910: Nitrogen metabolism	0.00672926	0.00683453	0.0066404	0.00679006	0.00670737	0.00657165	0.00669043	0.0071209	0.00688475	0.00652973	0.00668409	0.00688552	0.00702889	0.00875331	0.00834541	0.00674312	0.00627201	0.00709384	0.00663942	0.0082753	0.00647607	0.00665717	0.00647065	0.00629345	0.00701345	0.00652026	0.00662918	0.00656156	0.006523	0.00671179	0.00641988	0.00635124	0.0065512	0.00648352	0.00646354	0.00640605	0.0064726	0.00679474	0.006559	0.00633388
ko04971	ko04971: Gastric acid secretion	4.8218e-05	4.98043e-05	3.61456e-05	3.4128e-05	5.78542e-05	3.50167e-05	4.43173e-05	3.74195e-05	3.3484e-05	4.7067e-05	4.66926e-05	5.25358e-05	4.59138e-05	2.71559e-05	2.74748e-05	2.39885e-05	3.899e-05	4.83506e-05	4.18409e-05	3.33749e-05	4.44425e-05	4.14741e-05	3.66578e-05	2.97427e-05	5.17124e-05	8.49268e-05	7.15744e-05	5.14942e-05	4.55376e-05	3.59337e-05	8.93968e-05	4.81921e-05	8.30522e-05	3.56199e-05	7.15413e-05	7.10243e-05	3.75531e-05	0.000106119	3.11933e-05	3.77055e-05
ko00460	ko00460: Cyanoamino acid metabolism	0.00797814	0.00767233	0.00856136	0.00833169	0.0108087	0.0093907	0.00901912	0.00888164	0.00780382	0.0087501	0.00748556	0.00890079	0.00976901	0.00723295	0.00894805	0.00758481	0.00746292	0.010904	0.00818894	0.00891691	0.00824633	0.00876652	0.00833384	0.00791016	0.00830296	0.00878763	0.00867673	0.00729837	0.00875655	0.00898293	0.0086742	0.00816599	0.00940688	0.00803409	0.00804124	0.00867414	0.00794084	0.00960233	0.00883435	0.00792787
ko00512	ko00512: Mucin type O-Glycan biosynthesis	0.000159832	0.000148786	0.000252902	0.000126336	0.000171084	0.000142573	0.000168615	0.000164217	9.86798e-05	0.000153361	0.000224902	0.000144999	0.000200403	9.44416e-05	0.000167394	0.000100663	0.000132724	0.000209418	0.000119218	0.000145208	0.000197594	0.000136371	0.000178902	0.000175108	0.000149509	0.000188627	0.000157054	0.000148222	0.000137366	0.000185998	0.00016906	0.000128493	0.000205932	0.000143968	0.000189189	0.000163665	0.000111817	0.000168289	0.000156013	0.000104909
ko00830	ko00830: Retinol metabolism	0.000167553	0.000222267	0.000334157	0.000146653	0.000135505	0.000273705	0.000212217	0.000306279	0.00033953	0.000167835	0.000393533	0.000180102	0.00033698	0.000181582	0.000133179	0.000163545	0.000157938	0.000253789	0.000207474	0.000175937	0.000147713	0.000171108	0.000294457	0.000143938	0.000209276	0.000108569	0.000168488	0.00018988	0.000210438	0.000241118	0.000198353	0.000145663	0.000162301	0.000201896	0.000133268	0.000220056	0.000173145	0.000151983	0.000226755	0.000162263
ko00780	ko00780: Biotin metabolism	0.0152784	0.0179932	0.0178199	0.0171448	0.0125598	0.0181352	0.0174213	0.0204889	0.0199524	0.0180392	0.019763	0.0160284	0.0186209	0.0183047	0.0175954	0.0195404	0.0154189	0.0202523	0.0183331	0.0164091	0.0146311	0.0184249	0.0203144	0.0167593	0.0198571	0.0125276	0.0175521	0.0163957	0.0164073	0.0199944	0.0114206	0.0113643	0.0138212	0.0166641	0.0124715	0.0124137	0.0178992	0.0124731	0.018282	0.0149827
ko00630	ko00630: Glyoxylate and dicarboxylate metabolism	0.00715558	0.00715917	0.00757283	0.00764845	0.00691702	0.00745766	0.00734013	0.00760279	0.00807098	0.00719865	0.0073381	0.00691107	0.00743514	0.00941952	0.0087151	0.00766226	0.00677254	0.00710798	0.00724597	0.00860449	0.00682699	0.00728114	0.00718968	0.00685207	0.0071642	0.0062269	0.00716699	0.00682057	0.00698063	0.00734722	0.00634187	0.00628563	0.00686205	0.00749422	0.00667283	0.00626759	0.00735747	0.00681775	0.00736351	0.00740338
ko00970	ko00970: Aminoacyl-tRNA biosynthesis	0.0210379	0.0189224	0.0174784	0.0189629	0.0192861	0.0174754	0.0191089	0.0165669	0.0169112	0.0196045	0.0172178	0.0204417	0.0173721	0.0152573	0.0180655	0.0183721	0.0211163	0.0160525	0.0181161	0.0171238	0.0199798	0.0193862	0.0176786	0.0204489	0.0189494	0.0210192	0.018116	0.0207631	0.0209331	0.0177604	0.0196318	0.0197426	0.0197257	0.019591	0.0190315	0.0202537	0.0188276	0.0205642	0.01888	0.0202287
ko00030	ko00030: Pentose phosphate pathway	0.0164802	0.0164516	0.0164409	0.0162892	0.0162134	0.0165484	0.0167345	0.0171118	0.017966	0.0160269	0.0167723	0.015402	0.0163816	0.0155756	0.0159899	0.0160157	0.016705	0.0172965	0.0164337	0.0163844	0.0152565	0.0164563	0.0161955	0.0155596	0.0153187	0.01594	0.0162385	0.0156974	0.0173063	0.0162761	0.0150036	0.0147418	0.0158981	0.0165309	0.0146322	0.0153333	0.0160018	0.0164632	0.0166038	0.0173465
ko04972	ko04972: Pancreatic secretion	4.22562e-05	3.49796e-05	2.94584e-05	2.86013e-05	3.0551e-05	2.91704e-05	3.53059e-05	2.33003e-05	1.68305e-05	2.98593e-05	3.02251e-05	2.71358e-05	3.58504e-05	1.62304e-05	2.68809e-05	3.76116e-05	3.30794e-05	4.53838e-05	4.46222e-05	2.01987e-05	3.93857e-05	3.98757e-05	2.80042e-05	2.58441e-05	3.16209e-05	2.8342e-05	3.69247e-05	2.63259e-05	3.80585e-05	3.50565e-05	2.92735e-05	3.65827e-05	2.89162e-05	3.29472e-05	3.14923e-05	2.88054e-05	2.59501e-05	2.78904e-05	2.6653e-05	2.7649e-05
ko00232	ko00232: Caffeine metabolism	4.18247e-06	5.38778e-06	2.1329e-06	2.08845e-06	0	2.7994e-06	1.70794e-06	8.24517e-06	1.7326e-06	4.7015e-06	6.29001e-08	3.30467e-06	2.98277e-06	8.56293e-07	3.21623e-06	6.69612e-08	7.10289e-06	2.96465e-06	2.34168e-06	2.49488e-06	4.41485e-06	1.72887e-06	9.29747e-07	5.27872e-06	4.26561e-06	4.25252e-06	7.36893e-06	7.44796e-06	1.17428e-05	4.01982e-06	2.40951e-05	3.98554e-05	1.27552e-06	5.4213e-06	5.89053e-06	6.68414e-06	4.8677e-06	1.93926e-05	4.81797e-06	1.29937e-05
ko00230	ko00230: Purine metabolism	0.0107689	0.0101357	0.0100026	0.0103589	0.0100851	0.00978296	0.0100894	0.00965143	0.00973738	0.0103829	0.00966776	0.0104233	0.00964919	0.00979818	0.0104085	0.0101245	0.0107152	0.00919684	0.0100393	0.0100884	0.0106275	0.0103282	0.0100267	0.0107637	0.0100597	0.0106474	0.00985563	0.0106016	0.0103145	0.0100924	0.0104297	0.0104136	0.0102894	0.010423	0.0101991	0.0105808	0.0104286	0.010343	0.0102991	0.0105659
ko04122	ko04122: Sulfur relay system	0.0151182	0.0168133	0.0151287	0.0166421	0.0119794	0.0157247	0.0155422	0.0124114	0.0131818	0.01529	0.0149235	0.0147729	0.0145509	0.0156051	0.0156899	0.0157416	0.0166449	0.0127241	0.0166486	0.0149035	0.0148075	0.0161686	0.0151737	0.0165024	0.0151631	0.0140229	0.012651	0.0138491	0.0152451	0.0152223	0.0125923	0.0120073	0.0125204	0.0167462	0.0129037	0.0134954	0.0157939	0.0132733	0.0163295	0.0170523
ko04120	ko04120: Ubiquitin mediated proteolysis	0.000487246	0.000539164	0.00052026	0.000452343	0.000516412	0.000520867	0.000512622	0.000552552	0.000541591	0.000533123	0.000506488	0.000499828	0.00056789	0.000371873	0.000381629	0.00050436	0.00047097	0.000559806	0.000519591	0.000441743	0.000535512	0.000513891	0.000613603	0.000475434	0.000561355	0.000499143	0.000501634	0.000517864	0.000517391	0.000460389	0.000658749	0.000579242	0.000528444	0.000494793	0.000461419	0.000504852	0.000513427	0.000495774	0.000470214	0.000478079
ko00540	ko00540: Lipopolysaccharide biosynthesis	0.0103354	0.0102687	0.0114533	0.00982229	0.0157825	0.0110376	0.0102274	0.015785	0.0155726	0.0115466	0.013745	0.0127953	0.0124629	0.0144607	0.0137067	0.0131241	0.00761363	0.0146462	0.0104928	0.0128514	0.0153586	0.012235	0.0142592	0.0106242	0.0143876	0.0146089	0.0152229	0.0126996	0.0115162	0.0126564	0.0164028	0.0163082	0.0154437	0.0094926	0.0154965	0.0151278	0.0114606	0.0137976	0.0102517	0.00735188
ko05111	ko05111: Vibrio cholerae pathogenic cycle	0.000407315	0.000537056	0.000517334	0.000587249	0.000487654	0.000496215	0.000439249	0.000678307	0.00072065	0.000520873	0.000549113	0.000533215	0.000561326	0.000944842	0.000856818	0.000638847	0.000397948	0.000606552	0.000528068	0.000778258	0.000505473	0.000581144	0.00063105	0.000465475	0.000665752	0.00050394	0.000576001	0.000520393	0.000440425	0.000510088	0.000568417	0.0006227	0.000525567	0.000464718	0.000599229	0.000565054	0.000519208	0.00044947	0.000457562	0.00039079
ko03022	ko03022: Basal transcription factors	0.000662959	0.00104346	0.000775012	0.000788895	0.000657117	0.000812455	0.000795573	0.000524797	0.00063702	0.000756114	0.000714746	0.000889423	0.00071409	0.000549119	0.000532093	0.000773975	0.000745637	0.000616413	0.000719381	0.000694608	0.000644809	0.000747525	0.000808973	0.00073638	0.000772725	0.000716403	0.00069337	0.000766748	0.000742937	0.000656601	0.000750768	0.000702655	0.000718845	0.000985527	0.000667333	0.000648562	0.000657502	0.000739202	0.000713938	0.000892964
ko00660	ko00660: C5-Branched dibasic acid metabolism	0.0130084	0.015439	0.0175375	0.0151409	0.014854	0.0156478	0.0147423	0.0148455	0.0151443	0.0151201	0.0151654	0.0140738	0.0146646	0.0146596	0.0137921	0.0143345	0.0155106	0.0150547	0.0161781	0.0144335	0.0134123	0.0149271	0.0147955	0.0159134	0.0159	0.0137597	0.0153853	0.0121712	0.0148458	0.0155827	0.0139155	0.0135439	0.0142924	0.0170656	0.0145735	0.0150052	0.015581	0.0143453	0.0160585	0.0174131
ko03020	ko03020: RNA polymerase	0.00745864	0.00700028	0.00666232	0.00691465	0.00729794	0.00678187	0.00688673	0.00683305	0.00638235	0.00682289	0.00655162	0.00712406	0.00654199	0.00589884	0.00635813	0.00605983	0.00731175	0.00614796	0.00694337	0.00653712	0.00742902	0.00666183	0.00649684	0.00741378	0.00658609	0.00758333	0.00674943	0.00749744	0.00745773	0.00659348	0.00778785	0.00772679	0.00721582	0.0067858	0.0075354	0.0074394	0.00690309	0.00733986	0.00682207	0.0071457
ko00982	ko00982: Drug metabolism - cytochrome P450	1.26608e-05	3.01137e-06	4.82668e-06	2.09336e-06	1.48219e-06	2.38214e-06	4.66796e-06	5.16309e-06	4.10788e-06	2.51451e-06	1.12229e-06	9.96731e-07	4.35821e-06	1.92817e-06	7.06874e-06	1.75178e-06	4.61936e-06	4.82596e-06	5.35406e-06	1.88368e-06	1.96708e-05	6.01807e-06	5.01814e-06	1.05738e-05	5.67791e-06	1.70587e-06	8.29173e-06	9.50325e-06	5.45449e-06	2.352e-06	1.61622e-05	1.14334e-05	2.39355e-05	5.95087e-06	4.49928e-06	1.00061e-05	2.75789e-06	1.83104e-05	2.30114e-06	5.11525e-06
ko04630	ko04630: Jak-STAT signaling pathway	9.38276e-05	9.31811e-05	8.72874e-05	8.6419e-05	8.13156e-05	9.95845e-05	8.77143e-05	9.62481e-05	7.56111e-05	8.93945e-05	8.62224e-05	9.60495e-05	0.0001068	6.1941e-05	7.17235e-05	8.87512e-05	8.81787e-05	0.000101397	9.24715e-05	7.67043e-05	8.65718e-05	9.9563e-05	9.33593e-05	9.32968e-05	9.0087e-05	8.16562e-05	9.08657e-05	9.65738e-05	9.353e-05	7.99468e-05	0.000101641	9.90425e-05	8.57339e-05	9.33806e-05	6.91653e-05	8.1528e-05	8.71705e-05	9.9336e-05	8.56834e-05	8.97677e-05
ko04350	ko04350: TGF-beta signaling pathway	7.43603e-05	9.12325e-05	0.000100176	8.68182e-05	5.17328e-05	6.5959e-05	7.80187e-05	6.10143e-05	7.28874e-05	9.50231e-05	8.53104e-05	0.000106047	8.98642e-05	7.40434e-05	6.5564e-05	0.000103451	9.44192e-05	7.68104e-05	6.56542e-05	6.25674e-05	9.35916e-05	0.000100993	0.000132603	7.71191e-05	0.000128791	6.91842e-05	9.9864e-05	6.0575e-05	9.69672e-05	6.98437e-05	8.11386e-05	8.78682e-05	7.39717e-05	7.57952e-05	6.9966e-05	6.96372e-05	7.64404e-05	6.86014e-05	8.07094e-05	0.000115207
ko00140	ko00140: Steroid hormone biosynthesis	0.000651213	0.00108355	0.000875622	0.000625795	0.00032674	0.000906208	0.0009962	0.00120408	0.00103117	0.0010348	0.00116217	0.00086664	0.00160317	0.000637969	0.000678829	0.0011971	0.000720455	0.00123092	0.00105933	0.000869424	0.000817196	0.00108191	0.00114432	0.000657	0.00101849	0.000287052	0.00083524	0.000985172	0.000877118	0.00109925	0.000362177	0.000391244	0.000433289	0.000704003	0.000401016	0.000292537	0.00110723	0.000314701	0.000919127	0.000741479
ko05414	ko05414: Dilated cardiomyopathy	2.03507e-05	1.41106e-05	1.84313e-05	1.53278e-05	1.85537e-05	1.66922e-05	1.92192e-05	1.45584e-05	1.5382e-05	2.62601e-05	1.78846e-05	1.91691e-05	1.50406e-05	1.45764e-05	1.23431e-05	2.02941e-05	1.65544e-05	1.63001e-05	2.34189e-05	1.23546e-05	1.04333e-05	1.41918e-05	2.05435e-05	1.98553e-05	2.00787e-05	1.32352e-05	1.62273e-05	1.71089e-05	1.86808e-05	2.00186e-05	2.07595e-05	1.10212e-05	1.27414e-05	2.19391e-05	1.38043e-05	1.53266e-05	1.58624e-05	1.22094e-05	1.72225e-05	3.37737e-05
ko00514	ko00514: Other types of O-glycan biosynthesis	0.000224701	0.000240783	0.000247385	0.000219	0.000204022	0.000199862	0.000249174	0.000256728	0.000199821	0.000244752	0.000182535	0.000255714	0.000261256	0.000169376	0.000199892	0.000264168	0.000208695	0.000279594	0.000242456	0.000222524	0.00018556	0.000247729	0.000269836	0.000224458	0.000260216	0.000196371	0.000236019	0.000230372	0.000306942	0.000223723	0.000232931	0.000228028	0.000206148	0.000239295	0.000179106	0.000231702	0.000265137	0.000198792	0.000217249	0.000233225
ko00331	ko00331: Clavulanic acid biosynthesis	7.2213e-06	3.28393e-07	9.43935e-06	2.78302e-07	1.95955e-07	2.96262e-06	8.29731e-06	6.62878e-08	2.08645e-08	1.318e-07	7.97846e-07	3.16413e-06	2.57957e-05	1.61728e-07	6.27236e-06	1.6045e-07	3.34755e-07	1.04461e-05	2.98029e-06	5.3816e-06	3.72376e-07	2.9607e-06	2.62007e-07	6.25728e-06	3.04281e-06	2.97026e-06	3.14902e-07	1.2512e-07	1.7936e-06	5.76252e-06	1.94103e-07	5.67736e-06	5.89407e-06	2.24764e-07	1.46877e-07	1.2205e-06	2.86249e-06	1.01792e-07	2.8637e-06	1.9595e-06
ko00330	ko00330: Arginine and proline metabolism	0.0089734	0.00928234	0.00906015	0.00900712	0.00954003	0.00906038	0.00927215	0.00915339	0.00932112	0.00920713	0.00895702	0.00971755	0.00921626	0.00859705	0.00889414	0.00926062	0.00913315	0.0088805	0.00909234	0.00906507	0.00902833	0.0095032	0.00898037	0.00909109	0.00911782	0.00918818	0.00930004	0.00848662	0.00909151	0.00909479	0.00915388	0.00917552	0.00948727	0.00937789	0.00935275	0.00920701	0.00900766	0.00975156	0.00926016	0.0093827
ko04080	ko04080: Neuroactive ligand-receptor interaction	0.000139116	0.000156041	0.000140948	0.000123247	0.000150009	0.000126635	0.000137062	0.000135835	0.000127843	0.000145967	0.000117952	0.000163887	0.000150146	0.000103693	0.000118587	0.000136067	0.000118109	0.000146529	0.000135147	0.000124233	0.000142228	0.000137947	0.000152591	0.00014181	0.000156038	0.00014543	0.00013693	0.000146045	0.000152739	0.000108142	0.000152275	0.000145521	0.000128488	0.000156127	0.000132025	0.000134806	0.000134685	0.000154007	0.000131899	0.000129451
ko05310	ko05310: Asthma	2.84137e-06	7.07968e-06	1.46915e-05	4.57049e-06	8.11512e-07	3.29996e-06	3.05941e-06	9.45543e-06	9.46969e-06	6.52545e-06	9.87925e-06	3.25047e-06	6.04072e-06	7.6137e-06	1.67109e-06	1.80444e-06	4.38953e-06	2.87075e-06	4.91133e-06	6.61013e-06	1.99005e-06	4.47517e-06	7.54584e-06	4.18288e-06	4.79064e-06	5.54509e-06	2.05083e-06	5.0286e-06	7.60236e-06	2.05556e-06	1.36061e-06	1.46811e-06	3.16403e-06	4.16056e-06	8.89973e-06	3.60633e-06	2.41505e-06	2.01262e-06	3.11089e-06	6.35552e-06
ko04514	ko04514: Cell adhesion molecules (CAMs)	9.87124e-05	0.000102614	9.80443e-05	7.8547e-05	6.97022e-05	8.39107e-05	8.73882e-05	8.9735e-05	8.73965e-05	8.58955e-05	0.000100832	7.92172e-05	0.000102892	6.09897e-05	6.12465e-05	7.65448e-05	7.79315e-05	0.00010849	0.000102589	8.57519e-05	0.00010899	9.58457e-05	0.000122645	7.95515e-05	9.78564e-05	7.41116e-05	8.93046e-05	8.71844e-05	9.78707e-05	8.57037e-05	9.65843e-05	8.05829e-05	8.90831e-05	8.9575e-05	7.43853e-05	8.19351e-05	8.39809e-05	8.5542e-05	8.81172e-05	7.89172e-05
ko00908	ko00908: Zeatin biosynthesis	0.00784196	0.00685887	0.00619574	0.00671203	0.00819874	0.00640293	0.00671797	0.00688927	0.00726453	0.00757941	0.00658477	0.00761787	0.00661824	0.00585081	0.00658043	0.00655662	0.00667731	0.00675872	0.00691747	0.00642121	0.00862749	0.00685384	0.00760244	0.00755798	0.00775664	0.00782765	0.00788392	0.00823067	0.0067815	0.00678838	0.00846011	0.00812239	0.00774758	0.00691548	0.00782101	0.00806544	0.0070009	0.00786197	0.00703691	0.00620672
ko00909	ko00909: Sesquiterpenoid biosynthesis	3.84048e-06	6.42379e-06	3.81902e-06	4.98817e-06	4.63952e-06	1.27598e-05	6.54739e-06	2.78769e-06	2.21828e-06	1.15342e-05	3.83127e-06	8.35248e-06	2.298e-05	1.78403e-06	5.36412e-06	4.07784e-06	1.03343e-05	1.09736e-05	6.46359e-06	4.59678e-06	7.54179e-06	5.79813e-06	1.91048e-05	8.90729e-06	4.94001e-06	2.72067e-06	4.72246e-06	3.83335e-05	1.13076e-05	1.22494e-05	6.51384e-06	3.1621e-06	3.91108e-06	1.44578e-06	3.59034e-06	2.51373e-06	2.71793e-06	4.99998e-06	1.16927e-05	1.5132e-05
ko04320	ko04320: Dorso-ventral axis formation	0.000158637	0.000110301	0.000139457	9.25538e-05	8.48091e-05	9.52961e-05	8.78662e-05	9.65897e-05	8.74435e-05	0.000121337	8.67149e-05	0.000132333	0.000105155	7.00843e-05	8.42717e-05	0.000110699	0.000109544	9.55747e-05	0.000105815	0.000101727	0.000107599	0.000102617	0.000127756	0.000105334	0.00011022	0.000130986	0.000122757	0.000144986	0.000120195	0.000108912	0.000118309	0.000142471	8.59685e-05	0.000118021	0.000135492	0.000147174	9.77314e-05	0.000107289	0.000110559	0.000105738
ko03430	ko03430: Mismatch repair	0.0173924	0.0160031	0.0154352	0.0161988	0.0156569	0.0152373	0.015907	0.0151103	0.0157186	0.0161627	0.0152672	0.0161237	0.0148988	0.014649	0.0156364	0.015397	0.0162348	0.0150685	0.0165083	0.0155205	0.0171904	0.0155203	0.0155595	0.0172618	0.016289	0.0169984	0.015596	0.0173117	0.0162371	0.0152407	0.0166577	0.016033	0.0157554	0.015438	0.0155954	0.0166277	0.0161723	0.0168951	0.0160017	0.0157664
ko00906	ko00906: Carotenoid biosynthesis	0.000447781	0.000449302	0.000489395	0.00038961	0.000412572	0.000430821	0.000441927	0.000468799	0.000433661	0.000478951	0.000402129	0.000426795	0.000490363	0.000295155	0.000352755	0.000385265	0.000373785	0.000519262	0.000470324	0.000372796	0.000409937	0.000437607	0.000674614	0.000436426	0.000437165	0.000426756	0.000462018	0.000462555	0.000536457	0.000455861	0.000440511	0.000452881	0.000400923	0.000412915	0.000484132	0.000408039	0.000384759	0.000338118	0.00045248	0.000402598
ko00900	ko00900: Terpenoid backbone biosynthesis	0.0147786	0.0132495	0.0131792	0.0133138	0.0161699	0.0125495	0.0135677	0.0123955	0.0130304	0.0137819	0.0133273	0.015291	0.0127225	0.0117709	0.012811	0.013201	0.0132935	0.0122888	0.0131188	0.0122672	0.0156763	0.0134375	0.0133288	0.0140135	0.0138886	0.0153927	0.0138031	0.0143541	0.0135023	0.0131746	0.0160351	0.0161913	0.0159371	0.0136114	0.0155169	0.0153772	0.0134161	0.0164841	0.0134283	0.0133314
ko00901	ko00901: Indole alkaloid biosynthesis	6.90024e-06	7.93528e-06	9.18313e-06	8.07531e-06	1.13359e-05	1.09774e-05	1.23145e-05	1.43747e-05	2.5745e-06	5.74772e-06	1.27185e-05	8.39161e-06	8.54418e-06	3.72909e-06	2.77859e-07	5.65249e-06	7.81384e-06	1.23083e-05	5.53321e-06	2.13512e-06	0.000111677	1.05383e-05	4.78987e-06	1.11223e-05	4.42561e-06	4.42037e-05	3.94019e-05	7.79362e-06	6.83224e-06	1.37277e-05	4.71788e-06	1.89803e-05	8.47293e-06	1.20778e-05	5.75125e-06	3.91335e-05	1.29674e-05	1.10942e-05	1.08195e-05	1.09661e-05
ko00902	ko00902: Monoterpenoid biosynthesis	1.56826e-06	1.36292e-06	1.59204e-06	5.04684e-10	6.50813e-07	1.93564e-06	1.80504e-06	4.38132e-06	3.38724e-07	2.20484e-06	2.49809e-06	1.15515e-06	1.57885e-05	5.29046e-07	1.06525e-06	3.05671e-06	2.88024e-06	7.87268e-06	2.33277e-06	2.82183e-06	3.16171e-06	4.17997e-06	2.72251e-06	6.08694e-07	2.56674e-06	3.603e-06	3.04997e-06	9.24996e-07	2.42124e-06	7.71275e-06	7.27555e-09	7.05771e-07	1.20501e-06	1.61307e-07	1.84278e-07	3.91272e-10	1.56253e-06	5.75509e-07	1.9672e-06	3.31852e-07
ko02040	ko02040: Flagellar assembly	0.00700051	0.00610973	0.00485605	0.00829669	0.00535169	0.00856218	0.00679847	0.00234726	0.00223716	0.00447976	0.00542158	0.00292873	0.00439527	0.00691545	0.0059594	0.00471624	0.00707488	0.00333315	0.00914501	0.00596714	0.00368231	0.00397725	0.00344521	0.00576372	0.00332895	0.00413376	0.00343919	0.00419171	0.00421484	0.00451896	0.00408588	0.00376227	0.0045448	0.00507804	0.0054067	0.00480161	0.00724349	0.00454808	0.00609813	0.00664825
ko00860	ko00860: Porphyrin and chlorophyll metabolism	0.00727459	0.00788373	0.00800938	0.00736342	0.00555354	0.00782408	0.00808121	0.00831315	0.00897081	0.0067914	0.00847018	0.0066965	0.00761497	0.00709115	0.00646844	0.00748406	0.00743609	0.00793948	0.00843244	0.00703832	0.00603668	0.00735142	0.0075658	0.00725615	0.00750307	0.00564529	0.00676848	0.00685685	0.00755555	0.00750445	0.00484241	0.00527742	0.00544344	0.00758175	0.00554246	0.00526923	0.00797998	0.00546832	0.00762023	0.00764489
ko00471	ko00471: D-Glutamine and D-glutamate metabolism	0.0260232	0.0240313	0.0241636	0.0235994	0.0260629	0.02255	0.0243744	0.0225474	0.0229853	0.0252436	0.0239922	0.026406	0.0223787	0.0203437	0.0211185	0.0241729	0.0263079	0.0210688	0.0230812	0.0219503	0.0273211	0.024562	0.0243818	0.0260972	0.0238793	0.0282091	0.0247213	0.0256474	0.0240971	0.0240583	0.0287269	0.0284223	0.0280932	0.0254741	0.0276835	0.0272163	0.0255392	0.0273361	0.0245099	0.0249728
ko00473	ko00473: D-Alanine metabolism	0.0172733	0.0159858	0.0153132	0.0163559	0.0174436	0.0147041	0.0160439	0.0151932	0.0147333	0.0174544	0.0151887	0.0180255	0.0152683	0.0138144	0.014603	0.0161362	0.0175887	0.0153012	0.0150867	0.0156953	0.0179063	0.0164897	0.0156212	0.016473	0.0168435	0.0185669	0.0164948	0.0173049	0.0170362	0.0154223	0.0182284	0.0182674	0.0184217	0.0171799	0.0175163	0.0180504	0.0157212	0.017837	0.015643	0.0167961
ko05014	ko05014: Amyotrophic lateral sclerosis (ALS)	9.57611e-05	0.000102876	9.13327e-05	6.87994e-05	0.000107079	9.99283e-05	0.000110191	0.000103482	9.40841e-05	9.08591e-05	9.02098e-05	0.000113124	0.000102725	6.53375e-05	6.64423e-05	9.60107e-05	8.37422e-05	8.94494e-05	9.81152e-05	7.34181e-05	0.000112689	9.61655e-05	0.000118238	8.94103e-05	0.000101729	8.95843e-05	9.55492e-05	0.000102487	0.0001005	8.59371e-05	0.000128044	0.00012047	0.000113489	9.40887e-05	0.000108558	8.83211e-05	8.48768e-05	9.08305e-05	7.87573e-05	8.62512e-05
ko04950	ko04950: Maturity onset diabetes of the young	5.263e-05	4.0701e-05	6.46762e-05	6.71347e-05	2.50546e-05	4.67351e-05	4.51237e-05	4.99449e-05	3.69916e-05	5.65622e-05	3.13929e-05	6.30067e-05	5.44148e-05	4.26924e-05	5.63487e-05	7.29957e-05	5.24359e-05	6.3208e-05	5.30798e-05	3.1802e-05	3.21066e-05	5.83251e-05	8.44991e-05	6.66031e-05	5.82075e-05	3.96425e-05	5.56061e-05	4.79491e-05	5.40981e-05	2.32577e-05	6.82552e-05	5.89838e-05	3.73525e-05	4.67989e-05	4.2536e-05	3.5475e-05	3.40253e-05	3.59431e-05	3.7279e-05	5.33404e-05
ko00280	ko00280: Valine, leucine and isoleucine degradation	0.00400339	0.00426477	0.00432226	0.00422221	0.00356924	0.00427668	0.0041416	0.00512711	0.00462673	0.00436794	0.00446664	0.00401533	0.00462905	0.00482113	0.00466551	0.00455224	0.00379435	0.00478419	0.00421131	0.00456841	0.00368908	0.00443677	0.00439694	0.00383118	0.00459421	0.00348007	0.00408369	0.00420021	0.00445671	0.00423797	0.00342444	0.00321576	0.00341795	0.00406733	0.00347496	0.00336301	0.00408255	0.00336145	0.00417856	0.00370705
ko00942	ko00942: Anthocyanin biosynthesis	1.59235e-06	1.68099e-07	4.43013e-07	7.87821e-07	7.46554e-06	1.39918e-06	3.31309e-06	8.77518e-08	1.10891e-06	3.46199e-06	2.68254e-08	4.15121e-06	3.67891e-07	1.36931e-07	1.1663e-06	2.06845e-06	6.5944e-07	3.32857e-08	2.54409e-08	9.47524e-08	3.98116e-07	7.48195e-08	5.43008e-06	2.30503e-06	2.19917e-06	3.80959e-06	1.40059e-07	3.12559e-06	8.77554e-06	3.10911e-06	2.42868e-06	1.16081e-06	2.21258e-06	2.06543e-06	2.22937e-08	3.54105e-06	2.17651e-06	1.52091e-05	5.09509e-08	3.5976e-08
ko04810	ko04810: Regulation of actin cytoskeleton	6.64465e-05	7.01844e-05	5.95454e-05	4.77289e-05	4.57017e-05	5.122e-05	5.64711e-05	6.55479e-05	5.34356e-05	5.19434e-05	5.06525e-05	5.37513e-05	6.23488e-05	2.93597e-05	4.05598e-05	4.45602e-05	4.99055e-05	6.3551e-05	5.26497e-05	4.48674e-05	4.72387e-05	6.26692e-05	6.66584e-05	5.29873e-05	6.49678e-05	4.45206e-05	4.80294e-05	6.7465e-05	6.26e-05	5.82717e-05	6.04857e-05	4.98473e-05	4.66174e-05	5.75253e-05	3.76501e-05	5.22201e-05	5.69126e-05	6.20919e-05	5.42312e-05	7.08594e-05
ko04210	ko04210: Apoptosis	0.000304919	0.00025756	0.000294667	0.000259047	0.000358431	0.000299874	0.00029121	0.000288654	0.000290623	0.0003399	0.000245126	0.000334071	0.000270224	0.000208511	0.000261152	0.00031433	0.000278602	0.000383424	0.000330765	0.000228906	0.000388598	0.00030128	0.000341028	0.000329743	0.000347251	0.000380873	0.000351008	0.000362558	0.000278106	0.000290437	0.000425471	0.000392371	0.000389947	0.00022837	0.000328439	0.000374134	0.000311357	0.000385327	0.00030163	0.000268032
ko00240	ko00240: Pyrimidine metabolism	0.0141413	0.0128217	0.0123936	0.0129149	0.0130647	0.0121914	0.0128052	0.0121363	0.0120958	0.0135096	0.0119603	0.0138912	0.0123196	0.0116578	0.0127266	0.0127444	0.0137164	0.0113846	0.0125142	0.0125608	0.0144653	0.0133497	0.0126807	0.0137112	0.013117	0.0141006	0.012854	0.0140972	0.013614	0.012494	0.0139576	0.0134108	0.0132916	0.0131939	0.0131768	0.0136839	0.0128748	0.01376	0.0130825	0.0134089
ko04012	ko04012: ErbB signaling pathway	5.9833e-05	5.09972e-05	5.66086e-05	6.05245e-05	6.98255e-05	6.63934e-05	6.27616e-05	4.1759e-05	4.84579e-05	5.50759e-05	2.98863e-05	5.80338e-05	7.25485e-05	3.55374e-05	4.65152e-05	4.01366e-05	4.97992e-05	8.7138e-05	4.71467e-05	4.47553e-05	4.84326e-05	6.07111e-05	7.79864e-05	7.11807e-05	7.41512e-05	2.9857e-05	6.8036e-05	4.44561e-05	5.61964e-05	4.66697e-05	5.03097e-05	3.9939e-05	6.37883e-05	6.14571e-05	3.13129e-05	4.30066e-05	6.12116e-05	3.82986e-05	6.44879e-05	4.70953e-05
ko04013	ko04013: MAPK signaling pathway - fly	6.83647e-05	0.000105332	6.92178e-05	6.71538e-05	0.00010689	7.89456e-05	8.56113e-05	7.95712e-05	0.00011083	6.46832e-05	6.2366e-05	8.53881e-05	0.000102814	4.58588e-05	5.76576e-05	6.01379e-05	6.85617e-05	8.84669e-05	7.51961e-05	5.68242e-05	7.51828e-05	7.79926e-05	9.77283e-05	6.79764e-05	7.88042e-05	7.88754e-05	9.20267e-05	9.35148e-05	7.7572e-05	5.48351e-05	0.000107852	0.000110912	7.34834e-05	7.89248e-05	9.03359e-05	9.09255e-05	5.08526e-05	0.000103169	7.73866e-05	6.98295e-05
ko04010	ko04010: MAPK signaling pathway	0.000109684	0.000118416	0.000110002	9.34122e-05	0.000103499	9.31264e-05	9.17271e-05	9.60796e-05	9.00045e-05	0.00010956	9.04934e-05	0.000112926	0.000111705	7.70147e-05	7.31774e-05	0.000102016	9.66561e-05	0.000107405	9.8767e-05	9.04106e-05	0.000115505	0.000105407	0.000113076	9.71292e-05	0.000115097	0.000100044	0.000109591	0.000107736	0.000116776	9.84237e-05	0.000105948	9.74534e-05	0.000104406	0.000107022	9.19466e-05	9.41324e-05	9.52329e-05	9.39923e-05	9.40447e-05	9.58393e-05
ko04011	ko04011: MAPK signaling pathway - yeast	0.000221478	0.000216313	0.000247723	0.000188845	0.000276682	0.000188289	0.000194121	0.000172813	0.000215204	0.000195845	0.000232198	0.000203308	0.000211391	0.000137465	0.000138579	0.000146179	0.000191552	0.000214335	0.000218106	0.000195904	0.000231886	0.000204556	0.000224764	0.000180223	0.000211985	0.000207001	0.000226088	0.000229659	0.000192978	0.000189525	0.000237324	0.000229882	0.000220498	0.000174471	0.00025327	0.000233586	0.000188123	0.000243299	0.000215357	0.000200406
ko00100	ko00100: Steroid biosynthesis	0.000524688	0.000576753	0.000569546	0.000497135	0.000487806	0.000550351	0.000575554	0.000542149	0.000583944	0.000544607	0.000640109	0.000489305	0.000599822	0.000424058	0.000380952	0.000496172	0.000471347	0.000509657	0.000557801	0.000492578	0.000502542	0.000512011	0.000616244	0.000486975	0.000587412	0.00055247	0.000544563	0.000531492	0.000628277	0.000525757	0.0006119	0.00050746	0.000551682	0.000599558	0.000529421	0.000501005	0.000533675	0.000422757	0.000527138	0.000538679
ko04113	ko04113: Meiosis - yeast	0.00010786	0.000274548	0.000274919	0.000241123	0.000228052	0.000264084	0.000273194	0.000283521	0.000292167	0.000278631	0.000262734	0.000221985	0.000276114	0.000199321	0.000219945	0.000239977	0.000246754	0.000293996	0.000267252	0.000110505	0.000246521	0.00011038	0.000290234	0.000269067	0.000281909	0.00024704	0.000264183	0.0001109	0.000113045	0.000271041	0.000267299	0.000248854	0.000226493	0.000252568	0.00022486	0.000244339	0.00026239	0.000223516	0.000260357	0.000238678
ko04070	ko04070: Phosphatidylinositol signaling system	5.49489e-05	6.1308e-05	4.51146e-05	5.61415e-05	2.83973e-05	4.34196e-05	4.67385e-05	4.61799e-05	3.8736e-05	4.86802e-05	3.73928e-05	4.04324e-05	4.17611e-05	2.98313e-05	3.3178e-05	6.06744e-05	4.44415e-05	4.50736e-05	5.37793e-05	3.46093e-05	5.88231e-05	5.83599e-05	6.58606e-05	6.04642e-05	5.084e-05	4.40574e-05	5.33565e-05	5.77095e-05	6.14281e-05	3.70787e-05	4.89624e-05	4.26874e-05	5.16956e-05	4.74137e-05	3.97076e-05	4.98064e-05	5.06369e-05	4.12842e-05	4.20548e-05	5.53929e-05
ko04640	ko04640: Hematopoietic cell lineage	1.56491e-05	1.78781e-05	2.57616e-05	1.81958e-05	2.96539e-05	1.67927e-05	2.25952e-05	1.40336e-05	2.40037e-05	1.68639e-05	2.22263e-05	2.06418e-05	1.82334e-05	1.49703e-05	1.72386e-05	1.7017e-05	1.91028e-05	2.50411e-05	2.08858e-05	1.75047e-05	1.44728e-05	1.46637e-05	1.4961e-05	1.91943e-05	2.24327e-05	2.46375e-05	2.05994e-05	1.41804e-05	2.66979e-05	1.53218e-05	1.9519e-05	2.08674e-05	1.25268e-05	1.89338e-05	1.706e-05	1.41209e-05	1.62252e-05	1.36615e-05	2.00523e-05	2.19016e-05
ko05016	ko05016: Huntington's disease	4.82147e-05	4.34094e-05	4.82637e-05	3.92295e-05	4.25647e-05	5.04243e-05	4.37149e-05	3.96862e-05	5.45154e-05	4.4923e-05	5.32811e-05	3.78421e-05	4.63318e-05	2.87448e-05	3.22178e-05	4.36172e-05	4.12522e-05	4.35339e-05	4.67363e-05	3.83271e-05	5.3018e-05	4.84346e-05	5.6483e-05	4.90322e-05	4.58356e-05	4.77819e-05	4.61886e-05	5.17189e-05	4.55418e-05	4.06582e-05	4.56094e-05	4.68689e-05	4.24614e-05	4.84886e-05	4.01147e-05	4.17095e-05	4.08589e-05	4.34713e-05	4.85522e-05	4.35441e-05
ko04310	ko04310: Wnt signaling pathway	0.00012084	0.000119473	0.000110895	9.69579e-05	0.0001187	0.000103324	0.000131444	8.99142e-05	0.000130679	0.000118706	9.52118e-05	0.00011183	0.00012542	8.15518e-05	9.21602e-05	0.000121786	0.000112119	0.000124113	0.000108564	9.51607e-05	0.000109011	0.000109308	0.000140127	0.000130344	0.000121624	0.000117192	0.000121542	0.0001324	0.000124212	0.000105785	0.000138001	0.000139532	0.000130928	0.000122135	9.39551e-05	0.000110641	0.000111623	9.84216e-05	0.000100325	0.000117794
ko03420	ko03420: Nucleotide excision repair	0.00858418	0.00769676	0.00749224	0.00777142	0.00811474	0.00741135	0.00799963	0.00704316	0.00701093	0.00809474	0.00716677	0.0083299	0.00758537	0.00632739	0.00720327	0.00750794	0.00833456	0.00695905	0.00784292	0.00701249	0.00832756	0.00795322	0.00751646	0.00844569	0.00798057	0.00850717	0.00772976	0.00858847	0.00840634	0.00736243	0.00831492	0.00806868	0.00796599	0.00787491	0.00797725	0.00830789	0.0076799	0.00827022	0.00783814	0.00799027
ko00770	ko00770: Pantothenate and CoA biosynthesis	0.017778	0.0187859	0.018699	0.0180249	0.0179713	0.0180117	0.0177179	0.0175275	0.0182508	0.0181881	0.0174819	0.0180036	0.017707	0.0161722	0.0163611	0.0179994	0.0181581	0.016932	0.0184056	0.0171517	0.0185758	0.0186522	0.0187696	0.0193947	0.0184538	0.0174243	0.0176996	0.0172624	0.0186543	0.0179597	0.0173981	0.0172567	0.0178048	0.0190297	0.0174349	0.0179897	0.0184532	0.0183005	0.0190061	0.018488
ko00670	ko00670: One carbon pool by folate	0.020027	0.01922	0.0190994	0.0183749	0.0186188	0.0183891	0.0190859	0.0205705	0.0207169	0.0194671	0.0189869	0.0194769	0.0189537	0.0175237	0.0179429	0.0188207	0.0186579	0.0192999	0.0195289	0.0178492	0.0198039	0.019202	0.0194151	0.0194541	0.0194947	0.0191692	0.018922	0.0208461	0.0196902	0.0194008	0.019375	0.0182738	0.0188321	0.0187208	0.0179732	0.018835	0.0184013	0.0194707	0.0192805	0.0183907
ko04150	ko04150: mTOR signaling pathway	0.00033146	0.000331674	0.000285639	0.00027899	0.000264485	0.000333067	0.000315269	0.000342481	0.000236377	0.000338111	0.000301623	0.000293399	0.000334184	0.000264579	0.00023654	0.000287435	0.000286619	0.000310999	0.000317344	0.000289222	0.000371517	0.000317264	0.000313995	0.000292696	0.000350887	0.000262929	0.000278695	0.000310417	0.00030307	0.000274813	0.000318611	0.000347926	0.000238385	0.000326922	0.000256001	0.000317078	0.000299702	0.000295085	0.000287101	0.000333992
ko04920	ko04920: Adipocytokine signaling pathway	6.78242e-05	7.9339e-05	9.55998e-05	7.66504e-05	6.16398e-05	8.37657e-05	8.06945e-05	7.62496e-05	6.95526e-05	8.3319e-05	6.7994e-05	7.54925e-05	9.04422e-05	5.38587e-05	6.88921e-05	7.85845e-05	9.32945e-05	0.000111874	7.56537e-05	5.82646e-05	6.34901e-05	7.32215e-05	9.26105e-05	7.78158e-05	9.39694e-05	6.2875e-05	8.75834e-05	7.94275e-05	0.000102019	7.5175e-05	7.10008e-05	8.30214e-05	4.96142e-05	7.56696e-05	7.53885e-05	6.35249e-05	8.34543e-05	6.40014e-05	7.43015e-05	9.11231e-05
ko00120	ko00120: Primary bile acid biosynthesis	6.07526e-05	2.91391e-05	3.11182e-05	4.60428e-05	1.76232e-05	4.99741e-05	4.31992e-05	3.29414e-05	3.5948e-05	8.9482e-05	1.18492e-05	6.47104e-05	5.38697e-05	3.953e-05	8.07728e-05	0.000155269	4.70299e-05	2.91635e-05	3.27184e-05	6.76144e-05	4.25214e-05	7.03539e-05	8.68252e-05	4.91966e-05	8.64675e-05	4.0211e-05	6.08898e-05	4.23304e-05	4.38074e-05	5.33383e-05	2.12475e-05	3.08802e-05	3.26088e-05	6.51077e-05	5.15627e-05	2.95091e-05	7.95926e-05	2.04926e-05	6.2478e-05	6.14542e-05
ko04973	ko04973: Carbohydrate digestion and absorption	6.00683e-05	0.00011154	0.000142874	8.36714e-05	8.75154e-05	0.000115159	0.000117175	0.000140847	0.000191428	9.65449e-05	0.000115696	8.6529e-05	0.000135261	9.07249e-05	8.64077e-05	0.000103134	8.2972e-05	0.000152904	9.98302e-05	7.63764e-05	7.01707e-05	0.000128358	0.000135455	8.17153e-05	0.000111109	6.8716e-05	0.000126945	7.7343e-05	9.79988e-05	8.57542e-05	7.25853e-05	8.275e-05	0.000102678	0.000116149	8.60246e-05	5.74704e-05	9.5195e-05	7.56258e-05	9.77171e-05	8.36455e-05
ko05160	ko05160: Hepatitis C	1.07788e-05	1.35748e-05	6.79446e-06	5.30127e-06	8.22454e-06	6.68595e-06	9.99667e-06	1.14367e-05	7.68691e-06	8.26401e-06	7.93572e-06	1.78601e-05	9.20025e-06	5.29079e-06	7.03774e-06	1.11887e-05	7.71534e-06	1.06788e-05	1.24621e-05	7.69872e-06	8.87984e-06	1.22603e-05	1.53793e-05	1.06683e-05	1.10826e-05	8.79696e-06	1.06609e-05	1.24577e-05	1.26281e-05	1.10818e-05	8.97047e-06	9.91898e-06	4.23251e-06	7.07489e-06	1.57033e-05	8.97264e-06	7.49375e-06	6.53702e-06	1.13675e-05	7.3727e-06
ko03050	ko03050: Proteasome	0.000573786	0.000525372	0.000567556	0.000467932	0.000934924	0.000483696	0.000561414	0.000478421	0.000531088	0.000512046	0.000468843	0.000545803	0.000558668	0.000369426	0.00039901	0.000454915	0.000463425	0.000517053	0.000514932	0.000443367	0.000701305	0.000487967	0.000599632	0.000541154	0.000540566	0.000635437	0.000667319	0.000662827	0.000555318	0.000504535	0.000840249	0.000843732	0.000787151	0.000490839	0.000795962	0.000750877	0.000506946	0.000791753	0.000491826	0.000464151
ko00930	ko00930: Caprolactam degradation	0.000226576	0.00174831	0.00166832	0.00187175	0.00128349	0.00158225	0.000194463	0.0015361	0.00169702	0.00150975	0.00169011	0.0016951	0.00161816	0.00303653	0.00282025	0.00172229	0.000203134	0.00187496	0.000230419	0.00266454	0.00146849	0.0015879	0.00159343	0.00154457	0.00163615	0.00151992	0.00164319	0.00170723	0.00180013	0.00151986	0.0014536	0.00165153	0.001191	0.00158016	0.0016665	0.00163539	0.00148858	0.0012262	0.00152003	0.000184004
ko04112	ko04112: Cell cycle - Caulobacter	0.011951	0.0107243	0.0106976	0.0111311	0.0118227	0.010892	0.0110952	0.00989946	0.010306	0.0110208	0.0107455	0.011213	0.0106133	0.00980981	0.0105579	0.010663	0.0113372	0.0100348	0.0112709	0.00998131	0.0122335	0.0107903	0.0106875	0.0120536	0.0107768	0.0119145	0.011171	0.0118667	0.0111143	0.0106865	0.0122286	0.0120239	0.0119158	0.0109725	0.0120652	0.0116168	0.0111325	0.0110916	0.0111647	0.0110818
ko04720	ko04720: Long-term potentiation	4.54095e-12	0	1.19382e-06	2.07869e-08	7.57876e-07	0	1.10003e-08	0	0	1.46983e-06	0	2.40499e-06	0	0	2.00161e-10	5.69436e-07	1.40635e-09	0	8.72523e-07	1.66242e-09	7.71245e-07	7.05037e-07	0	0	2.95739e-11	1.21178e-08	2.97635e-08	0	4.33367e-09	2.30435e-08	0	0	6.1633e-07	6.92146e-07	0	0	0	0	2.15891e-06	9.46481e-08
ko04722	ko04722: Neurotrophin signaling pathway	1.0203e-05	1.05064e-05	7.43337e-06	1.23471e-05	9.92722e-06	1.0766e-05	7.90822e-06	1.02509e-05	7.96103e-06	1.0261e-05	5.75137e-06	9.69204e-06	9.71754e-06	8.98213e-06	9.14722e-06	1.47778e-05	8.59514e-06	1.21144e-05	7.02597e-06	9.30416e-06	9.20071e-06	1.05747e-05	1.48729e-05	8.62509e-06	1.48078e-05	1.25011e-05	1.20112e-05	1.06405e-05	1.29123e-05	1.0818e-05	1.00722e-05	1.04159e-05	8.81983e-06	1.05526e-05	1.84391e-05	1.19827e-05	1.19043e-05	1.10203e-05	8.39569e-06	5.35671e-06
