# Supplementary material for: Recent urbanization in China is correlated with a Westernized microbiome encoding increased virulence and antibiotic resistance genes
Source: Microbiome. 2017 Sep 15;5:121. doi: 10.1186/s40168-017-0338-7 (PMC5603068; doi:10.1186/s40168-017-0338-7)
Supplement: Supplementary file 24 — Supplementary zip file. Code and input tables used to generate the figures and tables in this paper. (ZIP 16846 kb) [file 40168_2017_338_MOESM24_ESM.zip › UrbanRuralChina/metabolite/metabolonPathwayInfo.txt]

biochemical	super pathway	sub pathway
1,2,3-benzenetriol sulfate (2)	Xenobiotics	Chemical
1,5-anhydroglucitol (1,5-AG)	Carbohydrate	Glycolysis, Gluconeogenesis, and Pyruvate Metabolism
1,6-anhydroglucose	Xenobiotics	Food Component/Plant
1-(1-enyl-oleoyl)-GPE (P-18:1)*	Lipid	Lysolipid
1-(1-enyl-palmitoyl)-GPE (P-16:0)*	Lipid	Lysoplasmalogen
1-(1-enyl-stearoyl)-GPE (P-18:0)*	Lipid	Lysolipid
1-arachidonoyl-GPA (20:4)	Lipid	Lysolipid
1-arachidonoyl-GPC (20:4)*	Lipid	Lysolipid
1-arachidonoyl-GPE (20:4)*	Lipid	Lysolipid
1-arachidonoyl-GPI (20:4)*	Lipid	Lysolipid
1-linolenoyl-GPC (18:3)*	Lipid	Lysolipid
1-linoleoyl-GPC (18:2)	Lipid	Lysolipid
1-linoleoyl-GPE (18:2)*	Lipid	Lysolipid
1-linoleoylglycerol (18:2)	Lipid	Monoacylglycerol
1-methylimidazoleacetate	Amino Acid	Histidine Metabolism
1-oleoyl-GPC (18:1)	Lipid	Lysolipid
1-oleoyl-GPE (18:1)	Lipid	Lysolipid
1-oleoyl-GPI (18:1)*	Lipid	Lysolipid
1-oleoylglycerol (18:1)	Lipid	Monoacylglycerol
1-palmitoleoyl-GPC (16:1)*	Lipid	Lysolipid
1-palmitoyl-GPA (16:0)	Lipid	Lysolipid
1-palmitoyl-GPC (16:0)	Lipid	Lysolipid
1-palmitoyl-GPE (16:0)	Lipid	Lysolipid
1-palmitoyl-GPI (16:0)*	Lipid	Lysolipid
1-stearoyl-GPC (18:0)	Lipid	Lysolipid
1-stearoyl-GPE (18:0)	Lipid	Lysolipid
1-stearoyl-GPI (18:0)	Lipid	Lysolipid
10-heptadecenoate (17:1n7)	Lipid	Long Chain Fatty Acid
10-nonadecenoate (19:1n9)	Lipid	Long Chain Fatty Acid
10-undecenoate (11:1n1)	Lipid	Medium Chain Fatty Acid
12-HETE	Lipid	Eicosanoid
13-HODE + 9-HODE	Lipid	Fatty Acid, Monohydroxy
2-aminobutyrate	Amino Acid	Methionine, Cysteine, SAM and Taurine Metabolism
2-aminoheptanoate	Lipid	Fatty Acid, Amino
2-aminooctanoate	Lipid	Fatty Acid, Amino
2-hydroxy-3-methylvalerate	Amino Acid	Leucine, Isoleucine and Valine Metabolism
2-hydroxybutyrate (AHB)	Amino Acid	Methionine, Cysteine, SAM and Taurine Metabolism
2-hydroxydecanoate	Lipid	Fatty Acid, Monohydroxy
2-hydroxyhippurate (salicylurate)	Xenobiotics	Benzoate Metabolism
2-hydroxyisobutyrate	Xenobiotics	Chemical
2-hydroxyoctanoate	Lipid	Fatty Acid, Monohydroxy
2-hydroxypalmitate	Lipid	Fatty Acid, Monohydroxy
2-hydroxystearate	Lipid	Fatty Acid, Monohydroxy
2-methoxyresorcinol sulfate	Xenobiotics	Chemical
2-methylbutyrylcarnitine (C5)	Amino Acid	Leucine, Isoleucine and Valine Metabolism
2-palmitoleoyl-GPC (16:1)*	Lipid	Lysolipid
2-palmitoyl-GPC (16:0)*	Lipid	Lysolipid
2-piperidinone	Xenobiotics	Food Component/Plant
2-stearoyl-GPC (18:0)*	Lipid	Lysolipid
21-hydroxypregnenolone disulfate	Lipid	Steroid
3-(3-hydroxyphenyl)propionate	Amino Acid	Phenylalanine and Tyrosine Metabolism
3-(4-hydroxyphenyl)lactate	Amino Acid	Phenylalanine and Tyrosine Metabolism
3-aminoisobutyrate	Nucleotide	Pyrimidine Metabolism, Thymine containing
3-carboxy-4-methyl-5-propyl-2-furanpropanoate (CMPF)	Lipid	Fatty Acid, Dicarboxylate
3-hydroxy-2-ethylpropionate	Amino Acid	Leucine, Isoleucine and Valine Metabolism
3-hydroxybutyrate (BHBA)	Lipid	Ketone Bodies
3-hydroxybutyrylcarnitine (1)	Lipid	Fatty Acid Metabolism(Acyl Carnitine)
3-hydroxydecanoate	Lipid	Fatty Acid, Monohydroxy
3-hydroxyhippurate	Xenobiotics	Benzoate Metabolism
3-hydroxyoctanoate	Lipid	Fatty Acid, Monohydroxy
3-indoxyl sulfate	Amino Acid	Tryptophan Metabolism
3-methoxytyrosine	Amino Acid	Phenylalanine and Tyrosine Metabolism
3-methyl catechol sulfate (1)	Xenobiotics	Benzoate Metabolism
3-methyl-2-oxobutyrate	Amino Acid	Leucine, Isoleucine and Valine Metabolism
3-methyl-2-oxovalerate	Amino Acid	Leucine, Isoleucine and Valine Metabolism
3-methylglutarylcarnitine (C6)	Amino Acid	Leucine, Isoleucine and Valine Metabolism
3-phenylpropionate (hydrocinnamate)	Amino Acid	Phenylalanine and Tyrosine Metabolism
4-acetamidobutanoate	Amino Acid	Polyamine Metabolism
4-amino-2-hydroxybutyrate	Amino Acid	Methionine, Cysteine, SAM and Taurine Metabolism
4-androsten-3beta,17beta-diol disulfate (1)*	Lipid	Steroid
4-androsten-3beta,17beta-diol disulfate (2)*	Lipid	Steroid
4-ethylphenylsulfate	Xenobiotics	Benzoate Metabolism
4-hydroxychlorothalonil	Xenobiotics	Chemical
4-hydroxyhippurate	Xenobiotics	Benzoate Metabolism
4-hydroxyphenylacetate	Amino Acid	Phenylalanine and Tyrosine Metabolism
4-hydroxyphenylpyruvate	Amino Acid	Phenylalanine and Tyrosine Metabolism
4-methyl-2-oxopentanoate	Amino Acid	Leucine, Isoleucine and Valine Metabolism
4-methylcatechol sulfate	Xenobiotics	Benzoate Metabolism
4-vinylphenol sulfate	Xenobiotics	Benzoate Metabolism
5-dodecenoate (12:1n7)	Lipid	Medium Chain Fatty Acid
5-methyluridine (ribothymidine)	Nucleotide	Pyrimidine Metabolism, Uracil containing
5-oxoproline	Amino Acid	Glutathione Metabolism
5alpha-androstan-3beta,17beta-diol disulfate	Lipid	Steroid
5alpha-pregnan-3alpha,20beta-diol disulfate 1*	Lipid	Steroid
5alpha-pregnan-3beta,20alpha-diol disulfate	Lipid	Steroid
7-alpha-hydroxy-3-oxo-4-cholestenoate (7-Hoca)	Lipid	Sterol
7-methylguanine	Nucleotide	Purine Metabolism, Guanine containing
acetoacetate	Lipid	Ketone Bodies
acetylcarnitine	Lipid	Fatty Acid Metabolism(Acyl Carnitine)
acisoga	Amino Acid	Polyamine Metabolism
ADpSGEGDFXAEGGGVR*	Peptide	Fibrinogen Cleavage Peptide
ADSGEGDFXAEGGGVR*	Peptide	Fibrinogen Cleavage Peptide
alanine	Amino Acid	Alanine and Aspartate Metabolism
allantoin	Nucleotide	Purine Metabolism, (Hypo)Xanthine/Inosine containing
allo-isoleucine	Amino Acid	Leucine, Isoleucine and Valine Metabolism
alpha-hydroxyisocaproate	Amino Acid	Leucine, Isoleucine and Valine Metabolism
alpha-hydroxyisovalerate	Amino Acid	Leucine, Isoleucine and Valine Metabolism
alpha-ketoglutarate	Energy	TCA Cycle
alpha-tocopherol	Cofactors and Vitamins	Tocopherol Metabolism
andro steroid monosulfate 2*	Lipid	Steroid
androsterone sulfate	Lipid	Steroid
arabinose	Carbohydrate	Pentose Metabolism
arabitol	Carbohydrate	Pentose Metabolism
arabonate	Cofactors and Vitamins	Ascorbate and Aldarate Metabolism
arachidonate (20:4n6)	Lipid	Polyunsaturated Fatty Acid (n3 and n6)
arginine	Amino Acid	Urea cycle; Arginine and Proline Metabolism
ascorbate (Vitamin C)	Cofactors and Vitamins	Ascorbate and Aldarate Metabolism
asparagine	Amino Acid	Alanine and Aspartate Metabolism
aspartate	Amino Acid	Alanine and Aspartate Metabolism
azelate (nonanedioate)	Lipid	Fatty Acid, Dicarboxylate
beta-alanine	Nucleotide	Pyrimidine Metabolism, Uracil containing
beta-hydroxyisovalerate	Amino Acid	Leucine, Isoleucine and Valine Metabolism
beta-sitosterol	Lipid	Sterol
beta-tocopherol	Cofactors and Vitamins	Tocopherol Metabolism
betaine	Amino Acid	Glycine, Serine and Threonine Metabolism
bilirubin (E,E)*	Cofactors and Vitamins	Hemoglobin and Porphyrin Metabolism
bilirubin (Z,Z)	Cofactors and Vitamins	Hemoglobin and Porphyrin Metabolism
biliverdin	Cofactors and Vitamins	Hemoglobin and Porphyrin Metabolism
bradykinin	Peptide	Polypeptide
bradykinin, des-arg(9)	Peptide	Polypeptide
butyrylcarnitine	Lipid	Fatty Acid Metabolism (also BCAA Metabolism)
C-glycosyltryptophan	Amino Acid	Tryptophan Metabolism
caffeine	Xenobiotics	Xanthine Metabolism
campesterol	Lipid	Sterol
caprate (10:0)	Lipid	Medium Chain Fatty Acid
caproate (6:0)	Lipid	Medium Chain Fatty Acid
caprylate (8:0)	Lipid	Medium Chain Fatty Acid
carnitine	Lipid	Carnitine Metabolism
catechol sulfate	Xenobiotics	Benzoate Metabolism
chiro-inositol	Lipid	Inositol Metabolism
cholate	Lipid	Primary Bile Acid Metabolism
cholestanol	Lipid	Sterol
cholesterol	Lipid	Sterol
choline	Lipid	Phospholipid Metabolism
cis-4-decenoyl carnitine	Lipid	Fatty Acid Metabolism(Acyl Carnitine)
cis-aconitate	Energy	TCA Cycle
cis-vaccenate (18:1n7)	Lipid	Long Chain Fatty Acid
citrate	Energy	TCA Cycle
citrulline	Amino Acid	Urea cycle; Arginine and Proline Metabolism
cortisol	Lipid	Steroid
cortisone	Lipid	Steroid
cotinine	Xenobiotics	Tobacco Metabolite
cotinine N-oxide	Xenobiotics	Tobacco Metabolite
creatine	Amino Acid	Creatine Metabolism
creatinine	Amino Acid	Creatine Metabolism
cysteine	Amino Acid	Methionine, Cysteine, SAM and Taurine Metabolism
cystine	Amino Acid	Methionine, Cysteine, SAM and Taurine Metabolism
daidzein sulfate (2)	Xenobiotics	Food Component/Plant
decanoylcarnitine	Lipid	Fatty Acid Metabolism(Acyl Carnitine)
dehydroisoandrosterone sulfate (DHEA-S)	Lipid	Steroid
deoxycarnitine	Lipid	Carnitine Metabolism
deoxycholate	Lipid	Secondary Bile Acid Metabolism
dihomo-linoleate (20:2n6)	Lipid	Polyunsaturated Fatty Acid (n3 and n6)
dihomo-linolenate (20:3n3 or n6)	Lipid	Polyunsaturated Fatty Acid (n3 and n6)
dihydroorotate	Nucleotide	Pyrimidine Metabolism, Orotate containing
dimethylarginine (SDMA + ADMA)	Amino Acid	Urea cycle; Arginine and Proline Metabolism
dimethylglycine	Amino Acid	Glycine, Serine and Threonine Metabolism
docosadienoate (22:2n6)	Lipid	Polyunsaturated Fatty Acid (n3 and n6)
docosahexaenoate (DHA; 22:6n3)	Lipid	Polyunsaturated Fatty Acid (n3 and n6)
docosapentaenoate (n3 DPA; 22:5n3)	Lipid	Polyunsaturated Fatty Acid (n3 and n6)
docosapentaenoate (n6 DPA; 22:5n6)	Lipid	Polyunsaturated Fatty Acid (n3 and n6)
DSGEGDFXAEGGGVR*	Peptide	Fibrinogen Cleavage Peptide
eicosapentaenoate (EPA; 20:5n3)	Lipid	Polyunsaturated Fatty Acid (n3 and n6)
eicosenoate (20:1)	Lipid	Long Chain Fatty Acid
epiandrosterone sulfate	Lipid	Steroid
ergothioneine	Xenobiotics	Food Component/Plant
erucate (22:1n9)	Lipid	Long Chain Fatty Acid
erythritol	Xenobiotics	Food Component/Plant
erythronate*	Carbohydrate	Aminosugar Metabolism
etiocholanolone glucuronide	Lipid	Steroid
eugenol sulfate	Xenobiotics	Food Component/Plant
fructose	Carbohydrate	Fructose, Mannose and Galactose Metabolism
fucose	Carbohydrate	Pentose Metabolism
gamma-CEHC	Cofactors and Vitamins	Tocopherol Metabolism
gamma-glutamylisoleucine*	Peptide	Gamma-glutamyl Amino Acid
gamma-glutamylleucine	Peptide	Gamma-glutamyl Amino Acid
gamma-glutamylphenylalanine	Peptide	Gamma-glutamyl Amino Acid
gamma-glutamylthreonine*	Peptide	Gamma-glutamyl Amino Acid
gamma-glutamyltryptophan	Peptide	Gamma-glutamyl Amino Acid
gamma-glutamyltyrosine	Peptide	Gamma-glutamyl Amino Acid
gamma-glutamylvaline	Peptide	Gamma-glutamyl Amino Acid
gamma-tocopherol	Cofactors and Vitamins	Tocopherol Metabolism
gluconate	Xenobiotics	Food Component/Plant
glucose	Carbohydrate	Glycolysis, Gluconeogenesis, and Pyruvate Metabolism
glucuronate	Carbohydrate	Aminosugar Metabolism
glutamate	Amino Acid	Glutamate Metabolism
glutamine	Amino Acid	Glutamate Metabolism
glutarylcarnitine (C5)	Amino Acid	Lysine Metabolism
glycerate	Carbohydrate	Glycolysis, Gluconeogenesis, and Pyruvate Metabolism
glycerol	Lipid	Glycerolipid Metabolism
glycerol 3-phosphate	Lipid	Glycerolipid Metabolism
glycerophosphorylcholine (GPC)	Lipid	Phospholipid Metabolism
glycine	Amino Acid	Glycine, Serine and Threonine Metabolism
glycochenodeoxycholate	Lipid	Primary Bile Acid Metabolism
glycocholate	Lipid	Primary Bile Acid Metabolism
glycocholenate sulfate*	Lipid	Secondary Bile Acid Metabolism
glycodeoxycholate	Lipid	Secondary Bile Acid Metabolism
glycohyocholate	Lipid	Secondary Bile Acid Metabolism
glycolithocholate sulfate*	Lipid	Secondary Bile Acid Metabolism
glycoursodeoxycholate	Lipid	Secondary Bile Acid Metabolism
glycylvaline	Peptide	Dipeptide
guanidinoacetate	Amino Acid	Creatine Metabolism
guanosine	Nucleotide	Purine Metabolism, Guanine containing
hexadecanedioate	Lipid	Fatty Acid, Dicarboxylate
hexanoylcarnitine	Lipid	Fatty Acid Metabolism(Acyl Carnitine)
hippurate	Xenobiotics	Benzoate Metabolism
histidine	Amino Acid	Histidine Metabolism
homocitrulline	Amino Acid	Urea cycle; Arginine and Proline Metabolism
hypoxanthine	Nucleotide	Purine Metabolism, (Hypo)Xanthine/Inosine containing
I-urobilinogen	Cofactors and Vitamins	Hemoglobin and Porphyrin Metabolism
imidazole propionate	Amino Acid	Histidine Metabolism
indoleacetate	Amino Acid	Tryptophan Metabolism
indolelactate	Amino Acid	Tryptophan Metabolism
indolepropionate	Amino Acid	Tryptophan Metabolism
inosine	Nucleotide	Purine Metabolism, (Hypo)Xanthine/Inosine containing
inositol 1-phosphate (I1P)	Lipid	Inositol Metabolism
isobutyrylcarnitine	Amino Acid	Leucine, Isoleucine and Valine Metabolism
isoleucine	Amino Acid	Leucine, Isoleucine and Valine Metabolism
isovalerylcarnitine	Amino Acid	Leucine, Isoleucine and Valine Metabolism
kynurenine	Amino Acid	Tryptophan Metabolism
lactate	Carbohydrate	Glycolysis, Gluconeogenesis, and Pyruvate Metabolism
lathosterol	Lipid	Sterol
laurate (12:0)	Lipid	Medium Chain Fatty Acid
laurylcarnitine	Lipid	Fatty Acid Metabolism(Acyl Carnitine)
leucine	Amino Acid	Leucine, Isoleucine and Valine Metabolism
linoleate (18:2n6)	Lipid	Polyunsaturated Fatty Acid (n3 and n6)
linoleate, methyl ester	Lipid	Fatty Acid, Methyl Ester
linolenate [alpha or gamma; (18:3n3 or 6)]	Lipid	Polyunsaturated Fatty Acid (n3 and n6)
lysine	Amino Acid	Lysine Metabolism
mandelate	Xenobiotics	Benzoate Metabolism
mannitol	Carbohydrate	Fructose, Mannose and Galactose Metabolism
mannose	Carbohydrate	Fructose, Mannose and Galactose Metabolism
margarate (17:0)	Lipid	Long Chain Fatty Acid
mead acid (20:3n9)	Lipid	Polyunsaturated Fatty Acid (n3 and n6)
metformin	Xenobiotics	Drug
methionine	Amino Acid	Methionine, Cysteine, SAM and Taurine Metabolism
methyl-4-hydroxybenzoate sulfate	Xenobiotics	Benzoate Metabolism
methyl-beta-glucopyranoside	Carbohydrate	Fructose, Mannose and Galactose Metabolism
metoprolol acid metabolite*	Xenobiotics	Drug
myo-inositol	Lipid	Inositol Metabolism
myristate (14:0)	Lipid	Long Chain Fatty Acid
myristoleate (14:1n5)	Lipid	Long Chain Fatty Acid
N-acetyl-beta-alanine	Nucleotide	Pyrimidine Metabolism, Uracil containing
N-acetylalanine	Amino Acid	Alanine and Aspartate Metabolism
N-acetylaspartate (NAA)	Amino Acid	Alanine and Aspartate Metabolism
N-acetylcarnosine	Peptide	Dipeptide Derivative
N-acetylglycine	Amino Acid	Glycine, Serine and Threonine Metabolism
N-acetylserine	Amino Acid	Glycine, Serine and Threonine Metabolism
N-acetylthreonine	Amino Acid	Glycine, Serine and Threonine Metabolism
N-delta-acetylornithine*	Amino Acid	Urea cycle; Arginine and Proline Metabolism
N-formylmethionine	Amino Acid	Methionine, Cysteine, SAM and Taurine Metabolism
N-methylpipecolate	Xenobiotics	Chemical
N1-Methyl-2-pyridone-5-carboxamide	Cofactors and Vitamins	Nicotinate and Nicotinamide Metabolism
N1-methyladenosine	Nucleotide	Purine Metabolism, Adenine containing
N2,N2-dimethylguanosine	Nucleotide	Purine Metabolism, Guanine containing
N6-carbamoylthreonyladenosine	Nucleotide	Purine Metabolism, Adenine containing
nicotinamide	Cofactors and Vitamins	Nicotinate and Nicotinamide Metabolism
nifedipine	Xenobiotics	Drug
O-methylcatechol sulfate	Xenobiotics	Benzoate Metabolism
O-sulfo-L-tyrosine	Xenobiotics	Chemical
octadecanedioate	Lipid	Fatty Acid, Dicarboxylate
octanoylcarnitine	Lipid	Fatty Acid Metabolism(Acyl Carnitine)
oleate (18:1n9)	Lipid	Long Chain Fatty Acid
oleoylcarnitine	Lipid	Fatty Acid Metabolism(Acyl Carnitine)
ornithine	Amino Acid	Urea cycle; Arginine and Proline Metabolism
p-cresol sulfate	Amino Acid	Phenylalanine and Tyrosine Metabolism
palmitate (16:0)	Lipid	Long Chain Fatty Acid
palmitoleate (16:1n7)	Lipid	Long Chain Fatty Acid
palmitoyl sphingomyelin (d18:1/16:0)	Lipid	Sphingolipid Metabolism
palmitoylcarnitine	Lipid	Fatty Acid Metabolism(Acyl Carnitine)
pantothenate	Cofactors and Vitamins	Pantothenate and CoA Metabolism
paraxanthine	Xenobiotics	Xanthine Metabolism
pelargonate (9:0)	Lipid	Medium Chain Fatty Acid
phenol sulfate	Amino Acid	Phenylalanine and Tyrosine Metabolism
phenolphthalein beta-D-glucuronide	Xenobiotics	Chemical
phenylacetate	Amino Acid	Phenylalanine and Tyrosine Metabolism
phenylacetylcarnitine	Amino Acid	Phenylalanine and Tyrosine Metabolism
phenylacetylglutamine	Amino Acid	Phenylalanine and Tyrosine Metabolism
phenylalanine	Amino Acid	Phenylalanine and Tyrosine Metabolism
phenyllactate (PLA)	Amino Acid	Phenylalanine and Tyrosine Metabolism
phosphate	Energy	Oxidative Phosphorylation
pipecolate	Amino Acid	Lysine Metabolism
piperine	Xenobiotics	Food Component/Plant
pregn steroid monosulfate*	Lipid	Steroid
pregnanediol-3-glucuronide	Lipid	Steroid
pregnen-diol disulfate*	Lipid	Steroid
pregnenolone sulfate	Lipid	Steroid
pro-hydroxy-pro	Amino Acid	Urea cycle; Arginine and Proline Metabolism
proline	Amino Acid	Urea cycle; Arginine and Proline Metabolism
propionylcarnitine	Lipid	Fatty Acid Metabolism (also BCAA Metabolism)
pseudouridine	Nucleotide	Pyrimidine Metabolism, Uracil containing
pyroglutamine*	Amino Acid	Glutamate Metabolism
pyruvate	Carbohydrate	Glycolysis, Gluconeogenesis, and Pyruvate Metabolism
quinate	Xenobiotics	Food Component/Plant
ribitol	Carbohydrate	Pentose Metabolism
ribose	Carbohydrate	Pentose Metabolism
ribulose	Carbohydrate	Pentose Metabolism
S-allylcysteine	Xenobiotics	Food Component/Plant
S-methylcysteine	Amino Acid	Methionine, Cysteine, SAM and Taurine Metabolism
salicylate	Xenobiotics	Drug
salicyluric glucuronide*	Xenobiotics	Drug
sarcosine (N-Methylglycine)	Amino Acid	Glycine, Serine and Threonine Metabolism
serine	Amino Acid	Glycine, Serine and Threonine Metabolism
serotonin	Amino Acid	Tryptophan Metabolism
sorbitol	Carbohydrate	Fructose, Mannose and Galactose Metabolism
stachydrine	Xenobiotics	Food Component/Plant
stearoyl sphingomyelin (d18:1/18:0)	Lipid	Sphingolipid Metabolism
stearoylcarnitine	Lipid	Fatty Acid Metabolism(Acyl Carnitine)
succinate	Energy	TCA Cycle
succinylcarnitine	Energy	TCA Cycle
taurochenodeoxycholate	Lipid	Primary Bile Acid Metabolism
taurocholate	Lipid	Primary Bile Acid Metabolism
taurocholenate sulfate*	Lipid	Secondary Bile Acid Metabolism
taurodeoxycholate	Lipid	Secondary Bile Acid Metabolism
taurolithocholate 3-sulfate	Lipid	Secondary Bile Acid Metabolism
tauroursodeoxycholate	Lipid	Secondary Bile Acid Metabolism
tetradecanedioate	Lipid	Fatty Acid, Dicarboxylate
theobromine	Xenobiotics	Xanthine Metabolism
theophylline	Xenobiotics	Xanthine Metabolism
threitol	Carbohydrate	Pentose Metabolism
threonate	Cofactors and Vitamins	Ascorbate and Aldarate Metabolism
threonine	Amino Acid	Glycine, Serine and Threonine Metabolism
thymol sulfate	Xenobiotics	Food Component/Plant
trans-4-hydroxyproline	Amino Acid	Urea cycle; Arginine and Proline Metabolism
trans-urocanate	Amino Acid	Histidine Metabolism
tryptophan	Amino Acid	Tryptophan Metabolism
tryptophan betaine	Amino Acid	Tryptophan Metabolism
tyrosine	Amino Acid	Phenylalanine and Tyrosine Metabolism
undecanedioate	Lipid	Fatty Acid, Dicarboxylate
urate	Nucleotide	Purine Metabolism, (Hypo)Xanthine/Inosine containing
urea	Amino Acid	Urea cycle; Arginine and Proline Metabolism
uridine	Nucleotide	Pyrimidine Metabolism, Uracil containing
valine	Amino Acid	Leucine, Isoleucine and Valine Metabolism
xanthine	Nucleotide	Purine Metabolism, (Hypo)Xanthine/Inosine containing
xylitol	Carbohydrate	Pentose Metabolism
xylonate	Carbohydrate	Pentose Metabolism
xylose	Carbohydrate	Pentose Metabolism
