# Supplementary material for: Recent urbanization in China is correlated with a Westernized microbiome encoding increased virulence and antibiotic resistance genes
Source: Microbiome. 2017 Sep 15;5:121. doi: 10.1186/s40168-017-0338-7 (PMC5603068; doi:10.1186/s40168-017-0338-7)
Supplement: Supplementary file 24 — Supplementary zip file. Code and input tables used to generate the figures and tables in this paper. (ZIP 16846 kb) [file 40168_2017_338_MOESM24_ESM.zip › UrbanRuralChina/metabolite/MetabolonScaledImpData-transpose.txt]

tubeLabel	classification	1,2,3-benzenetriol sulfate (2)	1,5-anhydroglucitol (1,5-AG)	1,6-anhydroglucose	1-(1-enyl-oleoyl)-GPE (P-18:1)*	1-(1-enyl-palmitoyl)-GPE (P-16:0)*	1-(1-enyl-stearoyl)-GPE (P-18:0)*	1-arachidonoyl-GPA (20:4)	1-arachidonoyl-GPC (20:4)*	1-arachidonoyl-GPE (20:4)*	1-arachidonoyl-GPI (20:4)*	1-linolenoyl-GPC (18:3)*	1-linoleoyl-GPC (18:2)	1-linoleoyl-GPE (18:2)*	1-linoleoylglycerol (18:2)	1-methylimidazoleacetate	1-oleoyl-GPC (18:1)	1-oleoyl-GPE (18:1)	1-oleoyl-GPI (18:1)*	1-oleoylglycerol (18:1)	1-palmitoleoyl-GPC (16:1)*	1-palmitoyl-GPA (16:0)	1-palmitoyl-GPC (16:0)	1-palmitoyl-GPE (16:0)	1-palmitoyl-GPI (16:0)*	1-stearoyl-GPC (18:0)	1-stearoyl-GPE (18:0)	1-stearoyl-GPI (18:0)	10-heptadecenoate (17:1n7)	10-nonadecenoate (19:1n9)	10-undecenoate (11:1n1)	12-HETE	13-HODE + 9-HODE	2-aminobutyrate	2-aminoheptanoate	2-aminooctanoate	2-hydroxy-3-methylvalerate	2-hydroxybutyrate (AHB)	2-hydroxydecanoate	2-hydroxyhippurate (salicylurate)	2-hydroxyisobutyrate	2-hydroxyoctanoate	2-hydroxypalmitate	2-hydroxystearate	2-methoxyresorcinol sulfate	2-methylbutyrylcarnitine (C5)	2-palmitoleoyl-GPC (16:1)*	2-palmitoyl-GPC (16:0)*	2-piperidinone
81	urban	1.4224	0.6795	0.5588	0.362	0.2746	0.797	0.4478	0.4999	0.7418	1.1873	1.03	0.7617	0.9997	1.994	1.3559	0.7588	0.395	1.143	1.1272	0.8148	1.0202	0.6838	0.8797	0.8292	0.7807	1.0871	0.9548	0.8899	0.6931	1.3509	0.1161	1.1599	1.3166	1.8671	1.3341	0.4154	0.928	1.379	0.0784	1.0652	0.9573	1.007	0.766	1.6607	1.2203	0.8176	0.6076	0.539
82	urban	15.6529	0.0256	1.2116	1.0537	0.6856	0.9922	0.4432	0.7199	1.2762	1.4113	0.9294	0.7959	1.5364	2.4218	1.0011	0.6271	1.3526	1.6723	1.5717	0.5999	0.7523	0.7113	1.3301	1.2711	0.6488	1.1859	1.2146	1.0652	1.21	1.1511	0.5518	1.2715	1.199	1.1297	1.3651	2.3535	1.8317	4.7814	0.676	1.2584	2.1604	1.1069	0.8807	11.9144	1.16	0.2972	0.5893	0.6039
83	urban	0.9394	0.5063	0.3207	2.2854	2.7151	0.5731	1.6143	0.5257	0.8191	0.9718	0.4654	0.7572	1.1643	1.6574	0.7712	0.411	1.0627	0.5428	1.0427	0.7323	0.8529	0.668	1.1529	0.4875	0.8445	1.006	0.7138	1.9892	1.9867	1.3157	0.8341	1.0741	1.4183	1.681	0.8211	0.9148	2.7586	0.9401	1.219	0.9876	0.5458	0.823	0.8445	1	0.9972	0.6835	0.678	4.9693
84	urban	0.4432	0.7946	1.1317	2.2768	2.4401	0.9432	1.86	0.9798	1.0639	0.9737	0.8199	0.8672	0.8726	0.4287	1.3873	0.7165	1.0272	0.8294	0.5202	1.1101	0.3495	0.9506	1.2204	0.9976	0.9262	0.9178	0.9297	2.5521	2.1699	0.6771	5.6799	0.6683	0.7081	0.7663	0.4021	0.8371	1.0199	1.49	2.2772	0.9969	0.5918	1.0893	1.0804	0.3565	0.7431	1.5329	0.9925	4.4086
85	urban	0.7597	0.9435	1	0.2948	0.2324	0.4619	1.5964	1.108	0.8555	0.8758	2.2696	0.7284	0.6545	0.6059	0.5724	0.9364	0.5365	1.318	0.7719	1.0131	1.2939	0.6669	0.9293	0.6229	1.2583	1.0501	0.6259	0.587	0.5843	1.6411	2.9029	1.2758	0.7074	1.4861	2.1177	1.252	0.5318	1.5711	4.8933	0.873	1.0684	0.7512	0.7097	2.0269	0.998	1.0459	0.6053	2.8437
86	urban	0.0982	0.8221	0.6023	0.9642	1.3144	0.7333	0.9517	0.8685	0.6229	0.83	1.7497	1.1003	0.7197	0.4541	0.989	1.0083	1.4339	1.1596	0.5515	0.5848	1.1621	0.8708	0.6396	0.855	1.1065	0.3425	0.9974	0.8401	1.261	1.4723	1.4358	0.382	1.0539	0.9694	1.7976	1.4446	1.2641	1.6072	0.5757	1.0672	1.6421	1.0688	1.0318	0.9923	1.2245	0.5944	0.9287	0.7149
91	urban	2.8837	1.0565	1.6456	2.7943	3.4053	0.8968	1.0483	0.556	1.3642	0.965	0.6905	0.634	1.4268	1.6272	0.8345	0.4558	1.3313	0.9233	0.848	0.662	2.4621	0.761	1.3241	1.0024	0.6346	1.4236	1.2988	1.3131	1.2115	1.0037	1.2565	0.8796	1.2038	0.9815	0.8197	0.6072	1.5181	0.5242	0.7621	1.1469	0.7336	0.9842	1.027	0.9651	0.8321	0.4356	0.7606	0.233
93	urban	0.087	1.2664	0.7066	2.4613	3.3387	1.289	1.2821	0.9266	1.2045	1.9487	1.4749	1.0211	1.5718	2.463	0.5904	0.9917	1.2799	1.5815	5.1871	2.3335	1.3013	1.3704	1.6906	2.1636	2.0362	1.7957	1.3972	1.8353	1.3876	0.8481	2.6515	14.5668	0.9808	1.547	0.5634	1.0167	1.3546	0.6662	0.0784	1.389	0.5458	0.861	0.9886	0.3565	0.8721	1.6194	1.7902	1.8499
94	urban	9.319	0.6141	1.1959	0.3098	0.2966	1.7226	1.3462	1.5505	1.0288	1.1432	0.7085	1.8931	1.8202	0.6876	1.3642	2.5666	0.6167	0.8473	0.9573	1.1546	1.8509	4.2374	0.7496	0.631	1.8308	1.1091	0.931	0.8928	0.6887	0.9001	1.2948	2.8025	1.0192	1.4673	1.2678	2.3042	1.3449	1.331	0.0784	0.9756	1.3554	0.8605	1.0358	8.2504	1.002	1.3128	3.6133	0.723
98	urban	0.087	0.8622	0.969	1.5566	1.9309	1.0195	1.1	1.152	0.9769	1.2181	0.4737	0.6762	0.526	1.0124	1.2103	0.6824	1.0886	0.8871	1.1527	0.5199	1.5603	0.9177	1.3367	1.0365	1.0192	1.3688	1.0026	0.9659	0.781	0.7412	0.6195	1.1384	0.8494	1.3942	0.6678	0.6824	0.8265	0.6132	1.3015	0.798	1.0885	1.1211	1.0291	0.3565	0.8725	0.2972	0.58	0.1094
1	rural	0.087	1.0991	0.895	0.3198	0.238	1.0078	0.4994	1.3434	0.8763	1.0073	1.442	0.9907	0.6564	1.0863	1.2415	1.1504	0.4227	1.5072	2.3075	1.0175	1.8802	1.0892	0.5409	1.2267	1.0061	0.3425	1.0164	1.3904	1.2254	0.7733	0.638	0.8284	0.7852	0.8218	1.3121	4.7256	0.7789	2.7504	11.894	0.839	1.5854	1.0177	0.8639	1.9418	2.1991	0.8022	1.0739	1.5411
3	rural	1	1.1275	2.1199	0.4083	0.4719	1.2272	0.7522	0.7472	0.9518	0.708	0.6875	1.2044	1.7107	0.5919	1	0.9005	0.6976	0.6777	0.4127	0.6653	1.3338	0.816	0.8772	0.7412	0.9939	0.9759	0.7249	0.514	0.4924	0.3021	0.4261	1.2863	0.8418	0.6148	0.7998	0.8041	0.4287	0.6286	0.5331	0.9245	0.991	0.993	0.8925	0.3993	1.036	0.9541	1.0075	0.4753
6	rural	0.087	1.927	1.3918	0.3441	0.3419	1.8962	1.6515	1.9052	1.7002	1.4521	1.2161	1.0723	1.3525	1.2815	1.0388	1.1541	0.4847	0.9162	1.1369	1.0564	0.834	1.2825	1.1779	1.225	1.3855	1.7295	1.9748	0.8721	0.7248	0.5682	3.6615	1.0061	0.836	0.7492	1.0337	0.9833	0.6438	0.8957	0.0784	0.9867	1	1.1401	1.2152	0.3565	1.3885	1.1692	1.3311	0.2605
7	rural	0.087	1.2343	1.18	2.175	2.5646	1.1056	1.4721	1.4853	1.4804	1.2319	0.514	1.0929	1.0003	0.2269	0.7431	1.6201	1.0253	1.3621	0.5625	1.1032	0.7213	2.097	1.0002	1.1065	0.9496	0.9884	1.0369	1.7304	1.0435	0.5999	2.8242	0.6452	0.7438	1.0088	0.529	0.8637	0.6609	0.676	0.0784	0.9267	0.5458	1.0617	1.1209	0.3565	0.5045	1.2204	2.6399	1.2145
10	rural	1.159	1.1207	0.8671	0.455	0.2588	0.7756	0.2665	1.0326	1.1782	0.8671	2.0781	1.1296	1.1882	0.9876	1.5435	1.2084	0.497	0.6878	0.674	0.808	0.7335	1.7845	1.2633	0.7914	0.9772	0.7831	0.6755	0.8395	0.7795	0.5523	0.4557	0.9873	1.0374	0.7335	0.9746	0.4154	1.1469	0.6612	1.1064	1.0031	0.5458	0.7818	0.6999	0.3565	0.4275	1.0756	2.0139	1.6395
11	rural	0.087	0.9064	1.1724	2.0684	2.3928	1.6298	1.0985	1.3062	1.0231	1.33	0.9103	1.0093	0.7912	1.7461	1.2054	1.0174	1.2733	1.0767	1.9603	1.0912	0.9798	0.9931	1.187	1.0615	1.0593	0.9214	1.1995	1.3137	1.1158	1.5509	1.1659	0.9939	1.3283	0.9912	0.9474	1.2695	1.6012	1.2326	0.8936	1.2487	0.7932	1.1283	1.1418	0.3565	1.5739	0.2972	0.815	1.4182
13	rural	0.4518	1.1605	0.9413	0.2746	0.1992	0.6943	0.1948	1.3436	0.8304	0.7399	1.6165	0.9836	0.6734	0.5803	0.802	1.3704	0.318	0.8548	1.4765	1.0527	0.6524	1.2393	0.614	1.0192	1.423	0.7534	0.9397	0.8379	0.9565	1.3565	0.2836	0.6051	0.6349	0.9131	0.4135	1.3637	0.9818	0.7294	0.0784	1.1821	0.5458	0.9446	1.0114	0.3565	1.5443	0.2972	1.3364	3.7099
15	rural	1.1616	1.2911	1.7111	0.3067	0.1886	1.3881	0.1975	0.7419	0.6617	0.6205	3.2151	1.7264	1.7537	0.5041	0.9679	2.9248	0.8597	1.3682	1.711	0.9869	0.8473	3.6629	0.4752	0.5666	1.4999	1	0.7214	0.8238	1.0971	1.3011	0.2407	0.9219	1.2031	1.0941	2.4848	1.0835	1.0182	1.3082	0.0784	1.2474	2.2187	0.7406	0.8745	0.4686	1.7958	0.9327	2.8453	2.3667
18	rural	0.087	1.1661	0.3207	1.8398	2.1604	0.8955	0.2426	0.9539	1.0279	0.9927	1.3228	0.9099	0.9023	1.2779	0.4154	0.9779	0.9747	0.7116	0.7122	1.0883	0.7506	1.0069	0.9512	0.8102	0.9513	0.81	1.1965	1.375	0.9389	0.9963	0.7904	1.1399	0.8603	0.3134	1.0254	0.4466	0.9229	0.7832	0.4623	1.1533	0.9079	1.194	1.1383	0.3565	0.3756	1.0812	0.783	0.7855
20	rural	0.087	0.8465	0.4014	1.0358	2.1065	1.0843	0.5664	1.0202	0.9098	1.2061	0.97	1.1823	0.9137	0.6676	0.4477	1.251	1.2634	1.3296	0.302	0.4981	1.3089	1.6416	0.9998	1.0222	0.7884	0.6985	1.2402	1.0341	0.8966	2.9917	1.5008	0.6273	1.1286	1.5421	1.3307	0.5943	0.712	1.0599	0.0784	0.9349	0.8366	0.9873	0.9238	0.741	0.5522	0.2972	1.4248	0.2266
99	urban	6.1908	1.3001	1.2191	0.8727	1.2031	1.1366	0.9906	1.3654	1.2777	0.9972	0.6372	0.7608	0.6059	1.022	1.2303	1.0041	1.0064	0.4682	1.1785	1.1853	0.9305	1.169	0.9417	0.7844	0.704	1.0881	0.4777	1.421	1.3414	1.2365	0.3979	0.6753	1.32	1.4349	0.5662	3.3158	1.4597	2.1869	1.7918	1.2865	1.0173	1.2742	1.053	3.2459	1.4084	1.5113	0.9537	2.0922
100	urban	0.3951	0.1452	0.7804	0.7593	1.1892	0.7917	1.737	0.6403	1.1622	1.5451	0.4569	0.6042	1.0098	0.5694	0.4154	0.5422	0.9936	1.886	0.9652	1.019	0.8277	0.4922	0.7971	1.4528	0.3923	1.074	1.1685	1.7403	1.4899	1.1684	1.1509	1.1137	1.0989	1.5927	0.7733	1.4564	2.5859	2.2674	0.0784	0.7809	0.8135	0.7927	0.9325	0.3565	1.7795	0.917	0.5228	1.3571
101	urban	0.269	0.8609	1.3176	0.2746	1.0425	0.6493	1.0885	0.4165	0.6268	0.8171	0.4362	0.5637	0.6348	0.6386	0.8504	0.3824	0.5335	0.9564	0.9937	0.2958	1.0346	0.5398	0.4284	1.097	0.4452	0.6553	0.8017	0.7417	1.0324	1.7463	2.1852	0.9401	1.0388	2.0931	1.943	0.6356	0.9944	0.9484	0.0784	0.7059	0.8913	0.8256	0.6933	0.3565	0.4622	0.2972	0.4639	1.0321
107	urban	0.1834	0.1987	0.3207	0.4758	0.879	0.575	0.4238	1.1181	0.6988	0.6365	0.5476	0.5917	0.4399	0.8084	1.4468	0.4166	0.5475	0.6449	0.418	0.5058	0.9654	0.4316	0.4998	0.451	0.3748	0.5644	0.3946	0.9155	0.912	0.8365	0.4667	0.7752	0.8108	0.9816	0.949	0.4154	0.688	0.9446	1	0.8032	1.0085	0.7274	0.5858	0.3565	1.0175	0.2972	0.3505	0.1821
108	urban	1.1542	0.2476	1.2775	0.75	0.5343	0.8599	1.0094	0.3684	0.8643	0.6039	0.4703	0.6795	0.9207	1.0806	1.0071	0.4394	0.8448	0.7867	0.8091	0.4857	1.1003	0.6097	0.9718	0.8341	0.5683	0.6428	1.0131	1.1375	1.1776	1.0146	1.3322	0.5516	1.512	1.0184	1.3841	0.9955	1.8585	0.9018	0.0784	1.1811	1.0125	1.2785	1.01	0.3565	1.0005	0.6996	0.4193	0.2648
109	urban	1.0366	0.5117	0.3207	1.1129	1.172	1.0264	1.9366	1.4033	1.1665	1.0267	1.759	1.1282	0.809	1.7328	1.708	1.0877	1.2514	1.1331	6.7947	1.2488	0.9281	1.1945	0.9935	0.7321	1.7808	1.1591	0.9054	1.804	1.6106	0.9854	2.1256	1.2868	0.9475	1.2111	1.051	1.6626	0.8357	1.2962	0.0784	0.6322	1.1403	1.0813	1.0532	0.3565	1.5575	1.3017	1.4723	1.5549
116	urban	0.3447	1.4875	1.5068	0.7709	1.216	0.7681	1.2962	0.6858	1.0583	1.1167	1.4781	1.1502	1.874	0.5421	1.1417	1.3756	1.4355	0.9658	1.0063	1.1178	0.1671	0.9749	1.195	0.9687	1.3028	1.1235	1.3848	0.857	0.8724	1.0685	1.0174	1.0599	1.3017	0.7784	1.099	0.4154	0.8234	1.6254	0.0784	1.1521	0.5458	0.9967	1.0185	0.3565	0.6778	0.6994	1.0062	1.2691
118	urban	7.4545	1.3725	1	0.9514	1.4668	1.264	1.04	0.4819	0.9154	1.414	0.2769	0.5492	0.8321	2.0676	0.6918	0.5558	0.8783	1.1613	0.921	0.4694	1.1575	0.6153	0.9595	0.991	0.3693	0.8718	0.6108	1.0647	1.0607	0.4539	0.7711	1.1181	1.1749	0.8185	1.3205	1.1507	1.2728	1.0831	0.0784	1.0153	0.9304	1.1459	0.9466	2.638	1.5622	0.3054	0.5213	0.3474
119	urban	0.087	0.4583	0.3207	1.4378	1.6396	1.3828	1.9021	0.5898	0.9095	0.6181	0.6919	0.8191	1.1908	1.1571	1.382	0.9882	0.8106	0.7768	0.8302	0.6885	0.746	0.7333	0.9633	0.9681	0.6044	0.6813	1.0734	1.185	0.9769	1.3472	2.9666	0.4052	0.9035	1.314	0.8741	0.5181	0.5382	0.6794	1.7909	0.7809	0.5458	0.9102	0.944	0.3565	0.8246	0.2972	0.6268	0.2273
120	urban	0.087	0.3686	0.4922	1.066	0.9575	0.595	2.3043	0.9995	0.9243	0.4714	0.6955	1.2721	0.8766	0.978	0.4154	0.9959	0.6107	0.3762	1.0339	0.8931	1.1116	0.9874	0.9991	0.3935	0.6607	0.834	0.458	1.9421	1.7523	0.8448	4.7375	1.1624	1.1321	1.2949	0.8203	0.7208	1.3231	0.5777	0.0936	0.4476	0.6228	0.8502	0.5721	0.3565	0.2548	0.2972	1.3285	0.6257
21	rural	1.9584	1.1931	0.535	1	0.7011	1.6051	0.2054	1.358	0.9716	1.0871	1.4437	1.1203	1.1112	1.0674	0.8358	1.248	1.3559	0.9299	1.9941	1.7122	0.4324	0.9614	1.1852	1.009	1.3853	1.0343	0.9092	0.4786	0.4909	0.6642	0.1588	0.245	0.7945	0.5174	0.7158	0.882	0.8685	1.1295	0.0784	0.9847	0.5458	1.0797	1.0741	0.4089	0.7447	1.0043	1.7332	0.9679
24	rural	0.087	1.5392	0.7191	1.5251	0.6524	1.0822	0.3752	1.1841	0.8219	0.8362	1.3924	1.3814	1.0928	0.9761	0.4154	2.0741	1.1157	1.2041	0.9303	1.4362	1.1738	1.1597	1.016	0.7634	1.7532	1.0615	0.9851	1.334	1.093	2.1998	0.4565	2.0909	0.9105	0.7377	1.9439	0.4154	0.746	2.3924	0.0784	1.1389	0.9915	0.8221	0.8114	0.3565	0.8403	0.2972	1.5155	1.0506
25	rural	0.9634	0.9366	0.3207	1.4673	0.8087	0.837	0.7875	1.2438	1.854	1.1202	1.3399	1.0189	1.6244	0.7607	0.684	1.4353	2.7239	1.7316	2.724	1.9837	1.25	1.2731	1.5411	1.252	1.673	1.3516	1.0467	1.6837	1.4905	0.7978	1.136	1.2667	0.9339	0.6096	0.8502	0.6567	1.5114	1.0516	0.0784	1.2456	0.5458	0.9233	0.8935	0.3565	1.5805	2.1596	1.0512	1.2092
28	rural	2.3117	0.623	0.3207	1.33	0.595	0.689	0.2429	0.9879	1.4501	0.7135	0.2769	0.9811	1.478	0.602	0.9929	1.2618	1.5372	1.5117	1.3696	1.4417	1.082	1.0259	1.2854	1.145	1.1345	0.9727	1.0486	0.6962	0.9277	1.313	0.2366	0.599	0.7742	0.8651	0.3552	0.5372	0.8724	0.8128	0.0784	0.7395	0.5458	1.0033	1.1922	0.5323	0.9896	0.7473	1.0883	0.2318
29	rural	0.087	1.0634	1.6804	1.0803	1.2531	0.9736	1.1062	1.2661	1.3948	1.01	1.0759	1.0876	1.382	1.4248	2.0953	1.0765	1.3747	0.9487	0.9385	0.8932	1.0981	1.0587	1.3296	1.0795	1.2457	1.1011	1.2542	0.7965	0.7006	0.8526	0.9826	0.709	0.9245	1.6678	1.2945	1.4333	0.9942	0.5562	0.0784	1.354	1.0709	1.2582	1.2567	0.3565	1.3352	0.9957	1.2379	1.6011
31	rural	0.087	1.131	1.1591	0.9917	0.8262	1.2059	0.6037	0.8209	0.9437	1.1016	1.3311	0.8086	0.8504	2.6775	0.4154	0.7904	0.9924	1.1736	1.6065	0.7497	1.3061	1.2106	1.0865	1.0936	0.8716	0.9226	1.0089	0.5576	0.608	1.1118	0.6464	1.8003	1.3047	0.8652	1.2972	1.0774	1.0056	0.7693	0.0784	1.2199	0.5543	0.884	0.978	0.3565	0.9995	1.144	0.8816	1.0979
34	rural	0.1462	0.8634	0.7899	1.4782	1.9952	1.3306	1.6626	0.5646	0.9934	0.8274	0.8247	0.529	1.3233	0.967	1.5441	0.434	0.9848	1.1752	0.6595	0.5619	0.499	0.6235	1.2518	1.6138	0.5278	1.0273	1.4316	0.7567	0.5648	0.53	2.7208	0.4763	0.9612	0.7397	0.6748	0.9174	1.1781	0.6456	0.0784	0.9027	0.5458	0.969	1.0881	0.3565	0.7463	0.2972	0.6776	0.1066
35	rural	0.087	1.3152	0.8953	1.1402	0.5861	0.5906	0.215	1.8615	1.0066	1.2064	2.0625	1.1512	0.868	0.3523	0.8215	1.3915	1.0085	1.0342	0.6937	1.8773	0.3731	1.0126	0.8736	1.1025	1.1284	0.8212	0.6039	0.9353	0.9374	0.8184	0.2051	1.3516	1.3047	1.2708	1.6677	1.0045	1.1784	2.8763	0.0784	1.5165	1.0778	1.2902	0.99	0.3565	0.9408	1.5665	1.6976	1.2943
37	rural	6.3356	1.5296	1.1454	0.8963	0.849	1.0766	0.2708	1.0005	1.6629	1.0028	1	1.153	1.7548	1.1122	0.8504	1.5094	2.5593	1.7156	1.3379	0.981	1.1095	1.0532	1.1818	1.6968	1.1686	1.2246	1.1434	1.153	1.0231	4.5031	0.4136	1.0989	0.8204	1.3789	2.2126	2.346	0.8735	6.849	0.0784	1.0785	1.0237	1.1645	1.1287	1.4677	1.623	0.8567	0.9938	0.5521
39	rural	0.1493	1.4485	0.4104	0.757	1.8295	1.2061	0.8553	1.7244	1.3125	0.8719	1.9306	1.2002	0.9902	1.2142	0.4154	0.9308	0.6455	0.706	2.0235	1.0719	0.9101	1.1587	1.0009	0.8865	1.3867	0.8627	0.9911	0.7509	0.8611	0.6449	1.267	0.8412	1.5539	0.5376	0.7872	1.8467	1.558	0.5068	0.0784	0.9752	0.5458	1.0432	1.344	0.3565	1.1901	1.3277	1.4067	0.7685
[truncated: 289 more columns]
