# Supplementary material for: Recent urbanization in China is correlated with a Westernized microbiome encoding increased virulence and antibiotic resistance genes
Source: Microbiome. 2017 Sep 15;5:121. doi: 10.1186/s40168-017-0338-7 (PMC5603068; doi:10.1186/s40168-017-0338-7)
Supplement: Supplementary file 24 — Supplementary zip file. Code and input tables used to generate the figures and tables in this paper. (ZIP 16846 kb) [file 40168_2017_338_MOESM24_ESM.zip › UrbanRuralChina/metadata/metadata_11232015.txt]

hhid	idind	realhhid	indid	d3fdgrms	d3kcal	d3alc_v	d3alc_w	d3ash	d3ca	d3carbo	d3carotn	d3cu	d3fat	d3fe	d3fiber	d3k	d3mg	d3mn	d3na	d3niacin	d3p1	d3protn	d3retinl	d3ribofl	d3se	d3thiamn	d3vita	d3vitc	d3vite	d3vite_1	d3vite_2	d3vite_3	d3water	d3zn	d3enrfat	d3enrpro	d3enercho	U2	U10	hsCRP	CHOL	LDL	TG	HDL	INS	HbA1c	GLU	Creatinine	ruralUrban
removed	removed	1	1	1006.0335417	2036.0796992	0	0	18.671081333	315.55673333	295.89173754	794.758	1.5932442333	65.43798975	13.989615333	7.989368	1871.690345	222.7147632	4.7063242542	4937.9174625	14.726756458	830.70267161	65.802962375	310.12048467	0.5939386917	40.597002842	0.8310155833	177.39606603	47.024733333	8.808258275	3.758230275	1.0523813333	0.2916466667	552.24040267	10.287410629	28.925287551	12.927384405	58.129696527	61.6	81	0.44	3.26	1.84	1.56	1	5.04	5.5	5.81	185.47	rural
removed	removed	2	3	902.63261667	2167.7173568	0	0	11.508420483	211.57624892	291.68571643	1163.86	1.6515832042	83.930695442	14.7156155	7.2563776833	1339.8803854	208.39652632	5.2500965692	2504.8047772	16.746154935	761.75236529	61.034774733	308.32165559	0.6963349142	46.660292919	1.3094626942	239.16560396	31.161666667	29.724054338	9.9049045483	16.061226948	0.9576561758	447.21663189	10.071264396	34.846621336	11.262496846	53.823569851	48	70	0.16	4.28	2.91	1.14	1.13	1.02	5.7	4.7	41.26	rural
removed	removed	3	6	1169.3355556	2825.5098678	0	0	28.121327667	423.479485	408.49432433	1734.7566667	2.5611903222	90.629952611	24.763770778	46.255300611	2005.2463515	376.07165012	8.7784790944	6874.8257783	16.790468489	1289.9005001	93.387795056	718.12656975	0.7956126722	228.02111188	0.92110865	428.42255974	64.530333333	31.729092111	4.8777190667	16.778029972	7.8346764056	502.76685528	15.239345767	28.868049013	13.220664507	57.829467027	58.5	81	0.37	6.25	4.36	2.49	1.35	5.67	5.5	5.64	92.85	rural
removed	removed	4	7	1220.714619	2554.5677282	0	0	23.472689386	1528.0071332	388.29296974	665.32	3.3966456295	74.477450995	29.541026657	9.1411522095	1568.9549459	454.19329925	6.2915968195	5639.7265036	16.351823834	997.2878019	82.224121448	390.06628164	1.3516741381	101.79737526	0.8207843705	278.95796204	79.450333333	19.687236667	8.61908	7.0799066667	1.698	643.083613	18.817110127	26.239157864	12.874839142	60.799792536	44.7	68	0.1	5.3	3.3	1.05	1.68	1.17	5.7	4.69	211.08	rural
removed	removed	5	10	755.23386667	1381.443075	0	0	11.0410359	240.888273	137.45131043	2939.7466667	1.24446134	63.233556767	16.319313933	5.5350468	1435.0916879	202.13950685	3.5767625567	2215.2183828	14.822419267	758.71636297	65.151885333	1076.6228708	0.58897542	35.843669607	1.45064798	585.68590609	43.743333333	32.288889717	1.6819966667	7.5310533333	3.5022366667	472.82103143	9.8009911033	41.19619702	18.864877319	39.799341115	52.1	67	0.35	4.37	2.51	1.4	1.62	7.73	5.2	4.87	70.15	rural
removed	removed	6	11	937.64113333	1421.1114827	0	0	12.096534567	241.61415	187.5497472	1804.29983	1.18343702	51.0637776	16.389714867	5.3439673333	1074.7051953	190.73860496	3.92807693	2922.4821515	13.92883568	717.41144816	52.250812133	757.90868886	0.59222596	36.809103293	1.0672258533	456.59102249	69.518	25.880058707	4.1134702233	15.91636421	5.7669242733	629.3362945	8.9077160667	32.339053199	14.707026935	52.789594479	65.4	72	1.05	5.99	3.98	1.99	1.49	6.75	5.8	5.43	59.14	rural
removed	removed	7	13	958.7884	1716.3572273	0	0	12.4321176	256.14963467	189.00205927	3299.1766667	1.1275585867	78.7751938	23.51206	9.2951212	1408.3249156	214.32744246	4.5729509333	2539.4072677	22.30165844	892.21893613	62.216822667	2984.8383007	1.4262775933	48.82318422	1.65572466	2433.8764318	50.826666667	26.012663653	2.72518	0.9353866667	0.3807266667	607.06708547	12.270449833	41.30706201	14.499737392	44.047254559	53.1	81	0.41	3.72	2.26	1.26	1.25	7.59	5.6	5.54	31.98	rural
removed	removed	8	15	966.82354444	1795.376095	0	0	21.664884167	163.58926889	187.54782957	3302.18	1.4523383622	88.714005011	16.126315444	19.337776044	1523.6249816	186.90508822	4.3242133611	6342.8024063	15.323736536	833.0965387	61.090474156	1107.9994362	0.6255834389	43.160061986	1.0223271367	624.14850855	32.494	46.184680633	1.2519	2.9714266667	1.3263333333	588.5945755	11.238316228	44.471241837	13.610624387	41.784633334	53.7	70	0.27	4.31	2.88	0.71	1.4	4.69	5.6	5.83	158.81	rural
removed	removed	9	18	645.98056667	1292.8803997	0	0	10.838326133	217.706931	108.03930743	1275.579	0.89029208	75.733496567	11.2621908	8.145896	1002.1874369	146.03077597	2.67176968	2693.4327833	9.7730524	595.60264905	44.391518667	531.40677643	0.5098302	30.146531	0.6302886	365.71423244	31.931666667	39.94895977	1.59708	2.7750933333	1.29656	398.83202187	6.9862920433	52.719607264	13.734145456	33.425924768	42.1	62	0.57	3.66	2.25	0.9	1.38	2.03	5.1	4.92	39.33	rural
removed	removed	10	20	817.19665556	1799.2824618	0	0	13.447930633	231.25331611	193.7955215	1120	1.4733042667	86.109135678	21.551350622	11.861897856	1417.7990867	219.12630902	4.4077151411	3077.2039975	13.390604951	830.49683094	61.998490078	495.82474105	0.6648742278	45.293301562	0.9361166767	308.78493627	25.946	54.026629966	1.524394	4.4250773333	1.6489993333	449.98367981	9.9084573422	43.071737627	13.782936564	43.08284566	49	62	0.1	4.1	2.27	0.58	1.93	3.56	5.5	4.87	38.77	rural
removed	removed	11	21	638.98886667	1224.0485323	0	0	12.504549367	137.381615	99.4664671	1141.17	0.52006222	75.221441167	10.3339902	2.7026757333	811.4090027	104.66600875	2.0748460367	3524.9101049	9.8375081333	495.34919508	37.175032	543.47285843	0.41176356	23.972792053	0.7023597733	352.8977445	44.034666667	48.633976243	1.384372	0.618942	0.4359646667	411.9187013	6.8891881833	55.307690228	12.148221584	32.504092598	54	73	0.12	5.33	3.78	1.51	1.26	8.63	5.3	5.53	381.05	rural
removed	removed	12	24	852.25658333	1604.9114028	0	0	14.951395583	203.71822958	170.46363992	557.30666667	1.4487398108	74.483400167	21.485691217	10.595304917	1584.0757501	240.84120147	4.8442772758	3531.472657	13.770426517	863.09555967	63.013379242	215.49004587	0.4396215292	28.083682189	0.9370121558	122.41996733	38.369	55.822103473	2.6297265675	29.662524288	5.3379122358	518.74946351	10.197681698	41.768698281	15.705135906	42.485495367	45.8	68	2.69	4.04	2.09	0.49	2.17	1.41	5.6	4.99	35.98	rural
removed	removed	13	25	1274.5927333	1858.568819	37.333333333	30.156666667	15.574889967	303.90054067	127.4861654	1378.8533333	1.3625507133	90.6702692	19.472267	8.1860666667	1801.8560977	268.27082405	3.9908657633	3312.8299703	27.0791	985.79680379	79.982633333	638.56600825	0.7782981433	46.084883667	1.8584032067	463.06351852	85.678666667	13.481955337	7.7964053367	4.6895066667	0.54866	922.5360421	13.767147413	43.90649485	17.213811513	27.437491493	47	68.5	0.17	4.66	2.81	1.23	1.74	2.41	5.5	5.38	302.59	rural
removed	removed	14	28	925.46626667	1347.6680187	0	0	26.513150467	365.02384167	109.96101513	5771.3033333	1.34164046	66.343377333	14.7268347	5.6024212333	1869.6416229	240.85963946	3.3913207933	6484.6925684	17.538140147	872.30616283	77.200813167	1910.7631989	0.7342218233	102.28644689	0.8202951867	1083.0266418	101.57666667	8.9663338533	3.35002634	4.2435729333	0.62793458	641.22548933	8.2327629767	44.305451174	22.91389633	32.637419189	57.9	83	1.52	5.03	3.51	1.37	1.25	5.36	6	5.28	17.73	rural
removed	removed	15	29	791.7725381	1273.813197	0	0	14.333387333	185.343648	155.51352045	1846.6666667	1.8199258019	47.108942714	15.359656533	22.838799829	1825.5370278	160.8094097	4.018509721	3380.5860415	14.42782621	724.28223713	56.595398867	685.66745949	0.6154093119	26.079466313	0.7980752838	377.27453486	56.7	3.6750992967	2.6560659633	0.4644	0.3463833333	495.3824889	9.600792141	33.284353265	17.771961854	48.834011396	43.3	69	1.71	7.89	5.51	1.77	2.3	1.23	6.1	5.92	83.05	rural
removed	removed	16	31	1074.8799	2588.4344967	8	6.4533333333	25.211024111	215.03477489	259.32827616	1494.1166667	1.8999738878	137.42405537	22.219040989	27.3317	1900.7846432	180.9403127	3.7675213511	6915.258041	13.103823727	797.20111577	66.930894089	580.62537003	0.5791770489	39.494281602	0.8026094411	331.10823123	74.499	67.480008593	19.931507736	45.270966437	2.2775344211	552.46061694	9.6537024544	47.782414424	10.3430694	40.074921964	70.4	93	1.04	5	2.65	4.91	0.78	6.95	5.6	5.73	78.44	rural
removed	removed	17	34	818.39098571	1488.3296567	0	0	19.673749838	242.20884481	165.80260401	2204.5166667	1.1027852552	66.757140748	16.47526971	4.8053107619	1091.109065	145.84013824	2.487162879	5101.6759913	14.93985481	638.25895691	55.602628	756.34081491	0.9400566619	41.629760176	0.4627350238	388.18706306	81.797066667	39.07845235	2.0347146667	0.438616	0.3722466667	505.74955235	9.4510284852	40.368359526	14.943632347	44.560720341	51	77	0.9	5.59	4.04	1.41	1.19	5.06	6.1	4.73	43.62	rural
removed	removed	18	35	1366.9365667	1972.9923193	50	40.333333333	23.509153733	265.92238267	173.52510943	2109.15	1.3055925933	79.727666133	22.3929334	5.778	1466.5099428	222.8900708	5.4491245167	6838.2496045	19.90505086	929.90705148	69.298023567	1647.0970408	0.8692366933	33.976330607	1.3449351733	1294.8692525	73.353333333	22.0860275	2.9518441667	12.712233333	6.1442833333	974.76528047	13.966439137	36.368565056	14.049324549	35.18008818	50.4	71	2.59	4.74	1.82	0.41	2.3	0.24	5.9	5.69	81.52	rural
removed	removed	19	37	1234.6055476	1562.795164	0	0	47.682434052	477.57348581	210.42277256	2239.6166667	1.6638182786	43.7733565	25.891779805	8.8156	2052.0401175	303.71979823	4.8981625748	13938.804479	20.20091311	1031.6768321	81.024230533	831.44548416	0.7012952914	42.3264522	1.5474620429	458.52988434	84.358	17.026758904	3.2873049233	9.1155469048	4.4062404095	843.9504873	13.582108028	25.208691296	20.738285451	53.85805572	44.3	82	0.56	4.54	2.46	0.97	2.02	0.91	6	5.24	23.02	rural
removed	removed	20	39	1191.1154333	1468.3557339	0	0	15.461891722	304.15503278	185.10843479	2931.0033333	1.2799130578	46.1187131	20.601223633	34.262093644	2015.2718767	278.59606366	4.6049909167	2631.1660018	19.355673078	1189.2728544	77.653788856	1110.9398435	0.8047058689	169.08121669	1.2318567489	635.15419134	110.41666667	14.05531481	4.5726811567	6.5632224233	2.70691123	832.56851122	12.544874732	28.267565435	21.153944392	50.426046091	59.8	77	0.46	4.67	3.19	2.09	1.03	8.79	5.7	5.83	254.4	rural
removed	removed	41	81	991.4812619	1705.5738149	0	0	22.809473024	560.35914876	181.34031161	2958.0516667	2.3040024962	73.89676491	26.914031886	18.978922962	1663.3027795	291.7078476	15.709906689	4546.4969715	17.410870176	1129.0437934	78.2357096	1050.0332797	0.7547124252	26.956407038	1.2195882405	556.03933938	92.7175	42.760062938	8.9449392524	25.018523871	8.1410398143	616.2200798	12.726572825	38.993966627	18.348243604	42.528868591	66.4	91	0.25	4.38	2.66	3.3	0.82	9.49	6.1	5.26	55.79	urban
removed	removed	41	82	1190.9241238	1971.580107	0	0	28.564289248	863.53890305	222.39828096	3358.567	3.1828492571	71.52973081	56.02534381	26.4923648	2253.6259638	428.14972623	68.99515679	5166.1468082	24.287639133	1667.4478742	108.93120773	1395.6904236	1.0176242867	51.036132955	1.6425893667	834.81050841	118.33926667	40.141619373	8.9242718362	25.593860486	5.5443670514	733.01405026	20.305320624	32.652367257	22.100285421	45.120820641	68.6	97.6	2.2	3.95	1.98	3.7	1.01	16.65	8.9	13.92	38.41	urban
removed	removed	42	83	929.6394	2076.8230237	0	0	17.034554633	347.75354233	188.61918587	1035.6166667	2.7105097333	104.09970277	25.2723817	38.691988267	3267.4661074	473.04995289	15.43328836	2006.461114	16.788700267	1666.2622283	95.925838133	372.64272944	0.9926123733	56.577410787	2.4106537333	199.69494883	27.654666667	51.119313163	13.868683403	26.86781787	10.38281189	485.31146367	21.925347433	45.112044417	18.475495897	36.328408096	59.4	88	1.31	4.63	3.07	1.79	1.48	9.04	7.3	8.57	36.17	urban
removed	removed	42	84	935.9406	2089.7255643	0	0	21.545631	484.92121	170.13617743	1309.9366667	3.6823262267	103.5559773	32.0987066	52.3361918	4225.746658	585.19917321	18.18960064	2317.8415027	15.001933633	1884.1038837	118.84946373	459.26079051	1.0393670033	56.469141677	2.5628656167	240.50159709	40.915533333	71.59395854	16.324466993	39.941456727	15.32803482	469.55715873	23.754976777	44.599339339	22.749296034	32.56622407	66.1	92.4	0.39	4.65	3.14	1.12	1.39	9.69	5.6	5.07	192.59	urban
removed	removed	43	85	588.03983333	1036.9312607	0	0	11.074694767	173.98143967	137.12286653	2318.52	0.97444996	38.832634733	10.390155167	7.7077539333	1145.6376818	183.01234476	8.7477458033	2547.009016	8.6493361333	787.06934116	34.382296033	775.86549568	0.4944717233	35.122781323	1.45141087	388.67315547	29.396666667	29.33994523	10.690243337	14.013895137	4.6358067567	358.936254	12.464649953	33.704617255	13.263095573	52.895643804	54.9	91	1.17	4.71	2.96	1.59	1.46	7.16	6.1	5.61	17.9	urban
removed	removed	43	86	624.61990476	1102.4717975	0	0	10.861700271	178.32903338	127.07798914	2737.746	0.8122232619	53.5077476	11.474408114	9.5593366667	866.44918543	112.83058264	4.30911398	2803.0150127	9.4805143219	512.48308267	27.761073924	918.12147586	0.2965269462	14.367669997	0.4564089038	460.91853968	31.037333333	31.371361568	6.487381189	18.167933941	6.2697131043	395.87550607	5.9318012586	43.68091134	10.072302616	46.106572316	62.3	84	0.25	4.08	2.75	0.73	1.16	7.51	6.1	5.79	226.84	urban
removed	removed	46	91	930.93976667	2359.6898651	0	0	17.142069833	181.08372	142.74214478	1876.8953333	0.7563845911	178.59119429	20.077493156	9.398616	1291.8963144	198.54499259	4.4984879589	4313.3903603	9.691633	780.28345654	45.014689222	415.05426089	0.4300824	27.921685511	0.3226927556	417.8002917	34.923333333	48.6230314	5.1146680333	16.221519133	24.026177567	538.19771921	7.7596488511	68.115762684	7.6306111049	24.196763632	60.8	70	1.49	6.03	4.14	3.5	1.07	10.77	6.3	5.29	40.23	urban
removed	removed	47	93	990.1393619	1436.1662923	0	4.3333333333	13.511574024	171.69102838	217.44965344	1111.7653333	0.8030689686	40.8634039	15.863125029	14.099427505	1186.5863169	185.90590509	3.8782383824	3229.6198985	13.9054698	774.07379987	41.839412295	377.22054799	0.6404278781	27.552215059	0.8092240343	191.55591838	108.7356	14.4169042	8.9025366643	3.5152839795	1.5724168895	658.67589074	8.7885260214	25.607803014	11.653082939	60.563920654	57	81.3	1.83	6.67	4.48	3.77	1.45	11.2	6.4	5.46	211.16	urban
removed	removed	47	94	1427.9659333	2121.956451	0	17.333333333	17.102364333	215.3948	240.9526797	1080.3493333	1.0350806667	82.1532873	15.3501472	9.0283566	1337.747071	192.99140873	4.0128452467	3966.4104172	22.1701567	903.09470093	77.702793333	390.10728327	1.3753284567	51.14954633	2.0518119767	209.6891187	71.0068	17.1870164	11.775339567	4.20564374	1.15269976	986.6597854	10.117822583	34.844239398	14.647386999	45.420852928	57.8	83.4	1.2	5.34	3.6	1.13	1.55	4.8	6	5.24	43.82	urban
removed	removed	49	98	848.2709619	1560.4013416	0	0	15.451675986	190.53358238	153.55402317	1944.5106667	1.0960330657	84.796948019	13.71552579	10.978607714	1391.521086	161.1624313	4.0097241229	2747.2586398	12.28038931	683.02600633	45.443424548	652.22936344	0.4070683476	28.068499524	0.7151978143	337.85317584	93.9412	33.225591528	2.2739937124	3.8929717314	1.0213422343	538.04628247	7.4572745843	48.908733402	11.649163157	39.362699601	52.8	74.9	1.13	4.84	2.75	2.02	1.79	7.1	6.3	5.04	25.81	urban
removed	removed	50	99	888.87033333	1402.3440609	0	0	12.506984411	286.75661689	154.48136853	1545.7803333	1.19111267	60.223059656	13.345193056	8.5155564333	1282.5220318	229.17449825	3.9365794744	2719.9049376	24.72755716	788.2661829	60.143433233	508.25018821	0.64164351	33.338869196	1.5620383233	283.911349	81.394266667	9.8304395456	4.8927817233	3.8138656667	1.0630421556	592.99993107	8.8821751989	38.650111055	17.155114757	44.063756632	72.5	101	0.77	3.47	2.12	1.35	1.05	13.87	6.8	7.35	132.88	urban
removed	removed	50	100	908.7147	1355.0996353	0	0	11.606292967	233.94518933	149.15506747	3538.752	0.8178514333	61.822856333	18.989092933	7.1573778667	1145.3044498	150.87705183	3.0997498433	2899.2410181	15.314935093	663.37494246	50.2083192	1159.8503195	0.5765644	38.65770956	1.2592419733	609.4471976	77.841333333	17.504979087	4.90380618	9.1403887133	3.3878841933	628.76478617	9.2136464667	41.06013259	14.820554265	44.027778793	41.6	74.6	1.68	5.66	3.91	1	1.52	8.62	9.7	10.17	25.58	urban
removed	removed	51	101	999.54831111	1951.0978127	0	0	17.837037833	262.18889586	209.21228291	270.60666667	1.3347309375	87.518836837	22.79689736	14.993332967	1213.6013004	171.65445138	6.1770977586	4588.7481386	19.84848976	1041.8750727	81.199360717	795.71128464	0.8921023573	38.268322123	0.8071310848	750.52002462	44.313333333	26.391669762	3.4299966667	5.95426	1.9227166667	588.56745985	11.298727869	40.370581445	16.646907231	42.891193163	72	90	1.34	3.76	2.58	1.25	0.94	14.95	6.1	6.87	64.1	urban
removed	removed	54	107	705.14866667	1529.2462507	0	1.0833333333	13.993978633	252.03686167	131.64400737	1543.8178333	1.05621896	92.553739267	11.409161233	7.1106679333	1008.0039603	169.75128285	3.36603224	3412.280652	11.186666367	514.8871091	40.328782333	445.30844963	0.4827043233	20.231832263	0.64486131	275.15679519	81.135333333	47.70149589	9.1387981433	23.511889543	7.2785332033	419.7391578	6.77202063	54.470210605	10.548669272	34.433697597	57.3	87.2	0.49	2.78	1.71	0.85	0.89	16.26	6.3	6.61	42.23	urban
removed	removed	54	108	786.3392	1744.2547054	0	1.0833333333	14.666067183	220.91351267	166.56304764	1233.2326667	1.2098017617	100.19732772	12.407544708	8.0131468833	1024.5045557	172.53636843	4.031074215	3635.7850584	12.104275768	547.66938504	41.848731517	385.22380046	0.500747315	18.771867494	0.7809650325	223.64224358	118.40386667	51.947434092	10.387255158	25.754958992	7.9463199417	455.45098826	7.3284349983	51.699785969	9.5969313167	38.196955324	73.1	100	0.95	5.82	4.35	1.78	1.24	9.25	8.9	13.07	78.14	urban
removed	removed	55	109	423.64043452	1309.7702355	0	0	26.80036169	155.95869262	157.31224776	37.42	1.7055693369	46.956764554	21.694432774	3.7484086786	847.94616906	139.51505657	4.2387346387	8342.1907538	5.1591630952	539.07764308	64.326288649	40.498436928	0.2363006411	19.514304877	0.3519448792	34.249303341	12.620833333	28.730295835	1.8191276917	19.225541548	7.0839599286	124.44636319	6.9555724857	32.266031821	19.645060455	48.042700466	61.8	89	NA	4.38	2.93	1.95	0.95	8.85	6	5.6	40.84	urban
removed	removed	58	116	514.2853	1168.4390381	0	0	8.1108132333	224.88559433	173.739621	1283.7553333	0.8824633867	40.240426333	10.099421733	8.0219266667	843.97387239	125.28701047	6.5251030267	2075.9996775	7.1384667867	450.88317264	27.6845575	424.60544968	0.31434184	10.544997507	0.4684079533	219.02194707	32.695866667	6.5487026	5.0606793667	26.626940667	70.980482567	253.91115633	5.3433952367	30.995526954	9.477450375	59.477513275	36.2	63.1	0.1	5.24	2.86	0.96	2.3	5.75	5.9	4.71	50.57	urban
removed	removed	59	118	695.6842	1398.1055383	0	0	12.205107867	228.78873067	112.46681103	1217.0133333	0.8183031333	89.219751233	11.839378933	6.3781046	1007.5986698	137.93621578	2.6370044533	3087.7240773	10.584655767	540.22535833	36.115862133	420.53901227	0.3991313233	20.263378637	0.50035615	217.29791451	76.378666667	36.149442827	7.9471353067	21.015500907	6.81347328	439.29856313	6.89466167	57.433272316	10.332799962	32.176915962	60	92	1.89	4.31	2.42	2.9	0.97	12.92	6	5.49	111.2	urban
removed	removed	60	119	769.9614	1517.9671633	0	0	8.8752056667	193.43833733	198.69987673	1676.7346667	1.3017353333	57.0332234	15.864097733	17.9810352	1247.5078552	200.46573456	7.4583339667	1204.7209827	13.280617733	857.0812521	52.389098	569.60450188	0.5226570467	21.737422327	0.84250722	290.36697682	37.666133333	31.7783976	10.612147733	15.805685067	5.3605648	435.12757433	9.0537575533	33.814895539	13.805067531	52.359466406	59.4	83	2.34	4.73	3.29	1.12	1.2	4.35	5.9	4.68	33.29	urban
removed	removed	60	120	461.518	1235.0079427	0	0	6.2263392667	132.214998	96.867027933	292.01666667	0.71465792	61.408139467	15.039673933	5.2172241333	1029.7288633	123.53365393	3.3796571333	1089.22326	8.2916318	650.60661753	73.8327924	103.45441628	0.35586402	16.02646606	0.4768477	54.68764321	18.876333333	31.46990114	8.1681263933	18.754092127	4.36368262	218.51674347	5.7115665533	44.750583062	23.913301235	31.373734399	46.1	71	0.11	3.42	1.92	0.74	1.5	7.65	5.3	4.8	33.29	urban
[truncated: 11 more columns]
