# Supplementary material for: Recent urbanization in China is correlated with a Westernized microbiome encoding increased virulence and antibiotic resistance genes
Source: Microbiome. 2017 Sep 15;5:121. doi: 10.1186/s40168-017-0338-7 (PMC5603068; doi:10.1186/s40168-017-0338-7)
Supplement: Supplementary file 24 — Supplementary zip file. Code and input tables used to generate the figures and tables in this paper. (ZIP 16846 kb) [file 40168_2017_338_MOESM24_ESM.zip › UrbanRuralChina/minikraken/inputData/minikraken_merged_class.txt]

taxa	taxonomy	081A	082A	083A	084A	085A	086A	091A	093A	094A	098A	099A	100A	101A	107A	108A	109A	10A	116A	118A	119A	11A	120A	13A	15A	18A	1A	20A	21A	24A	25A	28A	29A	31A	34A	35A	37A	39A	3A	6A	7A
Thermoprotei	d__Archaea|p__Crenarchaeota|c__Thermoprotei	2	1	0	0	1	2	1	0	0	1	0	0	0	2	1	0	3	0	0	0	1	0	0	7	0	2	2	10	11	3	3	4	1	0	10	0	0	0	2	0
Archaeoglobi	d__Archaea|p__Euryarchaeota|c__Archaeoglobi	5	4	0	0	1	1	0	0	1	1	0	0	0	12	0	0	0	0	0	1	0	0	2	0	0	1	0	0	0	2	0	0	0	0	0	0	0	1	0	1
Halobacteria	d__Archaea|p__Euryarchaeota|c__Halobacteria	12	1	3	7	3	0	7	4	4	12	4	24	14	17	9	16	9	13	7	55	7	21	1	5	10	45	5	4	21	6	19	8	104	14	6	17	6	18	1	7
Methanobacteria	d__Archaea|p__Euryarchaeota|c__Methanobacteria	6	3	0	10	0	3	5	7	0	2	19	1	1	0	2	2	3	0	0	2	48	1	1	4	24	2	0	1248	6	3	1	4	558	11	1065	5135	74	1	1	10
Methanococci	d__Archaea|p__Euryarchaeota|c__Methanococci	17	2	4	2	0	2	11	9	1	3	188	10	2	1	0	4	3	17	0	1	3	16	19	6	9	1	2	8	6	3	1	1	0	3	2	0	3	1	1	1
Methanomicrobia	d__Archaea|p__Euryarchaeota|c__Methanomicrobia	33	10	47	39	13	5	120	54	37	30	7	31	74	16	22	30	24	91	92	33	60	15	19	44	48	26	55	33	85	11	51	56	9	31	11	42	12	9	24	7
Methanopyri	d__Archaea|p__Euryarchaeota|c__Methanopyri	2	0	0	0	0	0	0	0	0	0	0	0	0	0	0	7	2	0	0	0	5	2	1	0	0	0	0	0	1	0	0	1	0	0	0	0	10	0	0	0
Thermococci	d__Archaea|p__Euryarchaeota|c__Thermococci	2	0	0	1	1	1	4	2	1	1	3	2	2	0	7	2	1	12	0	0	0	1	1	1	1	0	0	0	2	0	2	1	2	0	0	1	0	0	1	0
Thermoplasmata	d__Archaea|p__Euryarchaeota|c__Thermoplasmata	1	0	0	0	0	0	0	0	0	2	0	1	1	0	3	0	2	1	1	0	0	1	0	0	3	1	0	1	5	0	4	2	0	3	0	1	0	0	0	0
Acidobacteriia	d__Bacteria|p__Acidobacteria|c__Acidobacteriia	50	30	13	17	15	2	20	21	12	35	6	49	15	29	13	30	49	9	10	28	67	63	17	50	44	43	28	31	65	12	46	39	16	55	57	42	13	47	25	40
Solibacteres	d__Bacteria|p__Acidobacteria|c__Solibacteres	10	9	0	1	1	0	6	20	11	6	3	6	3	0	11	4	12	0	0	2	4	3	1	2	2	9	3	52	6	3	3	1	7	13	8	1	1	11	8	9
Actinobacteria	d__Bacteria|p__Actinobacteria|c__Actinobacteria	10740	22951	9682	16812	16915	9737	11289	2512	6356	8711	16234	18342	38460	7812	7714	19128	72115	17030	16266	32365	8820	11615	22724	18411	9757	38174	94779	8691	8803	33046	4543	3582	5032	150253	5553	6117	12212	16010	30662	27839
Aquificae	d__Bacteria|p__Aquificae|c__Aquificae	37	59	4	37	12	19	29	2	11	54	68	43	12	32	33	61	51	5	2	36	27	67	8	103	20	14	21	29	18	18	8	36	50	23	27	6	75	9	75	32
Chthonomonadetes	d__Bacteria|p__Armatimonadetes|c__Chthonomonadetes	2	1	0	0	0	2	0	1	0	4	2	0	0	0	2	1	1	0	0	0	2	1	0	1	0	3	0	0	1	0	0	0	0	5	0	2	0	3	0	0
Bacteroidia	d__Bacteria|p__Bacteroidetes|c__Bacteroidia	822481	1828105	3434431	836539	802170	2172300	1768597	3227152	3378548	1024130	4283042	881533	1850010	1461699	525755	1249286	669336	2547506	1692357	1146095	695752	1361329	1891430	1019792	1229263	202208	1002983	1042742	999381	2702829	221920	217310	669014	1306371	372996	182114	1790675	350889	1986338	957671
Cytophagia	d__Bacteria|p__Bacteroidetes|c__Cytophagia	288	163	93	139	274	73	225	258	179	212	58	146	176	190	216	274	120	150	252	208	299	549	185	136	295	203	233	374	289	150	390	440	163	178	350	265	137	215	124	103
Flavobacteriia	d__Bacteria|p__Bacteroidetes|c__Flavobacteriia	990	250	158	283	462	1061	191	325	233	384	375	803	405	249	426	559	329	313	212	301	907	386	400	361	629	320	484	361	306	258	796	518	431	237	2047	361	395	353	523	234
Sphingobacteriia	d__Bacteria|p__Bacteroidetes|c__Sphingobacteriia	317	99	83	97	262	130	142	136	55	133	62	117	191	96	176	161	94	305	142	93	438	93	200	86	178	243	145	401	119	154	279	340	274	85	50	307	146	242	84	66
Caldisericia	d__Bacteria|p__Caldiserica|c__Caldisericia	1	1	0	2	1	4	1	1	0	6	66	9	2	0	0	6	1	5	2	1	0	6	1	0	3	1	3	8	0	2	0	0	6	2	1	0	0	2	0	4
Chlamydiia	d__Bacteria|p__Chlamydiae|c__Chlamydiia	15	4	11	9	0	14	3	3	3	43	3	4	6	0	27	3	4	3	1	0	15	3	2	8	6	3	15	16	30	5	0	10	4	3	5	0	10	10	34	17
Chlorobia	d__Bacteria|p__Chlorobi|c__Chlorobia	102	41	41	61	12	19	84	46	23	125	23	106	83	76	84	116	63	134	105	126	58	106	25	114	130	69	56	68	106	65	25	65	48	72	17	66	29	43	65	53
Anaerolineae	d__Bacteria|p__Chloroflexi|c__Anaerolineae	1	0	5	0	0	0	4	0	0	3	10	12	0	0	5	14	8	30	1	4	2	3	3	7	1	1	2	1	1	2	8	2	1	4	0	1	2	3	1	2
Caldilineae	d__Bacteria|p__Chloroflexi|c__Caldilineae	3	3	5	8	2	0	31	2	0	4	6	1	2	0	23	3	7	0	1	1	0	2	0	8	25	0	3	6	8	3	4	2	2	1	3	7	1	5	3	6
Chloroflexia	d__Bacteria|p__Chloroflexi|c__Chloroflexia	6	15	1	8	11	10	21	0	1	14	1	19	17	7	12	9	49	4	20	33	12	7	59	9	16	13	2	2	32	15	9	7	14	27	11	5	9	26	10	9
Dehalococcoidia	d__Bacteria|p__Chloroflexi|c__Dehalococcoidia	2	10	2	10	131	0	10	0	1	10	169	59	0	1	5	9	8	6	2	1	45	16	10	1	12	62	12	5	6	1	45	32	99	3	21	27	0	121	22	41
Thermomicrobia	d__Bacteria|p__Chloroflexi|c__Thermomicrobia	8	1	5	2	2	0	4	2	4	12	0	13	10	4	5	8	5	3	1	3	0	2	1	4	4	10	4	5	6	3	0	3	1	0	2	6	0	5	3	0
Chrysiogenetes	d__Bacteria|p__Chrysiogenetes|c__Chrysiogenetes	19	0	14	9	7	3	14	3	0	14	5	16	6	9	10	12	31	5	5	14	19	57	3	11	5	10	11	7	19	8	0	11	12	33	2	12	7	8	14	38
Gloeobacteria	d__Bacteria|p__Cyanobacteria|c__Gloeobacteria	28	4	7	14	10	4	17	3	1	17	9	19	11	5	17	7	26	3	9	25	8	27	2	22	8	21	17	15	36	11	14	6	7	25	9	15	3	19	26	13
Deferribacteres	d__Bacteria|p__Deferribacteres|c__Deferribacteres	32	14	1	41	8	11	16	10	1	21	11	51	2	30	53	48	38	10	3	15	13	43	32	35	44	8	43	67	21	11	41	72	15	61	69	7	101	2	15	26
Deinococci	d__Bacteria|p__Deinococcus-Thermus|c__Deinococci	182	43	22	79	27	43	94	21	7	165	23	177	76	117	141	81	182	31	39	256	46	148	50	103	86	125	36	114	229	45	74	51	63	169	41	110	30	137	85	139
Dictyoglomia	d__Bacteria|p__Dictyoglomi|c__Dictyoglomia	9	3	3	18	1	2	4	3	6	5	17	7	2	3	1	2	11	7	4	5	1	3	9	6	4	4	6	3	13	6	2	0	2	6	0	0	4	2	3	5
Elusimicrobia	d__Bacteria|p__Elusimicrobia|c__Elusimicrobia	2	0	1	2	3	3	0	2	0	0	0	0	3	0	0	0	0	0	3	1	0	0	1	3	0	0	0	1	0	1	0	0	1	2	0	0	0	1	0	2
Fibrobacteria	d__Bacteria|p__Fibrobacteres|c__Fibrobacteria	53	18	3	14	25	2	12	0	0	17	2	10	30	8	25	6	16	5	13	10	3	14	5	21	7	55	27	31	20	7	14	21	13	27	12	10	3	24	13	13
Bacilli	d__Bacteria|p__Firmicutes|c__Bacilli	11723	10700	18332	10298	4248	9348	4208	2105	8182	2788	5981	5591	7618	2094	1870	76901	306390	4563	3412	3286	108182	4150	15348	13010	4114	334394	15981	4756	10050	6164	3897	29251	3651	9696	3347	185294	10275	7790	3193	150202
Clostridia	d__Bacteria|p__Firmicutes|c__Clostridia	765002	842703	887052	1756900	342049	1244245	703949	27197	71046	769875	741270	650542	835704	312060	253171	579513	1526905	94635	1649383	371796	529450	937146	864750	1021444	449989	547902	531275	573811	536204	876144	331302	236799	337416	1189798	529715	541355	904845	630690	901731	1838808
Erysipelotrichia	d__Bacteria|p__Firmicutes|c__Erysipelotrichia	1294	1671	981	983	785	558	1380	474	653	690	710	1202	1075	764	681	1437	1848	859	9264	618	1329	1193	2340	660	1266	620	694	788	594	2419	837	449	531	1713	288	663	2762	1460	1044	2276
Negativicutes	d__Bacteria|p__Firmicutes|c__Negativicutes	1334	10330	393	568	1254	5741	429	363569	479769	698	650	1260	381	304	445	109446	2885	401	291	468	128186	577	14139	46815	15456	50800	83992	12256	213197	556	1043	9272	34838	589	10921	5368	1055	65690	20270	1274
Fusobacteriia	d__Bacteria|p__Fusobacteria|c__Fusobacteriia	136	131	91	131	32	301	434	1187	44	58	9455	886	45	9	27	797	105	205	36	18	122	678	581	113	235	100	45	57	140	99	19	191	86	53	176	108	68	26	69	70
Gemmatimonadetes	d__Bacteria|p__Gemmatimonadetes|c__Gemmatimonadetes	7	0	0	7	1	0	0	6	4	4	0	3	0	1	0	5	8	3	0	1	1	1	0	3	2	10	4	12	3	3	2	0	2	3	2	4	0	4	1	0
Ignavibacteria	d__Bacteria|p__Ignavibacteriae|c__Ignavibacteria	10	5	9	7	0	34	8	9	2	5	1	9	13	5	6	1	7	12	9	7	7	10	8	6	14	7	6	6	2	10	3	8	9	11	16	2	19	8	4	1
Nitrospira	d__Bacteria|p__Nitrospirae|c__Nitrospira	11	3	0	4	2	5	3	4	6	7	4	4	8	1	1	2	6	0	3	2	7	2	1	12	18	3	1	8	4	2	4	4	5	2	4	10	21	2	6	4
Phycisphaerae	d__Bacteria|p__Planctomycetes|c__Phycisphaerae	22	2	0	2	1	0	18	0	1	7	0	72	21	1	2	12	10	1	4	7	2	5	1	4	3	8	5	6	18	0	4	4	3	2	3	4	5	6	4	0
Planctomycetia	d__Bacteria|p__Planctomycetes|c__Planctomycetia	15	23	15	17	14	4	52	13	3	29	1	35	37	15	21	12	22	33	23	17	17	13	12	16	31	10	14	15	41	14	11	14	12	10	6	13	23	21	16	32
Alphaproteobacteria	d__Bacteria|p__Proteobacteria|c__Alphaproteobacteria	872	457	285	617	463	191	627	351	393	882	234	1345	525	476	788	927	790	195	286	874	541	874	538	1141	1074	742	481	921	1342	315	523	608	564	697	412	674	577	612	456	601
Betaproteobacteria	d__Bacteria|p__Proteobacteria|c__Betaproteobacteria	997	509	997	549	630	297	713	687	707	1061	314	1981	911	402	596	2469	1067	183	255	854	1307	1223	828	1045	2820	855	456	1192	1278	766	753	828	827	868	688	789	1926	810	578	729
Deltaproteobacteria	d__Bacteria|p__Proteobacteria|c__Deltaproteobacteria	695	246	316	338	335	175	600	178	99	686	127	1202	511	483	577	801	589	565	277	810	584	764	228	642	1248	827	953	540	983	303	370	447	412	480	415	464	383	468	515	341
Epsilonproteobacteria	d__Bacteria|p__Proteobacteria|c__Epsilonproteobacteria	375	484	264	266	540	2030	953	436	2028	1835	271	329	1052	842	587	801	1059	959	803	559	220	144	273	243	818	726	229	274	1076	314	248	200	117	1116	76	467	263	353	211	1766
Gammaproteobacteria	d__Bacteria|p__Proteobacteria|c__Gammaproteobacteria	75714	40850	66556	832074	72317	97389	3795	31741	51127	43030	91900	24767	22641	3344338	2544301	306003	34380	79905	65073	2003144	76108	74567	17628	133226	2782	189296	89179	13772	15006	51014	4381	261087	28311	42420	625741	375656	32320	15100	56420	19954
Spirochaetia	d__Bacteria|p__Spirochaetes|c__Spirochaetia	5491	2297	238	459	201	196	2057	104	98	2230	2189	404	220	199	264	301	855	3589	5300	5683	256	4914	264	505	242	361	189	491	640	139	194	182	216	654	196	285	270	269	365	519
Synergistia	d__Bacteria|p__Synergistetes|c__Synergistia	76	29	15	29	9	11	45	42	52	57	19	104	34	42	42	87	58	19	23	55	52	64	25	51	54	56	38	89	111	15	20	41	19	30	22	43	17	69	30	30
Mollicutes	d__Bacteria|p__Tenericutes|c__Mollicutes	179	99	29	74	47	95	85	134	164	131	71	106	58	64	45	133	143	33	32	32	75	65	122	159	56	103	114	135	275	40	65	92	76	93	33	52	108	145	89	101
Thermodesulfobacteria	d__Bacteria|p__Thermodesulfobacteria|c__Thermodesulfobacteria	10	3	2	2	0	0	0	1	6	2	0	1	0	1	0	2	1	0	2	0	0	3	2	0	0	0	0	0	1	6	0	0	2	0	2	1	17	2	0	1
Thermotogae	d__Bacteria|p__Thermotogae|c__Thermotogae	25	12	1	10	6	13	9	14	27	42	21	8	2	11	1	11	22	4	3	13	19	13	2	26	2	26	5	16	10	8	34	13	2	5	29	47	22	14	26	12
Opitutae	d__Bacteria|p__Verrucomicrobia|c__Opitutae	14	4	2	7	1	2	14	9	4	20	1	56	24	1	14	5	20	25	15	15	2	12	1	42	7	10	6	11	45	4	12	31	15	11	14	21	3	27	4	2
Verrucomicrobiae	d__Bacteria|p__Verrucomicrobia|c__Verrucomicrobiae	34	381	6	32	7676	33	1329	45	37	19623	13	46	85	15	14	27	3868	29	27	22	4	28	24	38	5193	1153	62	36	111667	13	10	51	55	30	100	22	52	19	23	11
