# Supplementary material for: Recent urbanization in China is correlated with a Westernized microbiome encoding increased virulence and antibiotic resistance genes
Source: Microbiome. 2017 Sep 15;5:121. doi: 10.1186/s40168-017-0338-7 (PMC5603068; doi:10.1186/s40168-017-0338-7)
Supplement: Supplementary file 24 — Supplementary zip file. Code and input tables used to generate the figures and tables in this paper. (ZIP 16846 kb) [file 40168_2017_338_MOESM24_ESM.zip › UrbanRuralChina/minikraken/inputData/minikraken_merged_domain.txt]

taxa	taxonomy	081A	082A	083A	084A	085A	086A	091A	093A	094A	098A	099A	100A	101A	107A	108A	109A	10A	116A	118A	119A	11A	120A	13A	15A	18A	1A	20A	21A	24A	25A	28A	29A	31A	34A	35A	37A	39A	3A	6A	7A
Archaea	d__Archaea	91	21	57	61	20	15	149	76	44	62	222	71	106	49	51	71	55	142	101	94	126	65	47	70	100	82	65	1309	146	28	83	86	676	64	1097	5196	121	31	35	27
Bacteria	d__Bacteria	1733255	2796444	4447151	3497878	1280430	3573602	2533227	3680318	4024752	1910041	5175693	1625481	2784884	5168199	3370064	2384399	2670286	2769652	3483336	3593564	1581140	2433281	2858686	2290132	1753321	1401200	1847360	1689479	1932606	3707343	598356	788151	1110444	2741513	1579151	1329208	2792669	1124518	3033438	3046739
Viruses	d__Viruses	24	25	45	2250	53	100	2	18205	58	90	450	18	85	1004	8427	302	46	121	13	163	16911	81	51	165	1198	93	25147	3552	656	71	9	129	22	9721	2361	601	86	54	39598	408
