# Supplementary material for: Recent urbanization in China is correlated with a Westernized microbiome encoding increased virulence and antibiotic resistance genes
Source: Microbiome. 2017 Sep 15;5:121. doi: 10.1186/s40168-017-0338-7 (PMC5603068; doi:10.1186/s40168-017-0338-7)
Supplement: Supplementary file 24 — Supplementary zip file. Code and input tables used to generate the figures and tables in this paper. (ZIP 16846 kb) [file 40168_2017_338_MOESM24_ESM.zip › UrbanRuralChina/minikraken/inputData/minikraken_merged_family.txt]

taxa	taxonomy	081A	082A	083A	084A	085A	086A	091A	093A	094A	098A	099A	100A	101A	107A	108A	109A	10A	116A	118A	119A	11A	120A	13A	15A	18A	1A	20A	21A	24A	25A	28A	29A	31A	34A	35A	37A	39A	3A	6A	7A
Caldisphaeraceae	d__Archaea|p__Crenarchaeota|c__Thermoprotei|o__Acidilobales|f__Caldisphaeraceae	1	0	0	0	0	0	0	0	0	0	0	0	0	0	0	0	3	0	0	0	0	0	0	0	0	0	0	0	1	0	0	0	0	0	0	0	0	0	0	0
Desulfurococcaceae	d__Archaea|p__Crenarchaeota|c__Thermoprotei|o__Desulfurococcales|f__Desulfurococcaceae	1	0	0	0	1	2	1	0	0	0	0	0	0	1	0	0	0	0	0	0	1	0	0	3	0	0	0	2	0	0	0	4	0	0	0	0	0	0	1	0
Fervidicoccaceae	d__Archaea|p__Crenarchaeota|c__Thermoprotei|o__Fervidicoccales|f__Fervidicoccaceae	0	1	0	0	0	0	0	0	0	0	0	0	0	0	0	0	0	0	0	0	0	0	0	0	0	0	0	6	0	1	0	0	1	0	0	0	0	0	0	0
Sulfolobaceae	d__Archaea|p__Crenarchaeota|c__Thermoprotei|o__Sulfolobales|f__Sulfolobaceae	0	0	0	0	0	0	0	0	0	0	0	0	0	0	0	0	0	0	0	0	0	0	0	0	0	1	0	2	8	1	0	0	0	0	0	0	0	0	0	0
Thermoproteaceae	d__Archaea|p__Crenarchaeota|c__Thermoprotei|o__Thermoproteales|f__Thermoproteaceae	0	0	0	0	0	0	0	0	0	1	0	0	0	1	1	0	0	0	0	0	0	0	0	4	0	1	2	0	2	1	3	0	0	0	10	0	0	0	1	0
Archaeoglobaceae	d__Archaea|p__Euryarchaeota|c__Archaeoglobi|o__Archaeoglobales|f__Archaeoglobaceae	5	4	0	0	1	1	0	0	1	1	0	0	0	12	0	0	0	0	0	1	0	0	2	0	0	1	0	0	0	2	0	0	0	0	0	0	0	1	0	1
Halobacteriaceae	d__Archaea|p__Euryarchaeota|c__Halobacteria|o__Halobacteriales|f__Halobacteriaceae	12	1	3	7	3	0	7	4	4	12	4	24	14	17	9	16	9	13	7	55	7	21	1	5	10	45	5	4	21	6	19	8	104	14	6	17	6	18	1	7
Methanobacteriaceae	d__Archaea|p__Euryarchaeota|c__Methanobacteria|o__Methanobacteriales|f__Methanobacteriaceae	6	3	0	10	0	3	5	7	0	2	19	1	1	0	2	2	3	0	0	2	48	1	1	4	24	2	0	1248	6	3	1	4	558	11	1065	5134	74	1	1	10
Methanothermaceae	d__Archaea|p__Euryarchaeota|c__Methanobacteria|o__Methanobacteriales|f__Methanothermaceae	0	0	0	0	0	0	0	0	0	0	0	0	0	0	0	0	0	0	0	0	0	0	0	0	0	0	0	0	0	0	0	0	0	0	0	1	0	0	0	0
Methanocaldococcaceae	d__Archaea|p__Euryarchaeota|c__Methanococci|o__Methanococcales|f__Methanocaldococcaceae	0	0	1	1	0	0	0	2	0	0	0	0	0	0	0	0	0	0	0	0	1	4	0	0	1	0	0	2	0	0	1	0	0	0	0	0	0	0	0	0
Methanococcaceae	d__Archaea|p__Euryarchaeota|c__Methanococci|o__Methanococcales|f__Methanococcaceae	17	2	3	1	0	2	11	7	1	3	188	10	2	1	0	4	3	17	0	1	2	12	19	6	8	1	2	6	6	3	0	1	0	3	2	0	3	1	1	1
Methanocellaceae	d__Archaea|p__Euryarchaeota|c__Methanomicrobia|o__Methanocellales|f__Methanocellaceae	5	1	8	10	1	1	1	2	1	3	0	0	7	3	1	2	9	2	7	7	3	3	2	4	0	3	1	7	12	3	0	0	0	9	1	2	0	0	1	0
Methanocorpusculaceae	d__Archaea|p__Euryarchaeota|c__Methanomicrobia|o__Methanomicrobiales|f__Methanocorpusculaceae	13	7	32	12	10	0	101	27	16	20	1	0	50	12	11	19	5	85	80	18	2	6	15	27	29	1	38	19	65	3	0	3	5	5	3	1	6	2	21	2
Methanomicrobiaceae	d__Archaea|p__Euryarchaeota|c__Methanomicrobia|o__Methanomicrobiales|f__Methanomicrobiaceae	0	0	0	0	0	0	3	1	0	0	0	25	5	0	3	6	2	1	0	4	51	1	0	0	0	16	0	0	0	0	18	6	0	0	0	23	2	1	0	1
Methanoregulaceae	d__Archaea|p__Euryarchaeota|c__Methanomicrobia|o__Methanomicrobiales|f__Methanoregulaceae	1	0	0	0	0	0	2	1	0	0	0	4	4	0	4	0	1	0	2	2	1	1	0	6	0	2	0	1	4	1	2	1	0	0	0	1	0	1	0	1
Methanospirillaceae	d__Archaea|p__Euryarchaeota|c__Methanomicrobia|o__Methanomicrobiales|f__Methanospirillaceae	0	2	0	0	0	0	0	11	0	0	0	0	0	0	0	0	0	0	0	0	0	1	0	0	0	0	0	2	1	0	0	1	0	1	0	0	0	0	0	0
Methanosaetaceae	d__Archaea|p__Euryarchaeota|c__Methanomicrobia|o__Methanosarcinales|f__Methanosaetaceae	0	0	1	0	0	1	0	0	2	0	1	0	5	1	0	1	0	2	3	0	0	1	2	1	3	0	8	0	1	2	3	0	1	0	6	2	0	2	2	1
Methanosarcinaceae	d__Archaea|p__Euryarchaeota|c__Methanomicrobia|o__Methanosarcinales|f__Methanosarcinaceae	14	0	6	17	2	3	13	12	18	7	5	2	3	0	3	2	7	1	0	2	3	2	0	6	16	4	8	4	2	2	28	45	3	16	1	13	4	2	0	2
Methanopyraceae	d__Archaea|p__Euryarchaeota|c__Methanopyri|o__Methanopyrales|f__Methanopyraceae	2	0	0	0	0	0	0	0	0	0	0	0	0	0	0	7	2	0	0	0	5	2	1	0	0	0	0	0	1	0	0	1	0	0	0	0	10	0	0	0
Thermococcaceae	d__Archaea|p__Euryarchaeota|c__Thermococci|o__Thermococcales|f__Thermococcaceae	2	0	0	1	1	1	4	2	1	1	3	2	2	0	7	2	1	12	0	0	0	1	1	1	1	0	0	0	2	0	2	1	2	0	0	1	0	0	1	0
Methanomassiliicoccaceae	d__Archaea|p__Euryarchaeota|c__Thermoplasmata|f__Methanomassiliicoccaceae	1	0	0	0	0	0	0	0	0	0	0	1	1	0	0	0	0	0	1	0	0	0	0	0	1	0	0	1	5	0	0	0	0	3	0	0	0	0	0	0
Ferroplasmaceae	d__Archaea|p__Euryarchaeota|c__Thermoplasmata|o__Thermoplasmatales|f__Ferroplasmaceae	0	0	0	0	0	0	0	0	0	2	0	0	0	0	0	0	0	0	0	0	0	0	0	0	0	0	0	0	0	0	0	0	0	0	0	0	0	0	0	0
Thermoplasmataceae	d__Archaea|p__Euryarchaeota|c__Thermoplasmata|o__Thermoplasmatales|f__Thermoplasmataceae	0	0	0	0	0	0	0	0	0	0	0	0	0	0	0	0	0	0	0	0	0	0	0	0	0	1	0	0	0	0	4	1	0	0	0	0	0	0	0	0
Nitrosopumilaceae	d__Archaea|p__Thaumarchaeota|o__Nitrosopumilales|f__Nitrosopumilaceae	1	0	0	0	0	1	0	0	0	2	0	0	1	0	0	0	0	0	0	0	0	0	0	0	0	0	0	0	0	0	0	0	0	0	2	0	12	0	1	0
Acidobacteriaceae	d__Bacteria|p__Acidobacteria|c__Acidobacteriia|o__Acidobacteriales|f__Acidobacteriaceae	50	30	13	17	15	2	20	21	12	35	6	49	15	29	13	30	49	9	10	28	67	63	17	50	44	43	28	31	65	12	46	39	16	55	57	42	13	47	25	40
Solibacteraceae	d__Bacteria|p__Acidobacteria|c__Solibacteres|o__Solibacterales|f__Solibacteraceae	10	9	0	1	1	0	6	20	11	6	3	6	3	0	11	4	12	0	0	2	4	3	1	2	2	9	3	52	6	3	3	1	7	13	8	1	1	11	8	9
Acidimicrobiaceae	d__Bacteria|p__Actinobacteria|c__Actinobacteria|o__Acidimicrobiales|f__Acidimicrobiaceae	5	2	2	2	5	2	2	1	4	18	0	13	3	1	3	3	4	2	3	3	12	6	0	13	11	13	34	6	17	3	30	15	2	0	75	12	2	11	1	12
Acidothermaceae	d__Bacteria|p__Actinobacteria|c__Actinobacteria|o__Actinomycetales|f__Acidothermaceae	2	2	0	0	1	0	0	0	0	0	0	0	3	0	5	0	0	0	0	0	1	1	0	0	0	1	0	2	1	0	0	0	1	0	1	0	0	5	3	3
Actinomycetaceae	d__Bacteria|p__Actinobacteria|c__Actinobacteria|o__Actinomycetales|f__Actinomycetaceae	77	34	22	36	10	5	83	3	9	31	14	43	53	20	38	11	53	10	28	25	10	115	18	62	61	13	35	34	87	30	30	11	12	65	12	15	144	23	72	50
Beutenbergiaceae	d__Bacteria|p__Actinobacteria|c__Actinobacteria|o__Actinomycetales|f__Beutenbergiaceae	4	0	0	0	2	0	16	2	2	2	1	37	0	1	0	1	3	0	4	0	3	0	0	0	1	6	0	1	8	0	3	0	0	0	0	2	0	5	0	4
Catenulisporaceae	d__Bacteria|p__Actinobacteria|c__Actinobacteria|o__Actinomycetales|f__Catenulisporaceae	6	17	5	7	6	3	12	2	2	12	1	17	7	13	8	12	15	1	6	6	1	23	3	8	2	5	2	10	39	8	6	3	3	6	4	7	7	7	7	6
Cellulomonadaceae	d__Bacteria|p__Actinobacteria|c__Actinobacteria|o__Actinomycetales|f__Cellulomonadaceae	23	3	1	4	4	2	6	1	2	17	12	27	10	6	12	12	10	2	0	11	8	14	2	4	6	24	3	9	14	2	4	5	4	12	0	17	6	11	4	20
Corynebacteriaceae	d__Bacteria|p__Actinobacteria|c__Actinobacteria|o__Actinomycetales|f__Corynebacteriaceae	85	31	59	68	96	80	139	35	35	103	166	101	116	57	83	128	201	83	68	124	83	70	39	90	89	294	261	77	158	170	44	37	78	530	177	213	104	136	60	217
Dermabacteraceae	d__Bacteria|p__Actinobacteria|c__Actinobacteria|o__Actinomycetales|f__Dermabacteraceae	1	3	3	3	0	0	6	0	1	2	5	7	4	0	3	2	4	0	3	1	6	1	1	8	1	11	3	2	5	0	3	4	2	0	1	5	0	2	2	7
Dermacoccaceae	d__Bacteria|p__Actinobacteria|c__Actinobacteria|o__Actinomycetales|f__Dermacoccaceae	17	1	1	1	1	1	3	0	0	11	4	2	8	2	1	6	8	0	6	0	1	0	0	1	1	5	6	2	8	1	4	3	5	8	2	3	1	8	3	5
Frankiaceae	d__Bacteria|p__Actinobacteria|c__Actinobacteria|o__Actinomycetales|f__Frankiaceae	37	8	5	2	6	2	19	2	0	21	0	67	7	6	24	3	13	7	5	8	2	6	3	11	13	10	2	9	12	4	15	7	8	9	7	10	2	9	3	6
Geodermatophilaceae	d__Bacteria|p__Actinobacteria|c__Actinobacteria|o__Actinomycetales|f__Geodermatophilaceae	4	5	8	7	3	0	8	36	37	11	1	5	4	1	11	2	14	1	0	4	5	6	0	4	6	2	5	8	4	1	8	4	3	8	2	3	0	6	8	8
Glycomycetaceae	d__Bacteria|p__Actinobacteria|c__Actinobacteria|o__Actinomycetales|f__Glycomycetaceae	2	2	0	5	3	3	2	1	0	2	0	3	3	3	0	1	1	6	2	2	2	0	0	9	0	8	1	6	15	1	2	1	0	1	2	4	3	1	0	0
Gordoniaceae	d__Bacteria|p__Actinobacteria|c__Actinobacteria|o__Actinomycetales|f__Gordoniaceae	6	2	5	3	80	0	2	7	5	6	4	38	4	1	2	3	11	2	2	0	16	0	4	1	0	41	19	2	5	1	38	44	89	16	29	16	4	72	1	19
Intrasporangiaceae	d__Bacteria|p__Actinobacteria|c__Actinobacteria|o__Actinomycetales|f__Intrasporangiaceae	0	1	3	0	2	0	1	2	0	2	0	7	0	0	0	8	2	1	0	0	2	7	1	7	9	4	2	3	5	0	0	2	3	0	0	1	0	0	2	3
Jonesiaceae	d__Bacteria|p__Actinobacteria|c__Actinobacteria|o__Actinomycetales|f__Jonesiaceae	0	1	2	1	1	0	2	0	0	7	0	0	1	0	2	0	0	1	0	0	0	0	3	0	2	1	0	2	0	1	1	1	0	3	1	8	1	1	2	7
Kineosporiaceae	d__Bacteria|p__Actinobacteria|c__Actinobacteria|o__Actinomycetales|f__Kineosporiaceae	17	3	4	1	1	2	7	0	0	4	1	1	2	0	1	0	5	0	0	0	6	1	1	4	7	6	5	2	8	1	1	3	1	9	1	3	2	5	11	12
Microbacteriaceae	d__Bacteria|p__Actinobacteria|c__Actinobacteria|o__Actinomycetales|f__Microbacteriaceae	352	163	3	8	13	6	24	24	34	20	4	92	13	6	31	19	15	4	4	21	14	20	8	14	24	31	17	19	37	6	12	11	4	24	18	17	12	27	15	28
Micrococcaceae	d__Bacteria|p__Actinobacteria|c__Actinobacteria|o__Actinomycetales|f__Micrococcaceae	406	86	48	44	139	35	46	33	34	56	300	174	119	44	48	246	174	38	38	26	467	138	45	135	37	325	124	288	219	59	147	262	110	78	43	288	49	169	46	96
Micromonosporaceae	d__Bacteria|p__Actinobacteria|c__Actinobacteria|o__Actinomycetales|f__Micromonosporaceae	25	20	11	40	15	7	41	56	39	38	16	102	23	16	16	35	74	9	4	87	51	83	12	36	57	33	14	33	61	12	18	18	31	72	8	32	48	54	34	30
Mycobacteriaceae	d__Bacteria|p__Actinobacteria|c__Actinobacteria|o__Actinomycetales|f__Mycobacteriaceae	78	22	29	40	17	17	62	116	71	79	6	117	76	40	114	42	55	39	32	80	36	67	24	58	60	82	34	64	95	20	18	19	36	61	10	31	12	46	36	40
Nakamurellaceae	d__Bacteria|p__Actinobacteria|c__Actinobacteria|o__Actinomycetales|f__Nakamurellaceae	1	0	0	1	0	0	1	9	20	6	4	0	0	1	1	7	3	3	0	0	3	0	1	1	0	4	0	1	3	0	3	0	0	0	0	1	1	5	0	6
Nocardiaceae	d__Bacteria|p__Actinobacteria|c__Actinobacteria|o__Actinomycetales|f__Nocardiaceae	39	12	14	27	16	8	50	31	10	50	18	103	18	17	55	39	55	12	6	37	12	28	12	26	46	33	19	48	82	7	26	34	14	40	21	16	7	36	21	11
Nocardioidaceae	d__Bacteria|p__Actinobacteria|c__Actinobacteria|o__Actinomycetales|f__Nocardioidaceae	12	2	1	22	1	2	4	25	35	4	0	28	7	1	9	45	4	3	11	10	6	0	1	5	26	1	7	7	11	2	5	5	8	3	3	3	1	4	1	4
Nocardiopsaceae	d__Bacteria|p__Actinobacteria|c__Actinobacteria|o__Actinomycetales|f__Nocardiopsaceae	27	2	1	17	7	3	2	2	1	10	3	14	3	3	4	6	13	3	0	4	3	7	5	29	10	20	10	29	54	3	10	14	11	8	0	2	0	13	13	6
Promicromonosporaceae	d__Bacteria|p__Actinobacteria|c__Actinobacteria|o__Actinomycetales|f__Promicromonosporaceae	7	2	4	2	3	0	5	1	2	17	2	12	8	2	6	4	23	0	2	6	6	10	4	9	12	30	6	6	5	0	5	3	2	31	1	6	10	9	8	17
Propionibacteriaceae	d__Bacteria|p__Actinobacteria|c__Actinobacteria|o__Actinomycetales|f__Propionibacteriaceae	34	20	30	35	12	53	56	36	17	31	80	67	32	21	20	44	48	13	26	72	53	40	29	76	47	116	49	32	68	33	23	35	18	76	18	65	25	77	25	124
Pseudonocardiaceae	d__Bacteria|p__Actinobacteria|c__Actinobacteria|o__Actinomycetales|f__Pseudonocardiaceae	50	17	9	18	11	3	22	78	72	20	1	55	15	33	35	42	40	9	11	71	6	30	18	28	32	36	13	27	67	11	26	40	9	23	17	51	10	36	14	8
Sanguibacteraceae	d__Bacteria|p__Actinobacteria|c__Actinobacteria|o__Actinomycetales|f__Sanguibacteraceae	15	0	4	5	0	1	0	2	1	8	1	8	0	3	3	1	1	0	2	1	0	4	3	4	2	3	1	9	4	1	3	3	0	2	6	1	7	3	0	8
Segniliparaceae	d__Bacteria|p__Actinobacteria|c__Actinobacteria|o__Actinomycetales|f__Segniliparaceae	12	0	0	4	0	2	7	1	0	8	0	14	0	0	8	0	2	4	3	1	0	2	2	2	4	8	0	1	3	0	0	3	1	1	1	5	4	3	1	0
Streptomycetaceae	d__Bacteria|p__Actinobacteria|c__Actinobacteria|o__Actinomycetales|f__Streptomycetaceae	146	67	56	73	164	50	98	94	83	146	29	300	107	73	111	140	137	96	151	254	69	164	43	66	96	165	86	66	169	50	126	85	152	105	128	77	29	122	69	91
Streptosporangiaceae	d__Bacteria|p__Actinobacteria|c__Actinobacteria|o__Actinomycetales|f__Streptosporangiaceae	9	4	1	5	0	1	2	3	2	9	0	9	1	4	9	4	4	0	1	3	3	1	1	4	3	4	0	7	9	2	3	0	2	20	3	8	0	7	8	2
Thermomonosporaceae	d__Bacteria|p__Actinobacteria|c__Actinobacteria|o__Actinomycetales|f__Thermomonosporaceae	7	0	1	8	2	4	1	2	0	5	1	1	3	9	2	4	1	3	12	20	4	4	2	5	3	14	4	12	3	4	0	3	1	0	2	0	12	6	5	5
Tsukamurellaceae	d__Bacteria|p__Actinobacteria|c__Actinobacteria|o__Actinomycetales|f__Tsukamurellaceae	1	0	1	0	2	0	2	2	1	7	0	1	4	1	3	0	11	0	0	3	0	2	0	7	1	9	0	0	16	3	2	1	0	11	1	2	1	1	2	3
Bifidobacteriaceae	d__Bacteria|p__Actinobacteria|c__Actinobacteria|o__Bifidobacteriales|f__Bifidobacteriaceae	4709	5958	7968	8317	13405	7436	6315	234	4574	6231	13568	7129	22468	2291	3115	16568	59488	7533	10384	27668	4237	7593	6576	15196	2341	32882	91473	5493	5203	25628	2446	2273	2905	141701	2997	4379	8949	5501	6903	16854
Coriobacteriaceae	d__Bacteria|p__Actinobacteria|c__Actinobacteria|o__Coriobacteriales|f__Coriobacteriaceae	4131	16314	1230	7822	2831	1956	3960	1375	891	1411	1897	9011	15072	4964	3509	1462	11176	9089	5339	3241	3536	2907	15750	2246	6529	3452	2287	2056	1992	6855	1312	484	1406	6453	1862	613	2611	9249	23111	9844
Rubrobacteraceae	d__Bacteria|p__Actinobacteria|c__Actinobacteria|o__Rubrobacterales|f__Rubrobacteraceae	2	1	1	8	1	1	5	1	4	6	3	9	15	5	4	10	2	1	2	23	0	4	2	0	3	6	6	4	8	5	3	1	3	4	3	0	2	8	5	4
Conexibacteraceae	d__Bacteria|p__Actinobacteria|c__Actinobacteria|o__Solirubrobacterales|f__Conexibacteraceae	8	2	0	0	1	2	0	2	1	9	0	7	0	2	3	17	8	0	0	0	2	5	1	8	2	6	0	12	15	1	2	3	0	1	1	2	4	4	1	2
Aquificaceae	d__Bacteria|p__Aquificae|c__Aquificae|o__Aquificales|f__Aquificaceae	2	1	0	4	1	3	9	0	0	3	1	1	9	1	2	4	18	0	0	2	5	7	1	4	1	4	6	6	10	0	1	1	8	0	0	1	13	0	8	11
Hydrogenothermaceae	d__Bacteria|p__Aquificae|c__Aquificae|o__Aquificales|f__Hydrogenothermaceae	8	6	4	23	2	7	6	2	11	48	0	35	2	21	27	38	22	2	0	6	5	19	1	47	18	1	8	11	7	18	3	3	16	22	8	3	36	7	45	17
Desulfurobacteriaceae	d__Bacteria|p__Aquificae|c__Aquificae|o__Desulfurobacteriales|f__Desulfurobacteriaceae	27	52	0	10	9	9	14	0	0	3	67	7	1	10	4	19	11	3	2	28	17	41	6	52	1	9	7	12	1	0	4	32	26	1	19	2	26	2	22	4
Chthonomonadaceae	d__Bacteria|p__Armatimonadetes|c__Chthonomonadetes|o__Chthonomonadales|f__Chthonomonadaceae	2	1	0	0	0	2	0	1	0	4	2	0	0	0	2	1	1	0	0	0	2	1	0	1	0	3	0	0	1	0	0	0	0	5	0	2	0	3	0	0
Bacteroidaceae	d__Bacteria|p__Bacteroidetes|c__Bacteroidia|o__Bacteroidales|f__Bacteroidaceae	700500	1472418	3280342	657781	612804	1962827	1607433	2721927	3209124	685465	4186318	734467	1675902	1260279	422228	1051003	549583	2132966	1479984	887541	570382	954581	1758228	811915	936211	91796	753284	737766	480938	2559785	124856	102917	508839	1214849	264193	88399	1571149	155956	1824896	893954
Porphyromonadaceae	d__Bacteria|p__Bacteroidetes|c__Bacteroidia|o__Bacteroidales|f__Porphyromonadaceae	75655	136194	77380	74360	118384	177029	16554	412177	48632	99329	19966	37588	87115	98101	40426	90134	43544	379885	128067	66066	43529	204118	46048	78799	97837	51721	155927	195976	137043	75157	22669	23820	55013	21878	31038	16299	142352	75228	100085	24797
Prevotellaceae	d__Bacteria|p__Bacteroidetes|c__Bacteroidia|o__Bacteroidales|f__Prevotellaceae	10901	3639	1143	1738	40713	1123	985	2441	1078	2115	628	19734	1694	1627	4905	2030	859	1284	1763	1219	34570	2234	2165	3515	1871	28502	19659	14444	895	633	44722	47425	47423	1760	43095	37518	2200	37613	1095	692
Rikenellaceae	d__Bacteria|p__Bacteroidetes|c__Bacteroidia|o__Bacteroidales|f__Rikenellaceae	14494	165194	37169	63573	7345	8311	111910	47582	57337	184177	33825	55091	44127	62139	13306	50840	41530	8955	43150	156739	19139	133263	25120	93775	146343	16557	35208	53381	352124	44532	10957	23134	32336	40884	12780	26604	33615	61545	26517	20509
Amoebophilaceae	d__Bacteria|p__Bacteroidetes|c__Cytophagia|o__Cytophagales|f__Amoebophilaceae	3	0	0	0	1	0	1	0	0	3	0	0	0	0	7	0	0	0	0	0	1	0	0	3	2	10	26	0	0	0	31	38	1	1	56	39	1	1	0	0
Cyclobacteriaceae	d__Bacteria|p__Bacteroidetes|c__Cytophagia|o__Cytophagales|f__Cyclobacteriaceae	3	9	12	29	0	0	6	9	0	51	0	22	4	23	48	103	15	17	4	23	53	45	59	18	36	9	11	11	34	23	6	0	8	31	2	21	52	18	28	18
Cytophagaceae	d__Bacteria|p__Bacteroidetes|c__Cytophagia|o__Cytophagales|f__Cytophagaceae	275	152	76	109	268	73	216	249	179	156	41	120	172	162	158	161	91	112	232	185	238	502	126	112	252	175	193	360	245	127	342	395	146	139	273	195	79	186	93	56
Flammeovirgaceae	d__Bacteria|p__Bacteroidetes|c__Cytophagia|o__Cytophagales|f__Flammeovirgaceae	7	1	5	1	5	0	2	0	0	2	17	4	0	5	3	10	14	21	15	0	7	2	0	3	3	9	0	3	10	0	6	7	8	7	10	10	5	7	3	29
Blattabacteriaceae	d__Bacteria|p__Bacteroidetes|c__Flavobacteriia|o__Flavobacteriales|f__Blattabacteriaceae	6	1	0	7	5	9	9	0	1	5	2	4	18	1	3	1	19	2	1	0	0	2	3	1	4	7	1	16	42	5	6	6	1	4	1	18	4	2	18	6
Cryomorphaceae	d__Bacteria|p__Bacteroidetes|c__Flavobacteriia|o__Flavobacteriales|f__Cryomorphaceae	29	7	11	38	5	23	6	29	7	64	6	49	6	53	72	132	48	7	5	9	61	72	76	32	85	22	66	14	19	8	14	8	20	82	4	7	105	44	33	43
Flavobacteriaceae	d__Bacteria|p__Bacteroidetes|c__Flavobacteriia|o__Flavobacteriales|f__Flavobacteriaceae	936	212	140	202	372	1020	170	268	224	277	367	687	351	168	314	377	235	299	200	268	745	257	288	311	489	209	382	304	218	224	684	388	322	134	1941	253	259	214	446	170
Saprospiraceae	d__Bacteria|p__Bacteroidetes|c__Sphingobacteriia|o__Sphingobacteriales|f__Saprospiraceae	52	30	46	40	19	40	56	70	16	67	7	52	109	53	28	71	45	111	36	17	131	19	63	45	61	55	39	74	34	15	56	91	22	49	3	122	70	7	21	33
Sphingobacteriaceae	d__Bacteria|p__Bacteroidetes|c__Sphingobacteriia|o__Sphingobacteriales|f__Sphingobacteriaceae	256	30	22	34	154	49	32	5	11	16	49	8	35	10	61	67	13	100	34	48	245	33	126	19	59	53	58	273	47	72	117	172	128	32	14	74	69	92	16	16
Rhodothermaceae	d__Bacteria|p__Bacteroidetes|o__Bacteroidetes_Order_II._Incertae_sedis|f__Rhodothermaceae	42	9	3	28	2	6	16	6	36	18	0	50	13	28	14	1	31	6	3	3	11	15	22	25	47	23	16	22	44	4	16	12	13	29	15	18	9	22	4	7
Caldisericaceae	d__Bacteria|p__Caldiserica|c__Caldisericia|o__Caldisericales|f__Caldisericaceae	1	1	0	2	1	4	1	1	0	6	66	9	2	0	0	6	1	5	2	1	0	6	1	0	3	1	3	8	0	2	0	0	6	2	1	0	0	2	0	4
Chlamydiaceae	d__Bacteria|p__Chlamydiae|c__Chlamydiia|o__Chlamydiales|f__Chlamydiaceae	1	0	10	1	0	8	0	0	2	32	0	0	0	0	24	2	2	0	1	0	0	0	0	6	0	1	0	5	10	3	0	1	0	1	1	0	4	4	33	16
Parachlamydiaceae	d__Bacteria|p__Chlamydiae|c__Chlamydiia|o__Chlamydiales|f__Parachlamydiaceae	4	0	1	2	0	2	0	3	1	7	3	0	0	0	1	0	0	3	0	0	2	0	2	0	0	0	0	1	12	1	0	1	3	0	1	0	5	1	1	1
Simkaniaceae	d__Bacteria|p__Chlamydiae|c__Chlamydiia|o__Chlamydiales|f__Simkaniaceae	5	0	0	0	0	0	0	0	0	1	0	0	6	0	2	0	1	0	0	0	1	0	0	0	0	0	0	0	1	0	0	0	0	0	0	0	0	1	0	0
Waddliaceae	d__Bacteria|p__Chlamydiae|c__Chlamydiia|o__Chlamydiales|f__Waddliaceae	5	4	0	6	0	4	3	0	0	1	0	4	0	0	0	1	1	0	0	0	11	2	0	1	6	2	14	10	3	1	0	6	1	2	0	0	1	0	0	0
Chlorobiaceae	d__Bacteria|p__Chlorobi|c__Chlorobia|o__Chlorobiales|f__Chlorobiaceae	102	41	41	61	12	19	84	46	23	125	23	106	83	76	84	116	63	134	105	126	58	106	25	114	130	69	56	68	106	65	25	65	48	72	17	66	29	43	65	53
Anaerolineaceae	d__Bacteria|p__Chloroflexi|c__Anaerolineae|o__Anaerolineales|f__Anaerolineaceae	1	0	5	0	0	0	4	0	0	3	10	12	0	0	5	14	8	30	1	4	2	3	3	7	1	1	2	1	1	2	8	2	1	4	0	1	2	3	1	2
Caldilineaceae	d__Bacteria|p__Chloroflexi|c__Caldilineae|o__Caldilineales|f__Caldilineaceae	3	3	5	8	2	0	31	2	0	4	6	1	2	0	23	3	7	0	1	1	0	2	0	8	25	0	3	6	8	3	4	2	2	1	3	7	1	5	3	6
Chloroflexaceae	d__Bacteria|p__Chloroflexi|c__Chloroflexia|o__Chloroflexales|f__Chloroflexaceae	0	0	0	0	0	2	6	0	1	1	1	1	5	0	7	2	0	3	0	5	1	0	1	0	1	1	0	0	0	2	2	0	0	0	1	2	4	1	0	1
Roseiflexaceae	d__Bacteria|p__Chloroflexi|c__Chloroflexia|o__Chloroflexales|f__Roseiflexaceae	6	15	1	8	11	8	15	0	0	13	0	18	12	7	5	7	18	1	20	26	5	7	13	8	4	12	2	2	29	13	7	4	4	25	10	3	4	25	10	8
Herpetosiphonaceae	d__Bacteria|p__Chloroflexi|c__Chloroflexia|o__Herpetosiphonales|f__Herpetosiphonaceae	0	0	0	0	0	0	0	0	0	0	0	0	0	0	0	0	31	0	0	2	6	0	45	1	11	0	0	0	3	0	0	3	10	2	0	0	1	0	0	0
Dehalococcoidaceae	d__Bacteria|p__Chloroflexi|c__Dehalococcoidia|o__Dehalococcoidales|f__Dehalococcoidaceae	1	9	1	8	131	0	9	0	1	9	167	58	0	0	4	0	8	5	2	1	45	15	10	1	10	60	12	5	6	0	45	31	99	1	21	27	0	120	22	41
Sphaerobacteraceae	d__Bacteria|p__Chloroflexi|c__Thermomicrobia|o__Sphaerobacterales|f__Sphaerobacteraceae	8	0	1	1	2	0	3	1	0	7	0	7	6	4	5	8	4	3	1	1	0	2	1	3	4	8	4	5	5	3	0	3	1	0	2	6	0	5	3	0
Thermomicrobiaceae	d__Bacteria|p__Chloroflexi|c__Thermomicrobia|o__Thermomicrobiales|f__Thermomicrobiaceae	0	1	4	1	0	0	1	1	4	5	0	6	4	0	0	0	1	0	0	2	0	0	0	1	0	2	0	0	1	0	0	0	0	0	0	0	0	0	0	0
Chrysiogenaceae	d__Bacteria|p__Chrysiogenetes|c__Chrysiogenetes|o__Chrysiogenales|f__Chrysiogenaceae	19	0	14	9	7	3	14	3	0	14	5	16	6	9	10	12	31	5	5	14	19	57	3	11	5	10	11	7	19	8	0	11	12	33	2	12	7	8	14	38
Nostocaceae	d__Bacteria|p__Cyanobacteria|o__Nostocales|f__Nostocaceae	20	8	18	9	2	10	60	29	13	15	12	9	32	10	4	16	14	30	52	15	3	16	15	30	29	12	14	43	22	12	4	6	20	16	14	3	11	5	23	8
Rivulariaceae	d__Bacteria|p__Cyanobacteria|o__Nostocales|f__Rivulariaceae	1	0	1	1	0	1	2	4	0	1	0	0	0	0	0	7	1	2	7	0	7	2	0	3	1	1	5	7	6	2	1	0	0	0	11	0	0	2	6	2
Prochlorococcaceae	d__Bacteria|p__Cyanobacteria|o__Prochlorales|f__Prochlorococcaceae	4	1	0	3	1	2	4	3	2	5	0	5	3	1	0	2	47	1	1	1	6	2	1	6	2	7	2	7	27	1	7	0	14	5	0	2	5	6	2	17
Deferribacteraceae	d__Bacteria|p__Deferribacteres|c__Deferribacteres|o__Deferribacterales|f__Deferribacteraceae	32	14	1	41	8	11	16	10	1	21	11	51	2	30	53	48	38	10	3	15	13	43	32	35	44	8	43	67	21	11	41	72	15	61	69	7	101	2	15	26
Deinococcaceae	d__Bacteria|p__Deinococcus-Thermus|c__Deinococci|o__Deinococcales|f__Deinococcaceae	111	19	5	53	14	21	28	12	0	68	11	46	24	57	33	50	89	18	6	135	23	73	24	63	46	65	12	69	140	19	34	27	29	95	19	50	8	68	34	84
Trueperaceae	d__Bacteria|p__Deinococcus-Thermus|c__Deinococci|o__Deinococcales|f__Trueperaceae	20	4	1	3	0	0	13	5	0	28	1	62	8	8	21	5	12	0	1	15	3	13	5	9	12	16	1	18	23	1	2	6	14	4	1	4	0	5	6	5
Thermaceae	d__Bacteria|p__Deinococcus-Thermus|c__Deinococci|o__Thermales|f__Thermaceae	48	20	16	23	13	22	53	4	7	69	11	68	44	52	79	25	79	13	32	106	18	62	21	31	27	42	23	27	65	25	37	18	19	69	21	56	21	64	45	48
Dictyoglomaceae	d__Bacteria|p__Dictyoglomi|c__Dictyoglomia|o__Dictyoglomales|f__Dictyoglomaceae	9	3	3	18	1	2	4	3	6	5	17	7	2	3	1	2	11	7	4	5	1	3	9	6	4	4	6	3	13	6	2	0	2	6	0	0	4	2	3	5
Elusimicrobiaceae	d__Bacteria|p__Elusimicrobia|c__Elusimicrobia|o__Elusimicrobiales|f__Elusimicrobiaceae	2	0	1	2	3	3	0	2	0	0	0	0	3	0	0	0	0	0	3	1	0	0	1	3	0	0	0	1	0	1	0	0	1	2	0	0	0	1	0	2
Fibrobacteraceae	d__Bacteria|p__Fibrobacteres|c__Fibrobacteria|o__Fibrobacterales|f__Fibrobacteraceae	53	18	3	14	25	2	12	0	0	17	2	10	30	8	25	6	16	5	13	10	3	14	5	21	7	55	27	31	20	7	14	21	13	27	12	10	3	24	13	13
Alicyclobacillaceae	d__Bacteria|p__Firmicutes|c__Bacilli|o__Bacillales|f__Alicyclobacillaceae	26	6	7	12	10	4	25	8	7	32	12	78	10	10	18	23	40	11	7	27	21	22	6	24	14	24	27	26	36	9	22	9	13	33	20	23	9	18	13	25
Bacillaceae	d__Bacteria|p__Firmicutes|c__Bacilli|o__Bacillales|f__Bacillaceae	144	145	144	105	278	163	128	120	103	149	157	205	100	103	90	118	171	93	96	85	165	125	131	119	143	235	132	114	148	109	218	159	206	208	133	186	252	197	116	189
Listeriaceae	d__Bacteria|p__Firmicutes|c__Bacilli|o__Bacillales|f__Listeriaceae	26	39	9	10	5	13	33	3	7	21	9	28	5	10	12	27	15	9	18	8	12	6	28	51	10	22	25	34	29	24	11	10	7	22	10	9	31	24	40	43
Paenibacillaceae	d__Bacteria|p__Firmicutes|c__Bacilli|o__Bacillales|f__Paenibacillaceae	153	144	80	109	79	31	131	90	137	173	64	270	81	83	143	220	265	50	86	72	56	128	146	149	159	128	88	147	163	89	72	66	74	165	64	93	173	147	102	171
Planococcaceae	d__Bacteria|p__Firmicutes|c__Bacilli|o__Bacillales|f__Planococcaceae	0	2	3	3	7	6	3	7	8	7	3	9	8	2	8	15	7	6	1	3	2	3	2	11	4	4	14	7	15	7	2	5	14	3	1	2	2	4	4	6
Sporolactobacillaceae	d__Bacteria|p__Firmicutes|c__Bacilli|o__Bacillales|f__Sporolactobacillaceae	8	30	2	4	7	2	3	0	0	3	0	3	15	1	14	2	6	6	9	5	3	1	1	6	12	6	1	11	10	7	6	2	1	16	4	2	4	6	6	2
Staphylococcaceae	d__Bacteria|p__Firmicutes|c__Bacilli|o__Bacillales|f__Staphylococcaceae	79	40	39	56	47	238	44	20	179	85	13	19	36	22	149	48	86	15	38	19	62	70	46	129	28	59	1427	66	67	385	53	30	12	70	50	58	95	48	125	118
Aerococcaceae	d__Bacteria|p__Firmicutes|c__Bacilli|o__Lactobacillales|f__Aerococcaceae	0	2	1	2	0	0	9	0	1	6	0	14	0	1	38	2	9	4	2	4	1	1	0	1	5	7	3	0	0	2	0	1	1	0	0	2	1	4	3	1
Carnobacteriaceae	d__Bacteria|p__Firmicutes|c__Bacilli|o__Lactobacillales|f__Carnobacteriaceae	13	2	4	20	3	5	7	7	10	21	121	16	0	0	7	5	27	2	3	3	2	10	15	2	5	9	2	8	44	5	4	4	9	15	2	6	25	2	4	6
Enterococcaceae	d__Bacteria|p__Firmicutes|c__Bacilli|o__Lactobacillales|f__Enterococcaceae	531	1453	1125	1160	1553	682	478	280	733	404	1027	509	990	252	324	1765	1039	997	825	816	961	479	2842	788	481	713	984	666	571	1636	1673	2702	397	544	1591	4265	1169	392	397	4773
Lactobacillaceae	d__Bacteria|p__Firmicutes|c__Bacilli|o__Lactobacillales|f__Lactobacillaceae	1066	266	147	175	439	138	366	56	2271	160	77	934	231	113	185	25666	191845	796	116	80	44564	172	234	967	341	167541	378	92	266	106	147	1017	273	2059	189	28987	219	560	193	225
Leuconostocaceae	d__Bacteria|p__Firmicutes|c__Bacilli|o__Lactobacillales|f__Leuconostocaceae	111	35	26	24	30	25	34	4	132	20	55	102	48	10	65	141	47	7	11	7	28	52	49	29	9	42	63	21	57	12	8	64	27	27	12	1418	18	13	3	15
Streptococcaceae	d__Bacteria|p__Firmicutes|c__Bacilli|o__Lactobacillales|f__Streptococcaceae	9217	8028	14245	7785	1368	7730	2476	1304	4129	1444	4158	2555	5206	1288	651	47801	110688	1920	1931	1921	61489	2641	10954	10052	2540	163320	12237	3219	8086	2958	1342	24730	2162	6172	1082	148468	7798	5972	1686	143370
Clostridiaceae	d__Bacteria|p__Firmicutes|c__Clostridia|o__Clostridiales|f__Clostridiaceae	986	949	1622	931	2977	4140	1898	456	444	927	2035	781	792	440	442	6455	2226	465	885	477	587	872	2036	1358	667	1263	489	1359	1418	1930	749	676	1124	1129	453	702	2724	688	1075	2437
Clostridiales_Family_XVII._Incertae_Sedis	d__Bacteria|p__Firmicutes|c__Clostridia|o__Clostridiales|f__Clostridiales_Family_XVII._Incertae_Sedis	12	9	5	9	7	2	23	3	8	23	2	67	10	12	25	3	13	5	11	32	11	10	5	19	20	12	4	16	20	12	10	8	6	4	5	11	2	14	16	8
Eubacteriaceae	d__Bacteria|p__Firmicutes|c__Clostridia|o__Clostridiales|f__Eubacteriaceae	180978	36218	24825	835122	23794	432986	153142	818	7501	166569	474444	108396	30744	19737	39368	145437	336784	4211	1176973	79568	156913	179410	92188	480823	13610	75435	8364	46703	48543	103875	72107	16202	18122	42256	114119	185357	230660	343828	198185	259796
Heliobacteriaceae	d__Bacteria|p__Firmicutes|c__Clostridia|o__Clostridiales|f__Heliobacteriaceae	22	10	2	13	16	4	14	5	2	38	26	18	12	23	24	8	20	2	9	42	14	14	6	31	17	26	6	21	14	3	23	11	7	12	15	32	7	32	14	4
Lachnospiraceae	d__Bacteria|p__Firmicutes|c__Clostridia|o__Clostridiales|f__Lachnospiraceae	166447	166203	243561	231776	75699	423649	199456	8424	19930	152648	42184	129481	442238	77724	54469	147149	408896	22573	100589	41825	74092	64741	221349	242907	81947	92870	292896	125223	58157	396368	90415	65160	56854	88145	159468	63032	269439	81438	331867	235171
Oscillospiraceae	d__Bacteria|p__Firmicutes|c__Clostridia|o__Clostridiales|f__Oscillospiraceae	1280	665	179	739	341	61	861	106	81	1307	101	1695	979	484	1338	131	617	250	905	820	215	637	199	715	1284	1207	340	905	1255	291	714	476	372	467	259	557	116	846	431	300
Peptococcaceae	d__Bacteria|p__Firmicutes|c__Clostridia|o__Clostridiales|f__Peptococcaceae	168	142	171	186	87	125	102	196	159	270	89	317	157	108	248	323	176	155	120	159	89	309	343	218	305	161	185	126	220	238	130	136	175	277	97	116	420	139	243	221
Peptostreptococcaceae	d__Bacteria|p__Firmicutes|c__Clostridia|o__Clostridiales|f__Peptostreptococcaceae	2777	3009	2669	3311	1982	2229	2625	1349	1925	1564	3258	2015	3055	1565	931	2474	4586	2168	3920	2660	1346	2546	3455	2949	1756	1675	1067	1841	2286	4618	1556	848	858	4141	817	2016	4052	1632	3422	6387
Ruminococcaceae	d__Bacteria|p__Firmicutes|c__Clostridia|o__Clostridiales|f__Ruminococcaceae	292167	476565	447937	544010	169184	211343	206760	6881	5699	365995	142127	301911	263977	156903	113265	134706	600621	14680	239644	178327	243972	599483	440808	184944	223397	320067	151088	329471	345231	233276	106110	119380	213581	912210	212853	246494	180041	128057	264493	1057325
Symbiobacteriaceae	d__Bacteria|p__Firmicutes|c__Clostridia|o__Clostridiales|f__Symbiobacteriaceae	32	9	6	17	11	3	34	5	1	19	1	46	28	7	19	11	18	4	6	12	7	8	6	15	13	24	3	16	33	4	18	7	9	33	7	26	3	30	8	1
Syntrophomonadaceae	d__Bacteria|p__Firmicutes|c__Clostridia|o__Clostridiales|f__Syntrophomonadaceae	1	32	10	0	1	0	22	0	0	4	1	9	0	3	22	0	7	1	2	3	0	2	0	86	0	2	1	26	12	1	0	1	0	0	1	3	3	7	53	1
Halanaerobiaceae	d__Bacteria|p__Firmicutes|c__Clostridia|o__Halanaerobiales|f__Halanaerobiaceae	16	8	2	25	12	5	23	5	1	21	44	12	4	1	12	11	64	1	8	6	7	0	7	17	12	11	7	32	73	7	5	1	4	12	1	2	18	12	2	14
Halobacteroidaceae	d__Bacteria|p__Firmicutes|c__Clostridia|o__Halanaerobiales|f__Halobacteroidaceae	6	2	2	3	4	15	6	0	1	17	0	0	0	5	8	9	19	3	4	30	6	5	4	12	0	10	10	5	22	7	4	1	10	1	6	3	14	3	14	12
Natranaerobiaceae	d__Bacteria|p__Firmicutes|c__Clostridia|o__Natranaerobiales|f__Natranaerobiaceae	5	0	1	4	1	4	0	0	0	0	0	0	0	0	0	0	8	0	1	0	0	0	0	0	1	2	0	0	0	1	0	0	2	0	0	0	1	1	1	0
Thermoanaerobacteraceae	d__Bacteria|p__Firmicutes|c__Clostridia|o__Thermoanaerobacterales|f__Thermoanaerobacteraceae	68	62	20	69	17	30	72	27	22	98	13	136	26	15	41	21	88	26	21	29	58	60	29	105	45	119	34	75	133	38	52	60	35	61	52	49	52	68	61	67
Thermoanaerobacterales_Family_III._Incertae_Sedis	d__Bacteria|p__Firmicutes|c__Clostridia|o__Thermoanaerobacterales|f__Thermoanaerobacterales_Family_III._Incertae_Sedis	53	25	26	35	35	50	76	12	26	39	71	32	37	17	22	14	90	27	17	33	52	43	29	29	21	26	17	45	71	42	27	12	40	30	81	28	62	25	23	50
Thermoanaerobacterales_Family_IV._Incertae_Sedis	d__Bacteria|p__Firmicutes|c__Clostridia|o__Thermoanaerobacterales|f__Thermoanaerobacterales_Family_IV._Incertae_Sedis	46	10	47	16	10	7	25	1	10	7	35	5	49	8	4	2	21	11	15	5	4	22	8	19	6	11	4	17	5	28	1	3	23	0	5	9	76	11	3	12
Thermodesulfobiaceae	d__Bacteria|p__Firmicutes|c__Clostridia|o__Thermoanaerobacterales|f__Thermodesulfobiaceae	3	2	1	3	1	7	3	28	0	1	0	3	3	0	1	18	0	0	0	0	1	0	0	4	0	2	0	2	9	4	1	0	1	0	1	0	1	0	0	3
Erysipelotrichaceae	d__Bacteria|p__Firmicutes|c__Erysipelotrichia|o__Erysipelotrichales|f__Erysipelotrichaceae	1294	1671	981	983	785	558	1380	474	653	690	710	1202	1075	764	681	1437	1848	859	9264	618	1329	1193	2340	660	1266	620	694	788	594	2419	837	449	531	1713	288	663	2762	1460	1044	2276
Acidaminococcaceae	d__Bacteria|p__Firmicutes|c__Negativicutes|o__Selenomonadales|f__Acidaminococcaceae	96	44	151	196	164	12	78	217	85	276	4	568	93	108	79	132	108	171	131	246	1402	281	22	358	246	223	261	99	160	201	247	670	108	132	201	280	204	176	163	109
Veillonellaceae	d__Bacteria|p__Firmicutes|c__Negativicutes|o__Selenomonadales|f__Veillonellaceae	1208	10260	193	333	1051	5718	341	363098	479462	354	613	515	272	156	349	109146	2740	171	111	175	126628	241	14085	46367	15110	50481	83561	12142	212903	288	666	8558	34679	429	10619	4963	770	65385	20045	1146
Fusobacteriaceae	d__Bacteria|p__Fusobacteria|c__Fusobacteriia|o__Fusobacteriales|f__Fusobacteriaceae	86	112	74	103	15	277	334	987	39	29	7614	715	27	1	17	664	38	160	15	13	101	554	423	78	148	76	31	33	58	82	7	175	14	38	122	40	19	12	20	22
Leptotrichiaceae	d__Bacteria|p__Fusobacteria|c__Fusobacteriia|o__Fusobacteriales|f__Leptotrichiaceae	50	19	14	28	17	23	100	124	5	29	1183	111	15	8	10	93	67	33	21	5	21	78	125	35	72	24	12	24	82	17	12	15	72	15	45	68	49	14	49	48
Gemmatimonadaceae	d__Bacteria|p__Gemmatimonadetes|c__Gemmatimonadetes|o__Gemmatimonadales|f__Gemmatimonadaceae	7	0	0	7	1	0	0	6	4	4	0	3	0	1	0	5	8	3	0	1	1	1	0	3	2	10	4	12	3	3	2	0	2	3	2	4	0	4	1	0
Ignavibacteriaceae	d__Bacteria|p__Ignavibacteriae|c__Ignavibacteria|o__Ignavibacteriales|f__Ignavibacteriaceae	4	2	7	4	0	20	6	2	0	5	0	4	0	4	1	0	5	0	7	2	7	8	5	5	12	3	5	4	2	7	3	2	8	9	10	0	19	6	1	1
Melioribacteraceae	d__Bacteria|p__Ignavibacteriae|c__Ignavibacteria|o__Ignavibacteriales|f__Melioribacteraceae	6	3	2	3	0	14	2	7	2	0	1	5	13	1	5	1	2	12	2	5	0	2	3	1	2	4	1	2	0	3	0	6	1	2	6	2	0	2	3	0
Nitrospiraceae	d__Bacteria|p__Nitrospirae|c__Nitrospira|o__Nitrospirales|f__Nitrospiraceae	11	3	0	4	2	5	3	4	6	7	4	4	8	1	1	2	6	0	3	2	7	2	1	12	18	3	1	8	4	2	4	4	5	2	4	10	21	2	6	4
Phycisphaeraceae	d__Bacteria|p__Planctomycetes|c__Phycisphaerae|o__Phycisphaerales|f__Phycisphaeraceae	22	2	0	2	1	0	18	0	1	7	0	72	21	1	2	12	10	1	4	7	2	5	1	4	3	8	5	6	18	0	4	4	3	2	3	4	5	6	4	0
Planctomycetaceae	d__Bacteria|p__Planctomycetes|c__Planctomycetia|o__Planctomycetales|f__Planctomycetaceae	15	23	15	17	14	4	52	13	3	29	1	35	37	15	21	12	22	33	23	17	17	13	12	16	31	10	14	15	41	14	11	14	12	10	6	13	23	21	16	32
Caulobacteraceae	d__Bacteria|p__Proteobacteria|c__Alphaproteobacteria|o__Caulobacterales|f__Caulobacteraceae	46	19	56	42	5	1	72	45	12	41	8	92	24	23	35	28	40	2	22	30	38	40	26	47	43	45	17	92	105	9	37	15	25	39	11	21	27	39	20	35
Magnetococcaceae	d__Bacteria|p__Proteobacteria|c__Alphaproteobacteria|o__Magnetococcales|f__Magnetococcaceae	3	1	0	0	0	0	5	0	0	2	0	2	1	1	2	0	7	4	8	3	0	1	1	4	4	3	0	1	3	1	2	2	0	2	0	0	0	11	1	0
Parvularculaceae	d__Bacteria|p__Proteobacteria|c__Alphaproteobacteria|o__Parvularculales|f__Parvularculaceae	0	3	0	2	0	0	0	0	0	3	0	0	1	1	1	1	2	1	0	0	1	1	0	1	0	2	0	2	12	0	0	0	0	1	0	2	0	0	0	0
Bartonellaceae	d__Bacteria|p__Proteobacteria|c__Alphaproteobacteria|o__Rhizobiales|f__Bartonellaceae	4	16	6	5	5	26	28	13	0	12	3	5	36	5	0	4	12	3	1	2	3	9	7	35	9	1	10	14	12	10	7	25	8	3	4	23	4	4	5	11
Beijerinckiaceae	d__Bacteria|p__Proteobacteria|c__Alphaproteobacteria|o__Rhizobiales|f__Beijerinckiaceae	0	0	2	2	2	1	0	1	1	2	6	2	2	1	31	6	1	3	0	4	1	1	0	1	2	1	0	1	4	0	0	2	0	1	0	2	0	2	1	5
Bradyrhizobiaceae	d__Bacteria|p__Proteobacteria|c__Alphaproteobacteria|o__Rhizobiales|f__Bradyrhizobiaceae	76	33	9	55	138	10	53	11	16	66	16	150	39	33	96	35	48	4	10	79	89	48	31	79	82	61	65	91	134	28	102	74	118	71	49	65	70	47	23	24
Brucellaceae	d__Bacteria|p__Proteobacteria|c__Alphaproteobacteria|o__Rhizobiales|f__Brucellaceae	17	5	0	6	1	3	6	0	51	2	1	7	0	4	1	13	2	0	1	5	31	3	20	15	28	8	17	15	10	5	1	2	5	3	27	24	10	9	14	1
Hyphomicrobiaceae	d__Bacteria|p__Proteobacteria|c__Alphaproteobacteria|o__Rhizobiales|f__Hyphomicrobiaceae	12	48	2	16	7	1	20	12	6	30	0	35	13	9	16	59	21	3	0	22	20	36	11	27	11	21	2	38	27	5	15	9	21	23	7	17	21	16	6	13
Methylobacteriaceae	d__Bacteria|p__Proteobacteria|c__Alphaproteobacteria|o__Rhizobiales|f__Methylobacteriaceae	41	16	23	22	9	2	20	8	4	30	1	68	18	12	55	24	46	8	11	28	19	37	26	32	53	17	9	24	50	7	22	34	20	20	8	22	19	17	29	17
Methylocystaceae	d__Bacteria|p__Proteobacteria|c__Alphaproteobacteria|o__Rhizobiales|f__Methylocystaceae	1	0	0	0	0	0	1	0	1	1	0	2	0	0	0	8	1	0	0	0	1	1	0	2	8	5	0	1	2	0	4	0	4	2	10	0	6	0	0	2
Phyllobacteriaceae	d__Bacteria|p__Proteobacteria|c__Alphaproteobacteria|o__Rhizobiales|f__Phyllobacteriaceae	12	2	2	7	2	2	14	2	4	14	2	8	6	7	4	18	19	3	2	37	5	11	9	24	17	12	4	25	47	6	10	2	9	10	3	9	0	8	10	3
Rhizobiaceae	d__Bacteria|p__Proteobacteria|c__Alphaproteobacteria|o__Rhizobiales|f__Rhizobiaceae	114	27	36	85	133	18	71	70	68	135	36	276	67	90	78	139	94	18	68	110	65	105	94	112	135	150	76	58	145	40	85	80	43	89	71	92	112	135	35	110
Rhodobiaceae	d__Bacteria|p__Proteobacteria|c__Alphaproteobacteria|o__Rhizobiales|f__Rhodobiaceae	2	7	4	8	1	0	4	21	17	13	0	13	4	4	0	14	7	1	0	23	4	30	9	8	10	10	0	12	17	0	6	1	5	0	4	3	4	4	1	1
Xanthobacteraceae	d__Bacteria|p__Proteobacteria|c__Alphaproteobacteria|o__Rhizobiales|f__Xanthobacteraceae	5	12	2	12	6	5	9	3	1	14	6	17	14	15	29	8	17	5	18	24	8	9	14	8	15	15	4	12	24	8	14	11	9	11	9	11	16	15	5	4
Hyphomonadaceae	d__Bacteria|p__Proteobacteria|c__Alphaproteobacteria|o__Rhodobacterales|f__Hyphomonadaceae	19	37	2	7	9	1	8	7	2	11	1	12	0	2	16	9	12	2	0	58	7	34	1	46	7	5	5	16	6	0	7	22	15	13	8	3	4	13	18	11
Rhodobacteraceae	d__Bacteria|p__Proteobacteria|c__Alphaproteobacteria|o__Rhodobacterales|f__Rhodobacteraceae	126	46	22	45	20	16	59	33	45	110	6	111	50	63	72	94	72	17	27	174	38	105	46	109	109	76	47	93	149	27	42	52	46	54	35	52	42	61	37	66
Acetobacteraceae	d__Bacteria|p__Proteobacteria|c__Alphaproteobacteria|o__Rhodospirillales|f__Acetobacteraceae	38	10	20	35	10	9	22	12	2	26	3	47	34	19	58	11	34	15	19	39	11	62	29	55	101	40	10	45	59	19	24	27	32	39	11	16	29	28	10	2
Rhodospirillaceae	d__Bacteria|p__Proteobacteria|c__Alphaproteobacteria|o__Rhodospirillales|f__Rhodospirillaceae	152	22	29	60	28	20	72	19	13	94	21	176	52	36	94	105	118	13	26	106	89	116	31	121	118	96	27	137	165	31	45	66	36	79	33	114	48	49	43	59
Anaplasmataceae	d__Bacteria|p__Proteobacteria|c__Alphaproteobacteria|o__Rickettsiales|f__Anaplasmataceae	3	10	6	2	4	7	6	13	15	34	85	14	1	42	12	11	34	0	3	3	6	31	10	5	5	8	6	8	21	6	2	3	5	2	7	14	8	12	3	82
Candidatus_Midichloriaceae	d__Bacteria|p__Proteobacteria|c__Alphaproteobacteria|o__Rickettsiales|f__Candidatus_Midichloriaceae	1	0	0	0	0	0	0	0	1	1	1	0	1	0	0	1	0	1	1	1	4	0	1	0	0	0	0	5	0	1	0	1	0	0	2	1	6	1	3	1
Rickettsiaceae	d__Bacteria|p__Proteobacteria|c__Alphaproteobacteria|o__Rickettsiales|f__Rickettsiaceae	4	0	0	14	2	2	13	0	0	9	0	4	1	3	4	2	0	0	0	0	1	1	0	3	2	7	3	8	16	2	5	6	7	6	2	2	0	0	1	4
Erythrobacteraceae	d__Bacteria|p__Proteobacteria|c__Alphaproteobacteria|o__Sphingomonadales|f__Erythrobacteraceae	5	2	0	0	0	3	0	1	2	1	0	1	0	1	0	2	0	0	0	4	1	0	1	33	2	1	2	2	2	0	1	25	7	19	0	3	2	0	2	2
Sphingomonadaceae	d__Bacteria|p__Proteobacteria|c__Alphaproteobacteria|o__Sphingomonadales|f__Sphingomonadaceae	78	36	14	71	29	19	39	25	82	99	8	89	30	49	80	222	57	37	11	48	55	68	93	136	82	44	80	78	69	48	22	58	30	84	40	110	82	37	116	49
Alcaligenaceae	d__Bacteria|p__Proteobacteria|c__Betaproteobacteria|o__Burkholderiales|f__Alcaligenaceae	69	40	39	46	30	18	85	55	64	70	3	70	71	43	54	192	62	73	72	81	96	122	76	73	123	47	57	78	122	24	39	48	47	55	45	53	146	37	43	52
Burkholderiaceae	d__Bacteria|p__Proteobacteria|c__Betaproteobacteria|o__Burkholderiales|f__Burkholderiaceae	203	68	153	124	84	42	161	99	106	192	35	413	201	90	129	652	201	23	23	178	256	223	148	125	539	156	70	248	293	112	119	154	160	174	106	190	392	124	82	118
Comamonadaceae	d__Bacteria|p__Proteobacteria|c__Betaproteobacteria|o__Burkholderiales|f__Comamonadaceae	219	56	68	124	49	25	94	44	36	151	27	202	85	57	116	262	163	25	46	132	161	164	104	110	211	137	61	134	196	34	129	168	75	149	87	150	191	125	103	87
Oxalobacteraceae	d__Bacteria|p__Proteobacteria|c__Betaproteobacteria|o__Burkholderiales|f__Oxalobacteraceae	13	16	36	26	20	8	22	8	16	55	3	50	22	35	31	73	42	5	13	44	8	27	58	23	112	14	11	23	20	15	7	7	37	50	3	13	49	20	8	33
Gallionellaceae	d__Bacteria|p__Proteobacteria|c__Betaproteobacteria|o__Gallionellales|f__Gallionellaceae	36	5	3	1	7	4	6	24	5	20	1	9	26	1	10	8	8	2	21	9	31	11	5	9	23	10	25	55	7	4	11	1	3	7	3	5	1	5	7	12
Hydrogenophilaceae	d__Bacteria|p__Proteobacteria|c__Betaproteobacteria|o__Hydrogenophilales|f__Hydrogenophilaceae	6	14	33	6	9	14	13	30	32	17	1	82	26	4	6	70	13	0	0	6	42	23	8	4	3	4	1	18	7	24	8	13	3	0	6	5	17	3	11	2
Methylophilaceae	d__Bacteria|p__Proteobacteria|c__Betaproteobacteria|o__Methylophilales|f__Methylophilaceae	12	4	11	9	3	2	15	14	3	15	3	54	7	1	12	0	8	2	0	3	9	7	9	31	48	36	24	5	15	12	17	9	15	15	27	27	22	12	7	13
Chromobacteriaceae	d__Bacteria|p__Proteobacteria|c__Betaproteobacteria|o__Neisseriales|f__Chromobacteriaceae	37	9	10	8	26	2	19	27	16	15	9	32	29	15	8	65	136	10	7	33	25	30	18	20	109	21	4	20	30	18	11	14	29	23	19	17	34	7	14	12
Neisseriaceae	d__Bacteria|p__Proteobacteria|c__Betaproteobacteria|o__Neisseriales|f__Neisseriaceae	70	26	166	28	20	46	30	62	111	58	172	119	51	24	19	45	64	9	3	33	16	70	36	63	147	21	30	48	59	71	23	49	29	44	23	18	76	15	34	116
Nitrosomonadaceae	d__Bacteria|p__Proteobacteria|c__Betaproteobacteria|o__Nitrosomonadales|f__Nitrosomonadaceae	7	2	3	1	14	1	15	0	0	9	13	6	5	1	9	33	17	5	2	8	28	17	20	11	4	13	7	15	7	9	5	10	5	6	5	5	35	1	3	15
Rhodocyclaceae	d__Bacteria|p__Proteobacteria|c__Betaproteobacteria|o__Rhodocyclales|f__Rhodocyclaceae	49	28	10	29	110	4	48	15	5	47	11	131	35	35	28	192	41	12	14	138	117	61	53	97	134	104	41	74	101	15	99	66	43	37	80	61	107	159	50	33
Sulfuricellaceae	d__Bacteria|p__Proteobacteria|c__Betaproteobacteria|o__Sulfuricellales|f__Sulfuricellaceae	5	2	9	0	2	2	3	17	11	2	1	13	2	2	7	0	8	0	3	2	4	3	1	3	21	0	3	6	4	2	2	1	6	7	1	1	6	1	1	21
Bacteriovoracaceae	d__Bacteria|p__Proteobacteria|c__Deltaproteobacteria|o__Bdellovibrionales|f__Bacteriovoracaceae	0	0	2	2	0	1	0	0	0	0	1	0	3	0	1	0	0	0	0	1	1	3	0	0	2	1	0	2	8	0	1	0	1	1	0	1	1	1	2	0
Bdellovibrionaceae	d__Bacteria|p__Proteobacteria|c__Deltaproteobacteria|o__Bdellovibrionales|f__Bdellovibrionaceae	1	3	3	16	2	9	4	0	3	5	2	4	0	4	1	0	6	5	2	5	2	5	5	1	10	21	4	3	11	1	16	8	6	3	0	14	7	2	2	0
Desulfarculaceae	d__Bacteria|p__Proteobacteria|c__Deltaproteobacteria|o__Desulfarculales|f__Desulfarculaceae	23	11	9	12	1	1	10	10	2	13	0	10	12	7	14	58	16	11	13	10	10	22	5	12	28	15	3	18	26	12	11	7	18	5	6	8	1	12	14	7
Desulfobacteraceae	d__Bacteria|p__Proteobacteria|c__Deltaproteobacteria|o__Desulfobacterales|f__Desulfobacteraceae	15	8	36	26	15	9	38	5	5	39	3	61	13	38	15	36	28	9	13	152	8	38	18	20	22	13	20	17	31	9	13	26	9	27	23	17	30	40	24	47
Desulfobulbaceae	d__Bacteria|p__Proteobacteria|c__Deltaproteobacteria|o__Desulfobacterales|f__Desulfobulbaceae	20	15	11	14	18	6	41	15	7	26	0	19	42	19	11	33	50	57	35	30	42	12	8	22	20	17	36	18	64	8	10	7	12	30	7	14	19	7	18	10
Desulfohalobiaceae	d__Bacteria|p__Proteobacteria|c__Deltaproteobacteria|o__Desulfovibrionales|f__Desulfohalobiaceae	2	0	0	0	2	0	4	0	0	3	0	34	14	0	7	0	4	3	1	9	0	0	0	0	13	6	1	1	4	0	2	0	1	3	3	0	0	0	3	0
Desulfomicrobiaceae	d__Bacteria|p__Proteobacteria|c__Deltaproteobacteria|o__Desulfovibrionales|f__Desulfomicrobiaceae	18	4	4	12	1	10	42	2	0	34	2	67	10	8	22	1	48	1	4	6	8	11	0	15	14	22	8	23	70	5	4	4	14	21	6	8	1	8	7	1
Desulfovibrionaceae	d__Bacteria|p__Proteobacteria|c__Deltaproteobacteria|o__Desulfovibrionales|f__Desulfovibrionaceae	140	68	132	101	189	54	158	56	28	281	32	335	212	289	201	275	163	345	130	366	333	361	69	309	738	349	699	244	383	150	116	227	183	151	253	121	140	139	263	110
Desulfurellaceae	d__Bacteria|p__Proteobacteria|c__Deltaproteobacteria|o__Desulfurellales|f__Desulfurellaceae	0	0	0	0	0	3	0	2	0	0	0	0	0	0	1	0	0	0	1	0	1	0	0	0	0	0	0	1	1	0	0	0	0	0	0	1	0	0	1	1
Geobacteraceae	d__Bacteria|p__Proteobacteria|c__Deltaproteobacteria|o__Desulfuromonadales|f__Geobacteraceae	163	43	35	55	36	22	96	28	15	86	30	158	55	24	92	74	70	43	19	63	41	79	30	78	108	78	52	55	116	33	58	32	53	82	29	61	24	109	47	23
Pelobacteraceae	d__Bacteria|p__Proteobacteria|c__Deltaproteobacteria|o__Desulfuromonadales|f__Pelobacteraceae	36	26	18	18	15	8	35	2	3	24	9	33	21	11	19	35	38	4	2	24	17	52	7	31	32	43	15	13	30	3	18	16	9	19	7	32	17	23	24	30
Anaeromyxobacteraceae	d__Bacteria|p__Proteobacteria|c__Deltaproteobacteria|o__Myxococcales|f__Anaeromyxobacteraceae	36	11	2	19	8	12	39	5	3	19	2	92	24	20	62	39	15	6	12	39	7	16	13	19	36	29	3	14	39	5	22	12	9	13	10	18	14	16	9	20
Cystobacteraceae	d__Bacteria|p__Proteobacteria|c__Deltaproteobacteria|o__Myxococcales|f__Cystobacteraceae	15	1	0	4	2	0	2	0	0	1	0	2	0	2	6	0	3	1	4	1	1	5	3	2	6	74	1	3	3	2	2	4	2	13	8	81	10	6	12	0
Kofleriaceae	d__Bacteria|p__Proteobacteria|c__Deltaproteobacteria|o__Myxococcales|f__Kofleriaceae	10	3	18	8	1	2	12	1	2	37	1	23	8	5	10	1	28	4	4	3	8	4	3	13	38	29	8	11	16	4	14	6	8	27	6	10	6	17	7	3
Myxococcaceae	d__Bacteria|p__Proteobacteria|c__Deltaproteobacteria|o__Myxococcales|f__Myxococcaceae	73	10	4	15	3	6	40	6	2	35	5	156	31	15	38	25	31	10	19	13	15	43	10	27	16	33	9	25	46	14	14	40	23	37	10	23	10	25	22	35
Polyangiaceae	d__Bacteria|p__Proteobacteria|c__Deltaproteobacteria|o__Myxococcales|f__Polyangiaceae	68	6	10	11	6	14	31	19	10	21	4	96	30	5	36	62	21	6	7	25	45	36	25	28	96	26	9	28	42	16	29	19	24	22	14	20	55	19	10	19
Syntrophaceae	d__Bacteria|p__Proteobacteria|c__Deltaproteobacteria|o__Syntrophobacterales|f__Syntrophaceae	16	26	5	2	4	0	5	6	8	5	19	8	3	3	1	27	5	5	1	10	6	22	12	9	1	15	2	25	22	6	6	4	7	10	1	10	7	7	9	4
Syntrophobacteraceae	d__Bacteria|p__Proteobacteria|c__Deltaproteobacteria|o__Syntrophobacterales|f__Syntrophobacteraceae	11	0	1	7	1	1	5	1	0	9	1	11	4	4	4	15	5	19	3	25	2	6	5	2	2	6	3	1	5	5	4	3	2	0	9	3	6	11	0	1
Campylobacteraceae	d__Bacteria|p__Proteobacteria|c__Epsilonproteobacteria|o__Campylobacterales|f__Campylobacteraceae	324	451	256	238	532	1999	923	403	1986	1816	252	285	1038	830	523	778	1012	911	781	521	204	97	225	222	774	696	205	239	1050	292	222	161	101	1094	60	454	225	338	178	1752
Helicobacteraceae	d__Bacteria|p__Proteobacteria|c__Epsilonproteobacteria|o__Campylobacterales|f__Helicobacteraceae	33	29	4	19	5	19	26	23	40	11	16	16	6	4	18	16	37	27	13	25	5	29	29	12	23	16	9	24	12	19	13	2	12	16	5	6	17	6	13	12
Nautiliaceae	d__Bacteria|p__Proteobacteria|c__Epsilonproteobacteria|o__Nautiliales|f__Nautiliaceae	7	0	0	1	0	5	2	2	0	2	1	1	3	2	3	4	1	9	1	5	3	7	6	1	1	1	1	3	2	0	1	1	0	3	7	1	18	2	8	0
Acidithiobacillaceae	d__Bacteria|p__Proteobacteria|c__Gammaproteobacteria|o__Acidithiobacillales|f__Acidithiobacillaceae	3	11	8	6	2	1	8	4	1	8	2	10	7	0	6	1	11	5	12	3	4	11	1	4	23	12	5	15	12	2	1	20	6	5	5	8	15	5	12	3
Aeromonadaceae	d__Bacteria|p__Proteobacteria|c__Gammaproteobacteria|o__Aeromonadales|f__Aeromonadaceae	46	21	39	72	49	20	90	55	36	95	16	136	42	58	97	264	113	85	102	81	57	620	66	70	85	241	82	50	79	36	116	202	46	103	327	271	13	79	48	112
Alteromonadaceae	d__Bacteria|p__Proteobacteria|c__Gammaproteobacteria|o__Alteromonadales|f__Alteromonadaceae	29250	29591	67	75	54	43	85	92	76	92	47	118	85	70	62	144	42	27782	37210	22214	61	29043	27	47	37	123	74	38	77	39	76	96	51	57	123	113	38	48	52	24
Colwelliaceae	d__Bacteria|p__Proteobacteria|c__Gammaproteobacteria|o__Alteromonadales|f__Colwelliaceae	0	4	2	26	1	1	0	0	0	47	0	43	7	38	28	63	3	0	2	0	3	20	1	16	40	80	2	0	0	0	5	4	10	38	1	52	4	0	1	20
Ferrimonadaceae	d__Bacteria|p__Proteobacteria|c__Gammaproteobacteria|o__Alteromonadales|f__Ferrimonadaceae	17	14	40	13	7	7	5	24	25	34	0	67	34	6	11	41	11	2	1	22	15	23	21	14	85	15	1	15	29	17	16	9	9	15	2	17	47	3	16	5
Idiomarinaceae	d__Bacteria|p__Proteobacteria|c__Gammaproteobacteria|o__Alteromonadales|f__Idiomarinaceae	0	0	0	0	0	0	0	0	0	0	0	0	0	0	0	2	0	0	0	0	0	1	0	0	0	0	0	0	0	0	0	0	0	0	0	0	0	1	0	0
Pseudoalteromonadaceae	d__Bacteria|p__Proteobacteria|c__Gammaproteobacteria|o__Alteromonadales|f__Pseudoalteromonadaceae	6	14	10	0	0	8	5	0	0	4	1	2	1	0	1	4	9	2	0	6	2	0	0	22	3	26	0	11	11	0	1	1	0	0	0	38	8	1	35	9
Psychromonadaceae	d__Bacteria|p__Proteobacteria|c__Gammaproteobacteria|o__Alteromonadales|f__Psychromonadaceae	7	2	5	2	1	3	2	0	0	2	7	1	14	0	1	0	5	0	1	0	1	3	1	2	4	4	1	0	13	1	2	0	4	2	3	6	2	4	4	1
Shewanellaceae	d__Bacteria|p__Proteobacteria|c__Gammaproteobacteria|o__Alteromonadales|f__Shewanellaceae	61	12	39	33	11	13	14	47	17	42	5	8	27	11	28	64	24	68	49	16	141	25	7	46	42	120	44	76	42	28	130	88	180	19	134	203	74	7	42	45
Cardiobacteriaceae	d__Bacteria|p__Proteobacteria|c__Gammaproteobacteria|o__Cardiobacteriales|f__Cardiobacteriaceae	17	11	28	8	4	5	12	17	21	22	0	48	25	1	1	20	11	12	0	4	14	22	4	16	74	11	3	25	1	21	11	15	19	19	3	2	20	12	10	8
Chromatiaceae	d__Bacteria|p__Proteobacteria|c__Gammaproteobacteria|o__Chromatiales|f__Chromatiaceae	24	17	8	56	16	1	14	19	3	63	9	44	34	41	32	29	36	10	16	50	19	45	15	45	56	36	21	36	77	10	10	29	21	12	15	18	11	21	10	7
Ectothiorhodospiraceae	d__Bacteria|p__Proteobacteria|c__Gammaproteobacteria|o__Chromatiales|f__Ectothiorhodospiraceae	56	24	32	20	12	8	74	5	7	56	13	165	23	24	50	36	47	9	3	42	30	45	22	39	60	60	14	33	108	4	23	41	25	50	25	30	29	34	45	25
Halothiobacillaceae	d__Bacteria|p__Proteobacteria|c__Gammaproteobacteria|o__Chromatiales|f__Halothiobacillaceae	14	0	2	2	0	0	12	2	0	7	4	40	30	2	9	1	8	4	2	2	36	0	0	1	3	5	0	5	1	2	3	0	2	9	1	33	16	2	3	16
Enterobacteriaceae	d__Bacteria|p__Proteobacteria|c__Gammaproteobacteria|o__Enterobacteriales|f__Enterobacteriaceae	44717	10331	39968	828250	71074	85824	2907	30371	48389	40833	87443	21819	21536	3318294	2531628	291449	18914	50833	27176	1975228	74412	42436	14183	120399	1271	181484	87233	10748	13346	49724	2630	257192	26981	36354	619128	360178	31053	13679	55298	16925
Coxiellaceae	d__Bacteria|p__Proteobacteria|c__Gammaproteobacteria|o__Legionellales|f__Coxiellaceae	2	0	0	0	0	0	2	0	0	1	0	0	0	0	0	0	0	0	0	0	0	0	0	0	0	2	1	13	0	3	0	0	0	0	0	0	0	3	0	0
Legionellaceae	d__Bacteria|p__Proteobacteria|c__Gammaproteobacteria|o__Legionellales|f__Legionellaceae	0	2	1	0	0	0	0	1	1	0	0	3	0	0	2	1	1	0	1	0	0	2	2	0	0	4	0	0	0	1	1	0	0	0	0	3	0	0	2	3
Methylococcaceae	d__Bacteria|p__Proteobacteria|c__Gammaproteobacteria|o__Methylococcales|f__Methylococcaceae	15	3	4	9	2	2	5	17	3	7	3	10	4	8	1	19	15	7	4	16	12	12	7	2	11	6	6	10	16	4	3	3	4	4	6	4	20	4	14	8
Alcanivoracaceae	d__Bacteria|p__Proteobacteria|c__Gammaproteobacteria|o__Oceanospirillales|f__Alcanivoracaceae	9	2	1	2	2	1	1	0	7	4	1	9	2	1	7	4	8	2	0	1	3	14	0	5	3	15	0	5	7	1	0	4	2	2	5	2	6	0	0	2
Hahellaceae	d__Bacteria|p__Proteobacteria|c__Gammaproteobacteria|o__Oceanospirillales|f__Hahellaceae	0	0	9	1	0	0	0	2	0	5	0	4	1	0	0	2	0	0	2	1	0	0	0	12	1	1	3	0	5	1	7	0	1	0	2	0	0	3	0	0
Halomonadaceae	d__Bacteria|p__Proteobacteria|c__Gammaproteobacteria|o__Oceanospirillales|f__Halomonadaceae	7	7	10	22	3	0	10	20	6	22	5	11	7	14	15	34	15	1	9	35	2	28	16	4	32	16	14	28	40	1	15	4	9	9	1	11	13	11	7	3
Oceanospirillaceae	d__Bacteria|p__Proteobacteria|c__Gammaproteobacteria|o__Oceanospirillales|f__Oceanospirillaceae	2	1	6	34	1	7	4	0	0	22	0	35	1	24	1	5	4	0	1	5	2	4	4	16	23	34	0	0	1	0	1	2	9	35	2	24	3	3	0	23
Pasteurellaceae	d__Bacteria|p__Proteobacteria|c__Gammaproteobacteria|o__Pasteurellales|f__Pasteurellaceae	689	479	25366	164	327	10879	211	448	1607	939	3859	224	217	90	172	10444	14405	144	131	222	537	1391	2643	11212	214	5272	912	1910	458	726	941	2216	464	5069	1075	10709	191	721	200	2165
Moraxellaceae	d__Bacteria|p__Proteobacteria|c__Gammaproteobacteria|o__Pseudomonadales|f__Moraxellaceae	4	8	132	149	3	4	6	20	10	23	4	24	0	6	57	86	5	2	3	2	13	13	12	41	21	36	14	11	30	15	6	12	16	13	189	170	23	12	13	21
Pseudomonadaceae	d__Bacteria|p__Proteobacteria|c__Gammaproteobacteria|o__Pseudomonadales|f__Pseudomonadaceae	240	72	62	295	237	30	131	76	96	204	49	262	100	112	228	436	222	61	65	202	187	232	267	266	305	276	200	231	302	116	212	187	166	144	707	674	217	214	109	171
Francisellaceae	d__Bacteria|p__Proteobacteria|c__Gammaproteobacteria|o__Thiotrichales|f__Francisellaceae	14	5	7	16	2	4	14	2	2	8	4	10	17	10	7	19	5	3	9	10	6	8	2	10	11	22	3	14	17	9	3	8	8	10	11	22	14	2	18	6
Piscirickettsiaceae	d__Bacteria|p__Proteobacteria|c__Gammaproteobacteria|o__Thiotrichales|f__Piscirickettsiaceae	25	22	11	27	5	2	3	7	7	22	1	10	2	4	3	12	1	0	9	16	5	10	6	10	29	50	6	3	3	3	1	4	14	11	9	67	11	3	6	6
Vibrionaceae	d__Bacteria|p__Proteobacteria|c__Gammaproteobacteria|o__Vibrionales|f__Vibrionaceae	49	39	98	45	32	58	55	40	84	97	70	89	36	41	117	174	59	22	21	57	14	79	78	81	56	86	37	46	56	44	22	28	46	77	28	102	57	24	34	53
Xanthomonadaceae	d__Bacteria|p__Proteobacteria|c__Gammaproteobacteria|o__Xanthomonadales|f__Xanthomonadaceae	165	39	13	14	36	12	48	33	18	44	15	124	56	20	83	63	64	22	34	33	112	52	29	36	70	58	27	157	86	31	71	34	34	65	230	54	60	52	18	53
Brachyspiraceae	d__Bacteria|p__Spirochaetes|c__Spirochaetia|o__Spirochaetales|f__Brachyspiraceae	199	154	141	251	107	108	234	22	7	231	127	146	78	65	97	80	580	34	64	214	118	326	150	126	81	118	66	261	280	66	94	72	108	423	84	164	95	99	159	363
Leptospiraceae	d__Bacteria|p__Spirochaetes|c__Spirochaetia|o__Spirochaetales|f__Leptospiraceae	10	0	0	4	1	1	2	0	1	3	0	0	1	2	2	9	1	0	0	0	3	4	1	6	3	1	2	0	10	2	8	6	1	3	2	6	2	2	2	7
Spirochaetaceae	d__Bacteria|p__Spirochaetes|c__Spirochaetia|o__Spirochaetales|f__Spirochaetaceae	5282	2143	97	204	93	87	1821	82	90	1996	2062	258	141	132	165	212	274	3555	5236	5469	135	4584	113	373	158	242	121	230	350	71	92	104	107	228	110	115	173	168	204	149
Synergistaceae	d__Bacteria|p__Synergistetes|c__Synergistia|o__Synergistales|f__Synergistaceae	76	29	15	29	9	11	45	42	52	57	19	104	34	42	42	87	58	19	23	55	52	64	25	51	54	56	38	89	111	15	20	41	19	30	22	43	17	69	30	30
Acholeplasmataceae	d__Bacteria|p__Tenericutes|c__Mollicutes|o__Acholeplasmatales|f__Acholeplasmataceae	64	36	13	26	7	36	40	128	158	73	4	49	16	54	16	128	66	21	20	12	38	38	74	123	38	46	50	57	182	14	25	54	35	46	14	25	71	89	57	51
Entomoplasmataceae	d__Bacteria|p__Tenericutes|c__Mollicutes|o__Entomoplasmatales|f__Entomoplasmataceae	2	2	0	3	0	0	1	0	0	2	0	0	1	2	0	1	1	0	0	2	1	0	1	4	0	2	0	3	9	2	2	3	0	0	0	1	2	7	2	2
Spiroplasmataceae	d__Bacteria|p__Tenericutes|c__Mollicutes|o__Entomoplasmatales|f__Spiroplasmataceae	14	6	0	3	1	2	5	0	0	5	12	3	0	0	1	0	17	0	0	1	4	3	11	10	2	8	3	15	10	3	4	0	5	3	1	2	4	2	1	7
Mycoplasmataceae	d__Bacteria|p__Tenericutes|c__Mollicutes|o__Mycoplasmatales|f__Mycoplasmataceae	94	33	10	21	37	36	31	1	3	37	53	50	31	4	23	4	54	12	3	11	20	20	24	17	9	42	58	52	62	12	24	29	31	31	14	12	20	27	20	28
Thermodesulfobacteriaceae	d__Bacteria|p__Thermodesulfobacteria|c__Thermodesulfobacteria|o__Thermodesulfobacteriales|f__Thermodesulfobacteriaceae	10	3	2	2	0	0	0	1	6	2	0	1	0	1	0	2	1	0	2	0	0	3	2	0	0	0	0	0	1	6	0	0	2	0	2	1	17	2	0	1
Thermotogaceae	d__Bacteria|p__Thermotogae|c__Thermotogae|o__Thermotogales|f__Thermotogaceae	25	12	1	10	6	13	9	14	27	42	21	8	2	11	1	11	22	4	3	13	19	13	2	26	2	26	5	16	10	8	34	13	2	5	29	47	22	14	26	12
Opitutaceae	d__Bacteria|p__Verrucomicrobia|c__Opitutae|f__Opitutaceae	12	1	1	5	1	2	14	1	4	19	1	56	23	1	14	3	18	11	10	13	2	8	1	7	5	9	6	8	36	3	12	14	13	11	14	13	1	19	4	2
Puniceicoccaceae	d__Bacteria|p__Verrucomicrobia|c__Opitutae|o__Puniceicoccales|f__Puniceicoccaceae	2	3	1	2	0	0	0	8	0	1	0	0	1	0	0	2	2	14	5	2	0	4	0	35	2	1	0	3	9	1	0	17	2	0	0	8	2	8	0	0
Verrucomicrobiaceae	d__Bacteria|p__Verrucomicrobia|c__Verrucomicrobiae|o__Verrucomicrobiales|f__Verrucomicrobiaceae	34	381	6	32	7676	33	1329	45	37	19623	13	46	85	15	14	27	3868	29	27	22	4	28	24	38	5193	1153	62	36	111667	13	10	51	55	30	100	22	52	19	23	11
Methylacidiphilaceae	d__Bacteria|p__Verrucomicrobia|o__Methylacidiphilales|f__Methylacidiphilaceae	0	0	0	0	0	0	0	0	0	0	0	0	0	0	0	0	0	0	0	0	0	0	0	0	0	0	0	0	0	0	0	0	0	0	0	0	0	1	0	0
Bromoviridae	d__Viruses|f__Bromoviridae	0	0	0	0	0	0	0	0	0	0	0	0	0	0	0	0	0	0	0	0	1	0	0	1	0	0	0	0	0	0	0	0	0	0	0	0	0	0	0	0
Inoviridae	d__Viruses|f__Inoviridae	0	0	0	0	0	0	0	0	1	0	7	0	0	0	0	0	0	0	0	0	0	0	0	0	0	0	0	0	0	0	0	0	0	0	0	0	0	0	0	0
Iridoviridae	d__Viruses|f__Iridoviridae	0	0	0	0	0	0	0	0	0	0	0	0	0	0	0	0	0	0	0	0	0	0	0	0	0	0	0	0	0	0	1	0	0	0	0	0	0	0	0	0
Microviridae	d__Viruses|f__Microviridae	0	0	0	0	0	0	0	0	0	0	0	0	0	0	0	0	0	0	0	0	0	0	0	0	0	0	1	0	0	0	0	0	0	0	0	0	0	0	0	0
Mimiviridae	d__Viruses|f__Mimiviridae	2	0	0	0	0	0	0	14	1	2	0	0	0	0	0	0	4	0	0	0	0	0	0	3	1	1	0	3	14	0	0	0	1	1	0	0	0	0	0	0
Parvoviridae	d__Viruses|f__Parvoviridae	0	0	0	0	0	0	0	0	0	0	0	0	0	0	0	0	0	0	0	0	1	0	0	1	0	0	0	0	0	0	0	0	0	0	0	0	0	0	0	0
Phycodnaviridae	d__Viruses|f__Phycodnaviridae	0	0	0	0	0	0	0	0	0	0	0	0	54	0	0	0	0	0	0	0	0	0	1	0	0	0	0	0	0	0	1	0	0	0	13	0	0	0	0	0
Retroviridae	d__Viruses|f__Retroviridae	0	0	0	0	0	0	0	0	0	0	0	0	0	0	0	1	0	0	0	0	0	0	0	0	0	0	0	0	0	0	0	0	1	0	0	0	0	0	0	0
Tombusviridae	d__Viruses|f__Tombusviridae	0	0	0	0	0	0	0	0	0	0	0	0	0	0	0	0	0	0	0	0	0	0	1	0	0	0	0	0	0	0	0	0	0	0	0	0	0	0	0	0
Virgaviridae	d__Viruses|f__Virgaviridae	0	0	0	0	0	0	0	0	0	0	0	0	0	0	0	0	0	0	0	0	26	0	13	6	19	0	24	0	0	0	0	0	0	0	0	0	0	21	23	14
Myoviridae	d__Viruses|o__Caudovirales|f__Myoviridae	8	4	13	142	14	21	1	44	1	43	250	11	5	623	1993	53	7	77	10	114	140	26	4	55	13	27	36	9	9	27	3	16	6	9700	810	77	14	4	24	289
Podoviridae	d__Viruses|o__Caudovirales|f__Podoviridae	1	2	5	284	0	56	0	0	4	11	2	2	19	134	0	8	0	1	0	1	14	11	3	3	0	5	236	0	1	5	0	0	0	7	5	93	1	1	5	2
Siphoviridae	d__Viruses|o__Caudovirales|f__Siphoviridae	13	16	25	1189	34	17	1	44	40	27	190	4	2	74	33	213	26	42	1	44	49	38	4	66	0	54	102	5	39	34	2	53	10	11	271	354	61	5	0	91
Herpesviridae	d__Viruses|o__Herpesvirales|f__Herpesviridae	0	0	0	0	0	0	0	0	0	0	0	0	0	0	0	0	0	1	1	0	0	0	0	0	0	0	0	0	0	0	0	0	0	0	0	0	0	0	0	0
