# Supplementary material for: Recent urbanization in China is correlated with a Westernized microbiome encoding increased virulence and antibiotic resistance genes
Source: Microbiome. 2017 Sep 15;5:121. doi: 10.1186/s40168-017-0338-7 (PMC5603068; doi:10.1186/s40168-017-0338-7)
Supplement: Supplementary file 24 — Supplementary zip file. Code and input tables used to generate the figures and tables in this paper. (ZIP 16846 kb) [file 40168_2017_338_MOESM24_ESM.zip › UrbanRuralChina/minikraken/inputData/minikraken_merged_genus.txt]

taxa	taxonomy	081A	082A	083A	084A	085A	086A	091A	093A	094A	098A	099A	100A	101A	107A	108A	109A	10A	116A	118A	119A	11A	120A	13A	15A	18A	1A	20A	21A	24A	25A	28A	29A	31A	34A	35A	37A	39A	3A	6A	7A
Caldisphaera	d__Archaea|p__Crenarchaeota|c__Thermoprotei|o__Acidilobales|f__Caldisphaeraceae|g__Caldisphaera	1	0	0	0	0	0	0	0	0	0	0	0	0	0	0	0	3	0	0	0	0	0	0	0	0	0	0	0	1	0	0	0	0	0	0	0	0	0	0	0
Aeropyrum	d__Archaea|p__Crenarchaeota|c__Thermoprotei|o__Desulfurococcales|f__Desulfurococcaceae|g__Aeropyrum	0	0	0	0	0	0	1	0	0	0	0	0	0	1	0	0	0	0	0	0	0	0	0	3	0	0	0	0	0	0	0	2	0	0	0	0	0	0	0	0
Desulfurococcus	d__Archaea|p__Crenarchaeota|c__Thermoprotei|o__Desulfurococcales|f__Desulfurococcaceae|g__Desulfurococcus	1	0	0	0	1	0	0	0	0	0	0	0	0	0	0	0	0	0	0	0	0	0	0	0	0	0	0	2	0	0	0	1	0	0	0	0	0	0	1	0
Staphylothermus	d__Archaea|p__Crenarchaeota|c__Thermoprotei|o__Desulfurococcales|f__Desulfurococcaceae|g__Staphylothermus	0	0	0	0	0	2	0	0	0	0	0	0	0	0	0	0	0	0	0	0	0	0	0	0	0	0	0	0	0	0	0	1	0	0	0	0	0	0	0	0
Thermogladius	d__Archaea|p__Crenarchaeota|c__Thermoprotei|o__Desulfurococcales|f__Desulfurococcaceae|g__Thermogladius	0	0	0	0	0	0	0	0	0	0	0	0	0	0	0	0	0	0	0	0	1	0	0	0	0	0	0	0	0	0	0	0	0	0	0	0	0	0	0	0
Fervidicoccus	d__Archaea|p__Crenarchaeota|c__Thermoprotei|o__Fervidicoccales|f__Fervidicoccaceae|g__Fervidicoccus	0	1	0	0	0	0	0	0	0	0	0	0	0	0	0	0	0	0	0	0	0	0	0	0	0	0	0	6	0	1	0	0	1	0	0	0	0	0	0	0
Metallosphaera	d__Archaea|p__Crenarchaeota|c__Thermoprotei|o__Sulfolobales|f__Sulfolobaceae|g__Metallosphaera	0	0	0	0	0	0	0	0	0	0	0	0	0	0	0	0	0	0	0	0	0	0	0	0	0	0	0	0	4	0	0	0	0	0	0	0	0	0	0	0
Sulfolobus	d__Archaea|p__Crenarchaeota|c__Thermoprotei|o__Sulfolobales|f__Sulfolobaceae|g__Sulfolobus	0	0	0	0	0	0	0	0	0	0	0	0	0	0	0	0	0	0	0	0	0	0	0	0	0	1	0	2	4	1	0	0	0	0	0	0	0	0	0	0
Pyrobaculum	d__Archaea|p__Crenarchaeota|c__Thermoprotei|o__Thermoproteales|f__Thermoproteaceae|g__Pyrobaculum	0	0	0	0	0	0	0	0	0	1	0	0	0	1	1	0	0	0	0	0	0	0	0	4	0	1	2	0	2	1	3	0	0	0	10	0	0	0	1	0
Archaeoglobus	d__Archaea|p__Euryarchaeota|c__Archaeoglobi|o__Archaeoglobales|f__Archaeoglobaceae|g__Archaeoglobus	5	4	0	0	1	1	0	0	1	1	0	0	0	12	0	0	0	0	0	1	0	0	2	0	0	1	0	0	0	2	0	0	0	0	0	0	0	1	0	1
Halalkalicoccus	d__Archaea|p__Euryarchaeota|c__Halobacteria|o__Halobacteriales|f__Halobacteriaceae|g__Halalkalicoccus	0	0	0	2	0	0	2	0	0	1	0	8	0	5	1	2	0	0	0	20	1	2	0	2	1	4	0	0	1	0	1	0	0	3	0	0	0	8	0	0
Haloarcula	d__Archaea|p__Euryarchaeota|c__Halobacteria|o__Halobacteriales|f__Halobacteriaceae|g__Haloarcula	5	1	0	0	1	0	0	0	0	3	0	1	0	1	0	0	3	0	0	0	1	1	0	0	4	4	0	0	7	1	0	1	1	2	1	2	0	0	0	0
Halobacterium	d__Archaea|p__Euryarchaeota|c__Halobacteria|o__Halobacteriales|f__Halobacteriaceae|g__Halobacterium	0	0	0	0	0	0	0	0	0	0	0	0	0	0	0	0	0	0	0	0	0	0	0	0	0	0	0	0	0	2	1	0	0	0	0	0	0	2	0	0
Haloferax	d__Archaea|p__Euryarchaeota|c__Halobacteria|o__Halobacteriales|f__Halobacteriaceae|g__Haloferax	2	0	0	4	0	0	2	0	0	3	0	9	0	5	1	3	1	1	0	34	1	4	0	2	2	4	0	0	1	0	0	1	0	4	5	0	4	5	1	6
Halogeometricum	d__Archaea|p__Euryarchaeota|c__Halobacteria|o__Halobacteriales|f__Halobacteriaceae|g__Halogeometricum	0	0	1	0	0	0	0	0	0	1	1	0	0	0	0	0	1	0	0	0	0	1	0	0	0	0	4	0	0	0	0	1	0	0	0	0	0	1	0	0
Halomicrobium	d__Archaea|p__Euryarchaeota|c__Halobacteria|o__Halobacteriales|f__Halobacteriaceae|g__Halomicrobium	0	0	0	1	0	0	0	0	1	0	0	0	0	0	0	0	0	1	0	0	0	1	0	0	0	0	0	0	0	0	1	1	0	1	0	0	0	0	0	0
Halopiger	d__Archaea|p__Euryarchaeota|c__Halobacteria|o__Halobacteriales|f__Halobacteriaceae|g__Halopiger	0	0	0	0	1	0	0	1	0	1	0	0	1	0	0	0	1	0	0	0	0	0	0	0	1	0	0	1	0	0	0	0	1	0	0	0	0	0	0	0
Haloquadratum	d__Archaea|p__Euryarchaeota|c__Halobacteria|o__Halobacteriales|f__Halobacteriaceae|g__Haloquadratum	0	0	0	0	0	0	0	0	0	0	0	0	0	0	0	0	0	0	0	0	0	2	0	1	0	0	0	1	0	0	0	0	0	0	0	0	0	0	0	0
Halorhabdus	d__Archaea|p__Euryarchaeota|c__Halobacteria|o__Halobacteriales|f__Halobacteriaceae|g__Halorhabdus	1	0	0	0	0	0	0	0	0	0	0	0	3	5	0	0	1	0	0	0	0	0	0	0	0	2	0	0	0	0	0	0	0	2	0	0	0	0	0	0
Halorubrum	d__Archaea|p__Euryarchaeota|c__Halobacteria|o__Halobacteriales|f__Halobacteriaceae|g__Halorubrum	0	0	0	0	0	0	0	0	0	1	0	0	0	0	2	0	0	0	0	0	0	0	0	0	0	1	0	0	0	0	0	0	0	0	0	0	0	0	0	0
Haloterrigena	d__Archaea|p__Euryarchaeota|c__Halobacteria|o__Halobacteriales|f__Halobacteriaceae|g__Haloterrigena	0	0	0	0	0	0	0	0	0	0	2	0	0	0	0	0	0	0	0	0	0	0	0	0	0	0	0	0	1	0	0	0	0	0	0	0	0	0	0	0
Halovivax	d__Archaea|p__Euryarchaeota|c__Halobacteria|o__Halobacteriales|f__Halobacteriaceae|g__Halovivax	0	0	0	0	0	0	0	0	0	0	0	0	6	0	0	0	0	0	0	0	0	0	0	0	0	1	0	0	0	0	0	0	0	0	0	0	0	1	0	0
Natrialba	d__Archaea|p__Euryarchaeota|c__Halobacteria|o__Halobacteriales|f__Halobacteriaceae|g__Natrialba	0	0	0	0	0	0	0	0	0	0	0	0	0	0	0	0	0	0	0	0	0	4	0	0	0	0	0	0	6	0	1	0	0	0	0	0	0	0	0	0
Natrinema	d__Archaea|p__Euryarchaeota|c__Halobacteria|o__Halobacteriales|f__Halobacteriaceae|g__Natrinema	0	0	0	0	0	0	0	0	1	0	0	1	1	0	1	1	0	0	0	1	0	5	1	0	1	1	0	0	0	0	0	0	0	0	0	2	0	0	0	0
Natronobacterium	d__Archaea|p__Euryarchaeota|c__Halobacteria|o__Halobacteriales|f__Halobacteriaceae|g__Natronobacterium	0	0	0	0	0	0	0	0	0	0	0	1	0	0	0	0	0	0	0	0	0	0	0	0	0	0	0	0	0	1	0	0	0	0	0	0	0	0	0	0
Natronococcus	d__Archaea|p__Euryarchaeota|c__Halobacteria|o__Halobacteriales|f__Halobacteriaceae|g__Natronococcus	0	0	0	0	0	0	0	0	0	0	0	0	1	0	1	0	0	0	0	0	0	0	0	0	0	24	0	0	0	0	1	1	102	0	0	11	1	0	0	0
Natronomonas	d__Archaea|p__Euryarchaeota|c__Halobacteria|o__Halobacteriales|f__Halobacteriaceae|g__Natronomonas	1	0	0	0	0	0	2	2	0	0	0	1	0	0	0	0	0	8	1	0	0	0	0	0	1	2	0	0	0	0	9	0	0	0	0	1	1	0	0	0
Salinarchaeum	d__Archaea|p__Euryarchaeota|c__Halobacteria|o__Halobacteriales|f__Halobacteriaceae|g__Salinarchaeum	0	0	0	0	0	0	0	0	0	0	0	0	0	0	0	0	0	0	0	0	0	0	0	0	0	0	0	0	0	0	1	0	0	0	0	0	0	0	0	0
Methanobacterium	d__Archaea|p__Euryarchaeota|c__Methanobacteria|o__Methanobacteriales|f__Methanobacteriaceae|g__Methanobacterium	5	0	0	0	0	0	0	0	0	0	0	0	0	0	0	0	0	0	0	0	0	0	0	0	1	1	0	0	0	0	0	0	1	0	0	0	0	0	0	0
Methanobrevibacter	d__Archaea|p__Euryarchaeota|c__Methanobacteria|o__Methanobacteriales|f__Methanobacteriaceae|g__Methanobrevibacter	1	3	0	9	0	3	5	7	0	2	19	1	1	0	2	2	3	0	0	2	48	1	1	4	23	1	0	1248	6	3	1	4	552	11	1065	5131	46	1	1	10
Methanosphaera	d__Archaea|p__Euryarchaeota|c__Methanobacteria|o__Methanobacteriales|f__Methanobacteriaceae|g__Methanosphaera	0	0	0	0	0	0	0	0	0	0	0	0	0	0	0	0	0	0	0	0	0	0	0	0	0	0	0	0	0	0	0	0	4	0	0	0	28	0	0	0
Methanothermobacter	d__Archaea|p__Euryarchaeota|c__Methanobacteria|o__Methanobacteriales|f__Methanobacteriaceae|g__Methanothermobacter	0	0	0	1	0	0	0	0	0	0	0	0	0	0	0	0	0	0	0	0	0	0	0	0	0	0	0	0	0	0	0	0	0	0	0	0	0	0	0	0
Methanothermus	d__Archaea|p__Euryarchaeota|c__Methanobacteria|o__Methanobacteriales|f__Methanothermaceae|g__Methanothermus	0	0	0	0	0	0	0	0	0	0	0	0	0	0	0	0	0	0	0	0	0	0	0	0	0	0	0	0	0	0	0	0	0	0	0	1	0	0	0	0
Methanocaldococcus	d__Archaea|p__Euryarchaeota|c__Methanococci|o__Methanococcales|f__Methanocaldococcaceae|g__Methanocaldococcus	0	0	1	1	0	0	0	2	0	0	0	0	0	0	0	0	0	0	0	0	1	4	0	0	1	0	0	2	0	0	1	0	0	0	0	0	0	0	0	0
Methanococcus	d__Archaea|p__Euryarchaeota|c__Methanococci|o__Methanococcales|f__Methanococcaceae|g__Methanococcus	17	2	3	1	0	2	11	7	1	3	188	10	2	1	0	4	1	17	0	0	2	12	19	6	8	1	2	6	4	3	0	1	0	3	2	0	3	0	1	1
Methanothermococcus	d__Archaea|p__Euryarchaeota|c__Methanococci|o__Methanococcales|f__Methanococcaceae|g__Methanothermococcus	0	0	0	0	0	0	0	0	0	0	0	0	0	0	0	0	0	0	0	1	0	0	0	0	0	0	0	0	2	0	0	0	0	0	0	0	0	1	0	0
Methanocella	d__Archaea|p__Euryarchaeota|c__Methanomicrobia|o__Methanocellales|f__Methanocellaceae|g__Methanocella	5	1	8	10	1	1	1	2	1	3	0	0	7	3	1	2	9	2	7	7	3	3	2	4	0	3	1	7	12	3	0	0	0	9	1	2	0	0	1	0
Methanocorpusculum	d__Archaea|p__Euryarchaeota|c__Methanomicrobia|o__Methanomicrobiales|f__Methanocorpusculaceae|g__Methanocorpusculum	13	7	32	12	10	0	101	27	16	20	1	0	50	12	11	19	5	85	80	18	2	6	15	27	29	1	38	19	65	3	0	3	5	5	3	1	6	2	21	2
Methanoculleus	d__Archaea|p__Euryarchaeota|c__Methanomicrobia|o__Methanomicrobiales|f__Methanomicrobiaceae|g__Methanoculleus	0	0	0	0	0	0	0	1	0	0	0	0	0	0	0	6	0	1	0	0	0	0	0	0	0	0	0	0	0	0	0	0	0	0	0	0	0	0	0	0
Methanoplanus	d__Archaea|p__Euryarchaeota|c__Methanomicrobia|o__Methanomicrobiales|f__Methanomicrobiaceae|g__Methanoplanus	0	0	0	0	0	0	3	0	0	0	0	25	5	0	3	0	2	0	0	4	51	1	0	0	0	16	0	0	0	0	18	6	0	0	0	23	2	1	0	1
Methanoregula	d__Archaea|p__Euryarchaeota|c__Methanomicrobia|o__Methanomicrobiales|f__Methanoregulaceae|g__Methanoregula	0	0	0	0	0	0	2	1	0	0	0	2	3	0	3	0	1	0	2	2	0	1	0	6	0	2	0	0	3	1	2	1	0	0	0	1	0	1	0	1
Methanosphaerula	d__Archaea|p__Euryarchaeota|c__Methanomicrobia|o__Methanomicrobiales|f__Methanoregulaceae|g__Methanosphaerula	1	0	0	0	0	0	0	0	0	0	0	2	1	0	1	0	0	0	0	0	1	0	0	0	0	0	0	1	1	0	0	0	0	0	0	0	0	0	0	0
Methanospirillum	d__Archaea|p__Euryarchaeota|c__Methanomicrobia|o__Methanomicrobiales|f__Methanospirillaceae|g__Methanospirillum	0	2	0	0	0	0	0	11	0	0	0	0	0	0	0	0	0	0	0	0	0	1	0	0	0	0	0	2	1	0	0	1	0	1	0	0	0	0	0	0
Methanosaeta	d__Archaea|p__Euryarchaeota|c__Methanomicrobia|o__Methanosarcinales|f__Methanosaetaceae|g__Methanosaeta	0	0	1	0	0	1	0	0	2	0	1	0	5	1	0	1	0	2	3	0	0	1	2	1	3	0	8	0	1	2	3	0	1	0	6	2	0	2	2	1
Methanococcoides	d__Archaea|p__Euryarchaeota|c__Methanomicrobia|o__Methanosarcinales|f__Methanosarcinaceae|g__Methanococcoides	0	0	0	0	0	0	0	0	0	0	0	0	0	0	0	0	0	0	0	0	0	0	0	0	0	0	0	0	0	0	0	0	0	0	0	1	0	0	0	0
Methanohalobium	d__Archaea|p__Euryarchaeota|c__Methanomicrobia|o__Methanosarcinales|f__Methanosarcinaceae|g__Methanohalobium	0	0	0	1	1	0	9	0	0	2	0	0	0	0	0	1	1	0	0	0	0	0	0	0	0	1	0	0	0	0	0	0	0	0	0	1	0	0	0	0
Methanohalophilus	d__Archaea|p__Euryarchaeota|c__Methanomicrobia|o__Methanosarcinales|f__Methanosarcinaceae|g__Methanohalophilus	3	0	0	0	0	0	0	0	1	0	4	0	0	0	0	0	2	0	0	0	0	0	0	0	0	0	0	0	0	0	0	2	1	0	0	0	0	0	0	0
Methanolobus	d__Archaea|p__Euryarchaeota|c__Methanomicrobia|o__Methanosarcinales|f__Methanosarcinaceae|g__Methanolobus	1	0	0	0	1	0	1	0	0	0	0	1	2	0	0	0	1	1	0	0	0	0	0	1	0	0	1	0	1	0	0	1	0	9	0	0	0	0	0	0
Methanomethylovorans	d__Archaea|p__Euryarchaeota|c__Methanomicrobia|o__Methanosarcinales|f__Methanosarcinaceae|g__Methanomethylovorans	0	0	0	0	0	0	0	0	0	0	0	0	0	0	0	0	1	0	0	0	1	0	0	1	0	0	3	0	0	1	26	42	0	0	0	9	0	0	0	0
Methanosalsum	d__Archaea|p__Euryarchaeota|c__Methanomicrobia|o__Methanosarcinales|f__Methanosarcinaceae|g__Methanosalsum	3	0	3	0	0	0	3	12	17	0	0	0	0	0	0	0	0	0	0	0	1	0	0	0	4	1	1	0	0	0	0	0	0	0	1	0	0	1	0	0
Methanosarcina	d__Archaea|p__Euryarchaeota|c__Methanomicrobia|o__Methanosarcinales|f__Methanosarcinaceae|g__Methanosarcina	7	0	3	16	0	3	0	0	0	5	1	1	1	0	3	1	2	0	0	2	1	2	0	4	12	2	3	4	1	1	2	0	2	7	0	2	4	1	0	2
Methanopyrus	d__Archaea|p__Euryarchaeota|c__Methanopyri|o__Methanopyrales|f__Methanopyraceae|g__Methanopyrus	2	0	0	0	0	0	0	0	0	0	0	0	0	0	0	7	2	0	0	0	5	2	1	0	0	0	0	0	1	0	0	1	0	0	0	0	10	0	0	0
Pyrococcus	d__Archaea|p__Euryarchaeota|c__Thermococci|o__Thermococcales|f__Thermococcaceae|g__Pyrococcus	0	0	0	0	0	0	0	0	0	0	0	0	0	0	0	0	0	0	0	0	0	0	0	0	0	0	0	0	0	0	0	0	2	0	0	0	0	0	0	0
Thermococcus	d__Archaea|p__Euryarchaeota|c__Thermococci|o__Thermococcales|f__Thermococcaceae|g__Thermococcus	2	0	0	0	1	1	4	2	1	1	3	2	2	0	7	2	1	12	0	0	0	1	1	1	1	0	0	0	2	0	2	1	0	0	0	1	0	0	1	0
Methanomassiliicoccus	d__Archaea|p__Euryarchaeota|c__Thermoplasmata|f__Methanomassiliicoccaceae|g__Methanomassiliicoccus	1	0	0	0	0	0	0	0	0	0	0	1	1	0	0	0	0	0	1	0	0	0	0	0	1	0	0	1	5	0	0	0	0	3	0	0	0	0	0	0
Ferroplasma	d__Archaea|p__Euryarchaeota|c__Thermoplasmata|o__Thermoplasmatales|f__Ferroplasmaceae|g__Ferroplasma	0	0	0	0	0	0	0	0	0	2	0	0	0	0	0	0	0	0	0	0	0	0	0	0	0	0	0	0	0	0	0	0	0	0	0	0	0	0	0	0
Thermoplasma	d__Archaea|p__Euryarchaeota|c__Thermoplasmata|o__Thermoplasmatales|f__Thermoplasmataceae|g__Thermoplasma	0	0	0	0	0	0	0	0	0	0	0	0	0	0	0	0	0	0	0	0	0	0	0	0	0	1	0	0	0	0	4	1	0	0	0	0	0	0	0	0
Aciduliprofundum	d__Archaea|p__Euryarchaeota|g__Aciduliprofundum	0	0	0	0	0	0	0	0	0	2	0	0	0	0	0	0	0	0	0	0	0	0	0	1	0	0	0	1	3	0	0	0	1	0	1	0	0	0	0	0
Candidatus_Methanomethylophilus	d__Archaea|p__Euryarchaeota|g__Candidatus_Methanomethylophilus	9	0	2	1	0	0	0	0	0	4	0	1	3	0	7	0	6	0	0	0	0	8	1	0	2	3	0	2	1	0	1	4	0	2	0	0	1	0	3	0
Candidatus_Caldiarchaeum	d__Archaea|p__Thaumarchaeota|g__Candidatus_Caldiarchaeum	0	0	0	1	0	0	0	0	0	0	0	0	0	0	0	0	0	0	0	0	0	0	0	0	0	0	0	0	0	0	0	0	0	0	0	0	0	0	0	0
Nitrosopumilus	d__Archaea|p__Thaumarchaeota|o__Nitrosopumilales|f__Nitrosopumilaceae|g__Nitrosopumilus	1	0	0	0	0	1	0	0	0	2	0	0	1	0	0	0	0	0	0	0	0	0	0	0	0	0	0	0	0	0	0	0	0	0	2	0	12	0	1	0
Candidatus_Methylomirabilis	d__Bacteria|g__Candidatus_Methylomirabilis	0	6	3	0	8	3	11	5	4	4	3	30	12	5	8	6	2	5	4	1	0	3	3	1	5	10	11	11	3	7	3	8	2	1	2	2	2	5	5	1
Thermobaculum	d__Bacteria|g__Thermobaculum	0	0	0	0	1	0	0	0	0	3	0	0	2	1	1	0	0	0	0	0	0	0	0	0	0	9	0	0	0	0	0	0	0	0	1	13	0	0	0	0
Acidobacterium	d__Bacteria|p__Acidobacteria|c__Acidobacteriia|o__Acidobacteriales|f__Acidobacteriaceae|g__Acidobacterium	14	2	1	2	4	0	3	5	4	3	1	29	1	2	4	3	5	4	0	1	5	6	1	6	4	14	5	10	8	1	12	28	2	4	10	4	1	6	0	6
Candidatus_Koribacter	d__Bacteria|p__Acidobacteria|c__Acidobacteriia|o__Acidobacteriales|f__Acidobacteriaceae|g__Candidatus_Koribacter	30	19	6	9	1	2	13	1	0	15	5	10	1	4	3	4	29	2	3	10	55	25	4	14	10	17	16	8	22	7	9	10	6	40	24	29	8	11	17	25
Granulicella	d__Bacteria|p__Acidobacteria|c__Acidobacteriia|o__Acidobacteriales|f__Acidobacteriaceae|g__Granulicella	4	7	3	5	6	0	1	12	2	13	0	4	2	15	5	11	8	2	0	15	4	20	11	20	26	6	5	8	24	0	7	1	3	1	1	4	1	12	4	0
Terriglobus	d__Bacteria|p__Acidobacteria|c__Acidobacteriia|o__Acidobacteriales|f__Acidobacteriaceae|g__Terriglobus	2	2	3	1	4	0	3	3	6	4	0	5	11	8	1	12	6	1	7	2	3	12	1	10	4	5	2	5	11	4	18	0	5	10	22	5	3	16	4	9
Candidatus_Solibacter	d__Bacteria|p__Acidobacteria|c__Solibacteres|o__Solibacterales|f__Solibacteraceae|g__Candidatus_Solibacter	10	9	0	1	1	0	6	20	11	6	3	6	3	0	11	4	12	0	0	2	4	3	1	2	2	9	3	52	6	3	3	1	7	13	8	1	1	11	8	9
Candidatus_Chloracidobacterium	d__Bacteria|p__Acidobacteria|g__Candidatus_Chloracidobacterium	5	0	4	12	1	2	5	2	0	11	0	18	2	0	7	12	5	0	1	0	3	12	3	6	11	13	4	8	4	3	3	7	5	8	3	2	3	3	5	16
Acidimicrobium	d__Bacteria|p__Actinobacteria|c__Actinobacteria|o__Acidimicrobiales|f__Acidimicrobiaceae|g__Acidimicrobium	3	1	0	1	0	1	2	0	2	7	0	7	0	0	1	0	0	0	1	1	1	2	0	7	7	8	1	1	7	1	2	0	1	0	1	0	1	2	1	0
Ilumatobacter	d__Bacteria|p__Actinobacteria|c__Actinobacteria|o__Acidimicrobiales|f__Acidimicrobiaceae|g__Ilumatobacter	2	1	2	1	5	1	0	1	2	11	0	6	3	1	2	3	4	2	2	2	11	4	0	6	4	5	33	5	10	2	28	15	1	0	74	12	1	9	0	12
Acidothermus	d__Bacteria|p__Actinobacteria|c__Actinobacteria|o__Actinomycetales|f__Acidothermaceae|g__Acidothermus	2	2	0	0	1	0	0	0	0	0	0	0	3	0	5	0	0	0	0	0	1	1	0	0	0	1	0	2	1	0	0	0	1	0	1	0	0	5	3	3
Arcanobacterium	d__Bacteria|p__Actinobacteria|c__Actinobacteria|o__Actinomycetales|f__Actinomycetaceae|g__Arcanobacterium	7	6	0	2	0	3	8	0	1	0	6	0	0	3	1	3	1	1	0	1	2	2	2	2	0	3	2	2	0	3	1	1	0	1	1	2	14	1	4	5
Mobiluncus	d__Bacteria|p__Actinobacteria|c__Actinobacteria|o__Actinomycetales|f__Actinomycetaceae|g__Mobiluncus	70	28	22	34	10	2	75	3	8	31	8	43	53	17	37	8	52	9	28	24	8	113	16	60	61	10	33	32	87	27	29	10	12	64	11	13	130	22	68	45
Beutenbergia	d__Bacteria|p__Actinobacteria|c__Actinobacteria|o__Actinomycetales|f__Beutenbergiaceae|g__Beutenbergia	4	0	0	0	2	0	16	2	2	2	1	37	0	1	0	1	3	0	4	0	3	0	0	0	1	6	0	1	8	0	3	0	0	0	0	2	0	5	0	4
Catenulispora	d__Bacteria|p__Actinobacteria|c__Actinobacteria|o__Actinomycetales|f__Catenulisporaceae|g__Catenulispora	6	17	5	7	6	3	12	2	2	12	1	17	7	13	8	12	15	1	6	6	1	23	3	8	2	5	2	10	39	8	6	3	3	6	4	7	7	7	7	6
Cellulomonas	d__Bacteria|p__Actinobacteria|c__Actinobacteria|o__Actinomycetales|f__Cellulomonadaceae|g__Cellulomonas	23	3	1	4	4	2	6	1	2	17	12	27	10	6	12	12	10	2	0	11	8	14	2	4	6	24	3	9	14	2	4	5	4	12	0	17	6	11	4	20
Corynebacterium	d__Bacteria|p__Actinobacteria|c__Actinobacteria|o__Actinomycetales|f__Corynebacteriaceae|g__Corynebacterium	85	31	59	68	96	80	139	35	35	103	166	101	116	57	83	128	201	83	68	124	83	70	39	90	89	294	261	77	158	170	44	37	78	530	177	213	104	136	60	217
Brachybacterium	d__Bacteria|p__Actinobacteria|c__Actinobacteria|o__Actinomycetales|f__Dermabacteraceae|g__Brachybacterium	1	3	3	3	0	0	6	0	1	2	5	7	4	0	3	2	4	0	3	1	6	1	1	8	1	11	3	2	5	0	3	4	2	0	1	5	0	2	2	7
Kytococcus	d__Bacteria|p__Actinobacteria|c__Actinobacteria|o__Actinomycetales|f__Dermacoccaceae|g__Kytococcus	17	1	1	1	1	1	3	0	0	11	4	2	8	2	1	6	8	0	6	0	1	0	0	1	1	5	6	2	8	1	4	3	5	8	2	3	1	8	3	5
Frankia	d__Bacteria|p__Actinobacteria|c__Actinobacteria|o__Actinomycetales|f__Frankiaceae|g__Frankia	37	8	5	2	6	2	19	2	0	21	0	67	7	6	24	3	13	7	5	8	2	6	3	11	13	10	2	9	12	4	15	7	8	9	7	10	2	9	3	6
Blastococcus	d__Bacteria|p__Actinobacteria|c__Actinobacteria|o__Actinomycetales|f__Geodermatophilaceae|g__Blastococcus	4	1	5	5	1	0	6	3	2	6	1	2	3	0	3	1	7	0	0	1	4	4	0	2	3	2	1	3	2	1	3	1	2	5	2	2	0	4	7	8
Geodermatophilus	d__Bacteria|p__Actinobacteria|c__Actinobacteria|o__Actinomycetales|f__Geodermatophilaceae|g__Geodermatophilus	0	3	3	2	1	0	2	0	1	2	0	1	0	0	5	1	5	0	0	1	0	2	0	1	1	0	1	0	1	0	2	1	0	1	0	0	0	2	1	0
Modestobacter	d__Bacteria|p__Actinobacteria|c__Actinobacteria|o__Actinomycetales|f__Geodermatophilaceae|g__Modestobacter	0	1	0	0	1	0	0	6	6	2	0	2	1	0	3	0	2	1	0	2	1	0	0	0	2	0	3	4	1	0	3	2	1	1	0	1	0	0	0	0
Stackebrandtia	d__Bacteria|p__Actinobacteria|c__Actinobacteria|o__Actinomycetales|f__Glycomycetaceae|g__Stackebrandtia	2	2	0	5	3	3	2	1	0	2	0	3	3	3	0	1	1	6	2	2	2	0	0	9	0	8	1	6	15	1	2	1	0	1	2	4	3	1	0	0
Gordonia	d__Bacteria|p__Actinobacteria|c__Actinobacteria|o__Actinomycetales|f__Gordoniaceae|g__Gordonia	6	2	5	3	80	0	2	7	5	6	4	38	4	1	2	3	11	2	2	0	16	0	4	1	0	41	19	2	5	1	38	44	89	16	29	16	4	72	1	19
Intrasporangium	d__Bacteria|p__Actinobacteria|c__Actinobacteria|o__Actinomycetales|f__Intrasporangiaceae|g__Intrasporangium	0	1	3	0	2	0	1	2	0	2	0	7	0	0	0	8	2	1	0	0	2	7	1	7	9	4	2	3	5	0	0	2	3	0	0	1	0	0	2	3
Jonesia	d__Bacteria|p__Actinobacteria|c__Actinobacteria|o__Actinomycetales|f__Jonesiaceae|g__Jonesia	0	1	2	1	1	0	2	0	0	7	0	0	1	0	2	0	0	1	0	0	0	0	3	0	2	1	0	2	0	1	1	1	0	3	1	8	1	1	2	7
Kineococcus	d__Bacteria|p__Actinobacteria|c__Actinobacteria|o__Actinomycetales|f__Kineosporiaceae|g__Kineococcus	17	3	4	1	1	2	7	0	0	4	1	1	2	0	1	0	5	0	0	0	6	1	1	4	7	6	5	2	8	1	1	3	1	9	1	3	2	5	11	12
Clavibacter	d__Bacteria|p__Actinobacteria|c__Actinobacteria|o__Actinomycetales|f__Microbacteriaceae|g__Clavibacter	338	160	1	6	12	5	18	2	2	17	2	55	8	3	29	14	11	2	4	13	2	16	2	13	14	21	8	12	28	3	3	6	3	11	10	10	7	17	10	6
Leifsonia	d__Bacteria|p__Actinobacteria|c__Actinobacteria|o__Actinomycetales|f__Microbacteriaceae|g__Leifsonia	2	1	1	1	1	1	1	2	5	2	0	7	1	3	0	2	1	1	0	2	5	3	0	0	3	6	5	3	3	1	2	0	1	10	2	3	4	1	1	2
Microbacterium	d__Bacteria|p__Actinobacteria|c__Actinobacteria|o__Actinomycetales|f__Microbacteriaceae|g__Microbacterium	12	1	1	1	0	0	5	3	12	1	2	29	4	0	2	3	3	1	0	6	7	1	1	1	4	4	2	4	6	1	7	5	0	3	6	4	1	8	3	20
Arthrobacter	d__Bacteria|p__Actinobacteria|c__Actinobacteria|o__Actinomycetales|f__Micrococcaceae|g__Arthrobacter	44	12	13	15	118	2	30	30	30	29	10	115	30	13	21	17	32	25	25	13	40	21	7	20	18	20	46	24	36	7	86	23	93	43	26	35	7	79	24	19
Kocuria	d__Bacteria|p__Actinobacteria|c__Actinobacteria|o__Actinomycetales|f__Micrococcaceae|g__Kocuria	16	1	2	3	4	0	2	1	0	2	5	10	10	5	3	4	5	0	2	3	8	2	6	8	2	21	6	10	20	1	8	5	3	3	4	8	1	13	5	6
Micrococcus	d__Bacteria|p__Actinobacteria|c__Actinobacteria|o__Actinomycetales|f__Micrococcaceae|g__Micrococcus	3	2	0	5	6	1	6	1	2	4	0	0	8	1	5	2	3	0	2	0	5	4	5	13	3	10	5	4	4	0	0	4	5	8	4	4	1	5	1	7
Renibacterium	d__Bacteria|p__Actinobacteria|c__Actinobacteria|o__Actinomycetales|f__Micrococcaceae|g__Renibacterium	1	1	0	0	0	0	0	0	0	0	0	1	0	0	0	0	0	0	0	0	0	0	0	0	0	8	0	0	3	0	2	0	0	0	0	0	0	0	2	0
Rothia	d__Bacteria|p__Actinobacteria|c__Actinobacteria|o__Actinomycetales|f__Micrococcaceae|g__Rothia	340	70	33	19	9	32	6	1	2	21	281	41	67	25	19	223	132	13	7	10	414	107	26	92	13	264	67	249	154	51	49	229	7	24	8	237	39	72	11	59
Actinoplanes	d__Bacteria|p__Actinobacteria|c__Actinobacteria|o__Actinomycetales|f__Micromonosporaceae|g__Actinoplanes	8	11	9	11	2	3	22	8	7	24	3	41	8	7	9	12	28	6	1	25	6	48	10	9	20	10	2	11	28	11	11	4	12	15	7	11	7	17	12	16
Micromonospora	d__Bacteria|p__Actinobacteria|c__Actinobacteria|o__Actinomycetales|f__Micromonosporaceae|g__Micromonospora	4	1	0	4	10	0	11	24	16	8	9	19	3	8	1	16	11	0	0	56	0	8	1	6	1	4	1	10	11	0	1	2	1	14	1	10	3	16	4	8
Salinispora	d__Bacteria|p__Actinobacteria|c__Actinobacteria|o__Actinomycetales|f__Micromonosporaceae|g__Salinispora	11	2	1	24	2	4	8	4	2	5	3	38	9	1	2	5	32	3	3	4	40	24	1	15	30	13	8	4	16	0	1	10	18	39	0	7	38	11	13	1
Verrucosispora	d__Bacteria|p__Actinobacteria|c__Actinobacteria|o__Actinomycetales|f__Micromonosporaceae|g__Verrucosispora	2	6	1	1	1	0	0	1	2	1	1	4	2	0	3	2	1	0	0	2	3	2	0	5	6	5	3	4	6	0	5	1	0	4	0	4	0	6	2	3
Amycolicicoccus	d__Bacteria|p__Actinobacteria|c__Actinobacteria|o__Actinomycetales|f__Mycobacteriaceae|g__Amycolicicoccus	2	1	0	0	0	0	0	27	7	0	0	0	1	1	41	0	0	0	0	0	0	4	1	1	0	0	2	1	0	0	0	0	0	0	0	0	0	1	0	0
Mycobacterium	d__Bacteria|p__Actinobacteria|c__Actinobacteria|o__Actinomycetales|f__Mycobacteriaceae|g__Mycobacterium	73	21	29	40	17	17	60	89	64	74	6	115	75	39	72	42	54	39	32	80	36	63	23	56	57	81	32	61	90	20	18	18	36	61	10	30	12	44	34	40
Nakamurella	d__Bacteria|p__Actinobacteria|c__Actinobacteria|o__Actinomycetales|f__Nakamurellaceae|g__Nakamurella	1	0	0	1	0	0	1	9	20	6	4	0	0	1	1	7	3	3	0	0	3	0	1	1	0	4	0	1	3	0	3	0	0	0	0	1	1	5	0	6
Nocardia	d__Bacteria|p__Actinobacteria|c__Actinobacteria|o__Actinomycetales|f__Nocardiaceae|g__Nocardia	17	3	1	22	12	3	27	2	0	17	4	49	1	6	17	4	10	4	4	25	2	3	1	12	6	13	10	15	31	3	11	4	5	13	4	3	3	16	8	6
Rhodococcus	d__Bacteria|p__Actinobacteria|c__Actinobacteria|o__Actinomycetales|f__Nocardiaceae|g__Rhodococcus	21	9	13	5	4	5	23	29	10	33	14	54	17	11	38	35	45	8	2	11	10	25	11	14	40	20	9	33	51	4	15	30	9	27	17	13	4	20	13	3
Kribbella	d__Bacteria|p__Actinobacteria|c__Actinobacteria|o__Actinomycetales|f__Nocardioidaceae|g__Kribbella	1	0	0	2	0	0	0	21	24	1	0	1	0	0	3	1	2	0	5	0	2	0	0	0	0	0	0	5	2	1	1	2	2	1	0	0	0	1	0	1
Nocardioides	d__Bacteria|p__Actinobacteria|c__Actinobacteria|o__Actinomycetales|f__Nocardioidaceae|g__Nocardioides	11	2	1	20	1	2	4	4	11	3	0	27	7	1	6	44	2	3	6	10	3	0	1	5	26	1	7	2	9	1	4	3	6	2	3	3	1	3	1	3
Nocardiopsis	d__Bacteria|p__Actinobacteria|c__Actinobacteria|o__Actinomycetales|f__Nocardiopsaceae|g__Nocardiopsis	17	0	1	3	5	2	2	1	1	2	2	14	2	3	2	6	6	3	0	2	3	5	5	11	7	4	10	5	8	3	8	13	5	5	0	1	0	7	10	5
Thermobifida	d__Bacteria|p__Actinobacteria|c__Actinobacteria|o__Actinomycetales|f__Nocardiopsaceae|g__Thermobifida	2	0	0	14	2	0	0	1	0	7	0	0	1	0	1	0	7	0	0	2	0	2	0	18	3	15	0	24	46	0	2	1	1	3	0	0	0	4	1	0
Isoptericola	d__Bacteria|p__Actinobacteria|c__Actinobacteria|o__Actinomycetales|f__Promicromonosporaceae|g__Isoptericola	2	0	1	0	1	0	3	0	1	7	0	6	1	0	2	1	5	0	0	3	2	5	2	9	5	14	1	1	3	0	0	1	1	8	0	2	9	3	3	3
Xylanimonas	d__Bacteria|p__Actinobacteria|c__Actinobacteria|o__Actinomycetales|f__Promicromonosporaceae|g__Xylanimonas	5	2	3	2	2	0	2	0	1	10	2	6	7	2	4	3	18	0	2	3	4	5	2	0	7	16	5	5	2	0	5	2	0	22	1	4	1	5	5	8
Microlunatus	d__Bacteria|p__Actinobacteria|c__Actinobacteria|o__Actinomycetales|f__Propionibacteriaceae|g__Microlunatus	2	0	1	2	0	0	0	25	10	1	0	0	0	0	0	0	4	1	0	0	2	3	0	0	0	3	1	1	7	0	0	0	0	3	1	14	0	0	1	4
Propionibacterium	d__Bacteria|p__Actinobacteria|c__Actinobacteria|o__Actinomycetales|f__Propionibacteriaceae|g__Propionibacterium	32	20	29	33	12	53	53	11	7	30	80	67	32	21	20	41	44	12	26	72	51	37	29	75	47	113	48	31	61	33	22	34	18	73	17	51	25	76	24	119
Actinosynnema	d__Bacteria|p__Actinobacteria|c__Actinobacteria|o__Actinomycetales|f__Pseudonocardiaceae|g__Actinosynnema	9	0	0	1	3	0	4	2	5	1	0	5	3	9	4	4	4	1	2	29	0	4	2	4	6	16	0	2	4	0	2	3	1	4	1	6	3	5	1	2
Amycolatopsis	d__Bacteria|p__Actinobacteria|c__Actinobacteria|o__Actinomycetales|f__Pseudonocardiaceae|g__Amycolatopsis	20	3	1	3	0	0	4	25	16	9	0	10	9	8	20	16	17	4	2	3	0	0	1	7	4	5	3	4	10	3	2	10	4	8	3	7	3	7	3	0
Pseudonocardia	d__Bacteria|p__Actinobacteria|c__Actinobacteria|o__Actinomycetales|f__Pseudonocardiaceae|g__Pseudonocardia	0	2	0	5	3	0	1	40	47	4	0	5	0	2	0	3	0	0	0	0	3	2	3	4	1	4	0	3	9	1	1	1	1	0	0	1	0	3	0	0
Saccharomonospora	d__Bacteria|p__Actinobacteria|c__Actinobacteria|o__Actinomycetales|f__Pseudonocardiaceae|g__Saccharomonospora	1	2	0	0	0	0	0	1	0	0	0	0	0	0	1	0	2	0	0	2	0	2	2	0	0	0	0	1	1	2	0	0	0	6	0	0	2	0	0	0
Saccharopolyspora	d__Bacteria|p__Actinobacteria|c__Actinobacteria|o__Actinomycetales|f__Pseudonocardiaceae|g__Saccharopolyspora	3	9	5	6	0	0	7	5	1	4	1	10	1	9	1	12	3	2	0	36	1	14	5	7	17	2	1	5	8	2	1	1	3	2	6	4	0	5	5	2
Saccharothrix	d__Bacteria|p__Actinobacteria|c__Actinobacteria|o__Actinomycetales|f__Pseudonocardiaceae|g__Saccharothrix	4	1	2	0	0	0	1	2	2	1	0	11	1	4	0	0	5	1	2	0	0	2	1	3	3	3	4	5	8	3	1	2	0	1	3	6	0	8	0	1
Thermobispora	d__Bacteria|p__Actinobacteria|c__Actinobacteria|o__Actinomycetales|f__Pseudonocardiaceae|g__Thermobispora	10	0	1	1	4	1	5	0	1	1	0	13	1	1	8	1	5	1	4	0	2	2	1	2	0	4	5	3	13	0	2	3	0	1	3	4	1	7	4	1
Sanguibacter	d__Bacteria|p__Actinobacteria|c__Actinobacteria|o__Actinomycetales|f__Sanguibacteraceae|g__Sanguibacter	15	0	4	5	0	1	0	2	1	8	1	8	0	3	3	1	1	0	2	1	0	4	3	4	2	3	1	9	4	1	3	3	0	2	6	1	7	3	0	8
Segniliparus	d__Bacteria|p__Actinobacteria|c__Actinobacteria|o__Actinomycetales|f__Segniliparaceae|g__Segniliparus	12	0	0	4	0	2	7	1	0	8	0	14	0	0	8	0	2	4	3	1	0	2	2	2	4	8	0	1	3	0	0	3	1	1	1	5	4	3	1	0
Kitasatospora	d__Bacteria|p__Actinobacteria|c__Actinobacteria|o__Actinomycetales|f__Streptomycetaceae|g__Kitasatospora	10	1	1	1	1	1	12	0	0	8	1	7	8	2	7	2	21	1	7	0	1	10	0	9	4	1	2	4	24	1	3	0	1	6	3	1	4	3	15	10
Streptomyces	d__Bacteria|p__Actinobacteria|c__Actinobacteria|o__Actinomycetales|f__Streptomycetaceae|g__Streptomyces	134	66	54	71	163	49	85	93	81	137	28	292	98	70	101	138	116	94	133	252	68	153	43	57	92	164	82	62	145	47	122	85	151	99	125	76	25	119	51	81
Streptosporangium	d__Bacteria|p__Actinobacteria|c__Actinobacteria|o__Actinomycetales|f__Streptosporangiaceae|g__Streptosporangium	9	4	1	5	0	1	2	3	2	9	0	9	1	4	9	4	4	0	1	3	3	1	1	4	3	4	0	7	9	2	3	0	2	20	3	8	0	7	8	2
Thermomonospora	d__Bacteria|p__Actinobacteria|c__Actinobacteria|o__Actinomycetales|f__Thermomonosporaceae|g__Thermomonospora	7	0	1	8	2	4	1	2	0	5	1	1	3	9	2	4	1	3	12	20	4	4	2	5	3	14	4	12	3	4	0	3	1	0	2	0	12	6	5	5
Tsukamurella	d__Bacteria|p__Actinobacteria|c__Actinobacteria|o__Actinomycetales|f__Tsukamurellaceae|g__Tsukamurella	1	0	1	0	2	0	2	2	1	7	0	1	4	1	3	0	11	0	0	3	0	2	0	7	1	9	0	0	16	3	2	1	0	11	1	2	1	1	2	3
Tropheryma	d__Bacteria|p__Actinobacteria|c__Actinobacteria|o__Actinomycetales|g__Tropheryma	0	0	0	0	0	0	0	2	0	0	0	3	0	0	0	0	1	0	0	0	0	0	0	0	0	0	0	0	1	0	0	0	0	0	0	0	0	0	0	0
Bifidobacterium	d__Bacteria|p__Actinobacteria|c__Actinobacteria|o__Bifidobacteriales|f__Bifidobacteriaceae|g__Bifidobacterium	4703	5949	7895	8303	13398	7434	6305	234	4533	6227	13528	6847	22398	2291	3112	16533	59370	7529	10382	27651	4232	7568	6557	15165	2334	32860	91410	5476	5187	25610	2443	2272	2904	141264	2997	4376	8945	5491	6901	16843
Gardnerella	d__Bacteria|p__Actinobacteria|c__Actinobacteria|o__Bifidobacteriales|f__Bifidobacteriaceae|g__Gardnerella	5	8	5	12	1	1	2	0	5	2	8	267	14	0	1	3	14	0	1	0	1	18	9	6	7	1	2	12	9	5	2	0	1	44	0	1	1	1	1	0
Adlercreutzia	d__Bacteria|p__Actinobacteria|c__Actinobacteria|o__Coriobacteriales|f__Coriobacteriaceae|g__Adlercreutzia	734	12265	591	4683	23	11	50	9	6	788	12	7094	10609	4129	1732	46	8747	24	37	62	2632	1575	20	1295	1713	1066	54	944	682	44	175	52	545	4597	1494	60	1463	6903	116	53
Atopobium	d__Bacteria|p__Actinobacteria|c__Actinobacteria|o__Coriobacteriales|f__Coriobacteriaceae|g__Atopobium	19	8	12	25	14	44	18	2	2	6	69	4	11	6	28	90	21	2	0	4	44	22	13	23	9	83	14	17	8	32	15	37	15	16	5	20	168	22	18	68
Coriobacterium	d__Bacteria|p__Actinobacteria|c__Actinobacteria|o__Coriobacteriales|f__Coriobacteriaceae|g__Coriobacterium	17	8	25	31	6	14	9	1	2	30	8	27	4	5	30	61	55	1	2	3	70	66	3	108	62	197	61	69	31	2	18	36	26	45	9	37	111	167	15	19
Cryptobacterium	d__Bacteria|p__Actinobacteria|c__Actinobacteria|o__Coriobacteriales|f__Coriobacteriaceae|g__Cryptobacterium	4	0	11	15	2	0	0	12	16	5	2	13	8	0	0	14	6	6	2	1	9	8	9	13	8	38	12	9	3	0	4	15	5	7	1	5	6	20	6	10
Eggerthella	d__Bacteria|p__Actinobacteria|c__Actinobacteria|o__Coriobacteriales|f__Coriobacteriaceae|g__Eggerthella	1827	2361	400	1183	2573	1771	1806	1214	829	100	1511	745	2118	372	733	660	926	8399	5091	2693	348	326	13090	181	1038	396	876	322	106	6285	701	51	139	667	68	93	509	656	21760	7874
Gordonibacter	d__Bacteria|p__Actinobacteria|c__Actinobacteria|o__Coriobacteriales|f__Coriobacteriaceae|g__Gordonibacter	1238	1416	90	1660	112	31	1781	113	5	276	234	667	2102	331	787	381	1032	455	84	197	214	574	2274	301	3420	879	886	435	843	302	280	114	549	905	168	175	57	920	141	1547
Olsenella	d__Bacteria|p__Actinobacteria|c__Actinobacteria|o__Coriobacteriales|f__Coriobacteriaceae|g__Olsenella	56	17	33	70	23	35	67	7	14	76	16	97	30	36	53	63	104	19	20	95	61	100	99	99	74	245	89	65	80	20	26	83	37	75	38	65	102	169	39	52
Slackia	d__Bacteria|p__Actinobacteria|c__Actinobacteria|o__Coriobacteriales|f__Coriobacteriaceae|g__Slackia	108	29	14	27	10	14	86	1	2	49	5	184	47	15	55	42	57	12	12	28	59	58	24	58	58	196	53	86	75	12	31	32	32	43	31	69	68	88	25	40
Rubrobacter	d__Bacteria|p__Actinobacteria|c__Actinobacteria|o__Rubrobacterales|f__Rubrobacteraceae|g__Rubrobacter	2	1	1	8	1	1	5	1	4	6	3	9	15	5	4	10	2	1	2	23	0	4	2	0	3	6	6	4	8	5	3	1	3	4	3	0	2	8	5	4
Conexibacter	d__Bacteria|p__Actinobacteria|c__Actinobacteria|o__Solirubrobacterales|f__Conexibacteraceae|g__Conexibacter	8	2	0	0	1	2	0	2	1	9	0	7	0	2	3	17	8	0	0	0	2	5	1	8	2	6	0	12	15	1	2	3	0	1	1	2	4	4	1	2
Aquifex	d__Bacteria|p__Aquificae|c__Aquificae|o__Aquificales|f__Aquificaceae|g__Aquifex	0	0	0	0	1	0	0	0	0	0	1	1	6	1	2	0	0	0	0	0	0	3	0	0	0	1	5	3	0	0	0	0	6	0	0	0	2	0	0	0
Hydrogenobacter	d__Bacteria|p__Aquificae|c__Aquificae|o__Aquificales|f__Aquificaceae|g__Hydrogenobacter	1	0	0	1	0	0	7	0	0	2	0	0	3	0	0	0	12	0	0	0	1	4	0	1	0	0	1	0	4	0	0	0	2	0	0	1	0	0	1	9
Hydrogenobaculum	d__Bacteria|p__Aquificae|c__Aquificae|o__Aquificales|f__Aquificaceae|g__Hydrogenobaculum	1	1	0	3	0	3	2	0	0	1	0	0	0	0	0	4	6	0	0	2	4	0	1	3	1	3	0	3	5	0	1	1	0	0	0	0	11	0	7	1
Persephonella	d__Bacteria|p__Aquificae|c__Aquificae|o__Aquificales|f__Hydrogenothermaceae|g__Persephonella	2	0	0	0	0	0	0	0	0	0	0	0	0	0	1	1	0	0	0	1	0	0	0	0	0	0	1	0	0	0	0	0	0	2	0	1	3	0	3	1
Sulfurihydrogenibium	d__Bacteria|p__Aquificae|c__Aquificae|o__Aquificales|f__Hydrogenothermaceae|g__Sulfurihydrogenibium	6	6	4	23	2	7	6	2	11	48	0	35	2	21	26	37	22	2	0	5	5	19	1	47	18	1	7	11	7	18	3	3	16	20	8	2	33	7	42	16
Desulfurobacterium	d__Bacteria|p__Aquificae|c__Aquificae|o__Desulfurobacteriales|f__Desulfurobacteriaceae|g__Desulfurobacterium	16	4	0	3	9	9	14	0	0	2	67	6	1	10	4	11	11	3	1	6	4	14	5	5	1	6	7	4	1	0	4	0	0	1	11	2	25	2	10	3
Thermovibrio	d__Bacteria|p__Aquificae|c__Aquificae|o__Desulfurobacteriales|f__Desulfurobacteriaceae|g__Thermovibrio	11	48	0	7	0	0	0	0	0	1	0	1	0	0	0	8	0	0	0	22	13	27	1	47	0	3	0	8	0	0	0	32	26	0	8	0	0	0	12	1
Chthonomonas	d__Bacteria|p__Armatimonadetes|c__Chthonomonadetes|o__Chthonomonadales|f__Chthonomonadaceae|g__Chthonomonas	2	1	0	0	0	2	0	1	0	4	2	0	0	0	2	1	1	0	0	0	2	1	0	1	0	3	0	0	1	0	0	0	0	5	0	2	0	3	0	0
Bacteroides	d__Bacteria|p__Bacteroidetes|c__Bacteroidia|o__Bacteroidales|f__Bacteroidaceae|g__Bacteroides	700500	1472418	3280342	657781	612804	1962827	1607433	2721927	3209124	685465	4186318	734467	1675902	1260279	422228	1051003	549583	2132966	1479984	887541	570382	954581	1758228	811915	936211	91796	753284	737766	480938	2559785	124856	102917	508839	1214849	264193	88399	1571149	155956	1824896	893954
Odoribacter	d__Bacteria|p__Bacteroidetes|c__Bacteroidia|o__Bacteroidales|f__Porphyromonadaceae|g__Odoribacter	30998	54030	23011	47697	4453	4052	13517	12073	40423	77472	10933	10108	27680	37728	12843	32441	23174	3196	46044	5207	16189	97568	15582	39639	65015	18562	13484	145161	28328	3456	10761	10880	4234	4040	16934	11054	14899	59727	10845	7742
Paludibacter	d__Bacteria|p__Bacteroidetes|c__Bacteroidia|o__Bacteroidales|f__Porphyromonadaceae|g__Paludibacter	66	59	43	93	13	77	70	116	86	197	0	97	110	125	92	175	49	144	48	71	73	100	161	135	165	61	103	53	129	36	42	54	52	118	16	57	113	75	33	87
Parabacteroides	d__Bacteria|p__Bacteroidetes|c__Bacteroidia|o__Bacteroidales|f__Porphyromonadaceae|g__Parabacteroides	43564	77370	53231	21569	110727	170878	2479	397097	6148	14841	6238	25344	51054	55497	20395	45147	18490	374042	79171	57933	25717	95968	26217	37443	28712	31732	138504	46028	106682	70485	6679	9723	48822	16177	8622	2224	122924	12135	87146	15912
Porphyromonas	d__Bacteria|p__Bacteroidetes|c__Bacteroidia|o__Bacteroidales|f__Porphyromonadaceae|g__Porphyromonas	343	302	53	346	2469	94	183	243	200	155	38	157	210	92	185	101	107	182	219	222	501	292	275	297	262	799	2058	189	185	227	4187	2573	130	56	3335	2187	68	2623	117	26
Tannerella	d__Bacteria|p__Bacteroidetes|c__Bacteroidia|o__Bacteroidales|f__Porphyromonadaceae|g__Tannerella	543	4166	979	4344	626	1801	290	1829	1319	6266	2724	1676	7868	4278	6610	11842	1309	1996	2485	2488	863	9692	3353	1077	3151	383	1471	4366	1478	773	844	457	1664	1237	2018	700	4049	479	1835	872
Prevotella	d__Bacteria|p__Bacteroidetes|c__Bacteroidia|o__Bacteroidales|f__Prevotellaceae|g__Prevotella	10901	3639	1143	1738	40713	1123	985	2441	1078	2115	628	19734	1694	1627	4905	2030	859	1284	1763	1219	34570	2234	2165	3515	1871	28502	19659	14444	895	633	44722	47425	47423	1760	43095	37518	2200	37613	1095	692
Alistipes	d__Bacteria|p__Bacteroidetes|c__Bacteroidia|o__Bacteroidales|f__Rikenellaceae|g__Alistipes	14494	165194	37169	63573	7345	8311	111910	47582	57337	184177	33825	55091	44127	62139	13306	50840	41530	8955	43150	156739	19139	133263	25120	93775	146343	16557	35208	53381	352124	44532	10957	23134	32336	40884	12780	26604	33615	61545	26517	20509
Candidatus_Azobacteroides	d__Bacteria|p__Bacteroidetes|c__Bacteroidia|o__Bacteroidales|g__Candidatus_Azobacteroides	94	23	57	55	14	6	128	93	216	80	3	30	116	63	20	58	41	189	157	129	14	81	95	69	153	49	103	104	138	35	16	15	13	50	11	4	37	33	61	20
Candidatus_Amoebophilus	d__Bacteria|p__Bacteroidetes|c__Cytophagia|o__Cytophagales|f__Amoebophilaceae|g__Candidatus_Amoebophilus	3	0	0	0	1	0	1	0	0	1	0	0	0	0	0	0	0	0	0	0	1	0	0	2	2	0	0	0	0	0	0	0	0	0	0	0	1	0	0	0
Candidatus_Cardinium	d__Bacteria|p__Bacteroidetes|c__Cytophagia|o__Cytophagales|f__Amoebophilaceae|g__Candidatus_Cardinium	0	0	0	0	0	0	0	0	0	2	0	0	0	0	7	0	0	0	0	0	0	0	0	1	0	10	26	0	0	0	31	38	1	1	56	39	0	1	0	0
Belliella	d__Bacteria|p__Bacteroidetes|c__Cytophagia|o__Cytophagales|f__Cyclobacteriaceae|g__Belliella	3	0	4	0	0	0	0	0	0	0	0	0	0	0	0	0	0	9	0	0	1	1	1	0	0	2	0	2	1	4	0	0	0	0	0	2	17	12	0	0
Cyclobacterium	d__Bacteria|p__Bacteroidetes|c__Cytophagia|o__Cytophagales|f__Cyclobacteriaceae|g__Cyclobacterium	0	3	0	19	0	0	0	0	0	48	0	19	1	18	48	42	6	0	2	0	2	25	45	10	24	1	5	3	12	18	0	0	2	31	1	0	35	1	25	17
Echinicola	d__Bacteria|p__Bacteroidetes|c__Cytophagia|o__Cytophagales|f__Cyclobacteriaceae|g__Echinicola	0	6	8	10	0	0	6	9	0	3	0	3	3	5	0	61	9	8	2	23	50	19	13	8	12	6	6	6	21	1	6	0	6	0	1	19	0	5	3	1
Cytophaga	d__Bacteria|p__Bacteroidetes|c__Cytophagia|o__Cytophagales|f__Cytophagaceae|g__Cytophaga	2	2	0	0	126	0	1	0	1	1	1	0	1	0	0	0	2	6	0	0	49	0	0	0	4	2	0	1	0	1	137	118	1	0	107	72	0	18	0	0
Dyadobacter	d__Bacteria|p__Bacteroidetes|c__Cytophagia|o__Cytophagales|f__Cytophagaceae|g__Dyadobacter	64	5	2	8	0	1	3	0	0	18	0	10	0	5	26	18	24	12	0	2	39	7	14	2	6	46	16	93	13	3	86	48	82	13	4	17	15	109	1	10
Emticicia	d__Bacteria|p__Bacteroidetes|c__Cytophagia|o__Cytophagales|f__Cytophagaceae|g__Emticicia	70	4	16	30	0	0	43	37	97	19	7	8	3	8	40	17	12	1	48	32	13	14	43	12	47	11	42	48	45	10	2	13	1	18	5	30	21	9	8	9
Fibrella	d__Bacteria|p__Bacteroidetes|c__Cytophagia|o__Cytophagales|f__Cytophagaceae|g__Fibrella	66	28	27	26	6	1	69	39	44	39	0	25	42	37	11	27	24	37	51	73	25	59	45	26	81	30	71	94	79	12	38	48	30	10	121	27	31	20	26	22
Flexibacter	d__Bacteria|p__Bacteroidetes|c__Cytophagia|o__Cytophagales|f__Cytophagaceae|g__Flexibacter	2	0	0	0	0	1	0	0	0	3	29	4	3	0	0	0	1	0	0	2	1	7	4	0	0	0	1	2	8	1	0	0	0	0	6	5	0	1	1	0
Leadbetterella	d__Bacteria|p__Bacteroidetes|c__Cytophagia|o__Cytophagales|f__Cytophagaceae|g__Leadbetterella	58	99	8	35	134	70	49	139	37	55	0	58	95	91	51	22	9	15	39	30	103	361	6	49	49	79	49	108	29	98	73	163	15	12	29	39	10	23	46	1
Runella	d__Bacteria|p__Bacteroidetes|c__Cytophagia|o__Cytophagales|f__Cytophagaceae|g__Runella	3	13	17	9	2	0	43	22	0	16	0	12	23	13	27	69	7	40	81	35	3	41	12	17	47	6	9	8	51	2	2	0	11	40	0	2	1	5	6	3
Spirosoma	d__Bacteria|p__Bacteroidetes|c__Cytophagia|o__Cytophagales|f__Cytophagaceae|g__Spirosoma	9	1	6	1	0	0	8	12	0	5	4	3	5	8	3	8	12	0	12	11	5	12	1	3	18	1	4	6	20	0	1	5	6	45	1	3	1	1	5	11
Marivirga	d__Bacteria|p__Bacteroidetes|c__Cytophagia|o__Cytophagales|f__Flammeovirgaceae|g__Marivirga	7	1	5	1	5	0	2	0	0	2	17	4	0	5	3	10	14	21	15	0	7	2	0	3	3	9	0	3	10	0	6	7	8	7	10	10	5	7	3	29
Blattabacterium	d__Bacteria|p__Bacteroidetes|c__Flavobacteriia|o__Flavobacteriales|f__Blattabacteriaceae|g__Blattabacterium	6	1	0	7	5	9	9	0	1	5	2	4	18	1	3	1	19	2	1	0	0	2	3	1	4	7	1	16	42	5	6	6	1	4	1	18	4	2	18	6
Fluviicola	d__Bacteria|p__Bacteroidetes|c__Flavobacteriia|o__Flavobacteriales|f__Cryomorphaceae|g__Fluviicola	2	5	10	22	1	21	5	3	6	32	6	29	6	21	53	73	1	4	4	3	26	39	2	9	36	8	26	6	13	3	14	6	9	41	1	6	40	43	19	17
Owenweeksia	d__Bacteria|p__Bacteroidetes|c__Flavobacteriia|o__Flavobacteriales|f__Cryomorphaceae|g__Owenweeksia	27	2	1	16	4	2	1	26	1	32	0	20	0	32	19	59	47	3	1	6	35	33	74	23	49	14	40	8	6	5	0	2	11	41	3	1	65	1	14	26
Aequorivita	d__Bacteria|p__Bacteroidetes|c__Flavobacteriia|o__Flavobacteriales|f__Flavobacteriaceae|g__Aequorivita	2	2	1	1	0	0	0	2	0	2	0	0	4	1	22	0	0	12	0	2	3	0	0	3	1	5	0	2	5	0	0	0	2	0	0	0	1	12	1	1
Capnocytophaga	d__Bacteria|p__Bacteroidetes|c__Flavobacteriia|o__Flavobacteriales|f__Flavobacteriaceae|g__Capnocytophaga	70	8	6	42	3	2	32	30	59	37	1	14	21	15	42	71	56	6	0	16	44	34	12	12	42	13	47	30	5	11	20	19	18	7	63	11	45	8	17	15
Cellulophaga	d__Bacteria|p__Bacteroidetes|c__Flavobacteriia|o__Flavobacteriales|f__Flavobacteriaceae|g__Cellulophaga	14	4	6	3	2	5	16	0	0	4	0	6	12	2	1	22	18	13	0	8	0	8	5	7	6	2	13	6	8	0	1	0	1	0	14	4	2	7	20	2
Croceibacter	d__Bacteria|p__Bacteroidetes|c__Flavobacteriia|o__Flavobacteriales|f__Flavobacteriaceae|g__Croceibacter	4	3	2	0	0	3	8	0	2	5	0	0	0	0	0	0	1	3	0	1	27	0	2	1	2	0	7	0	5	1	0	0	1	1	2	18	1	4	0	0
Dokdonia	d__Bacteria|p__Bacteroidetes|c__Flavobacteriia|o__Flavobacteriales|f__Flavobacteriaceae|g__Dokdonia	4	3	2	2	0	0	2	1	1	4	0	3	0	1	20	1	1	0	0	1	5	1	1	1	2	0	0	12	8	0	2	0	4	3	1	0	2	1	2	1
Flavobacterium	d__Bacteria|p__Bacteroidetes|c__Flavobacteriia|o__Flavobacteriales|f__Flavobacteriaceae|g__Flavobacterium	41	40	31	42	6	86	32	69	57	73	39	25	39	43	40	27	10	64	21	40	19	54	32	25	69	70	65	46	18	84	48	58	18	12	14	35	54	9	68	40
Gramella	d__Bacteria|p__Bacteroidetes|c__Flavobacteriia|o__Flavobacteriales|f__Flavobacteriaceae|g__Gramella	5	0	2	1	1	7	1	0	0	3	1	0	3	3	6	0	6	0	11	3	7	5	3	4	2	0	8	3	6	3	1	1	0	0	7	24	0	3	0	0
Lacinutrix	d__Bacteria|p__Bacteroidetes|c__Flavobacteriia|o__Flavobacteriales|f__Flavobacteriaceae|g__Lacinutrix	4	2	3	1	0	3	0	1	0	2	0	2	0	1	8	0	2	2	2	0	7	7	4	27	3	0	6	6	3	1	2	10	0	0	0	3	0	0	6	28
Maribacter	d__Bacteria|p__Bacteroidetes|c__Flavobacteriia|o__Flavobacteriales|f__Flavobacteriaceae|g__Maribacter	0	1	6	6	2	0	0	0	0	19	0	2	0	1	18	0	1	2	1	2	1	8	0	6	1	0	3	2	1	21	0	13	1	0	0	0	0	6	16	0
Muricauda	d__Bacteria|p__Bacteroidetes|c__Flavobacteriia|o__Flavobacteriales|f__Flavobacteriaceae|g__Muricauda	1	4	5	0	0	0	7	0	0	2	0	9	1	0	0	3	2	13	0	3	0	0	0	55	7	4	3	3	1	9	11	41	1	1	1	18	3	10	0	1
Nonlabens	d__Bacteria|p__Bacteroidetes|c__Flavobacteriia|o__Flavobacteriales|f__Flavobacteriaceae|g__Nonlabens	0	0	0	0	2	0	0	0	0	0	0	1	0	0	3	0	0	3	0	1	0	0	0	0	1	0	0	0	0	0	0	0	0	0	0	0	0	0	0	0
Ornithobacterium	d__Bacteria|p__Bacteroidetes|c__Flavobacteriia|o__Flavobacteriales|f__Flavobacteriaceae|g__Ornithobacterium	0	16	0	1	0	0	0	2	1	0	0	0	0	1	0	1	1	0	0	12	5	2	0	0	0	2	0	0	0	1	8	0	6	0	2	0	0	2	0	0
Polaribacter	d__Bacteria|p__Bacteroidetes|c__Flavobacteriia|o__Flavobacteriales|f__Flavobacteriaceae|g__Polaribacter	10	26	15	7	5	5	13	30	24	9	1	3	20	17	3	12	9	47	26	35	9	26	21	52	36	2	13	24	31	2	0	25	11	4	6	0	1	8	12	2
Psychroflexus	d__Bacteria|p__Bacteroidetes|c__Flavobacteriia|o__Flavobacteriales|f__Flavobacteriaceae|g__Psychroflexus	2	5	0	7	0	1	0	30	4	20	0	2	2	10	23	1	7	44	1	6	1	20	10	5	8	11	6	3	18	16	0	0	1	2	1	1	0	1	31	0
Riemerella	d__Bacteria|p__Bacteroidetes|c__Flavobacteriia|o__Flavobacteriales|f__Flavobacteriaceae|g__Riemerella	744	86	56	38	224	896	25	40	0	39	324	539	207	21	98	147	64	51	89	112	520	49	105	89	241	18	150	131	75	49	467	118	123	48	1607	70	67	54	259	32
Robiginitalea	d__Bacteria|p__Bacteroidetes|c__Flavobacteriia|o__Flavobacteriales|f__Flavobacteriaceae|g__Robiginitalea	10	1	0	5	1	0	26	14	50	6	0	7	6	5	0	11	3	9	37	14	1	8	17	5	29	2	15	19	14	7	11	1	0	1	1	3	2	2	4	8
Weeksella	d__Bacteria|p__Bacteroidetes|c__Flavobacteriia|o__Flavobacteriales|f__Flavobacteriaceae|g__Weeksella	0	0	2	0	0	0	0	0	4	1	0	0	4	2	0	0	2	2	1	0	0	0	0	0	1	0	1	0	2	0	1	0	1	0	1	1	0	0	1	2
Zobellia	d__Bacteria|p__Bacteroidetes|c__Flavobacteriia|o__Flavobacteriales|f__Flavobacteriaceae|g__Zobellia	1	0	0	0	0	0	2	1	0	0	0	1	0	0	0	1	0	2	0	1	1	0	0	1	2	0	3	4	0	3	1	0	1	0	0	0	0	2	0	0
Zunongwangia	d__Bacteria|p__Bacteroidetes|c__Flavobacteriia|o__Flavobacteriales|f__Flavobacteriaceae|g__Zunongwangia	1	5	1	16	5	0	3	11	1	6	0	12	1	7	4	16	11	16	1	4	0	4	11	1	5	20	1	5	4	3	0	4	5	16	1	5	11	3	2	10
Candidatus_Sulcia	d__Bacteria|p__Bacteroidetes|c__Flavobacteriia|o__Flavobacteriales|g__Candidatus_Sulcia	5	8	0	0	2	8	4	16	0	1	0	2	11	1	4	0	8	3	3	0	1	3	0	0	5	0	1	6	3	1	3	0	3	2	0	1	1	2	1	0
Haliscomenobacter	d__Bacteria|p__Bacteroidetes|c__Sphingobacteriia|o__Sphingobacteriales|f__Saprospiraceae|g__Haliscomenobacter	51	30	45	37	19	35	56	58	14	66	5	51	103	53	25	71	44	111	33	17	43	19	63	41	52	19	39	74	33	7	8	20	21	49	2	5	69	7	21	27
Saprospira	d__Bacteria|p__Bacteroidetes|c__Sphingobacteriia|o__Sphingobacteriales|f__Saprospiraceae|g__Saprospira	1	0	1	3	0	5	0	12	2	1	2	1	6	0	3	0	1	0	3	0	88	0	0	4	9	36	0	0	1	8	48	71	1	0	1	117	1	0	0	6
Pedobacter	d__Bacteria|p__Bacteroidetes|c__Sphingobacteriia|o__Sphingobacteriales|f__Sphingobacteriaceae|g__Pedobacter	249	2	7	27	1	9	27	4	3	11	10	4	8	8	25	58	1	19	28	29	177	21	61	13	37	22	49	258	22	56	102	106	119	25	9	52	64	85	1	5
Solitalea	d__Bacteria|p__Bacteroidetes|c__Sphingobacteriia|o__Sphingobacteriales|f__Sphingobacteriaceae|g__Solitalea	2	23	2	3	151	10	1	1	3	3	3	0	3	1	0	3	3	1	1	12	66	8	0	3	7	4	3	7	16	0	13	64	8	5	3	20	1	5	4	7
Sphingobacterium	d__Bacteria|p__Bacteroidetes|c__Sphingobacteriia|o__Sphingobacteriales|f__Sphingobacteriaceae|g__Sphingobacterium	5	5	13	4	2	30	4	0	5	1	36	4	24	1	35	6	9	80	5	7	2	2	65	3	15	27	6	8	8	16	1	1	1	2	2	1	4	1	11	4
Chitinophaga	d__Bacteria|p__Bacteroidetes|c__Sphingobacteriia|o__Sphingobacteriales|g__Chitinophaga	3	35	15	9	4	27	16	40	11	17	1	9	28	27	30	12	29	65	21	18	25	25	10	11	42	56	18	18	23	21	31	30	19	3	3	37	2	23	11	4
Niastella	d__Bacteria|p__Bacteroidetes|c__Sphingobacteriia|o__Sphingobacteriales|g__Niastella	6	4	0	14	85	14	38	21	17	32	4	48	19	6	57	11	7	28	51	10	37	16	1	6	16	78	30	33	15	46	75	46	104	1	30	73	5	120	35	13
Rhodothermus	d__Bacteria|p__Bacteroidetes|o__Bacteroidetes_Order_II._Incertae_sedis|f__Rhodothermaceae|g__Rhodothermus	34	9	1	25	1	6	10	6	35	13	0	50	10	27	12	1	21	5	2	1	4	11	22	18	43	19	16	18	40	1	13	9	10	21	12	15	8	18	4	5
Salinibacter	d__Bacteria|p__Bacteroidetes|o__Bacteroidetes_Order_II._Incertae_sedis|f__Rhodothermaceae|g__Salinibacter	6	0	1	2	1	0	1	0	1	3	0	0	3	0	1	0	6	1	1	2	5	1	0	3	2	4	0	2	3	1	3	2	1	7	3	3	0	3	0	1
Caldisericum	d__Bacteria|p__Caldiserica|c__Caldisericia|o__Caldisericales|f__Caldisericaceae|g__Caldisericum	1	1	0	2	1	4	1	1	0	6	66	9	2	0	0	6	1	5	2	1	0	6	1	0	3	1	3	8	0	2	0	0	6	2	1	0	0	2	0	4
Candidatus_Saccharimonas	d__Bacteria|p__Candidatus_Saccharibacteria|g__Candidatus_Saccharimonas	9	2	0	5	4	5	5	1	1	11	10	15	3	5	10	2	3	1	0	6	3	5	1	5	1	5	0	3	6	0	6	5	5	2	0	4	4	1	1	8
Chlamydia	d__Bacteria|p__Chlamydiae|c__Chlamydiia|o__Chlamydiales|f__Chlamydiaceae|g__Chlamydia	1	0	1	0	0	0	0	0	1	30	0	0	0	0	20	1	1	0	0	0	0	0	0	2	0	1	0	0	0	1	0	1	0	1	0	0	4	4	33	16
Chlamydophila	d__Bacteria|p__Chlamydiae|c__Chlamydiia|o__Chlamydiales|f__Chlamydiaceae|g__Chlamydophila	0	0	9	0	0	8	0	0	1	0	0	0	0	0	4	0	0	0	1	0	0	0	0	0	0	0	0	0	0	2	0	0	0	0	1	0	0	0	0	0
Parachlamydia	d__Bacteria|p__Chlamydiae|c__Chlamydiia|o__Chlamydiales|f__Parachlamydiaceae|g__Parachlamydia	4	0	1	2	0	2	0	3	1	7	3	0	0	0	0	0	0	3	0	0	2	0	2	0	0	0	0	1	11	1	0	0	3	0	1	0	5	0	1	1
Simkania	d__Bacteria|p__Chlamydiae|c__Chlamydiia|o__Chlamydiales|f__Simkaniaceae|g__Simkania	5	0	0	0	0	0	0	0	0	1	0	0	6	0	2	0	1	0	0	0	1	0	0	0	0	0	0	0	1	0	0	0	0	0	0	0	0	1	0	0
Waddlia	d__Bacteria|p__Chlamydiae|c__Chlamydiia|o__Chlamydiales|f__Waddliaceae|g__Waddlia	5	4	0	6	0	4	3	0	0	1	0	4	0	0	0	1	1	0	0	0	11	2	0	1	6	2	14	10	3	1	0	6	1	2	0	0	1	0	0	0
Chlorobaculum	d__Bacteria|p__Chlorobi|c__Chlorobia|o__Chlorobiales|f__Chlorobiaceae|g__Chlorobaculum	33	5	2	20	6	3	34	8	10	10	2	19	33	16	16	26	5	33	26	37	4	15	4	41	26	14	5	20	43	9	6	20	7	15	0	5	14	10	5	19
Chlorobium	d__Bacteria|p__Chlorobi|c__Chlorobia|o__Chlorobiales|f__Chlorobiaceae|g__Chlorobium	50	31	18	16	2	2	33	22	7	40	15	18	23	12	38	11	7	41	24	42	41	42	5	29	32	11	23	27	20	33	9	28	16	8	10	52	12	12	46	3
Chloroherpeton	d__Bacteria|p__Chlorobi|c__Chlorobia|o__Chlorobiales|f__Chlorobiaceae|g__Chloroherpeton	1	1	1	16	0	0	5	0	0	52	0	42	0	28	20	51	39	1	1	19	6	26	0	11	40	6	2	0	7	4	2	4	6	40	2	2	0	6	0	21
Pelodictyon	d__Bacteria|p__Chlorobi|c__Chlorobia|o__Chlorobiales|f__Chlorobiaceae|g__Pelodictyon	7	2	2	1	0	1	0	0	0	6	1	10	6	7	7	4	1	10	0	18	4	5	10	4	15	21	3	8	15	1	2	13	1	2	0	7	0	9	0	0
Prosthecochloris	d__Bacteria|p__Chlorobi|c__Chlorobia|o__Chlorobiales|f__Chlorobiaceae|g__Prosthecochloris	9	1	10	1	3	13	8	2	5	6	0	1	21	8	3	13	5	38	49	4	0	8	0	15	7	7	11	12	12	2	3	0	8	3	1	0	1	1	6	7
Anaerolinea	d__Bacteria|p__Chloroflexi|c__Anaerolineae|o__Anaerolineales|f__Anaerolineaceae|g__Anaerolinea	1	0	5	0	0	0	4	0	0	3	10	12	0	0	5	14	8	30	1	4	2	3	3	7	1	1	2	1	1	2	8	2	1	4	0	1	2	3	1	2
Caldilinea	d__Bacteria|p__Chloroflexi|c__Caldilineae|o__Caldilineales|f__Caldilineaceae|g__Caldilinea	3	3	5	8	2	0	31	2	0	4	6	1	2	0	23	3	7	0	1	1	0	2	0	8	25	0	3	6	8	3	4	2	2	1	3	7	1	5	3	6
Chloroflexus	d__Bacteria|p__Chloroflexi|c__Chloroflexia|o__Chloroflexales|f__Chloroflexaceae|g__Chloroflexus	0	0	0	0	0	2	6	0	1	1	1	1	5	0	7	2	0	3	0	5	1	0	1	0	1	1	0	0	0	2	2	0	0	0	1	2	4	1	0	1
Roseiflexus	d__Bacteria|p__Chloroflexi|c__Chloroflexia|o__Chloroflexales|f__Roseiflexaceae|g__Roseiflexus	6	15	1	8	11	8	15	0	0	13	0	18	12	7	5	7	18	1	20	26	5	7	13	8	4	12	2	2	29	13	7	4	4	25	10	3	4	25	10	8
Herpetosiphon	d__Bacteria|p__Chloroflexi|c__Chloroflexia|o__Herpetosiphonales|f__Herpetosiphonaceae|g__Herpetosiphon	0	0	0	0	0	0	0	0	0	0	0	0	0	0	0	0	31	0	0	2	6	0	45	1	11	0	0	0	3	0	0	3	10	2	0	0	1	0	0	0
Dehalogenimonas	d__Bacteria|p__Chloroflexi|c__Dehalococcoidia|g__Dehalogenimonas	1	1	1	0	0	0	0	0	0	1	2	1	0	1	1	9	0	1	0	0	0	0	0	0	2	2	0	0	0	1	0	0	0	2	0	0	0	1	0	0
Dehalococcoides	d__Bacteria|p__Chloroflexi|c__Dehalococcoidia|o__Dehalococcoidales|f__Dehalococcoidaceae|g__Dehalococcoides	1	9	1	8	131	0	9	0	1	9	167	58	0	0	4	0	8	5	2	1	45	15	10	1	10	60	12	5	6	0	45	31	99	1	21	27	0	120	22	41
Sphaerobacter	d__Bacteria|p__Chloroflexi|c__Thermomicrobia|o__Sphaerobacterales|f__Sphaerobacteraceae|g__Sphaerobacter	8	0	1	1	2	0	3	1	0	7	0	7	6	4	5	8	4	3	1	1	0	2	1	3	4	8	4	5	5	3	0	3	1	0	2	6	0	5	3	0
Thermomicrobium	d__Bacteria|p__Chloroflexi|c__Thermomicrobia|o__Thermomicrobiales|f__Thermomicrobiaceae|g__Thermomicrobium	0	1	4	1	0	0	1	1	4	5	0	6	4	0	0	0	1	0	0	2	0	0	0	1	0	2	0	0	1	0	0	0	0	0	0	0	0	0	0	0
Desulfurispirillum	d__Bacteria|p__Chrysiogenetes|c__Chrysiogenetes|o__Chrysiogenales|f__Chrysiogenaceae|g__Desulfurispirillum	19	0	14	9	7	3	14	3	0	14	5	16	6	9	10	12	31	5	5	14	19	57	3	11	5	10	11	7	19	8	0	11	12	33	2	12	7	8	14	38
Candidatus_Cloacimonas	d__Bacteria|p__Cloacimonetes|g__Candidatus_Cloacimonas	0	1	0	7	0	0	0	0	1	1	0	2	1	0	1	0	3	0	1	0	0	0	0	0	0	0	1	1	6	0	1	2	2	0	0	1	4	2	0	0
Gloeobacter	d__Bacteria|p__Cyanobacteria|c__Gloeobacteria|o__Gloeobacterales|g__Gloeobacter	28	4	7	14	10	4	17	3	1	17	9	19	11	5	17	7	26	3	9	25	8	27	2	22	8	21	17	15	36	11	14	6	7	25	9	15	3	19	26	13
Acaryochloris	d__Bacteria|p__Cyanobacteria|o__Chroococcales|g__Acaryochloris	0	0	0	0	116	0	0	0	0	3	0	0	0	0	0	0	0	0	1	0	0	1	0	2	0	5	1	0	5	0	81	6	91	0	74	25	0	0	0	0
Candidatus_Atelocyanobacterium	d__Bacteria|p__Cyanobacteria|o__Chroococcales|g__Candidatus_Atelocyanobacterium	0	0	1	0	0	1	0	0	0	0	0	0	1	0	0	0	0	1	0	0	0	0	1	0	0	0	0	0	0	0	0	0	0	0	0	0	0	0	0	0
Chamaesiphon	d__Bacteria|p__Cyanobacteria|o__Chroococcales|g__Chamaesiphon	1	0	0	0	4	0	0	0	0	1	0	10	0	0	1	0	1	0	0	0	0	0	1	0	0	0	1	0	1	0	0	1	0	0	0	0	0	1	0	0
Cyanobacterium	d__Bacteria|p__Cyanobacteria|o__Chroococcales|g__Cyanobacterium	6	14	16	2	1	8	9	5	2	0	10	10	1	1	0	5	3	5	1	0	3	0	11	11	2	2	9	4	3	2	12	4	1	0	5	15	3	3	3	2
Cyanobium	d__Bacteria|p__Cyanobacteria|o__Chroococcales|g__Cyanobium	14	5	4	8	3	5	12	2	2	26	1	22	7	5	17	3	12	3	4	2	6	16	3	16	5	15	7	3	31	4	15	16	7	12	5	9	4	8	14	3
Cyanothece	d__Bacteria|p__Cyanobacteria|o__Chroococcales|g__Cyanothece	2	1	1	3	2	0	4	2	0	4	2	6	1	3	1	0	10	2	2	0	1	1	0	8	4	4	5	6	16	3	0	22	4	5	5	12	0	0	0	2
Dactylococcopsis	d__Bacteria|p__Cyanobacteria|o__Chroococcales|g__Dactylococcopsis	0	0	0	0	0	0	0	0	1	0	0	0	1	0	18	0	0	0	0	0	1	0	0	0	0	0	0	2	3	0	0	0	0	0	0	0	0	0	0	0
Gloeocapsa	d__Bacteria|p__Cyanobacteria|o__Chroococcales|g__Gloeocapsa	0	11	0	0	0	0	7	0	0	33	0	30	0	23	0	61	3	0	0	0	4	0	40	1	0	3	0	0	1	0	0	3	0	0	0	0	0	4	0	4
Halothece	d__Bacteria|p__Cyanobacteria|o__Chroococcales|g__Halothece	0	0	0	0	0	0	0	0	0	0	0	0	0	0	0	0	0	0	0	0	0	0	0	0	0	2	0	0	0	0	0	0	0	0	0	0	0	0	0	0
Microcystis	d__Bacteria|p__Cyanobacteria|o__Chroococcales|g__Microcystis	0	0	0	0	0	0	0	0	0	0	0	0	0	1	0	0	0	0	0	0	5	1	0	2	0	0	0	0	0	1	0	0	0	0	5	6	0	0	0	0
Synechococcus	d__Bacteria|p__Cyanobacteria|o__Chroococcales|g__Synechococcus	46	21	13	33	17	4	24	18	7	68	7	61	29	21	30	57	45	13	16	48	20	40	7	34	32	42	17	37	71	12	23	10	13	22	22	41	8	36	30	21
Synechocystis	d__Bacteria|p__Cyanobacteria|o__Chroococcales|g__Synechocystis	0	2	1	0	0	1	0	0	0	0	0	0	3	1	0	0	0	0	0	0	0	0	0	30	3	2	0	6	0	1	1	20	1	0	0	1	0	1	0	0
Thermosynechococcus	d__Bacteria|p__Cyanobacteria|o__Chroococcales|g__Thermosynechococcus	0	0	0	3	0	0	0	0	1	2	0	1	0	0	2	0	0	0	0	0	0	3	0	2	0	3	0	0	2	0	0	1	0	0	0	0	0	7	0	0
Anabaena	d__Bacteria|p__Cyanobacteria|o__Nostocales|f__Nostocaceae|g__Anabaena	10	2	10	1	0	7	3	18	12	2	11	2	26	6	1	4	4	3	3	3	2	6	8	3	2	6	5	7	2	8	1	1	5	3	0	2	10	1	2	0
Cylindrospermum	d__Bacteria|p__Cyanobacteria|o__Nostocales|f__Nostocaceae|g__Cylindrospermum	4	0	8	5	0	0	37	11	1	6	0	0	4	4	2	12	2	24	48	11	0	3	5	14	10	0	7	1	7	3	0	2	1	6	1	0	1	1	8	1
Nostoc	d__Bacteria|p__Cyanobacteria|o__Nostocales|f__Nostocaceae|g__Nostoc	2	4	0	2	1	2	1	0	0	1	1	6	0	0	0	0	2	3	1	1	0	3	2	9	7	2	2	2	8	1	2	2	2	2	4	1	0	1	2	0
Trichormus	d__Bacteria|p__Cyanobacteria|o__Nostocales|f__Nostocaceae|g__Trichormus	3	2	0	1	1	1	12	0	0	4	0	1	2	0	1	0	3	0	0	0	1	3	0	1	4	0	0	24	2	0	1	1	0	3	2	0	0	1	3	2
Calothrix	d__Bacteria|p__Cyanobacteria|o__Nostocales|f__Rivulariaceae|g__Calothrix	1	0	1	0	0	0	1	0	0	1	0	0	0	0	0	4	1	0	0	0	2	1	0	1	0	0	3	6	2	0	0	0	0	0	7	0	0	1	5	2
Rivularia	d__Bacteria|p__Cyanobacteria|o__Nostocales|f__Rivulariaceae|g__Rivularia	0	0	0	1	0	1	1	4	0	0	0	0	0	0	0	3	0	2	7	0	5	1	0	2	1	1	2	1	4	2	1	0	0	0	4	0	0	1	1	0
Arthrospira	d__Bacteria|p__Cyanobacteria|o__Oscillatoriales|g__Arthrospira	1	0	0	0	0	4	0	0	0	0	1	0	0	0	0	0	1	0	0	0	2	0	1	0	0	1	1	0	0	0	2	0	0	1	0	1	0	0	0	1
Crinalium	d__Bacteria|p__Cyanobacteria|o__Oscillatoriales|g__Crinalium	0	0	0	0	0	0	0	0	0	3	0	0	0	0	0	0	1	0	0	0	1	0	0	0	0	0	1	0	3	0	0	0	0	0	0	0	0	0	0	1
Geitlerinema	d__Bacteria|p__Cyanobacteria|o__Oscillatoriales|g__Geitlerinema	2	2	0	11	4	0	6	0	1	10	8	11	8	9	7	12	17	5	2	49	2	10	3	12	5	1	0	5	5	2	9	4	4	36	2	6	2	15	1	5
Leptolyngbya	d__Bacteria|p__Cyanobacteria|o__Oscillatoriales|g__Leptolyngbya	2	1	0	3	1	0	8	0	0	3	0	1	0	2	0	1	0	2	0	0	1	0	0	2	0	0	0	2	4	0	0	0	9	0	4	2	0	0	3	10
Microcoleus	d__Bacteria|p__Cyanobacteria|o__Oscillatoriales|g__Microcoleus	0	0	0	0	0	0	0	0	0	0	1	0	0	0	0	0	0	0	1	0	0	0	0	0	0	0	1	0	0	0	0	1	0	0	0	1	0	0	0	0
Oscillatoria	d__Bacteria|p__Cyanobacteria|o__Oscillatoriales|g__Oscillatoria	5	2	1	1	1	3	1	6	1	1	0	2	6	0	21	0	1	3	0	2	1	0	0	4	0	1	0	2	5	1	1	0	0	3	0	0	1	2	3	0
Pseudanabaena	d__Bacteria|p__Cyanobacteria|o__Oscillatoriales|g__Pseudanabaena	2	1	1	1	2	0	3	0	0	0	0	0	0	0	0	1	1	0	0	0	0	0	0	1	0	0	1	0	0	2	0	0	0	0	0	1	2	0	0	0
Trichodesmium	d__Bacteria|p__Cyanobacteria|o__Oscillatoriales|g__Trichodesmium	1	0	0	0	0	0	0	0	0	0	0	0	0	0	1	1	1	1	0	0	6	0	0	1	0	2	1	0	0	30	0	1	0	0	0	0	0	0	0	0
Chroococcidiopsis	d__Bacteria|p__Cyanobacteria|o__Pleurocapsales|g__Chroococcidiopsis	0	1	0	2	0	0	0	1	1	1	0	1	0	0	1	1	1	0	0	0	0	1	2	0	1	0	0	1	0	0	0	0	0	2	0	0	2	1	0	1
Pleurocapsa	d__Bacteria|p__Cyanobacteria|o__Pleurocapsales|g__Pleurocapsa	0	0	0	0	0	0	0	1	0	0	0	0	0	0	0	0	0	0	0	0	1	0	0	0	0	0	0	0	0	0	0	0	0	0	0	0	0	0	0	0
Stanieria	d__Bacteria|p__Cyanobacteria|o__Pleurocapsales|g__Stanieria	3	0	1	0	0	0	0	0	0	0	0	3	0	0	0	0	0	0	0	0	0	0	0	0	0	0	0	0	0	0	1	0	1	0	0	0	0	0	0	0
Prochlorococcus	d__Bacteria|p__Cyanobacteria|o__Prochlorales|f__Prochlorococcaceae|g__Prochlorococcus	4	1	0	3	1	2	4	3	2	5	0	5	3	1	0	2	47	1	1	1	6	2	1	6	2	7	2	7	27	1	7	0	14	5	0	2	5	6	2	17
Calditerrivibrio	d__Bacteria|p__Deferribacteres|c__Deferribacteres|o__Deferribacterales|f__Deferribacteraceae|g__Calditerrivibrio	11	10	0	12	0	10	15	2	1	15	10	18	0	20	9	37	24	7	1	1	8	6	30	9	12	5	38	2	3	3	23	64	7	20	58	4	35	1	1	24
Deferribacter	d__Bacteria|p__Deferribacteres|c__Deferribacteres|o__Deferribacterales|f__Deferribacteraceae|g__Deferribacter	2	0	0	3	0	0	0	0	0	1	0	5	1	0	1	0	0	0	0	2	0	0	0	0	0	1	0	2	7	0	1	0	1	0	0	0	0	0	0	0
Denitrovibrio	d__Bacteria|p__Deferribacteres|c__Deferribacteres|o__Deferribacterales|f__Deferribacteraceae|g__Denitrovibrio	19	3	0	26	8	0	1	8	0	2	1	27	1	10	43	11	13	3	2	12	4	37	2	26	30	2	5	10	11	8	9	8	7	41	11	3	66	0	14	2
Flexistipes	d__Bacteria|p__Deferribacteres|c__Deferribacteres|o__Deferribacterales|f__Deferribacteraceae|g__Flexistipes	0	1	1	0	0	1	0	0	0	3	0	1	0	0	0	0	1	0	0	0	1	0	0	0	1	0	0	53	0	0	8	0	0	0	0	0	0	1	0	0
Deinococcus	d__Bacteria|p__Deinococcus-Thermus|c__Deinococci|o__Deinococcales|f__Deinococcaceae|g__Deinococcus	111	19	5	53	14	21	28	12	0	68	11	46	24	57	33	50	89	18	6	135	23	73	24	63	46	65	12	69	140	19	34	27	29	95	19	50	8	68	34	84
Truepera	d__Bacteria|p__Deinococcus-Thermus|c__Deinococci|o__Deinococcales|f__Trueperaceae|g__Truepera	20	4	1	3	0	0	13	5	0	28	1	62	8	8	21	5	12	0	1	15	3	13	5	9	12	16	1	18	23	1	2	6	14	4	1	4	0	5	6	5
Marinithermus	d__Bacteria|p__Deinococcus-Thermus|c__Deinococci|o__Thermales|f__Thermaceae|g__Marinithermus	3	0	1	0	0	0	1	0	0	14	0	6	2	0	18	0	8	0	0	0	3	3	0	1	3	3	2	3	7	1	2	2	2	10	3	2	0	1	0	2
Meiothermus	d__Bacteria|p__Deinococcus-Thermus|c__Deinococci|o__Thermales|f__Thermaceae|g__Meiothermus	12	1	4	3	3	8	12	2	1	13	4	6	13	8	4	6	11	4	9	6	3	12	8	8	2	8	7	14	13	6	9	5	5	6	7	22	11	30	2	14
Oceanithermus	d__Bacteria|p__Deinococcus-Thermus|c__Deinococci|o__Thermales|f__Thermaceae|g__Oceanithermus	7	5	2	5	2	0	13	0	0	12	0	33	2	15	23	6	5	1	6	43	2	11	3	4	8	10	2	5	15	4	10	4	4	4	3	2	2	7	2	1
Thermus	d__Bacteria|p__Deinococcus-Thermus|c__Deinococci|o__Thermales|f__Thermaceae|g__Thermus	16	12	6	12	8	10	15	2	6	17	7	16	26	21	9	11	31	6	17	40	7	18	10	11	11	16	11	4	21	9	11	6	8	40	6	21	8	21	19	18
Dictyoglomus	d__Bacteria|p__Dictyoglomi|c__Dictyoglomia|o__Dictyoglomales|f__Dictyoglomaceae|g__Dictyoglomus	9	3	3	18	1	2	4	3	6	5	17	7	2	3	1	2	11	7	4	5	1	3	9	6	4	4	6	3	13	6	2	0	2	6	0	0	4	2	3	5
Elusimicrobium	d__Bacteria|p__Elusimicrobia|c__Elusimicrobia|o__Elusimicrobiales|f__Elusimicrobiaceae|g__Elusimicrobium	2	0	1	2	3	3	0	2	0	0	0	0	3	0	0	0	0	0	3	1	0	0	1	3	0	0	0	1	0	1	0	0	1	2	0	0	0	1	0	2
Fibrobacter	d__Bacteria|p__Fibrobacteres|c__Fibrobacteria|o__Fibrobacterales|f__Fibrobacteraceae|g__Fibrobacter	53	18	3	14	25	2	12	0	0	17	2	10	30	8	25	6	16	5	13	10	3	14	5	21	7	55	27	31	20	7	14	21	13	27	12	10	3	24	13	13
Alicyclobacillus	d__Bacteria|p__Firmicutes|c__Bacilli|o__Bacillales|f__Alicyclobacillaceae|g__Alicyclobacillus	20	1	2	6	2	1	12	2	3	5	5	55	4	7	15	4	13	5	3	8	13	4	1	11	7	18	13	18	16	2	21	3	6	3	10	10	8	11	2	12
Kyrpidia	d__Bacteria|p__Firmicutes|c__Bacilli|o__Bacillales|f__Alicyclobacillaceae|g__Kyrpidia	6	5	5	6	8	3	13	6	4	27	7	23	6	3	3	19	27	6	4	19	8	18	5	13	7	6	14	8	20	7	1	6	7	30	10	13	1	7	11	13
Amphibacillus	d__Bacteria|p__Firmicutes|c__Bacilli|o__Bacillales|f__Bacillaceae|g__Amphibacillus	4	1	6	6	119	7	4	5	1	1	40	5	8	3	7	0	9	4	3	2	0	0	1	0	0	47	3	1	13	4	2	1	1	2	1	9	2	2	3	9
Anoxybacillus	d__Bacteria|p__Firmicutes|c__Bacilli|o__Bacillales|f__Bacillaceae|g__Anoxybacillus	8	1	1	1	0	1	0	1	2	3	3	7	3	1	0	1	0	6	2	2	0	1	1	0	0	1	0	6	3	1	0	0	0	2	1	2	4	4	0	1
Bacillus	d__Bacteria|p__Firmicutes|c__Bacilli|o__Bacillales|f__Bacillaceae|g__Bacillus	114	127	113	81	153	147	109	112	98	126	63	176	79	93	73	72	135	68	78	65	134	114	116	96	115	164	118	82	104	92	188	143	194	182	119	154	228	182	86	162
Geobacillus	d__Bacteria|p__Firmicutes|c__Bacilli|o__Bacillales|f__Bacillaceae|g__Geobacillus	4	6	15	6	3	0	5	1	1	7	5	5	2	2	6	28	2	7	9	0	23	4	6	11	9	6	4	14	8	6	11	14	5	20	4	10	9	4	20	7
Halobacillus	d__Bacteria|p__Firmicutes|c__Bacilli|o__Bacillales|f__Bacillaceae|g__Halobacillus	0	0	1	0	0	0	0	0	0	0	0	0	0	0	0	1	0	1	0	1	2	1	0	1	0	0	0	0	0	0	0	0	0	0	0	0	0	1	2	0
Lysinibacillus	d__Bacteria|p__Firmicutes|c__Bacilli|o__Bacillales|f__Bacillaceae|g__Lysinibacillus	4	6	6	8	0	6	5	0	0	0	38	6	2	1	3	11	13	1	0	1	1	3	4	5	15	9	5	4	8	3	8	0	2	1	5	8	6	0	4	4
Oceanobacillus	d__Bacteria|p__Firmicutes|c__Bacilli|o__Bacillales|f__Bacillaceae|g__Oceanobacillus	7	1	0	0	0	0	0	0	0	4	1	3	2	0	0	1	5	0	1	3	1	0	0	0	4	1	1	0	1	0	5	0	0	1	0	0	1	1	1	1
Listeria	d__Bacteria|p__Firmicutes|c__Bacilli|o__Bacillales|f__Listeriaceae|g__Listeria	26	39	9	10	5	13	33	3	7	21	9	28	5	10	12	27	15	9	18	8	12	6	28	51	10	22	25	34	29	24	11	10	7	22	10	9	31	24	40	43
Brevibacillus	d__Bacteria|p__Firmicutes|c__Bacilli|o__Bacillales|f__Paenibacillaceae|g__Brevibacillus	28	10	11	12	4	3	17	2	6	21	6	16	7	5	11	16	13	9	16	4	1	15	2	12	20	31	16	20	21	7	14	8	10	11	7	18	13	9	6	26
Paenibacillus	d__Bacteria|p__Firmicutes|c__Bacilli|o__Bacillales|f__Paenibacillaceae|g__Paenibacillus	98	111	55	71	75	21	87	86	127	87	49	185	62	48	95	125	166	39	62	64	46	81	91	102	107	69	60	98	114	57	51	33	48	107	52	63	110	110	77	116
Thermobacillus	d__Bacteria|p__Firmicutes|c__Bacilli|o__Bacillales|f__Paenibacillaceae|g__Thermobacillus	24	22	14	23	0	7	18	0	4	64	9	69	12	30	37	79	64	2	8	4	9	32	53	31	32	26	12	27	18	25	7	24	13	45	5	11	50	25	19	29
Solibacillus	d__Bacteria|p__Firmicutes|c__Bacilli|o__Bacillales|f__Planococcaceae|g__Solibacillus	0	2	3	3	7	6	3	7	8	7	3	9	8	2	8	15	7	6	1	3	2	3	2	11	4	4	14	7	15	7	2	5	14	3	1	2	2	4	4	6
Macrococcus	d__Bacteria|p__Firmicutes|c__Bacilli|o__Bacillales|f__Staphylococcaceae|g__Macrococcus	25	7	3	5	4	2	5	8	3	3	1	2	5	12	4	19	15	0	10	3	3	6	11	9	6	8	73	21	2	7	5	9	2	8	17	16	21	4	15	32
Staphylococcus	d__Bacteria|p__Firmicutes|c__Bacilli|o__Bacillales|f__Staphylococcaceae|g__Staphylococcus	54	33	35	51	43	235	39	12	176	82	12	17	31	10	144	29	71	15	28	16	59	64	34	120	22	51	1353	45	64	377	48	21	10	62	33	42	72	44	110	86
Exiguobacterium	d__Bacteria|p__Firmicutes|c__Bacilli|o__Bacillales|g__Exiguobacterium	41	36	10	16	94	14	17	10	9	8	48	84	19	3	1	8	40	10	12	1	40	7	65	5	5	60	44	6	32	4	99	111	104	6	104	50	4	106	6	6
Aerococcus	d__Bacteria|p__Firmicutes|c__Bacilli|o__Lactobacillales|f__Aerococcaceae|g__Aerococcus	0	2	1	2	0	0	9	0	1	6	0	14	0	1	38	2	9	4	2	4	1	1	0	1	5	7	3	0	0	2	0	1	1	0	0	2	1	4	3	1
Carnobacterium	d__Bacteria|p__Firmicutes|c__Bacilli|o__Lactobacillales|f__Carnobacteriaceae|g__Carnobacterium	13	2	4	20	3	5	7	7	10	21	121	16	0	0	7	5	27	2	3	3	2	10	15	2	5	9	2	8	44	5	4	4	9	15	2	6	25	2	4	6
Enterococcus	d__Bacteria|p__Firmicutes|c__Bacilli|o__Lactobacillales|f__Enterococcaceae|g__Enterococcus	510	1446	1117	1155	1549	669	470	279	733	396	1025	484	986	250	318	1759	1020	995	823	812	960	459	2833	784	474	697	969	654	555	1630	1660	2691	393	540	1589	4228	1163	390	394	4707
Melissococcus	d__Bacteria|p__Firmicutes|c__Bacilli|o__Lactobacillales|f__Enterococcaceae|g__Melissococcus	0	0	0	1	0	6	0	1	0	1	0	0	1	0	1	0	0	0	0	0	1	0	0	1	1	2	5	1	7	2	0	0	1	0	0	2	2	1	1	3
Tetragenococcus	d__Bacteria|p__Firmicutes|c__Bacilli|o__Lactobacillales|f__Enterococcaceae|g__Tetragenococcus	21	7	8	4	4	7	8	0	0	7	2	25	3	2	5	6	19	2	2	4	0	20	9	1	6	5	3	9	9	3	13	3	3	4	2	12	4	1	2	62
Lactobacillus	d__Bacteria|p__Firmicutes|c__Bacilli|o__Lactobacillales|f__Lactobacillaceae|g__Lactobacillus	1045	254	139	174	435	136	362	44	2255	157	76	927	223	112	184	25547	191753	785	114	79	44422	169	232	959	338	165997	370	79	261	105	144	1011	269	2045	189	28801	215	554	192	213
Pediococcus	d__Bacteria|p__Firmicutes|c__Bacilli|o__Lactobacillales|f__Lactobacillaceae|g__Pediococcus	10	11	6	1	1	0	4	12	4	3	1	3	7	1	1	7	2	8	2	1	10	3	1	6	1	68	5	13	2	1	3	1	2	7	0	26	2	1	1	10
Leuconostoc	d__Bacteria|p__Firmicutes|c__Bacilli|o__Lactobacillales|f__Leuconostocaceae|g__Leuconostoc	81	19	24	19	9	20	12	4	128	11	24	77	25	7	4	113	23	6	6	6	9	32	37	6	9	25	19	10	16	5	4	29	9	21	4	1310	16	12	2	15
Oenococcus	d__Bacteria|p__Firmicutes|c__Bacilli|o__Lactobacillales|f__Leuconostocaceae|g__Oenococcus	30	16	0	4	17	2	17	0	2	7	24	24	21	1	31	4	20	0	4	0	4	19	12	12	0	13	29	9	41	5	3	23	16	5	1	5	0	1	1	0
Weissella	d__Bacteria|p__Firmicutes|c__Bacilli|o__Lactobacillales|f__Leuconostocaceae|g__Weissella	0	0	2	1	4	3	4	0	2	2	3	1	2	2	30	18	4	1	1	1	15	1	0	11	0	4	13	0	0	2	1	10	2	1	7	56	1	0	0	0
Lactococcus	d__Bacteria|p__Firmicutes|c__Bacilli|o__Lactobacillales|f__Streptococcaceae|g__Lactococcus	65	34	82	195	17	30	9	9	39	27	74	27	28	12	12	315	81	119	8	31	141	167	311	49	27	26	396	58	268	23	23	427	91	33	11	8192	33	34	37	360
Streptococcus	d__Bacteria|p__Firmicutes|c__Bacilli|o__Lactobacillales|f__Streptococcaceae|g__Streptococcus	9129	7970	14141	7582	1348	7684	2462	1294	4083	1409	4077	2517	5165	1266	636	47399	110478	1797	1915	1886	61285	2464	10610	9985	2494	163118	11817	3156	7802	2921	1315	24268	2068	6118	1070	140036	7739	5918	1644	142763
Alkaliphilus	d__Bacteria|p__Firmicutes|c__Clostridia|o__Clostridiales|f__Clostridiaceae|g__Alkaliphilus	22	19	38	35	7	42	18	15	25	20	13	26	10	15	11	13	87	32	33	9	7	19	18	21	25	30	6	31	13	48	19	16	30	24	12	17	96	31	42	43
Candidatus_Arthromitus	d__Bacteria|p__Firmicutes|c__Clostridia|o__Clostridiales|f__Clostridiaceae|g__Candidatus_Arthromitus	4	2	3	7	11	55	7	6	5	9	2	7	1	3	5	6	12	3	4	3	2	7	11	2	5	9	6	8	2	14	5	1	9	2	1	10	22	5	6	21
Clostridium	d__Bacteria|p__Firmicutes|c__Clostridia|o__Clostridiales|f__Clostridiaceae|g__Clostridium	954	925	1579	868	2924	3925	1868	434	411	887	2010	745	778	420	419	6428	2107	425	843	464	577	839	1988	1292	628	1213	476	1280	1331	1833	713	658	1073	1090	438	668	2568	645	1021	2331
Sulfobacillus	d__Bacteria|p__Firmicutes|c__Clostridia|o__Clostridiales|f__Clostridiales_Family_XVII._Incertae_Sedis|g__Sulfobacillus	0	1	0	0	1	1	0	0	0	1	2	0	0	0	6	0	0	0	0	0	0	0	0	1	9	2	0	1	0	4	0	0	0	0	0	0	0	0	0	1
Thermaerobacter	d__Bacteria|p__Firmicutes|c__Clostridia|o__Clostridiales|f__Clostridiales_Family_XVII._Incertae_Sedis|g__Thermaerobacter	12	8	5	9	6	1	23	3	8	22	0	67	10	12	19	3	13	5	11	32	11	10	5	18	11	10	4	15	20	8	10	8	6	4	5	11	2	14	16	7
Acetobacterium	d__Bacteria|p__Firmicutes|c__Clostridia|o__Clostridiales|f__Eubacteriaceae|g__Acetobacterium	23	18	58	7	4	16	20	1	16	7	34	44	2	3	4	5	10	5	10	1	15	3	38	11	8	28	4	18	13	15	16	0	3	7	10	6	28	2	7	8
Eubacterium	d__Bacteria|p__Firmicutes|c__Clostridia|o__Clostridiales|f__Eubacteriaceae|g__Eubacterium	180953	36200	24767	835108	23786	432965	153118	817	7485	166561	474400	108352	30742	19733	39362	145424	336767	4203	1176952	79567	156896	179406	92148	480800	13602	75404	8359	46684	48530	103860	72088	16202	18119	42248	114108	185347	230629	343808	198176	259788
Heliobacterium	d__Bacteria|p__Firmicutes|c__Clostridia|o__Clostridiales|f__Heliobacteriaceae|g__Heliobacterium	22	10	2	13	16	4	14	5	2	38	26	18	12	23	24	8	20	2	9	42	14	14	6	31	17	26	6	21	14	3	23	11	7	12	15	32	7	32	14	4
Blautia	d__Bacteria|p__Firmicutes|c__Clostridia|o__Clostridiales|f__Lachnospiraceae|g__Blautia	26931	29117	19055	27485	13658	43716	35180	2529	5787	15493	13253	23747	13918	12141	11251	20501	101594	10415	38808	12562	26665	24482	22497	42266	21618	40845	44080	33130	19762	204615	28910	15945	17141	30395	11253	28089	84941	36301	71236	125680
Butyrivibrio	d__Bacteria|p__Firmicutes|c__Clostridia|o__Clostridiales|f__Lachnospiraceae|g__Butyrivibrio	745	570	297	382	465	567	839	67	118	386	260	307	131	190	162	318	752	175	344	188	220	326	150	416	241	234	184	362	279	371	258	208	414	586	376	301	669	334	644	726
Cellulosilyticum	d__Bacteria|p__Firmicutes|c__Clostridia|o__Clostridiales|f__Lachnospiraceae|g__Cellulosilyticum	101	45	117	68	10	47	132	20	29	114	46	63	39	23	97	64	113	41	69	38	52	57	35	59	75	36	26	54	76	121	70	25	28	59	30	20	104	60	123	134
Coprococcus	d__Bacteria|p__Firmicutes|c__Clostridia|o__Clostridiales|f__Lachnospiraceae|g__Coprococcus	51222	15440	5944	39808	3436	12536	11338	420	1469	98923	7058	62946	3374	4258	5765	7042	160852	2156	11526	5299	24901	8143	10359	10046	5222	19006	5254	34353	8195	15152	46262	13892	6208	13018	108324	9267	13790	18319	23399	19425
Lachnoclostridium	d__Bacteria|p__Firmicutes|c__Clostridia|o__Clostridiales|f__Lachnospiraceae|g__Lachnoclostridium	5332	5558	3959	7320	3968	4554	4193	2790	5551	4184	2391	7590	23412	1697	2308	3153	5199	2373	3010	3196	2164	4275	3120	3838	3824	2423	2988	2520	5336	3865	1319	1497	2023	4851	1372	2186	3632	2646	3914	4532
Roseburia	d__Bacteria|p__Firmicutes|c__Clostridia|o__Clostridiales|f__Lachnospiraceae|g__Roseburia	74606	107645	207870	149423	50800	355919	139024	1733	5605	28451	15836	28679	397312	56118	32017	110520	131156	5149	40143	17136	17003	22334	181104	181033	46109	26359	237110	50088	18864	165484	11039	31401	27981	31703	34884	20811	158166	19310	225237	69961
Oscillibacter	d__Bacteria|p__Firmicutes|c__Clostridia|o__Clostridiales|f__Oscillospiraceae|g__Oscillibacter	1280	665	179	739	341	61	861	106	81	1307	101	1695	979	484	1338	131	617	250	905	820	215	637	199	715	1284	1207	340	905	1255	291	714	476	372	467	259	557	116	846	431	300
Candidatus_Desulforudis	d__Bacteria|p__Firmicutes|c__Clostridia|o__Clostridiales|f__Peptococcaceae|g__Candidatus_Desulforudis	22	3	1	1	1	0	3	0	1	5	3	2	5	1	2	2	4	4	8	2	3	1	4	3	5	3	5	10	4	3	8	0	1	1	7	2	1	4	7	1
Dehalobacter	d__Bacteria|p__Firmicutes|c__Clostridia|o__Clostridiales|f__Peptococcaceae|g__Dehalobacter	41	3	6	5	3	2	5	0	7	6	7	1	11	4	5	1	6	5	9	7	4	5	14	19	12	18	5	3	38	10	15	7	10	3	11	11	16	5	3	3
Desulfitobacterium	d__Bacteria|p__Firmicutes|c__Clostridia|o__Clostridiales|f__Peptococcaceae|g__Desulfitobacterium	36	43	17	15	16	16	19	62	48	30	7	48	13	25	12	29	35	32	11	61	25	19	12	27	87	26	29	10	39	18	31	8	30	16	28	39	19	30	31	32
Desulfosporosinus	d__Bacteria|p__Firmicutes|c__Clostridia|o__Clostridiales|f__Peptococcaceae|g__Desulfosporosinus	19	33	36	21	13	12	27	3	1	11	13	19	11	13	8	22	39	24	20	11	9	29	18	11	11	22	2	19	18	26	9	33	22	76	11	5	57	29	35	41
Desulfotomaculum	d__Bacteria|p__Firmicutes|c__Clostridia|o__Clostridiales|f__Peptococcaceae|g__Desulfotomaculum	31	36	40	115	26	12	30	34	25	173	30	177	62	47	205	233	59	25	24	48	31	205	259	132	128	55	64	38	59	127	36	81	67	150	22	37	213	45	144	108
Pelotomaculum	d__Bacteria|p__Firmicutes|c__Clostridia|o__Clostridiales|f__Peptococcaceae|g__Pelotomaculum	3	3	0	1	17	65	1	1	0	6	0	7	9	2	2	9	13	2	7	1	2	7	16	4	14	2	7	11	10	12	13	5	8	6	0	6	12	5	3	30
Syntrophobotulus	d__Bacteria|p__Firmicutes|c__Clostridia|o__Clostridiales|f__Peptococcaceae|g__Syntrophobotulus	7	13	64	19	9	9	11	88	75	22	27	42	33	7	13	25	11	48	24	21	8	34	14	16	33	14	35	15	11	33	7	1	24	15	8	2	71	11	16	3
Thermincola	d__Bacteria|p__Firmicutes|c__Clostridia|o__Clostridiales|f__Peptococcaceae|g__Thermincola	1	1	4	2	0	0	2	4	1	9	2	10	1	3	1	2	4	5	6	4	4	6	0	4	5	10	25	10	0	5	7	0	3	0	6	12	25	8	2	0
Filifactor	d__Bacteria|p__Firmicutes|c__Clostridia|o__Clostridiales|f__Peptostreptococcaceae|g__Filifactor	132	156	43	71	81	47	40	7	14	33	110	32	20	51	30	39	87	40	81	13	34	33	75	28	34	66	39	33	29	94	35	50	18	74	14	173	69	40	72	431
Peptoclostridium	d__Bacteria|p__Firmicutes|c__Clostridia|o__Clostridiales|f__Peptostreptococcaceae|g__Peptoclostridium	2621	2809	2567	3214	1883	2155	2576	1340	1880	1527	3110	1970	2977	1499	899	2390	4451	2109	3812	2635	1301	2457	3347	2891	1702	1595	1010	1793	2236	4438	1499	788	799	4027	794	1789	3904	1586	3306	5924
Ethanoligenens	d__Bacteria|p__Firmicutes|c__Clostridia|o__Clostridiales|f__Ruminococcaceae|g__Ethanoligenens	170	124	68	173	102	51	172	12	19	220	21	247	121	101	180	96	192	46	55	231	79	255	64	151	92	180	57	159	276	59	95	88	268	211	51	125	50	102	141	231
Faecalibacterium	d__Bacteria|p__Firmicutes|c__Clostridia|o__Clostridiales|f__Ruminococcaceae|g__Faecalibacterium	271068	446030	404486	307585	159743	189344	187179	2234	3138	273141	53988	280660	206125	114051	91130	127753	373356	5599	125643	143988	235861	546406	420535	148270	148775	244694	142503	137271	329415	210864	94191	108360	165354	621458	194000	236227	151657	89030	241828	593441
Ruminiclostridium	d__Bacteria|p__Firmicutes|c__Clostridia|o__Clostridiales|f__Ruminococcaceae|g__Ruminiclostridium	2236	3020	1054	2140	793	1067	2348	269	328	79080	1040	1935	1143	737	1188	1074	66981	684	2315	2138	960	21899	1523	2421	2156	3393	953	176583	3315	2028	1497	1025	39739	8439	1285	1686	2834	1823	1597	4186
Ruminococcus	d__Bacteria|p__Firmicutes|c__Clostridia|o__Clostridiales|f__Ruminococcaceae|g__Ruminococcus	16156	23800	41159	231639	6460	19861	14066	4105	1909	8877	85571	16589	55325	40226	18945	4116	155149	6899	108931	30191	5703	28745	16424	31411	68921	70179	6828	12779	9892	17295	8966	9106	6903	276305	16468	7178	24074	34985	18291	453699
Symbiobacterium	d__Bacteria|p__Firmicutes|c__Clostridia|o__Clostridiales|f__Symbiobacteriaceae|g__Symbiobacterium	32	9	6	17	11	3	34	5	1	19	1	46	28	7	19	11	18	4	6	12	7	8	6	15	13	24	3	16	33	4	18	7	9	33	7	26	3	30	8	1
Syntrophomonas	d__Bacteria|p__Firmicutes|c__Clostridia|o__Clostridiales|f__Syntrophomonadaceae|g__Syntrophomonas	1	32	10	0	1	0	22	0	0	4	1	9	0	2	8	0	4	1	2	3	0	1	0	86	0	1	1	26	11	1	0	1	0	0	0	3	3	5	53	1
Syntrophothermus	d__Bacteria|p__Firmicutes|c__Clostridia|o__Clostridiales|f__Syntrophomonadaceae|g__Syntrophothermus	0	0	0	0	0	0	0	0	0	0	0	0	0	1	12	0	2	0	0	0	0	0	0	0	0	1	0	0	1	0	0	0	0	0	1	0	0	0	0	0
Anaerococcus	d__Bacteria|p__Firmicutes|c__Clostridia|o__Clostridiales|g__Anaerococcus	117	128	135	85	48	47	63	0	0	124	64	63	69	30	47	88	177	8	27	36	86	216	121	66	33	88	39	69	133	63	26	45	60	234	63	89	46	33	131	245
Finegoldia	d__Bacteria|p__Firmicutes|c__Clostridia|o__Clostridiales|g__Finegoldia	35	7	12	12	12	28	71	90	59	9	21	46	15	13	13	21	138	27	6	21	7	13	6	8	13	42	5	17	46	15	26	17	6	8	9	2	61	6	26	32
Gottschalkia	d__Bacteria|p__Firmicutes|c__Clostridia|o__Clostridiales|g__Gottschalkia	7	1	0	14	5	24	11	2	2	12	35	4	1	2	3	1	33	0	1	4	0	1	6	9	2	3	7	28	18	6	7	2	3	12	3	1	3	5	1	7
Halanaerobium	d__Bacteria|p__Firmicutes|c__Clostridia|o__Halanaerobiales|f__Halanaerobiaceae|g__Halanaerobium	15	6	1	18	12	4	17	5	1	19	43	11	3	1	12	11	56	0	8	6	6	0	7	17	8	9	6	23	73	6	4	1	4	6	1	2	17	12	2	13
Halothermothrix	d__Bacteria|p__Firmicutes|c__Clostridia|o__Halanaerobiales|f__Halanaerobiaceae|g__Halothermothrix	0	2	0	0	0	1	1	0	0	1	1	1	1	0	0	0	3	1	0	0	1	0	0	0	3	2	1	6	0	1	1	0	0	0	0	0	1	0	0	0
Acetohalobium	d__Bacteria|p__Firmicutes|c__Clostridia|o__Halanaerobiales|f__Halobacteroidaceae|g__Acetohalobium	4	0	1	2	2	5	1	0	1	10	0	0	0	4	7	4	6	3	2	27	6	5	2	11	0	3	2	1	20	4	2	1	8	1	5	1	13	1	14	2
Halobacteroides	d__Bacteria|p__Firmicutes|c__Clostridia|o__Halanaerobiales|f__Halobacteroidaceae|g__Halobacteroides	2	2	1	1	2	10	4	0	0	6	0	0	0	1	1	4	13	0	1	3	0	0	2	1	0	7	8	4	2	3	2	0	2	0	1	2	1	2	0	10
Natranaerobius	d__Bacteria|p__Firmicutes|c__Clostridia|o__Natranaerobiales|f__Natranaerobiaceae|g__Natranaerobius	5	0	1	4	1	4	0	0	0	0	0	0	0	0	0	0	8	0	1	0	0	0	0	0	1	2	0	0	0	1	0	0	2	0	0	0	1	1	1	0
Ammonifex	d__Bacteria|p__Firmicutes|c__Clostridia|o__Thermoanaerobacterales|f__Thermoanaerobacteraceae|g__Ammonifex	4	2	0	2	0	1	6	0	0	7	0	5	1	3	4	0	2	0	3	0	1	3	1	2	2	7	2	3	4	0	1	2	0	0	0	3	0	3	3	0
Caldanaerobacter	d__Bacteria|p__Firmicutes|c__Clostridia|o__Thermoanaerobacterales|f__Thermoanaerobacteraceae|g__Caldanaerobacter	19	8	3	28	1	7	5	1	5	11	2	39	5	1	9	2	18	3	2	2	3	2	7	20	7	5	5	26	55	6	12	4	7	11	2	1	8	4	4	4
Carboxydothermus	d__Bacteria|p__Firmicutes|c__Clostridia|o__Thermoanaerobacterales|f__Thermoanaerobacteraceae|g__Carboxydothermus	0	7	8	16	1	0	4	22	13	18	0	43	4	3	2	7	5	16	7	15	15	17	1	6	22	59	16	2	2	20	11	3	9	10	40	13	26	11	12	6
Moorella	d__Bacteria|p__Firmicutes|c__Clostridia|o__Thermoanaerobacterales|f__Thermoanaerobacteraceae|g__Moorella	8	3	3	11	11	8	25	1	2	37	1	12	5	3	17	3	28	3	5	2	23	32	6	18	9	21	3	6	30	5	12	12	8	23	3	16	2	15	16	27
Tepidanaerobacter	d__Bacteria|p__Firmicutes|c__Clostridia|o__Thermoanaerobacterales|f__Thermoanaerobacteraceae|g__Tepidanaerobacter	6	1	0	2	0	0	1	0	1	2	0	2	0	0	0	3	5	0	1	3	2	1	3	3	3	6	5	10	6	0	3	28	1	1	1	6	2	4	1	8
Thermacetogenium	d__Bacteria|p__Firmicutes|c__Clostridia|o__Thermoanaerobacterales|f__Thermoanaerobacteraceae|g__Thermacetogenium	6	2	5	0	0	0	1	0	0	7	0	5	2	1	4	0	8	2	0	0	2	1	4	3	2	2	1	3	0	1	6	3	1	7	2	4	7	12	4	2
Thermoanaerobacter	d__Bacteria|p__Firmicutes|c__Clostridia|o__Thermoanaerobacterales|f__Thermoanaerobacteraceae|g__Thermoanaerobacter	12	19	1	8	4	14	18	3	1	15	3	5	7	3	5	6	16	2	3	6	10	2	7	45	0	17	2	11	22	6	5	6	9	4	4	5	6	14	21	20
Caldicellulosiruptor	d__Bacteria|p__Firmicutes|c__Clostridia|o__Thermoanaerobacterales|f__Thermoanaerobacterales_Family_III._Incertae_Sedis|g__Caldicellulosiruptor	30	9	11	22	29	17	41	8	9	25	57	23	10	5	13	3	49	12	16	11	43	20	16	14	19	14	13	29	60	23	15	7	19	23	73	13	12	8	13	20
Thermoanaerobacterium	d__Bacteria|p__Firmicutes|c__Clostridia|o__Thermoanaerobacterales|f__Thermoanaerobacterales_Family_III._Incertae_Sedis|g__Thermoanaerobacterium	23	16	15	13	6	33	34	4	17	12	14	9	27	12	7	11	39	15	1	22	9	23	13	15	2	10	4	11	10	18	12	5	21	7	6	12	50	16	10	30
Thermosediminibacter	d__Bacteria|p__Firmicutes|c__Clostridia|o__Thermoanaerobacterales|f__Thermoanaerobacterales_Family_III._Incertae_Sedis|g__Thermosediminibacter	0	0	0	0	0	0	1	0	0	2	0	0	0	0	2	0	2	0	0	0	0	0	0	0	0	2	0	5	1	1	0	0	0	0	2	3	0	1	0	0
Mahella	d__Bacteria|p__Firmicutes|c__Clostridia|o__Thermoanaerobacterales|f__Thermoanaerobacterales_Family_IV._Incertae_Sedis|g__Mahella	46	10	47	16	10	7	25	1	10	7	35	5	49	8	4	2	21	11	15	5	4	22	8	19	6	11	4	17	5	28	1	3	23	0	5	9	76	11	3	12
Coprothermobacter	d__Bacteria|p__Firmicutes|c__Clostridia|o__Thermoanaerobacterales|f__Thermodesulfobiaceae|g__Coprothermobacter	2	0	1	0	1	0	0	26	0	0	0	1	1	0	1	18	0	0	0	0	1	0	0	1	0	1	0	0	0	1	0	0	1	0	1	0	0	0	0	0
Thermodesulfobium	d__Bacteria|p__Firmicutes|c__Clostridia|o__Thermoanaerobacterales|f__Thermodesulfobiaceae|g__Thermodesulfobium	1	2	0	3	0	7	3	2	0	1	0	2	2	0	0	0	0	0	0	0	0	0	0	3	0	1	0	2	9	3	1	0	0	0	0	0	1	0	0	3
Erysipelothrix	d__Bacteria|p__Firmicutes|c__Erysipelotrichia|o__Erysipelotrichales|f__Erysipelotrichaceae|g__Erysipelothrix	18	26	5	17	5	20	16	3	16	11	14	10	10	21	144	9	33	17	12	16	15	8	17	14	9	13	3	17	21	25	31	27	9	6	13	30	34	50	10	37
Faecalitalea	d__Bacteria|p__Firmicutes|c__Erysipelotrichia|o__Erysipelotrichales|f__Erysipelotrichaceae|g__Faecalitalea	1276	1642	974	964	780	534	1363	470	634	677	694	1192	1063	725	537	1425	1812	842	9249	602	1311	1183	2321	646	1254	605	689	770	571	2391	790	407	522	1707	269	614	2727	1342	1031	2236
Acidaminococcus	d__Bacteria|p__Firmicutes|c__Negativicutes|o__Selenomonadales|f__Acidaminococcaceae|g__Acidaminococcus	96	44	151	196	164	12	78	217	85	276	4	568	93	108	79	132	108	171	131	246	1402	281	22	358	246	223	261	99	160	201	247	670	108	132	201	280	204	176	163	109
Megamonas	d__Bacteria|p__Firmicutes|c__Negativicutes|o__Selenomonadales|f__Veillonellaceae|g__Megamonas	14	10	36	50	37	24	40	362316	478478	20	10	40	45	31	55	102264	41	11	3	12	64796	19	93	45221	14872	48840	82224	10906	202927	16	42	4718	34356	34	10053	53	35	64380	19541	70
Megasphaera	d__Bacteria|p__Firmicutes|c__Negativicutes|o__Selenomonadales|f__Veillonellaceae|g__Megasphaera	80	66	4	13	114	16	59	13	4	29	191	87	69	24	82	29	50	18	21	12	56624	37	54	61	28	138	101	50	7337	14	99	142	74	47	46	49	12	16	294	16
Selenomonas	d__Bacteria|p__Firmicutes|c__Negativicutes|o__Selenomonadales|f__Veillonellaceae|g__Selenomonas	183	89	43	100	51	45	137	421	449	112	77	208	60	63	91	200	126	48	41	102	119	63	59	162	92	184	159	99	495	59	114	70	72	99	101	157	115	262	100	48
Veillonella	d__Bacteria|p__Firmicutes|c__Negativicutes|o__Selenomonadales|f__Veillonellaceae|g__Veillonella	908	10067	105	165	817	5627	88	38	160	183	296	142	67	29	83	6487	2502	88	44	45	4974	110	13852	862	89	1254	947	1057	1921	194	372	3595	136	244	383	4665	606	616	88	1007
Fusobacterium	d__Bacteria|p__Fusobacteria|c__Fusobacteriia|o__Fusobacteriales|f__Fusobacteriaceae|g__Fusobacterium	81	83	53	96	10	266	323	691	31	19	6311	596	22	1	9	488	28	116	5	5	97	467	355	33	120	74	25	23	43	72	5	173	11	15	96	37	14	4	5	11
Ilyobacter	d__Bacteria|p__Fusobacteria|c__Fusobacteriia|o__Fusobacteriales|f__Fusobacteriaceae|g__Ilyobacter	5	28	11	6	5	11	11	175	5	9	473	40	3	0	8	106	10	29	10	7	4	29	24	45	10	2	4	10	15	10	2	2	3	23	9	3	5	8	15	10
Leptotrichia	d__Bacteria|p__Fusobacteria|c__Fusobacteriia|o__Fusobacteriales|f__Leptotrichiaceae|g__Leptotrichia	31	10	6	5	15	16	14	43	1	15	445	43	4	2	5	30	9	7	7	1	10	24	16	11	52	8	4	12	7	3	2	4	4	1	17	60	6	3	18	4
Sebaldella	d__Bacteria|p__Fusobacteria|c__Fusobacteriia|o__Fusobacteriales|f__Leptotrichiaceae|g__Sebaldella	2	5	2	3	2	1	1	22	1	0	77	4	1	5	1	17	3	8	7	1	3	6	6	6	4	6	2	6	7	6	4	8	3	10	3	1	7	2	11	29
Streptobacillus	d__Bacteria|p__Fusobacteria|c__Fusobacteriia|o__Fusobacteriales|f__Leptotrichiaceae|g__Streptobacillus	14	1	3	7	0	4	2	32	2	4	437	29	5	0	1	30	38	9	3	2	5	34	86	12	8	4	5	5	53	5	4	1	33	3	15	1	36	1	15	4
Gemmatimonas	d__Bacteria|p__Gemmatimonadetes|c__Gemmatimonadetes|o__Gemmatimonadales|f__Gemmatimonadaceae|g__Gemmatimonas	7	0	0	7	1	0	0	6	4	4	0	3	0	1	0	5	8	3	0	1	1	1	0	3	2	10	4	12	3	3	2	0	2	3	2	4	0	4	1	0
Ignavibacterium	d__Bacteria|p__Ignavibacteriae|c__Ignavibacteria|o__Ignavibacteriales|f__Ignavibacteriaceae|g__Ignavibacterium	4	2	7	4	0	20	6	2	0	5	0	4	0	4	1	0	5	0	7	2	7	8	5	5	12	3	5	4	2	7	3	2	8	9	10	0	19	6	1	1
Melioribacter	d__Bacteria|p__Ignavibacteriae|c__Ignavibacteria|o__Ignavibacteriales|f__Melioribacteraceae|g__Melioribacter	6	3	2	3	0	14	2	7	2	0	1	5	13	1	5	1	2	12	2	5	0	2	3	1	2	4	1	2	0	3	0	6	1	2	6	2	0	2	3	0
Leptospirillum	d__Bacteria|p__Nitrospirae|c__Nitrospira|o__Nitrospirales|f__Nitrospiraceae|g__Leptospirillum	1	0	0	1	2	0	2	0	0	3	0	1	0	0	1	1	5	0	0	1	3	0	1	8	0	1	0	4	2	0	2	3	2	0	1	2	0	0	0	0
Nitrospira	d__Bacteria|p__Nitrospirae|c__Nitrospira|o__Nitrospirales|f__Nitrospiraceae|g__Nitrospira	7	2	0	0	0	0	0	3	6	4	4	2	8	1	0	0	0	0	1	1	4	2	0	4	15	1	1	4	2	1	2	1	3	2	3	8	16	2	4	0
Thermodesulfovibrio	d__Bacteria|p__Nitrospirae|c__Nitrospira|o__Nitrospirales|f__Nitrospiraceae|g__Thermodesulfovibrio	3	1	0	3	0	5	1	1	0	0	0	1	0	0	0	1	1	0	2	0	0	0	0	0	3	1	0	0	0	1	0	0	0	0	0	0	5	0	2	4
Phycisphaera	d__Bacteria|p__Planctomycetes|c__Phycisphaerae|o__Phycisphaerales|f__Phycisphaeraceae|g__Phycisphaera	22	2	0	2	1	0	18	0	1	7	0	72	21	1	2	12	10	1	4	7	2	5	1	4	3	8	5	6	18	0	4	4	3	2	3	4	5	6	4	0
Isosphaera	d__Bacteria|p__Planctomycetes|c__Planctomycetia|o__Planctomycetales|f__Planctomycetaceae|g__Isosphaera	1	1	2	0	0	0	0	0	0	0	0	1	0	0	0	1	0	0	0	0	0	1	0	0	1	1	0	0	1	0	0	0	1	0	0	2	1	1	0	0
Pirellula	d__Bacteria|p__Planctomycetes|c__Planctomycetia|o__Planctomycetales|f__Planctomycetaceae|g__Pirellula	3	4	2	4	1	0	4	1	0	2	1	0	1	0	0	1	4	1	0	0	6	2	0	5	1	2	1	1	5	5	3	1	0	0	0	0	3	3	0	0
Planctomyces	d__Bacteria|p__Planctomycetes|c__Planctomycetia|o__Planctomycetales|f__Planctomycetaceae|g__Planctomyces	5	6	10	7	10	0	28	10	3	7	0	1	18	12	7	8	3	32	20	9	1	4	1	3	23	4	6	6	14	1	0	6	3	4	4	3	4	1	5	0
Rhodopirellula	d__Bacteria|p__Planctomycetes|c__Planctomycetia|o__Planctomycetales|f__Planctomycetaceae|g__Rhodopirellula	2	12	1	2	0	2	5	0	0	8	0	1	9	2	5	0	5	0	2	1	10	2	10	3	4	0	1	5	2	5	5	4	1	4	1	5	14	11	10	16
Singulisphaera	d__Bacteria|p__Planctomycetes|c__Planctomycetia|o__Planctomycetales|f__Planctomycetaceae|g__Singulisphaera	3	0	0	3	3	2	15	2	0	10	0	32	9	1	9	2	10	0	1	7	0	4	1	4	2	2	6	2	19	3	2	3	7	2	1	3	1	4	1	16
Candidatus_Pelagibacter	d__Bacteria|p__Proteobacteria|c__Alphaproteobacteria|g__Candidatus_Pelagibacter	1	0	0	1	0	4	0	0	0	3	14	0	0	1	0	1	1	0	0	0	0	0	1	2	0	1	1	3	2	0	0	0	0	0	0	0	1	1	0	0
Candidatus_Puniceispirillum	d__Bacteria|p__Proteobacteria|c__Alphaproteobacteria|g__Candidatus_Puniceispirillum	1	10	10	0	2	1	9	6	3	4	0	16	0	1	0	4	2	9	7	4	0	4	9	3	9	2	14	0	3	9	0	1	13	4	0	1	3	7	8	2
Micavibrio	d__Bacteria|p__Proteobacteria|c__Alphaproteobacteria|g__Micavibrio	17	0	7	13	4	0	2	1	1	3	3	5	1	1	3	8	18	6	3	5	3	2	0	25	30	6	4	13	25	0	9	5	12	17	2	5	3	12	7	3
Asticcacaulis	d__Bacteria|p__Proteobacteria|c__Alphaproteobacteria|o__Caulobacterales|f__Caulobacteraceae|g__Asticcacaulis	4	4	4	11	0	0	1	1	0	23	1	7	10	11	10	12	16	0	14	14	2	19	12	14	16	18	4	19	52	1	16	5	12	12	2	3	6	9	4	0
Brevundimonas	d__Bacteria|p__Proteobacteria|c__Alphaproteobacteria|o__Caulobacterales|f__Caulobacteraceae|g__Brevundimonas	2	5	6	17	0	1	51	0	0	6	1	23	5	0	3	0	2	0	0	3	3	6	6	12	8	5	3	0	13	0	2	6	1	1	1	1	1	17	7	14
Caulobacter	d__Bacteria|p__Proteobacteria|c__Alphaproteobacteria|o__Caulobacterales|f__Caulobacteraceae|g__Caulobacter	33	10	46	10	5	0	15	41	10	9	5	33	6	9	7	11	16	1	6	12	5	15	6	16	19	20	9	8	24	8	17	4	11	24	7	13	16	11	7	21
Phenylobacterium	d__Bacteria|p__Proteobacteria|c__Alphaproteobacteria|o__Caulobacterales|f__Caulobacteraceae|g__Phenylobacterium	6	0	0	0	0	0	4	3	2	3	1	28	3	2	15	2	5	1	0	1	28	0	2	2	0	1	0	60	6	0	2	0	1	2	1	4	4	2	2	0
Magnetococcus	d__Bacteria|p__Proteobacteria|c__Alphaproteobacteria|o__Magnetococcales|f__Magnetococcaceae|g__Magnetococcus	3	1	0	0	0	0	5	0	0	2	0	2	1	1	2	0	7	4	8	3	0	1	1	4	4	3	0	1	3	1	2	2	0	2	0	0	0	11	1	0
Parvularcula	d__Bacteria|p__Proteobacteria|c__Alphaproteobacteria|o__Parvularculales|f__Parvularculaceae|g__Parvularcula	0	3	0	2	0	0	0	0	0	3	0	0	1	1	1	1	2	1	0	0	1	1	0	1	0	2	0	2	12	0	0	0	0	1	0	2	0	0	0	0
Bartonella	d__Bacteria|p__Proteobacteria|c__Alphaproteobacteria|o__Rhizobiales|f__Bartonellaceae|g__Bartonella	4	16	6	5	5	26	28	13	0	12	3	5	36	5	0	4	12	3	1	2	3	9	7	35	9	1	10	14	12	10	7	25	8	3	4	23	4	4	5	11
Beijerinckia	d__Bacteria|p__Proteobacteria|c__Alphaproteobacteria|o__Rhizobiales|f__Beijerinckiaceae|g__Beijerinckia	0	0	0	2	2	1	0	1	0	0	2	1	0	1	31	0	0	1	0	1	0	1	0	0	0	0	0	0	1	0	0	1	0	0	0	0	0	0	0	0
Methylocella	d__Bacteria|p__Proteobacteria|c__Alphaproteobacteria|o__Rhizobiales|f__Beijerinckiaceae|g__Methylocella	0	0	2	0	0	0	0	0	1	1	4	1	2	0	0	6	1	2	0	3	1	0	0	1	2	1	0	1	3	0	0	1	0	1	0	2	0	2	1	5
Bradyrhizobium	d__Bacteria|p__Proteobacteria|c__Alphaproteobacteria|o__Rhizobiales|f__Bradyrhizobiaceae|g__Bradyrhizobium	35	26	6	16	8	0	22	5	7	26	9	31	10	11	41	14	18	3	3	25	49	17	14	21	41	33	25	28	57	14	21	11	11	37	9	25	36	23	13	9
Nitrobacter	d__Bacteria|p__Proteobacteria|c__Alphaproteobacteria|o__Rhizobiales|f__Bradyrhizobiaceae|g__Nitrobacter	4	0	1	7	2	3	13	2	2	9	0	10	6	8	4	2	7	0	1	38	3	11	8	2	2	3	6	8	8	2	2	2	0	3	1	0	10	9	4	6
Oligotropha	d__Bacteria|p__Proteobacteria|c__Alphaproteobacteria|o__Rhizobiales|f__Bradyrhizobiaceae|g__Oligotropha	6	2	1	1	122	0	0	0	2	2	0	67	4	1	0	0	5	0	0	3	31	0	3	6	13	2	22	3	13	0	60	48	102	7	31	25	6	0	0	5
Rhodopseudomonas	d__Bacteria|p__Proteobacteria|c__Alphaproteobacteria|o__Rhizobiales|f__Bradyrhizobiaceae|g__Rhodopseudomonas	30	5	0	29	6	7	18	1	4	22	5	42	19	11	48	19	10	1	6	10	6	19	0	47	22	17	2	47	54	12	17	13	5	23	7	14	7	15	6	4
Brucella	d__Bacteria|p__Proteobacteria|c__Alphaproteobacteria|o__Rhizobiales|f__Brucellaceae|g__Brucella	0	5	0	1	1	3	1	0	4	2	1	4	0	1	1	5	2	0	1	1	27	1	1	3	13	7	7	3	7	2	1	2	5	3	26	23	6	1	0	0
Ochrobactrum	d__Bacteria|p__Proteobacteria|c__Alphaproteobacteria|o__Rhizobiales|f__Brucellaceae|g__Ochrobactrum	17	0	0	5	0	0	3	0	47	0	0	3	0	3	0	8	0	0	0	4	4	2	19	7	15	1	10	12	3	3	0	0	0	0	1	1	4	8	14	1
Hyphomicrobium	d__Bacteria|p__Proteobacteria|c__Alphaproteobacteria|o__Rhizobiales|f__Hyphomicrobiaceae|g__Hyphomicrobium	7	11	1	16	7	1	17	11	5	22	0	35	9	9	13	31	13	3	0	7	14	16	11	18	11	16	2	15	26	5	11	8	7	10	5	6	20	8	2	13
Pelagibacterium	d__Bacteria|p__Proteobacteria|c__Alphaproteobacteria|o__Rhizobiales|f__Hyphomicrobiaceae|g__Pelagibacterium	0	2	0	0	0	0	1	0	1	1	0	0	0	0	1	5	2	0	0	1	0	8	0	4	0	0	0	3	0	0	0	0	0	8	1	4	0	2	0	0
Rhodomicrobium	d__Bacteria|p__Proteobacteria|c__Alphaproteobacteria|o__Rhizobiales|f__Hyphomicrobiaceae|g__Rhodomicrobium	4	35	0	0	0	0	2	1	0	7	0	0	4	0	2	23	6	0	0	14	6	12	0	5	0	3	0	19	1	0	4	1	14	5	0	7	1	6	4	0
Methylobacterium	d__Bacteria|p__Proteobacteria|c__Alphaproteobacteria|o__Rhizobiales|f__Methylobacteriaceae|g__Methylobacterium	41	16	23	22	9	2	20	8	4	30	1	68	18	12	55	24	46	8	11	28	19	37	26	32	53	17	9	24	50	7	22	34	20	20	8	22	19	17	29	17
Methylocystis	d__Bacteria|p__Proteobacteria|c__Alphaproteobacteria|o__Rhizobiales|f__Methylocystaceae|g__Methylocystis	1	0	0	0	0	0	1	0	1	1	0	2	0	0	0	8	1	0	0	0	1	1	0	2	8	5	0	1	2	0	4	0	4	2	10	0	6	0	0	2
Chelativorans	d__Bacteria|p__Proteobacteria|c__Alphaproteobacteria|o__Rhizobiales|f__Phyllobacteriaceae|g__Chelativorans	1	0	0	0	0	0	0	1	0	3	0	0	0	0	0	4	0	1	0	0	0	0	5	0	1	0	0	0	3	0	0	0	0	0	0	2	0	0	0	0
Mesorhizobium	d__Bacteria|p__Proteobacteria|c__Alphaproteobacteria|o__Rhizobiales|f__Phyllobacteriaceae|g__Mesorhizobium	11	2	2	7	2	2	13	1	4	11	2	8	6	7	4	14	19	2	2	37	5	11	4	24	16	12	4	25	44	6	10	2	8	10	3	7	0	8	10	3
Agrobacterium	d__Bacteria|p__Proteobacteria|c__Alphaproteobacteria|o__Rhizobiales|f__Rhizobiaceae|g__Agrobacterium	22	10	6	36	10	5	15	23	10	59	25	28	21	48	27	83	43	6	12	15	23	39	65	43	39	38	21	7	48	15	7	14	22	42	14	12	61	16	8	50
Candidatus_Liberibacter	d__Bacteria|p__Proteobacteria|c__Alphaproteobacteria|o__Rhizobiales|f__Rhizobiaceae|g__Candidatus_Liberibacter	0	2	3	0	0	0	0	1	0	3	0	3	2	1	1	0	2	0	3	2	0	0	0	1	0	6	8	2	2	1	1	0	1	0	2	0	1	4	2	1
Rhizobium	d__Bacteria|p__Proteobacteria|c__Alphaproteobacteria|o__Rhizobiales|f__Rhizobiaceae|g__Rhizobium	47	9	10	25	111	9	35	16	3	45	4	172	15	23	26	31	25	7	49	78	17	31	11	22	46	73	30	22	48	11	65	48	17	27	47	57	23	99	16	40
Sinorhizobium	d__Bacteria|p__Proteobacteria|c__Alphaproteobacteria|o__Rhizobiales|f__Rhizobiaceae|g__Sinorhizobium	45	5	17	23	12	4	18	30	55	27	6	69	22	18	21	21	16	5	2	15	9	20	14	38	49	30	17	25	41	12	11	13	2	14	7	14	12	13	9	11
Parvibaculum	d__Bacteria|p__Proteobacteria|c__Alphaproteobacteria|o__Rhizobiales|f__Rhodobiaceae|g__Parvibaculum	2	7	4	8	1	0	4	21	17	13	0	13	4	4	0	14	7	1	0	23	4	30	9	8	10	10	0	12	17	0	6	1	5	0	4	3	4	4	1	1
Azorhizobium	d__Bacteria|p__Proteobacteria|c__Alphaproteobacteria|o__Rhizobiales|f__Xanthobacteraceae|g__Azorhizobium	5	2	0	1	0	3	2	1	1	4	3	2	3	0	11	2	8	2	1	1	2	5	13	3	7	6	2	4	11	3	4	1	4	5	3	5	13	5	3	2
Starkeya	d__Bacteria|p__Proteobacteria|c__Alphaproteobacteria|o__Rhizobiales|f__Xanthobacteraceae|g__Starkeya	0	1	1	2	1	1	7	0	0	5	2	6	1	12	7	2	4	3	2	23	4	3	0	1	2	4	1	2	4	2	5	0	1	3	4	3	0	6	2	0
Xanthobacter	d__Bacteria|p__Proteobacteria|c__Alphaproteobacteria|o__Rhizobiales|f__Xanthobacteraceae|g__Xanthobacter	0	9	1	9	5	1	0	2	0	5	1	9	10	3	11	4	4	0	15	0	2	1	1	0	6	1	0	5	9	3	5	10	3	3	1	2	1	0	0	2
Candidatus_Hodgkinia	d__Bacteria|p__Proteobacteria|c__Alphaproteobacteria|o__Rhizobiales|g__Candidatus_Hodgkinia	0	1	0	0	0	0	0	0	0	0	0	0	0	0	0	0	0	0	0	0	0	0	1	0	1	0	0	0	0	0	0	0	0	0	0	0	0	0	0	0
Hirschia	d__Bacteria|p__Proteobacteria|c__Alphaproteobacteria|o__Rhodobacterales|f__Hyphomonadaceae|g__Hirschia	6	18	2	0	0	0	0	1	0	0	0	0	0	0	0	3	0	0	0	14	0	14	0	31	0	0	0	6	3	0	0	14	4	0	1	0	0	1	10	0
Hyphomonas	d__Bacteria|p__Proteobacteria|c__Alphaproteobacteria|o__Rhodobacterales|f__Hyphomonadaceae|g__Hyphomonas	10	19	0	7	9	1	8	6	2	9	1	12	0	2	10	6	1	2	0	42	7	19	0	9	6	4	5	9	3	0	4	8	10	6	6	2	1	12	3	5
Maricaulis	d__Bacteria|p__Proteobacteria|c__Alphaproteobacteria|o__Rhodobacterales|f__Hyphomonadaceae|g__Maricaulis	3	0	0	0	0	0	0	0	0	2	0	0	0	0	6	0	11	0	0	2	0	1	1	6	1	1	0	1	0	0	3	0	0	7	1	1	3	0	5	6
Dinoroseobacter	d__Bacteria|p__Proteobacteria|c__Alphaproteobacteria|o__Rhodobacterales|f__Rhodobacteraceae|g__Dinoroseobacter	0	0	0	4	0	0	2	0	1	2	0	1	0	4	0	7	4	1	1	14	0	8	0	3	6	0	1	3	1	3	1	3	1	3	2	1	1	3	0	1
Jannaschia	d__Bacteria|p__Proteobacteria|c__Alphaproteobacteria|o__Rhodobacterales|f__Rhodobacteraceae|g__Jannaschia	0	1	0	0	0	0	0	1	2	1	0	0	0	0	2	6	0	0	0	0	0	0	1	0	8	0	0	0	4	0	0	0	1	0	1	0	0	1	0	1
Ketogulonicigenium	d__Bacteria|p__Proteobacteria|c__Alphaproteobacteria|o__Rhodobacterales|f__Rhodobacteraceae|g__Ketogulonicigenium	2	3	0	0	1	0	0	0	1	3	0	0	0	0	2	1	1	1	1	2	0	7	0	2	1	3	0	6	17	1	0	2	0	1	2	4	2	1	1	4
Leisingera	d__Bacteria|p__Proteobacteria|c__Alphaproteobacteria|o__Rhodobacterales|f__Rhodobacteraceae|g__Leisingera	3	9	4	6	0	0	4	9	0	18	0	20	2	13	1	7	8	1	0	37	3	19	4	8	16	1	2	10	14	2	2	1	7	3	1	2	2	9	3	1
Octadecabacter	d__Bacteria|p__Proteobacteria|c__Alphaproteobacteria|o__Rhodobacterales|f__Rhodobacteraceae|g__Octadecabacter	0	1	0	0	0	3	3	0	0	3	0	0	0	1	0	1	8	0	0	2	5	2	0	0	2	4	0	0	6	0	3	3	0	1	0	6	0	0	1	0
Paracoccus	d__Bacteria|p__Proteobacteria|c__Alphaproteobacteria|o__Rhodobacterales|f__Rhodobacteraceae|g__Paracoccus	15	9	4	7	0	1	9	8	0	24	1	18	13	6	7	9	17	4	2	34	7	14	7	24	19	23	2	19	18	1	2	5	7	12	8	7	2	18	5	1
Phaeobacter	d__Bacteria|p__Proteobacteria|c__Alphaproteobacteria|o__Rhodobacterales|f__Rhodobacteraceae|g__Phaeobacter	3	1	0	4	2	2	7	0	0	5	0	8	5	4	2	10	2	0	1	7	1	4	0	4	0	1	4	1	1	1	2	3	2	2	0	0	1	1	1	10
Pseudovibrio	d__Bacteria|p__Proteobacteria|c__Alphaproteobacteria|o__Rhodobacterales|f__Rhodobacteraceae|g__Pseudovibrio	62	0	1	8	0	2	4	9	40	3	1	5	1	5	1	14	7	3	0	36	0	5	13	6	21	17	18	16	11	7	11	1	1	9	1	11	13	0	6	7
Rhodobacter	d__Bacteria|p__Proteobacteria|c__Alphaproteobacteria|o__Rhodobacterales|f__Rhodobacteraceae|g__Rhodobacter	30	6	3	14	3	0	17	5	0	35	0	45	20	15	34	30	18	3	3	17	3	31	10	13	28	18	14	33	50	5	14	11	20	5	8	11	15	17	12	21
Roseobacter	d__Bacteria|p__Proteobacteria|c__Alphaproteobacteria|o__Rhodobacterales|f__Rhodobacteraceae|g__Roseobacter	9	6	0	0	3	0	0	0	0	5	4	2	6	3	5	0	1	1	9	0	12	2	3	26	3	5	2	0	4	0	1	17	0	0	1	6	1	6	1	0
Ruegeria	d__Bacteria|p__Proteobacteria|c__Alphaproteobacteria|o__Rhodobacterales|f__Rhodobacteraceae|g__Ruegeria	0	1	6	1	5	3	9	0	1	8	0	8	1	10	15	6	6	2	7	24	4	2	0	6	4	2	1	2	12	3	4	2	6	17	11	1	4	5	5	11
Acetobacter	d__Bacteria|p__Proteobacteria|c__Alphaproteobacteria|o__Rhodospirillales|f__Acetobacteraceae|g__Acetobacter	3	1	12	9	4	1	7	2	0	1	0	2	11	3	2	0	2	0	0	2	0	15	0	29	10	4	0	12	2	11	15	9	4	9	1	4	3	4	0	1
Acidiphilium	d__Bacteria|p__Proteobacteria|c__Alphaproteobacteria|o__Rhodospirillales|f__Acetobacteraceae|g__Acidiphilium	8	3	1	0	0	0	9	2	0	6	0	28	1	0	49	2	5	5	2	2	2	3	3	6	9	12	1	4	12	3	1	3	1	2	4	0	12	9	0	1
Gluconacetobacter	d__Bacteria|p__Proteobacteria|c__Alphaproteobacteria|o__Rhodospirillales|f__Acetobacteraceae|g__Gluconacetobacter	16	4	0	1	5	5	2	3	2	6	0	2	8	3	1	4	5	1	11	1	5	23	14	4	14	8	2	8	23	5	0	1	1	0	0	4	9	3	2	0
Gluconobacter	d__Bacteria|p__Proteobacteria|c__Alphaproteobacteria|o__Rhodospirillales|f__Acetobacteraceae|g__Gluconobacter	9	2	1	4	1	2	3	2	0	5	3	5	5	7	6	1	1	7	5	28	0	5	1	2	48	5	5	7	1	0	4	0	8	11	3	4	1	3	6	0
Granulibacter	d__Bacteria|p__Proteobacteria|c__Alphaproteobacteria|o__Rhodospirillales|f__Acetobacteraceae|g__Granulibacter	2	0	6	4	0	1	0	3	0	5	0	7	7	6	0	3	20	0	0	6	3	9	11	5	20	2	2	6	9	0	1	5	12	8	3	2	4	5	2	0
Komagataeibacter	d__Bacteria|p__Proteobacteria|c__Alphaproteobacteria|o__Rhodospirillales|f__Acetobacteraceae|g__Komagataeibacter	0	0	0	0	0	0	1	0	0	3	0	3	2	0	0	1	1	0	0	0	0	0	0	9	0	1	0	5	12	0	3	1	0	4	0	1	0	1	0	0
Azospirillum	d__Bacteria|p__Proteobacteria|c__Alphaproteobacteria|o__Rhodospirillales|f__Rhodospirillaceae|g__Azospirillum	22	9	12	27	9	4	33	5	3	47	11	78	21	21	36	44	53	4	6	67	17	58	13	40	37	26	6	58	64	15	13	19	13	30	13	17	5	17	22	20
Candidatus_Endolissoclinum	d__Bacteria|p__Proteobacteria|c__Alphaproteobacteria|o__Rhodospirillales|f__Rhodospirillaceae|g__Candidatus_Endolissoclinum	0	0	1	1	1	7	0	2	0	1	0	0	0	1	1	0	2	0	1	0	0	0	0	2	2	0	0	0	3	1	1	0	0	2	1	1	0	1	2	0
Magnetospirillum	d__Bacteria|p__Proteobacteria|c__Alphaproteobacteria|o__Rhodospirillales|f__Rhodospirillaceae|g__Magnetospirillum	74	6	4	13	11	6	26	9	7	22	7	19	19	2	26	16	17	7	14	12	29	27	8	36	35	19	13	56	43	10	12	4	8	22	7	28	25	4	9	16
Rhodospirillum	d__Bacteria|p__Proteobacteria|c__Alphaproteobacteria|o__Rhodospirillales|f__Rhodospirillaceae|g__Rhodospirillum	26	7	10	12	5	3	10	3	1	16	2	19	7	5	24	24	37	1	2	4	15	27	7	41	37	17	4	12	46	3	9	12	11	23	8	10	8	14	8	21
Tistrella	d__Bacteria|p__Proteobacteria|c__Alphaproteobacteria|o__Rhodospirillales|f__Rhodospirillaceae|g__Tistrella	17	0	2	2	2	0	3	0	2	6	1	59	4	5	7	21	5	1	3	23	28	3	2	2	7	5	4	6	9	2	9	26	4	1	3	4	10	8	1	2
Anaplasma	d__Bacteria|p__Proteobacteria|c__Alphaproteobacteria|o__Rickettsiales|f__Anaplasmataceae|g__Anaplasma	0	0	1	0	0	0	0	0	0	29	0	0	0	40	1	0	0	0	0	0	0	20	0	0	0	0	0	1	0	0	0	0	0	0	1	0	0	0	0	75
Ehrlichia	d__Bacteria|p__Proteobacteria|c__Alphaproteobacteria|o__Rickettsiales|f__Anaplasmataceae|g__Ehrlichia	1	2	0	0	1	6	1	0	1	2	20	1	0	0	9	2	31	0	0	0	0	0	3	0	1	2	0	1	8	3	2	1	2	0	1	3	0	2	0	7
Neorickettsia	d__Bacteria|p__Proteobacteria|c__Alphaproteobacteria|o__Rickettsiales|f__Anaplasmataceae|g__Neorickettsia	0	0	0	0	0	0	0	0	0	2	0	1	0	0	0	0	1	0	0	0	0	0	0	0	0	3	0	0	0	0	0	1	2	0	1	11	0	0	0	0
Wolbachia	d__Bacteria|p__Proteobacteria|c__Alphaproteobacteria|o__Rickettsiales|f__Anaplasmataceae|g__Wolbachia	2	8	5	2	3	1	5	13	14	1	65	12	1	2	2	9	2	0	3	3	6	11	7	5	4	3	6	6	13	3	0	1	1	2	4	0	8	10	3	0
Candidatus_Midichloria	d__Bacteria|p__Proteobacteria|c__Alphaproteobacteria|o__Rickettsiales|f__Candidatus_Midichloriaceae|g__Candidatus_Midichloria	1	0	0	0	0	0	0	0	1	1	1	0	1	0	0	1	0	1	1	1	4	0	1	0	0	0	0	5	0	1	0	1	0	0	2	1	6	1	3	1
Orientia	d__Bacteria|p__Proteobacteria|c__Alphaproteobacteria|o__Rickettsiales|f__Rickettsiaceae|g__Orientia	0	0	0	1	0	0	0	0	0	0	0	0	1	0	0	0	0	0	0	0	0	0	0	0	0	0	0	0	0	0	0	0	0	0	0	0	0	0	0	0
Rickettsia	d__Bacteria|p__Proteobacteria|c__Alphaproteobacteria|o__Rickettsiales|f__Rickettsiaceae|g__Rickettsia	4	0	0	13	2	2	13	0	0	9	0	4	0	3	4	2	0	0	0	0	1	1	0	3	2	7	3	8	16	2	5	6	7	6	2	2	0	0	1	4
Erythrobacter	d__Bacteria|p__Proteobacteria|c__Alphaproteobacteria|o__Sphingomonadales|f__Erythrobacteraceae|g__Erythrobacter	5	2	0	0	0	3	0	1	2	1	0	1	0	1	0	2	0	0	0	4	1	0	1	33	2	1	2	2	2	0	1	25	7	19	0	3	2	0	2	2
Novosphingobium	d__Bacteria|p__Proteobacteria|c__Alphaproteobacteria|o__Sphingomonadales|f__Sphingomonadaceae|g__Novosphingobium	4	4	5	9	0	3	11	5	7	14	1	26	5	7	15	10	20	6	0	7	3	8	2	57	12	8	8	31	23	2	8	9	8	6	4	9	4	6	68	1
Sphingobium	d__Bacteria|p__Proteobacteria|c__Alphaproteobacteria|o__Sphingomonadales|f__Sphingomonadaceae|g__Sphingobium	29	3	2	13	1	5	3	6	0	24	3	4	5	5	22	9	11	9	5	3	41	22	4	14	9	9	7	11	22	30	4	17	5	6	6	18	9	13	27	8
Sphingomonas	d__Bacteria|p__Proteobacteria|c__Alphaproteobacteria|o__Sphingomonadales|f__Sphingomonadaceae|g__Sphingomonas	4	0	0	0	2	1	1	1	1	5	0	1	0	4	4	0	0	1	0	3	1	1	0	5	21	4	3	3	6	0	2	1	3	0	3	2	0	1	0	0
Sphingopyxis	d__Bacteria|p__Proteobacteria|c__Alphaproteobacteria|o__Sphingomonadales|f__Sphingomonadaceae|g__Sphingopyxis	18	0	0	11	0	1	8	0	0	8	4	26	9	2	4	3	5	0	0	14	0	2	0	19	4	1	0	5	3	0	4	1	1	2	4	2	3	2	6	1
Zymomonas	d__Bacteria|p__Proteobacteria|c__Alphaproteobacteria|o__Sphingomonadales|f__Sphingomonadaceae|g__Zymomonas	23	29	7	37	23	8	15	1	70	48	0	32	10	30	34	200	21	21	6	21	10	33	86	40	36	22	62	26	15	16	4	30	13	70	23	79	66	15	13	39
Candidatus_Accumulibacter	d__Bacteria|p__Proteobacteria|c__Betaproteobacteria|g__Candidatus_Accumulibacter	1	1	0	0	0	0	4	0	0	4	0	2	0	0	5	6	2	0	0	1	1	7	0	3	14	7	3	0	18	0	6	3	3	1	0	3	5	1	1	3
Candidatus_Profftella	d__Bacteria|p__Proteobacteria|c__Betaproteobacteria|g__Candidatus_Profftella	2	0	0	1	0	0	1	2	0	0	0	1	0	0	1	0	3	1	0	0	0	1	0	0	0	2	0	2	0	0	1	0	0	0	0	0	0	0	0	0
Candidatus_Tremblaya	d__Bacteria|p__Proteobacteria|c__Betaproteobacteria|g__Candidatus_Tremblaya	9	11	25	1	4	5	0	15	15	16	0	47	9	2	1	28	6	0	0	3	0	7	0	17	11	3	1	17	3	23	3	0	0	0	0	1	0	2	7	0
Kinetoplastibacterium	d__Bacteria|p__Proteobacteria|c__Betaproteobacteria|g__Kinetoplastibacterium	12	9	25	4	9	9	14	16	18	13	1	57	34	13	5	28	9	2	0	3	30	30	12	12	63	2	0	18	5	27	9	8	22	15	2	3	63	6	17	11
Achromobacter	d__Bacteria|p__Proteobacteria|c__Betaproteobacteria|o__Burkholderiales|f__Alcaligenaceae|g__Achromobacter	7	3	11	3	11	2	18	4	5	18	1	22	9	10	19	49	16	4	4	28	17	17	4	10	33	13	13	16	26	10	10	18	18	4	13	23	22	10	5	25
Advenella	d__Bacteria|p__Proteobacteria|c__Betaproteobacteria|o__Burkholderiales|f__Alcaligenaceae|g__Advenella	12	8	2	3	4	3	7	3	1	3	0	0	3	3	6	1	0	1	1	2	7	9	14	2	4	1	1	0	7	1	5	2	1	8	1	0	23	0	2	9
Bordetella	d__Bacteria|p__Proteobacteria|c__Betaproteobacteria|o__Burkholderiales|f__Alcaligenaceae|g__Bordetella	5	7	14	10	6	7	20	18	20	29	1	39	27	9	12	85	25	0	2	12	36	71	14	23	35	19	9	21	48	6	18	14	14	19	10	16	39	14	5	13
Pusillimonas	d__Bacteria|p__Proteobacteria|c__Betaproteobacteria|o__Burkholderiales|f__Alcaligenaceae|g__Pusillimonas	32	3	12	28	7	0	39	27	38	19	0	8	31	21	15	24	10	68	53	25	7	15	28	23	48	4	28	33	38	6	6	6	8	23	13	5	19	2	22	2
Taylorella	d__Bacteria|p__Proteobacteria|c__Betaproteobacteria|o__Burkholderiales|f__Alcaligenaceae|g__Taylorella	13	19	0	2	0	0	1	0	0	1	1	1	1	0	2	31	9	0	12	14	24	10	12	15	3	8	3	8	1	1	0	8	6	1	7	9	29	10	9	2
Burkholderia	d__Bacteria|p__Proteobacteria|c__Betaproteobacteria|o__Burkholderiales|f__Burkholderiaceae|g__Burkholderia	91	34	77	62	35	14	84	55	61	102	22	225	101	49	71	470	124	10	8	134	192	124	76	71	288	103	32	104	174	41	40	115	93	87	61	96	226	83	47	50
Cupriavidus	d__Bacteria|p__Proteobacteria|c__Betaproteobacteria|o__Burkholderiales|f__Burkholderiaceae|g__Cupriavidus	15	10	9	9	16	12	24	2	5	11	8	13	34	7	15	47	13	3	9	7	28	19	27	8	16	14	9	16	36	5	15	9	8	34	11	24	25	11	9	34
Pandoraea	d__Bacteria|p__Proteobacteria|c__Betaproteobacteria|o__Burkholderiales|f__Burkholderiaceae|g__Pandoraea	7	1	13	4	2	3	2	6	8	8	0	15	6	1	3	18	5	1	0	0	0	8	3	3	13	4	5	15	1	2	5	1	6	1	3	4	14	3	1	0
Polynucleobacter	d__Bacteria|p__Proteobacteria|c__Betaproteobacteria|o__Burkholderiales|f__Burkholderiaceae|g__Polynucleobacter	3	2	0	0	0	1	0	0	0	0	0	0	0	2	5	1	4	0	0	0	0	3	0	1	5	0	0	1	0	3	4	0	0	0	1	1	5	0	0	1
Ralstonia	d__Bacteria|p__Proteobacteria|c__Betaproteobacteria|o__Burkholderiales|f__Burkholderiaceae|g__Ralstonia	79	7	13	40	24	9	40	6	6	38	2	107	35	17	28	52	38	7	5	14	24	27	16	23	152	23	23	86	43	11	36	21	38	43	21	42	42	12	12	25
Acidovorax	d__Bacteria|p__Proteobacteria|c__Betaproteobacteria|o__Burkholderiales|f__Comamonadaceae|g__Acidovorax	87	10	7	23	11	6	23	9	3	21	8	66	13	25	26	72	42	3	17	57	67	45	18	23	55	28	13	26	65	6	25	41	21	30	14	28	13	31	22	8
Alicycliphilus	d__Bacteria|p__Proteobacteria|c__Betaproteobacteria|o__Burkholderiales|f__Comamonadaceae|g__Alicycliphilus	7	2	3	11	4	8	10	0	0	10	1	17	6	1	2	11	6	6	0	0	11	5	16	6	17	6	1	2	11	0	13	9	5	14	5	15	1	9	12	7
Candidatus_Symbiobacter	d__Bacteria|p__Proteobacteria|c__Betaproteobacteria|o__Burkholderiales|f__Comamonadaceae|g__Candidatus_Symbiobacter	5	0	0	1	2	0	3	0	0	0	0	0	0	0	3	14	0	2	0	1	0	3	0	0	0	0	1	1	4	0	0	2	1	0	0	4	0	3	0	0
Comamonas	d__Bacteria|p__Proteobacteria|c__Betaproteobacteria|o__Burkholderiales|f__Comamonadaceae|g__Comamonas	9	8	17	27	3	1	2	7	6	17	2	18	8	4	6	13	23	0	16	3	11	5	3	21	17	13	7	11	32	14	8	24	3	8	10	5	23	5	4	10
Delftia	d__Bacteria|p__Proteobacteria|c__Betaproteobacteria|o__Burkholderiales|f__Comamonadaceae|g__Delftia	12	3	13	18	4	6	11	5	8	22	4	17	14	5	7	2	19	6	0	3	6	15	3	12	2	14	5	16	10	2	13	22	4	17	12	33	11	20	21	20
Polaromonas	d__Bacteria|p__Proteobacteria|c__Betaproteobacteria|o__Burkholderiales|f__Comamonadaceae|g__Polaromonas	5	0	2	3	2	0	2	3	0	9	0	0	2	10	18	21	9	1	4	22	22	18	10	6	44	21	2	11	17	1	11	8	12	13	7	5	6	12	1	5
Ramlibacter	d__Bacteria|p__Proteobacteria|c__Betaproteobacteria|o__Burkholderiales|f__Comamonadaceae|g__Ramlibacter	25	24	4	13	9	1	11	1	1	17	8	26	11	5	16	20	24	1	6	38	7	30	7	5	7	8	10	38	10	9	9	7	5	17	2	7	18	12	19	2
Rhodoferax	d__Bacteria|p__Proteobacteria|c__Betaproteobacteria|o__Burkholderiales|f__Comamonadaceae|g__Rhodoferax	12	3	10	11	1	3	5	3	5	9	0	6	13	5	4	13	7	1	0	0	1	3	10	2	3	4	6	3	0	1	1	4	1	25	2	4	5	6	4	6
Variovorax	d__Bacteria|p__Proteobacteria|c__Betaproteobacteria|o__Burkholderiales|f__Comamonadaceae|g__Variovorax	26	4	12	12	11	0	14	7	6	21	4	25	12	2	19	46	14	5	3	6	23	22	16	17	16	25	10	19	26	1	36	25	4	4	14	14	47	13	9	12
Verminephrobacter	d__Bacteria|p__Proteobacteria|c__Betaproteobacteria|o__Burkholderiales|f__Comamonadaceae|g__Verminephrobacter	10	0	0	0	0	0	1	0	0	3	0	1	0	0	2	1	1	0	0	0	0	0	6	2	0	2	0	1	3	0	5	1	0	0	3	8	4	4	0	0
Candidatus_Zinderia	d__Bacteria|p__Proteobacteria|c__Betaproteobacteria|o__Burkholderiales|f__Oxalobacteraceae|g__Candidatus_Zinderia	1	13	0	0	0	0	0	0	0	0	0	0	0	0	2	0	6	0	6	0	0	9	0	0	0	2	0	1	0	3	0	0	0	0	0	1	4	1	0	0
Collimonas	d__Bacteria|p__Proteobacteria|c__Betaproteobacteria|o__Burkholderiales|f__Oxalobacteraceae|g__Collimonas	3	0	5	18	2	0	4	2	3	46	0	47	2	34	25	63	28	0	1	34	0	6	52	12	34	5	3	5	8	0	2	1	11	32	1	1	38	14	1	20
Herbaspirillum	d__Bacteria|p__Proteobacteria|c__Betaproteobacteria|o__Burkholderiales|f__Oxalobacteraceae|g__Herbaspirillum	5	2	18	8	14	0	14	0	1	2	3	0	3	1	2	3	6	2	0	3	0	6	0	3	27	4	1	10	5	6	4	2	14	6	1	6	1	0	4	12
Herminiimonas	d__Bacteria|p__Proteobacteria|c__Betaproteobacteria|o__Burkholderiales|f__Oxalobacteraceae|g__Herminiimonas	1	1	13	0	4	7	4	3	9	6	0	3	12	0	2	4	1	3	0	7	0	3	1	7	38	2	3	6	3	1	1	3	8	10	1	4	5	1	1	0
Janthinobacterium	d__Bacteria|p__Proteobacteria|c__Betaproteobacteria|o__Burkholderiales|f__Oxalobacteraceae|g__Janthinobacterium	3	0	0	0	0	0	0	0	2	1	0	0	1	0	0	2	0	0	5	0	2	2	2	1	2	0	1	0	3	5	0	0	2	0	0	1	1	3	2	1
Leptothrix	d__Bacteria|p__Proteobacteria|c__Betaproteobacteria|o__Burkholderiales|g__Leptothrix	17	1	5	4	4	6	9	0	0	7	9	12	8	7	7	44	23	1	7	6	9	12	1	9	45	12	3	7	37	5	8	12	6	30	2	5	13	5	15	16
Methylibium	d__Bacteria|p__Proteobacteria|c__Betaproteobacteria|o__Burkholderiales|g__Methylibium	11	10	3	4	8	3	15	6	1	9	2	6	10	9	9	27	23	1	0	12	32	34	29	26	11	11	5	28	28	5	4	4	6	15	13	17	64	21	7	21
Rubrivivax	d__Bacteria|p__Proteobacteria|c__Betaproteobacteria|o__Burkholderiales|g__Rubrivivax	6	1	7	3	0	5	14	4	6	11	1	21	6	4	1	30	18	0	0	5	14	8	11	11	6	15	0	7	21	2	6	15	1	4	4	7	5	5	1	14
Thiomonas	d__Bacteria|p__Proteobacteria|c__Betaproteobacteria|o__Burkholderiales|g__Thiomonas	9	2	1	6	1	1	3	3	2	14	4	9	7	4	10	26	14	0	6	5	9	6	3	24	20	21	9	13	47	4	9	10	2	9	6	11	17	9	6	3
Gallionella	d__Bacteria|p__Proteobacteria|c__Betaproteobacteria|o__Gallionellales|f__Gallionellaceae|g__Gallionella	36	5	3	1	6	2	2	23	5	17	1	9	24	1	5	7	4	1	20	6	27	7	5	7	21	7	22	54	7	1	6	1	3	7	2	4	1	4	6	10
Sideroxydans	d__Bacteria|p__Proteobacteria|c__Betaproteobacteria|o__Gallionellales|f__Gallionellaceae|g__Sideroxydans	0	0	0	0	1	2	4	1	0	3	0	0	2	0	5	1	4	1	1	3	4	4	0	2	2	3	3	1	0	3	5	0	0	0	1	1	0	1	1	2
Thiobacillus	d__Bacteria|p__Proteobacteria|c__Betaproteobacteria|o__Hydrogenophilales|f__Hydrogenophilaceae|g__Thiobacillus	6	14	33	6	9	14	13	30	32	17	1	82	26	4	6	70	13	0	0	6	42	23	8	4	3	4	1	18	7	24	8	13	3	0	6	5	17	3	11	2
Methylobacillus	d__Bacteria|p__Proteobacteria|c__Betaproteobacteria|o__Methylophilales|f__Methylophilaceae|g__Methylobacillus	7	0	1	0	2	0	13	8	1	6	1	32	4	0	10	0	4	2	0	0	5	1	0	7	1	5	6	1	5	0	4	5	3	5	11	12	1	6	2	1
Methylotenera	d__Bacteria|p__Proteobacteria|c__Betaproteobacteria|o__Methylophilales|f__Methylophilaceae|g__Methylotenera	3	3	10	8	0	2	2	4	1	3	1	21	2	1	1	0	2	0	0	2	3	5	9	12	43	14	18	2	3	12	13	3	7	10	16	7	20	5	4	1
Methylovorus	d__Bacteria|p__Proteobacteria|c__Betaproteobacteria|o__Methylophilales|f__Methylophilaceae|g__Methylovorus	2	1	0	1	1	0	0	2	1	6	1	1	1	0	1	0	2	0	0	1	1	1	0	12	4	17	0	2	7	0	0	1	5	0	0	8	0	1	1	11
Chromobacterium	d__Bacteria|p__Proteobacteria|c__Betaproteobacteria|o__Neisseriales|f__Chromobacteriaceae|g__Chromobacterium	12	2	3	2	19	1	12	6	1	1	7	13	10	3	2	45	13	9	5	6	21	11	7	7	28	11	4	7	10	6	7	6	8	5	7	15	17	4	5	7
Laribacter	d__Bacteria|p__Proteobacteria|c__Betaproteobacteria|o__Neisseriales|f__Chromobacteriaceae|g__Laribacter	5	6	6	4	2	1	0	9	6	8	1	11	5	3	6	12	114	0	0	0	0	6	6	7	69	6	0	8	9	11	3	0	13	17	8	2	10	2	7	1
Pseudogulbenkiania	d__Bacteria|p__Proteobacteria|c__Betaproteobacteria|o__Neisseriales|f__Chromobacteriaceae|g__Pseudogulbenkiania	20	1	1	2	5	0	7	12	9	6	1	8	13	9	0	8	9	1	2	27	4	13	5	5	12	4	0	5	11	1	1	8	8	1	4	0	7	1	2	4
Neisseria	d__Bacteria|p__Proteobacteria|c__Betaproteobacteria|o__Neisseriales|f__Neisseriaceae|g__Neisseria	70	26	166	28	20	46	30	62	111	58	172	119	51	24	19	45	64	9	3	33	16	70	36	63	147	21	30	48	59	71	23	49	29	44	23	18	76	15	34	116
Nitrosomonas	d__Bacteria|p__Proteobacteria|c__Betaproteobacteria|o__Nitrosomonadales|f__Nitrosomonadaceae|g__Nitrosomonas	7	1	3	1	14	1	15	0	0	9	8	3	4	1	9	30	16	4	2	5	27	15	16	11	3	12	7	15	7	5	2	10	5	6	5	5	28	1	3	15
Nitrosospira	d__Bacteria|p__Proteobacteria|c__Betaproteobacteria|o__Nitrosomonadales|f__Nitrosomonadaceae|g__Nitrosospira	0	1	0	0	0	0	0	0	0	0	5	3	1	0	0	3	1	1	0	3	1	2	4	0	1	1	0	0	0	4	3	0	0	0	0	0	7	0	0	0
Aromatoleum	d__Bacteria|p__Proteobacteria|c__Betaproteobacteria|o__Rhodocyclales|f__Rhodocyclaceae|g__Aromatoleum	8	5	0	1	93	0	7	1	0	2	2	56	8	0	3	26	11	1	3	1	34	8	2	3	18	47	28	5	33	4	66	7	6	2	26	20	4	116	0	1
Azoarcus	d__Bacteria|p__Proteobacteria|c__Betaproteobacteria|o__Rhodocyclales|f__Rhodocyclaceae|g__Azoarcus	16	8	3	15	5	1	7	9	1	20	4	20	11	15	7	72	13	3	1	34	25	27	21	12	47	16	0	24	21	2	8	16	12	8	12	12	23	14	11	5
Azospira	d__Bacteria|p__Proteobacteria|c__Betaproteobacteria|o__Rhodocyclales|f__Rhodocyclaceae|g__Azospira	16	13	6	5	6	3	15	3	2	9	4	11	8	6	6	28	9	1	7	0	0	4	6	46	12	17	4	9	21	9	1	4	2	7	26	16	5	7	29	12
Dechloromonas	d__Bacteria|p__Proteobacteria|c__Betaproteobacteria|o__Rhodocyclales|f__Rhodocyclaceae|g__Dechloromonas	0	1	0	1	3	0	1	0	1	0	0	0	0	2	0	45	2	5	2	3	26	3	13	26	1	15	2	25	13	0	13	14	0	3	9	7	40	9	1	0
Thauera	d__Bacteria|p__Proteobacteria|c__Betaproteobacteria|o__Rhodocyclales|f__Rhodocyclaceae|g__Thauera	9	1	1	7	3	0	18	1	1	16	1	44	8	12	12	16	6	2	1	99	14	18	5	8	4	7	7	11	11	0	5	20	8	7	6	5	25	12	9	15
Sulfuricella	d__Bacteria|p__Proteobacteria|c__Betaproteobacteria|o__Sulfuricellales|f__Sulfuricellaceae|g__Sulfuricella	5	2	9	0	2	2	3	17	11	2	1	13	2	2	7	0	8	0	3	2	4	3	1	3	21	0	3	6	4	2	2	1	6	7	1	1	6	1	1	21
Candidatus_Babela	d__Bacteria|p__Proteobacteria|c__Deltaproteobacteria|g__Candidatus_Babela	0	0	0	0	3	0	4	0	0	0	0	0	1	0	0	1	0	0	0	1	0	0	0	5	0	1	0	2	0	0	1	0	0	0	0	0	1	0	0	0
Bacteriovorax	d__Bacteria|p__Proteobacteria|c__Deltaproteobacteria|o__Bdellovibrionales|f__Bacteriovoracaceae|g__Bacteriovorax	0	0	2	2	0	1	0	0	0	0	1	0	3	0	1	0	0	0	0	1	1	3	0	0	2	1	0	2	8	0	1	0	1	1	0	1	1	1	2	0
Bdellovibrio	d__Bacteria|p__Proteobacteria|c__Deltaproteobacteria|o__Bdellovibrionales|f__Bdellovibrionaceae|g__Bdellovibrio	1	3	3	16	2	9	4	0	3	5	2	4	0	4	1	0	6	5	2	5	2	5	5	1	10	21	4	3	11	1	16	8	6	3	0	14	7	2	2	0
Desulfarculus	d__Bacteria|p__Proteobacteria|c__Deltaproteobacteria|o__Desulfarculales|f__Desulfarculaceae|g__Desulfarculus	23	11	9	12	1	1	10	10	2	13	0	10	12	7	14	58	16	11	13	10	10	22	5	12	28	15	3	18	26	12	11	7	18	5	6	8	1	12	14	7
Desulfatibacillum	d__Bacteria|p__Proteobacteria|c__Deltaproteobacteria|o__Desulfobacterales|f__Desulfobacteraceae|g__Desulfatibacillum	0	1	0	1	5	0	14	1	0	6	0	4	5	0	9	1	3	3	3	5	0	5	3	5	3	4	6	4	9	5	2	3	3	2	1	3	12	6	1	8
Desulfobacterium	d__Bacteria|p__Proteobacteria|c__Deltaproteobacteria|o__Desulfobacterales|f__Desulfobacteraceae|g__Desulfobacterium	2	2	3	4	6	9	3	2	0	9	1	6	1	7	1	12	2	6	8	13	1	9	15	3	6	3	3	2	14	1	0	6	3	8	4	7	6	2	10	19
Desulfobacula	d__Bacteria|p__Proteobacteria|c__Deltaproteobacteria|o__Desulfobacterales|f__Desulfobacteraceae|g__Desulfobacula	5	4	15	1	0	0	3	0	0	3	0	0	0	2	0	13	5	0	0	0	3	2	0	1	4	0	0	10	0	1	4	7	2	0	5	2	2	1	3	1
Desulfococcus	d__Bacteria|p__Proteobacteria|c__Deltaproteobacteria|o__Desulfobacterales|f__Desulfobacteraceae|g__Desulfococcus	8	1	18	20	4	0	18	2	5	20	2	51	7	29	4	10	18	0	2	134	4	22	0	11	9	6	11	1	8	2	7	8	1	17	13	4	10	31	10	19
Desulfobulbus	d__Bacteria|p__Proteobacteria|c__Deltaproteobacteria|o__Desulfobacterales|f__Desulfobulbaceae|g__Desulfobulbus	4	2	1	2	3	0	0	0	1	4	0	12	6	2	1	2	3	2	1	2	1	1	0	4	3	12	4	2	8	2	5	4	3	14	4	3	6	2	0	0
Desulfocapsa	d__Bacteria|p__Proteobacteria|c__Deltaproteobacteria|o__Desulfobacterales|f__Desulfobulbaceae|g__Desulfocapsa	6	2	0	3	9	4	0	1	1	3	0	0	0	3	1	3	21	0	1	3	9	0	0	4	0	0	5	3	37	1	1	0	1	3	0	4	2	1	1	4
Desulfotalea	d__Bacteria|p__Proteobacteria|c__Deltaproteobacteria|o__Desulfobacterales|f__Desulfobulbaceae|g__Desulfotalea	4	3	1	0	1	0	2	1	2	0	0	0	0	0	1	11	8	10	1	3	32	6	2	3	0	0	14	5	1	2	0	0	0	0	0	3	5	3	1	5
Desulfurivibrio	d__Bacteria|p__Proteobacteria|c__Deltaproteobacteria|o__Desulfobacterales|f__Desulfobulbaceae|g__Desulfurivibrio	6	8	9	8	5	2	39	13	3	17	0	7	36	14	8	17	18	45	32	22	0	5	6	11	17	5	13	8	18	3	4	3	8	13	3	4	6	1	16	1
Desulfohalobium	d__Bacteria|p__Proteobacteria|c__Deltaproteobacteria|o__Desulfovibrionales|f__Desulfohalobiaceae|g__Desulfohalobium	2	0	0	0	2	0	4	0	0	3	0	34	14	0	7	0	4	3	1	9	0	0	0	0	13	6	1	1	4	0	2	0	1	3	3	0	0	0	3	0
Desulfomicrobium	d__Bacteria|p__Proteobacteria|c__Deltaproteobacteria|o__Desulfovibrionales|f__Desulfomicrobiaceae|g__Desulfomicrobium	18	4	4	12	1	10	42	2	0	34	2	67	10	8	22	1	48	1	4	6	8	11	0	15	14	22	8	23	70	5	4	4	14	21	6	8	1	8	7	1
Desulfovibrio	d__Bacteria|p__Proteobacteria|c__Deltaproteobacteria|o__Desulfovibrionales|f__Desulfovibrionaceae|g__Desulfovibrio	134	68	117	99	163	52	138	52	28	260	32	329	205	262	183	261	157	311	130	339	304	327	61	281	657	316	580	211	360	125	106	186	156	147	246	111	137	138	231	107
Lawsonia	d__Bacteria|p__Proteobacteria|c__Deltaproteobacteria|o__Desulfovibrionales|f__Desulfovibrionaceae|g__Lawsonia	6	0	11	1	20	2	20	4	0	13	0	5	7	11	10	6	6	19	0	12	19	13	8	21	41	26	86	27	12	19	9	28	14	4	1	7	1	0	10	3
Hippea	d__Bacteria|p__Proteobacteria|c__Deltaproteobacteria|o__Desulfurellales|f__Desulfurellaceae|g__Hippea	0	0	0	0	0	3	0	2	0	0	0	0	0	0	1	0	0	0	1	0	1	0	0	0	0	0	0	1	1	0	0	0	0	0	0	1	0	0	1	1
Geobacter	d__Bacteria|p__Proteobacteria|c__Deltaproteobacteria|o__Desulfuromonadales|f__Geobacteraceae|g__Geobacter	163	43	35	55	36	22	96	28	15	86	30	158	55	24	92	74	70	43	19	63	41	79	30	78	108	78	52	55	116	33	58	32	53	82	29	61	24	109	47	23
Pelobacter	d__Bacteria|p__Proteobacteria|c__Deltaproteobacteria|o__Desulfuromonadales|f__Pelobacteraceae|g__Pelobacter	36	26	18	18	15	8	35	2	3	24	9	33	21	11	19	35	38	4	2	24	17	52	7	31	32	43	15	13	30	3	18	16	9	19	7	32	17	23	24	30
Anaeromyxobacter	d__Bacteria|p__Proteobacteria|c__Deltaproteobacteria|o__Myxococcales|f__Anaeromyxobacteraceae|g__Anaeromyxobacter	36	11	2	19	8	12	39	5	3	19	2	92	24	20	62	39	15	6	12	39	7	16	13	19	36	29	3	14	39	5	22	12	9	13	10	18	14	16	9	20
Stigmatella	d__Bacteria|p__Proteobacteria|c__Deltaproteobacteria|o__Myxococcales|f__Cystobacteraceae|g__Stigmatella	15	1	0	4	2	0	2	0	0	1	0	2	0	2	6	0	3	1	4	1	1	5	3	2	6	74	1	3	3	2	2	4	2	13	8	81	10	6	12	0
Haliangium	d__Bacteria|p__Proteobacteria|c__Deltaproteobacteria|o__Myxococcales|f__Kofleriaceae|g__Haliangium	10	3	18	8	1	2	12	1	2	37	1	23	8	5	10	1	28	4	4	3	8	4	3	13	38	29	8	11	16	4	14	6	8	27	6	10	6	17	7	3
Corallococcus	d__Bacteria|p__Proteobacteria|c__Deltaproteobacteria|o__Myxococcales|f__Myxococcaceae|g__Corallococcus	4	2	0	1	0	3	8	0	0	15	1	46	3	3	10	10	10	0	0	2	9	17	0	16	6	6	0	10	18	3	5	8	6	12	4	4	4	10	6	12
Myxococcus	d__Bacteria|p__Proteobacteria|c__Deltaproteobacteria|o__Myxococcales|f__Myxococcaceae|g__Myxococcus	65	6	2	14	3	2	25	5	2	17	4	107	21	11	27	15	14	9	14	10	4	22	8	8	10	25	7	13	19	7	9	32	13	18	5	17	5	13	8	18
Sorangium	d__Bacteria|p__Proteobacteria|c__Deltaproteobacteria|o__Myxococcales|f__Polyangiaceae|g__Sorangium	68	6	10	11	6	14	31	19	10	21	4	96	30	5	36	62	21	6	7	25	45	36	25	28	96	26	9	28	42	16	29	19	24	22	14	20	55	19	10	19
Desulfobacca	d__Bacteria|p__Proteobacteria|c__Deltaproteobacteria|o__Syntrophobacterales|f__Syntrophaceae|g__Desulfobacca	5	21	4	1	0	0	3	6	8	3	1	0	0	1	0	11	0	1	1	9	6	21	1	1	0	3	0	15	8	5	2	0	6	2	0	1	3	2	5	1
Desulfomonile	d__Bacteria|p__Proteobacteria|c__Deltaproteobacteria|o__Syntrophobacterales|f__Syntrophaceae|g__Desulfomonile	1	0	0	0	4	0	0	0	0	1	5	1	3	0	0	14	4	3	0	1	0	0	2	7	1	2	0	7	14	0	4	2	0	1	1	7	1	2	0	1
Syntrophus	d__Bacteria|p__Proteobacteria|c__Deltaproteobacteria|o__Syntrophobacterales|f__Syntrophaceae|g__Syntrophus	10	5	1	1	0	0	2	0	0	1	13	7	0	2	1	2	1	1	0	0	0	1	9	1	0	10	2	3	0	1	0	2	1	7	0	2	3	3	4	2
Syntrophobacter	d__Bacteria|p__Proteobacteria|c__Deltaproteobacteria|o__Syntrophobacterales|f__Syntrophobacteraceae|g__Syntrophobacter	11	0	1	7	1	1	5	1	0	9	1	11	4	4	4	15	5	19	3	25	2	6	5	2	2	6	3	1	5	5	4	3	2	0	9	3	6	11	0	1
Nitratiruptor	d__Bacteria|p__Proteobacteria|c__Epsilonproteobacteria|g__Nitratiruptor	0	0	0	0	0	0	1	0	0	1	0	23	0	0	22	0	0	0	0	0	0	0	0	0	0	2	0	0	0	0	0	1	0	0	0	0	0	0	0	0
Sulfurovum	d__Bacteria|p__Proteobacteria|c__Epsilonproteobacteria|g__Sulfurovum	2	1	0	4	0	6	0	2	0	1	1	0	0	0	4	0	3	6	1	1	3	3	0	4	4	2	3	1	7	0	5	1	0	2	3	0	0	1	6	2
Arcobacter	d__Bacteria|p__Proteobacteria|c__Epsilonproteobacteria|o__Campylobacterales|f__Campylobacteraceae|g__Arcobacter	9	5	3	5	1	19	1	3	1	6	83	7	10	0	0	9	10	9	0	4	1	2	18	10	12	3	13	16	12	13	4	0	2	0	1	3	6	4	11	23
Campylobacter	d__Bacteria|p__Proteobacteria|c__Epsilonproteobacteria|o__Campylobacterales|f__Campylobacteraceae|g__Campylobacter	312	445	253	232	531	1980	917	400	1985	1804	169	277	1027	830	511	768	999	901	781	513	200	94	205	202	759	692	186	214	1037	278	215	158	99	1083	57	448	219	332	162	1726
Sulfurospirillum	d__Bacteria|p__Proteobacteria|c__Epsilonproteobacteria|o__Campylobacterales|f__Campylobacteraceae|g__Sulfurospirillum	3	1	0	1	0	0	2	0	0	6	0	1	1	0	12	1	3	1	0	4	2	1	2	10	3	1	5	7	1	1	1	1	0	11	2	3	0	2	4	2
Helicobacter	d__Bacteria|p__Proteobacteria|c__Epsilonproteobacteria|o__Campylobacterales|f__Helicobacteraceae|g__Helicobacter	11	16	1	4	5	6	5	4	0	3	8	6	2	0	16	9	10	12	11	18	1	17	1	4	3	3	2	6	7	9	2	2	8	7	2	5	11	3	5	2
Sulfuricurvum	d__Bacteria|p__Proteobacteria|c__Epsilonproteobacteria|o__Campylobacterales|f__Helicobacteraceae|g__Sulfuricurvum	0	0	0	0	0	0	1	0	1	0	1	2	4	1	1	2	2	5	0	0	2	2	0	1	2	1	3	1	0	4	1	0	1	0	1	0	0	2	0	1
Sulfurimonas	d__Bacteria|p__Proteobacteria|c__Epsilonproteobacteria|o__Campylobacterales|f__Helicobacteraceae|g__Sulfurimonas	20	13	1	13	0	8	19	11	31	7	7	8	0	3	1	4	14	10	1	7	2	9	19	5	17	12	4	12	5	6	0	0	3	9	2	1	1	0	3	3
Wolinella	d__Bacteria|p__Proteobacteria|c__Epsilonproteobacteria|o__Campylobacterales|f__Helicobacteraceae|g__Wolinella	0	0	2	1	0	5	1	8	8	1	0	0	0	0	0	1	11	0	1	0	0	0	9	1	0	0	0	4	0	0	9	0	0	0	0	0	5	0	5	5
Nitratifractor	d__Bacteria|p__Proteobacteria|c__Epsilonproteobacteria|o__Campylobacterales|g__Nitratifractor	9	1	2	2	1	1	1	2	1	2	1	4	4	3	7	0	0	4	6	0	2	3	3	0	7	7	7	0	1	2	3	32	2	1	0	4	2	0	1	0
Nautilia	d__Bacteria|p__Proteobacteria|c__Epsilonproteobacteria|o__Nautiliales|f__Nautiliaceae|g__Nautilia	7	0	0	1	0	5	2	2	0	2	1	1	3	2	3	4	1	9	1	5	3	7	6	1	1	1	1	3	2	0	1	1	0	3	7	1	18	2	8	0
Candidatus_Ruthia	d__Bacteria|p__Proteobacteria|c__Gammaproteobacteria|g__Candidatus_Ruthia	0	1	1	0	0	1	0	0	0	0	1	0	1	0	0	2	1	0	0	0	0	0	1	0	0	0	0	0	0	0	0	0	0	0	0	1	1	0	0	1
Simiduia	d__Bacteria|p__Proteobacteria|c__Gammaproteobacteria|g__Simiduia	7	0	1	4	2	0	1	0	1	10	0	5	6	0	39	4	2	0	5	0	1	5	0	6	12	5	3	2	5	0	1	1	6	1	0	3	1	3	1	0
Acidithiobacillus	d__Bacteria|p__Proteobacteria|c__Gammaproteobacteria|o__Acidithiobacillales|f__Acidithiobacillaceae|g__Acidithiobacillus	3	11	8	6	2	1	8	4	1	8	2	10	7	0	6	1	11	5	12	3	4	11	1	4	23	12	5	15	12	2	1	20	6	5	5	8	15	5	12	3
Aeromonas	d__Bacteria|p__Proteobacteria|c__Gammaproteobacteria|o__Aeromonadales|f__Aeromonadaceae|g__Aeromonas	35	16	32	64	42	18	74	40	23	80	15	126	40	47	80	237	101	82	93	77	53	608	59	63	66	76	25	36	67	34	75	158	43	95	209	148	11	76	30	97
Oceanimonas	d__Bacteria|p__Proteobacteria|c__Gammaproteobacteria|o__Aeromonadales|f__Aeromonadaceae|g__Oceanimonas	9	3	1	4	0	1	11	0	3	15	1	7	2	10	11	10	9	2	9	4	2	4	4	5	14	86	8	10	9	2	4	6	3	8	2	79	1	2	12	5
Tolumonas	d__Bacteria|p__Proteobacteria|c__Gammaproteobacteria|o__Aeromonadales|f__Aeromonadaceae|g__Tolumonas	2	2	5	0	6	1	5	15	10	0	0	3	0	0	6	13	3	1	0	0	2	3	3	2	5	78	49	3	3	0	37	38	0	0	116	44	1	1	0	5
Alteromonas	d__Bacteria|p__Proteobacteria|c__Gammaproteobacteria|o__Alteromonadales|f__Alteromonadaceae|g__Alteromonas	29180	29562	47	58	48	32	73	87	61	76	46	96	73	66	55	88	26	27774	37208	22200	31	29022	24	24	26	76	63	32	50	32	62	81	43	38	79	56	35	38	49	22
Glaciecola	d__Bacteria|p__Proteobacteria|c__Gammaproteobacteria|o__Alteromonadales|f__Alteromonadaceae|g__Glaciecola	10	29	13	7	1	9	7	1	8	4	0	2	0	0	2	3	0	1	2	3	2	6	1	3	4	21	1	1	6	0	0	2	1	11	0	23	0	3	0	0
Marinobacter	d__Bacteria|p__Proteobacteria|c__Gammaproteobacteria|o__Alteromonadales|f__Alteromonadaceae|g__Marinobacter	59	0	7	8	5	2	5	4	7	6	1	20	12	3	5	53	16	7	0	11	28	15	2	20	4	17	10	5	20	7	14	13	6	8	44	24	3	7	3	2
Saccharophagus	d__Bacteria|p__Proteobacteria|c__Gammaproteobacteria|o__Alteromonadales|f__Alteromonadaceae|g__Saccharophagus	1	0	0	2	0	0	0	0	0	6	0	0	0	0	0	0	0	0	0	0	0	0	0	0	3	9	0	0	1	0	0	0	1	0	0	10	0	0	0	0
Colwellia	d__Bacteria|p__Proteobacteria|c__Gammaproteobacteria|o__Alteromonadales|f__Colwelliaceae|g__Colwellia	0	4	2	26	1	1	0	0	0	47	0	43	7	38	28	63	3	0	2	0	3	20	1	16	40	80	2	0	0	0	5	4	10	38	1	52	4	0	1	20
Ferrimonas	d__Bacteria|p__Proteobacteria|c__Gammaproteobacteria|o__Alteromonadales|f__Ferrimonadaceae|g__Ferrimonas	17	14	40	13	7	7	5	24	25	34	0	67	34	6	11	41	11	2	1	22	15	23	21	14	85	15	1	15	29	17	16	9	9	15	2	17	47	3	16	5
Idiomarina	d__Bacteria|p__Proteobacteria|c__Gammaproteobacteria|o__Alteromonadales|f__Idiomarinaceae|g__Idiomarina	0	0	0	0	0	0	0	0	0	0	0	0	0	0	0	2	0	0	0	0	0	1	0	0	0	0	0	0	0	0	0	0	0	0	0	0	0	1	0	0
Pseudoalteromonas	d__Bacteria|p__Proteobacteria|c__Gammaproteobacteria|o__Alteromonadales|f__Pseudoalteromonadaceae|g__Pseudoalteromonas	6	14	10	0	0	8	5	0	0	4	1	2	1	0	1	4	9	2	0	6	2	0	0	22	3	26	0	11	11	0	1	1	0	0	0	38	8	1	35	9
Psychromonas	d__Bacteria|p__Proteobacteria|c__Gammaproteobacteria|o__Alteromonadales|f__Psychromonadaceae|g__Psychromonas	7	2	5	2	1	3	2	0	0	2	7	1	14	0	1	0	5	0	1	0	1	3	1	2	4	4	1	0	13	1	2	0	4	2	3	6	2	4	4	1
Shewanella	d__Bacteria|p__Proteobacteria|c__Gammaproteobacteria|o__Alteromonadales|f__Shewanellaceae|g__Shewanella	61	12	39	33	11	13	14	47	17	42	5	8	27	11	28	64	24	68	49	16	141	25	7	46	42	120	44	76	42	28	130	88	180	19	134	203	74	7	42	45
Teredinibacter	d__Bacteria|p__Proteobacteria|c__Gammaproteobacteria|o__Alteromonadales|g__Teredinibacter	6	0	0	7	1	0	1	5	4	3	0	0	27	1	4	7	0	4	1	11	3	4	0	5	7	1	3	1	14	0	1	0	2	2	0	1	0	5	7	1
Dichelobacter	d__Bacteria|p__Proteobacteria|c__Gammaproteobacteria|o__Cardiobacteriales|f__Cardiobacteriaceae|g__Dichelobacter	17	11	28	8	4	5	12	17	21	22	0	48	25	1	1	20	11	12	0	4	14	22	4	16	74	11	3	25	1	21	11	15	19	19	3	2	20	12	10	8
Allochromatium	d__Bacteria|p__Proteobacteria|c__Gammaproteobacteria|o__Chromatiales|f__Chromatiaceae|g__Allochromatium	10	8	2	5	3	1	10	2	2	4	2	24	6	4	13	2	6	2	6	3	6	7	4	9	23	5	7	14	15	8	3	0	0	0	6	1	8	2	4	1
Nitrosococcus	d__Bacteria|p__Proteobacteria|c__Gammaproteobacteria|o__Chromatiales|f__Chromatiaceae|g__Nitrosococcus	0	0	0	33	1	0	1	3	0	31	0	8	2	27	0	1	2	7	0	18	0	2	0	14	4	8	0	2	1	0	0	2	1	0	1	6	0	7	0	1
Thiocystis	d__Bacteria|p__Proteobacteria|c__Gammaproteobacteria|o__Chromatiales|f__Chromatiaceae|g__Thiocystis	7	3	1	3	5	0	0	0	1	7	1	0	4	3	10	3	6	1	1	4	1	4	4	4	0	10	2	5	17	1	1	2	0	2	0	2	0	2	2	1
Thioflavicoccus	d__Bacteria|p__Proteobacteria|c__Gammaproteobacteria|o__Chromatiales|f__Chromatiaceae|g__Thioflavicoccus	4	6	5	14	7	0	3	14	0	19	6	12	21	7	9	23	13	0	8	23	11	32	5	15	29	13	12	14	43	0	6	24	20	10	7	9	3	10	3	4
Alkalilimnicola	d__Bacteria|p__Proteobacteria|c__Gammaproteobacteria|o__Chromatiales|f__Ectothiorhodospiraceae|g__Alkalilimnicola	8	1	6	4	3	2	12	2	0	11	0	37	2	2	6	10	6	7	0	2	4	3	4	6	8	3	4	3	13	0	1	6	6	5	8	12	7	8	7	7
Halorhodospira	d__Bacteria|p__Proteobacteria|c__Gammaproteobacteria|o__Chromatiales|f__Ectothiorhodospiraceae|g__Halorhodospira	7	12	1	1	0	0	12	1	0	7	4	36	7	1	8	0	3	0	0	3	3	2	5	0	1	5	0	4	5	0	4	6	0	2	6	1	0	6	1	0
Spiribacter	d__Bacteria|p__Proteobacteria|c__Gammaproteobacteria|o__Chromatiales|f__Ectothiorhodospiraceae|g__Spiribacter	7	1	5	3	0	1	6	1	3	16	0	13	1	8	10	0	1	0	0	1	1	6	0	2	19	16	0	4	23	0	4	6	2	0	0	3	4	2	3	1
Thioalkalivibrio	d__Bacteria|p__Proteobacteria|c__Gammaproteobacteria|o__Chromatiales|f__Ectothiorhodospiraceae|g__Thioalkalivibrio	33	10	12	7	9	4	39	1	4	22	2	79	12	10	24	18	34	2	3	33	21	34	12	28	32	32	10	17	65	4	13	23	17	41	9	13	18	18	33	17
Halothiobacillus	d__Bacteria|p__Proteobacteria|c__Gammaproteobacteria|o__Chromatiales|f__Halothiobacillaceae|g__Halothiobacillus	14	0	2	2	0	0	12	2	0	7	4	40	30	2	9	1	8	4	2	2	36	0	0	1	3	5	0	5	1	2	3	0	2	9	1	33	16	2	3	16
Buchnera	d__Bacteria|p__Proteobacteria|c__Gammaproteobacteria|o__Enterobacteriales|f__Enterobacteriaceae|g__Buchnera	1	2	6	1	3	19	2	0	0	1	24	3	0	1	10	0	5	0	0	1	0	1	3	3	1	1	6	1	2	6	0	0	2	0	2	3	5	0	1	4
Candidatus_Blochmannia	d__Bacteria|p__Proteobacteria|c__Gammaproteobacteria|o__Enterobacteriales|f__Enterobacteriaceae|g__Candidatus_Blochmannia	1	0	0	0	2	1	2	0	0	0	0	0	0	0	2	1	0	0	0	1	4	0	3	1	0	1	0	1	0	0	5	6	4	2	9	3	2	0	0	4
Candidatus_Hamiltonella	d__Bacteria|p__Proteobacteria|c__Gammaproteobacteria|o__Enterobacteriales|f__Enterobacteriaceae|g__Candidatus_Hamiltonella	1	0	0	0	0	0	0	0	1	0	0	0	0	0	1	1	5	0	0	1	0	0	0	1	0	10	0	0	0	0	0	1	0	0	3	2	0	0	0	0
Candidatus_Moranella	d__Bacteria|p__Proteobacteria|c__Gammaproteobacteria|o__Enterobacteriales|f__Enterobacteriaceae|g__Candidatus_Moranella	0	0	0	0	0	0	0	0	0	1	0	0	0	16	1	1	0	0	0	0	0	0	0	1	0	0	0	1	1	0	0	0	0	0	0	0	0	0	0	0
Candidatus_Riesia	d__Bacteria|p__Proteobacteria|c__Gammaproteobacteria|o__Enterobacteriales|f__Enterobacteriaceae|g__Candidatus_Riesia	0	0	0	0	0	0	0	0	0	0	0	0	0	0	0	0	0	0	0	0	0	0	0	0	0	2	0	0	0	0	0	0	0	0	0	0	0	1	0	0
Citrobacter	d__Bacteria|p__Proteobacteria|c__Gammaproteobacteria|o__Enterobacteriales|f__Enterobacteriaceae|g__Citrobacter	15	35	54	204	165	33	1	11	492	57	27	18	16	328	53	3692	16	6	4	763	59	34	0	46	11	65	31	17	14	34	6	109	17	40	398	491	16	21	10	18
Cronobacter	d__Bacteria|p__Proteobacteria|c__Gammaproteobacteria|o__Enterobacteriales|f__Enterobacteriaceae|g__Cronobacter	55	10	48	2173	157	15	15	3	165	82	19	6	23	33	72	1112	38	5	8	72	181	58	10	129	9	238	74	85	53	18	23	127	25	26	18497	5927	38	28	18	18
Dickeya	d__Bacteria|p__Proteobacteria|c__Gammaproteobacteria|o__Enterobacteriales|f__Enterobacteriaceae|g__Dickeya	56	12	8	66	63	24	24	18	41	31	23	27	25	119	26	254	21	30	26	43	14	23	6	31	14	29	24	15	56	9	7	32	16	25	78	152	24	13	17	40
Edwardsiella	d__Bacteria|p__Proteobacteria|c__Gammaproteobacteria|o__Enterobacteriales|f__Enterobacteriaceae|g__Edwardsiella	8	10	3	229	30	9	8	1	35	18	8	28	3	60	236	194	7	2	0	41	13	38	18	19	17	32	3	9	19	33	5	30	4	3	68	95	3	9	12	5
Enterobacter	d__Bacteria|p__Proteobacteria|c__Gammaproteobacteria|o__Enterobacteriales|f__Enterobacteriaceae|g__Enterobacter	1016	1486	920	6662	1835	204	29	51	6523	5275	621	80	72	3114	2411	132064	630	35	173	1766	19112	5807	41	8353	364	2863	339	888	3440	58	106	12273	292	504	48284	47310	368	1544	105	52
Erwinia	d__Bacteria|p__Proteobacteria|c__Gammaproteobacteria|o__Enterobacteriales|f__Enterobacteriaceae|g__Erwinia	5	7	20	175	49	12	10	11	69	28	11	9	17	42	48	333	10	43	1	39	23	18	8	24	39	34	28	7	4	5	14	43	16	14	147	182	9	2	31	14
Escherichia	d__Bacteria|p__Proteobacteria|c__Gammaproteobacteria|o__Enterobacteriales|f__Enterobacteriaceae|g__Escherichia	10275	2293	6956	206209	3691	15416	751	14523	6200	14325	41559	8301	5700	727102	514506	10015	8130	25962	14041	371462	1247	11379	1259	24116	143	4646	22156	1206	779	12214	662	9204	7060	6937	75686	19520	11923	2545	14322	4146
Klebsiella	d__Bacteria|p__Proteobacteria|c__Gammaproteobacteria|o__Enterobacteriales|f__Enterobacteriaceae|g__Klebsiella	102	926	14678	11272	47349	43852	174	64	19992	1021	1380	77	234	20317	3456	82766	620	44	32	43472	45322	4146	9071	46601	24	62810	8674	4869	6348	528	332	190983	532	3941	222019	198715	516	6496	532	1930
Morganella	d__Bacteria|p__Proteobacteria|c__Gammaproteobacteria|o__Enterobacteriales|f__Enterobacteriaceae|g__Morganella	0	2	6	6	11	2	1	1	7	2	1	19	24	3	82	2295	4	2	0	3	7	4	3	4	30	90614	1	1	1	1	0	3	0	1	12	17	1	88	1	15
Pantoea	d__Bacteria|p__Proteobacteria|c__Gammaproteobacteria|o__Enterobacteriales|f__Enterobacteriaceae|g__Pantoea	8	9	37	47	47	6	14	4	71	36	13	34	19	166	17	308	4	13	3	32	45	17	6	15	11	30	6	6	7	11	3	26	7	26	123	184	8	6	6	11
Pectobacterium	d__Bacteria|p__Proteobacteria|c__Gammaproteobacteria|o__Enterobacteriales|f__Enterobacteriaceae|g__Pectobacterium	52	6	5	77	28	10	2	19	56	55	7	21	1	36	60	290	37	3	0	59	23	33	41	40	31	56	13	59	16	10	0	43	14	51	95	199	47	11	0	23
Photorhabdus	d__Bacteria|p__Proteobacteria|c__Gammaproteobacteria|o__Enterobacteriales|f__Enterobacteriaceae|g__Photorhabdus	20	18	4	11	147	1	2	11	5	6	1	12	1	6	2	18	13	6	2	33	1	13	10	2	17	39	32	17	0	1	64	110	90	14	110	87	16	100	10	5
Proteus	d__Bacteria|p__Proteobacteria|c__Gammaproteobacteria|o__Enterobacteriales|f__Enterobacteriaceae|g__Proteus	0	0	14	6	2	2	0	0	1	3	1	0	0	0	0	13	3	42	1	3	1	2	0	11	0	656	3	0	7	0	5	43	103	0	2	80	0	0	2	4
Providencia	d__Bacteria|p__Proteobacteria|c__Gammaproteobacteria|o__Enterobacteriales|f__Enterobacteriaceae|g__Providencia	0	2	0	0	30	2	0	9	1	0	1	0	0	0	2	15	3	0	0	1	0	13	0	1	0	4	0	0	0	0	1	5	0	4	2	6	11	1	0	2
Rahnella	d__Bacteria|p__Proteobacteria|c__Gammaproteobacteria|o__Enterobacteriales|f__Enterobacteriaceae|g__Rahnella	12	8	4	8	13	9	5	1	64	13	3	7	8	17	10	173	6	4	4	35	104	13	3	18	4	29	8	2	6	1	20	14	6	5	63	98	6	11	2	0
Raoultella	d__Bacteria|p__Proteobacteria|c__Gammaproteobacteria|o__Enterobacteriales|f__Enterobacteriaceae|g__Raoultella	15	9	31	21	203	21	4	7	656	20	41	21	6	9	17	1306	0	2	1	43	86	146	2	494	7	29	16	8	10	17	5	38	13	2	217	251	12	150	3	2
Salmonella	d__Bacteria|p__Proteobacteria|c__Gammaproteobacteria|o__Enterobacteriales|f__Enterobacteriaceae|g__Salmonella	46	37	71	3491	323	274	17	28	603	206	357	1139	65	2348	2833	4463	37	172	55	781	172	115	49	315	10	206	361	50	34	33	18	820	42	114	1882	1432	89	59	2063	106
Serratia	d__Bacteria|p__Proteobacteria|c__Gammaproteobacteria|o__Enterobacteriales|f__Enterobacteriaceae|g__Serratia	18	24	32	147	177	11	9	23	140	43	19	13	35	23	36	800	19	6	15	57	82	43	12	59	36	69	33	22	53	15	20	71	18	19	264	360	18	26	12	23
Shigella	d__Bacteria|p__Proteobacteria|c__Gammaproteobacteria|o__Enterobacteriales|f__Enterobacteriaceae|g__Shigella	210	69	63	1540	47	207	10	30	171	281	1099	45	153	7536	4630	229	58	40	12	7891	22	134	31	292	4	103	370	31	18	162	8	165	67	197	1200	736	303	4	161	105
Shimwellia	d__Bacteria|p__Proteobacteria|c__Gammaproteobacteria|o__Enterobacteriales|f__Enterobacteriaceae|g__Shimwellia	0	7	2	13	36	7	3	1	35	10	6	1	4	6	227	178	3	3	0	16	5	4	0	19	4	14	7	3	2	3	0	25	2	2	98	119	0	7	1	3
Sodalis	d__Bacteria|p__Proteobacteria|c__Gammaproteobacteria|o__Enterobacteriales|f__Enterobacteriaceae|g__Sodalis	5	1	44	2394	21	1	7	1	2	18	2	7	7	3	55	19	2	5	2	7	3	7	5	30	6	80	42	21	3	0	3	21	7	0	3	5	26	0	2	14
Wigglesworthia	d__Bacteria|p__Proteobacteria|c__Gammaproteobacteria|o__Enterobacteriales|f__Enterobacteriaceae|g__Wigglesworthia	1	0	0	1	0	0	0	0	1	2	0	0	0	1	1	0	1	0	0	0	0	0	0	0	0	0	0	0	0	0	0	0	2	0	0	2	0	2	0	0
Xenorhabdus	d__Bacteria|p__Proteobacteria|c__Gammaproteobacteria|o__Enterobacteriales|f__Enterobacteriaceae|g__Xenorhabdus	6	7	13	38	3	6	0	3	5	10	0	22	3	4	8	16	8	1	1	5	3	5	4	10	8	13	4	0	3	3	1	2	5	4	53	22	1	8	7	0
Yersinia	d__Bacteria|p__Proteobacteria|c__Gammaproteobacteria|o__Enterobacteriales|f__Enterobacteriaceae|g__Yersinia	3	3	13	22	8	16	0	7	21	33	8	13	23	13	102	128	3	7	3	25	7	17	5	22	9	18	16	4	4	35	0	7	1	5	34	59	3	2	35	2
Coxiella	d__Bacteria|p__Proteobacteria|c__Gammaproteobacteria|o__Legionellales|f__Coxiellaceae|g__Coxiella	2	0	0	0	0	0	2	0	0	1	0	0	0	0	0	0	0	0	0	0	0	0	0	0	0	2	1	13	0	3	0	0	0	0	0	0	0	3	0	0
Legionella	d__Bacteria|p__Proteobacteria|c__Gammaproteobacteria|o__Legionellales|f__Legionellaceae|g__Legionella	0	2	1	0	0	0	0	1	1	0	0	3	0	0	2	1	1	0	1	0	0	2	2	0	0	4	0	0	0	1	1	0	0	0	0	3	0	0	2	3
Methylococcus	d__Bacteria|p__Proteobacteria|c__Gammaproteobacteria|o__Methylococcales|f__Methylococcaceae|g__Methylococcus	0	3	2	7	2	2	2	1	2	0	3	4	1	1	1	8	6	1	1	2	10	3	7	0	1	4	2	7	16	2	2	2	0	0	5	3	14	1	1	6
Methylomicrobium	d__Bacteria|p__Proteobacteria|c__Gammaproteobacteria|o__Methylococcales|f__Methylococcaceae|g__Methylomicrobium	6	0	1	2	0	0	3	4	1	7	0	4	2	1	0	4	5	4	1	3	0	2	0	1	2	1	3	3	0	1	1	0	4	1	0	1	0	2	2	0
Methylomonas	d__Bacteria|p__Proteobacteria|c__Gammaproteobacteria|o__Methylococcales|f__Methylococcaceae|g__Methylomonas	9	0	1	0	0	0	0	12	0	0	0	1	0	6	0	7	4	2	1	11	2	7	0	0	8	1	1	0	0	1	0	1	0	3	1	0	6	1	11	2
Alcanivorax	d__Bacteria|p__Proteobacteria|c__Gammaproteobacteria|o__Oceanospirillales|f__Alcanivoracaceae|g__Alcanivorax	4	2	1	1	2	1	0	0	1	4	1	4	2	1	1	3	4	0	0	1	2	4	0	2	0	3	0	5	7	1	0	3	2	2	5	2	2	0	0	2
Kangiella	d__Bacteria|p__Proteobacteria|c__Gammaproteobacteria|o__Oceanospirillales|f__Alcanivoracaceae|g__Kangiella	5	0	0	1	0	0	1	0	6	0	0	5	0	0	6	1	4	2	0	0	1	10	0	3	3	12	0	0	0	0	0	1	0	0	0	0	4	0	0	0
Hahella	d__Bacteria|p__Proteobacteria|c__Gammaproteobacteria|o__Oceanospirillales|f__Hahellaceae|g__Hahella	0	0	9	1	0	0	0	2	0	5	0	4	1	0	0	2	0	0	2	1	0	0	0	12	1	1	3	0	5	1	7	0	1	0	2	0	0	3	0	0
Candidatus_Carsonella	d__Bacteria|p__Proteobacteria|c__Gammaproteobacteria|o__Oceanospirillales|f__Halomonadaceae|g__Candidatus_Carsonella	0	0	0	1	0	0	3	0	0	3	1	1	0	0	1	0	3	0	0	0	1	0	0	1	0	0	0	3	0	0	0	1	0	0	0	2	1	0	0	1
Candidatus_Portiera	d__Bacteria|p__Proteobacteria|c__Gammaproteobacteria|o__Oceanospirillales|f__Halomonadaceae|g__Candidatus_Portiera	1	1	0	1	0	0	1	5	0	0	0	0	0	0	0	0	1	1	0	4	0	1	0	0	0	3	0	1	1	0	0	0	0	0	0	0	1	0	0	0
Chromohalobacter	d__Bacteria|p__Proteobacteria|c__Gammaproteobacteria|o__Oceanospirillales|f__Halomonadaceae|g__Chromohalobacter	3	1	1	2	3	0	0	0	1	2	4	0	6	0	1	14	7	0	6	1	0	5	2	1	16	1	10	3	23	0	1	0	6	5	1	1	6	5	1	0
Halomonas	d__Bacteria|p__Proteobacteria|c__Gammaproteobacteria|o__Oceanospirillales|f__Halomonadaceae|g__Halomonas	3	5	9	17	0	0	6	15	5	17	0	10	1	14	12	20	4	0	3	30	1	22	14	2	16	12	4	21	16	1	14	3	3	3	0	8	5	6	6	2
Marinomonas	d__Bacteria|p__Proteobacteria|c__Gammaproteobacteria|o__Oceanospirillales|f__Oceanospirillaceae|g__Marinomonas	2	1	6	21	0	6	4	0	0	22	0	35	1	24	1	3	4	0	1	2	2	3	4	13	23	31	0	0	0	0	1	2	9	35	1	23	3	3	0	23
Thalassolituus	d__Bacteria|p__Proteobacteria|c__Gammaproteobacteria|o__Oceanospirillales|f__Oceanospirillaceae|g__Thalassolituus	0	0	0	13	1	1	0	0	0	0	0	0	0	0	0	2	0	0	0	3	0	1	0	3	0	3	0	0	1	0	0	0	0	0	1	1	0	0	0	0
Actinobacillus	d__Bacteria|p__Proteobacteria|c__Gammaproteobacteria|o__Pasteurellales|f__Pasteurellaceae|g__Actinobacillus	3	40	74	7	13	89	20	63	20	13	14	12	44	18	3	30	49	9	12	7	5	12	10	38	10	11	7	28	5	9	12	7	5	40	12	25	4	2	7	10
Aggregatibacter	d__Bacteria|p__Proteobacteria|c__Gammaproteobacteria|o__Pasteurellales|f__Pasteurellaceae|g__Aggregatibacter	10	8	291	4	3	215	2	4	41	15	39	3	0	0	33	287	176	1	1	0	10	51	30	178	3	91	41	27	12	6	13	93	21	104	35	146	0	4	3	36
Basfia	d__Bacteria|p__Proteobacteria|c__Gammaproteobacteria|o__Pasteurellales|f__Pasteurellaceae|g__Basfia	2	2	26	0	0	11	1	2	2	1	6	0	14	3	2	6	11	0	5	0	0	1	2	10	2	63	1	3	0	9	0	5	8	7	6	74	18	2	1	1
Bibersteinia	d__Bacteria|p__Proteobacteria|c__Gammaproteobacteria|o__Pasteurellales|f__Pasteurellaceae|g__Bibersteinia	4	2	8	0	0	10	0	0	0	1	19	0	4	0	1	9	8	3	7	0	55	4	5	13	3	6	14	5	0	0	0	4	1	7	4	24	0	0	1	6
Gallibacterium	d__Bacteria|p__Proteobacteria|c__Gammaproteobacteria|o__Pasteurellales|f__Pasteurellaceae|g__Gallibacterium	0	0	15	0	1	5	0	2	0	0	1	1	0	0	0	6	7	0	0	1	3	1	0	5	0	3	1	1	0	0	4	3	0	6	0	3	1	0	0	6
Haemophilus	d__Bacteria|p__Proteobacteria|c__Gammaproteobacteria|o__Pasteurellales|f__Pasteurellaceae|g__Haemophilus	593	371	23997	56	145	10116	58	2	1469	821	3569	73	56	42	50	9601	13504	65	25	26	377	1217	2467	10480	83	4726	787	1684	349	652	769	1920	251	4546	931	9876	77	505	149	1948
Histophilus	d__Bacteria|p__Proteobacteria|c__Gammaproteobacteria|o__Pasteurellales|f__Pasteurellaceae|g__Histophilus	48	29	25	28	160	33	99	40	11	51	21	130	44	27	56	17	68	61	35	185	55	29	33	45	63	112	38	58	85	12	109	86	134	18	42	83	79	167	27	52
Mannheimia	d__Bacteria|p__Proteobacteria|c__Gammaproteobacteria|o__Pasteurellales|f__Pasteurellaceae|g__Mannheimia	4	3	18	4	1	8	1	3	2	1	8	0	0	0	0	15	16	0	1	1	2	7	1	11	0	7	1	2	0	4	4	4	1	10	3	14	0	5	1	4
Pasteurella	d__Bacteria|p__Proteobacteria|c__Gammaproteobacteria|o__Pasteurellales|f__Pasteurellaceae|g__Pasteurella	1	4	34	1	0	15	5	57	5	2	11	1	0	0	20	28	22	0	4	0	3	4	6	18	0	72	1	3	0	9	1	7	0	21	5	71	1	5	1	8
Acinetobacter	d__Bacteria|p__Proteobacteria|c__Gammaproteobacteria|o__Pseudomonadales|f__Moraxellaceae|g__Acinetobacter	1	5	118	130	3	2	2	5	4	2	3	3	0	1	2	19	2	2	1	2	2	7	1	24	6	9	10	4	27	11	3	6	3	3	115	132	3	8	5	7
Moraxella	d__Bacteria|p__Proteobacteria|c__Gammaproteobacteria|o__Pseudomonadales|f__Moraxellaceae|g__Moraxella	0	0	0	1	0	0	2	0	0	2	0	0	0	0	0	0	1	0	0	0	1	0	0	1	0	0	0	1	0	0	0	0	0	0	0	0	0	0	0	3
Psychrobacter	d__Bacteria|p__Proteobacteria|c__Gammaproteobacteria|o__Pseudomonadales|f__Moraxellaceae|g__Psychrobacter	3	3	14	18	0	2	2	15	6	19	1	21	0	4	55	67	2	0	2	0	10	6	11	16	15	5	4	6	3	4	3	3	13	10	74	2	18	3	7	11
Azotobacter	d__Bacteria|p__Proteobacteria|c__Gammaproteobacteria|o__Pseudomonadales|f__Pseudomonadaceae|g__Azotobacter	9	0	2	1	8	0	5	3	1	2	13	5	5	2	27	15	6	2	0	2	2	6	1	4	8	4	5	9	11	1	4	2	5	3	3	4	1	4	5	3
Cellvibrio	d__Bacteria|p__Proteobacteria|c__Gammaproteobacteria|o__Pseudomonadales|f__Pseudomonadaceae|g__Cellvibrio	1	0	0	0	1	0	1	0	1	1	0	2	0	0	2	8	0	1	0	2	0	2	0	0	0	0	0	0	1	0	2	1	0	0	0	1	0	1	0	0
Pseudomonas	d__Bacteria|p__Proteobacteria|c__Gammaproteobacteria|o__Pseudomonadales|f__Pseudomonadaceae|g__Pseudomonas	228	70	56	291	228	30	124	73	94	201	34	252	91	109	190	412	212	57	65	198	185	223	266	262	292	269	195	221	290	114	206	184	160	141	702	669	216	208	104	165
Francisella	d__Bacteria|p__Proteobacteria|c__Gammaproteobacteria|o__Thiotrichales|f__Francisellaceae|g__Francisella	14	5	7	16	2	4	14	2	2	8	4	10	17	10	7	19	5	3	9	10	6	8	2	10	11	22	3	14	17	9	3	8	8	10	11	22	14	2	18	6
Cycloclasticus	d__Bacteria|p__Proteobacteria|c__Gammaproteobacteria|o__Thiotrichales|f__Piscirickettsiaceae|g__Cycloclasticus	3	2	3	1	0	0	1	0	2	0	0	1	0	1	0	1	0	0	0	2	2	0	3	0	1	1	0	0	1	0	0	0	1	3	1	1	0	1	1	1
Methylophaga	d__Bacteria|p__Proteobacteria|c__Gammaproteobacteria|o__Thiotrichales|f__Piscirickettsiaceae|g__Methylophaga	20	17	0	16	2	1	1	6	4	17	1	0	0	0	1	8	1	0	0	13	3	7	1	1	18	35	0	2	0	0	0	2	12	7	5	47	10	0	3	1
Thioalkalimicrobium	d__Bacteria|p__Proteobacteria|c__Gammaproteobacteria|o__Thiotrichales|f__Piscirickettsiaceae|g__Thioalkalimicrobium	2	2	6	9	3	1	1	0	0	4	0	9	0	2	2	3	0	0	8	0	0	2	1	5	6	10	6	1	2	3	1	1	1	1	1	18	1	1	2	4
Thiomicrospira	d__Bacteria|p__Proteobacteria|c__Gammaproteobacteria|o__Thiotrichales|f__Piscirickettsiaceae|g__Thiomicrospira	0	1	2	1	0	0	0	1	1	1	0	0	2	1	0	0	0	0	1	1	0	1	1	4	4	4	0	0	0	0	0	1	0	0	2	1	0	1	0	0
Aliivibrio	d__Bacteria|p__Proteobacteria|c__Gammaproteobacteria|o__Vibrionales|f__Vibrionaceae|g__Aliivibrio	0	1	7	5	10	6	7	0	0	3	2	4	0	1	4	7	10	0	2	0	2	5	0	3	5	7	1	1	2	3	0	1	2	9	1	19	2	2	3	3
Photobacterium	d__Bacteria|p__Proteobacteria|c__Gammaproteobacteria|o__Vibrionales|f__Vibrionaceae|g__Photobacterium	18	11	42	9	6	17	8	20	35	13	1	39	13	0	1	12	5	5	6	7	1	17	3	21	5	2	0	8	2	24	4	0	6	1	0	3	2	1	9	0
Vibrio	d__Bacteria|p__Proteobacteria|c__Gammaproteobacteria|o__Vibrionales|f__Vibrionaceae|g__Vibrio	31	25	42	31	16	34	38	20	48	81	67	46	23	40	112	152	43	15	13	50	10	57	75	57	46	74	36	37	52	17	18	25	38	67	26	79	53	21	22	50
Frateuria	d__Bacteria|p__Proteobacteria|c__Gammaproteobacteria|o__Xanthomonadales|f__Xanthomonadaceae|g__Frateuria	6	5	0	2	4	0	0	3	2	2	0	8	1	1	9	5	11	3	3	1	4	12	4	4	3	3	3	0	8	0	6	0	4	19	2	1	4	8	4	9
Pseudoxanthomonas	d__Bacteria|p__Proteobacteria|c__Gammaproteobacteria|o__Xanthomonadales|f__Xanthomonadaceae|g__Pseudoxanthomonas	5	17	0	7	5	1	12	1	0	11	0	18	8	4	17	12	8	4	3	7	8	11	1	9	22	13	2	8	25	5	3	6	6	19	4	6	4	9	2	10
Rhodanobacter	d__Bacteria|p__Proteobacteria|c__Gammaproteobacteria|o__Xanthomonadales|f__Xanthomonadaceae|g__Rhodanobacter	10	1	0	2	2	5	5	0	0	10	0	26	9	2	10	8	8	0	6	4	3	3	0	1	16	1	2	5	17	1	4	2	5	0	0	2	0	4	2	6
Stenotrophomonas	d__Bacteria|p__Proteobacteria|c__Gammaproteobacteria|o__Xanthomonadales|f__Xanthomonadaceae|g__Stenotrophomonas	11	5	1	1	3	2	4	4	4	5	1	4	13	1	19	4	5	2	5	4	3	6	16	3	14	3	9	4	8	2	14	11	3	1	208	14	41	14	4	1
Xanthomonas	d__Bacteria|p__Proteobacteria|c__Gammaproteobacteria|o__Xanthomonadales|f__Xanthomonadaceae|g__Xanthomonas	61	8	12	2	16	1	17	11	5	11	12	33	23	11	16	26	17	13	17	14	12	14	6	12	10	13	7	55	15	8	15	11	14	21	6	13	7	11	6	9
Xylella	d__Bacteria|p__Proteobacteria|c__Gammaproteobacteria|o__Xanthomonadales|f__Xanthomonadaceae|g__Xylella	68	1	0	0	0	2	1	9	2	3	2	0	0	0	0	5	1	0	0	0	70	0	2	3	0	21	4	84	8	14	27	3	0	2	2	9	3	4	0	4
Brachyspira	d__Bacteria|p__Spirochaetes|c__Spirochaetia|o__Spirochaetales|f__Brachyspiraceae|g__Brachyspira	199	154	141	251	107	108	234	22	7	231	127	146	78	65	97	80	580	34	64	214	118	326	150	126	81	118	66	261	280	66	94	72	108	423	84	164	95	99	159	363
Leptospira	d__Bacteria|p__Spirochaetes|c__Spirochaetia|o__Spirochaetales|f__Leptospiraceae|g__Leptospira	2	0	0	3	1	1	1	0	0	1	0	0	0	0	0	7	0	0	0	0	0	1	0	1	2	0	0	0	2	2	8	6	0	2	0	0	2	1	0	1
Turneriella	d__Bacteria|p__Spirochaetes|c__Spirochaetia|o__Spirochaetales|f__Leptospiraceae|g__Turneriella	8	0	0	1	0	0	1	0	1	2	0	0	1	2	2	2	1	0	0	0	3	3	1	5	1	1	2	0	8	0	0	0	1	1	2	6	0	1	2	6
Borrelia	d__Bacteria|p__Spirochaetes|c__Spirochaetia|o__Spirochaetales|f__Spirochaetaceae|g__Borrelia	4907	1958	0	15	1	1	1620	0	0	1836	1922	1	0	37	2	13	3	3473	5106	5348	5	4372	1	4	1	14	0	8	9	3	0	3	4	14	2	14	6	4	1	1
Sphaerochaeta	d__Bacteria|p__Spirochaetes|c__Spirochaetia|o__Spirochaetales|f__Spirochaetaceae|g__Sphaerochaeta	19	13	17	18	0	14	29	1	1	13	1	47	8	18	57	83	44	19	3	39	22	47	53	24	14	16	12	8	29	11	16	7	11	38	4	7	6	35	25	61
Spirochaeta	d__Bacteria|p__Spirochaetes|c__Spirochaetia|o__Spirochaetales|f__Spirochaetaceae|g__Spirochaeta	68	18	11	20	29	10	34	54	62	30	27	50	27	3	24	39	36	16	4	13	43	39	8	54	17	65	56	64	79	9	6	43	27	28	55	21	43	32	13	17
Treponema	d__Bacteria|p__Spirochaetes|c__Spirochaetia|o__Spirochaetales|f__Spirochaetaceae|g__Treponema	288	153	69	150	62	61	138	27	27	117	112	160	106	74	82	76	191	45	122	66	65	124	51	291	126	147	53	150	233	48	70	51	64	148	49	73	118	97	165	70
Aminobacterium	d__Bacteria|p__Synergistetes|c__Synergistia|o__Synergistales|f__Synergistaceae|g__Aminobacterium	1	7	1	3	0	0	7	0	0	4	2	1	0	1	1	0	5	7	0	0	0	1	0	1	9	3	11	1	2	0	5	0	1	3	1	3	0	3	0	0
Anaerobaculum	d__Bacteria|p__Synergistetes|c__Synergistia|o__Synergistales|f__Synergistaceae|g__Anaerobaculum	0	0	0	1	0	0	1	0	0	1	0	0	0	0	0	0	1	0	0	0	0	0	0	0	2	0	1	0	1	0	1	0	0	0	0	0	2	0	0	0
Fretibacterium	d__Bacteria|p__Synergistetes|c__Synergistia|o__Synergistales|f__Synergistaceae|g__Fretibacterium	65	11	6	14	8	10	31	3	3	44	9	88	24	30	38	40	43	11	19	37	52	48	11	29	15	42	9	78	53	14	12	22	13	24	16	35	12	34	19	30
Thermanaerovibrio	d__Bacteria|p__Synergistetes|c__Synergistia|o__Synergistales|f__Synergistaceae|g__Thermanaerovibrio	5	8	7	10	1	1	5	2	1	7	0	8	10	10	3	15	6	1	4	18	0	15	7	14	24	10	8	8	18	1	2	18	1	2	3	1	2	11	9	0
Thermovirga	d__Bacteria|p__Synergistetes|c__Synergistia|o__Synergistales|f__Synergistaceae|g__Thermovirga	4	3	1	0	0	0	1	37	48	0	8	7	0	1	0	32	2	0	0	0	0	0	7	7	3	1	9	2	37	0	0	1	4	1	2	4	1	21	2	0
Acholeplasma	d__Bacteria|p__Tenericutes|c__Mollicutes|o__Acholeplasmatales|f__Acholeplasmataceae|g__Acholeplasma	50	35	11	14	7	35	35	6	4	22	4	15	16	27	2	24	55	21	18	11	5	27	22	94	10	17	9	38	54	13	22	50	13	21	10	22	39	41	51	35
Candidatus_Phytoplasma	d__Bacteria|p__Tenericutes|c__Mollicutes|o__Acholeplasmatales|f__Acholeplasmataceae|g__Candidatus_Phytoplasma	11	1	2	11	0	1	4	122	154	51	0	31	0	27	14	104	6	0	2	1	33	11	52	29	28	29	41	18	128	1	3	4	21	25	4	3	32	48	6	16
Mesoplasma	d__Bacteria|p__Tenericutes|c__Mollicutes|o__Entomoplasmatales|f__Entomoplasmataceae|g__Mesoplasma	2	2	0	3	0	0	1	0	0	2	0	0	1	2	0	1	1	0	0	2	1	0	1	4	0	2	0	3	9	2	2	3	0	0	0	1	2	7	2	2
Spiroplasma	d__Bacteria|p__Tenericutes|c__Mollicutes|o__Entomoplasmatales|f__Spiroplasmataceae|g__Spiroplasma	14	6	0	3	1	2	5	0	0	5	12	3	0	0	1	0	17	0	0	1	4	3	11	10	2	8	3	15	10	3	4	0	5	3	1	2	4	2	1	7
Mycoplasma	d__Bacteria|p__Tenericutes|c__Mollicutes|o__Mycoplasmatales|f__Mycoplasmataceae|g__Mycoplasma	92	33	10	21	37	36	31	1	2	34	52	50	31	4	23	3	52	12	3	10	14	19	24	17	9	41	58	49	46	12	22	29	30	31	13	12	20	26	19	25
Ureaplasma	d__Bacteria|p__Tenericutes|c__Mollicutes|o__Mycoplasmatales|f__Mycoplasmataceae|g__Ureaplasma	0	0	0	0	0	0	0	0	0	3	0	0	0	0	0	1	1	0	0	0	6	1	0	0	0	1	0	3	0	0	2	0	1	0	1	0	0	1	1	2
Thermodesulfatator	d__Bacteria|p__Thermodesulfobacteria|c__Thermodesulfobacteria|o__Thermodesulfobacteriales|f__Thermodesulfobacteriaceae|g__Thermodesulfatator	0	2	2	0	0	0	0	0	6	0	0	0	0	0	0	0	0	0	2	0	0	2	2	0	0	0	0	0	1	5	0	0	0	0	1	1	17	1	0	0
Thermodesulfobacterium	d__Bacteria|p__Thermodesulfobacteria|c__Thermodesulfobacteria|o__Thermodesulfobacteriales|f__Thermodesulfobacteriaceae|g__Thermodesulfobacterium	10	0	0	2	0	0	0	1	0	2	0	1	0	1	0	2	0	0	0	0	0	0	0	0	0	0	0	0	0	0	0	0	1	0	1	0	0	1	0	1
Fervidobacterium	d__Bacteria|p__Thermotogae|c__Thermotogae|o__Thermotogales|f__Thermotogaceae|g__Fervidobacterium	1	3	0	0	0	1	4	0	0	0	0	0	0	0	0	0	1	1	2	0	1	0	1	2	0	11	0	1	0	1	5	8	0	0	1	19	1	1	1	2
Kosmotoga	d__Bacteria|p__Thermotogae|c__Thermotogae|o__Thermotogales|f__Thermotogaceae|g__Kosmotoga	0	0	0	0	0	0	0	1	0	6	0	0	0	0	0	0	0	0	0	0	0	0	0	0	0	5	1	0	0	0	0	2	0	0	1	1	0	1	0	1
Marinitoga	d__Bacteria|p__Thermotogae|c__Thermotogae|o__Thermotogales|f__Thermotogaceae|g__Marinitoga	17	6	0	9	6	5	0	0	5	29	15	7	0	1	0	4	3	3	0	1	1	2	0	1	1	1	2	6	1	0	0	1	2	2	0	0	5	5	11	2
Mesotoga	d__Bacteria|p__Thermotogae|c__Thermotogae|o__Thermotogales|f__Thermotogaceae|g__Mesotoga	2	0	0	0	0	0	0	0	0	0	0	0	0	0	1	0	0	0	0	2	0	0	0	0	0	1	0	1	0	2	0	0	0	0	0	0	4	3	0	5
Petrotoga	d__Bacteria|p__Thermotogae|c__Thermotogae|o__Thermotogales|f__Thermotogaceae|g__Petrotoga	0	0	0	0	0	0	0	0	0	0	0	0	0	8	0	0	0	0	0	0	10	0	1	18	1	4	0	0	0	0	24	0	0	0	21	24	1	0	0	0
Thermosipho	d__Bacteria|p__Thermotogae|c__Thermotogae|o__Thermotogales|f__Thermotogaceae|g__Thermosipho	3	0	0	0	0	3	3	13	22	4	3	1	0	0	0	7	17	0	0	3	7	8	0	5	0	1	1	2	8	2	2	0	0	1	4	1	11	0	13	0
Thermotoga	d__Bacteria|p__Thermotogae|c__Thermotogae|o__Thermotogales|f__Thermotogaceae|g__Thermotoga	2	3	1	1	0	4	2	0	0	3	3	0	2	2	0	0	1	0	1	7	0	3	0	0	0	3	1	3	1	3	2	0	0	2	1	1	0	4	1	2
Opitutus	d__Bacteria|p__Verrucomicrobia|c__Opitutae|f__Opitutaceae|g__Opitutus	12	1	1	5	1	2	14	1	4	19	1	56	23	1	14	3	18	11	10	13	2	8	1	7	5	9	6	8	36	3	12	14	13	11	14	13	1	19	4	2
Coraliomargarita	d__Bacteria|p__Verrucomicrobia|c__Opitutae|o__Puniceicoccales|f__Puniceicoccaceae|g__Coraliomargarita	2	3	1	2	0	0	0	8	0	1	0	0	1	0	0	2	2	14	5	2	0	4	0	35	2	1	0	3	9	1	0	17	2	0	0	8	2	8	0	0
Akkermansia	d__Bacteria|p__Verrucomicrobia|c__Verrucomicrobiae|o__Verrucomicrobiales|f__Verrucomicrobiaceae|g__Akkermansia	34	381	6	32	7676	33	1329	45	37	19623	13	46	85	15	14	27	3868	29	27	22	4	28	24	38	5193	1153	62	36	111667	13	10	51	55	30	100	22	52	19	23	11
Methylacidiphilum	d__Bacteria|p__Verrucomicrobia|o__Methylacidiphilales|f__Methylacidiphilaceae|g__Methylacidiphilum	0	0	0	0	0	0	0	0	0	0	0	0	0	0	0	0	0	0	0	0	0	0	0	0	0	0	0	0	0	0	0	0	0	0	0	0	0	1	0	0
Cucumovirus	d__Viruses|f__Bromoviridae|g__Cucumovirus	0	0	0	0	0	0	0	0	0	0	0	0	0	0	0	0	0	0	0	0	1	0	0	1	0	0	0	0	0	0	0	0	0	0	0	0	0	0	0	0
Inovirus	d__Viruses|f__Inoviridae|g__Inovirus	0	0	0	0	0	0	0	0	1	0	7	0	0	0	0	0	0	0	0	0	0	0	0	0	0	0	0	0	0	0	0	0	0	0	0	0	0	0	0	0
Microvirus	d__Viruses|f__Microviridae|g__Microvirus	0	0	0	0	0	0	0	0	0	0	0	0	0	0	0	0	0	0	0	0	0	0	0	0	0	0	1	0	0	0	0	0	0	0	0	0	0	0	0	0
Cafeteriavirus	d__Viruses|f__Mimiviridae|g__Cafeteriavirus	0	0	0	0	0	0	0	0	0	0	0	0	0	0	0	0	0	0	0	0	0	0	0	3	1	0	0	0	0	0	0	0	0	0	0	0	0	0	0	0
Mimivirus	d__Viruses|f__Mimiviridae|g__Mimivirus	0	0	0	0	0	0	0	0	0	0	0	0	0	0	0	0	0	0	0	0	0	0	0	0	0	0	0	2	0	0	0	0	0	0	0	0	0	0	0	0
Protoparvovirus	d__Viruses|f__Parvoviridae|g__Protoparvovirus	0	0	0	0	0	0	0	0	0	0	0	0	0	0	0	0	0	0	0	0	1	0	0	1	0	0	0	0	0	0	0	0	0	0	0	0	0	0	0	0
Chlorovirus	d__Viruses|f__Phycodnaviridae|g__Chlorovirus	0	0	0	0	0	0	0	0	0	0	0	0	54	0	0	0	0	0	0	0	0	0	0	0	0	0	0	0	0	0	0	0	0	0	0	0	0	0	0	0
Coccolithovirus	d__Viruses|f__Phycodnaviridae|g__Coccolithovirus	0	0	0	0	0	0	0	0	0	0	0	0	0	0	0	0	0	0	0	0	0	0	0	0	0	0	0	0	0	0	1	0	0	0	13	0	0	0	0	0
Gammaretrovirus	d__Viruses|f__Retroviridae|g__Gammaretrovirus	0	0	0	0	0	0	0	0	0	0	0	0	0	0	0	1	0	0	0	0	0	0	0	0	0	0	0	0	0	0	0	0	1	0	0	0	0	0	0	0
Carmovirus	d__Viruses|f__Tombusviridae|g__Carmovirus	0	0	0	0	0	0	0	0	0	0	0	0	0	0	0	0	0	0	0	0	0	0	1	0	0	0	0	0	0	0	0	0	0	0	0	0	0	0	0	0
Tobamovirus	d__Viruses|f__Virgaviridae|g__Tobamovirus	0	0	0	0	0	0	0	0	0	0	0	0	0	0	0	0	0	0	0	0	26	0	13	6	19	0	24	0	0	0	0	0	0	0	0	0	0	21	23	14
Felixounalikevirus	d__Viruses|o__Caudovirales|f__Myoviridae|g__Felixounalikevirus	0	0	0	0	0	0	0	0	0	0	0	0	0	0	0	0	0	0	0	0	0	0	0	0	0	0	1	0	0	0	0	0	0	0	0	0	0	0	0	0
Mulikevirus	d__Viruses|o__Caudovirales|f__Myoviridae|g__Mulikevirus	0	0	0	0	1	0	0	0	0	1	0	0	0	0	0	0	0	0	0	20	0	0	0	1	0	1	4	0	0	0	0	0	0	2	0	0	0	0	0	0
P2likevirus	d__Viruses|o__Caudovirales|f__Myoviridae|g__P2likevirus	1	0	1	134	0	2	0	7	0	0	0	0	1	405	0	3	5	6	7	46	1	0	0	30	0	0	15	0	1	3	0	3	0	9	27	0	3	0	0	3
PhiCD119likevirus	d__Viruses|o__Caudovirales|f__Myoviridae|g__PhiCD119likevirus	1	1	0	0	0	0	0	0	0	0	0	0	0	0	0	0	0	0	0	0	0	0	0	0	0	0	0	0	0	0	0	0	0	0	0	0	0	0	0	1
Punalikevirus	d__Viruses|o__Caudovirales|f__Myoviridae|g__Punalikevirus	0	2	8	0	11	8	1	35	1	2	246	10	0	0	1959	9	0	71	3	0	0	2	0	3	0	10	11	1	0	0	0	7	2	0	0	10	0	0	0	0
T4likevirus	d__Viruses|o__Caudovirales|f__Myoviridae|g__T4likevirus	0	0	0	6	0	0	0	2	0	25	0	0	0	4	22	30	0	0	0	0	0	18	3	12	13	1	1	3	1	19	0	0	0	2	1	50	1	1	20	0
Ahjdlikevirus	d__Viruses|o__Caudovirales|f__Podoviridae|g__Ahjdlikevirus	0	0	0	0	0	0	0	0	0	0	0	0	0	0	0	0	0	0	0	0	8	0	0	0	0	0	84	0	0	4	0	0	0	0	0	0	0	0	0	0
Epsilon15likevirus	d__Viruses|o__Caudovirales|f__Podoviridae|g__Epsilon15likevirus	0	1	1	250	0	3	0	0	2	1	1	1	1	0	0	0	0	0	0	1	0	1	0	1	0	1	0	0	0	0	0	0	0	1	2	0	0	0	0	1
N4likevirus	d__Viruses|o__Caudovirales|f__Podoviridae|g__N4likevirus	0	0	0	0	0	51	0	0	0	0	0	0	13	0	0	0	0	0	0	0	0	0	0	0	0	0	3	0	0	0	0	0	0	6	0	0	0	0	0	1
P22likevirus	d__Viruses|o__Caudovirales|f__Podoviridae|g__P22likevirus	1	0	2	2	0	1	0	0	2	7	0	1	5	101	0	0	0	1	0	0	0	0	0	2	0	0	7	0	0	0	0	0	0	0	2	18	0	1	3	0
Sp6likevirus	d__Viruses|o__Caudovirales|f__Podoviridae|g__Sp6likevirus	0	0	0	0	0	0	0	0	0	0	0	0	0	0	0	0	0	0	0	0	0	0	0	0	0	0	0	0	0	0	0	0	0	0	1	26	0	0	0	0
T7likevirus	d__Viruses|o__Caudovirales|f__Podoviridae|g__T7likevirus	0	0	0	0	0	0	0	0	0	0	0	0	0	0	0	6	0	0	0	0	0	0	0	0	0	0	0	0	0	0	0	0	0	0	0	32	0	0	0	0
Lambdalikevirus	d__Viruses|o__Caudovirales|f__Siphoviridae|g__Lambdalikevirus	2	5	3	1139	30	14	1	1	15	14	5	3	1	74	29	111	0	1	0	42	6	18	0	63	0	13	90	3	4	3	0	34	2	4	208	290	2	3	0	7
N15likevirus	d__Viruses|o__Caudovirales|f__Siphoviridae|g__N15likevirus	0	0	0	0	0	0	0	0	0	0	0	0	0	0	0	0	0	0	0	0	0	0	0	0	0	0	1	0	0	0	0	0	0	0	3	1	0	0	0	1
Tunalikevirus	d__Viruses|o__Caudovirales|f__Siphoviridae|g__Tunalikevirus	0	0	0	0	0	0	0	0	0	0	0	0	0	0	0	1	0	0	0	0	0	0	0	0	0	3	0	0	0	0	0	0	0	0	0	0	0	0	0	0
Varicellovirus	d__Viruses|o__Herpesvirales|f__Herpesviridae|g__Varicellovirus	0	0	0	0	0	0	0	0	0	0	0	0	0	0	0	0	0	1	1	0	0	0	0	0	0	0	0	0	0	0	0	0	0	0	0	0	0	0	0	0
