# Supplementary material for: Recent urbanization in China is correlated with a Westernized microbiome encoding increased virulence and antibiotic resistance genes
Source: Microbiome. 2017 Sep 15;5:121. doi: 10.1186/s40168-017-0338-7 (PMC5603068; doi:10.1186/s40168-017-0338-7)
Supplement: Supplementary file 24 — Supplementary zip file. Code and input tables used to generate the figures and tables in this paper. (ZIP 16846 kb) [file 40168_2017_338_MOESM24_ESM.zip › UrbanRuralChina/minikraken/inputData/minikraken_merged_order.txt]

taxa	taxonomy	081A	082A	083A	084A	085A	086A	091A	093A	094A	098A	099A	100A	101A	107A	108A	109A	10A	116A	118A	119A	11A	120A	13A	15A	18A	1A	20A	21A	24A	25A	28A	29A	31A	34A	35A	37A	39A	3A	6A	7A
Acidilobales	d__Archaea|p__Crenarchaeota|c__Thermoprotei|o__Acidilobales	1	0	0	0	0	0	0	0	0	0	0	0	0	0	0	0	3	0	0	0	0	0	0	0	0	0	0	0	1	0	0	0	0	0	0	0	0	0	0	0
Desulfurococcales	d__Archaea|p__Crenarchaeota|c__Thermoprotei|o__Desulfurococcales	1	0	0	0	1	2	1	0	0	0	0	0	0	1	0	0	0	0	0	0	1	0	0	3	0	0	0	2	0	0	0	4	0	0	0	0	0	0	1	0
Fervidicoccales	d__Archaea|p__Crenarchaeota|c__Thermoprotei|o__Fervidicoccales	0	1	0	0	0	0	0	0	0	0	0	0	0	0	0	0	0	0	0	0	0	0	0	0	0	0	0	6	0	1	0	0	1	0	0	0	0	0	0	0
Sulfolobales	d__Archaea|p__Crenarchaeota|c__Thermoprotei|o__Sulfolobales	0	0	0	0	0	0	0	0	0	0	0	0	0	0	0	0	0	0	0	0	0	0	0	0	0	1	0	2	8	1	0	0	0	0	0	0	0	0	0	0
Thermoproteales	d__Archaea|p__Crenarchaeota|c__Thermoprotei|o__Thermoproteales	0	0	0	0	0	0	0	0	0	1	0	0	0	1	1	0	0	0	0	0	0	0	0	4	0	1	2	0	2	1	3	0	0	0	10	0	0	0	1	0
Archaeoglobales	d__Archaea|p__Euryarchaeota|c__Archaeoglobi|o__Archaeoglobales	5	4	0	0	1	1	0	0	1	1	0	0	0	12	0	0	0	0	0	1	0	0	2	0	0	1	0	0	0	2	0	0	0	0	0	0	0	1	0	1
Halobacteriales	d__Archaea|p__Euryarchaeota|c__Halobacteria|o__Halobacteriales	12	1	3	7	3	0	7	4	4	12	4	24	14	17	9	16	9	13	7	55	7	21	1	5	10	45	5	4	21	6	19	8	104	14	6	17	6	18	1	7
Methanobacteriales	d__Archaea|p__Euryarchaeota|c__Methanobacteria|o__Methanobacteriales	6	3	0	10	0	3	5	7	0	2	19	1	1	0	2	2	3	0	0	2	48	1	1	4	24	2	0	1248	6	3	1	4	558	11	1065	5135	74	1	1	10
Methanococcales	d__Archaea|p__Euryarchaeota|c__Methanococci|o__Methanococcales	17	2	4	2	0	2	11	9	1	3	188	10	2	1	0	4	3	17	0	1	3	16	19	6	9	1	2	8	6	3	1	1	0	3	2	0	3	1	1	1
Methanocellales	d__Archaea|p__Euryarchaeota|c__Methanomicrobia|o__Methanocellales	5	1	8	10	1	1	1	2	1	3	0	0	7	3	1	2	9	2	7	7	3	3	2	4	0	3	1	7	12	3	0	0	0	9	1	2	0	0	1	0
Methanomicrobiales	d__Archaea|p__Euryarchaeota|c__Methanomicrobia|o__Methanomicrobiales	14	9	32	12	10	0	106	40	16	20	1	29	59	12	18	25	8	86	82	24	54	9	15	33	29	19	38	22	70	4	20	11	5	6	3	25	8	4	21	4
Methanosarcinales	d__Archaea|p__Euryarchaeota|c__Methanomicrobia|o__Methanosarcinales	14	0	7	17	2	4	13	12	20	7	6	2	8	1	3	3	7	3	3	2	3	3	2	7	19	4	16	4	3	4	31	45	4	16	7	15	4	4	2	3
Methanopyrales	d__Archaea|p__Euryarchaeota|c__Methanopyri|o__Methanopyrales	2	0	0	0	0	0	0	0	0	0	0	0	0	0	0	7	2	0	0	0	5	2	1	0	0	0	0	0	1	0	0	1	0	0	0	0	10	0	0	0
Thermococcales	d__Archaea|p__Euryarchaeota|c__Thermococci|o__Thermococcales	2	0	0	1	1	1	4	2	1	1	3	2	2	0	7	2	1	12	0	0	0	1	1	1	1	0	0	0	2	0	2	1	2	0	0	1	0	0	1	0
Thermoplasmatales	d__Archaea|p__Euryarchaeota|c__Thermoplasmata|o__Thermoplasmatales	0	0	0	0	0	0	0	0	0	2	0	0	0	0	3	0	2	1	0	0	0	1	0	0	2	1	0	0	0	0	4	2	0	0	0	1	0	0	0	0
Nitrosopumilales	d__Archaea|p__Thaumarchaeota|o__Nitrosopumilales	1	0	0	0	0	1	0	0	0	2	0	0	1	0	0	0	0	0	0	0	0	0	0	0	0	0	0	0	0	0	0	0	0	0	2	0	12	0	1	0
Acidobacteriales	d__Bacteria|p__Acidobacteria|c__Acidobacteriia|o__Acidobacteriales	50	30	13	17	15	2	20	21	12	35	6	49	15	29	13	30	49	9	10	28	67	63	17	50	44	43	28	31	65	12	46	39	16	55	57	42	13	47	25	40
Solibacterales	d__Bacteria|p__Acidobacteria|c__Solibacteres|o__Solibacterales	10	9	0	1	1	0	6	20	11	6	3	6	3	0	11	4	12	0	0	2	4	3	1	2	2	9	3	52	6	3	3	1	7	13	8	1	1	11	8	9
Acidimicrobiales	d__Bacteria|p__Actinobacteria|c__Actinobacteria|o__Acidimicrobiales	5	2	2	2	5	2	2	1	4	18	0	13	3	1	3	3	4	2	3	3	12	6	0	13	11	13	34	6	17	3	30	15	2	0	75	12	2	11	1	12
Actinomycetales	d__Bacteria|p__Actinobacteria|c__Actinobacteria|o__Actinomycetales	1802	641	381	607	644	320	949	817	722	970	713	1996	789	507	865	1005	1231	379	514	1241	1003	1043	359	856	833	1665	817	1011	1491	511	721	772	695	1449	590	1053	594	1140	608	1050
Bifidobacteriales	d__Bacteria|p__Actinobacteria|c__Actinobacteria|o__Bifidobacteriales	4709	5958	7968	8317	13405	7436	6315	234	4574	6231	13568	7129	22468	2291	3115	16568	59488	7533	10384	27668	4237	7593	6576	15196	2341	32882	91473	5493	5203	25628	2446	2273	2905	141701	2997	4379	8949	5501	6903	16854
Coriobacteriales	d__Bacteria|p__Actinobacteria|c__Actinobacteria|o__Coriobacteriales	4131	16314	1230	7822	2831	1956	3960	1375	891	1411	1897	9011	15072	4964	3509	1462	11176	9089	5339	3241	3536	2907	15750	2246	6529	3452	2287	2056	1992	6855	1312	484	1406	6453	1862	613	2611	9249	23111	9844
Rubrobacterales	d__Bacteria|p__Actinobacteria|c__Actinobacteria|o__Rubrobacterales	2	1	1	8	1	1	5	1	4	6	3	9	15	5	4	10	2	1	2	23	0	4	2	0	3	6	6	4	8	5	3	1	3	4	3	0	2	8	5	4
Solirubrobacterales	d__Bacteria|p__Actinobacteria|c__Actinobacteria|o__Solirubrobacterales	8	2	0	0	1	2	0	2	1	9	0	7	0	2	3	17	8	0	0	0	2	5	1	8	2	6	0	12	15	1	2	3	0	1	1	2	4	4	1	2
Aquificales	d__Bacteria|p__Aquificae|c__Aquificae|o__Aquificales	10	7	4	27	3	10	15	2	11	51	1	36	11	22	29	42	40	2	0	8	10	26	2	51	19	5	14	17	17	18	4	4	24	22	8	4	49	7	53	28
Desulfurobacteriales	d__Bacteria|p__Aquificae|c__Aquificae|o__Desulfurobacteriales	27	52	0	10	9	9	14	0	0	3	67	7	1	10	4	19	11	3	2	28	17	41	6	52	1	9	7	12	1	0	4	32	26	1	19	2	26	2	22	4
Chthonomonadales	d__Bacteria|p__Armatimonadetes|c__Chthonomonadetes|o__Chthonomonadales	2	1	0	0	0	2	0	1	0	4	2	0	0	0	2	1	1	0	0	0	2	1	0	1	0	3	0	0	1	0	0	0	0	5	0	2	0	3	0	0
Bacteroidales	d__Bacteria|p__Bacteroidetes|c__Bacteroidia|o__Bacteroidales	822481	1828105	3434431	836539	802170	2172300	1768597	3227152	3378548	1024130	4283042	881533	1850010	1461699	525755	1249286	669336	2547506	1692357	1146095	695752	1361329	1891430	1019792	1229263	202208	1002983	1042742	999381	2702829	221920	217310	669014	1306371	372996	182114	1790675	350889	1986338	957671
Cytophagales	d__Bacteria|p__Bacteroidetes|c__Cytophagia|o__Cytophagales	288	163	93	139	274	73	225	258	179	212	58	146	176	190	216	274	120	150	252	208	299	549	185	136	295	203	233	374	289	150	390	440	163	178	350	265	137	215	124	103
Flavobacteriales	d__Bacteria|p__Bacteroidetes|c__Flavobacteriia|o__Flavobacteriales	990	250	158	283	462	1061	191	325	233	384	375	803	405	249	426	559	329	313	212	301	907	386	400	361	629	320	484	361	306	258	796	518	431	237	2047	361	395	353	523	234
Sphingobacteriales	d__Bacteria|p__Bacteroidetes|c__Sphingobacteriia|o__Sphingobacteriales	317	99	83	97	262	130	142	136	55	133	62	117	191	96	176	161	94	305	142	93	438	93	200	86	178	243	145	401	119	154	279	340	274	85	50	307	146	242	84	66
Bacteroidetes_Order_II._Incertae_sedis	d__Bacteria|p__Bacteroidetes|o__Bacteroidetes_Order_II._Incertae_sedis	42	9	3	28	2	6	16	6	36	18	0	50	13	28	14	1	31	6	3	3	11	15	22	25	47	23	16	22	44	4	16	12	13	29	15	18	9	22	4	7
Caldisericales	d__Bacteria|p__Caldiserica|c__Caldisericia|o__Caldisericales	1	1	0	2	1	4	1	1	0	6	66	9	2	0	0	6	1	5	2	1	0	6	1	0	3	1	3	8	0	2	0	0	6	2	1	0	0	2	0	4
Chlamydiales	d__Bacteria|p__Chlamydiae|c__Chlamydiia|o__Chlamydiales	15	4	11	9	0	14	3	3	3	43	3	4	6	0	27	3	4	3	1	0	15	3	2	8	6	3	15	16	30	5	0	10	4	3	5	0	10	10	34	17
Chlorobiales	d__Bacteria|p__Chlorobi|c__Chlorobia|o__Chlorobiales	102	41	41	61	12	19	84	46	23	125	23	106	83	76	84	116	63	134	105	126	58	106	25	114	130	69	56	68	106	65	25	65	48	72	17	66	29	43	65	53
Anaerolineales	d__Bacteria|p__Chloroflexi|c__Anaerolineae|o__Anaerolineales	1	0	5	0	0	0	4	0	0	3	10	12	0	0	5	14	8	30	1	4	2	3	3	7	1	1	2	1	1	2	8	2	1	4	0	1	2	3	1	2
Caldilineales	d__Bacteria|p__Chloroflexi|c__Caldilineae|o__Caldilineales	3	3	5	8	2	0	31	2	0	4	6	1	2	0	23	3	7	0	1	1	0	2	0	8	25	0	3	6	8	3	4	2	2	1	3	7	1	5	3	6
Chloroflexales	d__Bacteria|p__Chloroflexi|c__Chloroflexia|o__Chloroflexales	6	15	1	8	11	10	21	0	1	14	1	19	17	7	12	9	18	4	20	31	6	7	14	8	5	13	2	2	29	15	9	4	4	25	11	5	8	26	10	9
Herpetosiphonales	d__Bacteria|p__Chloroflexi|c__Chloroflexia|o__Herpetosiphonales	0	0	0	0	0	0	0	0	0	0	0	0	0	0	0	0	31	0	0	2	6	0	45	1	11	0	0	0	3	0	0	3	10	2	0	0	1	0	0	0
Dehalococcoidales	d__Bacteria|p__Chloroflexi|c__Dehalococcoidia|o__Dehalococcoidales	1	9	1	8	131	0	9	0	1	9	167	58	0	0	4	0	8	5	2	1	45	15	10	1	10	60	12	5	6	0	45	31	99	1	21	27	0	120	22	41
Sphaerobacterales	d__Bacteria|p__Chloroflexi|c__Thermomicrobia|o__Sphaerobacterales	8	0	1	1	2	0	3	1	0	7	0	7	6	4	5	8	4	3	1	1	0	2	1	3	4	8	4	5	5	3	0	3	1	0	2	6	0	5	3	0
Thermomicrobiales	d__Bacteria|p__Chloroflexi|c__Thermomicrobia|o__Thermomicrobiales	0	1	4	1	0	0	1	1	4	5	0	6	4	0	0	0	1	0	0	2	0	0	0	1	0	2	0	0	1	0	0	0	0	0	0	0	0	0	0	0
Chrysiogenales	d__Bacteria|p__Chrysiogenetes|c__Chrysiogenetes|o__Chrysiogenales	19	0	14	9	7	3	14	3	0	14	5	16	6	9	10	12	31	5	5	14	19	57	3	11	5	10	11	7	19	8	0	11	12	33	2	12	7	8	14	38
Gloeobacterales	d__Bacteria|p__Cyanobacteria|c__Gloeobacteria|o__Gloeobacterales	28	4	7	14	10	4	17	3	1	17	9	19	11	5	17	7	26	3	9	25	8	27	2	22	8	21	17	15	36	11	14	6	7	25	9	15	3	19	26	13
Chroococcales	d__Bacteria|p__Cyanobacteria|o__Chroococcales	69	55	40	52	143	30	58	88	74	140	20	154	50	55	73	146	76	27	24	50	52	63	69	118	52	89	58	61	177	24	132	84	121	44	119	111	24	83	51	34
Nostocales	d__Bacteria|p__Cyanobacteria|o__Nostocales	24	10	20	10	2	12	64	33	13	17	19	12	32	12	8	25	16	32	59	16	11	21	17	34	34	15	20	50	30	14	7	7	21	18	25	4	11	9	29	10
Oscillatoriales	d__Bacteria|p__Cyanobacteria|o__Oscillatoriales	13	6	2	16	8	7	18	6	2	17	10	14	14	11	29	15	22	12	3	51	13	10	4	20	5	5	5	9	17	35	12	6	13	40	8	11	5	17	7	17
Pleurocapsales	d__Bacteria|p__Cyanobacteria|o__Pleurocapsales	3	1	1	2	0	0	0	2	1	1	0	4	0	0	1	1	1	0	0	0	1	1	2	0	1	0	0	1	0	0	1	0	1	2	0	0	2	1	0	1
Prochlorales	d__Bacteria|p__Cyanobacteria|o__Prochlorales	4	1	0	3	1	2	4	3	2	5	0	5	3	1	0	2	47	1	1	1	6	2	1	6	2	7	2	7	27	1	7	0	14	5	0	2	5	6	2	17
Deferribacterales	d__Bacteria|p__Deferribacteres|c__Deferribacteres|o__Deferribacterales	32	14	1	41	8	11	16	10	1	21	11	51	2	30	53	48	38	10	3	15	13	43	32	35	44	8	43	67	21	11	41	72	15	61	69	7	101	2	15	26
Deinococcales	d__Bacteria|p__Deinococcus-Thermus|c__Deinococci|o__Deinococcales	133	23	6	56	14	21	41	17	0	96	12	109	32	65	57	55	102	18	7	150	26	86	29	72	58	82	13	87	164	20	37	33	43	100	20	54	8	73	40	90
Thermales	d__Bacteria|p__Deinococcus-Thermus|c__Deinococci|o__Thermales	48	20	16	23	13	22	53	4	7	69	11	68	44	52	79	25	79	13	32	106	18	62	21	31	27	42	23	27	65	25	37	18	19	69	21	56	21	64	45	48
Dictyoglomales	d__Bacteria|p__Dictyoglomi|c__Dictyoglomia|o__Dictyoglomales	9	3	3	18	1	2	4	3	6	5	17	7	2	3	1	2	11	7	4	5	1	3	9	6	4	4	6	3	13	6	2	0	2	6	0	0	4	2	3	5
Elusimicrobiales	d__Bacteria|p__Elusimicrobia|c__Elusimicrobia|o__Elusimicrobiales	2	0	1	2	3	3	0	2	0	0	0	0	3	0	0	0	0	0	3	1	0	0	1	3	0	0	0	1	0	1	0	0	1	2	0	0	0	1	0	2
Fibrobacterales	d__Bacteria|p__Fibrobacteres|c__Fibrobacteria|o__Fibrobacterales	53	18	3	14	25	2	12	0	0	17	2	10	30	8	25	6	16	5	13	10	3	14	5	21	7	55	27	31	20	7	14	21	13	27	12	10	3	24	13	13
Bacillales	d__Bacteria|p__Firmicutes|c__Bacilli|o__Bacillales	490	455	313	346	535	484	398	286	476	494	310	729	289	243	448	477	649	214	277	234	377	379	437	510	396	554	1776	437	536	666	500	396	438	540	394	431	589	564	432	592
Lactobacillales	d__Bacteria|p__Firmicutes|c__Bacilli|o__Lactobacillales	11036	9835	15828	9246	3419	8657	3407	1708	7327	2086	5524	4182	6578	1683	1312	75726	304413	3788	2966	2910	107386	3412	14152	11900	3479	332727	13733	4068	9114	4827	3238	28629	2921	8919	2888	184276	9310	7018	2334	148743
Clostridiales	d__Bacteria|p__Firmicutes|c__Clostridia|o__Clostridiales	764470	842370	886721	1756458	341818	1243810	703321	27039	70899	769400	740951	650072	835422	311888	252855	579150	1526124	94463	1649132	371370	529232	936774	864487	1020950	449698	547522	531058	573414	535535	875720	331051	236620	337127	1189425	529425	541117	904244	630316	901200	1838144
Halanaerobiales	d__Bacteria|p__Firmicutes|c__Clostridia|o__Halanaerobiales	22	10	5	28	16	21	29	7	2	38	44	12	4	6	20	21	85	4	12	37	14	5	11	29	12	21	17	37	97	16	9	3	14	13	7	5	32	15	16	26
Natranaerobiales	d__Bacteria|p__Firmicutes|c__Clostridia|o__Natranaerobiales	5	0	1	4	1	4	0	0	0	0	0	0	0	0	0	0	8	0	1	0	0	0	0	0	1	2	0	0	0	1	0	0	2	0	0	0	1	1	1	0
Thermoanaerobacterales	d__Bacteria|p__Firmicutes|c__Clostridia|o__Thermoanaerobacterales	182	101	95	127	65	106	178	71	59	155	121	181	123	43	76	62	205	70	56	67	117	127	69	164	76	163	56	143	240	119	90	76	99	95	141	87	192	113	91	136
Erysipelotrichales	d__Bacteria|p__Firmicutes|c__Erysipelotrichia|o__Erysipelotrichales	1294	1671	981	983	785	558	1380	474	653	690	710	1202	1075	764	681	1437	1848	859	9264	618	1329	1193	2340	660	1266	620	694	788	594	2419	837	449	531	1713	288	663	2762	1460	1044	2276
Selenomonadales	d__Bacteria|p__Firmicutes|c__Negativicutes|o__Selenomonadales	1334	10330	393	568	1254	5741	429	363569	479769	698	650	1260	381	304	445	109446	2885	401	291	468	128186	577	14139	46815	15456	50800	83992	12256	213197	556	1043	9272	34838	589	10921	5368	1055	65690	20270	1274
Fusobacteriales	d__Bacteria|p__Fusobacteria|c__Fusobacteriia|o__Fusobacteriales	136	131	91	131	32	301	434	1187	44	58	9455	886	45	9	27	797	105	205	36	18	122	678	581	113	235	100	45	57	140	99	19	191	86	53	176	108	68	26	69	70
Gemmatimonadales	d__Bacteria|p__Gemmatimonadetes|c__Gemmatimonadetes|o__Gemmatimonadales	7	0	0	7	1	0	0	6	4	4	0	3	0	1	0	5	8	3	0	1	1	1	0	3	2	10	4	12	3	3	2	0	2	3	2	4	0	4	1	0
Ignavibacteriales	d__Bacteria|p__Ignavibacteriae|c__Ignavibacteria|o__Ignavibacteriales	10	5	9	7	0	34	8	9	2	5	1	9	13	5	6	1	7	12	9	7	7	10	8	6	14	7	6	6	2	10	3	8	9	11	16	2	19	8	4	1
Nitrospirales	d__Bacteria|p__Nitrospirae|c__Nitrospira|o__Nitrospirales	11	3	0	4	2	5	3	4	6	7	4	4	8	1	1	2	6	0	3	2	7	2	1	12	18	3	1	8	4	2	4	4	5	2	4	10	21	2	6	4
Phycisphaerales	d__Bacteria|p__Planctomycetes|c__Phycisphaerae|o__Phycisphaerales	22	2	0	2	1	0	18	0	1	7	0	72	21	1	2	12	10	1	4	7	2	5	1	4	3	8	5	6	18	0	4	4	3	2	3	4	5	6	4	0
Planctomycetales	d__Bacteria|p__Planctomycetes|c__Planctomycetia|o__Planctomycetales	15	23	15	17	14	4	52	13	3	29	1	35	37	15	21	12	22	33	23	17	17	13	12	16	31	10	14	15	41	14	11	14	12	10	6	13	23	21	16	32
Caulobacterales	d__Bacteria|p__Proteobacteria|c__Alphaproteobacteria|o__Caulobacterales	46	19	56	42	5	1	72	45	12	41	8	92	24	23	35	28	40	2	22	30	38	40	26	47	43	45	17	92	105	9	37	15	25	39	11	21	27	39	20	35
Magnetococcales	d__Bacteria|p__Proteobacteria|c__Alphaproteobacteria|o__Magnetococcales	3	1	0	0	0	0	5	0	0	2	0	2	1	1	2	0	7	4	8	3	0	1	1	4	4	3	0	1	3	1	2	2	0	2	0	0	0	11	1	0
Parvularculales	d__Bacteria|p__Proteobacteria|c__Alphaproteobacteria|o__Parvularculales	0	3	0	2	0	0	0	0	0	3	0	0	1	1	1	1	2	1	0	0	1	1	0	1	0	2	0	2	12	0	0	0	0	1	0	2	0	0	0	0
Rhizobiales	d__Bacteria|p__Proteobacteria|c__Alphaproteobacteria|o__Rhizobiales	302	194	88	229	319	91	241	151	171	340	78	641	244	193	350	359	289	52	118	351	265	332	244	410	443	327	216	315	520	116	281	262	275	254	201	286	286	273	135	210
Rhodobacterales	d__Bacteria|p__Proteobacteria|c__Alphaproteobacteria|o__Rhodobacterales	145	83	24	52	29	17	67	40	47	121	7	123	50	65	88	103	84	19	27	232	45	139	47	155	116	81	52	109	155	27	49	74	61	67	43	55	46	74	55	77
Rhodospirillales	d__Bacteria|p__Proteobacteria|c__Alphaproteobacteria|o__Rhodospirillales	192	32	49	95	38	29	96	31	15	120	24	223	87	56	152	116	153	28	45	145	100	178	60	177	219	136	37	182	224	50	69	93	68	118	44	131	77	77	53	66
Rickettsiales	d__Bacteria|p__Proteobacteria|c__Alphaproteobacteria|o__Rickettsiales	8	10	6	16	6	9	19	13	16	44	86	18	3	45	16	14	34	1	4	4	11	32	11	8	7	15	9	21	37	9	7	10	12	8	11	17	14	13	7	87
Sphingomonadales	d__Bacteria|p__Proteobacteria|c__Alphaproteobacteria|o__Sphingomonadales	83	38	14	71	31	22	39	26	84	101	8	90	30	52	81	225	57	38	11	52	56	68	94	176	86	45	84	81	71	48	23	85	37	103	40	113	84	37	122	51
Burkholderiales	d__Bacteria|p__Proteobacteria|c__Betaproteobacteria|o__Burkholderiales	598	202	363	354	324	120	445	246	258	572	90	915	451	260	401	1567	597	130	170	505	732	680	481	478	1505	495	243	609	839	250	432	518	498	564	347	530	1077	497	289	370
Gallionellales	d__Bacteria|p__Proteobacteria|c__Betaproteobacteria|o__Gallionellales	36	5	3	1	7	4	6	24	5	20	1	9	26	1	10	8	8	2	21	9	31	11	5	9	23	10	25	55	7	4	11	1	3	7	3	5	1	5	7	12
Hydrogenophilales	d__Bacteria|p__Proteobacteria|c__Betaproteobacteria|o__Hydrogenophilales	6	14	33	6	9	14	13	30	32	17	1	82	26	4	6	70	13	0	0	6	42	23	8	4	3	4	1	18	7	24	8	13	3	0	6	5	17	3	11	2
Methylophilales	d__Bacteria|p__Proteobacteria|c__Betaproteobacteria|o__Methylophilales	12	4	11	9	3	2	15	14	3	15	3	54	7	1	12	0	8	2	0	3	9	7	9	31	48	36	24	5	15	12	17	9	15	15	27	27	22	12	7	13
Neisseriales	d__Bacteria|p__Proteobacteria|c__Betaproteobacteria|o__Neisseriales	115	37	182	40	48	48	56	90	127	84	182	151	83	42	33	110	206	26	30	71	41	104	54	85	262	49	37	71	93	100	39	68	61	72	43	38	112	25	51	129
Nitrosomonadales	d__Bacteria|p__Proteobacteria|c__Betaproteobacteria|o__Nitrosomonadales	7	2	3	1	14	1	15	0	0	9	13	6	5	1	9	33	17	5	2	8	28	17	20	11	4	13	7	15	7	9	5	10	5	6	5	5	35	1	3	15
Rhodocyclales	d__Bacteria|p__Proteobacteria|c__Betaproteobacteria|o__Rhodocyclales	49	28	10	29	110	4	48	15	5	47	11	131	35	35	28	192	41	12	14	138	117	61	53	97	134	104	41	74	101	15	99	66	43	37	80	61	107	159	50	33
Sulfuricellales	d__Bacteria|p__Proteobacteria|c__Betaproteobacteria|o__Sulfuricellales	5	2	9	0	2	2	3	17	11	2	1	13	2	2	7	0	8	0	3	2	4	3	1	3	21	0	3	6	4	2	2	1	6	7	1	1	6	1	1	21
Bdellovibrionales	d__Bacteria|p__Proteobacteria|c__Deltaproteobacteria|o__Bdellovibrionales	1	3	5	18	2	10	4	0	3	5	3	4	3	4	2	0	6	5	2	6	3	8	5	1	12	22	4	5	19	1	17	8	7	4	0	15	8	3	4	0
Desulfarculales	d__Bacteria|p__Proteobacteria|c__Deltaproteobacteria|o__Desulfarculales	23	11	9	12	1	1	10	10	2	13	0	10	12	7	14	58	16	11	13	10	10	22	5	12	28	15	3	18	26	12	11	7	18	5	6	8	1	12	14	7
Desulfobacterales	d__Bacteria|p__Proteobacteria|c__Deltaproteobacteria|o__Desulfobacterales	35	23	47	40	33	15	79	20	12	65	3	80	55	57	26	69	78	66	48	182	50	50	26	42	42	30	56	35	95	17	23	33	21	57	30	31	49	47	42	57
Desulfovibrionales	d__Bacteria|p__Proteobacteria|c__Deltaproteobacteria|o__Desulfovibrionales	160	73	139	113	195	64	205	59	28	324	34	443	236	303	234	279	216	362	135	384	352	382	69	334	779	389	724	270	466	160	126	236	204	175	264	134	143	150	278	111
Desulfurellales	d__Bacteria|p__Proteobacteria|c__Deltaproteobacteria|o__Desulfurellales	0	0	0	0	0	3	0	2	0	0	0	0	0	0	1	0	0	0	1	0	1	0	0	0	0	0	0	1	1	0	0	0	0	0	0	1	0	0	1	1
Desulfuromonadales	d__Bacteria|p__Proteobacteria|c__Deltaproteobacteria|o__Desulfuromonadales	203	72	62	74	51	33	134	30	18	111	40	193	79	37	112	111	123	50	22	87	58	136	37	110	146	124	69	72	149	39	82	49	65	101	38	95	44	138	72	54
Myxococcales	d__Bacteria|p__Proteobacteria|c__Deltaproteobacteria|o__Myxococcales	228	37	35	58	26	39	141	43	21	118	22	420	105	48	170	129	103	29	48	93	78	110	61	92	198	194	39	92	152	47	84	86	71	112	51	154	95	86	62	78
Syntrophobacterales	d__Bacteria|p__Proteobacteria|c__Deltaproteobacteria|o__Syntrophobacterales	27	26	6	9	5	1	10	7	8	14	20	19	7	7	5	42	10	24	4	35	8	28	17	11	3	21	5	26	27	11	10	7	9	10	10	13	13	18	9	5
Campylobacterales	d__Bacteria|p__Proteobacteria|c__Epsilonproteobacteria|o__Campylobacterales	366	483	264	260	540	2019	950	432	2028	1831	269	305	1049	840	548	797	1055	944	801	553	213	134	266	235	809	719	223	267	1067	314	238	196	117	1111	66	466	245	349	195	1764
Nautiliales	d__Bacteria|p__Proteobacteria|c__Epsilonproteobacteria|o__Nautiliales	7	0	0	1	0	5	2	2	0	2	1	1	3	2	3	4	1	9	1	5	3	7	6	1	1	1	1	3	2	0	1	1	0	3	7	1	18	2	8	0
Acidithiobacillales	d__Bacteria|p__Proteobacteria|c__Gammaproteobacteria|o__Acidithiobacillales	3	11	8	6	2	1	8	4	1	8	2	10	7	0	6	1	11	5	12	3	4	11	1	4	23	12	5	15	12	2	1	20	6	5	5	8	15	5	12	3
Aeromonadales	d__Bacteria|p__Proteobacteria|c__Gammaproteobacteria|o__Aeromonadales	46	21	39	72	49	20	90	55	36	95	16	136	42	58	97	264	113	85	102	81	57	620	66	70	85	241	82	50	79	36	116	202	46	103	327	271	13	79	48	112
Alteromonadales	d__Bacteria|p__Proteobacteria|c__Gammaproteobacteria|o__Alteromonadales	29385	29640	163	156	75	77	114	177	124	225	60	239	198	127	137	334	95	27874	37273	22271	274	29121	57	154	218	399	130	195	186	85	256	219	256	135	264	462	173	85	157	105
Cardiobacteriales	d__Bacteria|p__Proteobacteria|c__Gammaproteobacteria|o__Cardiobacteriales	17	11	28	8	4	5	12	17	21	22	0	48	25	1	1	20	11	12	0	4	14	22	4	16	74	11	3	25	1	21	11	15	19	19	3	2	20	12	10	8
Chromatiales	d__Bacteria|p__Proteobacteria|c__Gammaproteobacteria|o__Chromatiales	94	41	42	78	28	9	100	26	10	126	26	249	87	67	91	66	91	23	21	94	86	90	37	85	119	102	35	74	186	16	36	70	48	71	41	81	56	57	58	48
Enterobacteriales	d__Bacteria|p__Proteobacteria|c__Gammaproteobacteria|o__Enterobacteriales	44717	10331	39968	828250	71074	85824	2907	30371	48389	40833	87443	21819	21536	3318294	2531628	291449	18914	50833	27176	1975228	74412	42436	14183	120399	1271	181484	87233	10748	13346	49724	2630	257192	26981	36354	619128	360178	31053	13679	55298	16925
Legionellales	d__Bacteria|p__Proteobacteria|c__Gammaproteobacteria|o__Legionellales	2	2	1	0	0	0	2	1	1	1	0	3	0	0	2	1	1	0	1	0	0	2	2	0	0	6	1	13	0	4	1	0	0	0	0	3	0	3	2	3
Methylococcales	d__Bacteria|p__Proteobacteria|c__Gammaproteobacteria|o__Methylococcales	15	3	4	9	2	2	5	17	3	7	3	10	4	8	1	19	15	7	4	16	12	12	7	2	11	6	6	10	16	4	3	3	4	4	6	4	20	4	14	8
Oceanospirillales	d__Bacteria|p__Proteobacteria|c__Gammaproteobacteria|o__Oceanospirillales	18	10	26	59	6	8	15	22	13	53	6	59	11	39	24	45	27	3	12	42	7	46	20	37	59	66	17	33	53	3	23	11	21	46	10	37	22	17	7	28
Pasteurellales	d__Bacteria|p__Proteobacteria|c__Gammaproteobacteria|o__Pasteurellales	689	479	25366	164	327	10879	211	448	1607	939	3859	224	217	90	172	10444	14405	144	131	222	537	1391	2643	11212	214	5272	912	1910	458	726	941	2216	464	5069	1075	10709	191	721	200	2165
Pseudomonadales	d__Bacteria|p__Proteobacteria|c__Gammaproteobacteria|o__Pseudomonadales	244	80	194	444	240	34	137	96	106	227	53	286	100	118	285	522	227	63	68	204	200	245	279	307	326	312	214	242	332	131	218	199	182	157	896	844	240	226	122	192
Thiotrichales	d__Bacteria|p__Proteobacteria|c__Gammaproteobacteria|o__Thiotrichales	39	27	18	43	7	6	17	9	9	30	5	20	19	14	10	31	6	3	18	26	11	18	8	20	40	72	9	17	20	12	4	12	22	21	20	89	25	5	24	12
Vibrionales	d__Bacteria|p__Proteobacteria|c__Gammaproteobacteria|o__Vibrionales	49	39	98	45	32	58	55	40	84	97	70	89	36	41	117	174	59	22	21	57	14	79	78	81	56	86	37	46	56	44	22	28	46	77	28	102	57	24	34	53
Xanthomonadales	d__Bacteria|p__Proteobacteria|c__Gammaproteobacteria|o__Xanthomonadales	165	39	13	14	36	12	48	33	18	44	15	124	56	20	83	63	64	22	34	33	112	52	29	36	70	58	27	157	86	31	71	34	34	65	230	54	60	52	18	53
Spirochaetales	d__Bacteria|p__Spirochaetes|c__Spirochaetia|o__Spirochaetales	5491	2297	238	459	201	196	2057	104	98	2230	2189	404	220	199	264	301	855	3589	5300	5683	256	4914	264	505	242	361	189	491	640	139	194	182	216	654	196	285	270	269	365	519
Synergistales	d__Bacteria|p__Synergistetes|c__Synergistia|o__Synergistales	76	29	15	29	9	11	45	42	52	57	19	104	34	42	42	87	58	19	23	55	52	64	25	51	54	56	38	89	111	15	20	41	19	30	22	43	17	69	30	30
Acholeplasmatales	d__Bacteria|p__Tenericutes|c__Mollicutes|o__Acholeplasmatales	64	36	13	26	7	36	40	128	158	73	4	49	16	54	16	128	66	21	20	12	38	38	74	123	38	46	50	57	182	14	25	54	35	46	14	25	71	89	57	51
Entomoplasmatales	d__Bacteria|p__Tenericutes|c__Mollicutes|o__Entomoplasmatales	16	8	0	6	1	2	6	0	0	7	12	3	1	2	1	1	18	0	0	3	5	3	12	14	2	10	3	18	19	5	6	3	5	3	1	3	6	9	3	9
Mycoplasmatales	d__Bacteria|p__Tenericutes|c__Mollicutes|o__Mycoplasmatales	94	33	10	21	37	36	31	1	3	37	53	50	31	4	23	4	54	12	3	11	20	20	24	17	9	42	58	52	62	12	24	29	31	31	14	12	20	27	20	28
Thermodesulfobacteriales	d__Bacteria|p__Thermodesulfobacteria|c__Thermodesulfobacteria|o__Thermodesulfobacteriales	10	3	2	2	0	0	0	1	6	2	0	1	0	1	0	2	1	0	2	0	0	3	2	0	0	0	0	0	1	6	0	0	2	0	2	1	17	2	0	1
Thermotogales	d__Bacteria|p__Thermotogae|c__Thermotogae|o__Thermotogales	25	12	1	10	6	13	9	14	27	42	21	8	2	11	1	11	22	4	3	13	19	13	2	26	2	26	5	16	10	8	34	13	2	5	29	47	22	14	26	12
Puniceicoccales	d__Bacteria|p__Verrucomicrobia|c__Opitutae|o__Puniceicoccales	2	3	1	2	0	0	0	8	0	1	0	0	1	0	0	2	2	14	5	2	0	4	0	35	2	1	0	3	9	1	0	17	2	0	0	8	2	8	0	0
Verrucomicrobiales	d__Bacteria|p__Verrucomicrobia|c__Verrucomicrobiae|o__Verrucomicrobiales	34	381	6	32	7676	33	1329	45	37	19623	13	46	85	15	14	27	3868	29	27	22	4	28	24	38	5193	1153	62	36	111667	13	10	51	55	30	100	22	52	19	23	11
Methylacidiphilales	d__Bacteria|p__Verrucomicrobia|o__Methylacidiphilales	0	0	0	0	0	0	0	0	0	0	0	0	0	0	0	0	0	0	0	0	0	0	0	0	0	0	0	0	0	0	0	0	0	0	0	0	0	1	0	0
Caudovirales	d__Viruses|o__Caudovirales	22	23	43	1648	48	94	2	89	45	83	442	17	26	889	2026	275	33	120	11	159	203	75	11	124	13	86	375	14	49	67	5	69	16	9718	1086	540	76	10	30	382
Herpesvirales	d__Viruses|o__Herpesvirales	0	0	0	0	0	0	0	0	0	0	0	0	0	0	0	0	0	1	1	0	0	0	0	0	0	0	0	0	0	0	0	0	0	0	0	0	0	0	0	0
