# Supplementary material for: Recent urbanization in China is correlated with a Westernized microbiome encoding increased virulence and antibiotic resistance genes
Source: Microbiome. 2017 Sep 15;5:121. doi: 10.1186/s40168-017-0338-7 (PMC5603068; doi:10.1186/s40168-017-0338-7)
Supplement: Supplementary file 24 — Supplementary zip file. Code and input tables used to generate the figures and tables in this paper. (ZIP 16846 kb) [file 40168_2017_338_MOESM24_ESM.zip › UrbanRuralChina/minikraken/inputData/minikraken_merged_phylum.txt]

taxa	taxonomy	081A	082A	083A	084A	085A	086A	091A	093A	094A	098A	099A	100A	101A	107A	108A	109A	10A	116A	118A	119A	11A	120A	13A	15A	18A	1A	20A	21A	24A	25A	28A	29A	31A	34A	35A	37A	39A	3A	6A	7A
Crenarchaeota	d__Archaea|p__Crenarchaeota	2	1	0	0	1	2	1	0	0	1	0	0	0	2	1	0	3	0	0	0	1	0	0	7	0	2	2	10	11	3	3	4	1	0	10	0	0	0	2	0
Euryarchaeota	d__Archaea|p__Euryarchaeota	88	20	57	60	18	12	147	76	44	59	222	70	105	47	50	71	52	138	101	94	125	65	47	62	100	80	63	1298	135	25	79	82	675	64	1085	5196	109	31	32	27
Thaumarchaeota	d__Archaea|p__Thaumarchaeota	1	0	0	1	0	1	0	0	0	2	0	0	1	0	0	0	0	0	0	0	0	0	0	0	0	0	0	0	0	0	0	0	0	0	2	0	12	0	1	0
Acidobacteria	d__Bacteria|p__Acidobacteria	65	39	17	30	17	4	31	43	23	52	9	73	20	29	31	46	66	9	11	30	74	78	21	58	57	65	35	91	75	18	52	47	28	76	68	45	17	61	38	65
Actinobacteria	d__Bacteria|p__Actinobacteria	10740	22951	9682	16812	16915	9737	11289	2512	6356	8711	16234	18342	38460	7812	7714	19128	72115	17030	16266	32365	8820	11615	22724	18411	9757	38174	94779	8691	8803	33046	4543	3582	5032	150253	5553	6117	12212	16010	30662	27839
Aquificae	d__Bacteria|p__Aquificae	37	59	4	37	12	19	29	2	11	54	68	43	12	32	33	61	51	5	2	36	27	67	8	103	20	14	21	29	18	18	8	36	50	23	27	6	75	9	75	32
Armatimonadetes	d__Bacteria|p__Armatimonadetes	2	1	0	0	0	2	0	1	0	4	2	0	0	0	2	1	1	0	0	0	2	1	0	1	0	3	0	0	1	0	0	0	0	5	0	2	0	3	0	0
Bacteroidetes	d__Bacteria|p__Bacteroidetes	825922	1830561	3436569	839090	807770	2175265	1770952	3230445	3381702	1028059	4285407	886235	1852878	1464490	529395	1253884	671778	2550478	1694720	1148264	701671	1365599	1895978	1023266	1233794	206053	1007729	1046175	1001710	2706077	228223	224025	674790	1309397	380169	187433	1794192	357135	1989376	959628
Caldiserica	d__Bacteria|p__Caldiserica	1	1	0	2	1	4	1	1	0	6	66	9	2	0	0	6	1	5	2	1	0	6	1	0	3	1	3	8	0	2	0	0	6	2	1	0	0	2	0	4
Candidatus_Saccharibacteria	d__Bacteria|p__Candidatus_Saccharibacteria	9	8	4	12	7	6	33	6	3	28	24	25	6	11	14	13	10	2	2	15	11	23	4	13	4	11	3	9	25	2	7	10	14	10	1	5	12	2	5	40
Chlamydiae	d__Bacteria|p__Chlamydiae	15	4	11	9	0	14	3	3	3	43	3	4	6	0	27	3	4	3	1	0	15	3	2	8	6	3	15	16	30	5	0	10	4	3	5	0	10	10	34	17
Chlorobi	d__Bacteria|p__Chlorobi	102	41	41	61	12	19	84	46	23	125	23	106	83	76	84	116	63	134	105	126	58	106	25	114	130	69	56	68	106	65	25	65	48	72	17	66	29	43	65	53
Chloroflexi	d__Bacteria|p__Chloroflexi	20	29	18	28	146	10	70	4	6	43	186	104	29	12	50	43	77	43	25	42	60	30	73	29	59	86	23	19	53	24	66	46	117	35	37	46	12	160	39	58
Chrysiogenetes	d__Bacteria|p__Chrysiogenetes	19	0	14	9	7	3	14	3	0	14	5	16	6	9	10	12	31	5	5	14	19	57	3	11	5	10	11	7	19	8	0	11	12	33	2	12	7	8	14	38
Cloacimonetes	d__Bacteria|p__Cloacimonetes	0	1	0	7	0	0	0	0	1	1	0	2	1	0	1	0	3	0	1	0	0	0	0	0	0	0	1	1	6	0	1	2	2	0	0	1	4	2	0	0
Cyanobacteria	d__Bacteria|p__Cyanobacteria	163	81	97	134	164	59	168	176	108	235	63	265	172	89	262	212	206	90	104	151	92	147	95	265	149	173	113	180	395	111	188	108	184	150	162	155	51	149	127	96
Deferribacteres	d__Bacteria|p__Deferribacteres	32	14	1	41	8	11	16	10	1	21	11	51	2	30	53	48	38	10	3	15	13	43	32	35	44	8	43	67	21	11	41	72	15	61	69	7	101	2	15	26
Deinococcus-Thermus	d__Bacteria|p__Deinococcus-Thermus	182	43	22	79	27	43	94	21	7	165	23	177	76	117	141	81	182	31	39	256	46	148	50	103	86	125	36	114	229	45	74	51	63	169	41	110	30	137	85	139
Dictyoglomi	d__Bacteria|p__Dictyoglomi	9	3	3	18	1	2	4	3	6	5	17	7	2	3	1	2	11	7	4	5	1	3	9	6	4	4	6	3	13	6	2	0	2	6	0	0	4	2	3	5
Elusimicrobia	d__Bacteria|p__Elusimicrobia	2	2	1	3	3	3	0	2	0	1	0	0	3	4	1	0	2	0	3	1	0	1	1	3	1	2	0	1	3	1	0	0	1	2	0	0	0	1	0	15
Fibrobacteres	d__Bacteria|p__Fibrobacteres	53	18	3	14	25	2	12	0	0	17	2	10	30	8	25	6	16	5	13	10	3	14	5	21	7	55	27	31	20	7	14	21	13	27	12	10	3	24	13	13
Firmicutes	d__Bacteria|p__Firmicutes	792584	880578	918249	1784718	358087	1272561	724164	396503	564560	785140	756440	668676	852693	320030	261699	779717	1859871	106215	1685633	381801	774966	953298	905932	1090464	480107	943093	639006	599543	768770	899909	343085	280410	383789	1214843	548443	738813	932756	715605	938521	2013206
Fusobacteria	d__Bacteria|p__Fusobacteria	136	131	91	131	32	301	434	1187	44	58	9455	886	45	9	27	797	105	205	36	18	122	678	581	113	235	100	45	57	140	99	19	191	86	53	176	108	68	26	69	70
Gemmatimonadetes	d__Bacteria|p__Gemmatimonadetes	7	0	0	7	1	0	0	6	4	4	0	3	0	1	0	5	8	3	0	1	1	1	0	3	2	10	4	12	3	3	2	0	2	3	2	4	0	4	1	0
Ignavibacteriae	d__Bacteria|p__Ignavibacteriae	10	5	9	7	0	34	8	9	2	5	1	9	13	5	6	1	7	12	9	7	7	10	8	6	14	7	6	6	2	10	3	8	9	11	16	2	19	8	4	1
Nitrospirae	d__Bacteria|p__Nitrospirae	11	3	0	4	2	5	3	4	6	7	4	4	8	1	1	2	6	0	3	2	7	2	1	12	18	3	1	8	4	2	4	4	5	2	4	10	21	2	6	4
Planctomycetes	d__Bacteria|p__Planctomycetes	37	25	15	19	15	4	70	13	4	36	1	107	58	16	23	24	32	34	27	24	19	18	13	20	34	18	19	21	59	14	15	18	15	12	9	17	28	27	20	32
Proteobacteria	d__Bacteria|p__Proteobacteria	79218	42865	68991	836259	74722	100351	7058	34213	54987	48149	93286	30920	26544	3356461	2551041	312990	38473	82853	66968	2009010	79504	78646	19822	137354	9960	193533	92048	17964	20598	53196	6908	264028	30744	46182	629613	379894	36377	17952	58616	23825
Spirochaetes	d__Bacteria|p__Spirochaetes	5491	2297	238	459	201	196	2057	104	98	2230	2189	404	220	199	264	301	855	3589	5300	5683	256	4914	264	505	242	361	189	491	640	139	194	182	216	654	196	285	270	269	365	519
Synergistetes	d__Bacteria|p__Synergistetes	76	29	15	29	9	11	45	42	52	57	19	104	34	42	42	87	58	19	23	55	52	64	25	51	54	56	38	89	111	15	20	41	19	30	22	43	17	69	30	30
Tenericutes	d__Bacteria|p__Tenericutes	179	99	29	74	47	95	85	134	164	131	71	106	58	64	45	133	143	33	32	32	75	65	122	159	56	103	114	135	275	40	65	92	76	93	33	52	108	145	89	101
Thermodesulfobacteria	d__Bacteria|p__Thermodesulfobacteria	10	3	2	2	0	0	0	1	6	2	0	1	0	1	0	2	1	0	2	0	0	3	2	0	0	0	0	0	1	6	0	0	2	0	2	1	17	2	0	1
Thermotogae	d__Bacteria|p__Thermotogae	25	12	1	10	6	13	9	14	27	42	21	8	2	11	1	11	22	4	3	13	19	13	2	26	2	26	5	16	10	8	34	13	2	5	29	47	22	14	26	12
Verrucomicrobia	d__Bacteria|p__Verrucomicrobia	48	385	8	39	7683	35	1344	55	41	19648	14	102	109	17	28	32	3889	55	42	39	6	40	25	82	5202	1163	69	48	111727	17	22	87	71	41	116	43	55	47	28	14
