# Supplementary material for: Recent urbanization in China is correlated with a Westernized microbiome encoding increased virulence and antibiotic resistance genes
Source: Microbiome. 2017 Sep 15;5:121. doi: 10.1186/s40168-017-0338-7 (PMC5603068; doi:10.1186/s40168-017-0338-7)
Supplement: Supplementary file 24 — Supplementary zip file. Code and input tables used to generate the figures and tables in this paper. (ZIP 16846 kb) [file 40168_2017_338_MOESM24_ESM.zip › UrbanRuralChina/minikraken/inputData/minikraken_merged_species.txt]

taxa	taxonomy	081A	082A	083A	084A	085A	086A	091A	093A	094A	098A	099A	100A	101A	107A	108A	109A	10A	116A	118A	119A	11A	120A	13A	15A	18A	1A	20A	21A	24A	25A	28A	29A	31A	34A	35A	37A	39A	3A	6A	7A
Caldisphaera_lagunensis	d__Archaea|p__Crenarchaeota|c__Thermoprotei|o__Acidilobales|f__Caldisphaeraceae|g__Caldisphaera|s__Caldisphaera_lagunensis	1	0	0	0	0	0	0	0	0	0	0	0	0	0	0	0	3	0	0	0	0	0	0	0	0	0	0	0	1	0	0	0	0	0	0	0	0	0	0	0
Aeropyrum_pernix	d__Archaea|p__Crenarchaeota|c__Thermoprotei|o__Desulfurococcales|f__Desulfurococcaceae|g__Aeropyrum|s__Aeropyrum_pernix	0	0	0	0	0	0	0	0	0	0	0	0	0	1	0	0	0	0	0	0	0	0	0	1	0	0	0	0	0	0	0	0	0	0	0	0	0	0	0	0
Desulfurococcus_kamchatkensis	d__Archaea|p__Crenarchaeota|c__Thermoprotei|o__Desulfurococcales|f__Desulfurococcaceae|g__Desulfurococcus|s__Desulfurococcus_kamchatkensis	0	0	0	0	0	0	0	0	0	0	0	0	0	0	0	0	0	0	0	0	0	0	0	0	0	0	0	0	0	0	0	1	0	0	0	0	0	0	1	0
Staphylothermus_hellenicus	d__Archaea|p__Crenarchaeota|c__Thermoprotei|o__Desulfurococcales|f__Desulfurococcaceae|g__Staphylothermus|s__Staphylothermus_hellenicus	0	0	0	0	0	2	0	0	0	0	0	0	0	0	0	0	0	0	0	0	0	0	0	0	0	0	0	0	0	0	0	0	0	0	0	0	0	0	0	0
Thermogladius_cellulolyticus	d__Archaea|p__Crenarchaeota|c__Thermoprotei|o__Desulfurococcales|f__Desulfurococcaceae|g__Thermogladius|s__Thermogladius_cellulolyticus	0	0	0	0	0	0	0	0	0	0	0	0	0	0	0	0	0	0	0	0	1	0	0	0	0	0	0	0	0	0	0	0	0	0	0	0	0	0	0	0
Fervidicoccus_fontis	d__Archaea|p__Crenarchaeota|c__Thermoprotei|o__Fervidicoccales|f__Fervidicoccaceae|g__Fervidicoccus|s__Fervidicoccus_fontis	0	1	0	0	0	0	0	0	0	0	0	0	0	0	0	0	0	0	0	0	0	0	0	0	0	0	0	6	0	1	0	0	1	0	0	0	0	0	0	0
Metallosphaera_sedula	d__Archaea|p__Crenarchaeota|c__Thermoprotei|o__Sulfolobales|f__Sulfolobaceae|g__Metallosphaera|s__Metallosphaera_sedula	0	0	0	0	0	0	0	0	0	0	0	0	0	0	0	0	0	0	0	0	0	0	0	0	0	0	0	0	4	0	0	0	0	0	0	0	0	0	0	0
Sulfolobus_acidocaldarius	d__Archaea|p__Crenarchaeota|c__Thermoprotei|o__Sulfolobales|f__Sulfolobaceae|g__Sulfolobus|s__Sulfolobus_acidocaldarius	0	0	0	0	0	0	0	0	0	0	0	0	0	0	0	0	0	0	0	0	0	0	0	0	0	1	0	1	0	0	0	0	0	0	0	0	0	0	0	0
Sulfolobus_solfataricus	d__Archaea|p__Crenarchaeota|c__Thermoprotei|o__Sulfolobales|f__Sulfolobaceae|g__Sulfolobus|s__Sulfolobus_solfataricus	0	0	0	0	0	0	0	0	0	0	0	0	0	0	0	0	0	0	0	0	0	0	0	0	0	0	0	0	0	1	0	0	0	0	0	0	0	0	0	0
Sulfolobus_tokodaii	d__Archaea|p__Crenarchaeota|c__Thermoprotei|o__Sulfolobales|f__Sulfolobaceae|g__Sulfolobus|s__Sulfolobus_tokodaii	0	0	0	0	0	0	0	0	0	0	0	0	0	0	0	0	0	0	0	0	0	0	0	0	0	0	0	1	4	0	0	0	0	0	0	0	0	0	0	0
Pyrobaculum_aerophilum	d__Archaea|p__Crenarchaeota|c__Thermoprotei|o__Thermoproteales|f__Thermoproteaceae|g__Pyrobaculum|s__Pyrobaculum_aerophilum	0	0	0	0	0	0	0	0	0	1	0	0	0	0	0	0	0	0	0	0	0	0	0	0	0	0	0	0	0	0	0	0	0	0	0	0	0	0	0	0
Pyrobaculum_oguniense	d__Archaea|p__Crenarchaeota|c__Thermoprotei|o__Thermoproteales|f__Thermoproteaceae|g__Pyrobaculum|s__Pyrobaculum_oguniense	0	0	0	0	0	0	0	0	0	0	0	0	0	0	0	0	0	0	0	0	0	0	0	1	0	0	0	0	0	1	0	0	0	0	0	0	0	0	1	0
Pyrobaculum_sp._1860	d__Archaea|p__Crenarchaeota|c__Thermoprotei|o__Thermoproteales|f__Thermoproteaceae|g__Pyrobaculum|s__Pyrobaculum_sp._1860	0	0	0	0	0	0	0	0	0	0	0	0	0	1	1	0	0	0	0	0	0	0	0	0	0	0	2	0	2	0	1	0	0	0	0	0	0	0	0	0
Archaeoglobus_fulgidus	d__Archaea|p__Euryarchaeota|c__Archaeoglobi|o__Archaeoglobales|f__Archaeoglobaceae|g__Archaeoglobus|s__Archaeoglobus_fulgidus	0	0	0	0	0	0	0	0	0	0	0	0	0	12	0	0	0	0	0	0	0	0	0	0	0	0	0	0	0	0	0	0	0	0	0	0	0	0	0	0
Archaeoglobus_profundus	d__Archaea|p__Euryarchaeota|c__Archaeoglobi|o__Archaeoglobales|f__Archaeoglobaceae|g__Archaeoglobus|s__Archaeoglobus_profundus	5	4	0	0	0	0	0	0	0	1	0	0	0	0	0	0	0	0	0	0	0	0	0	0	0	1	0	0	0	1	0	0	0	0	0	0	0	0	0	0
Archaeoglobus_sulfaticallidus	d__Archaea|p__Euryarchaeota|c__Archaeoglobi|o__Archaeoglobales|f__Archaeoglobaceae|g__Archaeoglobus|s__Archaeoglobus_sulfaticallidus	0	0	0	0	1	1	0	0	1	0	0	0	0	0	0	0	0	0	0	1	0	0	2	0	0	0	0	0	0	1	0	0	0	0	0	0	0	1	0	1
Halalkalicoccus_jeotgali	d__Archaea|p__Euryarchaeota|c__Halobacteria|o__Halobacteriales|f__Halobacteriaceae|g__Halalkalicoccus|s__Halalkalicoccus_jeotgali	0	0	0	2	0	0	2	0	0	1	0	8	0	5	1	2	0	0	0	20	1	2	0	2	1	4	0	0	1	0	1	0	0	3	0	0	0	8	0	0
Haloarcula_hispanica	d__Archaea|p__Euryarchaeota|c__Halobacteria|o__Halobacteriales|f__Halobacteriaceae|g__Haloarcula|s__Haloarcula_hispanica	4	0	0	0	0	0	0	0	0	3	0	1	0	1	0	0	0	0	0	0	1	0	0	0	3	4	0	0	0	0	0	1	1	2	1	2	0	0	0	0
Haloarcula_marismortui	d__Archaea|p__Euryarchaeota|c__Halobacteria|o__Halobacteriales|f__Halobacteriaceae|g__Haloarcula|s__Haloarcula_marismortui	1	1	0	0	1	0	0	0	0	0	0	0	0	0	0	0	3	0	0	0	0	1	0	0	1	0	0	0	7	1	0	0	0	0	0	0	0	0	0	0
Halobacterium_salinarum	d__Archaea|p__Euryarchaeota|c__Halobacteria|o__Halobacteriales|f__Halobacteriaceae|g__Halobacterium|s__Halobacterium_salinarum	0	0	0	0	0	0	0	0	0	0	0	0	0	0	0	0	0	0	0	0	0	0	0	0	0	0	0	0	0	2	1	0	0	0	0	0	0	2	0	0
Haloferax_mediterranei	d__Archaea|p__Euryarchaeota|c__Halobacteria|o__Halobacteriales|f__Halobacteriaceae|g__Haloferax|s__Haloferax_mediterranei	2	0	0	0	0	0	1	0	0	0	0	4	0	4	0	1	1	1	0	14	1	2	0	2	1	1	0	0	0	0	0	1	0	1	2	0	3	3	1	5
Haloferax_volcanii	d__Archaea|p__Euryarchaeota|c__Halobacteria|o__Halobacteriales|f__Halobacteriaceae|g__Haloferax|s__Haloferax_volcanii	0	0	0	4	0	0	1	0	0	3	0	5	0	1	1	2	0	0	0	20	0	2	0	0	1	2	0	0	1	0	0	0	0	3	3	0	1	2	0	1
Halogeometricum_borinquense	d__Archaea|p__Euryarchaeota|c__Halobacteria|o__Halobacteriales|f__Halobacteriaceae|g__Halogeometricum|s__Halogeometricum_borinquense	0	0	1	0	0	0	0	0	0	1	1	0	0	0	0	0	1	0	0	0	0	1	0	0	0	0	4	0	0	0	0	1	0	0	0	0	0	1	0	0
Halomicrobium_mukohataei	d__Archaea|p__Euryarchaeota|c__Halobacteria|o__Halobacteriales|f__Halobacteriaceae|g__Halomicrobium|s__Halomicrobium_mukohataei	0	0	0	1	0	0	0	0	1	0	0	0	0	0	0	0	0	1	0	0	0	1	0	0	0	0	0	0	0	0	1	1	0	1	0	0	0	0	0	0
Halopiger_xanaduensis	d__Archaea|p__Euryarchaeota|c__Halobacteria|o__Halobacteriales|f__Halobacteriaceae|g__Halopiger|s__Halopiger_xanaduensis	0	0	0	0	1	0	0	1	0	1	0	0	1	0	0	0	1	0	0	0	0	0	0	0	1	0	0	1	0	0	0	0	1	0	0	0	0	0	0	0
Haloquadratum_walsbyi	d__Archaea|p__Euryarchaeota|c__Halobacteria|o__Halobacteriales|f__Halobacteriaceae|g__Haloquadratum|s__Haloquadratum_walsbyi	0	0	0	0	0	0	0	0	0	0	0	0	0	0	0	0	0	0	0	0	0	2	0	1	0	0	0	1	0	0	0	0	0	0	0	0	0	0	0	0
Halorhabdus_tiamatea	d__Archaea|p__Euryarchaeota|c__Halobacteria|o__Halobacteriales|f__Halobacteriaceae|g__Halorhabdus|s__Halorhabdus_tiamatea	1	0	0	0	0	0	0	0	0	0	0	0	3	5	0	0	1	0	0	0	0	0	0	0	0	2	0	0	0	0	0	0	0	2	0	0	0	0	0	0
Halorubrum_lacusprofundi	d__Archaea|p__Euryarchaeota|c__Halobacteria|o__Halobacteriales|f__Halobacteriaceae|g__Halorubrum|s__Halorubrum_lacusprofundi	0	0	0	0	0	0	0	0	0	1	0	0	0	0	2	0	0	0	0	0	0	0	0	0	0	1	0	0	0	0	0	0	0	0	0	0	0	0	0	0
Haloterrigena_turkmenica	d__Archaea|p__Euryarchaeota|c__Halobacteria|o__Halobacteriales|f__Halobacteriaceae|g__Haloterrigena|s__Haloterrigena_turkmenica	0	0	0	0	0	0	0	0	0	0	2	0	0	0	0	0	0	0	0	0	0	0	0	0	0	0	0	0	1	0	0	0	0	0	0	0	0	0	0	0
Halovivax_ruber	d__Archaea|p__Euryarchaeota|c__Halobacteria|o__Halobacteriales|f__Halobacteriaceae|g__Halovivax|s__Halovivax_ruber	0	0	0	0	0	0	0	0	0	0	0	0	6	0	0	0	0	0	0	0	0	0	0	0	0	1	0	0	0	0	0	0	0	0	0	0	0	1	0	0
Natrialba_magadii	d__Archaea|p__Euryarchaeota|c__Halobacteria|o__Halobacteriales|f__Halobacteriaceae|g__Natrialba|s__Natrialba_magadii	0	0	0	0	0	0	0	0	0	0	0	0	0	0	0	0	0	0	0	0	0	4	0	0	0	0	0	0	6	0	1	0	0	0	0	0	0	0	0	0
Natrinema_pellirubrum	d__Archaea|p__Euryarchaeota|c__Halobacteria|o__Halobacteriales|f__Halobacteriaceae|g__Natrinema|s__Natrinema_pellirubrum	0	0	0	0	0	0	0	0	1	0	0	1	1	0	1	0	0	0	0	0	0	5	1	0	1	1	0	0	0	0	0	0	0	0	0	2	0	0	0	0
Natrinema_sp._J7-2	d__Archaea|p__Euryarchaeota|c__Halobacteria|o__Halobacteriales|f__Halobacteriaceae|g__Natrinema|s__Natrinema_sp._J7-2	0	0	0	0	0	0	0	0	0	0	0	0	0	0	0	1	0	0	0	1	0	0	0	0	0	0	0	0	0	0	0	0	0	0	0	0	0	0	0	0
Natronobacterium_gregoryi	d__Archaea|p__Euryarchaeota|c__Halobacteria|o__Halobacteriales|f__Halobacteriaceae|g__Natronobacterium|s__Natronobacterium_gregoryi	0	0	0	0	0	0	0	0	0	0	0	1	0	0	0	0	0	0	0	0	0	0	0	0	0	0	0	0	0	1	0	0	0	0	0	0	0	0	0	0
Natronococcus_occultus	d__Archaea|p__Euryarchaeota|c__Halobacteria|o__Halobacteriales|f__Halobacteriaceae|g__Natronococcus|s__Natronococcus_occultus	0	0	0	0	0	0	0	0	0	0	0	0	1	0	1	0	0	0	0	0	0	0	0	0	0	24	0	0	0	0	1	1	102	0	0	11	1	0	0	0
Natronomonas_moolapensis	d__Archaea|p__Euryarchaeota|c__Halobacteria|o__Halobacteriales|f__Halobacteriaceae|g__Natronomonas|s__Natronomonas_moolapensis	1	0	0	0	0	0	2	2	0	0	0	0	0	0	0	0	0	0	1	0	0	0	0	0	1	0	0	0	0	0	0	0	0	0	0	0	1	0	0	0
Natronomonas_pharaonis	d__Archaea|p__Euryarchaeota|c__Halobacteria|o__Halobacteriales|f__Halobacteriaceae|g__Natronomonas|s__Natronomonas_pharaonis	0	0	0	0	0	0	0	0	0	0	0	1	0	0	0	0	0	8	0	0	0	0	0	0	0	1	0	0	0	0	7	0	0	0	0	0	0	0	0	0
Salinarchaeum_sp._Harcht-Bsk1	d__Archaea|p__Euryarchaeota|c__Halobacteria|o__Halobacteriales|f__Halobacteriaceae|g__Salinarchaeum|s__Salinarchaeum_sp._Harcht-Bsk1	0	0	0	0	0	0	0	0	0	0	0	0	0	0	0	0	0	0	0	0	0	0	0	0	0	0	0	0	0	0	1	0	0	0	0	0	0	0	0	0
Methanobacterium_lacus	d__Archaea|p__Euryarchaeota|c__Methanobacteria|o__Methanobacteriales|f__Methanobacteriaceae|g__Methanobacterium|s__Methanobacterium_lacus	0	0	0	0	0	0	0	0	0	0	0	0	0	0	0	0	0	0	0	0	0	0	0	0	0	1	0	0	0	0	0	0	0	0	0	0	0	0	0	0
Methanobacterium_paludis	d__Archaea|p__Euryarchaeota|c__Methanobacteria|o__Methanobacteriales|f__Methanobacteriaceae|g__Methanobacterium|s__Methanobacterium_paludis	5	0	0	0	0	0	0	0	0	0	0	0	0	0	0	0	0	0	0	0	0	0	0	0	0	0	0	0	0	0	0	0	0	0	0	0	0	0	0	0
Methanobacterium_sp._MB1	d__Archaea|p__Euryarchaeota|c__Methanobacteria|o__Methanobacteriales|f__Methanobacteriaceae|g__Methanobacterium|s__Methanobacterium_sp._MB1	0	0	0	0	0	0	0	0	0	0	0	0	0	0	0	0	0	0	0	0	0	0	0	0	1	0	0	0	0	0	0	0	0	0	0	0	0	0	0	0
Methanobrevibacter_ruminantium	d__Archaea|p__Euryarchaeota|c__Methanobacteria|o__Methanobacteriales|f__Methanobacteriaceae|g__Methanobrevibacter|s__Methanobrevibacter_ruminantium	0	0	0	0	0	0	0	0	0	0	1	0	0	0	1	0	2	0	0	2	1	0	0	0	0	0	0	0	0	0	0	0	0	0	0	1	0	1	0	5
Methanobrevibacter_smithii	d__Archaea|p__Euryarchaeota|c__Methanobacteria|o__Methanobacteriales|f__Methanobacteriaceae|g__Methanobrevibacter|s__Methanobrevibacter_smithii	0	3	0	1	0	3	4	7	0	0	0	0	1	0	1	2	0	0	0	0	47	1	1	4	23	1	0	1247	6	3	1	4	547	0	1064	5122	46	0	1	0
Methanobrevibacter_sp._AbM4	d__Archaea|p__Euryarchaeota|c__Methanobacteria|o__Methanobacteriales|f__Methanobacteriaceae|g__Methanobrevibacter|s__Methanobrevibacter_sp._AbM4	1	0	0	8	0	0	1	0	0	2	18	1	0	0	0	0	1	0	0	0	0	0	0	0	0	0	0	0	0	0	0	0	4	11	0	0	0	0	0	5
Methanosphaera_stadtmanae	d__Archaea|p__Euryarchaeota|c__Methanobacteria|o__Methanobacteriales|f__Methanobacteriaceae|g__Methanosphaera|s__Methanosphaera_stadtmanae	0	0	0	0	0	0	0	0	0	0	0	0	0	0	0	0	0	0	0	0	0	0	0	0	0	0	0	0	0	0	0	0	4	0	0	0	28	0	0	0
Methanothermobacter_marburgensis	d__Archaea|p__Euryarchaeota|c__Methanobacteria|o__Methanobacteriales|f__Methanobacteriaceae|g__Methanothermobacter|s__Methanothermobacter_marburgensis	0	0	0	1	0	0	0	0	0	0	0	0	0	0	0	0	0	0	0	0	0	0	0	0	0	0	0	0	0	0	0	0	0	0	0	0	0	0	0	0
Methanothermus_fervidus	d__Archaea|p__Euryarchaeota|c__Methanobacteria|o__Methanobacteriales|f__Methanothermaceae|g__Methanothermus|s__Methanothermus_fervidus	0	0	0	0	0	0	0	0	0	0	0	0	0	0	0	0	0	0	0	0	0	0	0	0	0	0	0	0	0	0	0	0	0	0	0	1	0	0	0	0
Methanocaldococcus_fervens	d__Archaea|p__Euryarchaeota|c__Methanococci|o__Methanococcales|f__Methanocaldococcaceae|g__Methanocaldococcus|s__Methanocaldococcus_fervens	0	0	0	1	0	0	0	0	0	0	0	0	0	0	0	0	0	0	0	0	0	0	0	0	0	0	0	0	0	0	0	0	0	0	0	0	0	0	0	0
Methanocaldococcus_vulcanius	d__Archaea|p__Euryarchaeota|c__Methanococci|o__Methanococcales|f__Methanocaldococcaceae|g__Methanocaldococcus|s__Methanocaldococcus_vulcanius	0	0	1	0	0	0	0	2	0	0	0	0	0	0	0	0	0	0	0	0	1	4	0	0	1	0	0	2	0	0	1	0	0	0	0	0	0	0	0	0
Methanococcus_aeolicus	d__Archaea|p__Euryarchaeota|c__Methanococci|o__Methanococcales|f__Methanococcaceae|g__Methanococcus|s__Methanococcus_aeolicus	0	0	0	0	0	2	1	0	0	0	0	0	0	0	0	0	0	1	0	0	0	0	0	0	0	0	0	0	0	0	0	0	0	0	0	0	0	0	0	0
Methanococcus_maripaludis	d__Archaea|p__Euryarchaeota|c__Methanococci|o__Methanococcales|f__Methanococcaceae|g__Methanococcus|s__Methanococcus_maripaludis	1	0	2	0	0	0	10	0	1	3	188	10	0	0	0	2	1	0	0	0	0	11	18	1	5	0	2	4	2	1	0	0	0	0	2	0	3	0	0	1
Methanococcus_voltae	d__Archaea|p__Euryarchaeota|c__Methanococci|o__Methanococcales|f__Methanococcaceae|g__Methanococcus|s__Methanococcus_voltae	16	2	1	1	0	0	0	7	0	0	0	0	2	1	0	2	0	16	0	0	2	1	1	5	3	1	0	2	2	2	0	1	0	3	0	0	0	0	1	0
Methanothermococcus_okinawensis	d__Archaea|p__Euryarchaeota|c__Methanococci|o__Methanococcales|f__Methanococcaceae|g__Methanothermococcus|s__Methanothermococcus_okinawensis	0	0	0	0	0	0	0	0	0	0	0	0	0	0	0	0	0	0	0	1	0	0	0	0	0	0	0	0	2	0	0	0	0	0	0	0	0	1	0	0
Methanocella_arvoryzae	d__Archaea|p__Euryarchaeota|c__Methanomicrobia|o__Methanocellales|f__Methanocellaceae|g__Methanocella|s__Methanocella_arvoryzae	1	0	2	1	0	0	0	0	1	3	0	0	1	0	0	2	6	0	1	0	1	2	0	4	0	3	1	7	12	0	0	0	0	9	0	0	0	0	0	0
Methanocella_conradii	d__Archaea|p__Euryarchaeota|c__Methanomicrobia|o__Methanocellales|f__Methanocellaceae|g__Methanocella|s__Methanocella_conradii	1	1	0	2	0	1	0	2	0	0	0	0	2	0	0	0	0	2	5	5	0	0	2	0	0	0	0	0	0	1	0	0	0	0	0	0	0	0	0	0
Methanocella_paludicola	d__Archaea|p__Euryarchaeota|c__Methanomicrobia|o__Methanocellales|f__Methanocellaceae|g__Methanocella|s__Methanocella_paludicola	3	0	6	7	1	0	1	0	0	0	0	0	4	3	1	0	3	0	1	2	2	1	0	0	0	0	0	0	0	2	0	0	0	0	1	2	0	0	1	0
Methanocorpusculum_labreanum	d__Archaea|p__Euryarchaeota|c__Methanomicrobia|o__Methanomicrobiales|f__Methanocorpusculaceae|g__Methanocorpusculum|s__Methanocorpusculum_labreanum	13	7	32	12	10	0	101	27	16	20	1	0	50	12	11	19	5	85	80	18	2	6	15	27	29	1	38	19	65	3	0	3	5	5	3	1	6	2	21	2
Methanoculleus_marisnigri	d__Archaea|p__Euryarchaeota|c__Methanomicrobia|o__Methanomicrobiales|f__Methanomicrobiaceae|g__Methanoculleus|s__Methanoculleus_marisnigri	0	0	0	0	0	0	0	1	0	0	0	0	0	0	0	6	0	1	0	0	0	0	0	0	0	0	0	0	0	0	0	0	0	0	0	0	0	0	0	0
Methanoplanus_petrolearius	d__Archaea|p__Euryarchaeota|c__Methanomicrobia|o__Methanomicrobiales|f__Methanomicrobiaceae|g__Methanoplanus|s__Methanoplanus_petrolearius	0	0	0	0	0	0	3	0	0	0	0	25	5	0	3	0	2	0	0	4	51	1	0	0	0	16	0	0	0	0	18	6	0	0	0	23	2	1	0	1
Methanoregula_boonei	d__Archaea|p__Euryarchaeota|c__Methanomicrobia|o__Methanomicrobiales|f__Methanoregulaceae|g__Methanoregula|s__Methanoregula_boonei	0	0	0	0	0	0	2	0	0	0	0	0	0	0	0	0	0	0	0	0	0	0	0	0	0	0	0	0	2	0	0	0	0	0	0	0	0	0	0	0
Methanoregula_formicica	d__Archaea|p__Euryarchaeota|c__Methanomicrobia|o__Methanomicrobiales|f__Methanoregulaceae|g__Methanoregula|s__Methanoregula_formicica	0	0	0	0	0	0	0	1	0	0	0	2	3	0	3	0	1	0	2	2	0	1	0	6	0	2	0	0	1	1	2	1	0	0	0	1	0	1	0	0
Methanosphaerula_palustris	d__Archaea|p__Euryarchaeota|c__Methanomicrobia|o__Methanomicrobiales|f__Methanoregulaceae|g__Methanosphaerula|s__Methanosphaerula_palustris	1	0	0	0	0	0	0	0	0	0	0	2	1	0	1	0	0	0	0	0	1	0	0	0	0	0	0	1	1	0	0	0	0	0	0	0	0	0	0	0
Methanospirillum_hungatei	d__Archaea|p__Euryarchaeota|c__Methanomicrobia|o__Methanomicrobiales|f__Methanospirillaceae|g__Methanospirillum|s__Methanospirillum_hungatei	0	2	0	0	0	0	0	11	0	0	0	0	0	0	0	0	0	0	0	0	0	1	0	0	0	0	0	2	1	0	0	1	0	1	0	0	0	0	0	0
Methanosaeta_concilii	d__Archaea|p__Euryarchaeota|c__Methanomicrobia|o__Methanosarcinales|f__Methanosaetaceae|g__Methanosaeta|s__Methanosaeta_concilii	0	0	1	0	0	0	0	0	2	0	1	0	2	1	0	1	0	1	2	0	0	1	1	1	3	0	5	0	0	1	3	0	1	0	6	2	0	1	2	0
Methanosaeta_harundinacea	d__Archaea|p__Euryarchaeota|c__Methanomicrobia|o__Methanosarcinales|f__Methanosaetaceae|g__Methanosaeta|s__Methanosaeta_harundinacea	0	0	0	0	0	1	0	0	0	0	0	0	3	0	0	0	0	1	1	0	0	0	1	0	0	0	3	0	1	1	0	0	0	0	0	0	0	1	0	0
Methanococcoides_burtonii	d__Archaea|p__Euryarchaeota|c__Methanomicrobia|o__Methanosarcinales|f__Methanosarcinaceae|g__Methanococcoides|s__Methanococcoides_burtonii	0	0	0	0	0	0	0	0	0	0	0	0	0	0	0	0	0	0	0	0	0	0	0	0	0	0	0	0	0	0	0	0	0	0	0	1	0	0	0	0
Methanohalobium_evestigatum	d__Archaea|p__Euryarchaeota|c__Methanomicrobia|o__Methanosarcinales|f__Methanosarcinaceae|g__Methanohalobium|s__Methanohalobium_evestigatum	0	0	0	1	1	0	9	0	0	2	0	0	0	0	0	1	1	0	0	0	0	0	0	0	0	1	0	0	0	0	0	0	0	0	0	1	0	0	0	0
Methanohalophilus_mahii	d__Archaea|p__Euryarchaeota|c__Methanomicrobia|o__Methanosarcinales|f__Methanosarcinaceae|g__Methanohalophilus|s__Methanohalophilus_mahii	3	0	0	0	0	0	0	0	1	0	4	0	0	0	0	0	2	0	0	0	0	0	0	0	0	0	0	0	0	0	0	2	1	0	0	0	0	0	0	0
Methanolobus_psychrophilus	d__Archaea|p__Euryarchaeota|c__Methanomicrobia|o__Methanosarcinales|f__Methanosarcinaceae|g__Methanolobus|s__Methanolobus_psychrophilus	1	0	0	0	1	0	1	0	0	0	0	1	2	0	0	0	1	1	0	0	0	0	0	1	0	0	1	0	1	0	0	1	0	9	0	0	0	0	0	0
Methanomethylovorans_hollandica	d__Archaea|p__Euryarchaeota|c__Methanomicrobia|o__Methanosarcinales|f__Methanosarcinaceae|g__Methanomethylovorans|s__Methanomethylovorans_hollandica	0	0	0	0	0	0	0	0	0	0	0	0	0	0	0	0	1	0	0	0	1	0	0	1	0	0	3	0	0	1	26	42	0	0	0	9	0	0	0	0
Methanosalsum_zhilinae	d__Archaea|p__Euryarchaeota|c__Methanomicrobia|o__Methanosarcinales|f__Methanosarcinaceae|g__Methanosalsum|s__Methanosalsum_zhilinae	3	0	3	0	0	0	3	12	17	0	0	0	0	0	0	0	0	0	0	0	1	0	0	0	4	1	1	0	0	0	0	0	0	0	1	0	0	1	0	0
Methanosarcina_acetivorans	d__Archaea|p__Euryarchaeota|c__Methanomicrobia|o__Methanosarcinales|f__Methanosarcinaceae|g__Methanosarcina|s__Methanosarcina_acetivorans	0	0	0	15	0	1	0	0	0	0	0	0	0	0	3	0	0	0	0	1	0	0	0	0	11	0	0	0	0	0	0	0	2	5	0	0	1	0	0	0
Methanosarcina_barkeri	d__Archaea|p__Euryarchaeota|c__Methanomicrobia|o__Methanosarcinales|f__Methanosarcinaceae|g__Methanosarcina|s__Methanosarcina_barkeri	7	0	3	1	0	2	0	0	0	0	1	0	1	0	0	1	2	0	0	1	1	1	0	3	0	1	2	3	0	1	1	0	0	2	0	2	2	1	0	2
Methanosarcina_mazei	d__Archaea|p__Euryarchaeota|c__Methanomicrobia|o__Methanosarcinales|f__Methanosarcinaceae|g__Methanosarcina|s__Methanosarcina_mazei	0	0	0	0	0	0	0	0	0	5	0	0	0	0	0	0	0	0	0	0	0	1	0	1	1	1	1	0	1	0	0	0	0	0	0	0	0	0	0	0
Methanopyrus_kandleri	d__Archaea|p__Euryarchaeota|c__Methanopyri|o__Methanopyrales|f__Methanopyraceae|g__Methanopyrus|s__Methanopyrus_kandleri	2	0	0	0	0	0	0	0	0	0	0	0	0	0	0	7	2	0	0	0	5	2	1	0	0	0	0	0	1	0	0	1	0	0	0	0	10	0	0	0
Pyrococcus_abyssi	d__Archaea|p__Euryarchaeota|c__Thermococci|o__Thermococcales|f__Thermococcaceae|g__Pyrococcus|s__Pyrococcus_abyssi	0	0	0	0	0	0	0	0	0	0	0	0	0	0	0	0	0	0	0	0	0	0	0	0	0	0	0	0	0	0	0	0	2	0	0	0	0	0	0	0
Thermococcus_gammatolerans	d__Archaea|p__Euryarchaeota|c__Thermococci|o__Thermococcales|f__Thermococcaceae|g__Thermococcus|s__Thermococcus_gammatolerans	0	0	0	0	0	0	1	0	0	0	0	0	0	0	0	0	0	0	0	0	0	0	0	0	0	0	0	0	0	0	0	0	0	0	0	0	0	0	0	0
Thermococcus_onnurineus	d__Archaea|p__Euryarchaeota|c__Thermococci|o__Thermococcales|f__Thermococcaceae|g__Thermococcus|s__Thermococcus_onnurineus	1	0	0	0	0	0	1	0	0	0	0	0	0	0	7	0	0	0	0	0	0	0	0	0	1	0	0	0	0	0	2	1	0	0	0	1	0	0	1	0
Thermococcus_sp._4557	d__Archaea|p__Euryarchaeota|c__Thermococci|o__Thermococcales|f__Thermococcaceae|g__Thermococcus|s__Thermococcus_sp._4557	1	0	0	0	1	1	2	2	1	1	3	2	2	0	0	2	1	12	0	0	0	1	1	1	0	0	0	0	2	0	0	0	0	0	0	0	0	0	0	0
Candidatus_Methanomassiliicoccus_intestinalis	d__Archaea|p__Euryarchaeota|c__Thermoplasmata|f__Methanomassiliicoccaceae|g__Methanomassiliicoccus|s__Candidatus_Methanomassiliicoccus_intestinalis	1	0	0	0	0	0	0	0	0	0	0	1	1	0	0	0	0	0	1	0	0	0	0	0	1	0	0	1	5	0	0	0	0	3	0	0	0	0	0	0
Ferroplasma_acidarmanus	d__Archaea|p__Euryarchaeota|c__Thermoplasmata|o__Thermoplasmatales|f__Ferroplasmaceae|g__Ferroplasma|s__Ferroplasma_acidarmanus	0	0	0	0	0	0	0	0	0	2	0	0	0	0	0	0	0	0	0	0	0	0	0	0	0	0	0	0	0	0	0	0	0	0	0	0	0	0	0	0
Thermoplasma_acidophilum	d__Archaea|p__Euryarchaeota|c__Thermoplasmata|o__Thermoplasmatales|f__Thermoplasmataceae|g__Thermoplasma|s__Thermoplasma_acidophilum	0	0	0	0	0	0	0	0	0	0	0	0	0	0	0	0	0	0	0	0	0	0	0	0	0	0	0	0	0	0	4	0	0	0	0	0	0	0	0	0
Thermoplasma_volcanium	d__Archaea|p__Euryarchaeota|c__Thermoplasmata|o__Thermoplasmatales|f__Thermoplasmataceae|g__Thermoplasma|s__Thermoplasma_volcanium	0	0	0	0	0	0	0	0	0	0	0	0	0	0	0	0	0	0	0	0	0	0	0	0	0	1	0	0	0	0	0	1	0	0	0	0	0	0	0	0
Thermoplasmatales_archaeon_BRNA1	d__Archaea|p__Euryarchaeota|c__Thermoplasmata|o__Thermoplasmatales|s__Thermoplasmatales_archaeon_BRNA1	0	0	0	0	0	0	0	0	0	0	0	0	0	0	3	0	2	1	0	0	0	1	0	0	2	0	0	0	0	0	0	1	0	0	0	1	0	0	0	0
Aciduliprofundum_boonei	d__Archaea|p__Euryarchaeota|g__Aciduliprofundum|s__Aciduliprofundum_boonei	0	0	0	0	0	0	0	0	0	2	0	0	0	0	0	0	0	0	0	0	0	0	0	1	0	0	0	1	3	0	0	0	1	0	0	0	0	0	0	0
Aciduliprofundum_sp._MAR08-339	d__Archaea|p__Euryarchaeota|g__Aciduliprofundum|s__Aciduliprofundum_sp._MAR08-339	0	0	0	0	0	0	0	0	0	0	0	0	0	0	0	0	0	0	0	0	0	0	0	0	0	0	0	0	0	0	0	0	0	0	1	0	0	0	0	0
Candidatus_Methanomethylophilus_alvus	d__Archaea|p__Euryarchaeota|g__Candidatus_Methanomethylophilus|s__Candidatus_Methanomethylophilus_alvus	9	0	2	1	0	0	0	0	0	4	0	1	3	0	7	0	6	0	0	0	0	8	1	0	2	3	0	2	1	0	1	4	0	2	0	0	1	0	3	0
Candidatus_Caldiarchaeum_subterraneum	d__Archaea|p__Thaumarchaeota|g__Candidatus_Caldiarchaeum|s__Candidatus_Caldiarchaeum_subterraneum	0	0	0	1	0	0	0	0	0	0	0	0	0	0	0	0	0	0	0	0	0	0	0	0	0	0	0	0	0	0	0	0	0	0	0	0	0	0	0	0
Candidatus_Nitrosopumilus_sp._AR2	d__Archaea|p__Thaumarchaeota|o__Nitrosopumilales|f__Nitrosopumilaceae|g__Nitrosopumilus|s__Candidatus_Nitrosopumilus_sp._AR2	0	0	0	0	0	0	0	0	0	2	0	0	1	0	0	0	0	0	0	0	0	0	0	0	0	0	0	0	0	0	0	0	0	0	2	0	12	0	1	0
Nitrosopumilus_maritimus	d__Archaea|p__Thaumarchaeota|o__Nitrosopumilales|f__Nitrosopumilaceae|g__Nitrosopumilus|s__Nitrosopumilus_maritimus	1	0	0	0	0	1	0	0	0	0	0	0	0	0	0	0	0	0	0	0	0	0	0	0	0	0	0	0	0	0	0	0	0	0	0	0	0	0	0	0
halophilic_archaeon_DL31	d__Archaea|s__halophilic_archaeon_DL31	0	0	0	0	1	0	0	0	0	0	0	1	0	0	0	0	0	4	0	0	0	0	0	0	0	0	0	0	0	0	1	0	0	0	0	0	0	0	0	0
Candidatus_Methylomirabilis_oxyfera	d__Bacteria|g__Candidatus_Methylomirabilis|s__Candidatus_Methylomirabilis_oxyfera	0	6	3	0	8	3	11	5	4	4	3	30	12	5	8	6	2	5	4	1	0	3	3	1	5	10	11	11	3	7	3	8	2	1	2	2	2	5	5	1
Thermobaculum_terrenum	d__Bacteria|g__Thermobaculum|s__Thermobaculum_terrenum	0	0	0	0	1	0	0	0	0	3	0	0	2	1	1	0	0	0	0	0	0	0	0	0	0	9	0	0	0	0	0	0	0	0	1	13	0	0	0	0
Acidobacterium_capsulatum	d__Bacteria|p__Acidobacteria|c__Acidobacteriia|o__Acidobacteriales|f__Acidobacteriaceae|g__Acidobacterium|s__Acidobacterium_capsulatum	14	2	1	2	4	0	3	5	4	3	1	29	1	2	4	3	5	4	0	1	5	6	1	6	4	14	5	10	8	1	12	28	2	4	10	4	1	6	0	6
Candidatus_Koribacter_versatilis	d__Bacteria|p__Acidobacteria|c__Acidobacteriia|o__Acidobacteriales|f__Acidobacteriaceae|g__Candidatus_Koribacter|s__Candidatus_Koribacter_versatilis	30	19	6	9	1	2	13	1	0	15	5	10	1	4	3	4	29	2	3	10	55	25	4	14	10	17	16	8	22	7	9	10	6	40	24	29	8	11	17	25
Granulicella_mallensis	d__Bacteria|p__Acidobacteria|c__Acidobacteriia|o__Acidobacteriales|f__Acidobacteriaceae|g__Granulicella|s__Granulicella_mallensis	3	1	3	1	0	0	1	1	0	1	0	0	2	1	2	2	3	1	0	1	2	1	0	1	2	3	5	3	3	0	4	0	0	1	0	4	1	3	0	0
Granulicella_tundricola	d__Bacteria|p__Acidobacteria|c__Acidobacteriia|o__Acidobacteriales|f__Acidobacteriaceae|g__Granulicella|s__Granulicella_tundricola	1	6	0	3	6	0	0	11	2	11	0	4	0	14	3	9	5	1	0	14	2	19	11	19	24	2	0	5	21	0	3	0	3	0	1	0	0	8	4	0
Terriglobus_roseus	d__Bacteria|p__Acidobacteria|c__Acidobacteriia|o__Acidobacteriales|f__Acidobacteriaceae|g__Terriglobus|s__Terriglobus_roseus	2	1	3	0	4	0	2	2	6	3	0	5	10	7	1	11	6	1	5	0	2	10	1	5	2	3	2	1	11	1	11	0	4	9	12	3	3	4	3	9
Terriglobus_saanensis	d__Bacteria|p__Acidobacteria|c__Acidobacteriia|o__Acidobacteriales|f__Acidobacteriaceae|g__Terriglobus|s__Terriglobus_saanensis	0	0	0	1	0	0	0	1	0	1	0	0	0	1	0	1	0	0	2	2	0	1	0	4	1	0	0	4	0	0	7	0	1	0	10	1	0	12	0	0
Candidatus_Solibacter_usitatus	d__Bacteria|p__Acidobacteria|c__Solibacteres|o__Solibacterales|f__Solibacteraceae|g__Candidatus_Solibacter|s__Candidatus_Solibacter_usitatus	10	9	0	1	1	0	6	20	11	6	3	6	3	0	11	4	12	0	0	2	4	3	1	2	2	9	3	52	6	3	3	1	7	13	8	1	1	11	8	9
Candidatus_Chloracidobacterium_thermophilum	d__Bacteria|p__Acidobacteria|g__Candidatus_Chloracidobacterium|s__Candidatus_Chloracidobacterium_thermophilum	5	0	4	12	1	2	5	2	0	11	0	18	2	0	7	12	5	0	1	0	3	12	3	6	11	13	4	8	4	3	3	7	5	8	3	2	3	3	5	16
Acidimicrobium_ferrooxidans	d__Bacteria|p__Actinobacteria|c__Actinobacteria|o__Acidimicrobiales|f__Acidimicrobiaceae|g__Acidimicrobium|s__Acidimicrobium_ferrooxidans	3	1	0	1	0	1	2	0	2	7	0	7	0	0	1	0	0	0	1	1	1	2	0	7	7	8	1	1	7	1	2	0	1	0	1	0	1	2	1	0
Ilumatobacter_coccineus	d__Bacteria|p__Actinobacteria|c__Actinobacteria|o__Acidimicrobiales|f__Acidimicrobiaceae|g__Ilumatobacter|s__Ilumatobacter_coccineus	2	1	2	1	5	1	0	1	2	11	0	6	3	1	2	3	4	2	2	2	11	4	0	6	4	5	33	5	10	2	28	15	1	0	74	12	1	9	0	12
Acidothermus_cellulolyticus	d__Bacteria|p__Actinobacteria|c__Actinobacteria|o__Actinomycetales|f__Acidothermaceae|g__Acidothermus|s__Acidothermus_cellulolyticus	2	2	0	0	1	0	0	0	0	0	0	0	3	0	5	0	0	0	0	0	1	1	0	0	0	1	0	2	1	0	0	0	1	0	1	0	0	5	3	3
Arcanobacterium_haemolyticum	d__Bacteria|p__Actinobacteria|c__Actinobacteria|o__Actinomycetales|f__Actinomycetaceae|g__Arcanobacterium|s__Arcanobacterium_haemolyticum	7	6	0	2	0	3	8	0	1	0	6	0	0	3	1	3	1	1	0	1	2	2	2	2	0	3	2	2	0	3	1	1	0	1	1	2	14	1	4	5
Mobiluncus_curtisii	d__Bacteria|p__Actinobacteria|c__Actinobacteria|o__Actinomycetales|f__Actinomycetaceae|g__Mobiluncus|s__Mobiluncus_curtisii	70	28	22	34	10	2	75	3	8	31	8	43	53	17	37	8	52	9	28	24	8	113	16	60	61	10	33	32	87	27	29	10	12	64	11	13	130	22	68	45
Beutenbergia_cavernae	d__Bacteria|p__Actinobacteria|c__Actinobacteria|o__Actinomycetales|f__Beutenbergiaceae|g__Beutenbergia|s__Beutenbergia_cavernae	4	0	0	0	2	0	16	2	2	2	1	37	0	1	0	1	3	0	4	0	3	0	0	0	1	6	0	1	8	0	3	0	0	0	0	2	0	5	0	4
Catenulispora_acidiphila	d__Bacteria|p__Actinobacteria|c__Actinobacteria|o__Actinomycetales|f__Catenulisporaceae|g__Catenulispora|s__Catenulispora_acidiphila	6	17	5	7	6	3	12	2	2	12	1	17	7	13	8	12	15	1	6	6	1	23	3	8	2	5	2	10	39	8	6	3	3	6	4	7	7	7	7	6
Cellulomonas_fimi	d__Bacteria|p__Actinobacteria|c__Actinobacteria|o__Actinomycetales|f__Cellulomonadaceae|g__Cellulomonas|s__Cellulomonas_fimi	10	1	0	0	0	0	2	0	0	3	0	1	0	1	0	1	2	0	0	1	2	1	0	1	2	2	0	1	0	0	0	1	1	1	0	6	0	4	0	4
Cellulomonas_flavigena	d__Bacteria|p__Actinobacteria|c__Actinobacteria|o__Actinomycetales|f__Cellulomonadaceae|g__Cellulomonas|s__Cellulomonas_flavigena	4	1	0	1	0	1	3	0	0	4	1	26	7	2	12	1	1	1	0	5	0	3	0	1	3	8	2	3	6	0	3	2	2	1	0	2	4	3	3	3
[Cellvibrio]_gilvus	d__Bacteria|p__Actinobacteria|c__Actinobacteria|o__Actinomycetales|f__Cellulomonadaceae|g__Cellulomonas|s__[Cellvibrio]_gilvus	9	1	1	3	4	1	1	1	1	10	10	0	3	3	0	10	7	0	0	5	5	10	2	1	1	12	0	4	8	2	1	2	1	10	0	8	1	3	1	10
Corynebacterium_argentoratense	d__Bacteria|p__Actinobacteria|c__Actinobacteria|o__Actinomycetales|f__Corynebacteriaceae|g__Corynebacterium|s__Corynebacterium_argentoratense	9	1	0	2	12	55	12	0	0	13	117	1	1	1	3	57	5	0	2	1	1	0	1	1	33	96	1	8	5	0	1	1	17	7	2	4	2	9	4	3
Corynebacterium_aurimucosum	d__Bacteria|p__Actinobacteria|c__Actinobacteria|o__Actinomycetales|f__Corynebacteriaceae|g__Corynebacterium|s__Corynebacterium_aurimucosum	0	0	3	5	1	1	14	2	0	6	1	4	7	1	1	4	9	0	3	5	3	4	5	7	3	3	5	4	8	1	5	0	5	7	2	2	1	3	5	17
Corynebacterium_callunae	d__Bacteria|p__Actinobacteria|c__Actinobacteria|o__Actinomycetales|f__Corynebacteriaceae|g__Corynebacterium|s__Corynebacterium_callunae	8	7	25	19	4	1	36	11	9	11	4	3	28	18	5	10	8	40	40	6	1	11	7	14	7	5	9	5	28	2	3	1	2	8	1	1	5	5	14	2
Corynebacterium_diphtheriae	d__Bacteria|p__Actinobacteria|c__Actinobacteria|o__Actinomycetales|f__Corynebacteriaceae|g__Corynebacterium|s__Corynebacterium_diphtheriae	3	4	4	1	10	3	1	2	2	8	4	4	3	3	10	8	13	0	2	2	5	7	1	3	9	22	36	1	8	4	1	17	6	7	0	9	1	2	3	2
Corynebacterium_efficiens	d__Bacteria|p__Actinobacteria|c__Actinobacteria|o__Actinomycetales|f__Corynebacteriaceae|g__Corynebacterium|s__Corynebacterium_efficiens	4	1	1	0	1	0	4	4	0	1	1	6	2	5	1	1	1	7	0	1	1	2	1	1	1	0	0	1	1	1	0	0	0	3	0	0	1	2	0	1
Corynebacterium_glutamicum	d__Bacteria|p__Actinobacteria|c__Actinobacteria|o__Actinomycetales|f__Corynebacteriaceae|g__Corynebacterium|s__Corynebacterium_glutamicum	0	3	1	3	0	3	1	2	2	0	8	5	0	0	0	2	4	3	5	6	2	4	2	5	3	20	3	0	3	2	9	1	1	7	1	16	5	2	1	10
Corynebacterium_halotolerans	d__Bacteria|p__Actinobacteria|c__Actinobacteria|o__Actinomycetales|f__Corynebacteriaceae|g__Corynebacterium|s__Corynebacterium_halotolerans	10	0	3	5	0	0	8	0	2	5	1	34	3	0	3	2	5	0	1	1	0	0	0	5	0	7	2	5	4	0	1	0	3	11	1	1	2	3	3	3
Corynebacterium_jeikeium	d__Bacteria|p__Actinobacteria|c__Actinobacteria|o__Actinomycetales|f__Corynebacteriaceae|g__Corynebacterium|s__Corynebacterium_jeikeium	11	2	2	2	3	1	13	0	0	9	0	5	1	4	14	2	11	0	1	1	0	10	1	2	8	10	2	11	19	1	4	2	8	10	3	6	9	5	11	8
Corynebacterium_kroppenstedtii	d__Bacteria|p__Actinobacteria|c__Actinobacteria|o__Actinomycetales|f__Corynebacteriaceae|g__Corynebacterium|s__Corynebacterium_kroppenstedtii	0	0	0	0	0	0	1	0	0	2	0	2	0	0	0	0	1	0	0	1	1	0	0	1	1	1	0	1	0	0	5	3	1	0	0	5	1	2	0	2
Corynebacterium_maris	d__Bacteria|p__Actinobacteria|c__Actinobacteria|o__Actinomycetales|f__Corynebacteriaceae|g__Corynebacterium|s__Corynebacterium_maris	3	0	0	6	1	0	2	0	0	7	0	4	1	0	8	2	6	2	0	1	0	1	1	4	3	9	2	6	9	0	4	2	0	4	3	4	0	5	5	3
Corynebacterium_pseudotuberculosis	d__Bacteria|p__Actinobacteria|c__Actinobacteria|o__Actinomycetales|f__Corynebacteriaceae|g__Corynebacterium|s__Corynebacterium_pseudotuberculosis	1	2	0	0	0	1	0	1	2	1	3	1	2	0	0	0	0	1	0	2	3	0	7	1	1	0	1	0	0	7	0	0	1	0	1	0	4	0	0	0
Corynebacterium_resistens	d__Bacteria|p__Actinobacteria|c__Actinobacteria|o__Actinomycetales|f__Corynebacteriaceae|g__Corynebacterium|s__Corynebacterium_resistens	1	0	2	1	0	1	0	8	7	1	1	2	5	2	0	1	3	0	0	0	3	3	1	2	0	3	2	3	6	1	0	1	2	5	0	1	1	4	1	0
Corynebacterium_terpenotabidum	d__Bacteria|p__Actinobacteria|c__Actinobacteria|o__Actinomycetales|f__Corynebacteriaceae|g__Corynebacterium|s__Corynebacterium_terpenotabidum	1	0	1	0	0	0	0	0	0	2	0	0	2	0	0	0	0	0	0	0	1	1	0	1	1	4	0	1	4	1	0	0	0	8	2	3	0	3	0	6
Corynebacterium_ulcerans	d__Bacteria|p__Actinobacteria|c__Actinobacteria|o__Actinomycetales|f__Corynebacteriaceae|g__Corynebacterium|s__Corynebacterium_ulcerans	1	0	2	0	2	1	0	3	2	0	1	0	0	0	0	4	0	8	1	0	0	0	2	2	2	9	0	2	0	0	0	0	0	4	1	2	1	0	0	0
Corynebacterium_urealyticum	d__Bacteria|p__Actinobacteria|c__Actinobacteria|o__Actinomycetales|f__Corynebacteriaceae|g__Corynebacterium|s__Corynebacterium_urealyticum	16	4	9	16	22	1	26	1	3	16	3	11	24	9	15	10	27	9	5	67	4	8	2	5	3	7	70	6	8	18	3	2	2	197	1	4	1	13	6	19
Corynebacterium_variabile	d__Bacteria|p__Actinobacteria|c__Actinobacteria|o__Actinomycetales|f__Corynebacteriaceae|g__Corynebacterium|s__Corynebacterium_variabile	13	4	0	5	3	9	9	0	2	9	4	10	8	6	16	13	60	0	4	2	49	13	1	18	6	43	7	3	23	77	3	5	22	33	154	150	43	69	1	45
Brachybacterium_faecium	d__Bacteria|p__Actinobacteria|c__Actinobacteria|o__Actinomycetales|f__Dermabacteraceae|g__Brachybacterium|s__Brachybacterium_faecium	1	3	3	3	0	0	6	0	1	2	5	7	4	0	3	2	4	0	3	1	6	1	1	8	1	11	3	2	5	0	3	4	2	0	1	5	0	2	2	7
Kytococcus_sedentarius	d__Bacteria|p__Actinobacteria|c__Actinobacteria|o__Actinomycetales|f__Dermacoccaceae|g__Kytococcus|s__Kytococcus_sedentarius	17	1	1	1	1	1	3	0	0	11	4	2	8	2	1	6	8	0	6	0	1	0	0	1	1	5	6	2	8	1	4	3	5	8	2	3	1	8	3	5
Frankia_alni	d__Bacteria|p__Actinobacteria|c__Actinobacteria|o__Actinomycetales|f__Frankiaceae|g__Frankia|s__Frankia_alni	3	0	2	1	0	1	5	0	0	7	0	22	3	1	9	0	4	3	2	0	2	1	1	1	4	3	1	3	3	0	5	0	0	2	2	0	0	1	1	1
Frankia_sp._CcI3	d__Bacteria|p__Actinobacteria|c__Actinobacteria|o__Actinomycetales|f__Frankiaceae|g__Frankia|s__Frankia_sp._CcI3	2	2	1	1	2	0	1	0	0	2	0	1	0	1	1	0	3	0	2	2	0	0	1	0	0	0	0	0	1	0	2	2	1	1	0	0	0	1	1	0
Frankia_sp._EAN1pec	d__Bacteria|p__Actinobacteria|c__Actinobacteria|o__Actinomycetales|f__Frankiaceae|g__Frankia|s__Frankia_sp._EAN1pec	2	2	2	0	0	1	0	0	0	2	0	2	0	0	1	1	0	0	0	0	0	0	0	1	0	0	1	2	1	2	2	0	0	1	0	3	2	0	0	1
Frankia_sp._EuI1c	d__Bacteria|p__Actinobacteria|c__Actinobacteria|o__Actinomycetales|f__Frankiaceae|g__Frankia|s__Frankia_sp._EuI1c	8	0	0	0	3	0	2	0	0	2	0	6	0	1	1	1	2	4	0	4	0	1	0	2	3	1	0	0	1	1	3	2	3	3	2	3	0	2	0	1
Frankia_symbiont_of_Datisca_glomerata	d__Bacteria|p__Actinobacteria|c__Actinobacteria|o__Actinomycetales|f__Frankiaceae|g__Frankia|s__Frankia_symbiont_of_Datisca_glomerata	0	1	0	0	0	0	0	0	0	0	0	1	0	2	1	0	2	0	1	1	0	0	1	1	1	0	0	0	3	1	1	1	0	0	0	2	0	2	0	2
Blastococcus_saxobsidens	d__Bacteria|p__Actinobacteria|c__Actinobacteria|o__Actinomycetales|f__Geodermatophilaceae|g__Blastococcus|s__Blastococcus_saxobsidens	4	1	5	5	1	0	6	3	2	6	1	2	3	0	3	1	7	0	0	1	4	4	0	2	3	2	1	3	2	1	3	1	2	5	2	2	0	4	7	8
Geodermatophilus_obscurus	d__Bacteria|p__Actinobacteria|c__Actinobacteria|o__Actinomycetales|f__Geodermatophilaceae|g__Geodermatophilus|s__Geodermatophilus_obscurus	0	3	3	2	1	0	2	0	1	2	0	1	0	0	5	1	5	0	0	1	0	2	0	1	1	0	1	0	1	0	2	1	0	1	0	0	0	2	1	0
Modestobacter_marinus	d__Bacteria|p__Actinobacteria|c__Actinobacteria|o__Actinomycetales|f__Geodermatophilaceae|g__Modestobacter|s__Modestobacter_marinus	0	1	0	0	1	0	0	6	6	2	0	2	1	0	3	0	2	1	0	2	1	0	0	0	2	0	3	4	1	0	3	2	1	1	0	1	0	0	0	0
Stackebrandtia_nassauensis	d__Bacteria|p__Actinobacteria|c__Actinobacteria|o__Actinomycetales|f__Glycomycetaceae|g__Stackebrandtia|s__Stackebrandtia_nassauensis	2	2	0	5	3	3	2	1	0	2	0	3	3	3	0	1	1	6	2	2	2	0	0	9	0	8	1	6	15	1	2	1	0	1	2	4	3	1	0	0
Gordonia_bronchialis	d__Bacteria|p__Actinobacteria|c__Actinobacteria|o__Actinomycetales|f__Gordoniaceae|g__Gordonia|s__Gordonia_bronchialis	1	2	2	2	0	0	1	2	2	1	4	0	0	0	1	0	9	1	2	0	8	0	1	0	0	0	1	0	1	0	3	1	3	7	4	2	0	2	0	18
Gordonia_polyisoprenivorans	d__Bacteria|p__Actinobacteria|c__Actinobacteria|o__Actinomycetales|f__Gordoniaceae|g__Gordonia|s__Gordonia_polyisoprenivorans	2	0	1	1	0	0	0	0	1	3	0	3	2	0	1	3	2	1	0	0	6	0	3	0	0	5	1	2	1	1	0	3	1	0	2	1	3	3	1	1
Gordonia_sp._KTR9	d__Bacteria|p__Actinobacteria|c__Actinobacteria|o__Actinomycetales|f__Gordoniaceae|g__Gordonia|s__Gordonia_sp._KTR9	2	0	0	0	80	0	1	0	0	1	0	34	0	1	0	0	0	0	0	0	2	0	0	1	0	36	17	0	2	0	35	40	85	2	23	13	1	67	0	0
Intrasporangium_calvum	d__Bacteria|p__Actinobacteria|c__Actinobacteria|o__Actinomycetales|f__Intrasporangiaceae|g__Intrasporangium|s__Intrasporangium_calvum	0	1	3	0	2	0	1	2	0	2	0	7	0	0	0	8	2	1	0	0	2	7	1	7	9	4	2	3	5	0	0	2	3	0	0	1	0	0	2	3
Jonesia_denitrificans	d__Bacteria|p__Actinobacteria|c__Actinobacteria|o__Actinomycetales|f__Jonesiaceae|g__Jonesia|s__Jonesia_denitrificans	0	1	2	1	1	0	2	0	0	7	0	0	1	0	2	0	0	1	0	0	0	0	3	0	2	1	0	2	0	1	1	1	0	3	1	8	1	1	2	7
Kineococcus_radiotolerans	d__Bacteria|p__Actinobacteria|c__Actinobacteria|o__Actinomycetales|f__Kineosporiaceae|g__Kineococcus|s__Kineococcus_radiotolerans	17	3	4	1	1	2	7	0	0	4	1	1	2	0	1	0	5	0	0	0	6	1	1	4	7	6	5	2	8	1	1	3	1	9	1	3	2	5	11	12
Clavibacter_michiganensis	d__Bacteria|p__Actinobacteria|c__Actinobacteria|o__Actinomycetales|f__Microbacteriaceae|g__Clavibacter|s__Clavibacter_michiganensis	338	160	1	6	12	5	18	2	2	17	2	55	8	3	29	14	11	2	4	13	2	16	2	13	14	21	8	12	28	3	3	6	3	11	10	10	7	17	10	6
Leifsonia_xyli	d__Bacteria|p__Actinobacteria|c__Actinobacteria|o__Actinomycetales|f__Microbacteriaceae|g__Leifsonia|s__Leifsonia_xyli	2	1	1	1	1	1	1	2	5	2	0	7	1	3	0	2	1	1	0	2	5	3	0	0	3	6	5	3	3	1	2	0	1	10	2	3	4	1	1	2
Microbacterium_testaceum	d__Bacteria|p__Actinobacteria|c__Actinobacteria|o__Actinomycetales|f__Microbacteriaceae|g__Microbacterium|s__Microbacterium_testaceum	12	1	1	1	0	0	5	3	12	1	2	29	4	0	2	3	3	1	0	6	7	1	1	1	4	4	2	4	6	1	7	5	0	3	6	4	1	8	3	20
Arthrobacter_arilaitensis	d__Bacteria|p__Actinobacteria|c__Actinobacteria|o__Actinomycetales|f__Micrococcaceae|g__Arthrobacter|s__Arthrobacter_arilaitensis	7	5	3	4	4	1	10	8	2	8	4	22	4	5	7	3	1	20	4	1	2	6	3	7	10	0	9	3	6	1	20	6	9	1	0	1	3	5	9	4
Arthrobacter_aurescens	d__Bacteria|p__Actinobacteria|c__Actinobacteria|o__Actinomycetales|f__Micrococcaceae|g__Arthrobacter|s__Arthrobacter_aurescens	0	0	0	0	0	0	0	0	0	2	0	0	0	0	0	0	0	0	0	0	0	0	0	0	0	1	1	0	0	0	0	0	0	0	0	0	0	0	0	1
Arthrobacter_chlorophenolicus	d__Bacteria|p__Actinobacteria|c__Actinobacteria|o__Actinomycetales|f__Micrococcaceae|g__Arthrobacter|s__Arthrobacter_chlorophenolicus	1	4	2	5	0	0	8	4	8	8	0	36	8	1	5	2	6	2	2	8	1	0	1	3	0	2	4	4	1	2	1	5	1	16	1	4	0	0	3	0
Arthrobacter_phenanthrenivorans	d__Bacteria|p__Actinobacteria|c__Actinobacteria|o__Actinomycetales|f__Micrococcaceae|g__Arthrobacter|s__Arthrobacter_phenanthrenivorans	5	1	2	1	1	0	8	1	3	4	1	5	1	1	5	3	7	0	0	0	3	0	1	2	1	14	4	5	5	0	7	5	1	2	1	2	3	1	1	4
Arthrobacter_sp._FB24	d__Bacteria|p__Actinobacteria|c__Actinobacteria|o__Actinomycetales|f__Micrococcaceae|g__Arthrobacter|s__Arthrobacter_sp._FB24	6	2	1	0	1	1	4	7	4	4	5	6	8	2	3	8	15	1	9	1	3	12	1	6	3	1	8	11	24	3	0	5	3	11	1	2	1	4	9	8
Arthrobacter_sp._Rue61a	d__Bacteria|p__Actinobacteria|c__Actinobacteria|o__Actinomycetales|f__Micrococcaceae|g__Arthrobacter|s__Arthrobacter_sp._Rue61a	0	0	0	0	111	0	0	0	0	0	0	46	0	0	0	0	0	0	0	0	29	0	0	0	0	0	16	0	0	0	56	2	78	0	21	26	0	67	0	0
Kocuria_rhizophila	d__Bacteria|p__Actinobacteria|c__Actinobacteria|o__Actinomycetales|f__Micrococcaceae|g__Kocuria|s__Kocuria_rhizophila	16	1	2	3	4	0	2	1	0	2	5	10	10	5	3	4	5	0	2	3	8	2	6	8	2	21	6	10	20	1	8	5	3	3	4	8	1	13	5	6
Micrococcus_luteus	d__Bacteria|p__Actinobacteria|c__Actinobacteria|o__Actinomycetales|f__Micrococcaceae|g__Micrococcus|s__Micrococcus_luteus	3	2	0	5	6	1	6	1	2	4	0	0	8	1	5	2	3	0	2	0	5	4	5	13	3	10	5	4	4	0	0	4	5	8	4	4	1	5	1	7
Renibacterium_salmoninarum	d__Bacteria|p__Actinobacteria|c__Actinobacteria|o__Actinomycetales|f__Micrococcaceae|g__Renibacterium|s__Renibacterium_salmoninarum	1	1	0	0	0	0	0	0	0	0	0	1	0	0	0	0	0	0	0	0	0	0	0	0	0	8	0	0	3	0	2	0	0	0	0	0	0	0	2	0
Rothia_dentocariosa	d__Bacteria|p__Actinobacteria|c__Actinobacteria|o__Actinomycetales|f__Micrococcaceae|g__Rothia|s__Rothia_dentocariosa	19	26	4	0	0	4	0	0	2	13	6	5	3	6	0	27	19	4	2	0	48	5	9	7	1	125	14	10	68	5	4	48	2	8	1	17	3	13	2	20
Rothia_mucilaginosa	d__Bacteria|p__Actinobacteria|c__Actinobacteria|o__Actinomycetales|f__Micrococcaceae|g__Rothia|s__Rothia_mucilaginosa	321	44	29	19	9	28	6	1	0	8	275	35	64	19	19	195	111	9	5	10	361	102	17	85	12	137	51	239	85	46	44	179	4	16	7	219	36	59	9	39
Actinoplanes_friuliensis	d__Bacteria|p__Actinobacteria|c__Actinobacteria|o__Actinomycetales|f__Micromonosporaceae|g__Actinoplanes|s__Actinoplanes_friuliensis	0	1	2	3	0	0	1	6	5	3	3	0	0	0	1	1	4	0	0	0	2	1	0	1	2	4	0	1	5	4	2	1	1	10	1	0	0	2	2	2
Actinoplanes_missouriensis	d__Bacteria|p__Actinobacteria|c__Actinobacteria|o__Actinomycetales|f__Micromonosporaceae|g__Actinoplanes|s__Actinoplanes_missouriensis	0	0	0	2	0	0	1	0	0	3	0	0	0	1	2	0	0	1	1	1	1	1	0	1	2	0	0	1	2	0	0	0	0	2	3	3	0	0	0	0
Actinoplanes_sp._N902-109	d__Bacteria|p__Actinobacteria|c__Actinobacteria|o__Actinomycetales|f__Micromonosporaceae|g__Actinoplanes|s__Actinoplanes_sp._N902-109	6	8	6	4	1	1	14	2	1	13	0	41	5	6	6	11	16	1	0	19	2	29	10	5	16	3	0	7	17	1	7	0	10	3	2	5	7	11	8	6
Actinoplanes_sp._SE50/110	d__Bacteria|p__Actinobacteria|c__Actinobacteria|o__Actinomycetales|f__Micromonosporaceae|g__Actinoplanes|s__Actinoplanes_sp._SE50/110	2	0	0	1	1	0	1	0	1	2	0	0	0	0	0	0	0	2	0	2	1	1	0	0	0	2	2	1	0	1	2	0	1	0	0	1	0	1	2	3
Micromonospora_aurantiaca	d__Bacteria|p__Actinobacteria|c__Actinobacteria|o__Actinomycetales|f__Micromonosporaceae|g__Micromonospora|s__Micromonospora_aurantiaca	2	0	0	0	3	0	2	0	0	3	0	17	0	0	1	0	0	0	0	4	0	0	0	1	0	0	0	1	0	0	0	1	0	0	0	1	0	1	0	0
Micromonospora_sp._L5	d__Bacteria|p__Actinobacteria|c__Actinobacteria|o__Actinomycetales|f__Micromonosporaceae|g__Micromonospora|s__Micromonospora_sp._L5	0	1	0	1	7	0	1	0	0	1	9	2	3	1	0	14	9	0	0	1	0	7	1	3	0	2	0	7	10	0	0	0	0	7	0	5	0	1	4	7
Salinispora_arenicola	d__Bacteria|p__Actinobacteria|c__Actinobacteria|o__Actinomycetales|f__Micromonosporaceae|g__Salinispora|s__Salinispora_arenicola	3	1	1	20	1	0	7	3	1	1	3	36	2	0	0	3	28	3	3	4	36	17	0	10	27	7	8	2	8	0	0	0	14	32	0	2	38	0	7	1
Salinispora_tropica	d__Bacteria|p__Actinobacteria|c__Actinobacteria|o__Actinomycetales|f__Micromonosporaceae|g__Salinispora|s__Salinispora_tropica	0	1	0	0	0	4	1	0	0	3	0	2	6	1	1	2	3	0	0	0	4	7	1	5	3	5	0	2	8	0	1	10	4	7	0	5	0	9	0	0
Verrucosispora_maris	d__Bacteria|p__Actinobacteria|c__Actinobacteria|o__Actinomycetales|f__Micromonosporaceae|g__Verrucosispora|s__Verrucosispora_maris	2	6	1	1	1	0	0	1	2	1	1	4	2	0	3	2	1	0	0	2	3	2	0	5	6	5	3	4	6	0	5	1	0	4	0	4	0	6	2	3
Amycolicicoccus_subflavus	d__Bacteria|p__Actinobacteria|c__Actinobacteria|o__Actinomycetales|f__Mycobacteriaceae|g__Amycolicicoccus|s__Amycolicicoccus_subflavus	2	1	0	0	0	0	0	27	7	0	0	0	1	1	41	0	0	0	0	0	0	4	1	1	0	0	2	1	0	0	0	0	0	0	0	0	0	1	0	0
Mycobacterium_abscessus	d__Bacteria|p__Actinobacteria|c__Actinobacteria|o__Actinomycetales|f__Mycobacteriaceae|g__Mycobacterium|s__Mycobacterium_abscessus	5	1	3	3	0	0	0	1	4	6	1	9	3	2	16	0	3	2	0	1	3	1	1	2	4	11	0	7	2	0	2	0	7	8	0	5	0	5	0	0
Mycobacterium_avium	d__Bacteria|p__Actinobacteria|c__Actinobacteria|o__Actinomycetales|f__Mycobacteriaceae|g__Mycobacterium|s__Mycobacterium_avium	1	1	0	0	1	0	0	0	0	4	0	1	0	1	1	0	3	0	0	4	1	0	0	3	2	2	0	1	6	1	2	1	1	0	0	2	1	6	1	0
Mycobacterium_canettii	d__Bacteria|p__Actinobacteria|c__Actinobacteria|o__Actinomycetales|f__Mycobacteriaceae|g__Mycobacterium|s__Mycobacterium_canettii	0	0	0	0	7	0	0	0	0	0	0	0	3	1	4	0	0	0	0	0	0	1	0	0	0	0	5	2	0	0	0	0	6	0	0	0	0	0	0	0
Mycobacterium_chubuense	d__Bacteria|p__Actinobacteria|c__Actinobacteria|o__Actinomycetales|f__Mycobacteriaceae|g__Mycobacterium|s__Mycobacterium_chubuense	3	0	0	3	0	0	1	0	0	0	0	1	0	1	7	0	3	0	0	0	2	0	0	5	3	2	0	3	2	0	0	0	1	0	0	1	0	2	0	0
Mycobacterium_gilvum	d__Bacteria|p__Actinobacteria|c__Actinobacteria|o__Actinomycetales|f__Mycobacteriaceae|g__Mycobacterium|s__Mycobacterium_gilvum	15	4	0	7	2	2	2	1	0	13	0	8	1	1	14	1	10	2	5	2	12	4	0	9	11	17	4	15	11	0	6	4	3	1	1	3	0	4	2	2
Mycobacterium_intracellulare	d__Bacteria|p__Actinobacteria|c__Actinobacteria|o__Actinomycetales|f__Mycobacteriaceae|g__Mycobacterium|s__Mycobacterium_intracellulare	0	0	0	4	0	0	2	0	0	0	2	0	0	0	0	6	1	0	0	1	0	3	0	2	1	0	0	1	0	0	0	0	0	0	0	1	0	0	2	3
Mycobacterium_kansasii	d__Bacteria|p__Actinobacteria|c__Actinobacteria|o__Actinomycetales|f__Mycobacteriaceae|g__Mycobacterium|s__Mycobacterium_kansasii	0	1	0	0	2	0	1	0	0	2	0	0	0	0	2	0	1	0	4	1	1	1	1	3	2	3	0	1	4	1	1	1	1	0	0	0	1	1	2	0
Mycobacterium_leprae	d__Bacteria|p__Actinobacteria|c__Actinobacteria|o__Actinomycetales|f__Mycobacteriaceae|g__Mycobacterium|s__Mycobacterium_leprae	0	0	1	0	0	0	0	0	0	0	0	0	0	0	1	1	0	0	0	3	0	0	2	0	0	1	0	0	0	0	0	0	1	0	0	0	0	0	2	0
Mycobacterium_marinum	d__Bacteria|p__Actinobacteria|c__Actinobacteria|o__Actinomycetales|f__Mycobacteriaceae|g__Mycobacterium|s__Mycobacterium_marinum	0	0	0	0	0	0	0	0	0	1	0	0	0	0	0	0	0	0	1	0	0	0	0	0	1	0	0	0	0	0	0	0	0	0	0	0	0	0	0	0
Mycobacterium_rhodesiae	d__Bacteria|p__Actinobacteria|c__Actinobacteria|o__Actinomycetales|f__Mycobacteriaceae|g__Mycobacterium|s__Mycobacterium_rhodesiae	1	3	2	0	0	0	10	0	0	1	0	2	9	1	1	5	6	0	0	0	1	4	0	5	1	5	0	6	3	0	1	1	0	0	0	4	0	0	3	0
Mycobacterium_smegmatis	d__Bacteria|p__Actinobacteria|c__Actinobacteria|o__Actinomycetales|f__Mycobacteriaceae|g__Mycobacterium|s__Mycobacterium_smegmatis	4	3	4	6	0	8	13	0	4	8	1	39	6	15	6	3	6	3	5	26	2	0	2	9	2	10	0	0	12	1	1	2	0	20	1	0	2	4	2	8
Mycobacterium_sp._JDM601	d__Bacteria|p__Actinobacteria|c__Actinobacteria|o__Actinomycetales|f__Mycobacteriaceae|g__Mycobacterium|s__Mycobacterium_sp._JDM601	4	1	0	1	1	3	2	0	1	6	0	2	1	2	0	8	7	0	1	1	4	10	0	1	0	3	1	0	1	2	0	1	1	11	4	5	1	2	1	11
Mycobacterium_sp._JLS	d__Bacteria|p__Actinobacteria|c__Actinobacteria|o__Actinomycetales|f__Mycobacteriaceae|g__Mycobacterium|s__Mycobacterium_sp._JLS	6	0	0	0	0	0	3	0	0	0	0	0	0	0	1	0	0	0	0	0	1	5	0	0	0	2	0	0	0	0	0	0	0	2	0	0	0	0	0	4
Mycobacterium_sp._MOTT36Y	d__Bacteria|p__Actinobacteria|c__Actinobacteria|o__Actinomycetales|f__Mycobacteriaceae|g__Mycobacterium|s__Mycobacterium_sp._MOTT36Y	0	0	0	0	0	0	0	0	0	0	1	0	1	0	0	0	2	0	0	0	0	0	0	0	0	0	1	0	1	0	0	0	0	10	0	0	1	2	0	0
Mycobacterium_tuberculosis	d__Bacteria|p__Actinobacteria|c__Actinobacteria|o__Actinomycetales|f__Mycobacteriaceae|g__Mycobacterium|s__Mycobacterium_tuberculosis	1	0	2	0	0	0	1	0	0	0	0	0	0	0	0	0	2	0	0	0	0	1	0	2	1	0	0	0	0	0	0	0	0	0	0	1	1	0	0	1
Mycobacterium_ulcerans	d__Bacteria|p__Actinobacteria|c__Actinobacteria|o__Actinomycetales|f__Mycobacteriaceae|g__Mycobacterium|s__Mycobacterium_ulcerans	0	0	0	0	0	0	0	0	0	1	0	0	0	0	0	0	0	0	0	0	0	0	0	0	0	3	0	0	0	0	0	1	0	0	0	0	0	0	0	2
Mycobacterium_vanbaalenii	d__Bacteria|p__Actinobacteria|c__Actinobacteria|o__Actinomycetales|f__Mycobacteriaceae|g__Mycobacterium|s__Mycobacterium_vanbaalenii	2	4	5	2	2	3	0	17	7	10	0	3	0	2	0	7	4	3	2	23	1	17	5	4	14	2	5	10	8	3	1	0	5	0	1	0	0	4	2	1
Mycobacterium_yongonense	d__Bacteria|p__Actinobacteria|c__Actinobacteria|o__Actinomycetales|f__Mycobacteriaceae|g__Mycobacterium|s__Mycobacterium_yongonense	0	0	0	0	0	0	0	0	0	1	0	1	0	0	1	1	1	0	1	0	0	0	0	0	1	0	0	1	0	0	1	0	0	0	0	1	0	1	0	0
Nakamurella_multipartita	d__Bacteria|p__Actinobacteria|c__Actinobacteria|o__Actinomycetales|f__Nakamurellaceae|g__Nakamurella|s__Nakamurella_multipartita	1	0	0	1	0	0	1	9	20	6	4	0	0	1	1	7	3	3	0	0	3	0	1	1	0	4	0	1	3	0	3	0	0	0	0	1	1	5	0	6
Nocardia_brasiliensis	d__Bacteria|p__Actinobacteria|c__Actinobacteria|o__Actinomycetales|f__Nocardiaceae|g__Nocardia|s__Nocardia_brasiliensis	3	0	1	6	8	2	5	0	0	5	3	0	0	0	10	1	3	4	3	3	0	0	0	6	2	2	8	11	8	0	7	0	2	5	2	0	0	0	3	0
Nocardia_cyriacigeorgica	d__Bacteria|p__Actinobacteria|c__Actinobacteria|o__Actinomycetales|f__Nocardiaceae|g__Nocardia|s__Nocardia_cyriacigeorgica	9	3	0	16	2	0	10	0	0	10	0	31	1	5	5	2	5	0	1	20	0	1	1	3	4	5	0	3	13	2	1	3	1	7	2	2	1	9	5	1
Nocardia_farcinica	d__Bacteria|p__Actinobacteria|c__Actinobacteria|o__Actinomycetales|f__Nocardiaceae|g__Nocardia|s__Nocardia_farcinica	5	0	0	0	1	1	1	0	0	0	1	4	0	1	1	1	1	0	0	1	2	2	0	1	0	2	2	0	8	1	3	1	1	0	0	0	2	1	0	5
Rhodococcus_erythropolis	d__Bacteria|p__Actinobacteria|c__Actinobacteria|o__Actinomycetales|f__Nocardiaceae|g__Rhodococcus|s__Rhodococcus_erythropolis	7	0	0	2	1	0	2	0	0	0	13	2	0	1	30	3	8	1	1	1	2	0	1	1	7	3	4	5	0	2	6	20	0	0	0	2	0	8	7	0
Rhodococcus_hoagii	d__Bacteria|p__Actinobacteria|c__Actinobacteria|o__Actinomycetales|f__Nocardiaceae|g__Rhodococcus|s__Rhodococcus_hoagii	14	0	5	1	1	0	20	0	2	9	0	49	11	2	5	7	6	6	1	1	0	0	0	7	5	5	3	4	32	0	3	0	3	11	4	5	2	3	4	0
Rhodococcus_jostii	d__Bacteria|p__Actinobacteria|c__Actinobacteria|o__Actinomycetales|f__Nocardiaceae|g__Rhodococcus|s__Rhodococcus_jostii	0	0	5	1	0	0	0	0	0	12	0	0	2	1	2	7	1	0	0	0	3	0	0	1	0	0	0	0	1	1	0	6	0	9	2	0	1	0	0	1
Rhodococcus_opacus	d__Bacteria|p__Actinobacteria|c__Actinobacteria|o__Actinomycetales|f__Nocardiaceae|g__Rhodococcus|s__Rhodococcus_opacus	0	2	0	0	2	4	1	0	0	3	0	2	2	1	1	13	8	1	0	0	2	5	0	0	2	4	0	14	5	0	2	4	0	5	0	3	0	3	1	0
Rhodococcus_pyridinivorans	d__Bacteria|p__Actinobacteria|c__Actinobacteria|o__Actinomycetales|f__Nocardiaceae|g__Rhodococcus|s__Rhodococcus_pyridinivorans	0	2	1	1	0	1	0	5	0	2	1	1	2	0	0	0	16	0	0	1	1	1	0	1	1	3	1	0	1	0	0	0	2	2	0	2	1	1	0	1
Kribbella_flavida	d__Bacteria|p__Actinobacteria|c__Actinobacteria|o__Actinomycetales|f__Nocardioidaceae|g__Kribbella|s__Kribbella_flavida	1	0	0	2	0	0	0	21	24	1	0	1	0	0	3	1	2	0	5	0	2	0	0	0	0	0	0	5	2	1	1	2	2	1	0	0	0	1	0	1
Nocardioides_sp._JS614	d__Bacteria|p__Actinobacteria|c__Actinobacteria|o__Actinomycetales|f__Nocardioidaceae|g__Nocardioides|s__Nocardioides_sp._JS614	11	2	1	20	1	2	4	4	11	3	0	27	7	1	6	44	2	3	6	10	3	0	1	5	26	1	7	2	9	1	4	3	6	2	3	3	1	3	1	3
Nocardiopsis_alba	d__Bacteria|p__Actinobacteria|c__Actinobacteria|o__Actinomycetales|f__Nocardiopsaceae|g__Nocardiopsis|s__Nocardiopsis_alba	13	0	0	3	0	2	0	0	1	2	1	2	1	2	1	4	2	0	0	0	1	0	1	7	0	3	0	5	2	0	6	0	0	3	0	0	0	3	5	3
Nocardiopsis_dassonvillei	d__Bacteria|p__Actinobacteria|c__Actinobacteria|o__Actinomycetales|f__Nocardiopsaceae|g__Nocardiopsis|s__Nocardiopsis_dassonvillei	1	0	1	0	3	0	2	0	0	0	1	10	1	1	1	1	4	2	0	2	2	3	1	1	4	1	7	0	2	3	2	13	5	1	0	1	0	1	2	1
Thermobifida_fusca	d__Bacteria|p__Actinobacteria|c__Actinobacteria|o__Actinomycetales|f__Nocardiopsaceae|g__Thermobifida|s__Thermobifida_fusca	2	0	0	14	2	0	0	1	0	7	0	0	1	0	1	0	7	0	0	2	0	2	0	18	3	15	0	24	46	0	2	1	1	3	0	0	0	4	1	0
Isoptericola_variabilis	d__Bacteria|p__Actinobacteria|c__Actinobacteria|o__Actinomycetales|f__Promicromonosporaceae|g__Isoptericola|s__Isoptericola_variabilis	2	0	1	0	1	0	3	0	1	7	0	6	1	0	2	1	5	0	0	3	2	5	2	9	5	14	1	1	3	0	0	1	1	8	0	2	9	3	3	3
Xylanimonas_cellulosilytica	d__Bacteria|p__Actinobacteria|c__Actinobacteria|o__Actinomycetales|f__Promicromonosporaceae|g__Xylanimonas|s__Xylanimonas_cellulosilytica	5	2	3	2	2	0	2	0	1	10	2	6	7	2	4	3	18	0	2	3	4	5	2	0	7	16	5	5	2	0	5	2	0	22	1	4	1	5	5	8
Microlunatus_phosphovorus	d__Bacteria|p__Actinobacteria|c__Actinobacteria|o__Actinomycetales|f__Propionibacteriaceae|g__Microlunatus|s__Microlunatus_phosphovorus	2	0	1	2	0	0	0	25	10	1	0	0	0	0	0	0	4	1	0	0	2	3	0	0	0	3	1	1	7	0	0	0	0	3	1	14	0	0	1	4
Propionibacterium_acidipropionici	d__Bacteria|p__Actinobacteria|c__Actinobacteria|o__Actinomycetales|f__Propionibacteriaceae|g__Propionibacterium|s__Propionibacterium_acidipropionici	4	2	5	8	3	0	11	0	0	7	3	4	15	2	7	7	11	2	6	2	9	2	3	7	3	15	2	10	13	6	5	1	2	1	4	18	5	15	1	2
Propionibacterium_acnes	d__Bacteria|p__Actinobacteria|c__Actinobacteria|o__Actinomycetales|f__Propionibacteriaceae|g__Propionibacterium|s__Propionibacterium_acnes	2	5	1	2	0	1	7	0	2	4	8	2	3	1	1	4	12	2	0	0	18	11	4	17	23	8	5	2	9	7	2	5	7	26	3	7	2	22	11	41
Propionibacterium_avidum	d__Bacteria|p__Actinobacteria|c__Actinobacteria|o__Actinomycetales|f__Propionibacteriaceae|g__Propionibacterium|s__Propionibacterium_avidum	7	2	1	6	1	1	7	1	0	3	0	5	3	1	0	4	2	0	3	0	2	1	0	1	2	12	1	6	2	1	2	4	1	14	0	2	2	7	2	10
Propionibacterium_freudenreichii	d__Bacteria|p__Actinobacteria|c__Actinobacteria|o__Actinomycetales|f__Propionibacteriaceae|g__Propionibacterium|s__Propionibacterium_freudenreichii	10	1	0	4	1	0	3	0	1	9	0	14	3	4	1	3	7	1	0	2	11	7	0	5	3	15	2	6	26	0	4	8	1	1	3	7	1	10	2	3
Propionibacterium_propionicum	d__Bacteria|p__Actinobacteria|c__Actinobacteria|o__Actinomycetales|f__Propionibacteriaceae|g__Propionibacterium|s__Propionibacterium_propionicum	7	10	22	10	6	51	21	10	4	5	68	41	8	7	10	20	11	5	11	45	11	13	21	42	15	60	38	7	10	17	9	12	5	31	7	17	13	17	4	60
Actinosynnema_mirum	d__Bacteria|p__Actinobacteria|c__Actinobacteria|o__Actinomycetales|f__Pseudonocardiaceae|g__Actinosynnema|s__Actinosynnema_mirum	9	0	0	1	3	0	4	2	5	1	0	5	3	9	4	4	4	1	2	29	0	4	2	4	6	16	0	2	4	0	2	3	1	4	1	6	3	5	1	2
Amycolatopsis_mediterranei	d__Bacteria|p__Actinobacteria|c__Actinobacteria|o__Actinomycetales|f__Pseudonocardiaceae|g__Amycolatopsis|s__Amycolatopsis_mediterranei	14	3	1	2	0	0	3	6	8	8	0	10	3	2	17	15	8	4	2	2	0	0	1	6	0	3	3	2	9	3	2	7	3	7	2	1	3	5	3	0
Amycolatopsis_orientalis	d__Bacteria|p__Actinobacteria|c__Actinobacteria|o__Actinomycetales|f__Pseudonocardiaceae|g__Amycolatopsis|s__Amycolatopsis_orientalis	6	0	0	1	0	0	1	2	1	1	0	0	5	6	3	1	9	0	0	1	0	0	0	1	3	1	0	2	1	0	0	3	1	1	1	6	0	2	0	0
Pseudonocardia_dioxanivorans	d__Bacteria|p__Actinobacteria|c__Actinobacteria|o__Actinomycetales|f__Pseudonocardiaceae|g__Pseudonocardia|s__Pseudonocardia_dioxanivorans	0	2	0	5	3	0	1	40	47	4	0	5	0	2	0	3	0	0	0	0	3	2	3	4	1	4	0	3	9	1	1	1	1	0	0	1	0	3	0	0
Saccharomonospora_viridis	d__Bacteria|p__Actinobacteria|c__Actinobacteria|o__Actinomycetales|f__Pseudonocardiaceae|g__Saccharomonospora|s__Saccharomonospora_viridis	1	2	0	0	0	0	0	1	0	0	0	0	0	0	1	0	2	0	0	2	0	2	2	0	0	0	0	1	1	2	0	0	0	6	0	0	2	0	0	0
Saccharopolyspora_erythraea	d__Bacteria|p__Actinobacteria|c__Actinobacteria|o__Actinomycetales|f__Pseudonocardiaceae|g__Saccharopolyspora|s__Saccharopolyspora_erythraea	3	9	5	6	0	0	7	5	1	4	1	10	1	9	1	12	3	2	0	36	1	14	5	7	17	2	1	5	8	2	1	1	3	2	6	4	0	5	5	2
Saccharothrix_espanaensis	d__Bacteria|p__Actinobacteria|c__Actinobacteria|o__Actinomycetales|f__Pseudonocardiaceae|g__Saccharothrix|s__Saccharothrix_espanaensis	4	1	2	0	0	0	1	2	2	1	0	11	1	4	0	0	5	1	2	0	0	2	1	3	3	3	4	5	8	3	1	2	0	1	3	6	0	8	0	1
Thermobispora_bispora	d__Bacteria|p__Actinobacteria|c__Actinobacteria|o__Actinomycetales|f__Pseudonocardiaceae|g__Thermobispora|s__Thermobispora_bispora	10	0	1	1	4	1	5	0	1	1	0	13	1	1	8	1	5	1	4	0	2	2	1	2	0	4	5	3	13	0	2	3	0	1	3	4	1	7	4	1
Sanguibacter_keddieii	d__Bacteria|p__Actinobacteria|c__Actinobacteria|o__Actinomycetales|f__Sanguibacteraceae|g__Sanguibacter|s__Sanguibacter_keddieii	15	0	4	5	0	1	0	2	1	8	1	8	0	3	3	1	1	0	2	1	0	4	3	4	2	3	1	9	4	1	3	3	0	2	6	1	7	3	0	8
Segniliparus_rotundus	d__Bacteria|p__Actinobacteria|c__Actinobacteria|o__Actinomycetales|f__Segniliparaceae|g__Segniliparus|s__Segniliparus_rotundus	12	0	0	4	0	2	7	1	0	8	0	14	0	0	8	0	2	4	3	1	0	2	2	2	4	8	0	1	3	0	0	3	1	1	1	5	4	3	1	0
Kitasatospora_setae	d__Bacteria|p__Actinobacteria|c__Actinobacteria|o__Actinomycetales|f__Streptomycetaceae|g__Kitasatospora|s__Kitasatospora_setae	10	1	1	1	1	1	12	0	0	8	1	7	8	2	7	2	21	1	7	0	1	10	0	9	4	1	2	4	24	1	3	0	1	6	3	1	4	3	15	10
Streptomyces_albus	d__Bacteria|p__Actinobacteria|c__Actinobacteria|o__Actinomycetales|f__Streptomycetaceae|g__Streptomyces|s__Streptomyces_albus	4	0	0	1	4	0	6	2	0	7	0	20	3	2	9	0	2	3	1	9	0	0	0	1	0	1	0	1	1	2	0	0	0	0	0	3	2	2	2	1
Streptomyces_avermitilis	d__Bacteria|p__Actinobacteria|c__Actinobacteria|o__Actinomycetales|f__Streptomycetaceae|g__Streptomyces|s__Streptomyces_avermitilis	9	0	5	3	2	0	2	0	0	3	1	2	6	0	4	4	0	4	10	7	4	1	1	1	7	4	1	1	2	2	1	1	0	9	2	3	0	3	0	0
Streptomyces_bingchenggensis	d__Bacteria|p__Actinobacteria|c__Actinobacteria|o__Actinomycetales|f__Streptomycetaceae|g__Streptomyces|s__Streptomyces_bingchenggensis	5	1	1	9	0	0	5	0	0	4	1	5	1	7	7	1	6	0	1	25	0	5	0	4	4	4	0	5	20	0	5	3	2	5	5	2	0	7	0	9
Streptomyces_cattleya	d__Bacteria|p__Actinobacteria|c__Actinobacteria|o__Actinomycetales|f__Streptomycetaceae|g__Streptomyces|s__Streptomyces_cattleya	9	1	0	1	0	0	10	1	0	2	0	25	4	0	5	0	2	1	1	9	0	0	1	2	1	5	3	2	5	0	0	3	0	0	1	4	1	3	1	0
Streptomyces_coelicolor	d__Bacteria|p__Actinobacteria|c__Actinobacteria|o__Actinomycetales|f__Streptomycetaceae|g__Streptomyces|s__Streptomyces_coelicolor	8	5	4	11	4	1	1	9	0	13	5	14	3	17	3	12	15	5	11	30	4	21	8	3	19	4	4	8	21	1	1	6	5	1	2	4	0	11	0	2
Streptomyces_collinus	d__Bacteria|p__Actinobacteria|c__Actinobacteria|o__Actinomycetales|f__Streptomycetaceae|g__Streptomyces|s__Streptomyces_collinus	4	1	0	0	0	0	1	0	1	5	2	1	2	1	0	0	1	6	4	3	1	4	1	0	1	2	0	0	8	1	1	0	1	0	1	0	0	3	1	0
Streptomyces_davawensis	d__Bacteria|p__Actinobacteria|c__Actinobacteria|o__Actinomycetales|f__Streptomycetaceae|g__Streptomyces|s__Streptomyces_davawensis	16	1	0	1	0	0	2	0	0	8	4	0	0	1	0	4	2	5	13	23	0	9	0	2	1	3	2	2	0	0	1	1	0	1	1	1	2	0	3	3
Streptomyces_fulvissimus	d__Bacteria|p__Actinobacteria|c__Actinobacteria|o__Actinomycetales|f__Streptomycetaceae|g__Streptomyces|s__Streptomyces_fulvissimus	4	0	11	1	1	22	2	0	0	1	2	3	3	1	2	0	7	0	4	1	1	0	0	1	0	3	3	1	2	6	0	2	0	0	5	3	0	2	0	0
Streptomyces_griseus	d__Bacteria|p__Actinobacteria|c__Actinobacteria|o__Actinomycetales|f__Streptomycetaceae|g__Streptomyces|s__Streptomyces_griseus	7	17	7	7	6	7	5	0	1	11	0	12	13	7	2	5	9	0	7	31	11	32	13	5	16	8	3	1	13	13	1	3	6	18	2	3	3	8	7	21
Streptomyces_hygroscopicus	d__Bacteria|p__Actinobacteria|c__Actinobacteria|o__Actinomycetales|f__Streptomycetaceae|g__Streptomyces|s__Streptomyces_hygroscopicus	12	1	0	1	0	0	9	0	0	1	1	32	5	2	3	17	3	3	14	7	2	16	0	3	1	0	4	0	0	1	0	0	3	0	1	2	0	3	0	2
Streptomyces_pratensis	d__Bacteria|p__Actinobacteria|c__Actinobacteria|o__Actinomycetales|f__Streptomycetaceae|g__Streptomyces|s__Streptomyces_pratensis	0	0	0	0	0	0	1	1	0	1	0	1	0	0	1	0	1	0	0	0	0	0	0	0	0	0	0	0	0	0	0	0	0	0	0	0	0	0	0	0
Streptomyces_rapamycinicus	d__Bacteria|p__Actinobacteria|c__Actinobacteria|o__Actinomycetales|f__Streptomycetaceae|g__Streptomyces|s__Streptomyces_rapamycinicus	3	5	1	4	0	7	2	8	2	7	0	7	10	4	14	6	15	9	3	6	3	5	2	12	5	6	5	8	20	3	0	5	4	12	1	5	4	5	5	1
Streptomyces_scabiei	d__Bacteria|p__Actinobacteria|c__Actinobacteria|o__Actinomycetales|f__Streptomycetaceae|g__Streptomyces|s__Streptomyces_scabiei	3	2	0	2	0	0	4	9	12	4	2	1	13	6	1	67	18	1	10	4	3	10	0	1	4	6	3	2	11	1	0	0	3	7	0	2	0	2	2	8
Streptomyces_sp._SirexAA-E	d__Bacteria|p__Actinobacteria|c__Actinobacteria|o__Actinomycetales|f__Streptomycetaceae|g__Streptomyces|s__Streptomyces_sp._SirexAA-E	0	4	3	2	2	0	2	3	1	6	2	2	3	4	7	1	4	2	4	4	1	5	0	1	8	1	3	2	1	3	2	0	1	7	0	0	0	2	1	0
Streptomyces_venezuelae	d__Bacteria|p__Actinobacteria|c__Actinobacteria|o__Actinomycetales|f__Streptomycetaceae|g__Streptomyces|s__Streptomyces_venezuelae	1	1	0	6	0	0	3	0	3	4	0	11	4	9	0	6	5	2	3	36	0	2	0	2	0	4	0	2	2	0	0	1	0	1	1	3	1	3	1	1
Streptomyces_violaceusniger	d__Bacteria|p__Actinobacteria|c__Actinobacteria|o__Actinomycetales|f__Streptomycetaceae|g__Streptomyces|s__Streptomyces_violaceusniger	0	2	1	4	0	0	0	2	1	7	0	1	0	0	0	2	0	0	1	1	0	5	0	1	0	1	0	2	0	3	0	1	1	5	0	0	0	0	4	1
Streptosporangium_roseum	d__Bacteria|p__Actinobacteria|c__Actinobacteria|o__Actinomycetales|f__Streptosporangiaceae|g__Streptosporangium|s__Streptosporangium_roseum	9	4	1	5	0	1	2	3	2	9	0	9	1	4	9	4	4	0	1	3	3	1	1	4	3	4	0	7	9	2	3	0	2	20	3	8	0	7	8	2
Thermomonospora_curvata	d__Bacteria|p__Actinobacteria|c__Actinobacteria|o__Actinomycetales|f__Thermomonosporaceae|g__Thermomonospora|s__Thermomonospora_curvata	7	0	1	8	2	4	1	2	0	5	1	1	3	9	2	4	1	3	12	20	4	4	2	5	3	14	4	12	3	4	0	3	1	0	2	0	12	6	5	5
Tsukamurella_paurometabola	d__Bacteria|p__Actinobacteria|c__Actinobacteria|o__Actinomycetales|f__Tsukamurellaceae|g__Tsukamurella|s__Tsukamurella_paurometabola	1	0	1	0	2	0	2	2	1	7	0	1	4	1	3	0	11	0	0	3	0	2	0	7	1	9	0	0	16	3	2	1	0	11	1	2	1	1	2	3
Tropheryma_whipplei	d__Bacteria|p__Actinobacteria|c__Actinobacteria|o__Actinomycetales|g__Tropheryma|s__Tropheryma_whipplei	0	0	0	0	0	0	0	2	0	0	0	3	0	0	0	0	1	0	0	0	0	0	0	0	0	0	0	0	1	0	0	0	0	0	0	0	0	0	0	0
Bifidobacterium_adolescentis	d__Bacteria|p__Actinobacteria|c__Actinobacteria|o__Bifidobacteriales|f__Bifidobacteriaceae|g__Bifidobacterium|s__Bifidobacterium_adolescentis	74	10	2075	170	5	1	161	5	1164	217	699	689	1778	13	557	846	3230	1	43	1617	79	113	212	592	19	17469	170	301	278	10	68	24	8	11093	11	13	68	209	34	19
Bifidobacterium_animalis	d__Bacteria|p__Actinobacteria|c__Actinobacteria|o__Bifidobacteriales|f__Bifidobacteriaceae|g__Bifidobacterium|s__Bifidobacterium_animalis	13	9	62	15	12	1	19	2	44	17	31	58	106	4	14	42	88	21	21	7	5	4	6	17	12	64	58	14	40	7	7	7	5	324	3	11	5	12	1	4
Bifidobacterium_asteroides	d__Bacteria|p__Actinobacteria|c__Actinobacteria|o__Bifidobacteriales|f__Bifidobacteriaceae|g__Bifidobacterium|s__Bifidobacterium_asteroides	21	4	21	17	5	6	12	1	8	43	14	34	27	16	28	66	65	3	4	6	3	11	8	27	15	26	6	12	37	1	4	8	5	129	4	12	16	11	8	22
Bifidobacterium_bifidum	d__Bacteria|p__Actinobacteria|c__Actinobacteria|o__Bifidobacteriales|f__Bifidobacteriaceae|g__Bifidobacterium|s__Bifidobacterium_bifidum	4261	4966	1924	7208	3463	3845	5450	156	1034	2476	3077	4502	2618	1651	1867	3893	7580	1041	7514	23173	2120	2720	3363	2550	1776	1908	77091	2683	1793	4608	2061	1379	2573	106294	2902	1652	7497	3468	5162	8269
Bifidobacterium_breve	d__Bacteria|p__Actinobacteria|c__Actinobacteria|o__Bifidobacteriales|f__Bifidobacteriaceae|g__Bifidobacterium|s__Bifidobacterium_breve	34	103	265	78	144	65	43	6	291	86	174	133	432	28	11	173	634	61	47	75	44	66	184	119	22	92	1395	78	77	585	75	16	26	1185	10	65	79	31	74	143
Bifidobacterium_dentium	d__Bacteria|p__Actinobacteria|c__Actinobacteria|o__Bifidobacteriales|f__Bifidobacteriaceae|g__Bifidobacterium|s__Bifidobacterium_dentium	44	407	657	68	188	12	56	14	437	148	215	243	664	12	41	10058	927	87	17	34	295	77	65	284	51	1389	261	104	175	7	30	733	14	3542	8	2481	14	177	15	238
Bifidobacterium_longum	d__Bacteria|p__Actinobacteria|c__Actinobacteria|o__Bifidobacteriales|f__Bifidobacteriaceae|g__Bifidobacterium|s__Bifidobacterium_longum	184	408	1289	678	8941	3304	378	40	706	2899	8318	691	14674	543	506	643	42155	5818	2693	1885	1474	4240	2420	10550	372	10496	9617	1991	2454	19191	144	62	248	8132	37	55	1177	1352	1497	7562
Bifidobacterium_thermophilum	d__Bacteria|p__Actinobacteria|c__Actinobacteria|o__Bifidobacteriales|f__Bifidobacteriaceae|g__Bifidobacterium|s__Bifidobacterium_thermophilum	22	16	71	12	3	11	38	0	38	22	18	31	74	6	17	59	147	2	4	9	18	47	8	60	16	76	11	29	38	13	7	10	8	409	14	16	17	39	12	29
Gardnerella_vaginalis	d__Bacteria|p__Actinobacteria|c__Actinobacteria|o__Bifidobacteriales|f__Bifidobacteriaceae|g__Gardnerella|s__Gardnerella_vaginalis	5	8	5	12	1	1	2	0	5	2	8	267	14	0	1	3	14	0	1	0	1	18	9	6	7	1	2	12	9	5	2	0	1	44	0	1	1	1	1	0
Adlercreutzia_equolifaciens	d__Bacteria|p__Actinobacteria|c__Actinobacteria|o__Coriobacteriales|f__Coriobacteriaceae|g__Adlercreutzia|s__Adlercreutzia_equolifaciens	734	12265	591	4683	23	11	50	9	6	788	12	7094	10609	4129	1732	46	8747	24	37	62	2632	1575	20	1295	1713	1066	54	944	682	44	175	52	545	4597	1494	60	1463	6903	116	53
Atopobium_parvulum	d__Bacteria|p__Actinobacteria|c__Actinobacteria|o__Coriobacteriales|f__Coriobacteriaceae|g__Atopobium|s__Atopobium_parvulum	19	8	12	25	14	44	18	2	2	6	69	4	11	6	28	90	21	2	0	4	44	22	13	23	9	83	14	17	8	32	15	37	15	16	5	20	168	22	18	68
Coriobacterium_glomerans	d__Bacteria|p__Actinobacteria|c__Actinobacteria|o__Coriobacteriales|f__Coriobacteriaceae|g__Coriobacterium|s__Coriobacterium_glomerans	17	8	25	31	6	14	9	1	2	30	8	27	4	5	30	61	55	1	2	3	70	66	3	108	62	197	61	69	31	2	18	36	26	45	9	37	111	167	15	19
Cryptobacterium_curtum	d__Bacteria|p__Actinobacteria|c__Actinobacteria|o__Coriobacteriales|f__Coriobacteriaceae|g__Cryptobacterium|s__Cryptobacterium_curtum	4	0	11	15	2	0	0	12	16	5	2	13	8	0	0	14	6	6	2	1	9	8	9	13	8	38	12	9	3	0	4	15	5	7	1	5	6	20	6	10
Eggerthella_lenta	d__Bacteria|p__Actinobacteria|c__Actinobacteria|o__Coriobacteriales|f__Coriobacteriaceae|g__Eggerthella|s__Eggerthella_lenta	1813	2331	377	1159	2383	1100	1435	1208	826	81	1494	708	1938	342	692	612	877	8342	5069	2468	330	314	13069	154	1017	370	806	263	75	6227	662	34	126	650	58	46	499	636	21704	7828
Eggerthella_sp._YY7918	d__Bacteria|p__Actinobacteria|c__Actinobacteria|o__Coriobacteriales|f__Coriobacteriaceae|g__Eggerthella|s__Eggerthella_sp._YY7918	13	21	22	22	186	670	368	6	2	19	14	28	171	28	32	48	48	40	15	218	18	12	14	20	18	23	39	57	31	42	34	14	13	13	7	42	10	18	29	14
Gordonibacter_pamelaeae	d__Bacteria|p__Actinobacteria|c__Actinobacteria|o__Coriobacteriales|f__Coriobacteriaceae|g__Gordonibacter|s__Gordonibacter_pamelaeae	1238	1416	90	1660	112	31	1781	113	5	276	234	667	2102	331	787	381	1032	455	84	197	214	574	2274	301	3420	879	886	435	843	302	280	114	549	905	168	175	57	920	141	1547
Olsenella_uli	d__Bacteria|p__Actinobacteria|c__Actinobacteria|o__Coriobacteriales|f__Coriobacteriaceae|g__Olsenella|s__Olsenella_uli	56	17	33	70	23	35	67	7	14	76	16	97	30	36	53	63	104	19	20	95	61	100	99	99	74	245	89	65	80	20	26	83	37	75	38	65	102	169	39	52
Slackia_heliotrinireducens	d__Bacteria|p__Actinobacteria|c__Actinobacteria|o__Coriobacteriales|f__Coriobacteriaceae|g__Slackia|s__Slackia_heliotrinireducens	108	29	14	27	10	14	86	1	2	49	5	184	47	15	55	42	57	12	12	28	59	58	24	58	58	196	53	86	75	12	31	32	32	43	31	69	68	88	25	40
Rubrobacter_xylanophilus	d__Bacteria|p__Actinobacteria|c__Actinobacteria|o__Rubrobacterales|f__Rubrobacteraceae|g__Rubrobacter|s__Rubrobacter_xylanophilus	2	1	1	8	1	1	5	1	4	6	3	9	15	5	4	10	2	1	2	23	0	4	2	0	3	6	6	4	8	5	3	1	3	4	3	0	2	8	5	4
Conexibacter_woesei	d__Bacteria|p__Actinobacteria|c__Actinobacteria|o__Solirubrobacterales|f__Conexibacteraceae|g__Conexibacter|s__Conexibacter_woesei	8	2	0	0	1	2	0	2	1	9	0	7	0	2	3	17	8	0	0	0	2	5	1	8	2	6	0	12	15	1	2	3	0	1	1	2	4	4	1	2
Aquifex_aeolicus	d__Bacteria|p__Aquificae|c__Aquificae|o__Aquificales|f__Aquificaceae|g__Aquifex|s__Aquifex_aeolicus	0	0	0	0	1	0	0	0	0	0	1	1	6	1	2	0	0	0	0	0	0	3	0	0	0	1	5	3	0	0	0	0	6	0	0	0	2	0	0	0
Hydrogenobacter_thermophilus	d__Bacteria|p__Aquificae|c__Aquificae|o__Aquificales|f__Aquificaceae|g__Hydrogenobacter|s__Hydrogenobacter_thermophilus	1	0	0	1	0	0	7	0	0	2	0	0	3	0	0	0	12	0	0	0	1	4	0	1	0	0	1	0	4	0	0	0	2	0	0	1	0	0	1	9
Hydrogenobaculum_sp._HO	d__Bacteria|p__Aquificae|c__Aquificae|o__Aquificales|f__Aquificaceae|g__Hydrogenobaculum|s__Hydrogenobaculum_sp._HO	0	0	0	0	0	0	0	0	0	0	0	0	0	0	0	0	0	0	0	0	0	0	0	0	0	0	0	0	0	0	0	0	0	0	0	0	0	0	0	1
Hydrogenobaculum_sp._Y04AAS1	d__Bacteria|p__Aquificae|c__Aquificae|o__Aquificales|f__Aquificaceae|g__Hydrogenobaculum|s__Hydrogenobaculum_sp._Y04AAS1	0	0	0	0	0	2	0	0	0	1	0	0	0	0	0	1	4	0	0	0	0	0	1	0	0	0	0	0	5	0	0	0	0	0	0	0	0	0	0	0
Persephonella_marina	d__Bacteria|p__Aquificae|c__Aquificae|o__Aquificales|f__Hydrogenothermaceae|g__Persephonella|s__Persephonella_marina	2	0	0	0	0	0	0	0	0	0	0	0	0	0	1	1	0	0	0	1	0	0	0	0	0	0	1	0	0	0	0	0	0	2	0	1	3	0	3	1
Sulfurihydrogenibium_azorense	d__Bacteria|p__Aquificae|c__Aquificae|o__Aquificales|f__Hydrogenothermaceae|g__Sulfurihydrogenibium|s__Sulfurihydrogenibium_azorense	2	1	1	16	0	1	1	2	9	31	0	30	0	21	13	37	21	2	0	0	4	0	0	8	16	1	7	2	4	2	3	0	15	18	7	2	29	2	0	14
Sulfurihydrogenibium_sp._YO3AOP1	d__Bacteria|p__Aquificae|c__Aquificae|o__Aquificales|f__Hydrogenothermaceae|g__Sulfurihydrogenibium|s__Sulfurihydrogenibium_sp._YO3AOP1	4	5	3	7	2	6	5	0	2	17	0	5	2	0	13	0	1	0	0	5	1	19	1	39	2	0	0	9	3	16	0	3	1	2	1	0	4	5	42	2
Desulfurobacterium_thermolithotrophum	d__Bacteria|p__Aquificae|c__Aquificae|o__Desulfurobacteriales|f__Desulfurobacteriaceae|g__Desulfurobacterium|s__Desulfurobacterium_thermolithotrophum	16	4	0	3	9	9	14	0	0	2	67	6	1	10	4	11	11	3	1	6	4	14	5	5	1	6	7	4	1	0	4	0	0	1	11	2	25	2	10	3
Thermovibrio_ammonificans	d__Bacteria|p__Aquificae|c__Aquificae|o__Desulfurobacteriales|f__Desulfurobacteriaceae|g__Thermovibrio|s__Thermovibrio_ammonificans	11	48	0	7	0	0	0	0	0	1	0	1	0	0	0	8	0	0	0	22	13	27	1	47	0	3	0	8	0	0	0	32	26	0	8	0	0	0	12	1
Chthonomonas_calidirosea	d__Bacteria|p__Armatimonadetes|c__Chthonomonadetes|o__Chthonomonadales|f__Chthonomonadaceae|g__Chthonomonas|s__Chthonomonas_calidirosea	2	1	0	0	0	2	0	1	0	4	2	0	0	0	2	1	1	0	0	0	2	1	0	1	0	3	0	0	1	0	0	0	0	5	0	2	0	3	0	0
Bacteroides_fragilis	d__Bacteria|p__Bacteroidetes|c__Bacteroidia|o__Bacteroidales|f__Bacteroidaceae|g__Bacteroides|s__Bacteroides_fragilis	94210	76124	83552	36017	241712	150889	76002	479837	198354	67734	672975	47250	73355	65656	132070	66918	68602	412644	137312	85353	57657	106578	329570	82599	181753	7919	94077	51692	44282	691600	14819	5567	29066	121906	11525	7102	600056	13303	159880	58818
Bacteroides_helcogenes	d__Bacteria|p__Bacteroidetes|c__Bacteroidia|o__Bacteroidales|f__Bacteroidaceae|g__Bacteroides|s__Bacteroides_helcogenes	8992	4517	8736	7554	3410	3524	15214	14403	20806	7337	2727	2984	13682	7469	3729	6829	4433	28738	24200	12760	1908	6828	13093	9080	14717	1375	12405	9667	12887	5016	1208	2141	2297	4726	1829	1091	8432	1191	10565	2372
Bacteroides_salanitronis	d__Bacteria|p__Bacteroidetes|c__Bacteroidia|o__Bacteroidales|f__Bacteroidaceae|g__Bacteroides|s__Bacteroides_salanitronis	4446	6635	1894	9043	5691	8594	15608	7003	23340	14517	15133	13618	12239	12424	30527	27290	7060	6656	7385	9024	6689	19470	30872	13775	9954	2709	9904	15876	5994	14915	2842	3657	10349	13051	1581	1433	15403	4561	10448	5923
Bacteroides_thetaiotaomicron	d__Bacteria|p__Bacteroidetes|c__Bacteroidia|o__Bacteroidales|f__Bacteroidaceae|g__Bacteroides|s__Bacteroides_thetaiotaomicron	75537	59938	234634	44572	69060	377252	125663	183963	20060	52675	333845	26746	118641	44609	6573	98395	43908	437345	119562	86621	40367	63680	141448	28231	69170	25124	77891	78219	31007	55140	35379	37551	56487	7582	61508	32997	20451	38468	77962	9501
Bacteroides_vulgatus	d__Bacteria|p__Bacteroidetes|c__Bacteroidia|o__Bacteroidales|f__Bacteroidaceae|g__Bacteroides|s__Bacteroides_vulgatus	369312	1092421	2674225	447559	209412	854807	1169828	1074356	2691932	376963	2161604	565242	985320	948583	171136	710242	326138	16344	908172	395987	421421	657675	1033141	533611	384685	21706	404170	412080	228251	1345841	46989	33659	362607	1012105	145319	22330	850389	47087	1382157	763017
Bacteroides_xylanisolvens	d__Bacteria|p__Bacteroidetes|c__Bacteroidia|o__Bacteroidales|f__Bacteroidaceae|g__Bacteroides|s__Bacteroides_xylanisolvens	118341	174297	202777	78159	59827	511885	144412	890964	163569	111226	945172	48630	429298	141549	29149	84413	73586	1167571	228118	256558	9319	48799	121830	90787	215440	21768	94103	120579	126826	411631	11260	7991	22816	28470	18462	9945	26285	31543	137377	31075
Odoribacter_splanchnicus	d__Bacteria|p__Bacteroidetes|c__Bacteroidia|o__Bacteroidales|f__Porphyromonadaceae|g__Odoribacter|s__Odoribacter_splanchnicus	30998	54030	23011	47697	4453	4052	13517	12073	40423	77472	10933	10108	27680	37728	12843	32441	23174	3196	46044	5207	16189	97568	15582	39639	65015	18562	13484	145161	28328	3456	10761	10880	4234	4040	16934	11054	14899	59727	10845	7742
Paludibacter_propionicigenes	d__Bacteria|p__Bacteroidetes|c__Bacteroidia|o__Bacteroidales|f__Porphyromonadaceae|g__Paludibacter|s__Paludibacter_propionicigenes	66	59	43	93	13	77	70	116	86	197	0	97	110	125	92	175	49	144	48	71	73	100	161	135	165	61	103	53	129	36	42	54	52	118	16	57	113	75	33	87
Parabacteroides_distasonis	d__Bacteria|p__Bacteroidetes|c__Bacteroidia|o__Bacteroidales|f__Porphyromonadaceae|g__Parabacteroides|s__Parabacteroides_distasonis	43564	77370	53231	21569	110727	170878	2479	397097	6148	14841	6238	25344	51054	55497	20395	45147	18490	374042	79171	57933	25717	95968	26217	37443	28712	31732	138504	46028	106682	70485	6679	9723	48822	16177	8622	2224	122924	12135	87146	15912
Porphyromonas_asaccharolytica	d__Bacteria|p__Bacteroidetes|c__Bacteroidia|o__Bacteroidales|f__Porphyromonadaceae|g__Porphyromonas|s__Porphyromonas_asaccharolytica	136	19	15	34	90	1	86	28	84	41	0	53	76	20	46	28	20	63	32	114	146	123	63	163	68	84	49	34	62	61	185	148	92	17	131	162	43	160	36	10
Porphyromonas_gingivalis	d__Bacteria|p__Bacteroidetes|c__Bacteroidia|o__Bacteroidales|f__Porphyromonadaceae|g__Porphyromonas|s__Porphyromonas_gingivalis	193	282	38	300	2379	93	97	114	67	100	38	104	109	64	125	67	81	107	182	97	334	136	199	124	179	705	1977	149	98	155	3995	2421	38	37	3202	2023	24	2454	81	14
Tannerella_forsythia	d__Bacteria|p__Bacteroidetes|c__Bacteroidia|o__Bacteroidales|f__Porphyromonadaceae|g__Tannerella|s__Tannerella_forsythia	543	4166	979	4344	626	1801	290	1829	1319	6266	2724	1676	7868	4278	6610	11842	1309	1996	2485	2488	863	9692	3353	1077	3151	383	1471	4366	1478	773	844	457	1664	1237	2018	700	4049	479	1835	872
Prevotella_dentalis	d__Bacteria|p__Bacteroidetes|c__Bacteroidia|o__Bacteroidales|f__Prevotellaceae|g__Prevotella|s__Prevotella_dentalis	1000	248	133	161	2063	456	235	187	112	164	15	1729	361	130	1181	190	117	383	97	216	3386	230	221	328	227	1931	980	1274	171	42	2872	2817	1728	138	2776	2720	137	2227	177	83
Prevotella_denticola	d__Bacteria|p__Bacteroidetes|c__Bacteroidia|o__Bacteroidales|f__Prevotellaceae|g__Prevotella|s__Prevotella_denticola	1392	51	27	149	2296	18	108	79	70	265	9	1173	78	196	551	387	139	128	141	109	3193	178	275	130	179	1939	1597	1947	91	118	3438	3539	5252	188	3331	2957	266	2497	119	88
Prevotella_intermedia	d__Bacteria|p__Bacteroidetes|c__Bacteroidia|o__Bacteroidales|f__Prevotellaceae|g__Prevotella|s__Prevotella_intermedia	689	87	59	213	2316	108	161	122	35	192	47	1374	215	126	332	255	167	226	151	56	2280	119	260	464	159	1848	1285	930	138	26	2915	2816	1802	195	2441	2256	211	1996	57	58
Prevotella_melaninogenica	d__Bacteria|p__Bacteroidetes|c__Bacteroidia|o__Bacteroidales|f__Prevotellaceae|g__Prevotella|s__Prevotella_melaninogenica	1201	2987	851	854	12069	367	300	1850	586	885	451	5018	795	692	496	211	159	296	1259	621	6121	994	598	943	583	7666	4323	2286	211	150	10638	10805	16099	556	7891	7810	673	10075	478	70
Prevotella_ruminicola	d__Bacteria|p__Bacteroidetes|c__Bacteroidia|o__Bacteroidales|f__Prevotellaceae|g__Prevotella|s__Prevotella_ruminicola	1462	65	37	172	6684	84	51	104	147	244	18	3052	102	180	465	489	159	121	28	76	4589	220	466	417	307	4459	3300	1805	111	137	6501	7224	5535	306	7971	5955	365	5644	104	159
Prevotella_sp._oral_taxon_299	d__Bacteria|p__Bacteroidetes|c__Bacteroidia|o__Bacteroidales|f__Prevotellaceae|g__Prevotella|s__Prevotella_sp._oral_taxon_299	1334	69	28	63	1578	57	70	60	15	137	18	678	113	46	607	108	89	99	47	38	2184	163	105	96	55	1253	909	1559	76	57	1773	2101	1397	71	2428	1722	78	1362	74	35
Alistipes_finegoldii	d__Bacteria|p__Bacteroidetes|c__Bacteroidia|o__Bacteroidales|f__Rikenellaceae|g__Alistipes|s__Alistipes_finegoldii	9013	33169	4133	11225	1837	2105	93816	11920	16102	39621	5729	12294	15955	12157	5553	26762	10328	2863	13404	132666	7450	41464	10340	7509	22258	3478	17124	8969	106604	5343	2204	5310	6611	18160	3660	3405	7142	8820	19241	3986
Alistipes_shahii	d__Bacteria|p__Bacteroidetes|c__Bacteroidia|o__Bacteroidales|f__Rikenellaceae|g__Alistipes|s__Alistipes_shahii	4700	122680	31106	49142	4863	5898	16300	32996	38262	132769	25750	38657	20819	45300	6874	19604	25330	5708	23161	18100	10570	81436	11563	81034	114169	11073	13513	40293	215512	36932	7924	16494	22578	21311	8003	21185	23851	47010	6064	15755
Candidatus_Azobacteroides_pseudotrichonymphae	d__Bacteria|p__Bacteroidetes|c__Bacteroidia|o__Bacteroidales|g__Candidatus_Azobacteroides|s__Candidatus_Azobacteroides_pseudotrichonymphae	94	23	57	55	14	6	128	93	216	80	3	30	116	63	20	58	41	189	157	129	14	81	95	69	153	49	103	104	138	35	16	15	13	50	11	4	37	33	61	20
Candidatus_Amoebophilus_asiaticus	d__Bacteria|p__Bacteroidetes|c__Cytophagia|o__Cytophagales|f__Amoebophilaceae|g__Candidatus_Amoebophilus|s__Candidatus_Amoebophilus_asiaticus	3	0	0	0	1	0	1	0	0	1	0	0	0	0	0	0	0	0	0	0	1	0	0	2	2	0	0	0	0	0	0	0	0	0	0	0	1	0	0	0
Cardinium_endosymbiont_of_Encarsia_pergandiella	d__Bacteria|p__Bacteroidetes|c__Cytophagia|o__Cytophagales|f__Amoebophilaceae|g__Candidatus_Cardinium|s__Cardinium_endosymbiont_of_Encarsia_pergandiella	0	0	0	0	0	0	0	0	0	2	0	0	0	0	7	0	0	0	0	0	0	0	0	1	0	10	26	0	0	0	31	38	1	1	56	39	0	1	0	0
Belliella_baltica	d__Bacteria|p__Bacteroidetes|c__Cytophagia|o__Cytophagales|f__Cyclobacteriaceae|g__Belliella|s__Belliella_baltica	3	0	4	0	0	0	0	0	0	0	0	0	0	0	0	0	0	9	0	0	1	1	1	0	0	2	0	2	1	4	0	0	0	0	0	2	17	12	0	0
Cyclobacterium_marinum	d__Bacteria|p__Bacteroidetes|c__Cytophagia|o__Cytophagales|f__Cyclobacteriaceae|g__Cyclobacterium|s__Cyclobacterium_marinum	0	3	0	19	0	0	0	0	0	48	0	19	1	18	48	42	6	0	2	0	2	25	45	10	24	1	5	3	12	18	0	0	2	31	1	0	35	1	25	17
Echinicola_vietnamensis	d__Bacteria|p__Bacteroidetes|c__Cytophagia|o__Cytophagales|f__Cyclobacteriaceae|g__Echinicola|s__Echinicola_vietnamensis	0	6	8	10	0	0	6	9	0	3	0	3	3	5	0	61	9	8	2	23	50	19	13	8	12	6	6	6	21	1	6	0	6	0	1	19	0	5	3	1
Cytophaga_hutchinsonii	d__Bacteria|p__Bacteroidetes|c__Cytophagia|o__Cytophagales|f__Cytophagaceae|g__Cytophaga|s__Cytophaga_hutchinsonii	2	2	0	0	126	0	1	0	1	1	1	0	1	0	0	0	2	6	0	0	49	0	0	0	4	2	0	1	0	1	137	118	1	0	107	72	0	18	0	0
Dyadobacter_fermentans	d__Bacteria|p__Bacteroidetes|c__Cytophagia|o__Cytophagales|f__Cytophagaceae|g__Dyadobacter|s__Dyadobacter_fermentans	64	5	2	8	0	1	3	0	0	18	0	10	0	5	26	18	24	12	0	2	39	7	14	2	6	46	16	93	13	3	86	48	82	13	4	17	15	109	1	10
Emticicia_oligotrophica	d__Bacteria|p__Bacteroidetes|c__Cytophagia|o__Cytophagales|f__Cytophagaceae|g__Emticicia|s__Emticicia_oligotrophica	70	4	16	30	0	0	43	37	97	19	7	8	3	8	40	17	12	1	48	32	13	14	43	12	47	11	42	48	45	10	2	13	1	18	5	30	21	9	8	9
Fibrella_aestuarina	d__Bacteria|p__Bacteroidetes|c__Cytophagia|o__Cytophagales|f__Cytophagaceae|g__Fibrella|s__Fibrella_aestuarina	66	28	27	26	6	1	69	39	44	39	0	25	42	37	11	27	24	37	51	73	25	59	45	26	81	30	71	94	79	12	38	48	30	10	121	27	31	20	26	22
Flexibacter_litoralis	d__Bacteria|p__Bacteroidetes|c__Cytophagia|o__Cytophagales|f__Cytophagaceae|g__Flexibacter|s__Flexibacter_litoralis	2	0	0	0	0	1	0	0	0	3	29	4	3	0	0	0	1	0	0	2	1	7	4	0	0	0	1	2	8	1	0	0	0	0	6	5	0	1	1	0
Leadbetterella_byssophila	d__Bacteria|p__Bacteroidetes|c__Cytophagia|o__Cytophagales|f__Cytophagaceae|g__Leadbetterella|s__Leadbetterella_byssophila	58	99	8	35	134	70	49	139	37	55	0	58	95	91	51	22	9	15	39	30	103	361	6	49	49	79	49	108	29	98	73	163	15	12	29	39	10	23	46	1
Runella_slithyformis	d__Bacteria|p__Bacteroidetes|c__Cytophagia|o__Cytophagales|f__Cytophagaceae|g__Runella|s__Runella_slithyformis	3	13	17	9	2	0	43	22	0	16	0	12	23	13	27	69	7	40	81	35	3	41	12	17	47	6	9	8	51	2	2	0	11	40	0	2	1	5	6	3
Spirosoma_linguale	d__Bacteria|p__Bacteroidetes|c__Cytophagia|o__Cytophagales|f__Cytophagaceae|g__Spirosoma|s__Spirosoma_linguale	9	1	6	1	0	0	8	12	0	5	4	3	5	8	3	8	12	0	12	11	5	12	1	3	18	1	4	6	20	0	1	5	6	45	1	3	1	1	5	11
Marivirga_tractuosa	d__Bacteria|p__Bacteroidetes|c__Cytophagia|o__Cytophagales|f__Flammeovirgaceae|g__Marivirga|s__Marivirga_tractuosa	7	1	5	1	5	0	2	0	0	2	17	4	0	5	3	10	14	21	15	0	7	2	0	3	3	9	0	3	10	0	6	7	8	7	10	10	5	7	3	29
Blattabacterium_punctulatus	d__Bacteria|p__Bacteroidetes|c__Flavobacteriia|o__Flavobacteriales|f__Blattabacteriaceae|g__Blattabacterium|s__Blattabacterium_punctulatus	4	0	0	0	0	1	0	0	0	0	0	0	14	0	1	0	0	0	0	0	0	1	1	0	0	0	0	0	0	0	0	0	0	0	0	1	0	0	0	0
Blattabacterium_sp._(Blaberus_giganteus)	d__Bacteria|p__Bacteroidetes|c__Flavobacteriia|o__Flavobacteriales|f__Blattabacteriaceae|g__Blattabacterium|s__Blattabacterium_sp._(Blaberus_giganteus)	0	0	0	0	0	0	0	0	0	0	0	0	0	0	0	0	0	0	0	0	0	0	0	1	1	0	0	0	3	0	0	0	0	0	0	0	0	0	0	0
Blattabacterium_sp._(Blatta_orientalis)	d__Bacteria|p__Bacteroidetes|c__Flavobacteriia|o__Flavobacteriales|f__Blattabacteriaceae|g__Blattabacterium|s__Blattabacterium_sp._(Blatta_orientalis)	0	0	0	1	1	0	0	0	0	0	0	0	0	0	0	0	5	0	0	0	0	0	0	0	0	0	0	1	8	0	2	5	0	0	0	12	0	0	0	0
Blattabacterium_sp._(Blattella_germanica)	d__Bacteria|p__Bacteroidetes|c__Flavobacteriia|o__Flavobacteriales|f__Blattabacteriaceae|g__Blattabacterium|s__Blattabacterium_sp._(Blattella_germanica)	1	0	0	5	0	0	7	0	0	2	0	0	0	0	0	0	7	0	0	0	0	0	0	0	0	0	0	5	5	0	0	0	0	0	0	0	0	0	18	0
Blattabacterium_sp._(Mastotermes_darwiniensis)	d__Bacteria|p__Bacteroidetes|c__Flavobacteriia|o__Flavobacteriales|f__Blattabacteriaceae|g__Blattabacterium|s__Blattabacterium_sp._(Mastotermes_darwiniensis)	0	0	0	0	2	3	0	0	0	0	0	1	1	0	0	0	0	0	0	0	0	0	1	0	0	0	0	0	0	4	0	0	0	0	0	0	2	0	0	2
Blattabacterium_sp._(Nauphoeta_cinerea)	d__Bacteria|p__Bacteroidetes|c__Flavobacteriia|o__Flavobacteriales|f__Blattabacteriaceae|g__Blattabacterium|s__Blattabacterium_sp._(Nauphoeta_cinerea)	0	0	0	0	0	0	0	0	0	2	0	0	0	1	0	0	1	0	1	0	0	0	0	0	1	6	0	0	0	0	0	0	0	0	0	2	0	0	0	1
Blattabacterium_sp._(Panesthia_angustipennis_spadica)	d__Bacteria|p__Bacteroidetes|c__Flavobacteriia|o__Flavobacteriales|f__Blattabacteriaceae|g__Blattabacterium|s__Blattabacterium_sp._(Panesthia_angustipennis_spadica)	0	0	0	0	0	0	0	0	0	0	1	0	0	0	0	0	0	0	0	0	0	0	0	0	0	0	0	3	1	0	0	1	0	0	0	0	0	0	0	1
Fluviicola_taffensis	d__Bacteria|p__Bacteroidetes|c__Flavobacteriia|o__Flavobacteriales|f__Cryomorphaceae|g__Fluviicola|s__Fluviicola_taffensis	2	5	10	22	1	21	5	3	6	32	6	29	6	21	53	73	1	4	4	3	26	39	2	9	36	8	26	6	13	3	14	6	9	41	1	6	40	43	19	17
Owenweeksia_hongkongensis	d__Bacteria|p__Bacteroidetes|c__Flavobacteriia|o__Flavobacteriales|f__Cryomorphaceae|g__Owenweeksia|s__Owenweeksia_hongkongensis	27	2	1	16	4	2	1	26	1	32	0	20	0	32	19	59	47	3	1	6	35	33	74	23	49	14	40	8	6	5	0	2	11	41	3	1	65	1	14	26
Aequorivita_sublithincola	d__Bacteria|p__Bacteroidetes|c__Flavobacteriia|o__Flavobacteriales|f__Flavobacteriaceae|g__Aequorivita|s__Aequorivita_sublithincola	2	2	1	1	0	0	0	2	0	2	0	0	4	1	22	0	0	12	0	2	3	0	0	3	1	5	0	2	5	0	0	0	2	0	0	0	1	12	1	1
Capnocytophaga_canimorsus	d__Bacteria|p__Bacteroidetes|c__Flavobacteriia|o__Flavobacteriales|f__Flavobacteriaceae|g__Capnocytophaga|s__Capnocytophaga_canimorsus	0	2	0	19	3	0	1	0	0	0	0	12	0	0	0	1	0	0	0	1	28	3	1	1	4	0	3	1	1	0	0	0	6	0	1	0	37	1	0	9
Capnocytophaga_ochracea	d__Bacteria|p__Bacteroidetes|c__Flavobacteriia|o__Flavobacteriales|f__Flavobacteriaceae|g__Capnocytophaga|s__Capnocytophaga_ochracea	70	6	6	23	0	2	31	28	59	37	1	2	21	15	42	70	56	6	0	15	15	31	11	11	38	7	44	29	4	11	20	19	12	7	62	11	8	7	17	6
Cellulophaga_algicola	d__Bacteria|p__Bacteroidetes|c__Flavobacteriia|o__Flavobacteriales|f__Flavobacteriaceae|g__Cellulophaga|s__Cellulophaga_algicola	13	3	6	0	0	3	16	0	0	3	0	6	11	2	1	17	12	6	0	2	0	8	2	3	2	1	13	4	6	0	0	0	1	0	13	3	1	4	18	1
Cellulophaga_lytica	d__Bacteria|p__Bacteroidetes|c__Flavobacteriia|o__Flavobacteriales|f__Flavobacteriaceae|g__Cellulophaga|s__Cellulophaga_lytica	1	1	0	3	2	2	0	0	0	1	0	0	1	0	0	5	6	7	0	6	0	0	3	4	4	1	0	2	2	0	1	0	0	0	1	1	1	3	2	1
Croceibacter_atlanticus	d__Bacteria|p__Bacteroidetes|c__Flavobacteriia|o__Flavobacteriales|f__Flavobacteriaceae|g__Croceibacter|s__Croceibacter_atlanticus	4	3	2	0	0	3	8	0	2	5	0	0	0	0	0	0	1	3	0	1	27	0	2	1	2	0	7	0	5	1	0	0	1	1	2	18	1	4	0	0
Dokdonia_sp._4H-3-7-5	d__Bacteria|p__Bacteroidetes|c__Flavobacteriia|o__Flavobacteriales|f__Flavobacteriaceae|g__Dokdonia|s__Dokdonia_sp._4H-3-7-5	4	3	2	2	0	0	2	1	1	4	0	3	0	1	20	1	1	0	0	1	5	1	1	1	2	0	0	12	8	0	2	0	4	3	1	0	2	1	2	1
Flavobacterium_branchiophilum	d__Bacteria|p__Bacteroidetes|c__Flavobacteriia|o__Flavobacteriales|f__Flavobacteriaceae|g__Flavobacterium|s__Flavobacterium_branchiophilum	12	16	11	8	4	47	26	58	14	16	37	11	27	7	1	11	5	56	19	9	6	5	3	7	25	68	34	7	8	28	47	55	6	3	2	12	1	1	8	1
Flavobacterium_columnare	d__Bacteria|p__Bacteroidetes|c__Flavobacteriia|o__Flavobacteriales|f__Flavobacteriaceae|g__Flavobacterium|s__Flavobacterium_columnare	0	3	4	5	0	14	0	0	0	3	0	2	3	8	0	9	1	0	1	0	1	1	11	4	7	1	1	1	4	0	1	0	4	4	1	1	42	3	2	10
Flavobacterium_indicum	d__Bacteria|p__Bacteroidetes|c__Flavobacteriia|o__Flavobacteriales|f__Flavobacteriaceae|g__Flavobacterium|s__Flavobacterium_indicum	2	4	15	2	0	25	3	0	0	2	0	3	1	0	0	0	0	2	0	2	1	3	0	2	5	0	11	9	2	14	0	2	1	0	3	13	1	3	5	0
Flavobacterium_johnsoniae	d__Bacteria|p__Bacteroidetes|c__Flavobacteriia|o__Flavobacteriales|f__Flavobacteriaceae|g__Flavobacterium|s__Flavobacterium_johnsoniae	24	15	0	20	2	0	3	9	43	39	1	9	8	28	24	7	4	5	1	28	11	33	18	10	30	1	19	29	4	33	0	1	7	3	8	1	9	2	33	29
Flavobacterium_psychrophilum	d__Bacteria|p__Bacteroidetes|c__Flavobacteriia|o__Flavobacteriales|f__Flavobacteriaceae|g__Flavobacterium|s__Flavobacterium_psychrophilum	3	2	1	6	0	0	0	2	0	13	1	0	0	0	15	0	0	1	0	0	0	12	0	1	0	0	0	0	0	9	0	0	0	0	0	8	1	0	20	0
Gramella_forsetii	d__Bacteria|p__Bacteroidetes|c__Flavobacteriia|o__Flavobacteriales|f__Flavobacteriaceae|g__Gramella|s__Gramella_forsetii	5	0	2	1	1	7	1	0	0	3	1	0	3	3	6	0	6	0	11	3	7	5	3	4	2	0	8	3	6	3	1	1	0	0	7	24	0	3	0	0
Lacinutrix_sp._5H-3-7-4	d__Bacteria|p__Bacteroidetes|c__Flavobacteriia|o__Flavobacteriales|f__Flavobacteriaceae|g__Lacinutrix|s__Lacinutrix_sp._5H-3-7-4	4	2	3	1	0	3	0	1	0	2	0	2	0	1	8	0	2	2	2	0	7	7	4	27	3	0	6	6	3	1	2	10	0	0	0	3	0	0	6	28
Maribacter_sp._HTCC2170	d__Bacteria|p__Bacteroidetes|c__Flavobacteriia|o__Flavobacteriales|f__Flavobacteriaceae|g__Maribacter|s__Maribacter_sp._HTCC2170	0	1	6	6	2	0	0	0	0	19	0	2	0	1	18	0	1	2	1	2	1	8	0	6	1	0	3	2	1	21	0	13	1	0	0	0	0	6	16	0
Muricauda_ruestringensis	d__Bacteria|p__Bacteroidetes|c__Flavobacteriia|o__Flavobacteriales|f__Flavobacteriaceae|g__Muricauda|s__Muricauda_ruestringensis	1	4	5	0	0	0	7	0	0	2	0	9	1	0	0	3	2	13	0	3	0	0	0	55	7	4	3	3	1	9	11	41	1	1	1	18	3	10	0	1
Nonlabens_dokdonensis	d__Bacteria|p__Bacteroidetes|c__Flavobacteriia|o__Flavobacteriales|f__Flavobacteriaceae|g__Nonlabens|s__Nonlabens_dokdonensis	0	0	0	0	2	0	0	0	0	0	0	1	0	0	3	0	0	3	0	1	0	0	0	0	1	0	0	0	0	0	0	0	0	0	0	0	0	0	0	0
Ornithobacterium_rhinotracheale	d__Bacteria|p__Bacteroidetes|c__Flavobacteriia|o__Flavobacteriales|f__Flavobacteriaceae|g__Ornithobacterium|s__Ornithobacterium_rhinotracheale	0	16	0	1	0	0	0	2	1	0	0	0	0	1	0	1	1	0	0	12	5	2	0	0	0	2	0	0	0	1	8	0	6	0	2	0	0	2	0	0
Polaribacter_sp._MED152	d__Bacteria|p__Bacteroidetes|c__Flavobacteriia|o__Flavobacteriales|f__Flavobacteriaceae|g__Polaribacter|s__Polaribacter_sp._MED152	10	26	15	7	5	5	13	30	24	9	1	3	20	17	3	12	9	47	26	35	9	26	21	52	36	2	13	24	31	2	0	25	11	4	6	0	1	8	12	2
Psychroflexus_torquis	d__Bacteria|p__Bacteroidetes|c__Flavobacteriia|o__Flavobacteriales|f__Flavobacteriaceae|g__Psychroflexus|s__Psychroflexus_torquis	2	5	0	7	0	1	0	30	4	20	0	2	2	10	23	1	7	44	1	6	1	20	10	5	8	11	6	3	18	16	0	0	1	2	1	1	0	1	31	0
Riemerella_anatipestifer	d__Bacteria|p__Bacteroidetes|c__Flavobacteriia|o__Flavobacteriales|f__Flavobacteriaceae|g__Riemerella|s__Riemerella_anatipestifer	744	86	56	38	224	896	25	40	0	39	324	539	207	21	98	147	64	51	89	112	520	49	105	89	241	18	150	131	75	49	467	118	123	48	1607	70	67	54	259	32
Robiginitalea_biformata	d__Bacteria|p__Bacteroidetes|c__Flavobacteriia|o__Flavobacteriales|f__Flavobacteriaceae|g__Robiginitalea|s__Robiginitalea_biformata	10	1	0	5	1	0	26	14	50	6	0	7	6	5	0	11	3	9	37	14	1	8	17	5	29	2	15	19	14	7	11	1	0	1	1	3	2	2	4	8
Weeksella_virosa	d__Bacteria|p__Bacteroidetes|c__Flavobacteriia|o__Flavobacteriales|f__Flavobacteriaceae|g__Weeksella|s__Weeksella_virosa	0	0	2	0	0	0	0	0	4	1	0	0	4	2	0	0	2	2	1	0	0	0	0	0	1	0	1	0	2	0	1	0	1	0	1	1	0	0	1	2
Zobellia_galactanivorans	d__Bacteria|p__Bacteroidetes|c__Flavobacteriia|o__Flavobacteriales|f__Flavobacteriaceae|g__Zobellia|s__Zobellia_galactanivorans	1	0	0	0	0	0	2	1	0	0	0	1	0	0	0	1	0	2	0	1	1	0	0	1	2	0	3	4	0	3	1	0	1	0	0	0	0	2	0	0
Zunongwangia_profunda	d__Bacteria|p__Bacteroidetes|c__Flavobacteriia|o__Flavobacteriales|f__Flavobacteriaceae|g__Zunongwangia|s__Zunongwangia_profunda	1	5	1	16	5	0	3	11	1	6	0	12	1	7	4	16	11	16	1	4	0	4	11	1	5	20	1	5	4	3	0	4	5	16	1	5	11	3	2	10
Flavobacteriaceae_bacterium_3519-10	d__Bacteria|p__Bacteroidetes|c__Flavobacteriia|o__Flavobacteriales|f__Flavobacteriaceae|s__Flavobacteriaceae_bacterium_3519-10	2	1	0	0	1	0	0	0	1	1	0	1	0	1	1	6	1	1	2	1	0	1	0	1	2	1	1	1	2	0	7	1	0	0	1	0	0	0	0	0
Candidatus_Sulcia_muelleri	d__Bacteria|p__Bacteroidetes|c__Flavobacteriia|o__Flavobacteriales|g__Candidatus_Sulcia|s__Candidatus_Sulcia_muelleri	5	8	0	0	2	8	4	16	0	1	0	2	11	1	4	0	8	3	3	0	1	3	0	0	5	0	1	6	3	1	3	0	3	2	0	1	1	2	1	0
Candidatus_Uzinura_diaspidicola	d__Bacteria|p__Bacteroidetes|c__Flavobacteriia|o__Flavobacteriales|s__Candidatus_Uzinura_diaspidicola	0	0	0	0	0	0	1	0	0	0	0	0	0	0	0	0	0	0	0	0	0	0	0	2	1	3	0	0	0	0	4	2	1	1	1	1	0	0	0	0
Haliscomenobacter_hydrossis	d__Bacteria|p__Bacteroidetes|c__Sphingobacteriia|o__Sphingobacteriales|f__Saprospiraceae|g__Haliscomenobacter|s__Haliscomenobacter_hydrossis	51	30	45	37	19	35	56	58	14	66	5	51	103	53	25	71	44	111	33	17	43	19	63	41	52	19	39	74	33	7	8	20	21	49	2	5	69	7	21	27
Saprospira_grandis	d__Bacteria|p__Bacteroidetes|c__Sphingobacteriia|o__Sphingobacteriales|f__Saprospiraceae|g__Saprospira|s__Saprospira_grandis	1	0	1	3	0	5	0	12	2	1	2	1	6	0	3	0	1	0	3	0	88	0	0	4	9	36	0	0	1	8	48	71	1	0	1	117	1	0	0	6
Pedobacter_heparinus	d__Bacteria|p__Bacteroidetes|c__Sphingobacteriia|o__Sphingobacteriales|f__Sphingobacteriaceae|g__Pedobacter|s__Pedobacter_heparinus	0	0	0	3	1	0	1	1	0	3	0	0	0	5	0	2	0	6	0	4	33	0	1	0	2	0	10	2	4	9	53	0	3	0	0	6	0	0	1	4
Pedobacter_saltans	d__Bacteria|p__Bacteroidetes|c__Sphingobacteriia|o__Sphingobacteriales|f__Sphingobacteriaceae|g__Pedobacter|s__Pedobacter_saltans	249	2	7	24	0	9	26	3	3	8	10	4	8	3	25	56	1	13	28	25	144	21	60	13	35	22	39	256	18	47	49	106	116	25	9	46	64	85	0	1
Solitalea_canadensis	d__Bacteria|p__Bacteroidetes|c__Sphingobacteriia|o__Sphingobacteriales|f__Sphingobacteriaceae|g__Solitalea|s__Solitalea_canadensis	2	23	2	3	151	10	1	1	3	3	3	0	3	1	0	3	3	1	1	12	66	8	0	3	7	4	3	7	16	0	13	64	8	5	3	20	1	5	4	7
Sphingobacterium_sp._21	d__Bacteria|p__Bacteroidetes|c__Sphingobacteriia|o__Sphingobacteriales|f__Sphingobacteriaceae|g__Sphingobacterium|s__Sphingobacterium_sp._21	5	5	13	4	2	30	4	0	5	1	36	4	24	1	35	6	9	80	5	7	2	2	65	3	15	27	6	8	8	16	1	1	1	2	2	1	4	1	11	4
Chitinophaga_pinensis	d__Bacteria|p__Bacteroidetes|c__Sphingobacteriia|o__Sphingobacteriales|g__Chitinophaga|s__Chitinophaga_pinensis	3	35	15	9	4	27	16	40	11	17	1	9	28	27	30	12	29	65	21	18	25	25	10	11	42	56	18	18	23	21	31	30	19	3	3	37	2	23	11	4
Niastella_koreensis	d__Bacteria|p__Bacteroidetes|c__Sphingobacteriia|o__Sphingobacteriales|g__Niastella|s__Niastella_koreensis	6	4	0	14	85	14	38	21	17	32	4	48	19	6	57	11	7	28	51	10	37	16	1	6	16	78	30	33	15	46	75	46	104	1	30	73	5	120	35	13
Rhodothermus_marinus	d__Bacteria|p__Bacteroidetes|o__Bacteroidetes_Order_II._Incertae_sedis|f__Rhodothermaceae|g__Rhodothermus|s__Rhodothermus_marinus	34	9	1	25	1	6	10	6	35	13	0	50	10	27	12	1	21	5	2	1	4	11	22	18	43	19	16	18	40	1	13	9	10	21	12	15	8	18	4	5
Salinibacter_ruber	d__Bacteria|p__Bacteroidetes|o__Bacteroidetes_Order_II._Incertae_sedis|f__Rhodothermaceae|g__Salinibacter|s__Salinibacter_ruber	6	0	1	2	1	0	1	0	1	3	0	0	3	0	1	0	6	1	1	2	5	1	0	3	2	4	0	2	3	1	3	2	1	7	3	3	0	3	0	1
Caldisericum_exile	d__Bacteria|p__Caldiserica|c__Caldisericia|o__Caldisericales|f__Caldisericaceae|g__Caldisericum|s__Caldisericum_exile	1	1	0	2	1	4	1	1	0	6	66	9	2	0	0	6	1	5	2	1	0	6	1	0	3	1	3	8	0	2	0	0	6	2	1	0	0	2	0	4
Candidatus_Saccharimonas_aalborgensis	d__Bacteria|p__Candidatus_Saccharibacteria|g__Candidatus_Saccharimonas|s__Candidatus_Saccharimonas_aalborgensis	9	2	0	5	4	5	5	1	1	11	10	15	3	5	10	2	3	1	0	6	3	5	1	5	1	5	0	3	6	0	6	5	5	2	0	4	4	1	1	8
Candidatus_Saccharibacteria_bacterium_RAAC3_TM7_1	d__Bacteria|p__Candidatus_Saccharibacteria|s__Candidatus_Saccharibacteria_bacterium_RAAC3_TM7_1	0	4	2	3	0	0	1	5	0	2	9	1	0	4	0	6	2	1	1	8	1	8	3	1	3	4	0	1	6	2	1	3	3	2	1	0	2	0	2	3
Chlamydia_pecorum	d__Bacteria|p__Chlamydiae|c__Chlamydiia|o__Chlamydiales|f__Chlamydiaceae|g__Chlamydia|s__Chlamydia_pecorum	0	0	0	0	0	0	0	0	1	0	0	0	0	0	0	0	0	0	0	0	0	0	0	0	0	0	0	0	0	0	0	0	0	0	0	0	0	0	0	0
Chlamydia_pneumoniae	d__Bacteria|p__Chlamydiae|c__Chlamydiia|o__Chlamydiales|f__Chlamydiaceae|g__Chlamydia|s__Chlamydia_pneumoniae	0	0	0	0	0	0	0	0	0	0	0	0	0	0	0	0	0	0	0	0	0	0	0	0	0	1	0	0	0	0	0	0	0	0	0	0	0	0	0	0
Chlamydia_psittaci	d__Bacteria|p__Chlamydiae|c__Chlamydiia|o__Chlamydiales|f__Chlamydiaceae|g__Chlamydia|s__Chlamydia_psittaci	1	0	0	0	0	0	0	0	0	0	0	0	0	0	0	0	0	0	0	0	0	0	0	1	0	0	0	0	0	0	0	0	0	1	0	0	0	0	0	0
Chlamydia_trachomatis	d__Bacteria|p__Chlamydiae|c__Chlamydiia|o__Chlamydiales|f__Chlamydiaceae|g__Chlamydia|s__Chlamydia_trachomatis	0	0	1	0	0	0	0	0	0	30	0	0	0	0	20	1	1	0	0	0	0	0	0	1	0	0	0	0	0	1	0	1	0	0	0	0	4	4	33	16
Chlamydophila_abortus	d__Bacteria|p__Chlamydiae|c__Chlamydiia|o__Chlamydiales|f__Chlamydiaceae|g__Chlamydophila|s__Chlamydophila_abortus	0	0	0	0	0	0	0	0	0	0	0	0	0	0	4	0	0	0	0	0	0	0	0	0	0	0	0	0	0	0	0	0	0	0	0	0	0	0	0	0
Chlamydophila_felis	d__Bacteria|p__Chlamydiae|c__Chlamydiia|o__Chlamydiales|f__Chlamydiaceae|g__Chlamydophila|s__Chlamydophila_felis	0	0	9	0	0	8	0	0	1	0	0	0	0	0	0	0	0	0	1	0	0	0	0	0	0	0	0	0	0	2	0	0	0	0	1	0	0	0	0	0
Parachlamydia_acanthamoebae	d__Bacteria|p__Chlamydiae|c__Chlamydiia|o__Chlamydiales|f__Parachlamydiaceae|g__Parachlamydia|s__Parachlamydia_acanthamoebae	4	0	1	2	0	2	0	3	1	7	3	0	0	0	0	0	0	3	0	0	2	0	2	0	0	0	0	1	11	1	0	0	3	0	1	0	5	0	1	1
Simkania_negevensis	d__Bacteria|p__Chlamydiae|c__Chlamydiia|o__Chlamydiales|f__Simkaniaceae|g__Simkania|s__Simkania_negevensis	5	0	0	0	0	0	0	0	0	1	0	0	6	0	2	0	1	0	0	0	1	0	0	0	0	0	0	0	1	0	0	0	0	0	0	0	0	1	0	0
Waddlia_chondrophila	d__Bacteria|p__Chlamydiae|c__Chlamydiia|o__Chlamydiales|f__Waddliaceae|g__Waddlia|s__Waddlia_chondrophila	5	4	0	6	0	4	3	0	0	1	0	4	0	0	0	1	1	0	0	0	11	2	0	1	6	2	14	10	3	1	0	6	1	2	0	0	1	0	0	0
Chlorobaculum_parvum	d__Bacteria|p__Chlorobi|c__Chlorobia|o__Chlorobiales|f__Chlorobiaceae|g__Chlorobaculum|s__Chlorobaculum_parvum	24	1	2	4	1	3	4	3	3	2	0	15	10	1	9	0	3	2	2	4	3	4	1	2	8	4	1	9	16	1	6	2	4	6	0	3	9	4	2	1
Chlorobaculum_tepidum	d__Bacteria|p__Chlorobi|c__Chlorobia|o__Chlorobiales|f__Chlorobiaceae|g__Chlorobaculum|s__Chlorobaculum_tepidum	9	4	0	16	5	0	30	5	7	8	2	4	23	15	7	26	2	31	24	33	1	11	3	39	18	10	4	11	27	8	0	18	3	9	0	2	5	6	3	18
Chlorobium_chlorochromatii	d__Bacteria|p__Chlorobi|c__Chlorobia|o__Chlorobiales|f__Chlorobiaceae|g__Chlorobium|s__Chlorobium_chlorochromatii	2	24	1	1	1	0	1	4	1	1	0	6	1	0	0	3	2	5	4	24	6	15	1	0	5	0	8	15	1	5	3	1	13	3	4	2	1	4	10	1
Chlorobium_limicola	d__Bacteria|p__Chlorobi|c__Chlorobia|o__Chlorobiales|f__Chlorobiaceae|g__Chlorobium|s__Chlorobium_limicola	5	2	0	8	0	0	1	6	0	32	0	9	1	1	33	1	4	4	0	9	1	22	0	10	4	8	0	10	5	26	2	6	1	0	3	7	6	4	30	0
Chlorobium_phaeobacteroides	d__Bacteria|p__Chlorobi|c__Chlorobia|o__Chlorobiales|f__Chlorobiaceae|g__Chlorobium|s__Chlorobium_phaeobacteroides	37	0	1	1	0	2	0	0	0	0	15	3	0	0	2	1	0	2	0	2	0	2	1	6	1	0	0	0	0	1	4	8	0	1	1	29	3	4	0	1
Chlorobium_phaeovibrioides	d__Bacteria|p__Chlorobi|c__Chlorobia|o__Chlorobiales|f__Chlorobiaceae|g__Chlorobium|s__Chlorobium_phaeovibrioides	6	5	16	6	1	0	31	12	6	7	0	0	21	11	3	6	1	30	20	7	34	3	3	13	22	3	15	2	14	1	0	13	2	4	2	14	2	0	6	1
Chloroherpeton_thalassium	d__Bacteria|p__Chlorobi|c__Chlorobia|o__Chlorobiales|f__Chlorobiaceae|g__Chloroherpeton|s__Chloroherpeton_thalassium	1	1	1	16	0	0	5	0	0	52	0	42	0	28	20	51	39	1	1	19	6	26	0	11	40	6	2	0	7	4	2	4	6	40	2	2	0	6	0	21
Pelodictyon_luteolum	d__Bacteria|p__Chlorobi|c__Chlorobia|o__Chlorobiales|f__Chlorobiaceae|g__Pelodictyon|s__Pelodictyon_luteolum	6	2	2	1	0	0	0	0	0	6	1	10	6	7	7	4	1	4	0	18	4	5	10	2	14	21	3	6	7	0	2	5	1	2	0	7	0	9	0	0
Pelodictyon_phaeoclathratiforme	d__Bacteria|p__Chlorobi|c__Chlorobia|o__Chlorobiales|f__Chlorobiaceae|g__Pelodictyon|s__Pelodictyon_phaeoclathratiforme	1	0	0	0	0	1	0	0	0	0	0	0	0	0	0	0	0	6	0	0	0	0	0	2	1	0	0	2	8	1	0	8	0	0	0	0	0	0	0	0
Prosthecochloris_aestuarii	d__Bacteria|p__Chlorobi|c__Chlorobia|o__Chlorobiales|f__Chlorobiaceae|g__Prosthecochloris|s__Prosthecochloris_aestuarii	9	1	10	1	3	13	8	2	5	6	0	1	21	8	3	13	5	38	49	4	0	8	0	15	7	7	11	12	12	2	3	0	8	3	1	0	1	1	6	7
Anaerolinea_thermophila	d__Bacteria|p__Chloroflexi|c__Anaerolineae|o__Anaerolineales|f__Anaerolineaceae|g__Anaerolinea|s__Anaerolinea_thermophila	1	0	5	0	0	0	4	0	0	3	10	12	0	0	5	14	8	30	1	4	2	3	3	7	1	1	2	1	1	2	8	2	1	4	0	1	2	3	1	2
Caldilinea_aerophila	d__Bacteria|p__Chloroflexi|c__Caldilineae|o__Caldilineales|f__Caldilineaceae|g__Caldilinea|s__Caldilinea_aerophila	3	3	5	8	2	0	31	2	0	4	6	1	2	0	23	3	7	0	1	1	0	2	0	8	25	0	3	6	8	3	4	2	2	1	3	7	1	5	3	6
Chloroflexus_aggregans	d__Bacteria|p__Chloroflexi|c__Chloroflexia|o__Chloroflexales|f__Chloroflexaceae|g__Chloroflexus|s__Chloroflexus_aggregans	0	0	0	0	0	0	2	0	0	0	0	1	5	0	4	0	0	0	0	5	0	0	0	0	0	0	0	0	0	0	0	0	0	0	1	2	0	1	0	0
Chloroflexus_sp._Y-400-fl	d__Bacteria|p__Chloroflexi|c__Chloroflexia|o__Chloroflexales|f__Chloroflexaceae|g__Chloroflexus|s__Chloroflexus_sp._Y-400-fl	0	0	0	0	0	0	0	0	0	0	0	0	0	0	0	0	0	0	0	0	1	0	0	0	0	0	0	0	0	0	0	0	0	0	0	0	0	0	0	0
Roseiflexus_castenholzii	d__Bacteria|p__Chloroflexi|c__Chloroflexia|o__Chloroflexales|f__Roseiflexaceae|g__Roseiflexus|s__Roseiflexus_castenholzii	5	13	1	8	7	1	10	0	0	11	0	9	0	6	5	6	17	0	11	24	5	4	6	7	3	8	2	1	9	12	5	3	4	23	9	2	4	21	6	6
Roseiflexus_sp._RS-1	d__Bacteria|p__Chloroflexi|c__Chloroflexia|o__Chloroflexales|f__Roseiflexaceae|g__Roseiflexus|s__Roseiflexus_sp._RS-1	1	2	0	0	4	7	5	0	0	2	0	9	12	1	0	1	1	1	9	2	0	3	7	1	1	4	0	1	20	1	2	1	0	2	1	1	0	4	4	2
Herpetosiphon_aurantiacus	d__Bacteria|p__Chloroflexi|c__Chloroflexia|o__Herpetosiphonales|f__Herpetosiphonaceae|g__Herpetosiphon|s__Herpetosiphon_aurantiacus	0	0	0	0	0	0	0	0	0	0	0	0	0	0	0	0	31	0	0	2	6	0	45	1	11	0	0	0	3	0	0	3	10	2	0	0	1	0	0	0
Dehalogenimonas_lykanthroporepellens	d__Bacteria|p__Chloroflexi|c__Dehalococcoidia|g__Dehalogenimonas|s__Dehalogenimonas_lykanthroporepellens	1	1	1	0	0	0	0	0	0	1	2	1	0	1	1	9	0	1	0	0	0	0	0	0	2	2	0	0	0	1	0	0	0	2	0	0	0	1	0	0
Dehalococcoides_mccartyi	d__Bacteria|p__Chloroflexi|c__Dehalococcoidia|o__Dehalococcoidales|f__Dehalococcoidaceae|g__Dehalococcoides|s__Dehalococcoides_mccartyi	1	9	1	8	131	0	9	0	1	9	167	58	0	0	4	0	8	5	2	1	45	15	10	1	10	60	12	5	6	0	45	31	99	1	21	27	0	120	22	41
Sphaerobacter_thermophilus	d__Bacteria|p__Chloroflexi|c__Thermomicrobia|o__Sphaerobacterales|f__Sphaerobacteraceae|g__Sphaerobacter|s__Sphaerobacter_thermophilus	8	0	1	1	2	0	3	1	0	7	0	7	6	4	5	8	4	3	1	1	0	2	1	3	4	8	4	5	5	3	0	3	1	0	2	6	0	5	3	0
Thermomicrobium_roseum	d__Bacteria|p__Chloroflexi|c__Thermomicrobia|o__Thermomicrobiales|f__Thermomicrobiaceae|g__Thermomicrobium|s__Thermomicrobium_roseum	0	1	4	1	0	0	1	1	4	5	0	6	4	0	0	0	1	0	0	2	0	0	0	1	0	2	0	0	1	0	0	0	0	0	0	0	0	0	0	0
Desulfurispirillum_indicum	d__Bacteria|p__Chrysiogenetes|c__Chrysiogenetes|o__Chrysiogenales|f__Chrysiogenaceae|g__Desulfurispirillum|s__Desulfurispirillum_indicum	19	0	14	9	7	3	14	3	0	14	5	16	6	9	10	12	31	5	5	14	19	57	3	11	5	10	11	7	19	8	0	11	12	33	2	12	7	8	14	38
Candidatus_Cloacimonas_acidaminovorans	d__Bacteria|p__Cloacimonetes|g__Candidatus_Cloacimonas|s__Candidatus_Cloacimonas_acidaminovorans	0	1	0	7	0	0	0	0	1	1	0	2	1	0	1	0	3	0	1	0	0	0	0	0	0	0	1	1	6	0	1	2	2	0	0	1	4	2	0	0
Gloeobacter_kilaueensis	d__Bacteria|p__Cyanobacteria|c__Gloeobacteria|o__Gloeobacterales|g__Gloeobacter|s__Gloeobacter_kilaueensis	3	1	0	1	5	0	2	0	0	0	6	8	8	0	1	3	4	0	2	4	1	0	0	1	0	2	11	1	3	2	8	2	4	2	0	4	3	0	1	1
Gloeobacter_violaceus	d__Bacteria|p__Cyanobacteria|c__Gloeobacteria|o__Gloeobacterales|g__Gloeobacter|s__Gloeobacter_violaceus	21	2	6	12	5	4	13	3	1	10	2	5	3	5	11	4	19	3	7	20	7	24	2	19	5	16	6	11	28	9	4	3	3	19	8	10	0	17	22	12
Acaryochloris_marina	d__Bacteria|p__Cyanobacteria|o__Chroococcales|g__Acaryochloris|s__Acaryochloris_marina	0	0	0	0	116	0	0	0	0	3	0	0	0	0	0	0	0	0	1	0	0	1	0	2	0	5	1	0	5	0	81	6	91	0	74	25	0	0	0	0
Candidatus_Atelocyanobacterium_thalassa	d__Bacteria|p__Cyanobacteria|o__Chroococcales|g__Candidatus_Atelocyanobacterium|s__Candidatus_Atelocyanobacterium_thalassa	0	0	1	0	0	1	0	0	0	0	0	0	1	0	0	0	0	1	0	0	0	0	1	0	0	0	0	0	0	0	0	0	0	0	0	0	0	0	0	0
Chamaesiphon_minutus	d__Bacteria|p__Cyanobacteria|o__Chroococcales|g__Chamaesiphon|s__Chamaesiphon_minutus	1	0	0	0	4	0	0	0	0	1	0	10	0	0	1	0	1	0	0	0	0	0	1	0	0	0	1	0	1	0	0	1	0	0	0	0	0	1	0	0
Cyanobacterium_aponinum	d__Bacteria|p__Cyanobacteria|o__Chroococcales|g__Cyanobacterium|s__Cyanobacterium_aponinum	2	3	2	1	0	6	8	4	2	0	9	2	0	0	0	0	1	3	0	0	0	0	6	5	0	2	0	3	1	0	5	0	0	0	2	7	1	0	1	0
Cyanobacterium_stanieri	d__Bacteria|p__Cyanobacteria|o__Chroococcales|g__Cyanobacterium|s__Cyanobacterium_stanieri	3	10	14	0	1	2	1	1	0	0	0	8	1	1	0	3	2	0	1	0	3	0	5	6	2	0	9	1	1	1	7	4	0	0	3	8	2	3	2	1
Cyanobium_gracile	d__Bacteria|p__Cyanobacteria|o__Chroococcales|g__Cyanobium|s__Cyanobium_gracile	14	5	4	8	3	5	12	2	2	26	1	22	7	5	17	3	12	3	4	2	6	16	3	16	5	15	7	3	31	4	15	16	7	12	5	9	4	8	14	3
Cyanothece_sp._ATCC_51142	d__Bacteria|p__Cyanobacteria|o__Chroococcales|g__Cyanothece|s__Cyanothece_sp._ATCC_51142	0	0	0	0	0	0	0	2	0	0	0	0	0	0	0	0	0	0	2	0	0	0	0	0	0	1	3	1	14	0	0	2	0	0	0	0	0	0	0	0
Cyanothece_sp._PCC_7424	d__Bacteria|p__Cyanobacteria|o__Chroococcales|g__Cyanothece|s__Cyanothece_sp._PCC_7424	0	0	0	0	0	0	0	0	0	0	0	0	0	0	0	0	0	0	0	0	0	0	0	0	0	0	0	0	0	1	0	0	0	0	0	0	0	0	0	0
Cyanothece_sp._PCC_7425	d__Bacteria|p__Cyanobacteria|o__Chroococcales|g__Cyanothece|s__Cyanothece_sp._PCC_7425	0	1	1	1	2	0	2	0	0	0	1	2	1	0	0	0	10	2	0	0	0	0	0	6	0	1	0	3	0	0	0	19	0	2	2	1	0	0	0	1
Cyanothece_sp._PCC_7822	d__Bacteria|p__Cyanobacteria|o__Chroococcales|g__Cyanothece|s__Cyanothece_sp._PCC_7822	0	0	0	0	0	0	0	0	0	0	1	0	0	0	0	0	0	0	0	0	0	0	0	0	0	0	2	0	0	2	0	0	0	0	0	0	0	0	0	0
Cyanothece_sp._PCC_8801	d__Bacteria|p__Cyanobacteria|o__Chroococcales|g__Cyanothece|s__Cyanothece_sp._PCC_8801	0	0	0	0	0	0	0	0	0	0	0	0	0	0	0	0	0	0	0	0	0	0	0	0	0	0	0	1	0	0	0	0	0	0	0	0	0	0	0	0
Cyanothece_sp._PCC_8802	d__Bacteria|p__Cyanobacteria|o__Chroococcales|g__Cyanothece|s__Cyanothece_sp._PCC_8802	0	0	0	0	0	0	0	0	0	1	0	0	0	0	0	0	0	0	0	0	0	0	0	0	0	0	0	0	0	0	0	0	0	0	0	0	0	0	0	1
Dactylococcopsis_salina	d__Bacteria|p__Cyanobacteria|o__Chroococcales|g__Dactylococcopsis|s__Dactylococcopsis_salina	0	0	0	0	0	0	0	0	1	0	0	0	1	0	18	0	0	0	0	0	1	0	0	0	0	0	0	2	3	0	0	0	0	0	0	0	0	0	0	0
Gloeocapsa_sp._PCC_7428	d__Bacteria|p__Cyanobacteria|o__Chroococcales|g__Gloeocapsa|s__Gloeocapsa_sp._PCC_7428	0	11	0	0	0	0	7	0	0	33	0	30	0	23	0	61	3	0	0	0	4	0	40	1	0	3	0	0	1	0	0	3	0	0	0	0	0	4	0	4
Halothece_sp._PCC_7418	d__Bacteria|p__Cyanobacteria|o__Chroococcales|g__Halothece|s__Halothece_sp._PCC_7418	0	0	0	0	0	0	0	0	0	0	0	0	0	0	0	0	0	0	0	0	0	0	0	0	0	2	0	0	0	0	0	0	0	0	0	0	0	0	0	0
Microcystis_aeruginosa	d__Bacteria|p__Cyanobacteria|o__Chroococcales|g__Microcystis|s__Microcystis_aeruginosa	0	0	0	0	0	0	0	0	0	0	0	0	0	1	0	0	0	0	0	0	5	1	0	2	0	0	0	0	0	1	0	0	0	0	5	6	0	0	0	0
Synechococcus_elongatus	d__Bacteria|p__Cyanobacteria|o__Chroococcales|g__Synechococcus|s__Synechococcus_elongatus	2	2	1	0	0	3	0	0	0	2	0	3	0	0	1	0	1	0	1	0	0	1	2	0	1	0	0	1	1	0	0	3	0	0	0	3	1	2	1	0
Synechococcus_sp._CC9605	d__Bacteria|p__Cyanobacteria|o__Chroococcales|g__Synechococcus|s__Synechococcus_sp._CC9605	2	1	2	5	0	0	0	8	6	11	1	20	2	0	5	3	3	8	3	11	1	7	0	2	12	11	5	3	1	5	1	1	2	4	1	1	0	4	4	2
Synechococcus_sp._CC9902	d__Bacteria|p__Cyanobacteria|o__Chroococcales|g__Synechococcus|s__Synechococcus_sp._CC9902	0	0	0	0	0	0	0	0	0	1	0	0	0	0	1	0	0	0	0	0	0	0	0	1	0	0	0	0	0	0	0	0	0	0	0	0	0	0	0	0
Synechococcus_sp._JA-2-3B'a(2-13)	d__Bacteria|p__Cyanobacteria|o__Chroococcales|g__Synechococcus|s__Synechococcus_sp._JA-2-3B'a(2-13)	7	1	0	0	3	0	4	0	0	8	0	3	4	1	4	14	10	0	0	4	1	12	1	5	1	1	0	7	6	0	1	0	1	5	0	1	0	6	2	7
Synechococcus_sp._JA-3-3Ab	d__Bacteria|p__Cyanobacteria|o__Chroococcales|g__Synechococcus|s__Synechococcus_sp._JA-3-3Ab	17	1	0	2	5	0	8	0	0	10	0	8	2	8	2	4	8	0	1	27	0	7	0	1	0	2	2	4	9	0	5	0	3	4	2	6	4	6	16	7
Synechococcus_sp._PCC_6312	d__Bacteria|p__Cyanobacteria|o__Chroococcales|g__Synechococcus|s__Synechococcus_sp._PCC_6312	0	1	0	0	0	0	1	0	0	0	0	1	0	1	0	0	3	0	0	0	0	0	1	0	0	0	0	0	0	1	0	0	0	2	1	0	1	0	0	1
Synechococcus_sp._PCC_7002	d__Bacteria|p__Cyanobacteria|o__Chroococcales|g__Synechococcus|s__Synechococcus_sp._PCC_7002	0	0	0	1	5	0	0	0	0	6	1	0	1	2	0	2	3	0	3	0	0	0	0	0	2	0	3	1	10	0	0	0	0	2	1	0	0	1	0	0
Synechococcus_sp._PCC_7502	d__Bacteria|p__Cyanobacteria|o__Chroococcales|g__Synechococcus|s__Synechococcus_sp._PCC_7502	1	5	0	0	1	0	0	0	0	0	0	0	1	1	0	0	1	0	0	0	6	1	0	5	1	12	0	0	5	4	6	0	0	0	3	8	0	0	0	0
Synechococcus_sp._RCC307	d__Bacteria|p__Cyanobacteria|o__Chroococcales|g__Synechococcus|s__Synechococcus_sp._RCC307	10	3	8	16	1	1	9	0	0	17	4	13	5	3	9	26	7	0	2	3	7	8	0	9	5	9	2	7	22	1	4	3	4	3	9	15	0	7	3	2
Synechococcus_sp._WH_7803	d__Bacteria|p__Cyanobacteria|o__Chroococcales|g__Synechococcus|s__Synechococcus_sp._WH_7803	5	0	0	6	0	0	0	0	0	3	1	1	0	0	0	0	4	0	0	0	1	1	0	6	0	4	0	8	15	0	0	1	0	0	1	0	0	6	0	1
Synechococcus_sp._WH_8102	d__Bacteria|p__Cyanobacteria|o__Chroococcales|g__Synechococcus|s__Synechococcus_sp._WH_8102	1	1	1	1	1	0	2	8	1	0	0	8	7	3	0	7	1	4	3	2	4	3	3	5	5	0	1	1	2	0	4	1	2	0	4	6	2	3	2	1
Synechocystis_sp._PCC_6803	d__Bacteria|p__Cyanobacteria|o__Chroococcales|g__Synechocystis|s__Synechocystis_sp._PCC_6803	0	2	1	0	0	1	0	0	0	0	0	0	3	1	0	0	0	0	0	0	0	0	0	30	3	2	0	6	0	1	1	20	1	0	0	1	0	1	0	0
Thermosynechococcus_elongatus	d__Bacteria|p__Cyanobacteria|o__Chroococcales|g__Thermosynechococcus|s__Thermosynechococcus_elongatus	0	0	0	2	0	0	0	0	1	0	0	0	0	0	2	0	0	0	0	0	0	3	0	0	0	2	0	0	2	0	0	1	0	0	0	0	0	2	0	0
Thermosynechococcus_sp._NK55a	d__Bacteria|p__Cyanobacteria|o__Chroococcales|g__Thermosynechococcus|s__Thermosynechococcus_sp._NK55a	0	0	0	1	0	0	0	0	0	0	0	0	0	0	0	0	0	0	0	0	0	0	0	0	0	0	0	0	0	0	0	0	0	0	0	0	0	0	0	0
Anabaena_cylindrica	d__Bacteria|p__Cyanobacteria|o__Nostocales|f__Nostocaceae|g__Anabaena|s__Anabaena_cylindrica	4	1	3	0	0	0	1	0	1	0	6	0	5	4	0	0	4	0	2	0	0	1	2	0	1	0	2	1	0	2	1	0	4	1	0	1	10	1	2	0
Anabaena_sp._90	d__Bacteria|p__Cyanobacteria|o__Nostocales|f__Nostocaceae|g__Anabaena|s__Anabaena_sp._90	4	1	7	1	0	7	1	18	11	2	5	2	21	2	1	4	0	3	1	1	1	4	5	3	1	5	3	6	2	6	0	0	1	2	0	1	0	0	0	0
Anabaena_variabilis	d__Bacteria|p__Cyanobacteria|o__Nostocales|f__Nostocaceae|g__Anabaena|s__Anabaena_variabilis	2	0	0	0	0	0	1	0	0	0	0	0	0	0	0	0	0	0	0	2	1	1	1	0	0	1	0	0	0	0	0	1	0	0	0	0	0	0	0	0
Cylindrospermum_stagnale	d__Bacteria|p__Cyanobacteria|o__Nostocales|f__Nostocaceae|g__Cylindrospermum|s__Cylindrospermum_stagnale	4	0	8	5	0	0	37	11	1	6	0	0	4	4	2	12	2	24	48	11	0	3	5	14	10	0	7	1	7	3	0	2	1	6	1	0	1	1	8	1
Nostoc_punctiforme	d__Bacteria|p__Cyanobacteria|o__Nostocales|f__Nostocaceae|g__Nostoc|s__Nostoc_punctiforme	1	0	0	2	1	2	0	0	0	1	1	1	0	0	0	0	1	2	1	0	0	1	1	2	4	1	2	0	4	1	1	2	1	1	4	0	0	1	0	0
Nostoc_sp._PCC_7107	d__Bacteria|p__Cyanobacteria|o__Nostocales|f__Nostocaceae|g__Nostoc|s__Nostoc_sp._PCC_7107	0	0	0	0	0	0	0	0	0	0	0	1	0	0	0	0	0	1	0	0	0	0	0	7	0	0	0	0	0	0	0	0	0	0	0	0	0	0	0	0
Nostoc_sp._PCC_7120	d__Bacteria|p__Cyanobacteria|o__Nostocales|f__Nostocaceae|g__Nostoc|s__Nostoc_sp._PCC_7120	1	4	0	0	0	0	1	0	0	0	0	4	0	0	0	0	1	0	0	1	0	2	0	0	2	1	0	0	4	0	1	0	1	1	0	1	0	0	1	0
Nostoc_sp._PCC_7524	d__Bacteria|p__Cyanobacteria|o__Nostocales|f__Nostocaceae|g__Nostoc|s__Nostoc_sp._PCC_7524	0	0	0	0	0	0	0	0	0	0	0	0	0	0	0	0	0	0	0	0	0	0	1	0	1	0	0	2	0	0	0	0	0	0	0	0	0	0	1	0
Trichormus_azollae	d__Bacteria|p__Cyanobacteria|o__Nostocales|f__Nostocaceae|g__Trichormus|s__Trichormus_azollae	3	2	0	1	1	1	12	0	0	4	0	1	2	0	1	0	3	0	0	0	1	3	0	1	4	0	0	24	2	0	1	1	0	3	2	0	0	1	3	2
Calothrix_parietina	d__Bacteria|p__Cyanobacteria|o__Nostocales|f__Rivulariaceae|g__Calothrix|s__Calothrix_parietina	1	0	1	0	0	0	1	0	0	1	0	0	0	0	0	0	0	0	0	0	0	1	0	1	0	0	2	3	0	0	0	0	0	0	4	0	0	1	0	0
Calothrix_sp._PCC_7507	d__Bacteria|p__Cyanobacteria|o__Nostocales|f__Rivulariaceae|g__Calothrix|s__Calothrix_sp._PCC_7507	0	0	0	0	0	0	0	0	0	0	0	0	0	0	0	4	1	0	0	0	2	0	0	0	0	0	1	3	2	0	0	0	0	0	3	0	0	0	5	2
Rivularia_sp._PCC_7116	d__Bacteria|p__Cyanobacteria|o__Nostocales|f__Rivulariaceae|g__Rivularia|s__Rivularia_sp._PCC_7116	0	0	0	1	0	1	1	4	0	0	0	0	0	0	0	3	0	2	7	0	5	1	0	2	1	1	2	1	4	2	1	0	0	0	4	0	0	1	1	0
Arthrospira_platensis	d__Bacteria|p__Cyanobacteria|o__Oscillatoriales|g__Arthrospira|s__Arthrospira_platensis	1	0	0	0	0	4	0	0	0	0	1	0	0	0	0	0	1	0	0	0	2	0	1	0	0	1	1	0	0	0	2	0	0	1	0	1	0	0	0	1
Crinalium_epipsammum	d__Bacteria|p__Cyanobacteria|o__Oscillatoriales|g__Crinalium|s__Crinalium_epipsammum	0	0	0	0	0	0	0	0	0	3	0	0	0	0	0	0	1	0	0	0	1	0	0	0	0	0	1	0	3	0	0	0	0	0	0	0	0	0	0	1
Geitlerinema_sp._PCC_7407	d__Bacteria|p__Cyanobacteria|o__Oscillatoriales|g__Geitlerinema|s__Geitlerinema_sp._PCC_7407	2	2	0	11	4	0	6	0	1	10	8	11	8	9	7	12	17	5	2	49	2	10	3	12	5	1	0	5	5	2	9	4	4	36	2	6	2	15	1	5
Leptolyngbya_sp._PCC_7376	d__Bacteria|p__Cyanobacteria|o__Oscillatoriales|g__Leptolyngbya|s__Leptolyngbya_sp._PCC_7376	2	1	0	3	1	0	8	0	0	3	0	1	0	2	0	1	0	2	0	0	1	0	0	2	0	0	0	2	4	0	0	0	9	0	4	2	0	0	3	10
Microcoleus_sp._PCC_7113	d__Bacteria|p__Cyanobacteria|o__Oscillatoriales|g__Microcoleus|s__Microcoleus_sp._PCC_7113	0	0	0	0	0	0	0	0	0	0	1	0	0	0	0	0	0	0	1	0	0	0	0	0	0	0	1	0	0	0	0	1	0	0	0	1	0	0	0	0
Oscillatoria_acuminata	d__Bacteria|p__Cyanobacteria|o__Oscillatoriales|g__Oscillatoria|s__Oscillatoria_acuminata	0	0	0	0	0	0	1	0	0	0	0	0	0	0	18	0	0	1	0	0	0	0	0	0	0	0	0	0	5	0	0	0	0	2	0	0	0	0	2	0
Oscillatoria_nigro-viridis	d__Bacteria|p__Cyanobacteria|o__Oscillatoriales|g__Oscillatoria|s__Oscillatoria_nigro-viridis	5	2	1	1	1	3	0	6	1	1	0	2	5	0	3	0	1	2	0	2	1	0	0	4	0	1	0	2	0	0	1	0	0	1	0	0	1	2	1	0
Pseudanabaena_sp._PCC_7367	d__Bacteria|p__Cyanobacteria|o__Oscillatoriales|g__Pseudanabaena|s__Pseudanabaena_sp._PCC_7367	2	1	1	1	2	0	3	0	0	0	0	0	0	0	0	1	1	0	0	0	0	0	0	1	0	0	1	0	0	2	0	0	0	0	0	1	2	0	0	0
Trichodesmium_erythraeum	d__Bacteria|p__Cyanobacteria|o__Oscillatoriales|g__Trichodesmium|s__Trichodesmium_erythraeum	1	0	0	0	0	0	0	0	0	0	0	0	0	0	1	1	1	1	0	0	6	0	0	1	0	2	1	0	0	30	0	1	0	0	0	0	0	0	0	0
Chroococcidiopsis_thermalis	d__Bacteria|p__Cyanobacteria|o__Pleurocapsales|g__Chroococcidiopsis|s__Chroococcidiopsis_thermalis	0	1	0	2	0	0	0	1	1	1	0	1	0	0	1	1	1	0	0	0	0	1	2	0	1	0	0	1	0	0	0	0	0	2	0	0	2	1	0	1
Pleurocapsa_minor	d__Bacteria|p__Cyanobacteria|o__Pleurocapsales|g__Pleurocapsa|s__Pleurocapsa_minor	0	0	0	0	0	0	0	1	0	0	0	0	0	0	0	0	0	0	0	0	1	0	0	0	0	0	0	0	0	0	0	0	0	0	0	0	0	0	0	0
Stanieria_cyanosphaera	d__Bacteria|p__Cyanobacteria|o__Pleurocapsales|g__Stanieria|s__Stanieria_cyanosphaera	3	0	1	0	0	0	0	0	0	0	0	3	0	0	0	0	0	0	0	0	0	0	0	0	0	0	0	0	0	0	1	0	1	0	0	0	0	0	0	0
Prochlorococcus_marinus	d__Bacteria|p__Cyanobacteria|o__Prochlorales|f__Prochlorococcaceae|g__Prochlorococcus|s__Prochlorococcus_marinus	4	1	0	3	1	2	4	3	2	5	0	5	3	1	0	2	47	1	1	1	6	2	1	6	2	7	2	7	27	1	7	0	14	5	0	2	5	6	2	17
Calditerrivibrio_nitroreducens	d__Bacteria|p__Deferribacteres|c__Deferribacteres|o__Deferribacterales|f__Deferribacteraceae|g__Calditerrivibrio|s__Calditerrivibrio_nitroreducens	11	10	0	12	0	10	15	2	1	15	10	18	0	20	9	37	24	7	1	1	8	6	30	9	12	5	38	2	3	3	23	64	7	20	58	4	35	1	1	24
Deferribacter_desulfuricans	d__Bacteria|p__Deferribacteres|c__Deferribacteres|o__Deferribacterales|f__Deferribacteraceae|g__Deferribacter|s__Deferribacter_desulfuricans	2	0	0	3	0	0	0	0	0	1	0	5	1	0	1	0	0	0	0	2	0	0	0	0	0	1	0	2	7	0	1	0	1	0	0	0	0	0	0	0
Denitrovibrio_acetiphilus	d__Bacteria|p__Deferribacteres|c__Deferribacteres|o__Deferribacterales|f__Deferribacteraceae|g__Denitrovibrio|s__Denitrovibrio_acetiphilus	19	3	0	26	8	0	1	8	0	2	1	27	1	10	43	11	13	3	2	12	4	37	2	26	30	2	5	10	11	8	9	8	7	41	11	3	66	0	14	2
Flexistipes_sinusarabici	d__Bacteria|p__Deferribacteres|c__Deferribacteres|o__Deferribacterales|f__Deferribacteraceae|g__Flexistipes|s__Flexistipes_sinusarabici	0	1	1	0	0	1	0	0	0	3	0	1	0	0	0	0	1	0	0	0	1	0	0	0	1	0	0	53	0	0	8	0	0	0	0	0	0	1	0	0
Deinococcus_deserti	d__Bacteria|p__Deinococcus-Thermus|c__Deinococci|o__Deinococcales|f__Deinococcaceae|g__Deinococcus|s__Deinococcus_deserti	44	3	4	13	3	1	13	6	0	17	7	19	4	21	15	30	20	1	0	20	2	25	8	7	19	11	3	31	42	0	5	7	8	13	5	9	1	17	13	7
Deinococcus_geothermalis	d__Bacteria|p__Deinococcus-Thermus|c__Deinococci|o__Deinococcales|f__Deinococcaceae|g__Deinococcus|s__Deinococcus_geothermalis	12	0	0	4	2	1	3	0	0	9	1	1	0	1	6	4	5	0	0	2	1	8	1	8	1	5	1	3	6	0	6	4	1	8	0	3	0	0	6	22
Deinococcus_gobiensis	d__Bacteria|p__Deinococcus-Thermus|c__Deinococci|o__Deinococcales|f__Deinococcaceae|g__Deinococcus|s__Deinococcus_gobiensis	6	3	0	5	2	0	4	0	0	4	0	5	1	3	3	4	3	0	0	40	2	2	1	0	4	7	1	2	5	0	2	1	4	2	2	3	2	4	4	0
Deinococcus_maricopensis	d__Bacteria|p__Deinococcus-Thermus|c__Deinococci|o__Deinococcales|f__Deinococcaceae|g__Deinococcus|s__Deinococcus_maricopensis	4	3	0	4	1	0	1	3	0	2	0	3	9	3	2	1	2	6	1	2	3	2	0	1	12	12	0	2	1	6	4	3	3	13	1	1	0	4	4	0
Deinococcus_peraridilitoris	d__Bacteria|p__Deinococcus-Thermus|c__Deinococci|o__Deinococcales|f__Deinococcaceae|g__Deinococcus|s__Deinococcus_peraridilitoris	5	0	0	1	1	0	1	0	0	3	1	0	0	0	2	2	1	4	0	1	2	0	0	6	0	5	1	4	6	1	3	2	1	10	0	7	0	3	2	8
Deinococcus_proteolyticus	d__Bacteria|p__Deinococcus-Thermus|c__Deinococci|o__Deinococcales|f__Deinococcaceae|g__Deinococcus|s__Deinococcus_proteolyticus	31	7	1	7	5	19	4	0	0	17	1	13	6	20	4	5	28	3	0	40	12	26	14	23	6	15	5	3	18	10	6	6	9	34	10	20	4	31	2	47
Deinococcus_radiodurans	d__Bacteria|p__Deinococcus-Thermus|c__Deinococci|o__Deinococcales|f__Deinococcaceae|g__Deinococcus|s__Deinococcus_radiodurans	6	2	0	16	0	0	2	1	0	5	0	5	2	9	1	4	22	0	3	29	1	10	0	9	4	5	1	17	44	2	5	3	2	14	1	5	1	8	2	0
Truepera_radiovictrix	d__Bacteria|p__Deinococcus-Thermus|c__Deinococci|o__Deinococcales|f__Trueperaceae|g__Truepera|s__Truepera_radiovictrix	20	4	1	3	0	0	13	5	0	28	1	62	8	8	21	5	12	0	1	15	3	13	5	9	12	16	1	18	23	1	2	6	14	4	1	4	0	5	6	5
Marinithermus_hydrothermalis	d__Bacteria|p__Deinococcus-Thermus|c__Deinococci|o__Thermales|f__Thermaceae|g__Marinithermus|s__Marinithermus_hydrothermalis	3	0	1	0	0	0	1	0	0	14	0	6	2	0	18	0	8	0	0	0	3	3	0	1	3	3	2	3	7	1	2	2	2	10	3	2	0	1	0	2
Meiothermus_ruber	d__Bacteria|p__Deinococcus-Thermus|c__Deinococci|o__Thermales|f__Thermaceae|g__Meiothermus|s__Meiothermus_ruber	1	0	2	2	2	1	11	1	0	9	1	3	7	1	3	4	4	3	8	5	0	4	4	3	0	3	4	3	8	4	3	1	0	2	5	5	0	2	0	11
Meiothermus_silvanus	d__Bacteria|p__Deinococcus-Thermus|c__Deinococci|o__Thermales|f__Thermaceae|g__Meiothermus|s__Meiothermus_silvanus	11	1	2	1	1	7	1	0	1	4	3	3	6	2	1	2	7	1	0	1	3	8	4	5	2	5	1	11	5	1	0	2	5	4	1	7	10	8	2	3
Oceanithermus_profundus	d__Bacteria|p__Deinococcus-Thermus|c__Deinococci|o__Thermales|f__Thermaceae|g__Oceanithermus|s__Oceanithermus_profundus	7	5	2	5	2	0	13	0	0	12	0	33	2	15	23	6	5	1	6	43	2	11	3	4	8	10	2	5	15	4	10	4	4	4	3	2	2	7	2	1
Thermus_oshimai	d__Bacteria|p__Deinococcus-Thermus|c__Deinococci|o__Thermales|f__Thermaceae|g__Thermus|s__Thermus_oshimai	2	0	0	3	0	0	2	0	1	2	1	3	0	4	2	3	8	0	0	15	0	5	0	2	0	0	0	0	0	1	2	0	0	6	2	3	2	6	0	0
Thermus_scotoductus	d__Bacteria|p__Deinococcus-Thermus|c__Deinococci|o__Thermales|f__Thermaceae|g__Thermus|s__Thermus_scotoductus	1	1	1	2	0	7	5	1	2	7	2	3	3	2	2	2	13	1	3	1	4	6	1	5	1	3	3	0	10	0	5	0	3	10	1	3	2	3	11	6
Thermus_sp._CCB_US3_UF1	d__Bacteria|p__Deinococcus-Thermus|c__Deinococci|o__Thermales|f__Thermaceae|g__Thermus|s__Thermus_sp._CCB_US3_UF1	12	0	1	4	1	0	2	0	0	3	0	6	2	7	0	2	1	2	3	16	0	3	1	0	3	5	2	2	2	3	0	0	0	5	2	5	2	4	4	1
Thermus_thermophilus	d__Bacteria|p__Deinococcus-Thermus|c__Deinococci|o__Thermales|f__Thermaceae|g__Thermus|s__Thermus_thermophilus	1	8	1	1	3	1	0	0	1	2	1	0	8	2	2	2	7	2	4	6	1	2	4	1	4	1	0	2	3	3	3	4	2	1	1	5	2	2	0	0
Dictyoglomus_thermophilum	d__Bacteria|p__Dictyoglomi|c__Dictyoglomia|o__Dictyoglomales|f__Dictyoglomaceae|g__Dictyoglomus|s__Dictyoglomus_thermophilum	2	1	2	0	0	0	2	1	0	2	2	1	1	1	0	0	9	0	0	1	1	0	5	1	0	2	3	1	11	2	0	0	0	1	0	0	2	1	1	1
Dictyoglomus_turgidum	d__Bacteria|p__Dictyoglomi|c__Dictyoglomia|o__Dictyoglomales|f__Dictyoglomaceae|g__Dictyoglomus|s__Dictyoglomus_turgidum	7	1	1	17	0	0	2	2	4	3	15	6	0	1	0	1	1	6	4	1	0	3	1	3	4	2	2	0	1	3	0	0	2	5	0	0	0	1	1	3
Elusimicrobium_minutum	d__Bacteria|p__Elusimicrobia|c__Elusimicrobia|o__Elusimicrobiales|f__Elusimicrobiaceae|g__Elusimicrobium|s__Elusimicrobium_minutum	2	0	1	2	3	3	0	2	0	0	0	0	3	0	0	0	0	0	3	1	0	0	1	3	0	0	0	1	0	1	0	0	1	2	0	0	0	1	0	2
uncultured_Termite_group_1_bacterium	d__Bacteria|p__Elusimicrobia|s__uncultured_Termite_group_1_bacterium	0	2	0	1	0	0	0	0	0	1	0	0	0	4	1	0	2	0	0	0	0	1	0	0	1	2	0	0	3	0	0	0	0	0	0	0	0	0	0	13
Fibrobacter_succinogenes	d__Bacteria|p__Fibrobacteres|c__Fibrobacteria|o__Fibrobacterales|f__Fibrobacteraceae|g__Fibrobacter|s__Fibrobacter_succinogenes	53	18	3	14	25	2	12	0	0	17	2	10	30	8	25	6	16	5	13	10	3	14	5	21	7	55	27	31	20	7	14	21	13	27	12	10	3	24	13	13
Alicyclobacillus_acidocaldarius	d__Bacteria|p__Firmicutes|c__Bacilli|o__Bacillales|f__Alicyclobacillaceae|g__Alicyclobacillus|s__Alicyclobacillus_acidocaldarius	20	1	2	6	2	1	12	2	3	5	5	55	4	7	15	4	13	5	3	8	13	4	1	11	7	18	13	18	16	2	21	3	6	3	10	10	8	11	2	12
Kyrpidia_tusciae	d__Bacteria|p__Firmicutes|c__Bacilli|o__Bacillales|f__Alicyclobacillaceae|g__Kyrpidia|s__Kyrpidia_tusciae	6	5	5	6	8	3	13	6	4	27	7	23	6	3	3	19	27	6	4	19	8	18	5	13	7	6	14	8	20	7	1	6	7	30	10	13	1	7	11	13
Amphibacillus_xylanus	d__Bacteria|p__Firmicutes|c__Bacilli|o__Bacillales|f__Bacillaceae|g__Amphibacillus|s__Amphibacillus_xylanus	4	1	6	6	119	7	4	5	1	1	40	5	8	3	7	0	9	4	3	2	0	0	1	0	0	47	3	1	13	4	2	1	1	2	1	9	2	2	3	9
Anoxybacillus_flavithermus	d__Bacteria|p__Firmicutes|c__Bacilli|o__Bacillales|f__Bacillaceae|g__Anoxybacillus|s__Anoxybacillus_flavithermus	8	1	1	1	0	1	0	1	2	3	3	7	3	1	0	1	0	6	2	2	0	1	1	0	0	1	0	6	3	1	0	0	0	2	1	2	4	4	0	1
Bacillus_amyloliquefaciens	d__Bacteria|p__Firmicutes|c__Bacilli|o__Bacillales|f__Bacillaceae|g__Bacillus|s__Bacillus_amyloliquefaciens	8	20	0	0	14	8	4	1	5	2	2	3	1	2	7	5	2	6	4	19	8	14	1	5	6	5	4	7	2	3	1	0	9	6	11	6	9	5	5	3
Bacillus_anthracis	d__Bacteria|p__Firmicutes|c__Bacilli|o__Bacillales|f__Bacillaceae|g__Bacillus|s__Bacillus_anthracis	0	0	0	0	0	0	0	0	0	0	0	0	0	0	0	0	0	0	0	0	0	0	0	0	0	0	0	0	0	0	0	0	0	1	0	0	0	0	0	0
Bacillus_atrophaeus	d__Bacteria|p__Firmicutes|c__Bacilli|o__Bacillales|f__Bacillaceae|g__Bacillus|s__Bacillus_atrophaeus	7	0	0	0	0	0	7	0	0	30	2	2	2	27	0	1	2	0	4	5	1	14	44	1	1	0	4	1	11	1	2	1	0	22	3	2	9	16	2	16
Bacillus_cellulosilyticus	d__Bacteria|p__Firmicutes|c__Bacilli|o__Bacillales|f__Bacillaceae|g__Bacillus|s__Bacillus_cellulosilyticus	4	1	0	1	1	0	15	0	1	1	1	0	1	0	0	0	6	0	0	1	0	3	0	0	1	3	2	1	1	0	3	1	6	1	5	3	0	1	7	1
Bacillus_cereus	d__Bacteria|p__Firmicutes|c__Bacilli|o__Bacillales|f__Bacillaceae|g__Bacillus|s__Bacillus_cereus	7	11	5	2	7	6	4	0	0	3	30	9	1	0	0	10	2	1	2	1	1	3	4	0	2	7	6	7	3	0	0	2	12	20	2	22	5	0	4	5
Bacillus_clausii	d__Bacteria|p__Firmicutes|c__Bacilli|o__Bacillales|f__Bacillaceae|g__Bacillus|s__Bacillus_clausii	0	0	0	0	1	0	0	0	1	0	0	0	0	1	0	1	0	0	0	0	0	0	0	0	0	1	0	0	2	0	0	0	0	0	1	1	2	0	0	0
Bacillus_coagulans	d__Bacteria|p__Firmicutes|c__Bacilli|o__Bacillales|f__Bacillaceae|g__Bacillus|s__Bacillus_coagulans	5	3	16	5	85	5	5	6	3	9	2	38	3	8	1	1	12	15	10	3	32	5	8	9	7	63	11	4	3	4	92	50	97	6	37	42	17	91	3	2
Bacillus_cytotoxicus	d__Bacteria|p__Firmicutes|c__Bacilli|o__Bacillales|f__Bacillaceae|g__Bacillus|s__Bacillus_cytotoxicus	0	2	2	2	1	2	1	1	1	0	2	0	2	2	0	4	4	3	0	2	4	0	2	0	1	0	0	2	0	1	7	1	0	1	0	0	5	2	1	1
Bacillus_halodurans	d__Bacteria|p__Firmicutes|c__Bacilli|o__Bacillales|f__Bacillaceae|g__Bacillus|s__Bacillus_halodurans	0	0	1	0	0	0	0	0	0	0	0	0	1	0	0	0	0	0	0	0	3	0	1	1	0	1	0	3	0	0	1	0	1	0	0	1	0	4	0	0
Bacillus_infantis	d__Bacteria|p__Firmicutes|c__Bacilli|o__Bacillales|f__Bacillaceae|g__Bacillus|s__Bacillus_infantis	4	6	10	2	6	0	7	6	16	3	0	4	10	0	4	9	4	14	11	4	6	13	6	5	5	3	4	2	4	10	14	13	5	5	5	27	12	4	8	4
Bacillus_licheniformis	d__Bacteria|p__Firmicutes|c__Bacilli|o__Bacillales|f__Bacillaceae|g__Bacillus|s__Bacillus_licheniformis	18	9	16	18	14	27	19	0	0	41	4	39	2	34	32	5	9	2	1	1	3	29	5	15	49	3	4	5	13	13	16	3	10	35	7	3	68	5	13	20
Bacillus_megaterium	d__Bacteria|p__Firmicutes|c__Bacilli|o__Bacillales|f__Bacillaceae|g__Bacillus|s__Bacillus_megaterium	10	6	1	4	1	5	10	20	16	3	0	9	1	0	0	4	6	3	8	2	41	3	4	6	14	15	43	7	5	3	33	45	11	1	16	6	4	5	5	4
Bacillus_pseudofirmus	d__Bacteria|p__Firmicutes|c__Bacilli|o__Bacillales|f__Bacillaceae|g__Bacillus|s__Bacillus_pseudofirmus	0	2	3	5	0	0	2	5	1	7	0	5	0	0	0	10	9	3	4	2	3	3	1	1	4	5	1	1	11	2	0	0	0	2	1	1	3	5	3	3
Bacillus_pumilus	d__Bacteria|p__Firmicutes|c__Bacilli|o__Bacillales|f__Bacillaceae|g__Bacillus|s__Bacillus_pumilus	3	1	0	4	1	1	3	2	3	3	0	1	1	0	0	3	0	0	0	1	1	0	0	2	3	4	1	1	0	0	0	0	5	3	2	2	8	1	2	0
Bacillus_sp._1NLA3E	d__Bacteria|p__Firmicutes|c__Bacilli|o__Bacillales|f__Bacillaceae|g__Bacillus|s__Bacillus_sp._1NLA3E	6	3	7	1	1	7	1	0	0	3	0	1	0	1	3	1	10	0	1	0	3	4	3	8	0	1	5	4	2	2	1	6	2	3	1	1	6	2	2	6
Bacillus_sp._JS	d__Bacteria|p__Firmicutes|c__Bacilli|o__Bacillales|f__Bacillaceae|g__Bacillus|s__Bacillus_sp._JS	0	1	13	2	1	27	4	16	10	3	9	7	4	0	0	1	3	2	1	0	2	1	0	2	1	8	1	1	5	13	0	0	1	1	6	2	3	0	1	4
Bacillus_subtilis	d__Bacteria|p__Firmicutes|c__Bacilli|o__Bacillales|f__Bacillaceae|g__Bacillus|s__Bacillus_subtilis	7	13	12	6	8	0	6	19	7	4	1	14	22	5	1	2	34	12	3	6	8	11	16	16	7	8	4	6	11	3	2	15	11	15	5	1	26	8	9	33
Bacillus_thuringiensis	d__Bacteria|p__Firmicutes|c__Bacilli|o__Bacillales|f__Bacillaceae|g__Bacillus|s__Bacillus_thuringiensis	7	1	8	7	2	11	3	0	0	4	1	11	0	4	4	3	7	4	8	5	1	4	1	3	4	6	5	15	3	9	5	1	4	6	1	6	7	3	4	5
Bacillus_toyonensis	d__Bacteria|p__Firmicutes|c__Bacilli|o__Bacillales|f__Bacillaceae|g__Bacillus|s__Bacillus_toyonensis	0	0	0	0	0	0	0	0	0	0	0	0	0	0	0	0	0	0	0	0	0	0	0	0	0	0	5	0	0	0	0	0	0	0	0	0	0	0	0	0
Bacillus_weihenstephanensis	d__Bacteria|p__Firmicutes|c__Bacilli|o__Bacillales|f__Bacillaceae|g__Bacillus|s__Bacillus_weihenstephanensis	4	0	0	6	0	0	1	0	0	0	0	1	1	0	1	1	1	0	1	1	4	0	0	3	1	0	7	0	12	0	0	0	5	0	0	2	2	0	0	2
Geobacillus_kaustophilus	d__Bacteria|p__Firmicutes|c__Bacilli|o__Bacillales|f__Bacillaceae|g__Geobacillus|s__Geobacillus_kaustophilus	0	1	0	0	0	0	0	0	0	0	0	0	0	0	0	0	0	0	0	0	0	0	0	0	0	0	0	0	1	0	0	0	0	0	0	0	0	0	0	0
Geobacillus_sp._GHH01	d__Bacteria|p__Firmicutes|c__Bacilli|o__Bacillales|f__Bacillaceae|g__Geobacillus|s__Geobacillus_sp._GHH01	0	0	0	1	1	0	0	0	0	0	0	0	0	0	0	0	0	0	0	0	1	0	0	0	0	0	0	0	0	0	0	0	0	1	0	0	1	0	0	0
Geobacillus_sp._JF8	d__Bacteria|p__Firmicutes|c__Bacilli|o__Bacillales|f__Bacillaceae|g__Geobacillus|s__Geobacillus_sp._JF8	0	0	0	0	0	0	0	0	0	4	0	0	1	0	0	0	0	0	1	0	1	1	1	1	0	0	0	0	0	0	1	4	0	13	1	1	0	0	1	0
Geobacillus_sp._WCH70	d__Bacteria|p__Firmicutes|c__Bacilli|o__Bacillales|f__Bacillaceae|g__Geobacillus|s__Geobacillus_sp._WCH70	2	0	2	1	0	0	1	0	0	0	0	2	0	1	0	0	0	5	1	0	0	0	0	1	2	0	0	2	1	0	0	0	2	0	0	0	0	2	0	6
Geobacillus_sp._Y4.1MC1	d__Bacteria|p__Firmicutes|c__Bacilli|o__Bacillales|f__Bacillaceae|g__Geobacillus|s__Geobacillus_sp._Y4.1MC1	0	0	10	0	0	0	0	0	0	0	0	0	0	0	0	12	1	0	6	0	5	1	0	0	2	0	0	1	0	0	0	3	0	4	1	0	4	0	15	0
Geobacillus_thermodenitrificans	d__Bacteria|p__Firmicutes|c__Bacilli|o__Bacillales|f__Bacillaceae|g__Geobacillus|s__Geobacillus_thermodenitrificans	0	1	3	0	0	0	2	0	0	1	1	1	0	0	2	3	1	1	0	0	1	1	0	2	5	2	1	3	0	1	0	0	0	0	0	0	1	0	1	0
Geobacillus_thermoglucosidasius	d__Bacteria|p__Firmicutes|c__Bacilli|o__Bacillales|f__Bacillaceae|g__Geobacillus|s__Geobacillus_thermoglucosidasius	0	0	0	0	0	0	0	0	0	0	0	0	0	0	0	0	0	0	0	0	0	0	0	3	0	0	0	0	0	0	0	0	0	0	0	0	0	0	0	0
Geobacillus_thermoleovorans	d__Bacteria|p__Firmicutes|c__Bacilli|o__Bacillales|f__Bacillaceae|g__Geobacillus|s__Geobacillus_thermoleovorans	0	0	0	0	0	0	1	0	0	0	0	0	0	0	0	0	0	0	0	0	0	0	0	0	0	0	0	0	0	0	0	0	0	0	0	0	0	0	0	0
Halobacillus_halophilus	d__Bacteria|p__Firmicutes|c__Bacilli|o__Bacillales|f__Bacillaceae|g__Halobacillus|s__Halobacillus_halophilus	0	0	1	0	0	0	0	0	0	0	0	0	0	0	0	1	0	1	0	1	2	1	0	1	0	0	0	0	0	0	0	0	0	0	0	0	0	1	2	0
Lysinibacillus_sphaericus	d__Bacteria|p__Firmicutes|c__Bacilli|o__Bacillales|f__Bacillaceae|g__Lysinibacillus|s__Lysinibacillus_sphaericus	4	6	6	8	0	6	5	0	0	0	38	6	2	1	3	11	13	1	0	1	1	3	4	5	15	9	5	4	8	3	8	0	2	1	5	8	6	0	4	4
Oceanobacillus_iheyensis	d__Bacteria|p__Firmicutes|c__Bacilli|o__Bacillales|f__Bacillaceae|g__Oceanobacillus|s__Oceanobacillus_iheyensis	7	1	0	0	0	0	0	0	0	4	1	3	2	0	0	1	5	0	1	3	1	0	0	0	4	1	1	0	1	0	5	0	0	1	0	0	1	1	1	1
Listeria_innocua	d__Bacteria|p__Firmicutes|c__Bacilli|o__Bacillales|f__Listeriaceae|g__Listeria|s__Listeria_innocua	0	0	0	0	1	1	1	0	0	0	1	0	2	0	0	0	1	0	1	0	0	0	2	2	0	1	2	2	0	3	0	1	0	1	0	0	3	0	1	1
Listeria_ivanovii	d__Bacteria|p__Firmicutes|c__Bacilli|o__Bacillales|f__Listeriaceae|g__Listeria|s__Listeria_ivanovii	4	1	0	0	1	0	0	1	2	0	0	0	2	0	0	3	0	0	1	0	0	0	1	5	1	5	2	2	5	2	1	0	0	1	0	2	5	0	2	6
Listeria_monocytogenes	d__Bacteria|p__Firmicutes|c__Bacilli|o__Bacillales|f__Listeriaceae|g__Listeria|s__Listeria_monocytogenes	3	3	2	4	1	6	10	0	2	11	5	7	0	5	2	3	1	3	0	4	3	3	16	5	4	0	14	6	6	1	2	3	0	1	3	1	4	5	4	3
Listeria_seeligeri	d__Bacteria|p__Firmicutes|c__Bacilli|o__Bacillales|f__Listeriaceae|g__Listeria|s__Listeria_seeligeri	5	0	0	0	0	0	0	0	0	0	0	1	0	0	1	5	0	0	0	0	2	0	0	4	2	3	1	10	4	0	2	0	0	0	1	1	2	1	0	0
Listeria_welshimeri	d__Bacteria|p__Firmicutes|c__Bacilli|o__Bacillales|f__Listeriaceae|g__Listeria|s__Listeria_welshimeri	5	22	0	3	2	5	11	0	0	0	1	9	0	0	8	5	9	1	8	2	3	1	4	7	0	3	1	11	5	10	0	1	2	13	4	0	10	6	6	5
Brevibacillus_brevis	d__Bacteria|p__Firmicutes|c__Bacilli|o__Bacillales|f__Paenibacillaceae|g__Brevibacillus|s__Brevibacillus_brevis	28	10	11	12	4	3	17	2	6	21	6	16	7	5	11	16	13	9	16	4	1	15	2	12	20	31	16	20	21	7	14	8	10	11	7	18	13	9	6	26
Paenibacillus_larvae	d__Bacteria|p__Firmicutes|c__Bacilli|o__Bacillales|f__Paenibacillaceae|g__Paenibacillus|s__Paenibacillus_larvae	3	3	7	5	5	4	5	1	4	1	6	6	7	0	3	8	18	3	3	1	7	4	9	4	1	3	3	5	8	6	1	0	0	10	3	0	6	3	4	5
Paenibacillus_mucilaginosus	d__Bacteria|p__Firmicutes|c__Bacilli|o__Bacillales|f__Paenibacillaceae|g__Paenibacillus|s__Paenibacillus_mucilaginosus	28	8	2	15	15	4	25	12	2	22	3	75	14	5	11	15	6	11	4	20	6	22	3	7	10	11	12	12	19	10	13	4	11	9	14	17	2	15	5	3
Paenibacillus_polymyxa	d__Bacteria|p__Firmicutes|c__Bacilli|o__Bacillales|f__Paenibacillaceae|g__Paenibacillus|s__Paenibacillus_polymyxa	26	58	12	6	29	4	17	3	10	7	8	39	6	3	19	11	21	7	8	3	4	16	5	12	12	11	2	12	20	12	5	3	9	27	16	4	16	19	14	2
Paenibacillus_sp._JDR-2	d__Bacteria|p__Firmicutes|c__Bacilli|o__Bacillales|f__Paenibacillaceae|g__Paenibacillus|s__Paenibacillus_sp._JDR-2	8	1	4	12	3	3	4	5	47	6	2	9	7	5	14	16	12	9	1	5	1	13	13	5	34	2	21	31	9	7	1	2	5	10	0	5	12	2	4	7
Paenibacillus_sp._Y412MC10	d__Bacteria|p__Firmicutes|c__Bacilli|o__Bacillales|f__Paenibacillaceae|g__Paenibacillus|s__Paenibacillus_sp._Y412MC10	12	15	8	5	7	0	22	1	3	16	4	14	6	8	14	20	43	6	23	4	8	3	2	54	6	13	3	13	21	8	7	1	8	4	10	12	15	17	36	35
Paenibacillus_terrae	d__Bacteria|p__Firmicutes|c__Bacilli|o__Bacillales|f__Paenibacillaceae|g__Paenibacillus|s__Paenibacillus_terrae	7	14	18	23	16	6	7	56	55	21	15	28	11	22	22	54	50	3	9	20	15	19	54	12	28	13	12	12	24	14	3	11	12	35	7	11	56	41	9	59
Thermobacillus_composti	d__Bacteria|p__Firmicutes|c__Bacilli|o__Bacillales|f__Paenibacillaceae|g__Thermobacillus|s__Thermobacillus_composti	24	22	14	23	0	7	18	0	4	64	9	69	12	30	37	79	64	2	8	4	9	32	53	31	32	26	12	27	18	25	7	24	13	45	5	11	50	25	19	29
Solibacillus_silvestris	d__Bacteria|p__Firmicutes|c__Bacilli|o__Bacillales|f__Planococcaceae|g__Solibacillus|s__Solibacillus_silvestris	0	2	3	3	7	6	3	7	8	7	3	9	8	2	8	15	7	6	1	3	2	3	2	11	4	4	14	7	15	7	2	5	14	3	1	2	2	4	4	6
[Bacillus]_selenitireducens	d__Bacteria|p__Firmicutes|c__Bacilli|o__Bacillales|f__Sporolactobacillaceae|s__[Bacillus]_selenitireducens	8	30	2	4	7	2	3	0	0	3	0	3	15	1	14	2	6	6	9	5	3	1	1	6	12	6	1	11	10	7	6	2	1	16	4	2	4	6	6	2
Macrococcus_caseolyticus	d__Bacteria|p__Firmicutes|c__Bacilli|o__Bacillales|f__Staphylococcaceae|g__Macrococcus|s__Macrococcus_caseolyticus	25	7	3	5	4	2	5	8	3	3	1	2	5	12	4	19	15	0	10	3	3	6	11	9	6	8	73	21	2	7	5	9	2	8	17	16	21	4	15	32
Staphylococcus_aureus	d__Bacteria|p__Firmicutes|c__Bacilli|o__Bacillales|f__Staphylococcaceae|g__Staphylococcus|s__Staphylococcus_aureus	11	8	7	16	4	17	16	2	79	8	1	0	7	0	1	3	13	5	2	1	30	5	13	14	2	29	1333	14	11	90	2	2	1	31	20	16	19	9	12	14
Staphylococcus_carnosus	d__Bacteria|p__Firmicutes|c__Bacilli|o__Bacillales|f__Staphylococcaceae|g__Staphylococcus|s__Staphylococcus_carnosus	2	0	10	0	1	0	2	0	0	1	0	0	6	1	3	6	8	0	0	0	0	2	1	3	2	6	2	2	17	11	0	2	1	3	3	3	1	0	0	2
Staphylococcus_epidermidis	d__Bacteria|p__Firmicutes|c__Bacilli|o__Bacillales|f__Staphylococcaceae|g__Staphylococcus|s__Staphylococcus_epidermidis	4	2	1	1	1	6	0	3	0	1	2	1	1	2	0	4	8	0	6	1	8	0	6	4	5	0	6	3	2	7	0	2	0	0	0	1	4	10	6	11
Staphylococcus_haemolyticus	d__Bacteria|p__Firmicutes|c__Bacilli|o__Bacillales|f__Staphylococcaceae|g__Staphylococcus|s__Staphylococcus_haemolyticus	15	2	2	2	2	5	7	0	2	1	0	3	2	1	2	1	12	0	1	1	0	2	1	38	2	0	1	7	14	3	3	0	1	7	0	1	14	0	16	7
Staphylococcus_lugdunensis	d__Bacteria|p__Firmicutes|c__Bacilli|o__Bacillales|f__Staphylococcaceae|g__Staphylococcus|s__Staphylococcus_lugdunensis	1	4	1	0	2	9	3	1	1	0	2	1	1	0	2	0	2	0	2	0	0	1	5	2	1	1	0	1	4	1	3	0	0	0	0	0	3	0	1	6
Staphylococcus_pasteuri	d__Bacteria|p__Firmicutes|c__Bacilli|o__Bacillales|f__Staphylococcaceae|g__Staphylococcus|s__Staphylococcus_pasteuri	1	0	0	0	6	0	0	1	0	2	0	0	1	0	3	1	4	1	5	2	0	0	0	2	1	0	0	4	7	4	0	0	3	0	0	0	1	10	0	2
Staphylococcus_pseudintermedius	d__Bacteria|p__Firmicutes|c__Bacilli|o__Bacillales|f__Staphylococcaceae|g__Staphylococcus|s__Staphylococcus_pseudintermedius	2	4	1	12	0	4	0	0	2	31	1	2	5	2	2	2	8	1	0	1	4	24	0	37	2	0	0	4	1	39	4	10	0	6	2	1	1	2	31	0
Staphylococcus_saprophyticus	d__Bacteria|p__Firmicutes|c__Bacilli|o__Bacillales|f__Staphylococcaceae|g__Staphylococcus|s__Staphylococcus_saprophyticus	7	1	10	0	6	17	9	0	1	5	2	3	3	3	22	11	11	0	9	0	1	3	2	8	4	7	0	5	5	5	0	4	2	5	1	6	17	0	12	40
Staphylococcus_warneri	d__Bacteria|p__Firmicutes|c__Bacilli|o__Bacillales|f__Staphylococcaceae|g__Staphylococcus|s__Staphylococcus_warneri	3	2	0	5	15	132	0	0	66	24	0	0	0	0	27	0	3	8	0	3	8	23	0	7	0	3	3	3	0	170	1	0	0	0	2	0	1	3	23	0
Exiguobacterium_antarcticum	d__Bacteria|p__Firmicutes|c__Bacilli|o__Bacillales|g__Exiguobacterium|s__Exiguobacterium_antarcticum	0	0	0	1	4	0	0	0	0	0	1	0	0	0	0	1	0	0	0	0	0	0	0	0	0	3	0	0	0	0	0	0	0	0	0	0	0	0	0	0
Exiguobacterium_sibiricum	d__Bacteria|p__Firmicutes|c__Bacilli|o__Bacillales|g__Exiguobacterium|s__Exiguobacterium_sibiricum	0	0	0	0	0	0	0	0	0	0	0	0	0	0	0	0	3	0	0	1	0	0	0	0	0	0	0	0	0	0	1	1	0	1	0	0	0	0	1	0
Exiguobacterium_sp._AT1b	d__Bacteria|p__Firmicutes|c__Bacilli|o__Bacillales|g__Exiguobacterium|s__Exiguobacterium_sp._AT1b	4	3	1	13	0	13	0	10	5	4	5	1	3	0	1	2	29	10	4	0	4	1	41	0	4	2	0	2	7	1	2	0	3	0	0	1	0	5	4	4
Exiguobacterium_sp._MH3	d__Bacteria|p__Firmicutes|c__Bacilli|o__Bacillales|g__Exiguobacterium|s__Exiguobacterium_sp._MH3	6	2	2	1	89	0	1	0	4	2	6	53	5	2	0	2	3	0	2	0	36	1	7	4	1	47	40	1	0	3	95	89	100	1	104	49	1	95	1	1
Aerococcus_urinae	d__Bacteria|p__Firmicutes|c__Bacilli|o__Lactobacillales|f__Aerococcaceae|g__Aerococcus|s__Aerococcus_urinae	0	2	1	2	0	0	9	0	1	6	0	14	0	1	38	2	9	4	2	4	1	1	0	1	5	7	3	0	0	2	0	1	1	0	0	2	1	4	3	1
Carnobacterium_maltaromaticum	d__Bacteria|p__Firmicutes|c__Bacilli|o__Lactobacillales|f__Carnobacteriaceae|g__Carnobacterium|s__Carnobacterium_maltaromaticum	1	0	1	2	0	4	1	2	2	15	62	11	0	0	2	1	21	1	0	0	1	3	11	0	0	5	1	3	18	2	0	0	1	0	1	0	8	0	2	2
Carnobacterium_sp._17-4	d__Bacteria|p__Firmicutes|c__Bacilli|o__Lactobacillales|f__Carnobacteriaceae|g__Carnobacterium|s__Carnobacterium_sp._17-4	9	1	2	11	1	1	3	2	1	4	1	0	0	0	2	2	4	1	1	1	1	0	0	0	0	1	1	2	18	2	2	2	7	10	0	2	6	0	2	2
Carnobacterium_sp._WN1359	d__Bacteria|p__Firmicutes|c__Bacilli|o__Lactobacillales|f__Carnobacteriaceae|g__Carnobacterium|s__Carnobacterium_sp._WN1359	3	1	1	5	1	0	2	1	7	1	0	0	0	0	3	1	2	0	2	2	0	1	0	2	2	1	0	3	5	1	2	2	1	5	0	4	10	2	0	2
Enterococcus_casseliflavus	d__Bacteria|p__Firmicutes|c__Bacilli|o__Lactobacillales|f__Enterococcaceae|g__Enterococcus|s__Enterococcus_casseliflavus	0	2	0	1	6	4	8	0	5	2	9	1	0	0	0	4	7	0	0	0	4	3	14	2	1	4	5	20	2	1	3	65	1	4	24	194	14	5	2	11
Enterococcus_faecalis	d__Bacteria|p__Firmicutes|c__Bacilli|o__Lactobacillales|f__Enterococcaceae|g__Enterococcus|s__Enterococcus_faecalis	172	659	304	368	137	267	178	17	122	87	81	208	395	38	165	304	199	53	152	178	103	118	131	331	96	114	136	59	105	220	174	115	130	131	465	163	205	48	118	939
Enterococcus_faecium	d__Bacteria|p__Firmicutes|c__Bacilli|o__Lactobacillales|f__Enterococcaceae|g__Enterococcus|s__Enterococcus_faecium	296	666	737	632	1382	327	183	251	520	287	785	214	468	204	95	1222	703	927	617	562	817	297	2620	381	341	520	753	548	388	1315	1468	2357	240	362	73	3536	900	302	241	3703
Enterococcus_hirae	d__Bacteria|p__Firmicutes|c__Bacilli|o__Lactobacillales|f__Enterococcaceae|g__Enterococcus|s__Enterococcus_hirae	0	0	1	1	1	8	2	2	26	0	7	0	0	0	2	3	2	1	0	1	3	1	2	1	2	4	5	1	6	8	0	21	0	0	0	39	2	3	1	8
Enterococcus_mundtii	d__Bacteria|p__Firmicutes|c__Bacilli|o__Lactobacillales|f__Enterococcaceae|g__Enterococcus|s__Enterococcus_mundtii	4	6	0	1	0	1	28	0	1	3	1	0	1	0	0	6	9	0	30	16	2	0	1	1	0	4	1	2	13	2	1	4	1	1	0	9	5	0	2	4
Enterococcus_sp._7L76	d__Bacteria|p__Firmicutes|c__Bacilli|o__Lactobacillales|f__Enterococcaceae|g__Enterococcus|s__Enterococcus_sp._7L76	14	5	6	12	9	42	29	5	1	4	16	19	11	5	20	15	32	2	11	32	11	19	0	17	7	13	11	13	36	8	8	6	6	12	24	13	7	20	7	5
Melissococcus_plutonius	d__Bacteria|p__Firmicutes|c__Bacilli|o__Lactobacillales|f__Enterococcaceae|g__Melissococcus|s__Melissococcus_plutonius	0	0	0	1	0	6	0	1	0	1	0	0	1	0	1	0	0	0	0	0	1	0	0	1	1	2	5	1	7	2	0	0	1	0	0	2	2	1	1	3
Tetragenococcus_halophilus	d__Bacteria|p__Firmicutes|c__Bacilli|o__Lactobacillales|f__Enterococcaceae|g__Tetragenococcus|s__Tetragenococcus_halophilus	21	7	8	4	4	7	8	0	0	7	2	25	3	2	5	6	19	2	2	4	0	20	9	1	6	5	3	9	9	3	13	3	3	4	2	12	4	1	2	62
Lactobacillus_acidophilus	d__Bacteria|p__Firmicutes|c__Bacilli|o__Lactobacillales|f__Lactobacillaceae|g__Lactobacillus|s__Lactobacillus_acidophilus	2	3	5	0	0	1	5	4	0	1	0	5	1	3	0	8	2	13	1	7	1	1	2	0	2	25	0	4	3	1	1	13	9	1	4	92	2	3	5	1
Lactobacillus_amylovorus	d__Bacteria|p__Firmicutes|c__Bacilli|o__Lactobacillales|f__Lactobacillaceae|g__Lactobacillus|s__Lactobacillus_amylovorus	2	0	0	0	2	0	0	0	0	2	0	1	0	1	0	4	1	15	3	0	1	7	0	4	1	27	0	0	1	0	0	14	0	1	0	212	1	0	0	3
Lactobacillus_brevis	d__Bacteria|p__Firmicutes|c__Bacilli|o__Lactobacillales|f__Lactobacillaceae|g__Lactobacillus|s__Lactobacillus_brevis	4	0	3	4	2	14	1	4	1	0	0	5	8	0	1	11	27	2	4	1	2	0	0	2	3	195	2	0	0	4	0	3	1	50	1	4	0	4	1	2
Lactobacillus_buchneri	d__Bacteria|p__Firmicutes|c__Bacilli|o__Lactobacillales|f__Lactobacillaceae|g__Lactobacillus|s__Lactobacillus_buchneri	11	5	4	24	1	0	0	1	0	52	8	55	2	24	22	71	3	1	0	1	29	20	58	12	36	137	11	1	1	0	1	0	8	35	1	13	51	6	3	19
Lactobacillus_casei	d__Bacteria|p__Firmicutes|c__Bacilli|o__Lactobacillales|f__Lactobacillaceae|g__Lactobacillus|s__Lactobacillus_casei	0	1	0	1	1	0	0	0	0	0	2	0	5	0	0	223	0	6	1	1	167	0	0	2	1	5029	3	0	0	0	0	4	1	6	0	291	1	7	0	0
Lactobacillus_crispatus	d__Bacteria|p__Firmicutes|c__Bacilli|o__Lactobacillales|f__Lactobacillaceae|g__Lactobacillus|s__Lactobacillus_crispatus	2	2	1	2	0	2	1	1	2	3	0	4	0	0	1	3	2	480	1	1	54	1	15	12	10	40	44	1	2	2	3	7	3	3	1	46	5	53	13	11
Lactobacillus_delbrueckii	d__Bacteria|p__Firmicutes|c__Bacilli|o__Lactobacillales|f__Lactobacillaceae|g__Lactobacillus|s__Lactobacillus_delbrueckii	19	1	6	9	4	4	15	11	12	8	4	31	5	5	4	13	14	26	5	2	13	32	11	16	10	310	1	7	14	18	0	6	9	46	0	44	11	8	3	28
Lactobacillus_fermentum	d__Bacteria|p__Firmicutes|c__Bacilli|o__Lactobacillales|f__Lactobacillaceae|g__Lactobacillus|s__Lactobacillus_fermentum	14	7	6	11	11	6	5	0	85	7	3	17	15	1	3	410	83	22	5	0	260	10	0	24	30	2664	6	2	4	1	3	5	11	4	4	1016	6	6	6	10
Lactobacillus_gasseri	d__Bacteria|p__Firmicutes|c__Bacilli|o__Lactobacillales|f__Lactobacillaceae|g__Lactobacillus|s__Lactobacillus_gasseri	0	18	2	1	4	4	4	1	0	6	3	3	2	0	4	132	4	2	1	2	3	0	0	1	3	2661	10	5	7	1	1	0	0	79	0	231	6	7	3	2
Lactobacillus_helveticus	d__Bacteria|p__Firmicutes|c__Bacilli|o__Lactobacillales|f__Lactobacillaceae|g__Lactobacillus|s__Lactobacillus_helveticus	2	1	5	1	2	1	2	0	3	1	0	3	2	0	1	11	4	3	4	2	16	1	0	3	2	114	5	6	2	0	0	13	1	5	2	58	6	9	4	3
Lactobacillus_johnsonii	d__Bacteria|p__Firmicutes|c__Bacilli|o__Lactobacillales|f__Lactobacillaceae|g__Lactobacillus|s__Lactobacillus_johnsonii	1	2	0	0	4	7	0	0	0	0	1	0	1	1	2	25	0	2	0	0	1	0	1	2	0	199	1	1	1	2	1	2	0	6	0	23	2	0	3	8
Lactobacillus_kefiranofaciens	d__Bacteria|p__Firmicutes|c__Bacilli|o__Lactobacillales|f__Lactobacillaceae|g__Lactobacillus|s__Lactobacillus_kefiranofaciens	6	12	2	2	0	5	7	0	2	2	1	3	10	0	0	14	12	1	2	5	24	3	9	0	0	108	34	3	1	6	49	47	1	6	82	63	7	4	10	9
Lactobacillus_paracasei	d__Bacteria|p__Firmicutes|c__Bacilli|o__Lactobacillales|f__Lactobacillaceae|g__Lactobacillus|s__Lactobacillus_paracasei	0	0	0	0	0	0	0	0	0	0	0	0	0	0	0	0	0	0	0	0	0	0	0	0	0	35	0	0	0	0	0	0	0	1	0	0	1	0	0	0
Lactobacillus_plantarum	d__Bacteria|p__Firmicutes|c__Bacilli|o__Lactobacillales|f__Lactobacillaceae|g__Lactobacillus|s__Lactobacillus_plantarum	330	92	0	2	1	16	0	0	10	1	3	31	28	0	1	124	15	5	0	2	42	2	2	0	1	937	5	0	2	0	2	5	2	15	2	138	8	3	0	2
Lactobacillus_reuteri	d__Bacteria|p__Firmicutes|c__Bacilli|o__Lactobacillales|f__Lactobacillaceae|g__Lactobacillus|s__Lactobacillus_reuteri	10	1	2	15	4	0	3	0	2	3	4	6	0	0	4	66	219	2	3	8	8	8	0	6	4	365	6	9	1	3	2	10	7	9	2	112	3	5	1	9
Lactobacillus_rhamnosus	d__Bacteria|p__Firmicutes|c__Bacilli|o__Lactobacillales|f__Lactobacillaceae|g__Lactobacillus|s__Lactobacillus_rhamnosus	0	2	1	1	0	0	0	3	1	8	0	4	2	0	0	1	19	9	5	5	2	5	0	6	4	2	8	0	4	3	1	0	0	1	2	4	0	4	2	10
Lactobacillus_ruminis	d__Bacteria|p__Firmicutes|c__Bacilli|o__Lactobacillales|f__Lactobacillaceae|g__Lactobacillus|s__Lactobacillus_ruminis	528	43	68	62	152	19	234	4	7	30	9	326	51	54	77	49	190104	9	53	9	50	36	76	312	168	190	34	20	37	39	51	35	168	1190	62	45	47	149	57	54
Lactobacillus_sakei	d__Bacteria|p__Firmicutes|c__Bacilli|o__Lactobacillales|f__Lactobacillaceae|g__Lactobacillus|s__Lactobacillus_sakei	6	0	1	6	0	1	3	0	1	0	2	0	0	2	0	2	0	0	1	1	1	1	1	2	1	9	1	4	6	1	0	0	1	1	0	6	4	0	2	1
Lactobacillus_salivarius	d__Bacteria|p__Firmicutes|c__Bacilli|o__Lactobacillales|f__Lactobacillaceae|g__Lactobacillus|s__Lactobacillus_salivarius	43	37	19	16	209	19	16	1	8	6	19	31	50	8	21	23356	98	119	6	1	42440	2	41	507	44	144652	167	8	138	4	8	688	12	527	12	23754	23	216	52	19
Lactobacillus_sanfranciscensis	d__Bacteria|p__Firmicutes|c__Bacilli|o__Lactobacillales|f__Lactobacillaceae|g__Lactobacillus|s__Lactobacillus_sanfranciscensis	7	4	1	0	1	2	4	2	2003	0	2	321	0	1	13	40	15	0	0	2	42	1	0	2	0	117	0	1	2	2	0	1	0	2	0	21	4	0	0	1
Pediococcus_claussenii	d__Bacteria|p__Firmicutes|c__Bacilli|o__Lactobacillales|f__Lactobacillaceae|g__Pediococcus|s__Pediococcus_claussenii	2	5	0	1	0	0	0	3	0	0	1	2	3	0	1	4	1	1	1	0	10	2	1	1	1	62	1	7	1	0	1	1	1	6	0	10	1	0	0	5
Pediococcus_pentosaceus	d__Bacteria|p__Firmicutes|c__Bacilli|o__Lactobacillales|f__Lactobacillaceae|g__Pediococcus|s__Pediococcus_pentosaceus	8	6	6	0	1	0	4	9	4	3	0	1	4	1	0	3	1	7	1	1	0	1	0	5	0	6	4	6	1	1	2	0	1	1	0	16	1	1	1	5
Leuconostoc_carnosum	d__Bacteria|p__Firmicutes|c__Bacilli|o__Lactobacillales|f__Leuconostocaceae|g__Leuconostoc|s__Leuconostoc_carnosum	12	2	2	0	0	0	0	4	8	0	1	1	0	0	0	0	1	4	2	0	2	1	30	1	0	4	5	1	1	0	0	0	4	1	1	125	0	2	0	0
Leuconostoc_citreum	d__Bacteria|p__Firmicutes|c__Bacilli|o__Lactobacillales|f__Leuconostocaceae|g__Leuconostoc|s__Leuconostoc_citreum	50	5	14	9	4	11	6	0	83	0	15	72	20	0	2	39	6	1	2	5	1	14	3	0	1	1	0	0	4	0	0	15	0	0	1	268	0	3	0	3
Leuconostoc_gasicomitatum	d__Bacteria|p__Firmicutes|c__Bacilli|o__Lactobacillales|f__Leuconostocaceae|g__Leuconostoc|s__Leuconostoc_gasicomitatum	2	0	0	1	0	0	0	0	2	2	0	0	0	0	1	0	5	0	0	0	0	0	0	0	0	2	0	0	0	0	0	0	0	1	0	21	0	0	0	0
Leuconostoc_gelidum	d__Bacteria|p__Firmicutes|c__Bacilli|o__Lactobacillales|f__Leuconostocaceae|g__Leuconostoc|s__Leuconostoc_gelidum	0	0	0	2	0	0	0	0	0	0	0	0	0	0	0	1	0	0	0	1	0	0	0	2	5	0	0	0	1	0	0	0	0	0	1	5	1	0	0	0
Leuconostoc_kimchii	d__Bacteria|p__Firmicutes|c__Bacilli|o__Lactobacillales|f__Leuconostocaceae|g__Leuconostoc|s__Leuconostoc_kimchii	0	0	2	0	1	0	1	0	8	2	1	0	2	0	0	10	0	0	0	0	1	0	0	0	0	0	2	0	3	0	0	0	0	1	0	219	3	0	0	0
Leuconostoc_mesenteroides	d__Bacteria|p__Firmicutes|c__Bacilli|o__Lactobacillales|f__Leuconostocaceae|g__Leuconostoc|s__Leuconostoc_mesenteroides	8	10	2	4	1	4	1	0	9	2	5	0	1	6	0	19	0	0	2	0	4	7	2	0	3	0	2	2	1	2	2	5	2	2	0	128	9	0	1	3
Leuconostoc_sp._C2	d__Bacteria|p__Firmicutes|c__Bacilli|o__Lactobacillales|f__Leuconostocaceae|g__Leuconostoc|s__Leuconostoc_sp._C2	0	0	0	0	0	0	0	0	0	0	0	0	0	0	0	0	0	0	0	0	0	0	0	0	0	0	0	0	0	2	0	0	0	0	0	5	0	0	0	0
Oenococcus_oeni	d__Bacteria|p__Firmicutes|c__Bacilli|o__Lactobacillales|f__Leuconostocaceae|g__Oenococcus|s__Oenococcus_oeni	30	16	0	4	17	2	17	0	2	7	24	24	21	1	31	4	20	0	4	0	4	19	12	12	0	13	29	9	41	5	3	23	16	5	1	5	0	1	1	0
Weissella_koreensis	d__Bacteria|p__Firmicutes|c__Bacilli|o__Lactobacillales|f__Leuconostocaceae|g__Weissella|s__Weissella_koreensis	0	0	2	1	4	3	4	0	2	2	3	1	2	2	30	18	4	1	1	1	15	1	0	11	0	4	13	0	0	2	1	10	2	1	7	56	1	0	0	0
Lactococcus_garvieae	d__Bacteria|p__Firmicutes|c__Bacilli|o__Lactobacillales|f__Streptococcaceae|g__Lactococcus|s__Lactococcus_garvieae	2	0	1	1	3	3	2	0	2	0	2	1	1	1	1	135	7	1	3	18	44	109	2	2	4	3	305	17	202	1	0	355	4	3	0	197	8	8	1	2
Lactococcus_lactis	d__Bacteria|p__Firmicutes|c__Bacilli|o__Lactobacillales|f__Streptococcaceae|g__Lactococcus|s__Lactococcus_lactis	51	30	68	190	14	27	7	9	33	22	72	25	12	9	11	177	73	67	5	13	97	47	307	37	18	23	76	34	47	22	20	63	86	28	10	7951	25	26	24	343
Streptococcus_agalactiae	d__Bacteria|p__Firmicutes|c__Bacilli|o__Lactobacillales|f__Streptococcaceae|g__Streptococcus|s__Streptococcus_agalactiae	22	13	2	6	10	12	10	6	1	6	4	7	5	5	2	23	19	12	3	5	16	3	9	3	4	26	12	6	7	8	10	12	4	0	1	31	21	4	5	34
Streptococcus_anginosus	d__Bacteria|p__Firmicutes|c__Bacilli|o__Lactobacillales|f__Streptococcaceae|g__Streptococcus|s__Streptococcus_anginosus	115	195	13	50	24	75	39	13	18	9	11	26	17	18	4	3715	218	66	5	4	550	6	216	140	31	17671	1533	22	304	51	24	570	58	115	14	9286	98	70	7	940
Streptococcus_constellatus	d__Bacteria|p__Firmicutes|c__Bacilli|o__Lactobacillales|f__Streptococcaceae|g__Streptococcus|s__Streptococcus_constellatus	17	41	14	5	1	19	6	8	5	2	9	8	3	6	2	189	29	1	5	10	33	2	37	17	5	1391	110	14	15	27	4	54	7	13	2	739	41	4	4	85
Streptococcus_dysgalactiae	d__Bacteria|p__Firmicutes|c__Bacilli|o__Lactobacillales|f__Streptococcaceae|g__Streptococcus|s__Streptococcus_dysgalactiae	30	8	2	4	3	11	20	7	9	0	3	1	8	3	1	7	37	93	9	1	85	3	13	3	9	112	11	15	0	24	0	17	1	4	1	26	14	3	0	22
Streptococcus_equi	d__Bacteria|p__Firmicutes|c__Bacilli|o__Lactobacillales|f__Streptococcaceae|g__Streptococcus|s__Streptococcus_equi	16	6	14	7	17	15	13	1	12	4	8	15	2	0	2	20	29	6	7	6	11	18	25	10	10	32	13	5	8	10	7	11	4	16	9	21	10	9	5	23
Streptococcus_gallolyticus	d__Bacteria|p__Firmicutes|c__Bacilli|o__Lactobacillales|f__Streptococcaceae|g__Streptococcus|s__Streptococcus_gallolyticus	4	6	3	33	0	16	1	4	0	2	4	2	1	0	1	36	24	1	1	0	14	2	8	2	4	23	13	4	309	13	2	10	44	6	10	97	14	3	27	816
Streptococcus_gordonii	d__Bacteria|p__Firmicutes|c__Bacilli|o__Lactobacillales|f__Streptococcaceae|g__Streptococcus|s__Streptococcus_gordonii	57	78	83	18	44	118	37	4	30	10	52	17	25	11	1	676	69	20	25	15	220	19	40	37	7	3890	401	490	156	23	39	1840	67	91	26	4210	66	99	22	553
Streptococcus_infantarius	d__Bacteria|p__Firmicutes|c__Bacilli|o__Lactobacillales|f__Streptococcaceae|g__Streptococcus|s__Streptococcus_infantarius	8	3	17	11	0	11	3	0	3	1	1	1	2	0	0	29	108	0	0	2	35	3	253	17	12	113	13	5	4	0	1	95	0	4	0	203	8	24	17	52291
Streptococcus_iniae	d__Bacteria|p__Firmicutes|c__Bacilli|o__Lactobacillales|f__Streptococcaceae|g__Streptococcus|s__Streptococcus_iniae	4	1	0	13	1	1	0	3	0	1	3	1	3	3	1	14	14	0	0	2	3	17	2	5	0	10	2	4	0	0	2	3	4	3	6	6	20	0	17	8
Streptococcus_intermedius	d__Bacteria|p__Firmicutes|c__Bacilli|o__Lactobacillales|f__Streptococcaceae|g__Streptococcus|s__Streptococcus_intermedius	29	21	13	20	13	14	7	0	6	4	18	16	8	1	4	304	47	5	4	2	54	5	37	21	6	857	72	15	28	16	4	85	5	20	4	516	42	7	2	75
Streptococcus_lutetiensis	d__Bacteria|p__Firmicutes|c__Bacilli|o__Lactobacillales|f__Streptococcaceae|g__Streptococcus|s__Streptococcus_lutetiensis	24	32	45	21	7	48	57	0	2	26	17	12	9	10	6	32	97	3	38	39	43	16	28	16	17	51	15	22	24	18	10	16	17	12	22	28	18	12	40	4773
Streptococcus_macedonicus	d__Bacteria|p__Firmicutes|c__Bacilli|o__Lactobacillales|f__Streptococcaceae|g__Streptococcus|s__Streptococcus_macedonicus	9	4	14	1	1	28	3	2	1	2	3	0	2	4	0	24	3	5	1	1	4	2	8	4	0	39	14	0	5	5	0	13	5	1	1	244	3	4	2	1764
Streptococcus_mitis	d__Bacteria|p__Firmicutes|c__Bacilli|o__Lactobacillales|f__Streptococcaceae|g__Streptococcus|s__Streptococcus_mitis	154	116	77	60	27	181	53	37	63	40	143	75	104	16	24	295	206	64	113	53	109	39	107	117	65	439	107	29	42	244	82	422	37	117	38	232	520	55	117	302
Streptococcus_mutans	d__Bacteria|p__Firmicutes|c__Bacilli|o__Lactobacillales|f__Streptococcaceae|g__Streptococcus|s__Streptococcus_mutans	14	55	19	24	4	26	3	11	6	3	0	2	6	0	1	321	20	13	75	0	1050	0	4	108	0	3735	91	29	228	11	10	29	7	33	2	907	19	41	1	46
Streptococcus_oligofermentans	d__Bacteria|p__Firmicutes|c__Bacilli|o__Lactobacillales|f__Streptococcaceae|g__Streptococcus|s__Streptococcus_oligofermentans	50	53	22	15	5	50	7	7	36	12	77	45	24	12	29	189	94	9	12	7	80	9	39	38	18	716	68	24	41	73	9	315	8	42	28	442	91	15	11	197
Streptococcus_oralis	d__Bacteria|p__Firmicutes|c__Bacilli|o__Lactobacillales|f__Streptococcaceae|g__Streptococcus|s__Streptococcus_oralis	85	153	47	14	14	124	19	11	41	18	55	67	34	33	3	430	137	19	26	15	241	13	100	131	59	2659	230	43	25	159	35	918	30	89	38	1946	421	42	19	629
Streptococcus_parasanguinis	d__Bacteria|p__Firmicutes|c__Bacilli|o__Lactobacillales|f__Streptococcaceae|g__Streptococcus|s__Streptococcus_parasanguinis	1118	1389	243	212	150	706	135	89	66	38	504	201	363	53	18	7231	1961	32	86	19	5502	11	103	144	81	15368	403	279	332	31	29	1195	254	868	28	6098	544	491	65	1787
Streptococcus_parauberis	d__Bacteria|p__Firmicutes|c__Bacilli|o__Lactobacillales|f__Streptococcaceae|g__Streptococcus|s__Streptococcus_parauberis	7	1	2	1	1	3	1	15	15	5	0	0	2	1	0	38	12	0	3	1	8	5	3	1	1	7	4	6	16	1	1	2	1	0	1	9	9	5	3	12
Streptococcus_pasteurianus	d__Bacteria|p__Firmicutes|c__Bacilli|o__Lactobacillales|f__Streptococcaceae|g__Streptococcus|s__Streptococcus_pasteurianus	114	228	267	196	37	273	86	37	156	35	330	65	462	42	38	223	210	113	323	156	49	53	252	73	70	130	60	77	104	291	106	59	47	340	21	44	140	83	641	427
Streptococcus_pneumoniae	d__Bacteria|p__Firmicutes|c__Bacilli|o__Lactobacillales|f__Streptococcaceae|g__Streptococcus|s__Streptococcus_pneumoniae	167	54	32	34	22	145	15	54	53	74	90	74	78	53	33	346	193	25	29	8	149	43	151	107	69	733	83	27	14	173	41	491	44	134	30	360	492	34	41	341
Streptococcus_pseudopneumoniae	d__Bacteria|p__Firmicutes|c__Bacilli|o__Lactobacillales|f__Streptococcaceae|g__Streptococcus|s__Streptococcus_pseudopneumoniae	80	14	10	15	13	69	9	25	35	12	63	15	31	13	6	150	57	10	10	6	58	9	29	34	30	289	50	8	15	122	17	237	23	50	27	139	245	17	17	161
Streptococcus_pyogenes	d__Bacteria|p__Firmicutes|c__Bacilli|o__Lactobacillales|f__Streptococcaceae|g__Streptococcus|s__Streptococcus_pyogenes	191	730	75	3016	114	26	251	96	30	202	541	224	436	117	140	164	531	684	74	310	140	1697	537	1447	199	565	121	118	443	401	266	67	360	184	256	87	225	225	154	481
Streptococcus_salivarius	d__Bacteria|p__Firmicutes|c__Bacilli|o__Lactobacillales|f__Streptococcaceae|g__Streptococcus|s__Streptococcus_salivarius	4861	3589	10363	1115	466	3602	1226	604	2248	467	1029	1061	2698	642	92	18602	91670	348	448	103	44360	205	6282	4491	1250	91273	6117	869	4138	155	266	12009	691	2665	221	91147	2048	3332	115	45579
Streptococcus_sanguinis	d__Bacteria|p__Firmicutes|c__Bacilli|o__Lactobacillales|f__Streptococcaceae|g__Streptococcus|s__Streptococcus_sanguinis	122	24	21	10	6	60	18	10	30	15	99	45	28	9	3	118	430	17	125	6	74	9	82	152	15	958	353	189	136	100	8	559	13	75	39	808	140	29	12	156
Streptococcus_sp._I-G2	d__Bacteria|p__Firmicutes|c__Bacilli|o__Lactobacillales|f__Streptococcaceae|g__Streptococcus|s__Streptococcus_sp._I-G2	45	37	187	56	21	119	16	9	87	24	83	47	13	13	2	210	183	9	15	43	145	22	182	178	40	330	55	109	22	53	0	374	6	109	13	475	176	14	16	298
Streptococcus_sp._I-P16	d__Bacteria|p__Firmicutes|c__Bacilli|o__Lactobacillales|f__Streptococcaceae|g__Streptococcus|s__Streptococcus_sp._I-P16	37	22	198	48	29	135	20	2	80	27	88	43	15	7	3	239	179	8	15	40	167	22	237	194	20	430	36	108	25	65	1	410	9	107	5	428	152	16	8	348
Streptococcus_suis	d__Bacteria|p__Firmicutes|c__Bacilli|o__Lactobacillales|f__Streptococcaceae|g__Streptococcus|s__Streptococcus_suis	142	143	132	1312	104	282	101	36	52	113	90	51	65	19	163	1331	156	33	111	35	86	35	70	439	54	166	49	79	396	136	67	57	74	71	41	267	189	158	82	212
Streptococcus_thermophilus	d__Bacteria|p__Firmicutes|c__Bacilli|o__Lactobacillales|f__Streptococcaceae|g__Streptococcus|s__Streptococcus_thermophilus	347	172	424	725	36	182	55	27	267	67	46	48	121	32	15	6905	2714	13	104	779	1915	44	225	572	61	3058	278	46	195	42	91	400	41	83	9	4772	194	458	36	2175
Streptococcus_uberis	d__Bacteria|p__Firmicutes|c__Bacilli|o__Lactobacillales|f__Streptococcaceae|g__Streptococcus|s__Streptococcus_uberis	25	2	2	2	5	0	2	0	1	7	5	0	1	0	0	6	8	4	2	1	6	0	3	5	7	4	0	14	7	3	0	6	3	3	0	7	8	2	1	4
Alkaliphilus_metalliredigens	d__Bacteria|p__Firmicutes|c__Clostridia|o__Clostridiales|f__Clostridiaceae|g__Alkaliphilus|s__Alkaliphilus_metalliredigens	7	3	25	7	2	21	8	11	9	8	3	1	1	6	1	2	52	9	1	4	3	2	6	4	4	9	2	13	5	39	6	3	10	5	2	3	68	12	26	12
Alkaliphilus_oremlandii	d__Bacteria|p__Firmicutes|c__Clostridia|o__Clostridiales|f__Clostridiaceae|g__Alkaliphilus|s__Alkaliphilus_oremlandii	11	15	9	14	5	18	8	3	15	8	7	14	8	8	5	10	29	20	24	4	3	5	12	14	15	7	4	11	7	4	9	5	1	13	7	4	18	15	8	28
Candidatus_Arthromitus_sp._SFB-mouse	d__Bacteria|p__Firmicutes|c__Clostridia|o__Clostridiales|f__Clostridiaceae|g__Candidatus_Arthromitus|s__Candidatus_Arthromitus_sp._SFB-mouse	2	1	1	2	1	5	1	0	0	1	2	1	0	0	0	0	7	0	0	0	0	1	1	1	0	3	0	1	0	3	0	0	3	0	1	7	9	0	1	3
Candidatus_Arthromitus_sp._SFB-rat-Yit	d__Bacteria|p__Firmicutes|c__Clostridia|o__Clostridiales|f__Clostridiaceae|g__Candidatus_Arthromitus|s__Candidatus_Arthromitus_sp._SFB-rat-Yit	2	1	1	1	8	36	6	0	3	6	0	0	0	1	3	4	4	2	2	0	2	3	9	1	0	0	0	5	1	8	5	1	5	1	0	2	7	2	3	14
Clostridium_acetobutylicum	d__Bacteria|p__Firmicutes|c__Clostridia|o__Clostridiales|f__Clostridiaceae|g__Clostridium|s__Clostridium_acetobutylicum	10	12	22	3	7	60	27	13	2	18	7	3	7	1	2	15	34	3	3	10	3	2	21	8	6	5	3	15	18	10	18	2	6	1	4	3	28	10	7	21
Clostridium_autoethanogenum	d__Bacteria|p__Firmicutes|c__Clostridia|o__Clostridiales|f__Clostridiaceae|g__Clostridium|s__Clostridium_autoethanogenum	6	5	1	2	0	5	1	2	1	1	0	0	1	0	0	2	1	1	0	0	0	2	1	91	45	1	2	2	8	41	3	0	1	4	1	0	6	1	1	4
Clostridium_beijerinckii	d__Bacteria|p__Firmicutes|c__Clostridia|o__Clostridiales|f__Clostridiaceae|g__Clostridium|s__Clostridium_beijerinckii	26	26	12	20	62	165	15	12	6	13	84	5	6	15	27	21	43	2	9	4	5	19	38	46	10	10	12	36	25	53	22	2	25	7	8	8	66	16	35	72
Clostridium_botulinum	d__Bacteria|p__Firmicutes|c__Clostridia|o__Clostridiales|f__Clostridiaceae|g__Clostridium|s__Clostridium_botulinum	88	94	30	65	188	662	120	33	25	63	301	37	18	44	40	59	227	22	57	27	24	84	180	176	45	57	20	128	157	240	76	24	86	74	42	26	275	45	116	320
Clostridium_cellulovorans	d__Bacteria|p__Firmicutes|c__Clostridia|o__Clostridiales|f__Clostridiaceae|g__Clostridium|s__Clostridium_cellulovorans	23	31	19	60	28	172	20	12	7	21	34	3	22	12	7	140	42	13	49	15	13	30	32	57	9	13	11	19	19	49	17	2	19	13	5	7	76	27	37	67
Clostridium_kluyveri	d__Bacteria|p__Firmicutes|c__Clostridia|o__Clostridiales|f__Clostridiaceae|g__Clostridium|s__Clostridium_kluyveri	11	14	284	9	21	52	17	82	5	23	77	26	41	11	7	24	37	45	73	60	152	10	34	17	35	51	29	18	7	22	2	6	92	6	7	6	31	11	11	14
Clostridium_ljungdahlii	d__Bacteria|p__Firmicutes|c__Clostridia|o__Clostridiales|f__Clostridiaceae|g__Clostridium|s__Clostridium_ljungdahlii	0	1	8	1	0	8	0	0	4	1	2	0	6	2	0	1	10	0	0	1	2	3	2	0	0	0	0	1	1	6	1	0	8	0	0	0	13	2	3	6
Clostridium_novyi	d__Bacteria|p__Firmicutes|c__Clostridia|o__Clostridiales|f__Clostridiaceae|g__Clostridium|s__Clostridium_novyi	17	24	11	8	13	90	22	22	9	21	72	15	0	13	4	25	48	9	5	2	7	35	24	11	3	16	5	35	35	38	13	6	15	5	16	1	50	6	36	28
Clostridium_pasteurianum	d__Bacteria|p__Firmicutes|c__Clostridia|o__Clostridiales|f__Clostridiaceae|g__Clostridium|s__Clostridium_pasteurianum	25	11	15	20	28	62	35	3	1	18	31	8	13	2	5	8	66	12	6	6	4	16	17	21	7	31	8	13	37	21	16	13	18	4	1	10	40	9	10	30
Clostridium_perfringens	d__Bacteria|p__Firmicutes|c__Clostridia|o__Clostridiales|f__Clostridiaceae|g__Clostridium|s__Clostridium_perfringens	42	40	20	41	92	334	66	23	21	36	51	13	6	20	15	5513	128	22	15	5	6	34	940	111	12	218	79	237	33	149	48	30	103	20	21	138	521	14	55	143
Clostridium_saccharobutylicum	d__Bacteria|p__Firmicutes|c__Clostridia|o__Clostridiales|f__Clostridiaceae|g__Clostridium|s__Clostridium_saccharobutylicum	19	26	10	37	90	332	54	19	26	17	32	1	5	11	8	27	66	14	19	3	6	28	65	18	8	6	14	48	8	101	49	1	37	26	9	12	95	10	44	136
Clostridium_saccharoperbutylacetonicum	d__Bacteria|p__Firmicutes|c__Clostridia|o__Clostridiales|f__Clostridiaceae|g__Clostridium|s__Clostridium_saccharoperbutylacetonicum	41	44	21	16	36	172	23	36	35	14	52	20	4	9	19	31	59	5	24	13	15	17	54	24	17	19	5	47	87	115	32	2	25	27	13	17	91	18	52	63
Clostridium_sp._BNL1100	d__Bacteria|p__Firmicutes|c__Clostridia|o__Clostridiales|f__Clostridiaceae|g__Clostridium|s__Clostridium_sp._BNL1100	21	15	11	23	1	19	19	2	3	18	11	11	5	5	8	15	30	17	6	14	0	16	8	32	4	9	6	9	19	8	5	3	21	11	11	5	4	9	9	15
Clostridium_sp._SY8519	d__Bacteria|p__Firmicutes|c__Clostridia|o__Clostridiales|f__Clostridiaceae|g__Clostridium|s__Clostridium_sp._SY8519	472	392	771	384	1901	196	1141	109	202	375	682	377	543	177	165	350	868	153	406	96	303	346	209	411	321	457	187	264	613	433	202	115	315	697	227	316	661	301	391	755
Clostridium_tetani	d__Bacteria|p__Firmicutes|c__Clostridia|o__Clostridiales|f__Clostridiaceae|g__Clostridium|s__Clostridium_tetani	12	12	7	9	18	52	25	23	10	22	19	3	17	2	6	25	91	31	14	10	2	11	13	24	4	14	4	32	69	36	5	1	18	21	4	5	34	7	9	25
[Clostridium]_cellulolyticum	d__Bacteria|p__Firmicutes|c__Clostridia|o__Clostridiales|f__Clostridiaceae|g__Clostridium|s__[Clostridium]_cellulolyticum	21	28	21	31	26	19	42	5	1	66	136	55	4	27	41	15	43	5	35	12	10	39	42	16	41	90	6	57	22	24	15	193	78	55	19	18	78	14	23	66
Sulfobacillus_acidophilus	d__Bacteria|p__Firmicutes|c__Clostridia|o__Clostridiales|f__Clostridiales_Family_XVII._Incertae_Sedis|g__Sulfobacillus|s__Sulfobacillus_acidophilus	0	1	0	0	1	1	0	0	0	1	2	0	0	0	6	0	0	0	0	0	0	0	0	1	9	2	0	1	0	4	0	0	0	0	0	0	0	0	0	1
Thermaerobacter_marianensis	d__Bacteria|p__Firmicutes|c__Clostridia|o__Clostridiales|f__Clostridiales_Family_XVII._Incertae_Sedis|g__Thermaerobacter|s__Thermaerobacter_marianensis	12	8	5	9	6	1	23	3	8	22	0	67	10	12	19	3	13	5	11	32	11	10	5	18	11	10	4	15	20	8	10	8	6	4	5	11	2	14	16	7
Acetobacterium_woodii	d__Bacteria|p__Firmicutes|c__Clostridia|o__Clostridiales|f__Eubacteriaceae|g__Acetobacterium|s__Acetobacterium_woodii	23	18	58	7	4	16	20	1	16	7	34	44	2	3	4	5	10	5	10	1	15	3	38	11	8	28	4	18	13	15	16	0	3	7	10	6	28	2	7	8
Eubacterium_limosum	d__Bacteria|p__Firmicutes|c__Clostridia|o__Clostridiales|f__Eubacteriaceae|g__Eubacterium|s__Eubacterium_limosum	250	1382	292	381	2986	244	182	134	269	202	243	1942	579	135	138	404	209	1328	185	277	145	184	603	407	141	260	458	291	340	491	287	109	119	206	55	139	429	212	494	829
Eubacterium_rectale	d__Bacteria|p__Firmicutes|c__Clostridia|o__Clostridiales|f__Eubacteriaceae|g__Eubacterium|s__Eubacterium_rectale	129894	26850	20138	812604	14426	319427	44941	537	5915	79195	467169	45849	17915	15469	28845	138019	284205	1775	1081387	6725	152796	109016	87835	448432	11179	72397	5935	14296	12050	17963	7287	13839	11350	18235	92360	160829	206836	333390	160729	49617
[Eubacterium]_eligens	d__Bacteria|p__Firmicutes|c__Clostridia|o__Clostridiales|f__Eubacteriaceae|g__Eubacterium|s__[Eubacterium]_eligens	49962	7521	3788	20100	6133	111514	107032	143	1198	86470	6160	60239	7191	3920	10231	6433	51267	1063	93101	72227	3484	69487	3416	30241	2118	2528	1831	31827	35850	84833	64092	2145	6378	23470	21340	23918	22242	9290	36353	207467
Heliobacterium_modesticaldum	d__Bacteria|p__Firmicutes|c__Clostridia|o__Clostridiales|f__Heliobacteriaceae|g__Heliobacterium|s__Heliobacterium_modesticaldum	22	10	2	13	16	4	14	5	2	38	26	18	12	23	24	8	20	2	9	42	14	14	6	31	17	26	6	21	14	3	23	11	7	12	15	32	7	32	14	4
[Ruminococcus]_obeum	d__Bacteria|p__Firmicutes|c__Clostridia|o__Clostridiales|f__Lachnospiraceae|g__Blautia|s__[Ruminococcus]_obeum	11289	15210	14077	18323	5401	32134	26345	1569	2970	8075	8381	12265	9787	6946	7603	8837	31212	6379	11105	9620	13291	10129	11806	24467	16311	24382	20906	7382	8403	17592	9733	5328	9206	9834	6891	10777	24805	18037	17917	48991
[Ruminococcus]_torques	d__Bacteria|p__Firmicutes|c__Clostridia|o__Clostridiales|f__Lachnospiraceae|g__Blautia|s__[Ruminococcus]_torques	15235	13420	4575	8796	8146	10975	8601	902	2639	7199	4584	11082	3939	5108	3545	11227	69550	3799	27407	2699	13154	14127	10295	17451	5061	16133	22925	25510	11049	185964	18970	10522	7746	20220	4233	17103	59438	18024	52923	75581
Butyrivibrio_fibrisolvens	d__Bacteria|p__Firmicutes|c__Clostridia|o__Clostridiales|f__Lachnospiraceae|g__Butyrivibrio|s__Butyrivibrio_fibrisolvens	329	315	167	209	297	224	401	38	87	182	161	187	84	109	81	199	355	68	222	97	125	161	104	221	135	144	117	143	126	197	181	123	280	296	240	169	400	211	326	393
Butyrivibrio_proteoclasticus	d__Bacteria|p__Firmicutes|c__Clostridia|o__Clostridiales|f__Lachnospiraceae|g__Butyrivibrio|s__Butyrivibrio_proteoclasticus	413	249	126	168	167	340	435	28	29	196	97	110	46	80	80	117	392	105	119	88	94	164	42	194	101	89	64	216	151	166	74	82	133	285	136	132	266	122	315	328
Cellulosilyticum_lentocellum	d__Bacteria|p__Firmicutes|c__Clostridia|o__Clostridiales|f__Lachnospiraceae|g__Cellulosilyticum|s__Cellulosilyticum_lentocellum	101	45	117	68	10	47	132	20	29	114	46	63	39	23	97	64	113	41	69	38	52	57	35	59	75	36	26	54	76	121	70	25	28	59	30	20	104	60	123	134
Coprococcus_catus	d__Bacteria|p__Firmicutes|c__Clostridia|o__Clostridiales|f__Lachnospiraceae|g__Coprococcus|s__Coprococcus_catus	6340	14285	4949	19570	2637	11511	8344	318	1324	6084	6114	7645	2534	3641	4859	6135	35483	1835	9951	4449	9415	7140	9100	8440	4458	10803	4603	5075	6276	14131	4784	2991	4640	7555	4182	5909	11875	15502	20996	15606
Coprococcus_sp._ART55/1	d__Bacteria|p__Firmicutes|c__Clostridia|o__Clostridiales|f__Lachnospiraceae|g__Coprococcus|s__Coprococcus_sp._ART55/1	44774	1033	926	20183	774	1002	2810	99	143	92726	890	55212	806	552	873	833	125232	310	1479	795	15410	978	1248	1569	703	8141	618	29236	1782	1001	41456	10813	1527	5404	104074	3297	1823	2756	2282	3498
Lachnoclostridium_phytofermentans	d__Bacteria|p__Firmicutes|c__Clostridia|o__Clostridiales|f__Lachnospiraceae|g__Lachnoclostridium|s__Lachnoclostridium_phytofermentans	328	255	134	189	116	161	296	21	49	166	111	64	110	69	99	124	325	86	131	66	66	152	128	177	114	88	76	92	126	182	61	33	156	201	125	115	302	191	270	287
[Clostridium]_saccharolyticum	d__Bacteria|p__Firmicutes|c__Clostridia|o__Clostridiales|f__Lachnospiraceae|g__Lachnoclostridium|s__[Clostridium]_saccharolyticum	4931	5284	3821	7066	3808	4335	3828	2759	5491	3965	2278	7526	23298	1621	2188	3023	4796	2277	2873	3118	2097	4109	2978	3654	3680	2320	2905	2418	5172	3666	1253	1461	1850	4582	1237	2068	3323	2447	3611	4201
Roseburia_hominis	d__Bacteria|p__Firmicutes|c__Clostridia|o__Clostridiales|f__Lachnospiraceae|g__Roseburia|s__Roseburia_hominis	42108	80531	7976	10795	37917	7645	88272	593	1332	15767	3398	17907	6062	6916	13659	13347	9724	1223	10292	7536	3730	9411	5645	7450	12769	18668	4065	19737	8310	12324	3290	4017	5560	10111	6643	3485	11318	8867	9114	14035
Roseburia_intestinalis	d__Bacteria|p__Firmicutes|c__Clostridia|o__Clostridiales|f__Lachnospiraceae|g__Roseburia|s__Roseburia_intestinalis	29922	24354	195315	135336	11017	341858	47321	1047	3973	11454	11297	9689	388193	47871	17691	94580	118913	3495	27320	8897	12366	11315	173878	171520	31810	6799	231369	28727	9293	149994	7056	25802	21015	18752	26994	16569	143010	9220	213029	48360
Oscillibacter_valericigenes	d__Bacteria|p__Firmicutes|c__Clostridia|o__Clostridiales|f__Oscillospiraceae|g__Oscillibacter|s__Oscillibacter_valericigenes	1280	665	179	739	341	61	861	106	81	1307	101	1695	979	484	1338	131	617	250	905	820	215	637	199	715	1284	1207	340	905	1255	291	714	476	372	467	259	557	116	846	431	300
Candidatus_Desulforudis_audaxviator	d__Bacteria|p__Firmicutes|c__Clostridia|o__Clostridiales|f__Peptococcaceae|g__Candidatus_Desulforudis|s__Candidatus_Desulforudis_audaxviator	22	3	1	1	1	0	3	0	1	5	3	2	5	1	2	2	4	4	8	2	3	1	4	3	5	3	5	10	4	3	8	0	1	1	7	2	1	4	7	1
Dehalobacter_sp._CF	d__Bacteria|p__Firmicutes|c__Clostridia|o__Clostridiales|f__Peptococcaceae|g__Dehalobacter|s__Dehalobacter_sp._CF	0	0	0	0	1	0	0	0	0	0	2	0	0	0	0	0	0	0	0	2	0	0	0	0	0	0	0	0	0	0	0	1	0	0	0	0	0	0	0	0
Dehalobacter_sp._DCA	d__Bacteria|p__Firmicutes|c__Clostridia|o__Clostridiales|f__Peptococcaceae|g__Dehalobacter|s__Dehalobacter_sp._DCA	0	0	0	0	0	0	0	0	0	1	0	0	0	0	1	0	0	0	0	1	0	0	0	1	0	2	0	0	1	0	2	2	0	0	0	0	0	0	0	2
Desulfitobacterium_dehalogenans	d__Bacteria|p__Firmicutes|c__Clostridia|o__Clostridiales|f__Peptococcaceae|g__Desulfitobacterium|s__Desulfitobacterium_dehalogenans	8	0	4	4	12	0	3	22	10	9	2	15	5	2	2	5	5	7	5	10	2	9	0	2	9	11	10	4	5	4	4	5	5	9	1	3	2	11	4	12
Desulfitobacterium_dichloroeliminans	d__Bacteria|p__Firmicutes|c__Clostridia|o__Clostridiales|f__Peptococcaceae|g__Desulfitobacterium|s__Desulfitobacterium_dichloroeliminans	19	10	1	2	1	8	12	13	22	2	0	3	0	2	0	10	7	5	2	15	1	2	1	5	9	2	5	0	15	2	1	0	5	2	2	1	3	0	1	6
Desulfitobacterium_hafniense	d__Bacteria|p__Firmicutes|c__Clostridia|o__Clostridiales|f__Peptococcaceae|g__Desulfitobacterium|s__Desulfitobacterium_hafniense	9	33	4	2	3	4	4	15	13	6	5	6	8	9	10	7	11	11	3	19	3	4	6	7	51	9	4	4	19	6	2	2	17	0	9	13	3	10	25	5
Desulfosporosinus_acidiphilus	d__Bacteria|p__Firmicutes|c__Clostridia|o__Clostridiales|f__Peptococcaceae|g__Desulfosporosinus|s__Desulfosporosinus_acidiphilus	5	24	4	1	7	1	10	0	1	6	0	10	3	4	6	1	10	6	13	8	2	4	0	3	4	11	1	7	6	2	3	18	5	27	7	3	4	19	4	4
Desulfosporosinus_meridiei	d__Bacteria|p__Firmicutes|c__Clostridia|o__Clostridiales|f__Peptococcaceae|g__Desulfosporosinus|s__Desulfosporosinus_meridiei	6	8	11	2	2	8	8	3	0	1	9	7	1	7	1	11	1	6	5	2	1	19	13	1	2	2	0	6	1	9	1	4	5	5	2	0	18	0	7	33
Desulfosporosinus_orientis	d__Bacteria|p__Firmicutes|c__Clostridia|o__Clostridiales|f__Peptococcaceae|g__Desulfosporosinus|s__Desulfosporosinus_orientis	6	0	4	17	1	0	9	0	0	1	0	1	2	1	0	8	2	1	2	1	6	6	0	6	4	5	1	4	11	0	1	7	9	43	2	1	6	3	5	0
Desulfotomaculum_acetoxidans	d__Bacteria|p__Firmicutes|c__Clostridia|o__Clostridiales|f__Peptococcaceae|g__Desulfotomaculum|s__Desulfotomaculum_acetoxidans	4	1	6	0	1	0	2	0	2	4	6	2	2	0	3	1	2	0	5	2	0	3	0	4	2	0	1	8	1	2	9	4	9	0	5	3	11	9	0	1
Desulfotomaculum_carboxydivorans	d__Bacteria|p__Firmicutes|c__Clostridia|o__Clostridiales|f__Peptococcaceae|g__Desulfotomaculum|s__Desulfotomaculum_carboxydivorans	6	10	20	5	1	6	5	4	13	8	15	6	33	10	3	15	21	3	12	7	6	9	4	7	6	8	10	2	1	11	4	2	14	17	3	6	43	4	4	59
Desulfotomaculum_gibsoniae	d__Bacteria|p__Firmicutes|c__Clostridia|o__Clostridiales|f__Peptococcaceae|g__Desulfotomaculum|s__Desulfotomaculum_gibsoniae	8	0	1	1	2	2	7	4	0	4	4	20	2	6	4	2	2	7	1	1	5	3	50	8	1	2	2	2	8	1	4	20	2	4	3	8	1	6	26	10
Desulfotomaculum_kuznetsovii	d__Bacteria|p__Firmicutes|c__Clostridia|o__Clostridiales|f__Peptococcaceae|g__Desulfotomaculum|s__Desulfotomaculum_kuznetsovii	8	16	10	99	15	3	3	24	10	150	1	129	18	28	186	211	20	5	3	36	16	182	202	84	109	24	23	17	31	107	9	12	35	128	9	4	152	17	104	28
Desulfotomaculum_reducens	d__Bacteria|p__Firmicutes|c__Clostridia|o__Clostridiales|f__Peptococcaceae|g__Desulfotomaculum|s__Desulfotomaculum_reducens	0	1	2	9	0	0	1	1	0	1	0	18	2	0	4	3	7	0	1	0	0	2	1	2	5	8	2	6	10	0	0	2	1	1	1	10	1	6	2	7
Desulfotomaculum_ruminis	d__Bacteria|p__Firmicutes|c__Clostridia|o__Clostridiales|f__Peptococcaceae|g__Desulfotomaculum|s__Desulfotomaculum_ruminis	5	8	0	1	7	1	6	1	0	4	4	1	4	3	5	1	1	9	2	1	4	6	2	27	5	12	26	3	8	5	9	41	4	0	1	5	2	2	2	2
Pelotomaculum_thermopropionicum	d__Bacteria|p__Firmicutes|c__Clostridia|o__Clostridiales|f__Peptococcaceae|g__Pelotomaculum|s__Pelotomaculum_thermopropionicum	3	3	0	1	17	65	1	1	0	6	0	7	9	2	2	9	13	2	7	1	2	7	16	4	14	2	7	11	10	12	13	5	8	6	0	6	12	5	3	30
Syntrophobotulus_glycolicus	d__Bacteria|p__Firmicutes|c__Clostridia|o__Clostridiales|f__Peptococcaceae|g__Syntrophobotulus|s__Syntrophobotulus_glycolicus	7	13	64	19	9	9	11	88	75	22	27	42	33	7	13	25	11	48	24	21	8	34	14	16	33	14	35	15	11	33	7	1	24	15	8	2	71	11	16	3
Thermincola_potens	d__Bacteria|p__Firmicutes|c__Clostridia|o__Clostridiales|f__Peptococcaceae|g__Thermincola|s__Thermincola_potens	1	1	4	2	0	0	2	4	1	9	2	10	1	3	1	2	4	5	6	4	4	6	0	4	5	10	25	10	0	5	7	0	3	0	6	12	25	8	2	0
Filifactor_alocis	d__Bacteria|p__Firmicutes|c__Clostridia|o__Clostridiales|f__Peptostreptococcaceae|g__Filifactor|s__Filifactor_alocis	132	156	43	71	81	47	40	7	14	33	110	32	20	51	30	39	87	40	81	13	34	33	75	28	34	66	39	33	29	94	35	50	18	74	14	173	69	40	72	431
Peptoclostridium_difficile	d__Bacteria|p__Firmicutes|c__Clostridia|o__Clostridiales|f__Peptostreptococcaceae|g__Peptoclostridium|s__Peptoclostridium_difficile	2601	2794	2552	3181	1873	2110	2556	1331	1866	1517	3087	1963	2971	1493	893	2356	4398	2081	3798	2622	1286	2447	3305	2876	1682	1569	995	1779	2230	4390	1470	775	790	4014	783	1773	3801	1567	3264	5896
[Clostridium]_sticklandii	d__Bacteria|p__Firmicutes|c__Clostridia|o__Clostridiales|f__Peptostreptococcaceae|g__Peptoclostridium|s__[Clostridium]_sticklandii	18	14	6	29	4	29	20	9	13	10	23	6	5	4	6	27	22	28	14	5	15	10	36	13	18	20	13	9	6	36	24	11	8	12	9	15	48	17	18	22
Ethanoligenens_harbinense	d__Bacteria|p__Firmicutes|c__Clostridia|o__Clostridiales|f__Ruminococcaceae|g__Ethanoligenens|s__Ethanoligenens_harbinense	170	124	68	173	102	51	172	12	19	220	21	247	121	101	180	96	192	46	55	231	79	255	64	151	92	180	57	159	276	59	95	88	268	211	51	125	50	102	141	231
Faecalibacterium_prausnitzii	d__Bacteria|p__Firmicutes|c__Clostridia|o__Clostridiales|f__Ruminococcaceae|g__Faecalibacterium|s__Faecalibacterium_prausnitzii	271068	446030	404486	307585	159743	189344	187179	2234	3138	273141	53988	280660	206125	114051	91130	127753	373356	5599	125643	143988	235861	546406	420535	148270	148775	244694	142503	137271	329415	210864	94191	108360	165354	621458	194000	236227	151657	89030	241828	593441
Ruminiclostridium_thermocellum	d__Bacteria|p__Firmicutes|c__Clostridia|o__Clostridiales|f__Ruminococcaceae|g__Ruminiclostridium|s__Ruminiclostridium_thermocellum	35	39	8	19	5	7	41	1	10	19	10	56	13	7	21	16	25	10	9	23	5	4	5	39	10	24	12	17	15	9	7	8	16	17	8	19	22	14	31	15
[Clostridium]_clariflavum	d__Bacteria|p__Firmicutes|c__Clostridia|o__Clostridiales|f__Ruminococcaceae|g__Ruminiclostridium|s__[Clostridium]_clariflavum	14	8	16	28	147	26	20	6	6	8	2	61	6	1	1	3	31	7	1	4	35	5	14	10	5	107	45	10	11	13	119	91	121	9	95	68	18	131	7	13
[Clostridium]_stercorarium	d__Bacteria|p__Firmicutes|c__Clostridia|o__Clostridiales|f__Ruminococcaceae|g__Ruminiclostridium|s__[Clostridium]_stercorarium	5	8	0	6	3	0	8	1	4	13	9	3	1	0	29	5	7	1	7	3	6	3	3	17	29	14	8	11	7	7	4	3	9	1	7	16	6	6	8	1
[Eubacterium]_siraeum	d__Bacteria|p__Firmicutes|c__Clostridia|o__Clostridiales|f__Ruminococcaceae|g__Ruminiclostridium|s__[Eubacterium]_siraeum	2178	2942	1029	2087	638	1017	2266	261	308	79034	1019	1812	1123	729	1130	1050	66914	657	2298	2108	914	21885	1497	2318	2109	3247	888	176519	3279	1990	1365	922	39591	8410	1174	1571	2783	1671	1548	4149
Ruminococcus_albus	d__Bacteria|p__Firmicutes|c__Clostridia|o__Clostridiales|f__Ruminococcaceae|g__Ruminococcus|s__Ruminococcus_albus	923	394	48	545	72	82	308	50	76	188	129	230	33	76	133	60	347	24	34	976	41	223	68	257	106	387	78	96	623	50	103	62	248	491	259	231	74	211	222	228
Ruminococcus_bromii	d__Bacteria|p__Firmicutes|c__Clostridia|o__Clostridiales|f__Ruminococcaceae|g__Ruminococcus|s__Ruminococcus_bromii	5418	17344	30912	218247	3281	980	3248	3253	156	2506	79968	3829	48160	38376	15145	1051	79885	1564	102605	22990	651	10519	2359	16127	61667	62045	898	4666	3716	4520	5491	7061	3803	268156	11063	1152	8039	15566	11436	407668
Ruminococcus_champanellensis	d__Bacteria|p__Firmicutes|c__Clostridia|o__Clostridiales|f__Ruminococcaceae|g__Ruminococcus|s__Ruminococcus_champanellensis	2233	865	52	985	176	49	472	51	32	859	383	929	203	483	715	136	807	71	210	1151	110	412	55	7391	320	1089	269	986	1896	94	542	295	734	593	584	1986	87	610	468	856
Ruminococcus_sp._SR1/5	d__Bacteria|p__Firmicutes|c__Clostridia|o__Clostridiales|f__Ruminococcaceae|g__Ruminococcus|s__Ruminococcus_sp._SR1/5	7386	5048	10116	11697	2916	18692	9938	747	1644	5236	5062	11444	6899	1278	2911	2843	73941	5205	6069	4878	4859	17518	13902	7507	6803	6543	5557	6984	3512	12604	2798	1667	2040	6925	4495	3720	15842	18526	6062	44837
Symbiobacterium_thermophilum	d__Bacteria|p__Firmicutes|c__Clostridia|o__Clostridiales|f__Symbiobacteriaceae|g__Symbiobacterium|s__Symbiobacterium_thermophilum	32	9	6	17	11	3	34	5	1	19	1	46	28	7	19	11	18	4	6	12	7	8	6	15	13	24	3	16	33	4	18	7	9	33	7	26	3	30	8	1
Syntrophomonas_wolfei	d__Bacteria|p__Firmicutes|c__Clostridia|o__Clostridiales|f__Syntrophomonadaceae|g__Syntrophomonas|s__Syntrophomonas_wolfei	1	32	10	0	1	0	22	0	0	4	1	9	0	2	8	0	4	1	2	3	0	1	0	86	0	1	1	26	11	1	0	1	0	0	0	3	3	5	53	1
Syntrophothermus_lipocalidus	d__Bacteria|p__Firmicutes|c__Clostridia|o__Clostridiales|f__Syntrophomonadaceae|g__Syntrophothermus|s__Syntrophothermus_lipocalidus	0	0	0	0	0	0	0	0	0	0	0	0	0	1	12	0	2	0	0	0	0	0	0	0	0	1	0	0	1	0	0	0	0	0	1	0	0	0	0	0
Anaerococcus_prevotii	d__Bacteria|p__Firmicutes|c__Clostridia|o__Clostridiales|g__Anaerococcus|s__Anaerococcus_prevotii	117	128	135	85	48	47	63	0	0	124	64	63	69	30	47	88	177	8	27	36	86	216	121	66	33	88	39	69	133	63	26	45	60	234	63	89	46	33	131	245
Finegoldia_magna	d__Bacteria|p__Firmicutes|c__Clostridia|o__Clostridiales|g__Finegoldia|s__Finegoldia_magna	35	7	12	12	12	28	71	90	59	9	21	46	15	13	13	21	138	27	6	21	7	13	6	8	13	42	5	17	46	15	26	17	6	8	9	2	61	6	26	32
Gottschalkia_acidurici	d__Bacteria|p__Firmicutes|c__Clostridia|o__Clostridiales|g__Gottschalkia|s__Gottschalkia_acidurici	7	1	0	14	5	24	11	2	2	12	35	4	1	2	3	1	33	0	1	4	0	1	6	9	2	3	7	28	18	6	7	2	3	12	3	1	3	5	1	7
Clostridiales_genomosp._BVAB3	d__Bacteria|p__Firmicutes|c__Clostridia|o__Clostridiales|s__Clostridiales_genomosp._BVAB3	125	63	66	77	47	35	95	4	10	124	40	131	42	45	92	36	105	17	15	245	41	66	46	139	92	177	28	161	168	40	63	74	45	78	52	77	100	58	82	147
butyrate-producing_bacterium_SS3/4	d__Bacteria|p__Firmicutes|c__Clostridia|o__Clostridiales|s__butyrate-producing_bacterium_SS3/4	34185	45704	32381	21600	25699	60436	24240	1579	7833	16094	19386	16539	6170	15471	11590	63774	22989	29149	15103	9310	15151	18929	24398	20762	66620	11746	24415	10747	18036	39200	5292	13116	11313	23366	9872	8701	50814	9135	23139	48284
butyrate-producing_bacterium_SSC/2	d__Bacteria|p__Firmicutes|c__Clostridia|o__Clostridiales|s__butyrate-producing_bacterium_SSC/2	9017	33507	63685	10416	1310	14320	21380	738	10956	6157	1918	35874	35022	1875	1429	20776	45641	1244	16100	14360	2459	13473	28318	11435	5400	3246	17608	10973	6579	28540	19080	596	2358	34512	1534	1269	81229	13054	8225	60700
Halanaerobium_hydrogeniformans	d__Bacteria|p__Firmicutes|c__Clostridia|o__Halanaerobiales|f__Halanaerobiaceae|g__Halanaerobium|s__Halanaerobium_hydrogeniformans	12	2	0	16	12	4	12	0	1	12	0	6	0	1	11	8	46	0	7	4	2	0	0	13	6	4	2	11	55	3	4	1	3	4	0	1	5	9	1	5
Halanaerobium_praevalens	d__Bacteria|p__Firmicutes|c__Clostridia|o__Halanaerobiales|f__Halanaerobiaceae|g__Halanaerobium|s__Halanaerobium_praevalens	3	4	1	2	0	0	5	5	0	7	43	5	3	0	1	3	10	0	1	2	4	0	7	4	2	5	4	12	18	3	0	0	1	2	1	1	12	3	1	8
Halothermothrix_orenii	d__Bacteria|p__Firmicutes|c__Clostridia|o__Halanaerobiales|f__Halanaerobiaceae|g__Halothermothrix|s__Halothermothrix_orenii	0	2	0	0	0	1	1	0	0	1	1	1	1	0	0	0	3	1	0	0	1	0	0	0	3	2	1	6	0	1	1	0	0	0	0	0	1	0	0	0
Acetohalobium_arabaticum	d__Bacteria|p__Firmicutes|c__Clostridia|o__Halanaerobiales|f__Halobacteroidaceae|g__Acetohalobium|s__Acetohalobium_arabaticum	4	0	1	2	2	5	1	0	1	10	0	0	0	4	7	4	6	3	2	27	6	5	2	11	0	3	2	1	20	4	2	1	8	1	5	1	13	1	14	2
Halobacteroides_halobius	d__Bacteria|p__Firmicutes|c__Clostridia|o__Halanaerobiales|f__Halobacteroidaceae|g__Halobacteroides|s__Halobacteroides_halobius	2	2	1	1	2	10	4	0	0	6	0	0	0	1	1	4	13	0	1	3	0	0	2	1	0	7	8	4	2	3	2	0	2	0	1	2	1	2	0	10
Natranaerobius_thermophilus	d__Bacteria|p__Firmicutes|c__Clostridia|o__Natranaerobiales|f__Natranaerobiaceae|g__Natranaerobius|s__Natranaerobius_thermophilus	5	0	1	4	1	4	0	0	0	0	0	0	0	0	0	0	8	0	1	0	0	0	0	0	1	2	0	0	0	1	0	0	2	0	0	0	1	1	1	0
Ammonifex_degensii	d__Bacteria|p__Firmicutes|c__Clostridia|o__Thermoanaerobacterales|f__Thermoanaerobacteraceae|g__Ammonifex|s__Ammonifex_degensii	4	2	0	2	0	1	6	0	0	7	0	5	1	3	4	0	2	0	3	0	1	3	1	2	2	7	2	3	4	0	1	2	0	0	0	3	0	3	3	0
Caldanaerobacter_subterraneus	d__Bacteria|p__Firmicutes|c__Clostridia|o__Thermoanaerobacterales|f__Thermoanaerobacteraceae|g__Caldanaerobacter|s__Caldanaerobacter_subterraneus	19	8	3	28	1	7	5	1	5	11	2	39	5	1	9	2	18	3	2	2	3	2	7	20	7	5	5	26	55	6	12	4	7	11	2	1	8	4	4	4
Carboxydothermus_hydrogenoformans	d__Bacteria|p__Firmicutes|c__Clostridia|o__Thermoanaerobacterales|f__Thermoanaerobacteraceae|g__Carboxydothermus|s__Carboxydothermus_hydrogenoformans	0	7	8	16	1	0	4	22	13	18	0	43	4	3	2	7	5	16	7	15	15	17	1	6	22	59	16	2	2	20	11	3	9	10	40	13	26	11	12	6
Moorella_thermoacetica	d__Bacteria|p__Firmicutes|c__Clostridia|o__Thermoanaerobacterales|f__Thermoanaerobacteraceae|g__Moorella|s__Moorella_thermoacetica	8	3	3	11	11	8	25	1	2	37	1	12	5	3	17	3	28	3	5	2	23	32	6	18	9	21	3	6	30	5	12	12	8	23	3	16	2	15	16	27
Tepidanaerobacter_acetatoxydans	d__Bacteria|p__Firmicutes|c__Clostridia|o__Thermoanaerobacterales|f__Thermoanaerobacteraceae|g__Tepidanaerobacter|s__Tepidanaerobacter_acetatoxydans	6	1	0	2	0	0	1	0	1	2	0	2	0	0	0	3	5	0	1	3	2	1	3	3	3	6	5	10	6	0	3	28	1	1	1	6	2	4	1	8
Thermacetogenium_phaeum	d__Bacteria|p__Firmicutes|c__Clostridia|o__Thermoanaerobacterales|f__Thermoanaerobacteraceae|g__Thermacetogenium|s__Thermacetogenium_phaeum	6	2	5	0	0	0	1	0	0	7	0	5	2	1	4	0	8	2	0	0	2	1	4	3	2	2	1	3	0	1	6	3	1	7	2	4	7	12	4	2
Thermoanaerobacter_italicus	d__Bacteria|p__Firmicutes|c__Clostridia|o__Thermoanaerobacterales|f__Thermoanaerobacteraceae|g__Thermoanaerobacter|s__Thermoanaerobacter_italicus	1	0	0	0	0	0	1	0	0	0	0	0	0	0	0	0	1	0	0	0	0	0	1	0	0	2	0	1	1	1	0	0	2	0	1	0	0	0	0	0
Thermoanaerobacter_mathranii	d__Bacteria|p__Firmicutes|c__Clostridia|o__Thermoanaerobacterales|f__Thermoanaerobacteraceae|g__Thermoanaerobacter|s__Thermoanaerobacter_mathranii	0	0	0	0	0	0	0	0	0	0	0	0	0	0	0	0	1	0	0	0	3	0	0	0	0	0	0	0	0	0	0	0	0	0	0	0	0	0	0	0
Thermoanaerobacter_wiegelii	d__Bacteria|p__Firmicutes|c__Clostridia|o__Thermoanaerobacterales|f__Thermoanaerobacteraceae|g__Thermoanaerobacter|s__Thermoanaerobacter_wiegelii	4	2	0	0	0	1	0	0	0	1	2	0	0	0	0	0	2	0	0	2	0	1	1	3	0	2	0	1	6	0	1	1	0	0	2	2	0	3	1	1
Caldicellulosiruptor_bescii	d__Bacteria|p__Firmicutes|c__Clostridia|o__Thermoanaerobacterales|f__Thermoanaerobacterales_Family_III._Incertae_Sedis|g__Caldicellulosiruptor|s__Caldicellulosiruptor_bescii	0	0	0	0	0	0	0	0	0	0	22	1	0	0	0	0	5	0	0	0	0	0	2	0	0	0	0	0	8	2	0	0	0	0	0	0	0	0	0	0
Caldicellulosiruptor_hydrothermalis	d__Bacteria|p__Firmicutes|c__Clostridia|o__Thermoanaerobacterales|f__Thermoanaerobacterales_Family_III._Incertae_Sedis|g__Caldicellulosiruptor|s__Caldicellulosiruptor_hydrothermalis	0	0	0	1	9	0	1	0	0	3	0	0	0	0	1	0	3	0	0	1	0	1	1	1	6	0	2	3	1	0	1	0	0	0	3	0	1	0	4	1
Caldicellulosiruptor_kronotskyensis	d__Bacteria|p__Firmicutes|c__Clostridia|o__Thermoanaerobacterales|f__Thermoanaerobacterales_Family_III._Incertae_Sedis|g__Caldicellulosiruptor|s__Caldicellulosiruptor_kronotskyensis	1	2	0	0	0	0	0	0	0	1	0	0	0	0	0	0	0	2	1	0	1	2	0	0	2	0	0	0	0	0	0	0	1	0	0	0	0	0	1	0
Caldicellulosiruptor_lactoaceticus	d__Bacteria|p__Firmicutes|c__Clostridia|o__Thermoanaerobacterales|f__Thermoanaerobacterales_Family_III._Incertae_Sedis|g__Caldicellulosiruptor|s__Caldicellulosiruptor_lactoaceticus	1	0	0	0	0	0	0	0	0	0	0	0	2	0	0	0	0	1	0	0	0	1	0	0	0	1	0	0	0	0	0	0	0	0	0	0	0	0	0	0
Caldicellulosiruptor_obsidiansis	d__Bacteria|p__Firmicutes|c__Clostridia|o__Thermoanaerobacterales|f__Thermoanaerobacterales_Family_III._Incertae_Sedis|g__Caldicellulosiruptor|s__Caldicellulosiruptor_obsidiansis	2	1	0	0	0	0	1	0	0	1	0	1	0	0	0	0	1	0	0	1	41	0	0	0	1	1	0	0	0	5	0	2	0	0	0	2	1	0	0	1
Caldicellulosiruptor_owensensis	d__Bacteria|p__Firmicutes|c__Clostridia|o__Thermoanaerobacterales|f__Thermoanaerobacterales_Family_III._Incertae_Sedis|g__Caldicellulosiruptor|s__Caldicellulosiruptor_owensensis	8	0	1	3	0	0	4	0	4	0	0	1	3	0	1	1	0	0	1	0	1	6	0	0	1	0	1	1	4	3	0	0	1	0	1	1	2	3	0	0
Caldicellulosiruptor_saccharolyticus	d__Bacteria|p__Firmicutes|c__Clostridia|o__Thermoanaerobacterales|f__Thermoanaerobacterales_Family_III._Incertae_Sedis|g__Caldicellulosiruptor|s__Caldicellulosiruptor_saccharolyticus	8	0	7	7	2	4	6	7	3	6	17	14	1	0	4	0	9	9	12	4	0	3	6	0	6	1	5	6	0	3	11	2	2	14	0	3	1	0	4	1
Thermoanaerobacterium_thermosaccharolyticum	d__Bacteria|p__Firmicutes|c__Clostridia|o__Thermoanaerobacterales|f__Thermoanaerobacterales_Family_III._Incertae_Sedis|g__Thermoanaerobacterium|s__Thermoanaerobacterium_thermosaccharolyticum	7	9	10	1	0	23	16	4	12	5	6	2	15	0	2	9	22	0	1	4	1	7	12	4	0	1	2	3	3	12	2	0	8	0	0	2	21	6	1	17
Thermoanaerobacterium_xylanolyticum	d__Bacteria|p__Firmicutes|c__Clostridia|o__Thermoanaerobacterales|f__Thermoanaerobacterales_Family_III._Incertae_Sedis|g__Thermoanaerobacterium|s__Thermoanaerobacterium_xylanolyticum	4	1	0	1	0	0	1	0	0	0	0	3	1	1	2	0	3	14	0	2	4	0	0	4	0	2	0	1	0	0	0	1	0	1	1	4	3	1	0	1
Thermosediminibacter_oceani	d__Bacteria|p__Firmicutes|c__Clostridia|o__Thermoanaerobacterales|f__Thermoanaerobacterales_Family_III._Incertae_Sedis|g__Thermosediminibacter|s__Thermosediminibacter_oceani	0	0	0	0	0	0	1	0	0	2	0	0	0	0	2	0	2	0	0	0	0	0	0	0	0	2	0	5	1	1	0	0	0	0	2	3	0	1	0	0
Mahella_australiensis	d__Bacteria|p__Firmicutes|c__Clostridia|o__Thermoanaerobacterales|f__Thermoanaerobacterales_Family_IV._Incertae_Sedis|g__Mahella|s__Mahella_australiensis	46	10	47	16	10	7	25	1	10	7	35	5	49	8	4	2	21	11	15	5	4	22	8	19	6	11	4	17	5	28	1	3	23	0	5	9	76	11	3	12
Coprothermobacter_proteolyticus	d__Bacteria|p__Firmicutes|c__Clostridia|o__Thermoanaerobacterales|f__Thermodesulfobiaceae|g__Coprothermobacter|s__Coprothermobacter_proteolyticus	2	0	1	0	1	0	0	26	0	0	0	1	1	0	1	18	0	0	0	0	1	0	0	1	0	1	0	0	0	1	0	0	1	0	1	0	0	0	0	0
Thermodesulfobium_narugense	d__Bacteria|p__Firmicutes|c__Clostridia|o__Thermoanaerobacterales|f__Thermodesulfobiaceae|g__Thermodesulfobium|s__Thermodesulfobium_narugense	1	2	0	3	0	7	3	2	0	1	0	2	2	0	0	0	0	0	0	0	0	0	0	3	0	1	0	2	9	3	1	0	0	0	0	0	1	0	0	3
Erysipelothrix_rhusiopathiae	d__Bacteria|p__Firmicutes|c__Erysipelotrichia|o__Erysipelotrichales|f__Erysipelotrichaceae|g__Erysipelothrix|s__Erysipelothrix_rhusiopathiae	18	26	5	17	5	20	16	3	16	11	14	10	10	21	144	9	33	17	12	16	15	8	17	14	9	13	3	17	21	25	31	27	9	6	13	30	34	50	10	37
Faecalitalea_cylindroides	d__Bacteria|p__Firmicutes|c__Erysipelotrichia|o__Erysipelotrichales|f__Erysipelotrichaceae|g__Faecalitalea|s__Faecalitalea_cylindroides	1276	1642	974	964	780	534	1363	470	634	677	694	1192	1063	725	537	1425	1812	842	9249	602	1311	1183	2321	646	1254	605	689	770	571	2391	790	407	522	1707	269	614	2727	1342	1031	2236
Acidaminococcus_fermentans	d__Bacteria|p__Firmicutes|c__Negativicutes|o__Selenomonadales|f__Acidaminococcaceae|g__Acidaminococcus|s__Acidaminococcus_fermentans	29	23	64	59	70	9	40	57	31	88	4	176	39	38	21	55	44	42	42	114	278	64	15	67	68	65	67	25	49	67	69	199	26	37	69	78	59	59	56	47
Acidaminococcus_intestini	d__Bacteria|p__Firmicutes|c__Negativicutes|o__Selenomonadales|f__Acidaminococcaceae|g__Acidaminococcus|s__Acidaminococcus_intestini	20	10	16	28	68	0	12	19	12	45	0	76	28	9	11	18	10	23	16	40	1021	89	2	182	34	21	58	47	73	26	12	431	32	17	21	29	36	16	20	38
Megamonas_hypermegale	d__Bacteria|p__Firmicutes|c__Negativicutes|o__Selenomonadales|f__Veillonellaceae|g__Megamonas|s__Megamonas_hypermegale	14	10	36	50	37	24	40	362316	478478	20	10	40	45	31	55	102264	41	11	3	12	64796	19	93	45221	14872	48840	82224	10906	202927	16	42	4718	34356	34	10053	53	35	64380	19541	70
Megasphaera_elsdenii	d__Bacteria|p__Firmicutes|c__Negativicutes|o__Selenomonadales|f__Veillonellaceae|g__Megasphaera|s__Megasphaera_elsdenii	80	66	4	13	114	16	59	13	4	29	191	87	69	24	82	29	50	18	21	12	56624	37	54	61	28	138	101	50	7337	14	99	142	74	47	46	49	12	16	294	16
Selenomonas_ruminantium	d__Bacteria|p__Firmicutes|c__Negativicutes|o__Selenomonadales|f__Veillonellaceae|g__Selenomonas|s__Selenomonas_ruminantium	67	46	25	48	41	35	45	252	275	37	25	32	26	31	33	122	77	14	21	31	87	37	12	96	39	81	85	57	259	40	79	37	45	65	68	114	68	142	57	31
Selenomonas_sputigena	d__Bacteria|p__Firmicutes|c__Negativicutes|o__Selenomonadales|f__Veillonellaceae|g__Selenomonas|s__Selenomonas_sputigena	109	34	14	43	9	3	88	11	8	65	51	163	34	32	54	22	49	32	17	68	9	23	36	35	39	56	25	35	125	14	34	24	14	31	25	40	32	36	34	14
Veillonella_parvula	d__Bacteria|p__Firmicutes|c__Negativicutes|o__Selenomonadales|f__Veillonellaceae|g__Veillonella|s__Veillonella_parvula	908	10067	105	165	817	5627	88	38	160	183	296	142	67	29	83	6487	2502	88	44	45	4974	110	13852	862	89	1254	947	1057	1921	194	372	3595	136	244	383	4665	606	616	88	1007
Fusobacterium_nucleatum	d__Bacteria|p__Fusobacteria|c__Fusobacteriia|o__Fusobacteriales|f__Fusobacteriaceae|g__Fusobacterium|s__Fusobacterium_nucleatum	81	83	53	96	10	266	323	691	31	19	6311	596	22	1	9	488	28	116	5	5	97	467	355	33	120	74	25	23	43	72	5	173	11	15	96	37	14	4	5	11
Ilyobacter_polytropus	d__Bacteria|p__Fusobacteria|c__Fusobacteriia|o__Fusobacteriales|f__Fusobacteriaceae|g__Ilyobacter|s__Ilyobacter_polytropus	5	28	11	6	5	11	11	175	5	9	473	40	3	0	8	106	10	29	10	7	4	29	24	45	10	2	4	10	15	10	2	2	3	23	9	3	5	8	15	10
Leptotrichia_buccalis	d__Bacteria|p__Fusobacteria|c__Fusobacteriia|o__Fusobacteriales|f__Leptotrichiaceae|g__Leptotrichia|s__Leptotrichia_buccalis	31	10	6	5	15	16	14	43	1	15	445	43	4	2	5	30	9	7	7	1	10	24	16	11	52	8	4	12	7	3	2	4	4	1	17	60	6	3	18	4
Sebaldella_termitidis	d__Bacteria|p__Fusobacteria|c__Fusobacteriia|o__Fusobacteriales|f__Leptotrichiaceae|g__Sebaldella|s__Sebaldella_termitidis	2	5	2	3	2	1	1	22	1	0	77	4	1	5	1	17	3	8	7	1	3	6	6	6	4	6	2	6	7	6	4	8	3	10	3	1	7	2	11	29
Streptobacillus_moniliformis	d__Bacteria|p__Fusobacteria|c__Fusobacteriia|o__Fusobacteriales|f__Leptotrichiaceae|g__Streptobacillus|s__Streptobacillus_moniliformis	14	1	3	7	0	4	2	32	2	4	437	29	5	0	1	30	38	9	3	2	5	34	86	12	8	4	5	5	53	5	4	1	33	3	15	1	36	1	15	4
Gemmatimonas_aurantiaca	d__Bacteria|p__Gemmatimonadetes|c__Gemmatimonadetes|o__Gemmatimonadales|f__Gemmatimonadaceae|g__Gemmatimonas|s__Gemmatimonas_aurantiaca	7	0	0	7	1	0	0	6	4	4	0	3	0	1	0	5	8	3	0	1	1	1	0	3	2	10	4	12	3	3	2	0	2	3	2	4	0	4	1	0
Ignavibacterium_album	d__Bacteria|p__Ignavibacteriae|c__Ignavibacteria|o__Ignavibacteriales|f__Ignavibacteriaceae|g__Ignavibacterium|s__Ignavibacterium_album	4	2	7	4	0	20	6	2	0	5	0	4	0	4	1	0	5	0	7	2	7	8	5	5	12	3	5	4	2	7	3	2	8	9	10	0	19	6	1	1
Melioribacter_roseus	d__Bacteria|p__Ignavibacteriae|c__Ignavibacteria|o__Ignavibacteriales|f__Melioribacteraceae|g__Melioribacter|s__Melioribacter_roseus	6	3	2	3	0	14	2	7	2	0	1	5	13	1	5	1	2	12	2	5	0	2	3	1	2	4	1	2	0	3	0	6	1	2	6	2	0	2	3	0
Leptospirillum_ferriphilum	d__Bacteria|p__Nitrospirae|c__Nitrospira|o__Nitrospirales|f__Nitrospiraceae|g__Leptospirillum|s__Leptospirillum_ferriphilum	0	0	0	0	1	0	0	0	0	0	0	0	0	0	0	0	2	0	0	1	3	0	0	0	0	1	0	0	0	0	1	0	0	0	0	0	0	0	0	0
Leptospirillum_ferrooxidans	d__Bacteria|p__Nitrospirae|c__Nitrospira|o__Nitrospirales|f__Nitrospiraceae|g__Leptospirillum|s__Leptospirillum_ferrooxidans	1	0	0	1	1	0	2	0	0	3	0	0	0	0	0	1	3	0	0	0	0	0	1	8	0	0	0	3	2	0	0	1	0	0	1	1	0	0	0	0
Candidatus_Nitrospira_defluvii	d__Bacteria|p__Nitrospirae|c__Nitrospira|o__Nitrospirales|f__Nitrospiraceae|g__Nitrospira|s__Candidatus_Nitrospira_defluvii	7	2	0	0	0	0	0	3	6	4	4	2	8	1	0	0	0	0	1	1	4	2	0	4	15	1	1	4	2	1	2	1	3	2	3	8	16	2	4	0
Thermodesulfovibrio_yellowstonii	d__Bacteria|p__Nitrospirae|c__Nitrospira|o__Nitrospirales|f__Nitrospiraceae|g__Thermodesulfovibrio|s__Thermodesulfovibrio_yellowstonii	3	1	0	3	0	5	1	1	0	0	0	1	0	0	0	1	1	0	2	0	0	0	0	0	3	1	0	0	0	1	0	0	0	0	0	0	5	0	2	4
Phycisphaera_mikurensis	d__Bacteria|p__Planctomycetes|c__Phycisphaerae|o__Phycisphaerales|f__Phycisphaeraceae|g__Phycisphaera|s__Phycisphaera_mikurensis	22	2	0	2	1	0	18	0	1	7	0	72	21	1	2	12	10	1	4	7	2	5	1	4	3	8	5	6	18	0	4	4	3	2	3	4	5	6	4	0
Isosphaera_pallida	d__Bacteria|p__Planctomycetes|c__Planctomycetia|o__Planctomycetales|f__Planctomycetaceae|g__Isosphaera|s__Isosphaera_pallida	1	1	2	0	0	0	0	0	0	0	0	1	0	0	0	1	0	0	0	0	0	1	0	0	1	1	0	0	1	0	0	0	1	0	0	2	1	1	0	0
Pirellula_staleyi	d__Bacteria|p__Planctomycetes|c__Planctomycetia|o__Planctomycetales|f__Planctomycetaceae|g__Pirellula|s__Pirellula_staleyi	3	4	2	4	1	0	4	1	0	2	1	0	1	0	0	1	4	1	0	0	6	2	0	5	1	2	1	1	5	5	3	1	0	0	0	0	3	3	0	0
Planctomyces_brasiliensis	d__Bacteria|p__Planctomycetes|c__Planctomycetia|o__Planctomycetales|f__Planctomycetaceae|g__Planctomyces|s__Planctomyces_brasiliensis	5	6	10	7	9	0	28	10	3	7	0	1	18	12	7	8	2	32	20	9	1	4	1	3	23	3	6	3	14	1	0	2	3	4	3	1	3	0	5	0
Planctomyces_limnophilus	d__Bacteria|p__Planctomycetes|c__Planctomycetia|o__Planctomycetales|f__Planctomycetaceae|g__Planctomyces|s__Planctomyces_limnophilus	0	0	0	0	1	0	0	0	0	0	0	0	0	0	0	0	1	0	0	0	0	0	0	0	0	1	0	2	0	0	0	0	0	0	0	1	1	1	0	0
Rhodopirellula_baltica	d__Bacteria|p__Planctomycetes|c__Planctomycetia|o__Planctomycetales|f__Planctomycetaceae|g__Rhodopirellula|s__Rhodopirellula_baltica	2	12	1	2	0	2	5	0	0	8	0	1	9	2	5	0	5	0	2	1	10	2	10	3	4	0	1	5	2	5	5	4	1	4	1	5	14	11	10	16
Singulisphaera_acidiphila	d__Bacteria|p__Planctomycetes|c__Planctomycetia|o__Planctomycetales|f__Planctomycetaceae|g__Singulisphaera|s__Singulisphaera_acidiphila	3	0	0	3	3	2	15	2	0	10	0	32	9	1	9	2	10	0	1	7	0	4	1	4	2	2	6	2	19	3	2	3	7	2	1	3	1	4	1	16
Candidatus_Pelagibacter_sp._IMCC9063	d__Bacteria|p__Proteobacteria|c__Alphaproteobacteria|g__Candidatus_Pelagibacter|s__Candidatus_Pelagibacter_sp._IMCC9063	0	0	0	0	0	4	0	0	0	1	0	0	0	1	0	1	1	0	0	0	0	0	0	0	0	1	1	0	1	0	0	0	0	0	0	0	1	0	0	0
Candidatus_Pelagibacter_ubique	d__Bacteria|p__Proteobacteria|c__Alphaproteobacteria|g__Candidatus_Pelagibacter|s__Candidatus_Pelagibacter_ubique	1	0	0	1	0	0	0	0	0	2	14	0	0	0	0	0	0	0	0	0	0	0	1	2	0	0	0	3	1	0	0	0	0	0	0	0	0	1	0	0
Candidatus_Puniceispirillum_marinum	d__Bacteria|p__Proteobacteria|c__Alphaproteobacteria|g__Candidatus_Puniceispirillum|s__Candidatus_Puniceispirillum_marinum	1	10	10	0	2	1	9	6	3	4	0	16	0	1	0	4	2	9	7	4	0	4	9	3	9	2	14	0	3	9	0	1	13	4	0	1	3	7	8	2
Micavibrio_aeruginosavorus	d__Bacteria|p__Proteobacteria|c__Alphaproteobacteria|g__Micavibrio|s__Micavibrio_aeruginosavorus	17	0	7	13	4	0	2	1	1	3	3	5	1	1	3	8	18	6	3	5	3	2	0	25	30	6	4	13	25	0	9	5	12	17	2	5	3	12	7	3
Asticcacaulis_excentricus	d__Bacteria|p__Proteobacteria|c__Alphaproteobacteria|o__Caulobacterales|f__Caulobacteraceae|g__Asticcacaulis|s__Asticcacaulis_excentricus	4	4	4	11	0	0	1	1	0	23	1	7	10	11	10	12	16	0	14	14	2	19	12	14	16	18	4	19	52	1	16	5	12	12	2	3	6	9	4	0
Brevundimonas_subvibrioides	d__Bacteria|p__Proteobacteria|c__Alphaproteobacteria|o__Caulobacterales|f__Caulobacteraceae|g__Brevundimonas|s__Brevundimonas_subvibrioides	2	5	6	17	0	1	51	0	0	6	1	23	5	0	3	0	2	0	0	3	3	6	6	12	8	5	3	0	13	0	2	6	1	1	1	1	1	17	7	14
Caulobacter_segnis	d__Bacteria|p__Proteobacteria|c__Alphaproteobacteria|o__Caulobacterales|f__Caulobacteraceae|g__Caulobacter|s__Caulobacter_segnis	15	8	0	8	4	0	8	2	2	0	1	2	3	2	2	2	2	0	1	2	1	1	0	3	0	1	0	0	6	1	2	1	4	3	2	3	1	2	5	7
Caulobacter_sp._K31	d__Bacteria|p__Proteobacteria|c__Alphaproteobacteria|o__Caulobacterales|f__Caulobacteraceae|g__Caulobacter|s__Caulobacter_sp._K31	18	2	46	1	1	0	6	36	6	2	1	26	3	3	1	7	4	0	4	10	0	3	2	3	4	10	4	5	8	5	3	1	2	1	2	2	2	3	0	9
Caulobacter_vibrioides	d__Bacteria|p__Proteobacteria|c__Alphaproteobacteria|o__Caulobacterales|f__Caulobacteraceae|g__Caulobacter|s__Caulobacter_vibrioides	0	0	0	0	0	0	1	1	0	7	3	5	0	4	3	2	10	1	1	0	4	8	4	7	15	7	5	2	8	2	8	2	5	20	3	7	11	3	2	5
Phenylobacterium_zucineum	d__Bacteria|p__Proteobacteria|c__Alphaproteobacteria|o__Caulobacterales|f__Caulobacteraceae|g__Phenylobacterium|s__Phenylobacterium_zucineum	6	0	0	0	0	0	4	3	2	3	1	28	3	2	15	2	5	1	0	1	28	0	2	2	0	1	0	60	6	0	2	0	1	2	1	4	4	2	2	0
Magnetococcus_marinus	d__Bacteria|p__Proteobacteria|c__Alphaproteobacteria|o__Magnetococcales|f__Magnetococcaceae|g__Magnetococcus|s__Magnetococcus_marinus	3	1	0	0	0	0	5	0	0	2	0	2	1	1	2	0	7	4	8	3	0	1	1	4	4	3	0	1	3	1	2	2	0	2	0	0	0	11	1	0
Parvularcula_bermudensis	d__Bacteria|p__Proteobacteria|c__Alphaproteobacteria|o__Parvularculales|f__Parvularculaceae|g__Parvularcula|s__Parvularcula_bermudensis	0	3	0	2	0	0	0	0	0	3	0	0	1	1	1	1	2	1	0	0	1	1	0	1	0	2	0	2	12	0	0	0	0	1	0	2	0	0	0	0
Bartonella_australis	d__Bacteria|p__Proteobacteria|c__Alphaproteobacteria|o__Rhizobiales|f__Bartonellaceae|g__Bartonella|s__Bartonella_australis	0	0	0	1	0	0	0	0	0	0	0	0	0	0	0	0	0	0	0	0	0	0	0	0	4	0	0	0	0	0	0	0	0	0	0	0	0	0	0	0
Bartonella_bacilliformis	d__Bacteria|p__Proteobacteria|c__Alphaproteobacteria|o__Rhizobiales|f__Bartonellaceae|g__Bartonella|s__Bartonella_bacilliformis	0	0	0	0	0	0	0	0	0	0	0	0	1	0	0	0	0	0	0	0	0	0	0	0	0	0	0	0	0	0	0	0	0	0	0	0	0	1	0	0
Bartonella_clarridgeiae	d__Bacteria|p__Proteobacteria|c__Alphaproteobacteria|o__Rhizobiales|f__Bartonellaceae|g__Bartonella|s__Bartonella_clarridgeiae	2	0	5	3	0	0	3	0	0	1	0	0	0	0	0	0	6	0	0	0	0	0	0	5	3	0	10	3	6	0	7	1	0	0	0	17	0	1	0	0
Bartonella_grahamii	d__Bacteria|p__Proteobacteria|c__Alphaproteobacteria|o__Rhizobiales|f__Bartonellaceae|g__Bartonella|s__Bartonella_grahamii	0	0	0	0	0	1	1	0	0	0	2	1	1	0	0	1	0	1	0	1	0	0	1	0	0	0	0	0	1	2	0	0	0	0	0	0	0	0	0	0
Bartonella_henselae	d__Bacteria|p__Proteobacteria|c__Alphaproteobacteria|o__Rhizobiales|f__Bartonellaceae|g__Bartonella|s__Bartonella_henselae	0	0	0	0	0	0	0	0	0	0	0	0	0	0	0	1	2	0	0	0	0	7	0	0	0	0	0	1	0	0	0	0	0	0	0	0	1	0	0	0
Bartonella_quintana	d__Bacteria|p__Proteobacteria|c__Alphaproteobacteria|o__Rhizobiales|f__Bartonellaceae|g__Bartonella|s__Bartonella_quintana	0	0	0	0	0	0	0	0	0	0	0	0	7	0	0	0	1	0	0	0	1	1	0	0	1	0	0	0	0	0	0	0	0	0	3	2	0	0	0	0
Bartonella_tribocorum	d__Bacteria|p__Proteobacteria|c__Alphaproteobacteria|o__Rhizobiales|f__Bartonellaceae|g__Bartonella|s__Bartonella_tribocorum	0	13	0	1	3	18	17	13	0	1	1	3	26	3	0	0	0	0	1	0	0	0	3	0	1	0	0	9	1	5	0	0	5	1	0	2	0	0	0	0
Bartonella_vinsonii	d__Bacteria|p__Proteobacteria|c__Alphaproteobacteria|o__Rhizobiales|f__Bartonellaceae|g__Bartonella|s__Bartonella_vinsonii	1	1	0	0	1	1	5	0	0	9	0	0	0	1	0	1	0	0	0	0	1	0	0	1	0	0	0	0	4	0	0	0	2	2	0	1	1	0	3	8
Beijerinckia_indica	d__Bacteria|p__Proteobacteria|c__Alphaproteobacteria|o__Rhizobiales|f__Beijerinckiaceae|g__Beijerinckia|s__Beijerinckia_indica	0	0	0	2	2	1	0	1	0	0	2	1	0	1	31	0	0	1	0	1	0	1	0	0	0	0	0	0	1	0	0	1	0	0	0	0	0	0	0	0
Methylocella_silvestris	d__Bacteria|p__Proteobacteria|c__Alphaproteobacteria|o__Rhizobiales|f__Beijerinckiaceae|g__Methylocella|s__Methylocella_silvestris	0	0	2	0	0	0	0	0	1	1	4	1	2	0	0	6	1	2	0	3	1	0	0	1	2	1	0	1	3	0	0	1	0	1	0	2	0	2	1	5
Bradyrhizobium_diazoefficiens	d__Bacteria|p__Proteobacteria|c__Alphaproteobacteria|o__Rhizobiales|f__Bradyrhizobiaceae|g__Bradyrhizobium|s__Bradyrhizobium_diazoefficiens	7	14	5	3	3	0	13	4	3	9	9	5	4	5	1	5	4	1	3	6	3	8	0	6	5	0	7	9	27	7	3	4	0	10	1	1	1	9	2	7
Bradyrhizobium_japonicum	d__Bacteria|p__Proteobacteria|c__Alphaproteobacteria|o__Rhizobiales|f__Bradyrhizobiaceae|g__Bradyrhizobium|s__Bradyrhizobium_japonicum	2	5	0	1	1	0	4	0	1	0	0	0	0	0	0	4	1	0	0	0	1	2	2	0	5	0	11	2	1	0	1	0	3	0	0	1	9	0	1	0
Bradyrhizobium_oligotrophicum	d__Bacteria|p__Proteobacteria|c__Alphaproteobacteria|o__Rhizobiales|f__Bradyrhizobiaceae|g__Bradyrhizobium|s__Bradyrhizobium_oligotrophicum	2	0	0	0	0	0	0	0	0	2	0	0	2	0	0	1	3	0	0	0	1	1	5	1	2	2	1	0	7	0	0	2	2	0	0	6	19	4	1	0
Bradyrhizobium_sp._BTAi1	d__Bacteria|p__Proteobacteria|c__Alphaproteobacteria|o__Rhizobiales|f__Bradyrhizobiaceae|g__Bradyrhizobium|s__Bradyrhizobium_sp._BTAi1	7	5	0	6	1	0	0	0	0	3	0	0	1	3	9	1	3	0	0	6	7	1	3	2	21	5	2	9	3	0	6	3	3	2	3	6	3	4	6	0
Bradyrhizobium_sp._ORS_278	d__Bacteria|p__Proteobacteria|c__Alphaproteobacteria|o__Rhizobiales|f__Bradyrhizobiaceae|g__Bradyrhizobium|s__Bradyrhizobium_sp._ORS_278	4	1	0	1	1	0	0	0	0	5	0	2	0	0	0	1	1	0	0	0	33	0	3	0	1	15	1	1	0	3	7	0	0	12	1	5	0	1	1	1
Bradyrhizobium_sp._S23321	d__Bacteria|p__Proteobacteria|c__Alphaproteobacteria|o__Rhizobiales|f__Bradyrhizobiaceae|g__Bradyrhizobium|s__Bradyrhizobium_sp._S23321	4	1	0	0	0	0	0	0	0	3	0	8	0	0	3	0	1	0	0	0	0	1	0	8	0	2	1	3	3	0	3	0	2	0	1	5	0	2	1	0
Nitrobacter_hamburgensis	d__Bacteria|p__Proteobacteria|c__Alphaproteobacteria|o__Rhizobiales|f__Bradyrhizobiaceae|g__Nitrobacter|s__Nitrobacter_hamburgensis	0	0	1	6	0	0	7	0	0	0	0	5	2	5	0	1	0	0	1	33	2	6	6	0	2	0	2	5	1	2	1	1	0	3	1	0	2	5	2	0
Nitrobacter_winogradskyi	d__Bacteria|p__Proteobacteria|c__Alphaproteobacteria|o__Rhizobiales|f__Bradyrhizobiaceae|g__Nitrobacter|s__Nitrobacter_winogradskyi	1	0	0	0	0	3	0	0	0	3	0	5	3	0	1	0	2	0	0	5	0	1	2	1	0	3	0	2	4	0	1	1	0	0	0	0	8	4	0	0
Oligotropha_carboxidovorans	d__Bacteria|p__Proteobacteria|c__Alphaproteobacteria|o__Rhizobiales|f__Bradyrhizobiaceae|g__Oligotropha|s__Oligotropha_carboxidovorans	6	2	1	1	122	0	0	0	2	2	0	67	4	1	0	0	5	0	0	3	31	0	3	6	13	2	22	3	13	0	60	48	102	7	31	25	6	0	0	5
Rhodopseudomonas_palustris	d__Bacteria|p__Proteobacteria|c__Alphaproteobacteria|o__Rhizobiales|f__Bradyrhizobiaceae|g__Rhodopseudomonas|s__Rhodopseudomonas_palustris	30	5	0	29	6	7	18	1	4	22	5	42	19	11	48	19	10	1	6	10	6	19	0	47	22	17	2	47	54	12	17	13	5	23	7	14	7	15	6	4
Brucella_abortus	d__Bacteria|p__Proteobacteria|c__Alphaproteobacteria|o__Rhizobiales|f__Brucellaceae|g__Brucella|s__Brucella_abortus	0	0	0	0	1	0	0	0	0	0	0	0	0	0	0	0	0	0	0	0	0	0	0	0	0	0	0	0	0	0	1	0	0	0	0	1	0	0	0	0
Brucella_melitensis	d__Bacteria|p__Proteobacteria|c__Alphaproteobacteria|o__Rhizobiales|f__Brucellaceae|g__Brucella|s__Brucella_melitensis	0	1	0	0	0	0	0	0	0	0	0	0	0	0	1	1	0	0	0	0	0	0	0	0	0	0	0	0	0	0	0	0	0	0	0	0	0	0	0	0
Brucella_microti	d__Bacteria|p__Proteobacteria|c__Alphaproteobacteria|o__Rhizobiales|f__Brucellaceae|g__Brucella|s__Brucella_microti	0	0	0	0	0	0	0	0	0	0	0	0	0	0	0	0	0	0	0	0	0	0	0	0	0	0	0	0	0	0	0	0	0	0	0	2	0	0	0	0
Ochrobactrum_anthropi	d__Bacteria|p__Proteobacteria|c__Alphaproteobacteria|o__Rhizobiales|f__Brucellaceae|g__Ochrobactrum|s__Ochrobactrum_anthropi	17	0	0	5	0	0	3	0	47	0	0	3	0	3	0	8	0	0	0	4	4	2	19	7	15	1	10	12	3	3	0	0	0	0	1	1	4	8	14	1
Hyphomicrobium_denitrificans	d__Bacteria|p__Proteobacteria|c__Alphaproteobacteria|o__Rhizobiales|f__Hyphomicrobiaceae|g__Hyphomicrobium|s__Hyphomicrobium_denitrificans	2	7	0	9	4	1	7	9	1	15	0	20	2	9	8	23	8	0	0	0	11	10	10	10	11	3	2	3	11	5	6	8	7	7	0	2	11	5	2	8
Hyphomicrobium_nitrativorans	d__Bacteria|p__Proteobacteria|c__Alphaproteobacteria|o__Rhizobiales|f__Hyphomicrobiaceae|g__Hyphomicrobium|s__Hyphomicrobium_nitrativorans	2	3	0	3	3	0	2	0	1	2	0	0	3	0	0	0	0	2	0	0	0	5	0	3	0	8	0	9	2	0	4	0	0	2	2	1	3	1	0	5
Hyphomicrobium_sp._MC1	d__Bacteria|p__Proteobacteria|c__Alphaproteobacteria|o__Rhizobiales|f__Hyphomicrobiaceae|g__Hyphomicrobium|s__Hyphomicrobium_sp._MC1	3	0	0	1	0	0	7	2	0	1	0	15	4	0	5	8	2	0	0	7	3	1	1	2	0	5	0	0	5	0	1	0	0	1	3	3	5	0	0	0
Pelagibacterium_halotolerans	d__Bacteria|p__Proteobacteria|c__Alphaproteobacteria|o__Rhizobiales|f__Hyphomicrobiaceae|g__Pelagibacterium|s__Pelagibacterium_halotolerans	0	2	0	0	0	0	1	0	1	1	0	0	0	0	1	5	2	0	0	1	0	8	0	4	0	0	0	3	0	0	0	0	0	8	1	4	0	2	0	0
Rhodomicrobium_vannielii	d__Bacteria|p__Proteobacteria|c__Alphaproteobacteria|o__Rhizobiales|f__Hyphomicrobiaceae|g__Rhodomicrobium|s__Rhodomicrobium_vannielii	4	35	0	0	0	0	2	1	0	7	0	0	4	0	2	23	6	0	0	14	6	12	0	5	0	3	0	19	1	0	4	1	14	5	0	7	1	6	4	0
Methylobacterium_extorquens	d__Bacteria|p__Proteobacteria|c__Alphaproteobacteria|o__Rhizobiales|f__Methylobacteriaceae|g__Methylobacterium|s__Methylobacterium_extorquens	9	2	0	1	5	0	9	1	0	4	0	30	11	1	14	6	11	7	11	5	3	4	0	6	23	3	4	3	12	1	4	24	5	4	1	8	0	1	5	3
Methylobacterium_nodulans	d__Bacteria|p__Proteobacteria|c__Alphaproteobacteria|o__Rhizobiales|f__Methylobacteriaceae|g__Methylobacterium|s__Methylobacterium_nodulans	11	0	1	1	0	1	4	0	0	6	0	17	3	0	37	1	3	0	0	5	3	2	0	5	5	2	0	5	2	0	1	1	1	0	2	2	7	0	3	0
Methylobacterium_populi	d__Bacteria|p__Proteobacteria|c__Alphaproteobacteria|o__Rhizobiales|f__Methylobacteriaceae|g__Methylobacterium|s__Methylobacterium_populi	1	0	0	0	0	0	0	0	0	1	0	1	0	0	0	0	5	0	0	0	0	6	2	4	5	0	3	0	3	5	2	2	3	4	1	2	1	1	5	2
Methylobacterium_radiotolerans	d__Bacteria|p__Proteobacteria|c__Alphaproteobacteria|o__Rhizobiales|f__Methylobacteriaceae|g__Methylobacterium|s__Methylobacterium_radiotolerans	5	0	1	0	0	1	0	0	0	1	0	2	0	1	0	2	0	0	0	0	0	4	3	1	0	0	1	4	6	1	1	3	0	3	0	3	0	2	0	0
Methylobacterium_sp._4-46	d__Bacteria|p__Proteobacteria|c__Alphaproteobacteria|o__Rhizobiales|f__Methylobacteriaceae|g__Methylobacterium|s__Methylobacterium_sp._4-46	2	12	12	16	2	0	1	7	4	14	0	18	4	10	0	4	12	1	0	18	9	17	19	8	19	1	0	3	15	0	1	2	9	2	3	3	8	11	1	2
Methylocystis_sp._SC2	d__Bacteria|p__Proteobacteria|c__Alphaproteobacteria|o__Rhizobiales|f__Methylocystaceae|g__Methylocystis|s__Methylocystis_sp._SC2	1	0	0	0	0	0	1	0	1	1	0	2	0	0	0	8	1	0	0	0	1	1	0	2	8	5	0	1	2	0	4	0	4	2	10	0	6	0	0	2
Chelativorans_sp._BNC1	d__Bacteria|p__Proteobacteria|c__Alphaproteobacteria|o__Rhizobiales|f__Phyllobacteriaceae|g__Chelativorans|s__Chelativorans_sp._BNC1	1	0	0	0	0	0	0	1	0	3	0	0	0	0	0	4	0	1	0	0	0	0	5	0	1	0	0	0	3	0	0	0	0	0	0	2	0	0	0	0
Mesorhizobium_australicum	d__Bacteria|p__Proteobacteria|c__Alphaproteobacteria|o__Rhizobiales|f__Phyllobacteriaceae|g__Mesorhizobium|s__Mesorhizobium_australicum	4	0	0	4	0	0	5	0	0	2	0	5	5	4	1	9	8	0	0	25	1	3	0	12	3	2	1	5	26	0	1	0	1	5	1	1	0	5	1	2
Mesorhizobium_ciceri	d__Bacteria|p__Proteobacteria|c__Alphaproteobacteria|o__Rhizobiales|f__Phyllobacteriaceae|g__Mesorhizobium|s__Mesorhizobium_ciceri	0	0	0	0	0	0	4	0	0	5	1	0	0	0	0	2	0	0	1	5	0	0	0	0	9	2	0	3	6	1	2	1	5	3	0	0	0	0	2	0
Mesorhizobium_loti	d__Bacteria|p__Proteobacteria|c__Alphaproteobacteria|o__Rhizobiales|f__Phyllobacteriaceae|g__Mesorhizobium|s__Mesorhizobium_loti	0	0	1	0	0	0	0	1	0	2	0	1	1	1	0	0	0	1	1	3	0	3	1	1	2	2	2	0	3	0	1	0	0	0	1	1	0	0	2	0
Mesorhizobium_opportunistum	d__Bacteria|p__Proteobacteria|c__Alphaproteobacteria|o__Rhizobiales|f__Phyllobacteriaceae|g__Mesorhizobium|s__Mesorhizobium_opportunistum	6	2	1	3	2	2	4	0	2	2	1	2	0	2	3	3	10	1	0	4	0	5	3	8	2	5	1	3	9	5	3	0	2	2	1	5	0	2	5	1
Agrobacterium_fabrum	d__Bacteria|p__Proteobacteria|c__Alphaproteobacteria|o__Rhizobiales|f__Rhizobiaceae|g__Agrobacterium|s__Agrobacterium_fabrum	1	0	0	12	2	0	1	6	0	2	0	1	0	12	0	5	6	4	2	9	6	6	1	10	3	9	0	1	2	0	1	1	0	2	4	1	0	6	0	0
Agrobacterium_sp._H13-3	d__Bacteria|p__Proteobacteria|c__Alphaproteobacteria|o__Rhizobiales|f__Rhizobiaceae|g__Agrobacterium|s__Agrobacterium_sp._H13-3	3	4	0	18	1	2	2	0	1	40	2	24	6	27	20	60	30	1	8	3	9	11	61	23	33	9	12	0	19	0	1	4	8	34	2	1	49	5	1	25
Agrobacterium_tumefaciens	d__Bacteria|p__Proteobacteria|c__Alphaproteobacteria|o__Rhizobiales|f__Rhizobiaceae|g__Agrobacterium|s__Agrobacterium_tumefaciens	15	6	6	5	1	1	9	0	5	11	15	1	12	4	4	11	1	1	2	1	3	5	2	10	0	10	7	2	7	13	4	1	12	5	6	9	11	0	3	13
Agrobacterium_vitis	d__Bacteria|p__Proteobacteria|c__Alphaproteobacteria|o__Rhizobiales|f__Rhizobiaceae|g__Agrobacterium|s__Agrobacterium_vitis	3	0	0	1	6	2	3	17	4	6	8	2	2	4	2	7	6	0	0	2	5	17	1	0	3	2	2	4	20	2	1	8	2	1	1	1	1	5	4	12
Candidatus_Liberibacter_americanus	d__Bacteria|p__Proteobacteria|c__Alphaproteobacteria|o__Rhizobiales|f__Rhizobiaceae|g__Candidatus_Liberibacter|s__Candidatus_Liberibacter_americanus	0	0	0	0	0	0	0	1	0	0	0	0	0	0	0	0	0	0	0	0	0	0	0	0	0	0	0	0	1	0	0	0	0	0	0	0	0	0	0	0
Candidatus_Liberibacter_asiaticus	d__Bacteria|p__Proteobacteria|c__Alphaproteobacteria|o__Rhizobiales|f__Rhizobiaceae|g__Candidatus_Liberibacter|s__Candidatus_Liberibacter_asiaticus	0	0	0	0	0	0	0	0	0	0	0	0	0	0	0	0	0	0	1	1	0	0	0	1	0	0	0	0	1	1	0	0	0	0	0	0	0	0	0	1
Candidatus_Liberibacter_solanacearum	d__Bacteria|p__Proteobacteria|c__Alphaproteobacteria|o__Rhizobiales|f__Rhizobiaceae|g__Candidatus_Liberibacter|s__Candidatus_Liberibacter_solanacearum	0	0	0	0	0	0	0	0	0	0	0	0	0	0	0	0	1	0	0	0	0	0	0	0	0	0	0	0	0	0	1	0	0	0	0	0	1	0	0	0
Liberibacter_crescens	d__Bacteria|p__Proteobacteria|c__Alphaproteobacteria|o__Rhizobiales|f__Rhizobiaceae|g__Candidatus_Liberibacter|s__Liberibacter_crescens	0	2	3	0	0	0	0	0	0	3	0	3	2	1	1	0	1	0	2	1	0	0	0	0	0	6	8	2	0	0	0	0	1	0	2	0	0	4	2	0
Rhizobium_etli	d__Bacteria|p__Proteobacteria|c__Alphaproteobacteria|o__Rhizobiales|f__Rhizobiaceae|g__Rhizobium|s__Rhizobium_etli	8	1	4	9	3	3	11	0	0	15	1	36	3	7	9	7	6	3	0	59	5	11	2	3	25	6	1	9	10	1	1	1	11	13	2	5	8	10	5	19
Rhizobium_leguminosarum	d__Bacteria|p__Proteobacteria|c__Alphaproteobacteria|o__Rhizobiales|f__Rhizobiaceae|g__Rhizobium|s__Rhizobium_leguminosarum	8	3	2	7	1	3	18	0	0	19	2	29	5	13	12	8	6	1	3	12	10	4	3	6	11	13	2	8	15	1	3	7	1	1	3	8	5	13	5	8
Rhizobium_sp._IRBG74	d__Bacteria|p__Proteobacteria|c__Alphaproteobacteria|o__Rhizobiales|f__Rhizobiaceae|g__Rhizobium|s__Rhizobium_sp._IRBG74	17	3	2	9	4	3	6	8	1	7	0	9	6	1	0	9	6	2	43	5	2	12	2	4	7	3	5	2	23	2	2	8	2	3	12	10	1	8	5	13
Rhizobium_tropici	d__Bacteria|p__Proteobacteria|c__Alphaproteobacteria|o__Rhizobiales|f__Rhizobiaceae|g__Rhizobium|s__Rhizobium_tropici	6	2	2	0	1	0	0	3	1	2	1	2	1	1	0	3	5	0	3	1	0	1	3	6	3	1	5	2	0	7	0	1	2	8	2	2	4	2	1	0
Sinorhizobium_fredii	d__Bacteria|p__Proteobacteria|c__Alphaproteobacteria|o__Rhizobiales|f__Rhizobiaceae|g__Sinorhizobium|s__Sinorhizobium_fredii	11	1	16	14	1	3	4	2	3	16	5	50	15	8	12	11	2	2	1	3	5	7	2	25	13	16	4	10	23	5	6	6	0	3	3	7	0	3	4	2
Sinorhizobium_medicae	d__Bacteria|p__Proteobacteria|c__Alphaproteobacteria|o__Rhizobiales|f__Rhizobiaceae|g__Sinorhizobium|s__Sinorhizobium_medicae	19	3	0	5	11	1	10	16	46	1	0	5	1	10	2	8	11	0	1	11	1	7	11	9	32	10	11	12	7	6	0	5	0	9	1	4	12	3	4	7
Sinorhizobium_meliloti	d__Bacteria|p__Proteobacteria|c__Alphaproteobacteria|o__Rhizobiales|f__Rhizobiaceae|g__Sinorhizobium|s__Sinorhizobium_meliloti	14	1	1	4	0	0	4	9	4	10	1	14	6	0	7	1	3	3	0	1	3	6	0	3	3	4	2	2	11	0	5	2	2	2	2	1	0	4	1	2
Parvibaculum_lavamentivorans	d__Bacteria|p__Proteobacteria|c__Alphaproteobacteria|o__Rhizobiales|f__Rhodobiaceae|g__Parvibaculum|s__Parvibaculum_lavamentivorans	2	7	4	8	1	0	4	21	17	13	0	13	4	4	0	14	7	1	0	23	4	30	9	8	10	10	0	12	17	0	6	1	5	0	4	3	4	4	1	1
Azorhizobium_caulinodans	d__Bacteria|p__Proteobacteria|c__Alphaproteobacteria|o__Rhizobiales|f__Xanthobacteraceae|g__Azorhizobium|s__Azorhizobium_caulinodans	5	2	0	1	0	3	2	1	1	4	3	2	3	0	11	2	8	2	1	1	2	5	13	3	7	6	2	4	11	3	4	1	4	5	3	5	13	5	3	2
Starkeya_novella	d__Bacteria|p__Proteobacteria|c__Alphaproteobacteria|o__Rhizobiales|f__Xanthobacteraceae|g__Starkeya|s__Starkeya_novella	0	1	1	2	1	1	7	0	0	5	2	6	1	12	7	2	4	3	2	23	4	3	0	1	2	4	1	2	4	2	5	0	1	3	4	3	0	6	2	0
Xanthobacter_autotrophicus	d__Bacteria|p__Proteobacteria|c__Alphaproteobacteria|o__Rhizobiales|f__Xanthobacteraceae|g__Xanthobacter|s__Xanthobacter_autotrophicus	0	9	1	9	5	1	0	2	0	5	1	9	10	3	11	4	4	0	15	0	2	1	1	0	6	1	0	5	9	3	5	10	3	3	1	2	1	0	0	2
Candidatus_Hodgkinia_cicadicola	d__Bacteria|p__Proteobacteria|c__Alphaproteobacteria|o__Rhizobiales|g__Candidatus_Hodgkinia|s__Candidatus_Hodgkinia_cicadicola	0	1	0	0	0	0	0	0	0	0	0	0	0	0	0	0	0	0	0	0	0	0	1	0	1	0	0	0	0	0	0	0	0	0	0	0	0	0	0	0
Hirschia_baltica	d__Bacteria|p__Proteobacteria|c__Alphaproteobacteria|o__Rhodobacterales|f__Hyphomonadaceae|g__Hirschia|s__Hirschia_baltica	6	18	2	0	0	0	0	1	0	0	0	0	0	0	0	3	0	0	0	14	0	14	0	31	0	0	0	6	3	0	0	14	4	0	1	0	0	1	10	0
Hyphomonas_neptunium	d__Bacteria|p__Proteobacteria|c__Alphaproteobacteria|o__Rhodobacterales|f__Hyphomonadaceae|g__Hyphomonas|s__Hyphomonas_neptunium	10	19	0	7	9	1	8	6	2	9	1	12	0	2	10	6	1	2	0	42	7	19	0	9	6	4	5	9	3	0	4	8	10	6	6	2	1	12	3	5
Maricaulis_maris	d__Bacteria|p__Proteobacteria|c__Alphaproteobacteria|o__Rhodobacterales|f__Hyphomonadaceae|g__Maricaulis|s__Maricaulis_maris	3	0	0	0	0	0	0	0	0	2	0	0	0	0	6	0	11	0	0	2	0	1	1	6	1	1	0	1	0	0	3	0	0	7	1	1	3	0	5	6
Dinoroseobacter_shibae	d__Bacteria|p__Proteobacteria|c__Alphaproteobacteria|o__Rhodobacterales|f__Rhodobacteraceae|g__Dinoroseobacter|s__Dinoroseobacter_shibae	0	0	0	4	0	0	2	0	1	2	0	1	0	4	0	7	4	1	1	14	0	8	0	3	6	0	1	3	1	3	1	3	1	3	2	1	1	3	0	1
Jannaschia_sp._CCS1	d__Bacteria|p__Proteobacteria|c__Alphaproteobacteria|o__Rhodobacterales|f__Rhodobacteraceae|g__Jannaschia|s__Jannaschia_sp._CCS1	0	1	0	0	0	0	0	1	2	1	0	0	0	0	2	6	0	0	0	0	0	0	1	0	8	0	0	0	4	0	0	0	1	0	1	0	0	1	0	1
Ketogulonicigenium_vulgare	d__Bacteria|p__Proteobacteria|c__Alphaproteobacteria|o__Rhodobacterales|f__Rhodobacteraceae|g__Ketogulonicigenium|s__Ketogulonicigenium_vulgare	2	3	0	0	1	0	0	0	1	3	0	0	0	0	2	1	1	1	1	2	0	7	0	2	1	3	0	6	17	1	0	2	0	1	2	4	2	1	1	4
Leisingera_methylohalidivorans	d__Bacteria|p__Proteobacteria|c__Alphaproteobacteria|o__Rhodobacterales|f__Rhodobacteraceae|g__Leisingera|s__Leisingera_methylohalidivorans	3	9	4	6	0	0	4	9	0	18	0	20	2	13	1	7	8	1	0	37	3	19	4	8	16	1	2	10	14	2	2	1	7	3	1	2	2	9	3	1
Octadecabacter_antarcticus	d__Bacteria|p__Proteobacteria|c__Alphaproteobacteria|o__Rhodobacterales|f__Rhodobacteraceae|g__Octadecabacter|s__Octadecabacter_antarcticus	0	1	0	0	0	0	2	0	0	1	0	0	0	0	0	0	0	0	0	2	2	0	0	0	0	3	0	0	1	0	3	0	0	0	0	2	0	0	0	0
Octadecabacter_arcticus	d__Bacteria|p__Proteobacteria|c__Alphaproteobacteria|o__Rhodobacterales|f__Rhodobacteraceae|g__Octadecabacter|s__Octadecabacter_arcticus	0	0	0	0	0	3	1	0	0	2	0	0	0	1	0	1	8	0	0	0	3	2	0	0	2	1	0	0	5	0	0	3	0	1	0	4	0	0	1	0
Paracoccus_aminophilus	d__Bacteria|p__Proteobacteria|c__Alphaproteobacteria|o__Rhodobacterales|f__Rhodobacteraceae|g__Paracoccus|s__Paracoccus_aminophilus	9	0	0	2	0	1	0	1	0	7	0	9	13	0	6	1	2	1	2	1	0	3	0	11	2	11	1	7	5	0	0	4	1	5	4	4	0	6	1	1
Paracoccus_denitrificans	d__Bacteria|p__Proteobacteria|c__Alphaproteobacteria|o__Rhodobacterales|f__Rhodobacteraceae|g__Paracoccus|s__Paracoccus_denitrificans	6	9	4	5	0	0	9	7	0	17	1	9	0	6	1	8	15	3	0	33	7	11	7	13	17	12	1	12	13	1	2	1	6	7	4	3	2	12	4	0
Phaeobacter_gallaeciensis	d__Bacteria|p__Proteobacteria|c__Alphaproteobacteria|o__Rhodobacterales|f__Rhodobacteraceae|g__Phaeobacter|s__Phaeobacter_gallaeciensis	1	1	0	0	0	0	0	0	0	2	0	4	4	3	2	6	0	0	0	7	0	2	0	3	0	1	4	0	0	0	2	0	1	0	0	0	0	1	0	0
Phaeobacter_inhibens	d__Bacteria|p__Proteobacteria|c__Alphaproteobacteria|o__Rhodobacterales|f__Rhodobacteraceae|g__Phaeobacter|s__Phaeobacter_inhibens	1	0	0	0	0	0	1	0	0	0	0	1	0	0	0	1	0	0	1	0	0	0	0	0	0	0	0	1	0	0	0	0	0	0	0	0	0	0	0	0
Pseudovibrio_sp._FO-BEG1	d__Bacteria|p__Proteobacteria|c__Alphaproteobacteria|o__Rhodobacterales|f__Rhodobacteraceae|g__Pseudovibrio|s__Pseudovibrio_sp._FO-BEG1	62	0	1	8	0	2	4	9	40	3	1	5	1	5	1	14	7	3	0	36	0	5	13	6	21	17	18	16	11	7	11	1	1	9	1	11	13	0	6	7
Rhodobacter_capsulatus	d__Bacteria|p__Proteobacteria|c__Alphaproteobacteria|o__Rhodobacterales|f__Rhodobacteraceae|g__Rhodobacter|s__Rhodobacter_capsulatus	1	0	0	1	2	0	6	0	0	3	0	2	2	2	5	6	1	0	0	3	0	2	0	2	3	4	2	9	7	2	4	0	6	1	4	6	1	2	1	11
Rhodobacter_sphaeroides	d__Bacteria|p__Proteobacteria|c__Alphaproteobacteria|o__Rhodobacterales|f__Rhodobacteraceae|g__Rhodobacter|s__Rhodobacter_sphaeroides	29	6	3	13	1	0	11	5	0	32	0	43	18	13	29	24	17	3	3	14	3	29	10	11	25	14	12	24	43	3	10	11	14	4	4	5	14	15	11	10
Roseobacter_denitrificans	d__Bacteria|p__Proteobacteria|c__Alphaproteobacteria|o__Rhodobacterales|f__Rhodobacteraceae|g__Roseobacter|s__Roseobacter_denitrificans	8	0	0	0	0	0	0	0	0	0	3	0	6	3	1	0	0	0	0	0	5	0	3	4	0	2	0	0	0	0	1	0	0	0	0	5	0	0	0	0
Roseobacter_litoralis	d__Bacteria|p__Proteobacteria|c__Alphaproteobacteria|o__Rhodobacterales|f__Rhodobacteraceae|g__Roseobacter|s__Roseobacter_litoralis	1	6	0	0	3	0	0	0	0	4	1	2	0	0	4	0	1	1	9	0	6	2	0	3	3	1	2	0	3	0	0	3	0	0	1	1	0	6	1	0
Ruegeria_pomeroyi	d__Bacteria|p__Proteobacteria|c__Alphaproteobacteria|o__Rhodobacterales|f__Rhodobacteraceae|g__Ruegeria|s__Ruegeria_pomeroyi	0	0	2	0	5	3	2	0	0	1	0	4	1	2	2	5	3	1	5	1	2	1	0	3	3	0	1	2	9	2	3	1	4	12	4	1	1	2	5	9
Ruegeria_sp._TM1040	d__Bacteria|p__Proteobacteria|c__Alphaproteobacteria|o__Rhodobacterales|f__Rhodobacteraceae|g__Ruegeria|s__Ruegeria_sp._TM1040	0	1	4	1	0	0	7	0	1	7	0	4	0	8	13	1	3	1	2	23	2	1	0	3	1	2	0	0	3	1	1	1	2	5	7	0	3	3	0	2
Acetobacter_pasteurianus	d__Bacteria|p__Proteobacteria|c__Alphaproteobacteria|o__Rhodospirillales|f__Acetobacteraceae|g__Acetobacter|s__Acetobacter_pasteurianus	3	1	12	9	4	1	7	2	0	1	0	2	11	3	2	0	2	0	0	2	0	15	0	29	10	4	0	12	2	11	15	9	4	9	1	4	3	4	0	1
Acidiphilium_cryptum	d__Bacteria|p__Proteobacteria|c__Alphaproteobacteria|o__Rhodospirillales|f__Acetobacteraceae|g__Acidiphilium|s__Acidiphilium_cryptum	0	0	1	0	0	0	0	0	0	2	0	0	0	0	6	1	0	0	0	0	1	1	0	0	0	6	1	2	0	0	0	2	1	0	1	0	3	0	0	0
Acidiphilium_multivorum	d__Bacteria|p__Proteobacteria|c__Alphaproteobacteria|o__Rhodospirillales|f__Acetobacteraceae|g__Acidiphilium|s__Acidiphilium_multivorum	0	0	0	0	0	0	0	2	0	0	0	0	0	0	0	0	0	3	2	2	0	0	0	0	0	0	0	0	1	0	0	0	0	0	0	0	0	0	0	0
Gluconacetobacter_diazotrophicus	d__Bacteria|p__Proteobacteria|c__Alphaproteobacteria|o__Rhodospirillales|f__Acetobacteraceae|g__Gluconacetobacter|s__Gluconacetobacter_diazotrophicus	16	4	0	1	5	5	2	3	2	6	0	2	8	3	1	4	5	1	11	1	5	23	14	4	14	8	2	8	23	5	0	1	1	0	0	4	9	3	2	0
Gluconobacter_oxydans	d__Bacteria|p__Proteobacteria|c__Alphaproteobacteria|o__Rhodospirillales|f__Acetobacteraceae|g__Gluconobacter|s__Gluconobacter_oxydans	9	2	1	4	1	2	3	2	0	5	3	5	5	7	6	1	1	7	5	28	0	5	1	2	48	5	5	7	1	0	4	0	8	11	3	4	1	3	6	0
Granulibacter_bethesdensis	d__Bacteria|p__Proteobacteria|c__Alphaproteobacteria|o__Rhodospirillales|f__Acetobacteraceae|g__Granulibacter|s__Granulibacter_bethesdensis	2	0	6	4	0	1	0	3	0	5	0	7	7	6	0	3	20	0	0	6	3	9	11	5	20	2	2	6	9	0	1	5	12	8	3	2	4	5	2	0
Komagataeibacter_medellinensis	d__Bacteria|p__Proteobacteria|c__Alphaproteobacteria|o__Rhodospirillales|f__Acetobacteraceae|g__Komagataeibacter|s__Komagataeibacter_medellinensis	0	0	0	0	0	0	1	0	0	3	0	3	2	0	0	1	1	0	0	0	0	0	0	9	0	1	0	5	12	0	3	1	0	4	0	1	0	1	0	0
Azospirillum_brasilense	d__Bacteria|p__Proteobacteria|c__Alphaproteobacteria|o__Rhodospirillales|f__Rhodospirillaceae|g__Azospirillum|s__Azospirillum_brasilense	4	3	3	12	0	0	0	0	1	8	0	4	1	8	3	6	5	0	1	10	10	16	3	5	14	4	0	9	12	1	4	4	4	7	3	4	2	6	0	2
Azospirillum_lipoferum	d__Bacteria|p__Proteobacteria|c__Alphaproteobacteria|o__Rhodospirillales|f__Rhodospirillaceae|g__Azospirillum|s__Azospirillum_lipoferum	15	6	9	14	7	4	32	1	2	34	11	66	19	10	26	37	41	4	5	57	7	40	10	34	21	14	5	46	45	13	9	15	9	23	10	13	3	10	21	18
Candidatus_Endolissoclinum_faulkneri	d__Bacteria|p__Proteobacteria|c__Alphaproteobacteria|o__Rhodospirillales|f__Rhodospirillaceae|g__Candidatus_Endolissoclinum|s__Candidatus_Endolissoclinum_faulkneri	0	0	1	1	1	7	0	2	0	1	0	0	0	1	1	0	2	0	1	0	0	0	0	2	2	0	0	0	3	1	1	0	0	2	1	1	0	1	2	0
Magnetospirillum_gryphiswaldense	d__Bacteria|p__Proteobacteria|c__Alphaproteobacteria|o__Rhodospirillales|f__Rhodospirillaceae|g__Magnetospirillum|s__Magnetospirillum_gryphiswaldense	2	3	1	0	3	1	7	0	0	5	0	6	4	1	10	0	3	1	2	6	3	13	0	1	21	3	3	4	11	8	1	2	4	2	0	4	11	1	4	5
Magnetospirillum_magneticum	d__Bacteria|p__Proteobacteria|c__Alphaproteobacteria|o__Rhodospirillales|f__Rhodospirillaceae|g__Magnetospirillum|s__Magnetospirillum_magneticum	71	3	3	12	8	5	17	8	7	17	6	10	15	0	16	16	14	6	11	6	26	14	7	35	14	16	10	52	29	2	11	2	3	20	7	24	13	3	5	11
Rhodospirillum_centenum	d__Bacteria|p__Proteobacteria|c__Alphaproteobacteria|o__Rhodospirillales|f__Rhodospirillaceae|g__Rhodospirillum|s__Rhodospirillum_centenum	16	1	8	5	0	1	9	1	0	11	0	11	1	4	9	22	24	0	1	2	14	17	0	10	10	11	1	6	18	3	6	11	7	16	4	3	2	6	7	15
Rhodospirillum_photometricum	d__Bacteria|p__Proteobacteria|c__Alphaproteobacteria|o__Rhodospirillales|f__Rhodospirillaceae|g__Rhodospirillum|s__Rhodospirillum_photometricum	4	3	0	3	0	2	0	1	1	2	2	0	1	1	13	2	7	1	1	0	1	2	4	9	18	5	0	1	9	0	1	0	3	3	2	5	2	1	0	4
Rhodospirillum_rubrum	d__Bacteria|p__Proteobacteria|c__Alphaproteobacteria|o__Rhodospirillales|f__Rhodospirillaceae|g__Rhodospirillum|s__Rhodospirillum_rubrum	6	3	2	4	5	0	1	1	0	3	0	8	5	0	2	0	6	0	0	2	0	8	2	10	9	1	3	5	19	0	2	1	1	4	2	2	0	5	1	2
Tistrella_mobilis	d__Bacteria|p__Proteobacteria|c__Alphaproteobacteria|o__Rhodospirillales|f__Rhodospirillaceae|g__Tistrella|s__Tistrella_mobilis	17	0	2	2	2	0	3	0	2	6	1	59	4	5	7	21	5	1	3	23	28	3	2	2	7	5	4	6	9	2	9	26	4	1	3	4	10	8	1	2
Anaplasma_marginale	d__Bacteria|p__Proteobacteria|c__Alphaproteobacteria|o__Rickettsiales|f__Anaplasmataceae|g__Anaplasma|s__Anaplasma_marginale	0	0	0	0	0	0	0	0	0	0	0	0	0	0	0	0	0	0	0	0	0	0	0	0	0	0	0	0	0	0	0	0	0	0	1	0	0	0	0	0
Ehrlichia_canis	d__Bacteria|p__Proteobacteria|c__Alphaproteobacteria|o__Rickettsiales|f__Anaplasmataceae|g__Ehrlichia|s__Ehrlichia_canis	1	0	0	0	0	0	0	0	0	0	0	0	0	0	0	1	0	0	0	0	0	0	0	0	0	0	0	0	0	1	0	1	0	0	0	0	0	0	0	0
Ehrlichia_chaffeensis	d__Bacteria|p__Proteobacteria|c__Alphaproteobacteria|o__Rickettsiales|f__Anaplasmataceae|g__Ehrlichia|s__Ehrlichia_chaffeensis	0	1	0	0	0	0	0	0	0	1	0	0	0	0	0	0	0	0	0	0	0	0	0	0	0	0	0	0	3	0	0	0	0	0	0	0	0	0	0	0
Ehrlichia_muris	d__Bacteria|p__Proteobacteria|c__Alphaproteobacteria|o__Rickettsiales|f__Anaplasmataceae|g__Ehrlichia|s__Ehrlichia_muris	0	0	0	0	0	0	0	0	0	0	0	0	0	0	1	1	13	0	0	0	0	0	1	0	1	0	0	0	0	0	2	0	0	0	0	1	0	0	0	0
Ehrlichia_ruminantium	d__Bacteria|p__Proteobacteria|c__Alphaproteobacteria|o__Rickettsiales|f__Anaplasmataceae|g__Ehrlichia|s__Ehrlichia_ruminantium	0	1	0	0	0	6	0	0	1	1	20	1	0	0	7	0	18	0	0	0	0	0	2	0	0	2	0	1	5	1	0	0	2	0	1	0	0	0	0	7
Neorickettsia_risticii	d__Bacteria|p__Proteobacteria|c__Alphaproteobacteria|o__Rickettsiales|f__Anaplasmataceae|g__Neorickettsia|s__Neorickettsia_risticii	0	0	0	0	0	0	0	0	0	2	0	0	0	0	0	0	1	0	0	0	0	0	0	0	0	0	0	0	0	0	0	0	0	0	1	1	0	0	0	0
Neorickettsia_sennetsu	d__Bacteria|p__Proteobacteria|c__Alphaproteobacteria|o__Rickettsiales|f__Anaplasmataceae|g__Neorickettsia|s__Neorickettsia_sennetsu	0	0	0	0	0	0	0	0	0	0	0	0	0	0	0	0	0	0	0	0	0	0	0	0	0	3	0	0	0	0	0	0	0	0	0	10	0	0	0	0
Wolbachia_endosymbiont_of_Brugia_malayi	d__Bacteria|p__Proteobacteria|c__Alphaproteobacteria|o__Rickettsiales|f__Anaplasmataceae|g__Wolbachia|s__Wolbachia_endosymbiont_of_Brugia_malayi	0	8	2	1	3	1	1	0	0	1	0	2	1	0	2	0	1	0	2	3	0	0	0	1	2	1	0	2	4	2	0	0	0	2	1	0	1	3	1	0
Wolbachia_endosymbiont_of_Culex_quinquefasciatus	d__Bacteria|p__Proteobacteria|c__Alphaproteobacteria|o__Rickettsiales|f__Anaplasmataceae|g__Wolbachia|s__Wolbachia_endosymbiont_of_Culex_quinquefasciatus	0	0	0	0	0	0	0	0	0	0	0	0	0	0	0	0	0	0	0	0	1	0	0	0	0	0	0	0	0	0	0	0	0	0	0	0	0	0	0	0
Wolbachia_endosymbiont_of_Drosophila_simulans	d__Bacteria|p__Proteobacteria|c__Alphaproteobacteria|o__Rickettsiales|f__Anaplasmataceae|g__Wolbachia|s__Wolbachia_endosymbiont_of_Drosophila_simulans	0	0	0	0	0	0	0	0	0	0	0	0	0	0	0	0	1	0	0	0	0	0	0	0	0	0	0	0	0	0	0	0	0	0	0	0	0	0	0	0
Wolbachia_endosymbiont_of_Onchocerca_ochengi	d__Bacteria|p__Proteobacteria|c__Alphaproteobacteria|o__Rickettsiales|f__Anaplasmataceae|g__Wolbachia|s__Wolbachia_endosymbiont_of_Onchocerca_ochengi	0	0	0	0	0	0	0	0	0	0	0	0	0	0	0	0	0	0	0	0	1	0	0	0	0	0	0	0	0	0	0	0	0	0	0	0	0	0	0	0
Candidatus_Midichloria_mitochondrii	d__Bacteria|p__Proteobacteria|c__Alphaproteobacteria|o__Rickettsiales|f__Candidatus_Midichloriaceae|g__Candidatus_Midichloria|s__Candidatus_Midichloria_mitochondrii	1	0	0	0	0	0	0	0	1	1	1	0	1	0	0	1	0	1	1	1	4	0	1	0	0	0	0	5	0	1	0	1	0	0	2	1	6	1	3	1
Orientia_tsutsugamushi	d__Bacteria|p__Proteobacteria|c__Alphaproteobacteria|o__Rickettsiales|f__Rickettsiaceae|g__Orientia|s__Orientia_tsutsugamushi	0	0	0	1	0	0	0	0	0	0	0	0	1	0	0	0	0	0	0	0	0	0	0	0	0	0	0	0	0	0	0	0	0	0	0	0	0	0	0	0
Candidatus_Rickettsia_amblyommii	d__Bacteria|p__Proteobacteria|c__Alphaproteobacteria|o__Rickettsiales|f__Rickettsiaceae|g__Rickettsia|s__Candidatus_Rickettsia_amblyommii	0	0	0	0	0	0	0	0	0	0	0	0	0	0	0	0	0	0	0	0	0	0	0	0	0	0	0	0	0	0	0	0	0	0	0	1	0	0	0	0
Rickettsia_africae	d__Bacteria|p__Proteobacteria|c__Alphaproteobacteria|o__Rickettsiales|f__Rickettsiaceae|g__Rickettsia|s__Rickettsia_africae	0	0	0	0	0	0	0	0	0	0	0	0	0	0	0	0	0	0	0	0	0	0	0	0	0	0	0	0	3	0	0	0	0	0	0	0	0	0	0	0
Rickettsia_akari	d__Bacteria|p__Proteobacteria|c__Alphaproteobacteria|o__Rickettsiales|f__Rickettsiaceae|g__Rickettsia|s__Rickettsia_akari	1	0	0	0	0	0	0	0	0	2	0	0	0	0	0	0	0	0	0	0	0	0	0	0	0	1	0	0	7	0	0	0	3	0	0	0	0	0	0	0
Rickettsia_australis	d__Bacteria|p__Proteobacteria|c__Alphaproteobacteria|o__Rickettsiales|f__Rickettsiaceae|g__Rickettsia|s__Rickettsia_australis	0	0	0	0	0	1	0	0	0	0	0	0	0	0	0	1	0	0	0	0	1	0	0	0	0	0	0	0	0	0	0	0	0	0	0	0	0	0	0	1
Rickettsia_bellii	d__Bacteria|p__Proteobacteria|c__Alphaproteobacteria|o__Rickettsiales|f__Rickettsiaceae|g__Rickettsia|s__Rickettsia_bellii	0	0	0	0	0	0	0	0	0	0	0	0	0	0	0	0	0	0	0	0	0	0	0	0	0	0	0	2	3	0	1	0	0	0	0	0	0	0	0	0
Rickettsia_canadensis	d__Bacteria|p__Proteobacteria|c__Alphaproteobacteria|o__Rickettsiales|f__Rickettsiaceae|g__Rickettsia|s__Rickettsia_canadensis	0	0	0	0	0	0	0	0	0	0	0	0	0	0	0	0	0	0	0	0	0	0	0	0	0	0	0	0	0	0	0	1	0	0	0	0	0	0	0	0
Rickettsia_felis	d__Bacteria|p__Proteobacteria|c__Alphaproteobacteria|o__Rickettsiales|f__Rickettsiaceae|g__Rickettsia|s__Rickettsia_felis	0	0	0	1	0	0	1	0	0	3	0	1	0	2	4	0	0	0	0	0	0	0	0	0	1	2	0	0	0	0	1	0	0	0	1	0	0	0	1	0
Rickettsia_japonica	d__Bacteria|p__Proteobacteria|c__Alphaproteobacteria|o__Rickettsiales|f__Rickettsiaceae|g__Rickettsia|s__Rickettsia_japonica	0	0	0	0	0	0	0	0	0	0	0	1	0	0	0	1	0	0	0	0	0	0	0	0	0	0	0	0	0	0	0	0	0	0	0	0	0	0	0	0
Rickettsia_prowazekii	d__Bacteria|p__Proteobacteria|c__Alphaproteobacteria|o__Rickettsiales|f__Rickettsiaceae|g__Rickettsia|s__Rickettsia_prowazekii	1	0	0	0	0	1	6	0	0	1	0	0	0	0	0	0	0	0	0	0	0	0	0	3	0	0	0	1	0	2	2	0	1	2	0	0	0	0	0	2
Rickettsia_rhipicephali	d__Bacteria|p__Proteobacteria|c__Alphaproteobacteria|o__Rickettsiales|f__Rickettsiaceae|g__Rickettsia|s__Rickettsia_rhipicephali	0	0	0	0	0	0	0	0	0	0	0	0	0	0	0	0	0	0	0	0	0	0	0	0	0	0	0	0	0	0	0	0	0	0	0	1	0	0	0	0
Rickettsia_rickettsii	d__Bacteria|p__Proteobacteria|c__Alphaproteobacteria|o__Rickettsiales|f__Rickettsiaceae|g__Rickettsia|s__Rickettsia_rickettsii	0	0	0	0	0	0	0	0	0	1	0	0	0	0	0	0	0	0	0	0	0	0	0	0	0	0	0	0	0	0	0	0	1	0	0	0	0	0	0	0
Rickettsia_slovaca	d__Bacteria|p__Proteobacteria|c__Alphaproteobacteria|o__Rickettsiales|f__Rickettsiaceae|g__Rickettsia|s__Rickettsia_slovaca	1	0	0	0	0	0	6	0	0	1	0	0	0	0	0	0	0	0	0	0	0	0	0	0	0	0	0	0	2	0	0	0	0	1	0	0	0	0	0	1
Rickettsia_typhi	d__Bacteria|p__Proteobacteria|c__Alphaproteobacteria|o__Rickettsiales|f__Rickettsiaceae|g__Rickettsia|s__Rickettsia_typhi	0	0	0	0	0	0	0	0	0	0	0	0	0	0	0	0	0	0	0	0	0	0	0	0	0	1	3	3	0	0	1	1	0	0	1	0	0	0	0	0
Erythrobacter_litoralis	d__Bacteria|p__Proteobacteria|c__Alphaproteobacteria|o__Sphingomonadales|f__Erythrobacteraceae|g__Erythrobacter|s__Erythrobacter_litoralis	5	2	0	0	0	3	0	1	2	1	0	1	0	1	0	2	0	0	0	4	1	0	1	33	2	1	2	2	2	0	1	25	7	19	0	3	2	0	2	2
Novosphingobium_aromaticivorans	d__Bacteria|p__Proteobacteria|c__Alphaproteobacteria|o__Sphingomonadales|f__Sphingomonadaceae|g__Novosphingobium|s__Novosphingobium_aromaticivorans	2	3	0	5	0	1	0	1	2	5	0	7	3	2	2	4	8	5	0	4	2	1	2	5	1	6	4	18	10	1	1	1	0	3	0	2	1	5	0	0
Novosphingobium_sp._PP1Y	d__Bacteria|p__Proteobacteria|c__Alphaproteobacteria|o__Sphingomonadales|f__Sphingomonadaceae|g__Novosphingobium|s__Novosphingobium_sp._PP1Y	2	1	4	4	0	2	11	4	5	8	1	19	2	5	13	6	12	1	0	3	1	7	0	51	11	2	2	12	13	1	7	8	8	3	2	7	3	1	68	1
Sphingobium_chlorophenolicum	d__Bacteria|p__Proteobacteria|c__Alphaproteobacteria|o__Sphingomonadales|f__Sphingomonadaceae|g__Sphingobium|s__Sphingobium_chlorophenolicum	5	1	0	1	0	2	0	0	0	1	1	1	2	2	0	0	2	0	1	0	2	0	1	0	1	0	0	2	1	0	1	1	4	1	2	2	1	6	0	8
Sphingobium_japonicum	d__Bacteria|p__Proteobacteria|c__Alphaproteobacteria|o__Sphingomonadales|f__Sphingomonadaceae|g__Sphingobium|s__Sphingobium_japonicum	1	0	1	2	0	1	1	6	0	3	1	0	0	3	1	2	5	2	4	0	38	3	2	7	2	4	1	6	13	1	1	16	1	0	1	14	8	3	0	0
Sphingobium_sp._SYK-6	d__Bacteria|p__Proteobacteria|c__Alphaproteobacteria|o__Sphingomonadales|f__Sphingomonadaceae|g__Sphingobium|s__Sphingobium_sp._SYK-6	0	0	1	6	1	0	1	0	0	20	0	1	1	0	21	1	1	5	0	3	1	18	0	4	5	1	4	1	6	27	2	0	0	0	1	1	0	3	22	0
Sphingomonas_sp._MM-1	d__Bacteria|p__Proteobacteria|c__Alphaproteobacteria|o__Sphingomonadales|f__Sphingomonadaceae|g__Sphingomonas|s__Sphingomonas_sp._MM-1	2	0	0	0	0	0	0	0	0	2	0	0	0	1	3	0	0	0	0	0	1	1	0	5	1	2	0	0	4	0	2	0	0	0	0	0	0	0	0	0
Sphingomonas_wittichii	d__Bacteria|p__Proteobacteria|c__Alphaproteobacteria|o__Sphingomonadales|f__Sphingomonadaceae|g__Sphingomonas|s__Sphingomonas_wittichii	2	0	0	0	1	0	1	1	1	3	0	1	0	3	0	0	0	1	0	2	0	0	0	0	19	2	3	3	1	0	0	1	3	0	1	2	0	1	0	0
Sphingopyxis_alaskensis	d__Bacteria|p__Proteobacteria|c__Alphaproteobacteria|o__Sphingomonadales|f__Sphingomonadaceae|g__Sphingopyxis|s__Sphingopyxis_alaskensis	18	0	0	11	0	1	8	0	0	8	4	26	9	2	4	3	5	0	0	14	0	2	0	19	4	1	0	5	3	0	4	1	1	2	4	2	3	2	6	1
Zymomonas_mobilis	d__Bacteria|p__Proteobacteria|c__Alphaproteobacteria|o__Sphingomonadales|f__Sphingomonadaceae|g__Zymomonas|s__Zymomonas_mobilis	23	29	7	37	23	8	15	1	70	48	0	32	10	30	34	200	21	21	6	21	10	33	86	40	36	22	62	26	15	16	4	30	13	70	23	79	66	15	13	39
Polymorphum_gilvum	d__Bacteria|p__Proteobacteria|c__Alphaproteobacteria|s__Polymorphum_gilvum	7	15	4	4	0	2	12	0	0	7	0	21	8	5	5	0	7	0	5	5	2	1	8	11	6	2	1	4	2	5	7	3	1	4	4	2	17	5	3	13
alpha_proteobacterium_HIMB5	d__Bacteria|p__Proteobacteria|c__Alphaproteobacteria|s__alpha_proteobacterium_HIMB5	0	0	0	0	0	0	0	0	0	0	0	1	0	0	0	0	1	0	1	0	0	0	0	1	0	0	0	1	0	0	0	1	0	0	0	0	0	0	1	0
alpha_proteobacterium_HIMB59	d__Bacteria|p__Proteobacteria|c__Alphaproteobacteria|s__alpha_proteobacterium_HIMB59	10	1	1	20	1	1	2	1	0	12	0	2	1	2	2	0	6	24	4	1	2	10	0	6	8	11	0	8	1	4	6	8	6	8	2	6	0	10	1	2
Candidatus_Accumulibacter_phosphatis	d__Bacteria|p__Proteobacteria|c__Betaproteobacteria|g__Candidatus_Accumulibacter|s__Candidatus_Accumulibacter_phosphatis	1	1	0	0	0	0	4	0	0	4	0	2	0	0	5	6	2	0	0	1	1	7	0	3	14	7	3	0	18	0	6	3	3	1	0	3	5	1	1	3
Candidatus_Profftella_armatura	d__Bacteria|p__Proteobacteria|c__Betaproteobacteria|g__Candidatus_Profftella|s__Candidatus_Profftella_armatura	2	0	0	1	0	0	1	2	0	0	0	1	0	0	1	0	3	1	0	0	0	1	0	0	0	2	0	2	0	0	1	0	0	0	0	0	0	0	0	0
Candidatus_Tremblaya_phenacola	d__Bacteria|p__Proteobacteria|c__Betaproteobacteria|g__Candidatus_Tremblaya|s__Candidatus_Tremblaya_phenacola	9	11	25	1	4	5	0	15	15	16	0	47	9	2	1	28	6	0	0	2	0	7	0	17	10	3	1	17	3	23	3	0	0	0	0	1	0	2	7	0
Candidatus_Tremblaya_princeps	d__Bacteria|p__Proteobacteria|c__Betaproteobacteria|g__Candidatus_Tremblaya|s__Candidatus_Tremblaya_princeps	0	0	0	0	0	0	0	0	0	0	0	0	0	0	0	0	0	0	0	1	0	0	0	0	1	0	0	0	0	0	0	0	0	0	0	0	0	0	0	0
Candidatus_Kinetoplastibacterium_crithidii	d__Bacteria|p__Proteobacteria|c__Betaproteobacteria|g__Kinetoplastibacterium|s__Candidatus_Kinetoplastibacterium_crithidii	6	9	23	4	9	3	12	16	18	10	0	44	21	6	4	24	4	1	0	2	27	26	12	6	6	1	0	17	4	26	2	8	0	1	0	0	37	2	11	9
Candidatus_Kinetoplastibacterium_desouzaii	d__Bacteria|p__Proteobacteria|c__Betaproteobacteria|g__Kinetoplastibacterium|s__Candidatus_Kinetoplastibacterium_desouzaii	4	0	0	0	0	0	2	0	0	0	0	0	0	7	1	4	5	0	0	0	2	3	0	6	3	1	0	1	1	0	1	0	0	1	2	0	22	4	6	0
Candidatus_Kinetoplastibacterium_galatii	d__Bacteria|p__Proteobacteria|c__Betaproteobacteria|g__Kinetoplastibacterium|s__Candidatus_Kinetoplastibacterium_galatii	0	0	1	0	0	5	0	0	0	3	1	13	13	0	0	0	0	1	0	1	0	1	0	0	0	0	0	0	0	1	0	0	3	4	0	0	0	0	0	1
Candidatus_Kinetoplastibacterium_oncopeltii	d__Bacteria|p__Proteobacteria|c__Betaproteobacteria|g__Kinetoplastibacterium|s__Candidatus_Kinetoplastibacterium_oncopeltii	0	0	0	0	0	0	0	0	0	0	0	0	0	0	0	0	0	0	0	0	0	0	0	0	0	0	0	0	0	0	0	0	0	0	0	0	0	0	0	1
Kinetoplastibacterium_blastocrithidii	d__Bacteria|p__Proteobacteria|c__Betaproteobacteria|g__Kinetoplastibacterium|s__Kinetoplastibacterium_blastocrithidii	2	0	1	0	0	0	0	0	0	0	0	0	0	0	0	0	0	0	0	0	0	0	0	0	0	0	0	0	0	0	0	0	0	0	0	3	1	0	0	0
Achromobacter_xylosoxidans	d__Bacteria|p__Proteobacteria|c__Betaproteobacteria|o__Burkholderiales|f__Alcaligenaceae|g__Achromobacter|s__Achromobacter_xylosoxidans	7	3	11	3	11	2	18	4	5	18	1	22	9	10	19	49	16	4	4	28	17	17	4	10	33	13	13	16	26	10	10	18	18	4	13	23	22	10	5	25
Advenella_kashmirensis	d__Bacteria|p__Proteobacteria|c__Betaproteobacteria|o__Burkholderiales|f__Alcaligenaceae|g__Advenella|s__Advenella_kashmirensis	12	8	2	3	4	3	7	3	1	3	0	0	3	3	6	1	0	1	1	2	7	9	14	2	4	1	1	0	7	1	5	2	1	8	1	0	23	0	2	9
Bordetella_avium	d__Bacteria|p__Proteobacteria|c__Betaproteobacteria|o__Burkholderiales|f__Alcaligenaceae|g__Bordetella|s__Bordetella_avium	1	5	5	0	1	1	13	0	6	4	0	27	10	2	0	26	11	0	0	2	14	9	5	9	1	3	0	1	10	5	4	5	0	7	2	3	14	0	1	4
Bordetella_bronchiseptica	d__Bacteria|p__Proteobacteria|c__Betaproteobacteria|o__Burkholderiales|f__Alcaligenaceae|g__Bordetella|s__Bordetella_bronchiseptica	0	0	3	1	4	0	1	0	0	1	0	0	6	0	0	2	1	0	0	0	0	6	0	2	0	2	2	5	5	0	2	1	6	0	2	1	0	2	0	0
Bordetella_parapertussis	d__Bacteria|p__Proteobacteria|c__Betaproteobacteria|o__Burkholderiales|f__Alcaligenaceae|g__Bordetella|s__Bordetella_parapertussis	0	0	0	0	0	0	0	0	0	0	0	1	0	0	0	0	0	0	0	0	0	26	0	0	0	1	0	0	0	0	0	0	0	0	0	0	0	0	0	0
Bordetella_pertussis	d__Bacteria|p__Proteobacteria|c__Betaproteobacteria|o__Burkholderiales|f__Alcaligenaceae|g__Bordetella|s__Bordetella_pertussis	0	0	0	0	0	0	0	0	0	0	0	0	0	0	0	0	0	0	0	0	0	0	0	0	0	0	0	0	0	0	3	0	0	0	0	0	0	1	0	0
Bordetella_petrii	d__Bacteria|p__Proteobacteria|c__Betaproteobacteria|o__Burkholderiales|f__Alcaligenaceae|g__Bordetella|s__Bordetella_petrii	0	0	0	1	0	6	4	9	8	5	0	1	7	0	5	36	7	0	2	1	18	19	1	4	3	5	5	3	16	0	7	4	3	6	2	7	19	5	0	3
Pusillimonas_sp._T7-7	d__Bacteria|p__Proteobacteria|c__Betaproteobacteria|o__Burkholderiales|f__Alcaligenaceae|g__Pusillimonas|s__Pusillimonas_sp._T7-7	32	3	12	28	7	0	39	27	38	19	0	8	31	21	15	24	10	68	53	25	7	15	28	23	48	4	28	33	38	6	6	6	8	23	13	5	19	2	22	2
Taylorella_asinigenitalis	d__Bacteria|p__Proteobacteria|c__Betaproteobacteria|o__Burkholderiales|f__Alcaligenaceae|g__Taylorella|s__Taylorella_asinigenitalis	1	2	0	0	0	0	0	0	0	0	0	1	1	0	2	0	1	0	0	3	1	0	0	0	3	0	0	0	0	0	0	0	0	0	0	0	2	1	3	1
Taylorella_equigenitalis	d__Bacteria|p__Proteobacteria|c__Betaproteobacteria|o__Burkholderiales|f__Alcaligenaceae|g__Taylorella|s__Taylorella_equigenitalis	12	17	0	2	0	0	1	0	0	1	1	0	0	0	0	31	8	0	12	11	23	10	12	15	0	8	3	8	1	1	0	7	6	1	7	9	26	9	6	1
Burkholderia_ambifaria	d__Bacteria|p__Proteobacteria|c__Betaproteobacteria|o__Burkholderiales|f__Burkholderiaceae|g__Burkholderia|s__Burkholderia_ambifaria	0	0	0	1	0	0	7	0	1	0	2	0	0	4	0	2	0	0	0	22	4	0	0	0	3	3	0	0	1	0	0	2	0	0	1	1	1	0	0	0
Burkholderia_cenocepacia	d__Bacteria|p__Proteobacteria|c__Betaproteobacteria|o__Burkholderiales|f__Burkholderiaceae|g__Burkholderia|s__Burkholderia_cenocepacia	0	1	2	0	4	0	5	0	0	0	1	2	3	1	0	22	3	0	0	0	2	4	2	5	4	2	0	1	1	1	1	3	0	7	4	5	7	0	0	2
Burkholderia_cepacia	d__Bacteria|p__Proteobacteria|c__Betaproteobacteria|o__Burkholderiales|f__Burkholderiaceae|g__Burkholderia|s__Burkholderia_cepacia	1	0	0	0	0	0	0	0	0	1	0	1	1	1	0	11	0	0	0	2	2	0	1	0	1	0	0	0	0	0	0	3	0	0	0	1	0	1	0	0
Burkholderia_gladioli	d__Bacteria|p__Proteobacteria|c__Betaproteobacteria|o__Burkholderiales|f__Burkholderiaceae|g__Burkholderia|s__Burkholderia_gladioli	1	1	11	8	2	0	1	1	5	4	7	7	15	6	2	30	9	0	0	3	4	11	4	3	3	10	0	1	3	4	1	8	6	1	6	5	14	1	3	3
Burkholderia_glumae	d__Bacteria|p__Proteobacteria|c__Betaproteobacteria|o__Burkholderiales|f__Burkholderiaceae|g__Burkholderia|s__Burkholderia_glumae	2	1	0	1	1	0	0	0	0	2	2	0	0	0	0	4	3	0	0	2	6	0	0	1	16	2	1	0	4	0	0	1	7	1	1	8	2	5	0	0
Burkholderia_lata	d__Bacteria|p__Proteobacteria|c__Betaproteobacteria|o__Burkholderiales|f__Burkholderiaceae|g__Burkholderia|s__Burkholderia_lata	1	0	0	0	0	0	3	0	1	0	0	1	0	1	0	1	0	0	0	6	0	0	0	0	0	0	0	1	1	0	0	0	0	2	3	1	0	5	0	0
Burkholderia_mallei	d__Bacteria|p__Proteobacteria|c__Betaproteobacteria|o__Burkholderiales|f__Burkholderiaceae|g__Burkholderia|s__Burkholderia_mallei	1	0	0	0	0	0	0	0	0	0	0	0	0	0	0	0	1	0	0	0	0	0	0	0	0	0	0	0	0	0	0	0	0	0	0	0	0	0	0	0
Burkholderia_multivorans	d__Bacteria|p__Proteobacteria|c__Betaproteobacteria|o__Burkholderiales|f__Burkholderiaceae|g__Burkholderia|s__Burkholderia_multivorans	1	0	0	12	1	0	8	0	0	1	0	0	3	1	7	0	1	0	0	3	6	3	0	1	4	9	1	0	7	0	0	3	0	2	4	9	0	1	0	4
Burkholderia_phenoliruptrix	d__Bacteria|p__Proteobacteria|c__Betaproteobacteria|o__Burkholderiales|f__Burkholderiaceae|g__Burkholderia|s__Burkholderia_phenoliruptrix	0	0	0	0	1	0	2	0	0	1	1	0	3	0	1	0	2	0	0	1	0	1	0	0	0	0	0	5	1	0	1	0	0	0	0	1	0	2	0	0
Burkholderia_phymatum	d__Bacteria|p__Proteobacteria|c__Betaproteobacteria|o__Burkholderiales|f__Burkholderiaceae|g__Burkholderia|s__Burkholderia_phymatum	4	0	20	5	0	0	0	19	24	7	0	51	19	0	1	32	4	0	0	4	15	4	9	7	10	3	1	3	8	5	6	4	6	3	2	5	18	2	8	2
Burkholderia_phytofirmans	d__Bacteria|p__Proteobacteria|c__Betaproteobacteria|o__Burkholderiales|f__Burkholderiaceae|g__Burkholderia|s__Burkholderia_phytofirmans	2	1	0	0	2	0	1	1	0	4	0	0	1	2	3	28	3	0	0	1	9	6	1	3	2	0	0	2	1	0	1	1	1	5	3	1	7	4	0	12
Burkholderia_pseudomallei	d__Bacteria|p__Proteobacteria|c__Betaproteobacteria|o__Burkholderiales|f__Burkholderiaceae|g__Burkholderia|s__Burkholderia_pseudomallei	1	0	0	3	0	0	0	0	0	2	0	0	0	0	0	1	24	0	0	0	0	1	0	3	0	6	0	4	12	0	0	3	0	3	2	0	0	0	1	0
Burkholderia_rhizoxinica	d__Bacteria|p__Proteobacteria|c__Betaproteobacteria|o__Burkholderiales|f__Burkholderiaceae|g__Burkholderia|s__Burkholderia_rhizoxinica	2	1	1	0	0	1	0	0	1	8	0	0	3	0	0	6	3	0	0	2	3	1	0	4	52	2	0	5	1	4	0	2	10	12	0	1	1	1	0	1
Burkholderia_sp._CCGE1001	d__Bacteria|p__Proteobacteria|c__Betaproteobacteria|o__Burkholderiales|f__Burkholderiaceae|g__Burkholderia|s__Burkholderia_sp._CCGE1001	0	0	0	1	1	0	0	0	0	0	0	1	0	0	0	0	0	2	0	2	4	1	1	0	1	0	1	2	0	0	0	0	1	0	0	0	8	1	0	2
Burkholderia_sp._CCGE1002	d__Bacteria|p__Proteobacteria|c__Betaproteobacteria|o__Burkholderiales|f__Burkholderiaceae|g__Burkholderia|s__Burkholderia_sp._CCGE1002	10	0	0	1	0	0	2	2	4	5	0	14	9	0	8	17	5	2	0	1	3	4	6	11	7	8	1	4	23	0	2	2	1	5	4	5	19	1	10	0
Burkholderia_sp._CCGE1003	d__Bacteria|p__Proteobacteria|c__Betaproteobacteria|o__Burkholderiales|f__Burkholderiaceae|g__Burkholderia|s__Burkholderia_sp._CCGE1003	3	1	7	2	3	0	0	3	7	5	0	8	6	3	1	5	1	0	0	0	2	0	3	3	0	1	0	2	4	0	0	0	2	0	0	5	10	1	2	0
Burkholderia_sp._KJ006	d__Bacteria|p__Proteobacteria|c__Betaproteobacteria|o__Burkholderiales|f__Burkholderiaceae|g__Burkholderia|s__Burkholderia_sp._KJ006	0	0	0	0	0	0	0	0	0	0	0	0	0	0	0	7	1	0	0	0	0	0	0	0	0	0	0	0	0	0	0	0	0	0	0	0	0	0	0	0
Burkholderia_sp._RPE64	d__Bacteria|p__Proteobacteria|c__Betaproteobacteria|o__Burkholderiales|f__Burkholderiaceae|g__Burkholderia|s__Burkholderia_sp._RPE64	0	0	9	3	1	0	1	7	4	2	0	11	4	0	1	5	1	0	0	1	3	3	1	3	1	3	0	2	1	0	1	2	1	0	4	2	8	6	0	3
Burkholderia_sp._YI23	d__Bacteria|p__Proteobacteria|c__Betaproteobacteria|o__Burkholderiales|f__Burkholderiaceae|g__Burkholderia|s__Burkholderia_sp._YI23	19	2	2	6	3	1	6	2	2	13	1	14	7	6	2	18	4	0	0	20	22	8	0	3	18	11	5	14	4	10	2	5	6	12	5	4	6	4	12	3
Burkholderia_thailandensis	d__Bacteria|p__Proteobacteria|c__Betaproteobacteria|o__Burkholderiales|f__Burkholderiaceae|g__Burkholderia|s__Burkholderia_thailandensis	4	4	1	3	3	0	1	6	0	7	3	6	5	6	1	48	14	0	1	15	4	18	10	6	23	7	2	13	26	0	4	3	7	0	1	3	11	8	3	1
Burkholderia_vietnamiensis	d__Bacteria|p__Proteobacteria|c__Betaproteobacteria|o__Burkholderiales|f__Burkholderiaceae|g__Burkholderia|s__Burkholderia_vietnamiensis	0	0	0	0	0	0	0	0	0	0	0	0	0	0	0	0	1	0	0	0	0	0	0	1	0	0	0	0	0	0	0	36	0	0	0	0	0	0	0	0
Burkholderia_xenovorans	d__Bacteria|p__Proteobacteria|c__Betaproteobacteria|o__Burkholderiales|f__Burkholderiaceae|g__Burkholderia|s__Burkholderia_xenovorans	0	1	2	0	6	1	3	2	1	8	0	3	6	2	7	17	4	0	1	1	6	14	6	1	30	2	9	15	9	0	1	1	10	7	4	5	19	9	3	0
Cupriavidus_metallidurans	d__Bacteria|p__Proteobacteria|c__Betaproteobacteria|o__Burkholderiales|f__Burkholderiaceae|g__Cupriavidus|s__Cupriavidus_metallidurans	6	4	8	8	9	4	8	2	5	9	0	9	6	1	3	4	2	0	2	0	4	6	5	2	11	6	3	4	10	2	7	1	6	9	6	7	6	5	2	4
Cupriavidus_necator	d__Bacteria|p__Proteobacteria|c__Betaproteobacteria|o__Burkholderiales|f__Burkholderiaceae|g__Cupriavidus|s__Cupriavidus_necator	5	1	1	0	5	8	8	0	0	1	5	3	2	5	1	15	5	3	1	3	3	2	14	2	0	2	0	1	4	0	6	4	0	21	0	6	9	0	6	27
Cupriavidus_pinatubonensis	d__Bacteria|p__Proteobacteria|c__Betaproteobacteria|o__Burkholderiales|f__Burkholderiaceae|g__Cupriavidus|s__Cupriavidus_pinatubonensis	0	4	0	1	1	0	4	0	0	0	2	0	16	0	2	8	1	0	2	2	8	3	4	0	1	3	1	8	13	1	2	2	2	1	3	4	5	4	0	3
Cupriavidus_taiwanensis	d__Bacteria|p__Proteobacteria|c__Betaproteobacteria|o__Burkholderiales|f__Burkholderiaceae|g__Cupriavidus|s__Cupriavidus_taiwanensis	4	1	0	0	0	0	3	0	0	1	1	1	10	1	9	8	5	0	4	2	8	6	4	4	4	2	5	3	9	2	0	1	0	3	2	7	5	2	1	0
Pandoraea_sp._RB-44	d__Bacteria|p__Proteobacteria|c__Betaproteobacteria|o__Burkholderiales|f__Burkholderiaceae|g__Pandoraea|s__Pandoraea_sp._RB-44	7	1	13	4	2	3	2	6	8	8	0	15	6	1	3	18	5	1	0	0	0	8	3	3	13	4	5	15	1	2	5	1	6	1	3	4	14	3	1	0
Polynucleobacter_necessarius	d__Bacteria|p__Proteobacteria|c__Betaproteobacteria|o__Burkholderiales|f__Burkholderiaceae|g__Polynucleobacter|s__Polynucleobacter_necessarius	3	2	0	0	0	1	0	0	0	0	0	0	0	2	5	1	4	0	0	0	0	3	0	1	5	0	0	1	0	3	4	0	0	0	1	1	5	0	0	1
Ralstonia_pickettii	d__Bacteria|p__Proteobacteria|c__Betaproteobacteria|o__Burkholderiales|f__Burkholderiaceae|g__Ralstonia|s__Ralstonia_pickettii	54	2	4	34	9	6	17	2	5	12	2	41	21	11	14	20	21	1	0	3	6	21	6	9	112	12	15	73	12	7	27	8	27	21	17	32	14	3	2	23
Ralstonia_solanacearum	d__Bacteria|p__Proteobacteria|c__Betaproteobacteria|o__Burkholderiales|f__Burkholderiaceae|g__Ralstonia|s__Ralstonia_solanacearum	13	5	9	5	15	3	22	4	1	25	0	66	14	4	12	28	17	6	5	10	17	6	10	13	25	11	8	13	30	4	8	13	11	19	4	9	28	9	8	2
Acidovorax_avenae	d__Bacteria|p__Proteobacteria|c__Betaproteobacteria|o__Burkholderiales|f__Comamonadaceae|g__Acidovorax|s__Acidovorax_avenae	0	3	6	4	0	0	1	7	0	4	1	1	0	7	4	13	6	0	0	14	0	23	11	7	10	6	0	10	18	0	4	2	4	0	4	3	0	5	3	1
Acidovorax_citrulli	d__Bacteria|p__Proteobacteria|c__Betaproteobacteria|o__Burkholderiales|f__Comamonadaceae|g__Acidovorax|s__Acidovorax_citrulli	16	0	1	6	1	3	2	0	1	2	1	3	2	1	2	4	10	0	2	0	9	8	0	5	2	6	0	4	8	1	1	2	2	9	1	2	0	0	2	0
Acidovorax_ebreus	d__Bacteria|p__Proteobacteria|c__Betaproteobacteria|o__Burkholderiales|f__Comamonadaceae|g__Acidovorax|s__Acidovorax_ebreus	36	0	0	5	1	0	4	0	0	2	0	1	0	8	0	14	3	0	0	28	38	5	0	2	1	2	2	0	1	0	9	0	1	6	1	3	1	4	1	1
Acidovorax_sp._JS42	d__Bacteria|p__Proteobacteria|c__Betaproteobacteria|o__Burkholderiales|f__Comamonadaceae|g__Acidovorax|s__Acidovorax_sp._JS42	3	0	0	3	2	0	6	0	0	1	0	4	0	2	3	1	1	0	3	1	1	3	1	3	0	1	1	3	3	2	1	8	0	1	2	1	2	3	0	0
Acidovorax_sp._KKS102	d__Bacteria|p__Proteobacteria|c__Betaproteobacteria|o__Burkholderiales|f__Comamonadaceae|g__Acidovorax|s__Acidovorax_sp._KKS102	12	0	0	3	6	1	2	0	0	4	5	1	5	3	7	14	11	0	8	5	4	2	3	2	5	3	6	5	27	0	5	12	1	7	1	11	2	10	8	6
Alicycliphilus_denitrificans	d__Bacteria|p__Proteobacteria|c__Betaproteobacteria|o__Burkholderiales|f__Comamonadaceae|g__Alicycliphilus|s__Alicycliphilus_denitrificans	7	2	3	11	4	8	10	0	0	10	1	17	6	1	2	11	6	6	0	0	11	5	16	6	17	6	1	2	11	0	13	9	5	14	5	15	1	9	12	7
Candidatus_Symbiobacter_mobilis	d__Bacteria|p__Proteobacteria|c__Betaproteobacteria|o__Burkholderiales|f__Comamonadaceae|g__Candidatus_Symbiobacter|s__Candidatus_Symbiobacter_mobilis	5	0	0	1	2	0	3	0	0	0	0	0	0	0	3	14	0	2	0	1	0	3	0	0	0	0	1	1	4	0	0	2	1	0	0	4	0	3	0	0
Comamonas_testosteroni	d__Bacteria|p__Proteobacteria|c__Betaproteobacteria|o__Burkholderiales|f__Comamonadaceae|g__Comamonas|s__Comamonas_testosteroni	9	8	17	27	3	1	2	7	6	17	2	18	8	4	6	13	23	0	16	3	11	5	3	21	17	13	7	11	32	14	8	24	3	8	10	5	23	5	4	10
Delftia_acidovorans	d__Bacteria|p__Proteobacteria|c__Betaproteobacteria|o__Burkholderiales|f__Comamonadaceae|g__Delftia|s__Delftia_acidovorans	0	2	8	6	1	0	6	1	2	1	0	5	6	2	4	1	8	1	0	1	2	6	0	4	0	5	1	3	5	1	1	6	2	11	1	4	2	2	10	6
Delftia_sp._Cs1-4	d__Bacteria|p__Proteobacteria|c__Betaproteobacteria|o__Burkholderiales|f__Comamonadaceae|g__Delftia|s__Delftia_sp._Cs1-4	8	0	2	5	0	3	4	0	0	6	0	2	1	2	1	0	9	3	0	2	1	6	0	4	1	5	4	4	3	0	0	5	1	2	1	2	1	4	9	4
Polaromonas_naphthalenivorans	d__Bacteria|p__Proteobacteria|c__Betaproteobacteria|o__Burkholderiales|f__Comamonadaceae|g__Polaromonas|s__Polaromonas_naphthalenivorans	1	0	0	1	0	0	1	1	0	4	0	0	1	1	2	4	0	0	0	1	11	0	3	1	24	6	2	7	5	0	0	7	9	10	1	3	2	3	1	5
Polaromonas_sp._JS666	d__Bacteria|p__Proteobacteria|c__Betaproteobacteria|o__Burkholderiales|f__Comamonadaceae|g__Polaromonas|s__Polaromonas_sp._JS666	4	0	2	2	2	0	1	2	0	5	0	0	1	9	16	17	9	1	4	21	11	18	7	5	20	15	0	4	12	1	9	1	3	3	6	2	4	9	0	0
Ramlibacter_tataouinensis	d__Bacteria|p__Proteobacteria|c__Betaproteobacteria|o__Burkholderiales|f__Comamonadaceae|g__Ramlibacter|s__Ramlibacter_tataouinensis	25	24	4	13	9	1	11	1	1	17	8	26	11	5	16	20	24	1	6	38	7	30	7	5	7	8	10	38	10	9	9	7	5	17	2	7	18	12	19	2
Rhodoferax_ferrireducens	d__Bacteria|p__Proteobacteria|c__Betaproteobacteria|o__Burkholderiales|f__Comamonadaceae|g__Rhodoferax|s__Rhodoferax_ferrireducens	12	3	10	11	1	3	5	3	5	9	0	6	13	5	4	13	7	1	0	0	1	3	10	2	3	4	6	3	0	1	1	4	1	25	2	4	5	6	4	6
Variovorax_paradoxus	d__Bacteria|p__Proteobacteria|c__Betaproteobacteria|o__Burkholderiales|f__Comamonadaceae|g__Variovorax|s__Variovorax_paradoxus	26	4	12	12	11	0	14	7	6	21	4	25	12	2	19	46	14	5	3	6	23	22	16	17	16	25	10	19	26	1	36	25	4	4	14	14	47	13	9	12
Verminephrobacter_eiseniae	d__Bacteria|p__Proteobacteria|c__Betaproteobacteria|o__Burkholderiales|f__Comamonadaceae|g__Verminephrobacter|s__Verminephrobacter_eiseniae	10	0	0	0	0	0	1	0	0	3	0	1	0	0	2	1	1	0	0	0	0	0	6	2	0	2	0	1	3	0	5	1	0	0	3	8	4	4	0	0
Candidatus_Zinderia_insecticola	d__Bacteria|p__Proteobacteria|c__Betaproteobacteria|o__Burkholderiales|f__Oxalobacteraceae|g__Candidatus_Zinderia|s__Candidatus_Zinderia_insecticola	1	13	0	0	0	0	0	0	0	0	0	0	0	0	2	0	6	0	6	0	0	9	0	0	0	2	0	1	0	3	0	0	0	0	0	1	4	1	0	0
Collimonas_fungivorans	d__Bacteria|p__Proteobacteria|c__Betaproteobacteria|o__Burkholderiales|f__Oxalobacteraceae|g__Collimonas|s__Collimonas_fungivorans	3	0	5	18	2	0	4	2	3	46	0	47	2	34	25	63	28	0	1	34	0	6	52	12	34	5	3	5	8	0	2	1	11	32	1	1	38	14	1	20
Herbaspirillum_seropedicae	d__Bacteria|p__Proteobacteria|c__Betaproteobacteria|o__Burkholderiales|f__Oxalobacteraceae|g__Herbaspirillum|s__Herbaspirillum_seropedicae	5	2	18	8	14	0	14	0	1	2	3	0	3	1	2	3	6	2	0	3	0	6	0	3	27	4	1	10	5	6	4	2	14	6	1	6	1	0	4	12
Herminiimonas_arsenicoxydans	d__Bacteria|p__Proteobacteria|c__Betaproteobacteria|o__Burkholderiales|f__Oxalobacteraceae|g__Herminiimonas|s__Herminiimonas_arsenicoxydans	1	1	13	0	4	7	4	3	9	6	0	3	12	0	2	4	1	3	0	7	0	3	1	7	38	2	3	6	3	1	1	3	8	10	1	4	5	1	1	0
Janthinobacterium_sp._Marseille	d__Bacteria|p__Proteobacteria|c__Betaproteobacteria|o__Burkholderiales|f__Oxalobacteraceae|g__Janthinobacterium|s__Janthinobacterium_sp._Marseille	3	0	0	0	0	0	0	0	2	1	0	0	1	0	0	2	0	0	5	0	2	2	2	1	2	0	1	0	3	5	0	0	2	0	0	1	1	3	2	1
Leptothrix_cholodnii	d__Bacteria|p__Proteobacteria|c__Betaproteobacteria|o__Burkholderiales|g__Leptothrix|s__Leptothrix_cholodnii	17	1	5	4	4	6	9	0	0	7	9	12	8	7	7	44	23	1	7	6	9	12	1	9	45	12	3	7	37	5	8	12	6	30	2	5	13	5	15	16
Methylibium_petroleiphilum	d__Bacteria|p__Proteobacteria|c__Betaproteobacteria|o__Burkholderiales|g__Methylibium|s__Methylibium_petroleiphilum	11	10	3	4	8	3	15	6	1	9	2	6	10	9	9	27	23	1	0	12	32	34	29	26	11	11	5	28	28	5	4	4	6	15	13	17	64	21	7	21
Rubrivivax_gelatinosus	d__Bacteria|p__Proteobacteria|c__Betaproteobacteria|o__Burkholderiales|g__Rubrivivax|s__Rubrivivax_gelatinosus	6	1	7	3	0	5	14	4	6	11	1	21	6	4	1	30	18	0	0	5	14	8	11	11	6	15	0	7	21	2	6	15	1	4	4	7	5	5	1	14
Thiomonas_arsenitoxydans	d__Bacteria|p__Proteobacteria|c__Betaproteobacteria|o__Burkholderiales|g__Thiomonas|s__Thiomonas_arsenitoxydans	0	0	0	0	1	0	2	0	0	0	0	2	0	0	4	1	0	0	0	3	0	0	0	0	1	1	0	0	0	0	0	2	0	0	1	5	0	0	0	0
Thiomonas_intermedia	d__Bacteria|p__Proteobacteria|c__Betaproteobacteria|o__Burkholderiales|g__Thiomonas|s__Thiomonas_intermedia	9	2	1	6	0	1	1	2	0	8	0	1	0	3	2	1	2	0	0	1	1	3	0	2	19	16	2	1	20	3	6	3	2	3	2	1	4	2	6	2
Gallionella_capsiferriformans	d__Bacteria|p__Proteobacteria|c__Betaproteobacteria|o__Gallionellales|f__Gallionellaceae|g__Gallionella|s__Gallionella_capsiferriformans	36	5	3	1	6	2	2	23	5	17	1	9	24	1	5	7	4	1	20	6	27	7	5	7	21	7	22	54	7	1	6	1	3	7	2	4	1	4	6	10
Sideroxydans_lithotrophicus	d__Bacteria|p__Proteobacteria|c__Betaproteobacteria|o__Gallionellales|f__Gallionellaceae|g__Sideroxydans|s__Sideroxydans_lithotrophicus	0	0	0	0	1	2	4	1	0	3	0	0	2	0	5	1	4	1	1	3	4	4	0	2	2	3	3	1	0	3	5	0	0	0	1	1	0	1	1	2
Thiobacillus_denitrificans	d__Bacteria|p__Proteobacteria|c__Betaproteobacteria|o__Hydrogenophilales|f__Hydrogenophilaceae|g__Thiobacillus|s__Thiobacillus_denitrificans	6	14	33	6	9	14	13	30	32	17	1	82	26	4	6	70	13	0	0	6	42	23	8	4	3	4	1	18	7	24	8	13	3	0	6	5	17	3	11	2
Methylobacillus_flagellatus	d__Bacteria|p__Proteobacteria|c__Betaproteobacteria|o__Methylophilales|f__Methylophilaceae|g__Methylobacillus|s__Methylobacillus_flagellatus	7	0	1	0	2	0	13	8	1	6	1	32	4	0	10	0	4	2	0	0	5	1	0	7	1	5	6	1	5	0	4	5	3	5	11	12	1	6	2	1
Methylotenera_mobilis	d__Bacteria|p__Proteobacteria|c__Betaproteobacteria|o__Methylophilales|f__Methylophilaceae|g__Methylotenera|s__Methylotenera_mobilis	0	0	5	0	0	0	0	0	0	0	0	0	0	0	0	0	2	0	0	0	0	2	0	0	5	1	0	0	0	2	5	0	0	0	1	1	1	0	2	0
Methylotenera_versatilis	d__Bacteria|p__Proteobacteria|c__Betaproteobacteria|o__Methylophilales|f__Methylophilaceae|g__Methylotenera|s__Methylotenera_versatilis	0	2	0	5	0	0	2	1	0	1	0	6	0	0	0	0	0	0	0	0	2	0	0	0	7	0	13	1	2	3	4	3	0	3	1	1	0	0	1	0
Methylovorus_glucosotrophus	d__Bacteria|p__Proteobacteria|c__Betaproteobacteria|o__Methylophilales|f__Methylophilaceae|g__Methylovorus|s__Methylovorus_glucosotrophus	0	0	0	0	0	0	0	0	0	2	1	0	0	0	0	0	1	0	0	0	1	0	0	0	0	3	0	2	3	0	0	0	3	0	0	0	0	0	0	2
Methylovorus_sp._MP688	d__Bacteria|p__Proteobacteria|c__Betaproteobacteria|o__Methylophilales|f__Methylophilaceae|g__Methylovorus|s__Methylovorus_sp._MP688	0	0	0	0	0	0	0	0	0	0	0	0	0	0	0	0	0	0	0	0	0	0	0	4	0	0	0	0	0	0	0	0	0	0	0	0	0	0	0	0
Chromobacterium_violaceum	d__Bacteria|p__Proteobacteria|c__Betaproteobacteria|o__Neisseriales|f__Chromobacteriaceae|g__Chromobacterium|s__Chromobacterium_violaceum	12	2	3	2	19	1	12	6	1	1	7	13	10	3	2	45	13	9	5	6	21	11	7	7	28	11	4	7	10	6	7	6	8	5	7	15	17	4	5	7
Laribacter_hongkongensis	d__Bacteria|p__Proteobacteria|c__Betaproteobacteria|o__Neisseriales|f__Chromobacteriaceae|g__Laribacter|s__Laribacter_hongkongensis	5	6	6	4	2	1	0	9	6	8	1	11	5	3	6	12	114	0	0	0	0	6	6	7	69	6	0	8	9	11	3	0	13	17	8	2	10	2	7	1
Pseudogulbenkiania_sp._NH8B	d__Bacteria|p__Proteobacteria|c__Betaproteobacteria|o__Neisseriales|f__Chromobacteriaceae|g__Pseudogulbenkiania|s__Pseudogulbenkiania_sp._NH8B	20	1	1	2	5	0	7	12	9	6	1	8	13	9	0	8	9	1	2	27	4	13	5	5	12	4	0	5	11	1	1	8	8	1	4	0	7	1	2	4
Neisseria_gonorrhoeae	d__Bacteria|p__Proteobacteria|c__Betaproteobacteria|o__Neisseriales|f__Neisseriaceae|g__Neisseria|s__Neisseria_gonorrhoeae	27	12	48	8	3	12	9	14	15	27	9	67	15	5	5	7	11	0	0	2	1	7	2	11	66	2	9	4	4	32	8	3	11	20	5	1	7	0	6	13
Neisseria_lactamica	d__Bacteria|p__Proteobacteria|c__Betaproteobacteria|o__Neisseriales|f__Neisseriaceae|g__Neisseria|s__Neisseria_lactamica	6	4	57	3	2	16	2	0	6	7	24	2	0	1	2	9	20	0	0	1	4	12	2	4	3	4	0	3	1	6	2	1	0	6	1	6	1	1	1	18
Neisseria_meningitidis	d__Bacteria|p__Proteobacteria|c__Betaproteobacteria|o__Neisseriales|f__Neisseriaceae|g__Neisseria|s__Neisseria_meningitidis	28	6	41	17	12	15	16	45	88	18	97	43	31	17	11	14	21	8	3	30	3	45	27	39	53	10	19	39	49	22	7	24	18	14	11	5	50	10	25	48
Nitrosomonas_europaea	d__Bacteria|p__Proteobacteria|c__Betaproteobacteria|o__Nitrosomonadales|f__Nitrosomonadaceae|g__Nitrosomonas|s__Nitrosomonas_europaea	3	0	1	1	12	0	13	0	0	5	3	0	1	0	4	1	6	0	0	0	13	1	0	0	0	0	2	4	0	1	0	6	1	4	1	0	2	0	1	14
Nitrosomonas_eutropha	d__Bacteria|p__Proteobacteria|c__Betaproteobacteria|o__Nitrosomonadales|f__Nitrosomonadaceae|g__Nitrosomonas|s__Nitrosomonas_eutropha	2	0	2	0	2	0	2	0	0	2	0	0	2	0	0	3	0	1	1	0	0	3	0	0	0	4	0	2	1	2	1	0	1	0	0	3	0	0	2	1
Nitrosomonas_sp._AL212	d__Bacteria|p__Proteobacteria|c__Betaproteobacteria|o__Nitrosomonadales|f__Nitrosomonadaceae|g__Nitrosomonas|s__Nitrosomonas_sp._AL212	0	1	0	0	0	0	0	0	0	1	5	3	0	0	1	4	0	3	1	0	1	3	1	2	1	1	1	1	4	2	0	0	2	2	0	1	2	0	0	0
Nitrosomonas_sp._Is79A3	d__Bacteria|p__Proteobacteria|c__Betaproteobacteria|o__Nitrosomonadales|f__Nitrosomonadaceae|g__Nitrosomonas|s__Nitrosomonas_sp._Is79A3	2	0	0	0	0	1	0	0	0	1	0	0	1	1	0	0	0	0	0	3	0	0	0	1	0	0	0	0	1	0	0	0	1	0	0	0	0	0	0	0
Nitrosospira_multiformis	d__Bacteria|p__Proteobacteria|c__Betaproteobacteria|o__Nitrosomonadales|f__Nitrosomonadaceae|g__Nitrosospira|s__Nitrosospira_multiformis	0	1	0	0	0	0	0	0	0	0	5	3	1	0	0	3	1	1	0	3	1	2	4	0	1	1	0	0	0	4	3	0	0	0	0	0	7	0	0	0
Aromatoleum_aromaticum	d__Bacteria|p__Proteobacteria|c__Betaproteobacteria|o__Rhodocyclales|f__Rhodocyclaceae|g__Aromatoleum|s__Aromatoleum_aromaticum	8	5	0	1	93	0	7	1	0	2	2	56	8	0	3	26	11	1	3	1	34	8	2	3	18	47	28	5	33	4	66	7	6	2	26	20	4	116	0	1
Azoarcus_sp._BH72	d__Bacteria|p__Proteobacteria|c__Betaproteobacteria|o__Rhodocyclales|f__Rhodocyclaceae|g__Azoarcus|s__Azoarcus_sp._BH72	10	0	0	0	2	1	3	0	0	2	2	2	7	0	0	19	2	0	0	3	14	2	4	3	30	4	0	7	2	0	4	2	4	2	2	2	10	2	0	2
Azoarcus_sp._KH32C	d__Bacteria|p__Proteobacteria|c__Betaproteobacteria|o__Rhodocyclales|f__Rhodocyclaceae|g__Azoarcus|s__Azoarcus_sp._KH32C	6	8	3	15	3	0	4	9	1	18	2	18	4	15	7	53	11	3	1	31	11	25	17	9	17	12	0	17	19	2	4	14	8	6	10	10	12	12	11	3
Azospira_oryzae	d__Bacteria|p__Proteobacteria|c__Betaproteobacteria|o__Rhodocyclales|f__Rhodocyclaceae|g__Azospira|s__Azospira_oryzae	16	13	6	5	6	3	15	3	2	9	4	11	8	6	6	28	9	1	7	0	0	4	6	46	12	17	4	9	21	9	1	4	2	7	26	16	5	7	29	12
Dechloromonas_aromatica	d__Bacteria|p__Proteobacteria|c__Betaproteobacteria|o__Rhodocyclales|f__Rhodocyclaceae|g__Dechloromonas|s__Dechloromonas_aromatica	0	1	0	1	3	0	1	0	1	0	0	0	0	2	0	45	2	5	2	3	26	3	13	26	1	15	2	25	13	0	13	14	0	3	9	7	40	9	1	0
Thauera_sp._MZ1T	d__Bacteria|p__Proteobacteria|c__Betaproteobacteria|o__Rhodocyclales|f__Rhodocyclaceae|g__Thauera|s__Thauera_sp._MZ1T	9	1	1	7	3	0	18	1	1	16	1	44	8	12	12	16	6	2	1	99	14	18	5	8	4	7	7	11	11	0	5	20	8	7	6	5	25	12	9	15
Sulfuricella_denitrificans	d__Bacteria|p__Proteobacteria|c__Betaproteobacteria|o__Sulfuricellales|f__Sulfuricellaceae|g__Sulfuricella|s__Sulfuricella_denitrificans	5	2	9	0	2	2	3	17	11	2	1	13	2	2	7	0	8	0	3	2	4	3	1	3	21	0	3	6	4	2	2	1	6	7	1	1	6	1	1	21
beta_proteobacterium_CB	d__Bacteria|p__Proteobacteria|c__Betaproteobacteria|s__beta_proteobacterium_CB	0	0	4	3	1	3	0	3	4	2	0	5	2	0	0	0	0	0	0	0	1	0	0	1	1	0	2	3	0	0	1	2	0	0	0	4	0	0	2	1
Candidatus_Babela_massiliensis	d__Bacteria|p__Proteobacteria|c__Deltaproteobacteria|g__Candidatus_Babela|s__Candidatus_Babela_massiliensis	0	0	0	0	3	0	4	0	0	0	0	0	1	0	0	1	0	0	0	1	0	0	0	5	0	1	0	2	0	0	1	0	0	0	0	0	1	0	0	0
Bacteriovorax_marinus	d__Bacteria|p__Proteobacteria|c__Deltaproteobacteria|o__Bdellovibrionales|f__Bacteriovoracaceae|g__Bacteriovorax|s__Bacteriovorax_marinus	0	0	2	2	0	1	0	0	0	0	1	0	3	0	1	0	0	0	0	1	1	3	0	0	2	1	0	2	8	0	1	0	1	1	0	1	1	1	2	0
Bdellovibrio_bacteriovorus	d__Bacteria|p__Proteobacteria|c__Deltaproteobacteria|o__Bdellovibrionales|f__Bdellovibrionaceae|g__Bdellovibrio|s__Bdellovibrio_bacteriovorus	0	3	1	16	2	9	3	0	2	5	2	2	0	4	1	0	6	5	1	5	1	5	5	1	9	19	0	2	11	0	16	7	6	3	0	14	7	1	2	0
Bdellovibrio_exovorus	d__Bacteria|p__Proteobacteria|c__Deltaproteobacteria|o__Bdellovibrionales|f__Bdellovibrionaceae|g__Bdellovibrio|s__Bdellovibrio_exovorus	0	0	1	0	0	0	0	0	1	0	0	0	0	0	0	0	0	0	1	0	0	0	0	0	1	2	4	1	0	1	0	1	0	0	0	0	0	0	0	0
Desulfarculus_baarsii	d__Bacteria|p__Proteobacteria|c__Deltaproteobacteria|o__Desulfarculales|f__Desulfarculaceae|g__Desulfarculus|s__Desulfarculus_baarsii	23	11	9	12	1	1	10	10	2	13	0	10	12	7	14	58	16	11	13	10	10	22	5	12	28	15	3	18	26	12	11	7	18	5	6	8	1	12	14	7
Desulfatibacillum_alkenivorans	d__Bacteria|p__Proteobacteria|c__Deltaproteobacteria|o__Desulfobacterales|f__Desulfobacteraceae|g__Desulfatibacillum|s__Desulfatibacillum_alkenivorans	0	1	0	1	5	0	14	1	0	6	0	4	5	0	9	1	3	3	3	5	0	5	3	5	3	4	6	4	9	5	2	3	3	2	1	3	12	6	1	8
Desulfobacterium_autotrophicum	d__Bacteria|p__Proteobacteria|c__Deltaproteobacteria|o__Desulfobacterales|f__Desulfobacteraceae|g__Desulfobacterium|s__Desulfobacterium_autotrophicum	2	2	3	4	6	9	3	2	0	9	1	6	1	7	1	12	2	6	8	13	1	9	15	3	6	3	3	2	14	1	0	6	3	8	4	7	6	2	10	19
Desulfobacula_toluolica	d__Bacteria|p__Proteobacteria|c__Deltaproteobacteria|o__Desulfobacterales|f__Desulfobacteraceae|g__Desulfobacula|s__Desulfobacula_toluolica	5	4	15	1	0	0	3	0	0	3	0	0	0	2	0	13	5	0	0	0	3	2	0	1	4	0	0	10	0	1	4	7	2	0	5	2	2	1	3	1
Desulfococcus_oleovorans	d__Bacteria|p__Proteobacteria|c__Deltaproteobacteria|o__Desulfobacterales|f__Desulfobacteraceae|g__Desulfococcus|s__Desulfococcus_oleovorans	8	1	18	20	4	0	18	2	5	20	2	51	7	29	4	10	18	0	2	134	4	22	0	11	9	6	11	1	8	2	7	8	1	17	13	4	10	31	10	19
Desulfobulbus_propionicus	d__Bacteria|p__Proteobacteria|c__Deltaproteobacteria|o__Desulfobacterales|f__Desulfobulbaceae|g__Desulfobulbus|s__Desulfobulbus_propionicus	4	2	1	2	3	0	0	0	1	4	0	12	6	2	1	2	3	2	1	2	1	1	0	4	3	12	4	2	8	2	5	4	3	14	4	3	6	2	0	0
Desulfocapsa_sulfexigens	d__Bacteria|p__Proteobacteria|c__Deltaproteobacteria|o__Desulfobacterales|f__Desulfobulbaceae|g__Desulfocapsa|s__Desulfocapsa_sulfexigens	6	2	0	3	9	4	0	1	1	3	0	0	0	3	1	3	21	0	1	3	9	0	0	4	0	0	5	3	37	1	1	0	1	3	0	4	2	1	1	4
Desulfotalea_psychrophila	d__Bacteria|p__Proteobacteria|c__Deltaproteobacteria|o__Desulfobacterales|f__Desulfobulbaceae|g__Desulfotalea|s__Desulfotalea_psychrophila	4	3	1	0	1	0	2	1	2	0	0	0	0	0	1	11	8	10	1	3	32	6	2	3	0	0	14	5	1	2	0	0	0	0	0	3	5	3	1	5
Desulfurivibrio_alkaliphilus	d__Bacteria|p__Proteobacteria|c__Deltaproteobacteria|o__Desulfobacterales|f__Desulfobulbaceae|g__Desulfurivibrio|s__Desulfurivibrio_alkaliphilus	6	8	9	8	5	2	39	13	3	17	0	7	36	14	8	17	18	45	32	22	0	5	6	11	17	5	13	8	18	3	4	3	8	13	3	4	6	1	16	1
Desulfohalobium_retbaense	d__Bacteria|p__Proteobacteria|c__Deltaproteobacteria|o__Desulfovibrionales|f__Desulfohalobiaceae|g__Desulfohalobium|s__Desulfohalobium_retbaense	2	0	0	0	2	0	4	0	0	3	0	34	14	0	7	0	4	3	1	9	0	0	0	0	13	6	1	1	4	0	2	0	1	3	3	0	0	0	3	0
Desulfomicrobium_baculatum	d__Bacteria|p__Proteobacteria|c__Deltaproteobacteria|o__Desulfovibrionales|f__Desulfomicrobiaceae|g__Desulfomicrobium|s__Desulfomicrobium_baculatum	18	4	4	12	1	10	42	2	0	34	2	67	10	8	22	1	48	1	4	6	8	11	0	15	14	22	8	23	70	5	4	4	14	21	6	8	1	8	7	1
Desulfovibrio_aespoeensis	d__Bacteria|p__Proteobacteria|c__Deltaproteobacteria|o__Desulfovibrionales|f__Desulfovibrionaceae|g__Desulfovibrio|s__Desulfovibrio_aespoeensis	12	0	6	3	5	3	2	0	1	13	1	16	5	10	9	27	22	23	8	6	9	16	2	12	21	11	18	8	9	5	7	5	9	12	1	9	4	12	9	2
Desulfovibrio_africanus	d__Bacteria|p__Proteobacteria|c__Deltaproteobacteria|o__Desulfovibrionales|f__Desulfovibrionaceae|g__Desulfovibrio|s__Desulfovibrio_africanus	23	1	10	5	4	10	13	14	3	20	2	48	33	14	7	11	12	9	5	9	12	16	3	9	23	17	25	6	24	3	8	7	7	18	10	4	6	10	12	11
Desulfovibrio_alaskensis	d__Bacteria|p__Proteobacteria|c__Deltaproteobacteria|o__Desulfovibrionales|f__Desulfovibrionaceae|g__Desulfovibrio|s__Desulfovibrio_alaskensis	9	5	11	1	17	3	1	5	4	22	5	22	22	16	8	55	12	6	7	24	10	13	1	29	32	11	38	5	19	24	6	10	9	2	17	8	2	12	15	9
Desulfovibrio_desulfuricans	d__Bacteria|p__Proteobacteria|c__Deltaproteobacteria|o__Desulfovibrionales|f__Desulfovibrionaceae|g__Desulfovibrio|s__Desulfovibrio_desulfuricans	22	12	22	19	16	10	20	8	4	34	5	81	16	41	32	16	18	38	6	50	85	64	3	43	184	95	75	65	64	12	20	43	28	11	50	24	35	17	46	15
Desulfovibrio_gigas	d__Bacteria|p__Proteobacteria|c__Deltaproteobacteria|o__Desulfovibrionales|f__Desulfovibrionaceae|g__Desulfovibrio|s__Desulfovibrio_gigas	22	16	13	16	22	5	23	11	7	21	1	15	29	39	14	22	18	53	50	52	19	26	28	45	41	24	42	30	36	23	8	20	15	15	13	10	9	18	15	33
Desulfovibrio_hydrothermalis	d__Bacteria|p__Proteobacteria|c__Deltaproteobacteria|o__Desulfovibrionales|f__Desulfovibrionaceae|g__Desulfovibrio|s__Desulfovibrio_hydrothermalis	5	9	6	0	15	4	4	4	4	2	2	5	2	3	1	1	0	5	1	0	3	6	6	0	2	3	29	0	8	2	4	15	2	3	66	0	4	7	6	0
Desulfovibrio_magneticus	d__Bacteria|p__Proteobacteria|c__Deltaproteobacteria|o__Desulfovibrionales|f__Desulfovibrionaceae|g__Desulfovibrio|s__Desulfovibrio_magneticus	9	2	4	16	9	8	20	1	0	38	5	20	14	17	13	20	23	13	5	54	22	26	3	14	29	27	21	10	24	6	10	11	8	13	5	9	22	11	27	9
Desulfovibrio_piezophilus	d__Bacteria|p__Proteobacteria|c__Deltaproteobacteria|o__Desulfovibrionales|f__Desulfovibrionaceae|g__Desulfovibrio|s__Desulfovibrio_piezophilus	9	0	2	2	2	0	26	0	1	5	0	4	25	7	2	4	1	39	32	8	3	5	0	4	8	1	7	1	21	1	0	1	1	10	1	0	1	1	5	0
Desulfovibrio_salexigens	d__Bacteria|p__Proteobacteria|c__Deltaproteobacteria|o__Desulfovibrionales|f__Desulfovibrionaceae|g__Desulfovibrio|s__Desulfovibrio_salexigens	0	2	3	8	5	4	3	1	0	3	0	10	10	3	7	3	4	7	1	4	3	8	1	43	3	7	8	7	4	3	1	15	6	10	8	7	4	6	1	0
Desulfovibrio_vulgaris	d__Bacteria|p__Proteobacteria|c__Deltaproteobacteria|o__Desulfovibrionales|f__Desulfovibrionaceae|g__Desulfovibrio|s__Desulfovibrio_vulgaris	20	19	33	26	43	4	19	7	4	81	11	69	32	89	63	76	37	78	15	106	89	111	14	56	222	84	221	56	119	38	28	31	50	47	46	27	38	41	58	21
Lawsonia_intracellularis	d__Bacteria|p__Proteobacteria|c__Deltaproteobacteria|o__Desulfovibrionales|f__Desulfovibrionaceae|g__Lawsonia|s__Lawsonia_intracellularis	6	0	11	1	20	2	20	4	0	13	0	5	7	11	10	6	6	19	0	12	19	13	8	21	41	26	86	27	12	19	9	28	14	4	1	7	1	0	10	3
Hippea_maritima	d__Bacteria|p__Proteobacteria|c__Deltaproteobacteria|o__Desulfurellales|f__Desulfurellaceae|g__Hippea|s__Hippea_maritima	0	0	0	0	0	3	0	2	0	0	0	0	0	0	1	0	0	0	1	0	1	0	0	0	0	0	0	1	1	0	0	0	0	0	0	1	0	0	1	1
Geobacter_bemidjiensis	d__Bacteria|p__Proteobacteria|c__Deltaproteobacteria|o__Desulfuromonadales|f__Geobacteraceae|g__Geobacter|s__Geobacter_bemidjiensis	4	0	0	6	0	6	2	3	1	9	5	5	7	1	4	3	4	9	0	4	2	6	5	5	8	14	1	5	10	1	7	4	3	1	0	2	0	3	3	0
Geobacter_daltonii	d__Bacteria|p__Proteobacteria|c__Deltaproteobacteria|o__Desulfuromonadales|f__Geobacteraceae|g__Geobacter|s__Geobacter_daltonii	2	3	12	8	0	0	7	0	0	2	0	3	0	2	2	8	4	0	0	0	0	14	1	5	5	3	15	2	8	1	4	1	2	1	8	3	0	3	3	2
Geobacter_lovleyi	d__Bacteria|p__Proteobacteria|c__Deltaproteobacteria|o__Desulfuromonadales|f__Geobacteraceae|g__Geobacter|s__Geobacter_lovleyi	32	7	1	8	5	3	23	15	8	25	5	51	9	4	10	1	11	8	5	11	8	8	11	7	12	9	4	8	19	12	10	6	13	23	3	7	10	8	11	5
Geobacter_metallireducens	d__Bacteria|p__Proteobacteria|c__Deltaproteobacteria|o__Desulfuromonadales|f__Geobacteraceae|g__Geobacter|s__Geobacter_metallireducens	2	2	0	1	4	0	4	2	2	6	2	1	8	3	7	8	0	6	0	8	11	4	2	6	21	9	4	6	11	4	6	3	5	11	6	11	5	62	2	1
Geobacter_sp._M18	d__Bacteria|p__Proteobacteria|c__Deltaproteobacteria|o__Desulfuromonadales|f__Geobacteraceae|g__Geobacter|s__Geobacter_sp._M18	33	9	20	20	12	4	24	1	2	25	4	57	10	7	19	40	38	11	8	28	12	28	5	23	28	18	10	12	37	3	11	8	10	26	5	20	4	14	18	12
Geobacter_sp._M21	d__Bacteria|p__Proteobacteria|c__Deltaproteobacteria|o__Desulfuromonadales|f__Geobacteraceae|g__Geobacter|s__Geobacter_sp._M21	44	1	0	3	1	0	15	0	1	6	0	23	6	1	36	2	3	0	0	5	3	7	0	2	19	0	0	4	11	0	11	1	2	2	6	8	0	2	0	0
Geobacter_sulfurreducens	d__Bacteria|p__Proteobacteria|c__Deltaproteobacteria|o__Desulfuromonadales|f__Geobacteraceae|g__Geobacter|s__Geobacter_sulfurreducens	17	10	1	0	2	3	11	0	1	1	12	13	7	1	6	3	6	3	3	4	1	4	5	1	5	7	6	2	10	6	4	0	3	5	0	2	0	6	3	0
Geobacter_uraniireducens	d__Bacteria|p__Proteobacteria|c__Deltaproteobacteria|o__Desulfuromonadales|f__Geobacteraceae|g__Geobacter|s__Geobacter_uraniireducens	24	7	0	7	11	3	8	6	0	9	0	3	5	1	7	7	1	5	3	3	2	8	1	11	3	8	10	16	5	6	3	6	11	7	1	2	0	6	6	2
Pelobacter_carbinolicus	d__Bacteria|p__Proteobacteria|c__Deltaproteobacteria|o__Desulfuromonadales|f__Pelobacteraceae|g__Pelobacter|s__Pelobacter_carbinolicus	4	4	1	1	1	3	10	0	0	1	0	0	2	0	3	4	2	1	0	0	4	7	0	9	18	16	1	1	3	0	0	4	6	1	2	11	0	12	6	2
Pelobacter_propionicus	d__Bacteria|p__Proteobacteria|c__Deltaproteobacteria|o__Desulfuromonadales|f__Pelobacteraceae|g__Pelobacter|s__Pelobacter_propionicus	32	22	17	17	14	5	25	2	3	23	9	33	19	11	16	31	36	3	2	24	13	45	7	22	14	27	14	12	27	3	18	12	3	18	5	21	17	11	18	28
Anaeromyxobacter_dehalogenans	d__Bacteria|p__Proteobacteria|c__Deltaproteobacteria|o__Myxococcales|f__Anaeromyxobacteraceae|g__Anaeromyxobacter|s__Anaeromyxobacter_dehalogenans	9	2	1	6	2	1	14	0	0	5	1	31	5	3	32	7	2	2	0	5	1	4	2	5	6	8	0	2	13	2	2	0	1	1	1	0	7	4	1	0
Anaeromyxobacter_sp._Fw109-5	d__Bacteria|p__Proteobacteria|c__Deltaproteobacteria|o__Myxococcales|f__Anaeromyxobacteraceae|g__Anaeromyxobacter|s__Anaeromyxobacter_sp._Fw109-5	5	1	1	3	1	0	2	2	0	7	0	3	4	7	9	28	5	2	4	0	5	4	1	5	15	14	2	1	13	0	8	7	3	5	3	9	3	6	2	4
Anaeromyxobacter_sp._K	d__Bacteria|p__Proteobacteria|c__Deltaproteobacteria|o__Myxococcales|f__Anaeromyxobacteraceae|g__Anaeromyxobacter|s__Anaeromyxobacter_sp._K	0	0	0	0	0	0	0	0	0	0	0	0	0	0	0	0	0	0	0	0	0	0	0	0	2	0	0	0	0	0	1	0	0	0	0	0	0	0	0	0
Stigmatella_aurantiaca	d__Bacteria|p__Proteobacteria|c__Deltaproteobacteria|o__Myxococcales|f__Cystobacteraceae|g__Stigmatella|s__Stigmatella_aurantiaca	15	1	0	4	2	0	2	0	0	1	0	2	0	2	6	0	3	1	4	1	1	5	3	2	6	74	1	3	3	2	2	4	2	13	8	81	10	6	12	0
Haliangium_ochraceum	d__Bacteria|p__Proteobacteria|c__Deltaproteobacteria|o__Myxococcales|f__Kofleriaceae|g__Haliangium|s__Haliangium_ochraceum	10	3	18	8	1	2	12	1	2	37	1	23	8	5	10	1	28	4	4	3	8	4	3	13	38	29	8	11	16	4	14	6	8	27	6	10	6	17	7	3
Corallococcus_coralloides	d__Bacteria|p__Proteobacteria|c__Deltaproteobacteria|o__Myxococcales|f__Myxococcaceae|g__Corallococcus|s__Corallococcus_coralloides	4	2	0	1	0	3	8	0	0	15	1	46	3	3	10	10	10	0	0	2	9	17	0	16	6	6	0	10	18	3	5	8	6	12	4	4	4	10	6	12
Myxococcus_fulvus	d__Bacteria|p__Proteobacteria|c__Deltaproteobacteria|o__Myxococcales|f__Myxococcaceae|g__Myxococcus|s__Myxococcus_fulvus	0	0	1	1	0	0	0	0	0	1	1	11	6	0	0	5	1	1	1	3	0	0	1	2	0	1	2	4	6	1	1	18	0	0	0	4	0	0	1	0
Myxococcus_stipitatus	d__Bacteria|p__Proteobacteria|c__Deltaproteobacteria|o__Myxococcales|f__Myxococcaceae|g__Myxococcus|s__Myxococcus_stipitatus	10	4	1	1	0	1	8	4	1	4	2	30	6	4	6	7	7	4	7	2	1	12	2	5	6	5	3	2	6	2	2	3	4	10	3	4	0	8	7	3
Myxococcus_xanthus	d__Bacteria|p__Proteobacteria|c__Deltaproteobacteria|o__Myxococcales|f__Myxococcaceae|g__Myxococcus|s__Myxococcus_xanthus	3	1	0	1	0	0	3	0	0	8	1	15	2	4	1	1	3	0	0	1	2	5	3	0	2	3	0	3	7	2	1	2	2	2	0	1	4	2	0	15
Sorangium_cellulosum	d__Bacteria|p__Proteobacteria|c__Deltaproteobacteria|o__Myxococcales|f__Polyangiaceae|g__Sorangium|s__Sorangium_cellulosum	68	6	10	11	6	14	31	19	10	21	4	96	30	5	36	62	21	6	7	25	45	36	25	28	96	26	9	28	42	16	29	19	24	22	14	20	55	19	10	19
Desulfobacca_acetoxidans	d__Bacteria|p__Proteobacteria|c__Deltaproteobacteria|o__Syntrophobacterales|f__Syntrophaceae|g__Desulfobacca|s__Desulfobacca_acetoxidans	5	21	4	1	0	0	3	6	8	3	1	0	0	1	0	11	0	1	1	9	6	21	1	1	0	3	0	15	8	5	2	0	6	2	0	1	3	2	5	1
Desulfomonile_tiedjei	d__Bacteria|p__Proteobacteria|c__Deltaproteobacteria|o__Syntrophobacterales|f__Syntrophaceae|g__Desulfomonile|s__Desulfomonile_tiedjei	1	0	0	0	4	0	0	0	0	1	5	1	3	0	0	14	4	3	0	1	0	0	2	7	1	2	0	7	14	0	4	2	0	1	1	7	1	2	0	1
Syntrophus_aciditrophicus	d__Bacteria|p__Proteobacteria|c__Deltaproteobacteria|o__Syntrophobacterales|f__Syntrophaceae|g__Syntrophus|s__Syntrophus_aciditrophicus	10	5	1	1	0	0	2	0	0	1	13	7	0	2	1	2	1	1	0	0	0	1	9	1	0	10	2	3	0	1	0	2	1	7	0	2	3	3	4	2
Syntrophobacter_fumaroxidans	d__Bacteria|p__Proteobacteria|c__Deltaproteobacteria|o__Syntrophobacterales|f__Syntrophobacteraceae|g__Syntrophobacter|s__Syntrophobacter_fumaroxidans	11	0	1	7	1	1	5	1	0	9	1	11	4	4	4	15	5	19	3	25	2	6	5	2	2	6	3	1	5	5	4	3	2	0	9	3	6	11	0	1
Nitratiruptor_sp._SB155-2	d__Bacteria|p__Proteobacteria|c__Epsilonproteobacteria|g__Nitratiruptor|s__Nitratiruptor_sp._SB155-2	0	0	0	0	0	0	1	0	0	1	0	23	0	0	22	0	0	0	0	0	0	0	0	0	0	2	0	0	0	0	0	1	0	0	0	0	0	0	0	0
Sulfurovum_sp._NBC37-1	d__Bacteria|p__Proteobacteria|c__Epsilonproteobacteria|g__Sulfurovum|s__Sulfurovum_sp._NBC37-1	2	1	0	4	0	6	0	2	0	1	1	0	0	0	4	0	3	6	1	1	3	3	0	4	4	2	3	1	7	0	5	1	0	2	3	0	0	1	6	2
Arcobacter_butzleri	d__Bacteria|p__Proteobacteria|c__Epsilonproteobacteria|o__Campylobacterales|f__Campylobacteraceae|g__Arcobacter|s__Arcobacter_butzleri	3	1	0	2	0	5	0	2	0	3	0	0	2	0	0	1	3	0	0	0	0	0	7	5	3	2	4	6	0	5	0	0	0	0	0	1	0	0	2	4
Arcobacter_nitrofigilis	d__Bacteria|p__Proteobacteria|c__Epsilonproteobacteria|o__Campylobacterales|f__Campylobacteraceae|g__Arcobacter|s__Arcobacter_nitrofigilis	3	1	0	1	0	9	0	0	0	0	16	1	7	0	0	2	4	5	0	3	1	1	4	3	1	1	6	1	2	5	1	0	1	0	1	0	4	1	2	4
Arcobacter_sp._L	d__Bacteria|p__Proteobacteria|c__Epsilonproteobacteria|o__Campylobacterales|f__Campylobacteraceae|g__Arcobacter|s__Arcobacter_sp._L	2	3	3	2	1	5	1	0	1	0	15	2	1	0	0	2	2	4	0	1	0	0	2	0	1	0	1	8	6	3	3	0	1	0	0	1	2	2	2	9
Campylobacter_coli	d__Bacteria|p__Proteobacteria|c__Epsilonproteobacteria|o__Campylobacterales|f__Campylobacteraceae|g__Campylobacter|s__Campylobacter_coli	24	60	146	30	306	1115	633	14	187	182	7	61	232	52	34	45	122	80	49	39	22	14	11	96	65	48	9	20	107	24	23	13	16	88	9	9	25	39	46	124
Campylobacter_concisus	d__Bacteria|p__Proteobacteria|c__Epsilonproteobacteria|o__Campylobacterales|f__Campylobacteraceae|g__Campylobacter|s__Campylobacter_concisus	37	8	4	3	2	55	1	0	1	0	69	0	0	0	2	48	14	0	4	0	8	2	2	32	2	20	36	27	5	1	2	40	8	17	2	389	1	6	3	25
Campylobacter_curvus	d__Bacteria|p__Proteobacteria|c__Epsilonproteobacteria|o__Campylobacterales|f__Campylobacteraceae|g__Campylobacter|s__Campylobacter_curvus	9	5	0	8	0	0	1	6	0	0	2	0	0	2	6	29	3	13	0	10	0	2	0	7	8	2	4	9	0	2	0	5	0	11	2	5	2	2	0	5
Campylobacter_fetus	d__Bacteria|p__Proteobacteria|c__Epsilonproteobacteria|o__Campylobacterales|f__Campylobacteraceae|g__Campylobacter|s__Campylobacter_fetus	0	0	1	0	0	0	1	0	0	0	0	0	0	0	0	0	0	0	0	0	0	0	0	0	0	0	1	0	1	0	0	0	0	0	0	1	1	0	0	3
Campylobacter_hominis	d__Bacteria|p__Proteobacteria|c__Epsilonproteobacteria|o__Campylobacterales|f__Campylobacteraceae|g__Campylobacter|s__Campylobacter_hominis	0	0	0	3	24	1	0	7	6	3	0	2	0	2	1	1	0	0	0	0	1	7	2	17	5	1	0	7	11	0	23	86	0	2	3	0	5	2	24	0
Campylobacter_jejuni	d__Bacteria|p__Proteobacteria|c__Epsilonproteobacteria|o__Campylobacterales|f__Campylobacteraceae|g__Campylobacter|s__Campylobacter_jejuni	141	211	64	128	104	518	170	336	1131	942	58	138	488	506	307	463	483	450	455	280	98	43	109	28	404	381	106	93	584	157	85	8	48	554	24	25	112	159	60	1008
Campylobacter_lari	d__Bacteria|p__Proteobacteria|c__Epsilonproteobacteria|o__Campylobacterales|f__Campylobacteraceae|g__Campylobacter|s__Campylobacter_lari	3	4	0	1	0	3	1	0	0	7	0	0	0	0	0	1	0	0	0	0	0	0	0	0	0	1	0	4	2	4	0	0	0	0	0	0	0	0	0	0
Sulfurospirillum_barnesii	d__Bacteria|p__Proteobacteria|c__Epsilonproteobacteria|o__Campylobacterales|f__Campylobacteraceae|g__Sulfurospirillum|s__Sulfurospirillum_barnesii	3	1	0	1	0	0	2	0	0	4	0	0	0	0	12	0	3	0	0	0	0	0	1	3	1	1	0	5	1	1	0	0	0	11	1	2	0	2	0	1
Sulfurospirillum_deleyianum	d__Bacteria|p__Proteobacteria|c__Epsilonproteobacteria|o__Campylobacterales|f__Campylobacteraceae|g__Sulfurospirillum|s__Sulfurospirillum_deleyianum	0	0	0	0	0	0	0	0	0	0	0	0	1	0	0	1	0	0	0	4	0	1	0	4	1	0	1	2	0	0	1	1	0	0	0	0	0	0	1	0
Helicobacter_bizzozeronii	d__Bacteria|p__Proteobacteria|c__Epsilonproteobacteria|o__Campylobacterales|f__Helicobacteraceae|g__Helicobacter|s__Helicobacter_bizzozeronii	1	0	0	0	0	1	0	0	0	2	1	4	0	0	0	2	0	0	2	0	0	0	1	0	0	2	0	0	1	0	0	0	0	0	0	1	0	0	0	0
Helicobacter_cetorum	d__Bacteria|p__Proteobacteria|c__Epsilonproteobacteria|o__Campylobacterales|f__Helicobacteraceae|g__Helicobacter|s__Helicobacter_cetorum	1	0	0	1	0	0	0	0	0	0	0	1	0	0	15	0	0	1	2	0	0	0	0	0	2	0	0	0	0	1	1	1	0	0	0	1	0	0	0	0
Helicobacter_cinaedi	d__Bacteria|p__Proteobacteria|c__Epsilonproteobacteria|o__Campylobacterales|f__Helicobacteraceae|g__Helicobacter|s__Helicobacter_cinaedi	1	0	0	2	0	0	0	0	0	0	3	1	1	0	0	0	0	3	0	3	0	0	0	0	1	0	0	0	0	0	0	0	2	0	0	0	0	1	2	0
Helicobacter_felis	d__Bacteria|p__Proteobacteria|c__Epsilonproteobacteria|o__Campylobacterales|f__Helicobacteraceae|g__Helicobacter|s__Helicobacter_felis	0	0	1	1	1	2	1	2	0	0	3	0	0	0	0	0	0	7	0	1	0	0	0	0	0	0	1	0	0	4	1	0	0	3	0	1	4	0	0	0
Helicobacter_hepaticus	d__Bacteria|p__Proteobacteria|c__Epsilonproteobacteria|o__Campylobacterales|f__Helicobacteraceae|g__Helicobacter|s__Helicobacter_hepaticus	0	0	0	0	2	0	0	0	0	1	0	0	0	0	0	1	1	1	0	0	0	0	0	1	0	0	0	0	4	0	0	0	0	0	0	0	0	0	0	1
Helicobacter_mustelae	d__Bacteria|p__Proteobacteria|c__Epsilonproteobacteria|o__Campylobacterales|f__Helicobacteraceae|g__Helicobacter|s__Helicobacter_mustelae	0	0	0	0	0	0	0	2	0	0	0	0	0	0	0	1	0	0	0	0	0	0	0	0	0	0	0	0	0	0	0	0	0	0	0	0	0	0	0	0
Helicobacter_pylori	d__Bacteria|p__Proteobacteria|c__Epsilonproteobacteria|o__Campylobacterales|f__Helicobacteraceae|g__Helicobacter|s__Helicobacter_pylori	8	16	0	0	2	3	4	0	0	0	1	0	1	0	1	5	9	0	7	14	1	17	0	2	0	1	1	6	0	4	0	1	6	4	2	1	7	2	3	0
Candidatus_Sulfuricurvum_sp._RIFRC-1	d__Bacteria|p__Proteobacteria|c__Epsilonproteobacteria|o__Campylobacterales|f__Helicobacteraceae|g__Sulfuricurvum|s__Candidatus_Sulfuricurvum_sp._RIFRC-1	0	0	0	0	0	0	0	0	0	0	1	2	3	0	0	1	0	3	0	0	2	0	0	0	1	0	3	1	0	4	0	0	1	0	1	0	0	0	0	0
Sulfuricurvum_kujiense	d__Bacteria|p__Proteobacteria|c__Epsilonproteobacteria|o__Campylobacterales|f__Helicobacteraceae|g__Sulfuricurvum|s__Sulfuricurvum_kujiense	0	0	0	0	0	0	1	0	1	0	0	0	1	1	1	1	2	2	0	0	0	2	0	0	1	1	0	0	0	0	1	0	0	0	0	0	0	2	0	0
Sulfurimonas_autotrophica	d__Bacteria|p__Proteobacteria|c__Epsilonproteobacteria|o__Campylobacterales|f__Helicobacteraceae|g__Sulfurimonas|s__Sulfurimonas_autotrophica	20	13	1	12	0	8	19	11	31	7	7	7	0	3	1	4	14	10	1	7	0	9	19	5	17	9	4	12	5	6	0	0	3	9	2	1	1	0	2	3
Sulfurimonas_denitrificans	d__Bacteria|p__Proteobacteria|c__Epsilonproteobacteria|o__Campylobacterales|f__Helicobacteraceae|g__Sulfurimonas|s__Sulfurimonas_denitrificans	0	0	0	1	0	0	0	0	0	0	0	1	0	0	0	0	0	0	0	0	2	0	0	0	0	3	0	0	0	0	0	0	0	0	0	0	0	0	1	0
Wolinella_succinogenes	d__Bacteria|p__Proteobacteria|c__Epsilonproteobacteria|o__Campylobacterales|f__Helicobacteraceae|g__Wolinella|s__Wolinella_succinogenes	0	0	2	1	0	5	1	8	8	1	0	0	0	0	0	1	11	0	1	0	0	0	9	1	0	0	0	4	0	0	9	0	0	0	0	0	5	0	5	5
Nitratifractor_salsuginis	d__Bacteria|p__Proteobacteria|c__Epsilonproteobacteria|o__Campylobacterales|g__Nitratifractor|s__Nitratifractor_salsuginis	9	1	2	2	1	1	1	2	1	2	1	4	4	3	7	0	0	4	6	0	2	3	3	0	7	7	7	0	1	2	3	32	2	1	0	4	2	0	1	0
Nautilia_profundicola	d__Bacteria|p__Proteobacteria|c__Epsilonproteobacteria|o__Nautiliales|f__Nautiliaceae|g__Nautilia|s__Nautilia_profundicola	7	0	0	1	0	5	2	2	0	2	1	1	3	2	3	4	1	9	1	5	3	7	6	1	1	1	1	3	2	0	1	1	0	3	7	1	18	2	8	0
Candidatus_Ruthia_magnifica	d__Bacteria|p__Proteobacteria|c__Gammaproteobacteria|g__Candidatus_Ruthia|s__Candidatus_Ruthia_magnifica	0	1	1	0	0	1	0	0	0	0	1	0	1	0	0	2	1	0	0	0	0	0	1	0	0	0	0	0	0	0	0	0	0	0	0	1	1	0	0	1
Simiduia_agarivorans	d__Bacteria|p__Proteobacteria|c__Gammaproteobacteria|g__Simiduia|s__Simiduia_agarivorans	7	0	1	4	2	0	1	0	1	10	0	5	6	0	39	4	2	0	5	0	1	5	0	6	12	5	3	2	5	0	1	1	6	1	0	3	1	3	1	0
Acidithiobacillus_caldus	d__Bacteria|p__Proteobacteria|c__Gammaproteobacteria|o__Acidithiobacillales|f__Acidithiobacillaceae|g__Acidithiobacillus|s__Acidithiobacillus_caldus	0	1	3	0	0	0	1	1	0	2	2	2	3	0	0	0	0	0	4	0	1	0	0	0	0	9	1	6	5	1	0	16	0	0	1	7	8	1	0	0
Acidithiobacillus_ferrivorans	d__Bacteria|p__Proteobacteria|c__Gammaproteobacteria|o__Acidithiobacillales|f__Acidithiobacillaceae|g__Acidithiobacillus|s__Acidithiobacillus_ferrivorans	1	10	0	4	2	1	0	1	0	2	0	7	3	0	2	1	7	5	4	2	1	9	1	2	22	2	2	2	2	0	1	0	4	3	2	1	6	1	7	3
Acidithiobacillus_ferrooxidans	d__Bacteria|p__Proteobacteria|c__Gammaproteobacteria|o__Acidithiobacillales|f__Acidithiobacillaceae|g__Acidithiobacillus|s__Acidithiobacillus_ferrooxidans	2	0	5	2	0	0	5	2	1	4	0	1	1	0	4	0	4	0	4	1	1	1	0	2	0	1	2	7	5	1	0	4	1	2	2	0	1	3	5	0
Aeromonas_hydrophila	d__Bacteria|p__Proteobacteria|c__Gammaproteobacteria|o__Aeromonadales|f__Aeromonadaceae|g__Aeromonas|s__Aeromonas_hydrophila	8	3	6	18	8	3	13	0	2	20	5	13	6	8	9	66	32	4	5	2	10	290	5	18	10	41	5	13	25	3	33	67	8	22	25	84	4	12	15	20
Aeromonas_salmonicida	d__Bacteria|p__Proteobacteria|c__Gammaproteobacteria|o__Aeromonadales|f__Aeromonadaceae|g__Aeromonas|s__Aeromonas_salmonicida	9	5	8	14	18	4	37	34	16	8	1	30	17	5	9	21	9	76	87	16	3	85	5	4	18	22	10	5	7	5	1	10	14	9	9	5	4	15	4	3
Aeromonas_veronii	d__Bacteria|p__Proteobacteria|c__Gammaproteobacteria|o__Aeromonadales|f__Aeromonadaceae|g__Aeromonas|s__Aeromonas_veronii	4	5	14	25	9	7	13	0	0	40	5	35	6	27	57	108	52	0	1	31	32	106	47	33	21	4	6	9	21	14	16	5	14	49	63	16	3	6	6	49
Oceanimonas_sp._GK1	d__Bacteria|p__Proteobacteria|c__Gammaproteobacteria|o__Aeromonadales|f__Aeromonadaceae|g__Oceanimonas|s__Oceanimonas_sp._GK1	9	3	1	4	0	1	11	0	3	15	1	7	2	10	11	10	9	2	9	4	2	4	4	5	14	86	8	10	9	2	4	6	3	8	2	79	1	2	12	5
Tolumonas_auensis	d__Bacteria|p__Proteobacteria|c__Gammaproteobacteria|o__Aeromonadales|f__Aeromonadaceae|g__Tolumonas|s__Tolumonas_auensis	2	2	5	0	6	1	5	15	10	0	0	3	0	0	6	13	3	1	0	0	2	3	3	2	5	78	49	3	3	0	37	38	0	0	116	44	1	1	0	5
Alteromonas_macleodii	d__Bacteria|p__Proteobacteria|c__Gammaproteobacteria|o__Alteromonadales|f__Alteromonadaceae|g__Alteromonas|s__Alteromonas_macleodii	29180	29558	44	56	48	32	73	81	61	75	46	96	73	65	55	88	24	27774	37207	22200	31	29021	24	24	26	76	63	31	50	32	61	81	43	38	78	56	35	37	46	22
Alteromonas_sp._SN2	d__Bacteria|p__Proteobacteria|c__Gammaproteobacteria|o__Alteromonadales|f__Alteromonadaceae|g__Alteromonas|s__Alteromonas_sp._SN2	0	4	3	2	0	0	0	6	0	1	0	0	0	1	0	0	2	0	1	0	0	1	0	0	0	0	0	1	0	0	1	0	0	0	0	0	0	1	3	0
Glaciecola_nitratireducens	d__Bacteria|p__Proteobacteria|c__Gammaproteobacteria|o__Alteromonadales|f__Alteromonadaceae|g__Glaciecola|s__Glaciecola_nitratireducens	0	0	0	0	0	0	0	0	0	0	0	0	0	0	0	0	0	0	0	0	0	0	0	0	0	0	0	0	0	0	0	0	0	9	0	0	0	0	0	0
Glaciecola_psychrophila	d__Bacteria|p__Proteobacteria|c__Gammaproteobacteria|o__Alteromonadales|f__Alteromonadaceae|g__Glaciecola|s__Glaciecola_psychrophila	0	0	7	1	0	9	5	1	8	4	0	0	0	0	0	2	0	1	2	1	2	3	1	2	4	10	1	1	3	0	0	1	1	0	0	7	0	2	0	0
Glaciecola_sp._4H-3-7+YE-5	d__Bacteria|p__Proteobacteria|c__Gammaproteobacteria|o__Alteromonadales|f__Alteromonadaceae|g__Glaciecola|s__Glaciecola_sp._4H-3-7+YE-5	10	29	6	6	1	0	2	0	0	0	0	2	0	0	2	1	0	0	0	2	0	3	0	1	0	11	0	0	3	0	0	1	0	2	0	16	0	1	0	0
Marinobacter_adhaerens	d__Bacteria|p__Proteobacteria|c__Gammaproteobacteria|o__Alteromonadales|f__Alteromonadaceae|g__Marinobacter|s__Marinobacter_adhaerens	54	0	0	1	1	2	1	1	0	0	1	4	1	1	2	4	4	4	0	2	25	2	1	4	0	10	1	1	14	3	12	2	3	6	3	2	0	1	0	0
Marinobacter_hydrocarbonoclasticus	d__Bacteria|p__Proteobacteria|c__Gammaproteobacteria|o__Alteromonadales|f__Alteromonadaceae|g__Marinobacter|s__Marinobacter_hydrocarbonoclasticus	4	0	5	6	3	0	4	2	6	3	0	15	11	0	1	9	2	2	0	9	2	5	0	15	3	6	6	3	6	3	1	11	3	2	41	20	3	5	1	2
Marinobacter_sp._BSs20148	d__Bacteria|p__Proteobacteria|c__Gammaproteobacteria|o__Alteromonadales|f__Alteromonadaceae|g__Marinobacter|s__Marinobacter_sp._BSs20148	1	0	1	1	1	0	0	1	1	3	0	1	0	2	0	2	2	1	0	0	1	1	1	1	1	1	3	1	0	1	0	0	0	0	0	2	0	1	2	0
Saccharophagus_degradans	d__Bacteria|p__Proteobacteria|c__Gammaproteobacteria|o__Alteromonadales|f__Alteromonadaceae|g__Saccharophagus|s__Saccharophagus_degradans	1	0	0	2	0	0	0	0	0	6	0	0	0	0	0	0	0	0	0	0	0	0	0	0	3	9	0	0	1	0	0	0	1	0	0	10	0	0	0	0
Colwellia_psychrerythraea	d__Bacteria|p__Proteobacteria|c__Gammaproteobacteria|o__Alteromonadales|f__Colwelliaceae|g__Colwellia|s__Colwellia_psychrerythraea	0	4	2	26	1	1	0	0	0	47	0	43	7	38	28	63	3	0	2	0	3	20	1	16	40	80	2	0	0	0	5	4	10	38	1	52	4	0	1	20
Ferrimonas_balearica	d__Bacteria|p__Proteobacteria|c__Gammaproteobacteria|o__Alteromonadales|f__Ferrimonadaceae|g__Ferrimonas|s__Ferrimonas_balearica	17	14	40	13	7	7	5	24	25	34	0	67	34	6	11	41	11	2	1	22	15	23	21	14	85	15	1	15	29	17	16	9	9	15	2	17	47	3	16	5
Idiomarina_loihiensis	d__Bacteria|p__Proteobacteria|c__Gammaproteobacteria|o__Alteromonadales|f__Idiomarinaceae|g__Idiomarina|s__Idiomarina_loihiensis	0	0	0	0	0	0	0	0	0	0	0	0	0	0	0	2	0	0	0	0	0	1	0	0	0	0	0	0	0	0	0	0	0	0	0	0	0	1	0	0
Pseudoalteromonas_atlantica	d__Bacteria|p__Proteobacteria|c__Gammaproteobacteria|o__Alteromonadales|f__Pseudoalteromonadaceae|g__Pseudoalteromonas|s__Pseudoalteromonas_atlantica	1	0	3	0	0	0	0	0	0	0	1	2	1	0	1	0	0	2	0	4	0	0	0	0	2	2	0	0	0	0	1	0	0	0	0	0	0	0	0	1
Pseudoalteromonas_haloplanktis	d__Bacteria|p__Proteobacteria|c__Gammaproteobacteria|o__Alteromonadales|f__Pseudoalteromonadaceae|g__Pseudoalteromonas|s__Pseudoalteromonas_haloplanktis	0	0	7	0	0	8	1	0	0	2	0	0	0	0	0	2	9	0	0	0	0	0	0	3	0	18	0	0	2	0	0	1	0	0	0	30	8	0	0	8
Pseudoalteromonas_sp._SM9913	d__Bacteria|p__Proteobacteria|c__Gammaproteobacteria|o__Alteromonadales|f__Pseudoalteromonadaceae|g__Pseudoalteromonas|s__Pseudoalteromonas_sp._SM9913	5	14	0	0	0	0	4	0	0	2	0	0	0	0	0	2	0	0	0	2	2	0	0	19	1	6	0	11	9	0	0	0	0	0	0	8	0	1	35	0
Psychromonas_ingrahamii	d__Bacteria|p__Proteobacteria|c__Gammaproteobacteria|o__Alteromonadales|f__Psychromonadaceae|g__Psychromonas|s__Psychromonas_ingrahamii	2	1	4	0	0	2	2	0	0	2	7	1	14	0	1	0	4	0	1	0	1	2	1	2	4	3	0	0	13	1	2	0	4	2	1	6	2	3	3	1
Psychromonas_sp._CNPT3	d__Bacteria|p__Proteobacteria|c__Gammaproteobacteria|o__Alteromonadales|f__Psychromonadaceae|g__Psychromonas|s__Psychromonas_sp._CNPT3	5	0	1	2	0	1	0	0	0	0	0	0	0	0	0	0	1	0	0	0	0	1	0	0	0	0	1	0	0	0	0	0	0	0	1	0	0	0	1	0
Shewanella_amazonensis	d__Bacteria|p__Proteobacteria|c__Gammaproteobacteria|o__Alteromonadales|f__Shewanellaceae|g__Shewanella|s__Shewanella_amazonensis	2	0	3	4	4	0	4	0	3	7	0	2	2	1	2	3	8	3	0	0	28	1	0	11	3	0	0	8	23	0	22	50	93	1	12	46	3	3	0	4
Shewanella_baltica	d__Bacteria|p__Proteobacteria|c__Gammaproteobacteria|o__Alteromonadales|f__Shewanellaceae|g__Shewanella|s__Shewanella_baltica	8	2	1	17	1	1	0	0	0	2	0	0	0	1	1	14	0	0	0	1	0	0	0	1	0	0	0	2	4	23	0	0	0	0	3	8	0	0	0	0
Shewanella_denitrificans	d__Bacteria|p__Proteobacteria|c__Gammaproteobacteria|o__Alteromonadales|f__Shewanellaceae|g__Shewanella|s__Shewanella_denitrificans	0	0	0	0	0	1	0	0	0	0	0	0	0	0	1	1	0	2	0	0	0	0	0	0	0	11	0	0	7	0	20	1	0	1	0	16	0	2	0	0
Shewanella_frigidimarina	d__Bacteria|p__Proteobacteria|c__Gammaproteobacteria|o__Alteromonadales|f__Shewanellaceae|g__Shewanella|s__Shewanella_frigidimarina	1	0	4	1	1	1	0	0	0	2	0	0	0	0	0	3	1	1	0	0	0	0	0	0	0	3	1	0	1	0	0	1	0	1	2	0	0	0	0	0
Shewanella_halifaxensis	d__Bacteria|p__Proteobacteria|c__Gammaproteobacteria|o__Alteromonadales|f__Shewanellaceae|g__Shewanella|s__Shewanella_halifaxensis	0	0	0	0	0	0	0	0	1	0	0	0	0	0	0	0	0	0	0	3	0	1	1	2	0	0	0	0	0	1	0	0	0	0	0	0	0	0	0	0
Shewanella_loihica	d__Bacteria|p__Proteobacteria|c__Gammaproteobacteria|o__Alteromonadales|f__Shewanellaceae|g__Shewanella|s__Shewanella_loihica	3	5	0	0	0	0	4	13	3	2	0	0	21	4	1	8	4	43	34	0	25	1	3	0	4	23	20	1	0	0	36	11	79	6	66	43	1	0	13	0
Shewanella_oneidensis	d__Bacteria|p__Proteobacteria|c__Gammaproteobacteria|o__Alteromonadales|f__Shewanellaceae|g__Shewanella|s__Shewanella_oneidensis	0	0	0	0	1	0	0	0	0	0	0	0	0	0	0	6	2	0	0	1	0	1	0	0	14	12	0	0	0	0	1	0	2	5	0	11	0	0	0	0
Shewanella_pealeana	d__Bacteria|p__Proteobacteria|c__Gammaproteobacteria|o__Alteromonadales|f__Shewanellaceae|g__Shewanella|s__Shewanella_pealeana	42	0	1	1	0	0	0	0	0	0	1	4	0	0	0	6	1	1	2	0	27	0	0	0	1	27	5	60	0	0	7	1	0	0	0	19	0	0	0	0
Shewanella_piezotolerans	d__Bacteria|p__Proteobacteria|c__Gammaproteobacteria|o__Alteromonadales|f__Shewanellaceae|g__Shewanella|s__Shewanella_piezotolerans	1	0	20	0	0	0	4	0	0	1	0	0	0	2	0	2	5	5	0	0	0	0	1	1	0	0	0	3	2	0	2	2	0	0	3	0	17	0	0	21
Shewanella_putrefaciens	d__Bacteria|p__Proteobacteria|c__Gammaproteobacteria|o__Alteromonadales|f__Shewanellaceae|g__Shewanella|s__Shewanella_putrefaciens	0	0	3	0	0	0	0	0	0	0	0	0	0	0	0	7	1	0	0	0	0	0	0	8	0	0	10	0	0	0	0	1	0	0	0	5	0	0	0	2
Shewanella_sediminis	d__Bacteria|p__Proteobacteria|c__Gammaproteobacteria|o__Alteromonadales|f__Shewanellaceae|g__Shewanella|s__Shewanella_sediminis	0	4	2	1	0	0	0	0	0	0	0	0	0	0	0	1	1	0	0	0	2	0	0	1	0	0	1	0	1	0	0	6	0	0	0	0	0	0	0	0
Shewanella_sp._ANA-3	d__Bacteria|p__Proteobacteria|c__Gammaproteobacteria|o__Alteromonadales|f__Shewanellaceae|g__Shewanella|s__Shewanella_sp._ANA-3	0	0	0	1	0	0	1	0	0	0	0	0	1	1	0	1	0	0	0	0	0	0	0	0	0	0	0	0	0	0	0	0	0	0	0	0	0	0	1	0
Shewanella_sp._MR-4	d__Bacteria|p__Proteobacteria|c__Gammaproteobacteria|o__Alteromonadales|f__Shewanellaceae|g__Shewanella|s__Shewanella_sp._MR-4	0	0	0	0	1	0	0	2	0	0	0	0	0	0	0	0	0	0	0	0	0	0	0	0	0	0	0	1	0	0	0	0	0	0	0	0	0	0	0	0
Shewanella_sp._MR-7	d__Bacteria|p__Proteobacteria|c__Gammaproteobacteria|o__Alteromonadales|f__Shewanellaceae|g__Shewanella|s__Shewanella_sp._MR-7	0	0	0	0	0	0	0	7	1	0	0	0	0	0	0	0	0	4	6	0	0	0	0	0	0	2	1	0	0	0	0	0	0	0	0	2	0	0	0	0
Shewanella_sp._W3-18-1	d__Bacteria|p__Proteobacteria|c__Gammaproteobacteria|o__Alteromonadales|f__Shewanellaceae|g__Shewanella|s__Shewanella_sp._W3-18-1	1	0	0	0	0	0	0	9	0	1	0	0	0	0	0	1	0	8	7	1	0	0	0	1	3	1	2	0	1	0	0	0	1	0	0	1	0	0	0	0
Shewanella_violacea	d__Bacteria|p__Proteobacteria|c__Gammaproteobacteria|o__Alteromonadales|f__Shewanellaceae|g__Shewanella|s__Shewanella_violacea	0	1	0	2	0	7	1	0	1	1	0	1	1	1	0	1	0	0	0	1	0	0	0	0	14	1	1	0	0	0	4	0	5	2	0	1	1	1	0	1
Shewanella_woodyi	d__Bacteria|p__Proteobacteria|c__Gammaproteobacteria|o__Alteromonadales|f__Shewanellaceae|g__Shewanella|s__Shewanella_woodyi	1	0	3	0	0	0	0	0	0	1	0	0	0	0	0	1	0	0	0	0	0	0	1	1	0	2	0	0	0	0	0	0	0	2	0	1	0	0	0	17
Teredinibacter_turnerae	d__Bacteria|p__Proteobacteria|c__Gammaproteobacteria|o__Alteromonadales|g__Teredinibacter|s__Teredinibacter_turnerae	6	0	0	7	1	0	1	5	4	3	0	0	27	1	4	7	0	4	1	11	3	4	0	5	7	1	3	1	14	0	1	0	2	2	0	1	0	5	7	1
Dichelobacter_nodosus	d__Bacteria|p__Proteobacteria|c__Gammaproteobacteria|o__Cardiobacteriales|f__Cardiobacteriaceae|g__Dichelobacter|s__Dichelobacter_nodosus	17	11	28	8	4	5	12	17	21	22	0	48	25	1	1	20	11	12	0	4	14	22	4	16	74	11	3	25	1	21	11	15	19	19	3	2	20	12	10	8
Allochromatium_vinosum	d__Bacteria|p__Proteobacteria|c__Gammaproteobacteria|o__Chromatiales|f__Chromatiaceae|g__Allochromatium|s__Allochromatium_vinosum	10	8	2	5	3	1	10	2	2	4	2	24	6	4	13	2	6	2	6	3	6	7	4	9	23	5	7	14	15	8	3	0	0	0	6	1	8	2	4	1
Nitrosococcus_halophilus	d__Bacteria|p__Proteobacteria|c__Gammaproteobacteria|o__Chromatiales|f__Chromatiaceae|g__Nitrosococcus|s__Nitrosococcus_halophilus	0	0	0	0	0	0	0	3	0	1	0	3	1	0	0	0	0	0	0	0	0	0	0	5	0	0	0	0	0	0	0	0	0	0	0	0	0	0	0	0
Nitrosococcus_oceani	d__Bacteria|p__Proteobacteria|c__Gammaproteobacteria|o__Chromatiales|f__Chromatiaceae|g__Nitrosococcus|s__Nitrosococcus_oceani	0	0	0	16	0	0	0	0	0	2	0	5	0	1	0	1	2	1	0	18	0	2	0	1	0	1	0	0	0	0	0	1	1	0	1	0	0	2	0	1
Nitrosococcus_watsonii	d__Bacteria|p__Proteobacteria|c__Gammaproteobacteria|o__Chromatiales|f__Chromatiaceae|g__Nitrosococcus|s__Nitrosococcus_watsonii	0	0	0	0	0	0	0	0	0	0	0	0	1	0	0	0	0	5	0	0	0	0	0	4	4	0	0	0	0	0	0	0	0	0	0	0	0	0	0	0
Thiocystis_violascens	d__Bacteria|p__Proteobacteria|c__Gammaproteobacteria|o__Chromatiales|f__Chromatiaceae|g__Thiocystis|s__Thiocystis_violascens	7	3	1	3	5	0	0	0	1	7	1	0	4	3	10	3	6	1	1	4	1	4	4	4	0	10	2	5	17	1	1	2	0	2	0	2	0	2	2	1
Thioflavicoccus_mobilis	d__Bacteria|p__Proteobacteria|c__Gammaproteobacteria|o__Chromatiales|f__Chromatiaceae|g__Thioflavicoccus|s__Thioflavicoccus_mobilis	4	6	5	14	7	0	3	14	0	19	6	12	21	7	9	23	13	0	8	23	11	32	5	15	29	13	12	14	43	0	6	24	20	10	7	9	3	10	3	4
Alkalilimnicola_ehrlichii	d__Bacteria|p__Proteobacteria|c__Gammaproteobacteria|o__Chromatiales|f__Ectothiorhodospiraceae|g__Alkalilimnicola|s__Alkalilimnicola_ehrlichii	8	1	6	4	3	2	12	2	0	11	0	37	2	2	6	10	6	7	0	2	4	3	4	6	8	3	4	3	13	0	1	6	6	5	8	12	7	8	7	7
Halorhodospira_halophila	d__Bacteria|p__Proteobacteria|c__Gammaproteobacteria|o__Chromatiales|f__Ectothiorhodospiraceae|g__Halorhodospira|s__Halorhodospira_halophila	7	12	1	1	0	0	12	1	0	7	4	36	7	1	8	0	3	0	0	3	3	2	5	0	1	5	0	4	5	0	4	6	0	2	6	1	0	6	1	0
Spiribacter_salinus	d__Bacteria|p__Proteobacteria|c__Gammaproteobacteria|o__Chromatiales|f__Ectothiorhodospiraceae|g__Spiribacter|s__Spiribacter_salinus	7	0	4	3	0	0	6	1	3	15	0	13	1	8	9	0	1	0	0	1	0	6	0	1	2	14	0	4	15	0	3	4	0	0	0	3	0	1	3	0
Spiribacter_sp._UAH-SP71	d__Bacteria|p__Proteobacteria|c__Gammaproteobacteria|o__Chromatiales|f__Ectothiorhodospiraceae|g__Spiribacter|s__Spiribacter_sp._UAH-SP71	0	1	1	0	0	1	0	0	0	1	0	0	0	0	1	0	0	0	0	0	1	0	0	1	17	2	0	0	8	0	1	2	2	0	0	0	4	1	0	1
Thioalkalivibrio_nitratireducens	d__Bacteria|p__Proteobacteria|c__Gammaproteobacteria|o__Chromatiales|f__Ectothiorhodospiraceae|g__Thioalkalivibrio|s__Thioalkalivibrio_nitratireducens	3	0	8	4	1	1	8	1	4	5	1	11	1	3	9	7	8	1	3	24	6	5	0	6	1	4	0	6	12	0	2	0	1	2	1	1	7	9	6	1
Thioalkalivibrio_sp._K90mix	d__Bacteria|p__Proteobacteria|c__Gammaproteobacteria|o__Chromatiales|f__Ectothiorhodospiraceae|g__Thioalkalivibrio|s__Thioalkalivibrio_sp._K90mix	2	4	0	0	2	0	11	0	0	4	0	17	1	1	6	9	4	1	0	6	1	12	0	1	0	5	0	2	18	0	1	5	2	10	0	2	0	3	3	1
Thioalkalivibrio_sulfidiphilus	d__Bacteria|p__Proteobacteria|c__Gammaproteobacteria|o__Chromatiales|f__Ectothiorhodospiraceae|g__Thioalkalivibrio|s__Thioalkalivibrio_sulfidiphilus	28	6	4	3	6	3	20	0	0	13	1	51	10	6	9	2	22	0	0	3	14	17	12	21	31	23	10	9	35	4	9	18	14	29	8	10	11	6	24	15
Halothiobacillus_neapolitanus	d__Bacteria|p__Proteobacteria|c__Gammaproteobacteria|o__Chromatiales|f__Halothiobacillaceae|g__Halothiobacillus|s__Halothiobacillus_neapolitanus	14	0	2	2	0	0	12	2	0	7	4	40	30	2	9	1	8	4	2	2	36	0	0	1	3	5	0	5	1	2	3	0	2	9	1	33	16	2	3	16
Buchnera_aphidicola	d__Bacteria|p__Proteobacteria|c__Gammaproteobacteria|o__Enterobacteriales|f__Enterobacteriaceae|g__Buchnera|s__Buchnera_aphidicola	1	2	6	1	3	19	2	0	0	1	24	3	0	1	10	0	5	0	0	1	0	1	3	3	1	1	6	1	2	6	0	0	2	0	2	3	5	0	1	4
Candidatus_Blochmannia_floridanus	d__Bacteria|p__Proteobacteria|c__Gammaproteobacteria|o__Enterobacteriales|f__Enterobacteriaceae|g__Candidatus_Blochmannia|s__Candidatus_Blochmannia_floridanus	0	0	0	0	0	0	0	0	0	0	0	0	0	0	1	1	0	0	0	0	0	0	0	0	0	0	0	0	0	0	0	0	0	0	0	0	0	0	0	0
Candidatus_Blochmannia_vafer	d__Bacteria|p__Proteobacteria|c__Gammaproteobacteria|o__Enterobacteriales|f__Enterobacteriaceae|g__Candidatus_Blochmannia|s__Candidatus_Blochmannia_vafer	0	0	0	0	0	1	0	0	0	0	0	0	0	0	0	0	0	0	0	0	0	0	1	0	0	0	0	1	0	0	1	0	1	0	3	0	0	0	0	0
Candidatus_Hamiltonella_defensa	d__Bacteria|p__Proteobacteria|c__Gammaproteobacteria|o__Enterobacteriales|f__Enterobacteriaceae|g__Candidatus_Hamiltonella|s__Candidatus_Hamiltonella_defensa	1	0	0	0	0	0	0	0	1	0	0	0	0	0	1	1	5	0	0	1	0	0	0	1	0	10	0	0	0	0	0	1	0	0	3	2	0	0	0	0
Candidatus_Moranella_endobia	d__Bacteria|p__Proteobacteria|c__Gammaproteobacteria|o__Enterobacteriales|f__Enterobacteriaceae|g__Candidatus_Moranella|s__Candidatus_Moranella_endobia	0	0	0	0	0	0	0	0	0	1	0	0	0	16	1	1	0	0	0	0	0	0	0	1	0	0	0	1	1	0	0	0	0	0	0	0	0	0	0	0
Candidatus_Riesia_pediculicola	d__Bacteria|p__Proteobacteria|c__Gammaproteobacteria|o__Enterobacteriales|f__Enterobacteriaceae|g__Candidatus_Riesia|s__Candidatus_Riesia_pediculicola	0	0	0	0	0	0	0	0	0	0	0	0	0	0	0	0	0	0	0	0	0	0	0	0	0	2	0	0	0	0	0	0	0	0	0	0	0	1	0	0
Citrobacter_koseri	d__Bacteria|p__Proteobacteria|c__Gammaproteobacteria|o__Enterobacteriales|f__Enterobacteriaceae|g__Citrobacter|s__Citrobacter_koseri	2	10	42	21	90	23	1	9	318	26	10	3	7	199	20	2412	6	2	3	54	30	15	0	28	0	30	19	8	6	26	1	77	4	5	186	221	10	4	4	9
Citrobacter_rodentium	d__Bacteria|p__Proteobacteria|c__Gammaproteobacteria|o__Enterobacteriales|f__Enterobacteriaceae|g__Citrobacter|s__Citrobacter_rodentium	13	24	12	183	67	7	0	2	146	30	17	15	9	127	32	1079	10	3	1	705	27	19	0	18	11	34	11	9	8	7	5	32	13	35	202	263	6	14	6	9
Cronobacter_sakazakii	d__Bacteria|p__Proteobacteria|c__Gammaproteobacteria|o__Enterobacteriales|f__Enterobacteriaceae|g__Cronobacter|s__Cronobacter_sakazakii	50	7	38	2132	103	12	3	2	103	58	13	3	18	15	58	818	23	1	8	42	170	39	8	105	3	214	72	77	41	12	14	107	20	18	16870	5319	34	24	9	8
Cronobacter_turicensis	d__Bacteria|p__Proteobacteria|c__Gammaproteobacteria|o__Enterobacteriales|f__Enterobacteriaceae|g__Cronobacter|s__Cronobacter_turicensis	3	2	2	31	31	1	6	0	27	15	4	2	5	5	8	165	4	4	0	10	3	9	2	7	4	6	1	5	8	5	5	6	2	4	108	133	2	3	3	10
Dickeya_dadantii	d__Bacteria|p__Proteobacteria|c__Gammaproteobacteria|o__Enterobacteriales|f__Enterobacteriaceae|g__Dickeya|s__Dickeya_dadantii	55	11	3	56	51	20	24	6	18	17	16	13	22	42	23	171	19	4	12	30	12	14	3	15	6	15	9	13	37	5	7	28	13	24	60	94	15	9	13	36
Dickeya_zeae	d__Bacteria|p__Proteobacteria|c__Gammaproteobacteria|o__Enterobacteriales|f__Enterobacteriaceae|g__Dickeya|s__Dickeya_zeae	1	1	5	9	9	0	0	8	19	13	2	14	3	76	3	70	2	26	8	12	1	9	3	16	8	8	15	2	7	4	0	2	3	1	10	40	9	4	4	4
Edwardsiella_ictaluri	d__Bacteria|p__Proteobacteria|c__Gammaproteobacteria|o__Enterobacteriales|f__Enterobacteriaceae|g__Edwardsiella|s__Edwardsiella_ictaluri	6	9	1	6	9	1	8	1	6	13	6	7	0	2	22	88	5	2	0	1	6	32	0	11	1	4	1	4	6	32	1	6	0	1	28	20	0	8	12	2
Edwardsiella_piscicida	d__Bacteria|p__Proteobacteria|c__Gammaproteobacteria|o__Enterobacteriales|f__Enterobacteriaceae|g__Edwardsiella|s__Edwardsiella_piscicida	1	0	0	0	1	1	0	0	3	0	0	0	3	0	1	15	0	0	0	9	1	1	0	0	0	5	0	1	0	1	0	4	0	0	7	23	0	0	0	0
Edwardsiella_tarda	d__Bacteria|p__Proteobacteria|c__Gammaproteobacteria|o__Enterobacteriales|f__Enterobacteriaceae|g__Edwardsiella|s__Edwardsiella_tarda	0	0	1	223	6	5	0	0	12	2	1	21	0	46	209	18	0	0	0	6	4	1	18	4	0	5	2	0	3	0	0	9	0	1	13	26	1	0	0	2
Enterobacter_aerogenes	d__Bacteria|p__Proteobacteria|c__Gammaproteobacteria|o__Enterobacteriales|f__Enterobacteriaceae|g__Enterobacter|s__Enterobacter_aerogenes	12	23	50	96	776	112	6	7	579	32	9	18	6	155	49	2588	6	0	112	73	14520	30	17	1850	25	300	38	9	292	6	15	486	11	7	566	815	13	137	12	8
Enterobacter_asburiae	d__Bacteria|p__Proteobacteria|c__Gammaproteobacteria|o__Enterobacteriales|f__Enterobacteriaceae|g__Enterobacter|s__Enterobacter_asburiae	8	6	19	310	54	9	5	3	336	148	13	1	7	45	8	1091	9	1	9	27	36	77	0	61	6	44	46	26	55	9	7	141	12	30	1078	1580	3	14	9	4
Enterobacter_cloacae	d__Bacteria|p__Proteobacteria|c__Gammaproteobacteria|o__Enterobacteriales|f__Enterobacteriaceae|g__Enterobacter|s__Enterobacter_cloacae	956	1387	777	4456	693	57	17	17	4738	4493	550	52	49	1040	2273	121434	574	28	44	612	4204	5382	17	6114	304	2310	215	705	2868	20	73	10908	249	353	41255	38105	322	1261	72	29
Enterobacter_lignolyticus	d__Bacteria|p__Proteobacteria|c__Gammaproteobacteria|o__Enterobacteriales|f__Enterobacteriaceae|g__Enterobacter|s__Enterobacter_lignolyticus	1	6	13	1573	118	8	0	8	118	49	5	2	2	13	54	600	6	2	2	911	18	21	2	19	3	32	4	12	14	9	0	57	2	6	300	409	3	18	8	1
Enterobacter_sp._638	d__Bacteria|p__Proteobacteria|c__Gammaproteobacteria|o__Enterobacteriales|f__Enterobacteriaceae|g__Enterobacter|s__Enterobacter_sp._638	3	7	11	6	31	2	0	0	126	59	1	3	1	1745	9	531	3	2	1	18	26	16	1	14	6	13	9	9	24	5	1	36	1	15	404	495	3	7	1	7
Enterobacter_sp._R4-368	d__Bacteria|p__Proteobacteria|c__Gammaproteobacteria|o__Enterobacteriales|f__Enterobacteriaceae|g__Enterobacter|s__Enterobacter_sp._R4-368	1	3	10	56	50	9	0	16	125	20	10	1	1	63	8	674	2	2	2	46	9	10	1	27	0	23	8	6	7	4	2	41	5	13	172	171	2	9	3	0
Erwinia_amylovora	d__Bacteria|p__Proteobacteria|c__Gammaproteobacteria|o__Enterobacteriales|f__Enterobacteriaceae|g__Erwinia|s__Erwinia_amylovora	0	2	0	2	9	2	0	0	8	2	1	0	0	2	3	47	1	2	0	3	2	3	0	3	0	5	0	0	0	0	0	4	1	2	19	21	0	0	0	0
Erwinia_billingiae	d__Bacteria|p__Proteobacteria|c__Gammaproteobacteria|o__Enterobacteriales|f__Enterobacteriaceae|g__Erwinia|s__Erwinia_billingiae	3	3	17	5	10	3	4	11	36	16	6	2	16	16	8	104	4	41	1	12	9	13	8	6	8	15	18	1	0	3	2	11	0	7	49	70	7	1	14	1
Erwinia_pyrifoliae	d__Bacteria|p__Proteobacteria|c__Gammaproteobacteria|o__Enterobacteriales|f__Enterobacteriaceae|g__Erwinia|s__Erwinia_pyrifoliae	0	1	0	96	2	1	0	0	2	0	1	4	0	1	1	11	0	0	0	0	1	0	0	3	0	0	3	0	0	2	0	2	0	0	8	8	0	0	0	0
Erwinia_sp._Ejp617	d__Bacteria|p__Proteobacteria|c__Gammaproteobacteria|o__Enterobacteriales|f__Enterobacteriaceae|g__Erwinia|s__Erwinia_sp._Ejp617	0	1	0	0	3	2	0	0	1	3	0	2	0	0	2	19	0	0	0	2	0	0	0	2	1	1	0	2	0	0	0	5	0	0	4	11	0	0	0	0
Erwinia_tasmaniensis	d__Bacteria|p__Proteobacteria|c__Gammaproteobacteria|o__Enterobacteriales|f__Enterobacteriaceae|g__Erwinia|s__Erwinia_tasmaniensis	0	0	3	67	11	2	0	0	10	3	2	0	0	3	30	78	0	0	0	11	11	1	0	6	28	8	6	2	1	0	7	12	8	3	46	27	2	0	14	0
Escherichia_coli	d__Bacteria|p__Proteobacteria|c__Gammaproteobacteria|o__Enterobacteriales|f__Enterobacteriaceae|g__Escherichia|s__Escherichia_coli	9936	2113	6604	197815	3524	14606	709	13869	5864	13348	39318	8000	5484	699043	489429	9363	7738	24860	13441	356240	1177	10790	1201	22747	132	4452	21225	1131	753	11164	636	8797	6814	6609	71977	18607	11397	2460	13675	3997
Escherichia_fergusonii	d__Bacteria|p__Proteobacteria|c__Gammaproteobacteria|o__Enterobacteriales|f__Enterobacteriaceae|g__Escherichia|s__Escherichia_fergusonii	17	62	34	155	17	118	11	9	78	161	240	5	6	1610	2719	303	26	7	2	759	8	65	9	177	0	32	44	30	5	401	6	24	5	19	383	109	32	1	125	7
Klebsiella_oxytoca	d__Bacteria|p__Proteobacteria|c__Gammaproteobacteria|o__Enterobacteriales|f__Enterobacteriaceae|g__Klebsiella|s__Klebsiella_oxytoca	30	18	82	1126	566	43	3	8	564	166	22	7	8	145	2652	2257	14	6	4	358	166	159	20	190	0	209	57	18	529	10	6	321	6	52	967	917	51	672	93	30
Klebsiella_pneumoniae	d__Bacteria|p__Proteobacteria|c__Gammaproteobacteria|o__Enterobacteriales|f__Enterobacteriaceae|g__Klebsiella|s__Klebsiella_pneumoniae	40	656	9280	8600	26260	36974	140	43	10438	678	1122	26	177	17040	518	44040	494	12	11	35960	37663	2740	7631	37711	22	48351	7178	4049	3064	212	259	160100	381	3312	184520	162167	401	4469	394	1612
Klebsiella_variicola	d__Bacteria|p__Proteobacteria|c__Gammaproteobacteria|o__Enterobacteriales|f__Enterobacteriaceae|g__Klebsiella|s__Klebsiella_variicola	4	18	425	25	1482	93	0	0	949	5	9	0	0	34	5	3183	2	0	0	80	197	84	18	260	0	685	33	15	345	43	1	341	13	0	535	906	0	74	2	1
Morganella_morganii	d__Bacteria|p__Proteobacteria|c__Gammaproteobacteria|o__Enterobacteriales|f__Enterobacteriaceae|g__Morganella|s__Morganella_morganii	0	2	6	6	11	2	1	1	7	2	1	19	24	3	82	2295	4	2	0	3	7	4	3	4	30	90614	1	1	1	1	0	3	0	1	12	17	1	88	1	15
Pantoea_ananatis	d__Bacteria|p__Proteobacteria|c__Gammaproteobacteria|o__Enterobacteriales|f__Enterobacteriaceae|g__Pantoea|s__Pantoea_ananatis	2	1	3	47	14	0	3	0	23	16	4	5	8	19	5	96	0	3	1	10	37	5	6	6	1	13	3	2	3	2	0	16	4	4	49	53	0	3	1	11
Pantoea_sp._At-9b	d__Bacteria|p__Proteobacteria|c__Gammaproteobacteria|o__Enterobacteriales|f__Enterobacteriaceae|g__Pantoea|s__Pantoea_sp._At-9b	6	5	19	0	10	3	11	3	24	6	5	29	10	13	5	104	4	5	1	12	3	8	0	6	4	6	3	3	3	7	2	4	3	4	35	53	7	2	4	0
Pantoea_vagans	d__Bacteria|p__Proteobacteria|c__Gammaproteobacteria|o__Enterobacteriales|f__Enterobacteriaceae|g__Pantoea|s__Pantoea_vagans	0	3	15	0	23	3	0	1	23	13	4	0	1	132	7	102	0	5	1	9	4	3	0	2	6	10	0	1	1	2	1	6	0	18	33	75	1	1	1	0
Pectobacterium_atrosepticum	d__Bacteria|p__Proteobacteria|c__Gammaproteobacteria|o__Enterobacteriales|f__Enterobacteriaceae|g__Pectobacterium|s__Pectobacterium_atrosepticum	1	2	2	0	2	0	0	0	8	1	2	1	0	1	13	42	1	0	0	14	1	1	0	2	0	9	1	1	1	0	0	12	3	0	7	42	3	1	0	0
Pectobacterium_carotovorum	d__Bacteria|p__Proteobacteria|c__Gammaproteobacteria|o__Enterobacteriales|f__Enterobacteriaceae|g__Pectobacterium|s__Pectobacterium_carotovorum	46	0	2	69	10	6	0	0	15	41	3	16	0	31	26	128	33	0	0	39	12	21	41	20	30	21	1	56	1	0	0	12	7	41	56	47	42	8	0	21
Pectobacterium_sp._SCC3193	d__Bacteria|p__Proteobacteria|c__Gammaproteobacteria|o__Enterobacteriales|f__Enterobacteriaceae|g__Pectobacterium|s__Pectobacterium_sp._SCC3193	0	0	0	3	5	2	0	17	19	8	0	0	0	1	0	52	0	0	0	0	7	6	0	11	1	5	10	0	0	1	0	11	0	8	14	77	1	0	0	0
Pectobacterium_wasabiae	d__Bacteria|p__Proteobacteria|c__Gammaproteobacteria|o__Enterobacteriales|f__Enterobacteriaceae|g__Pectobacterium|s__Pectobacterium_wasabiae	1	0	1	4	0	0	0	0	3	1	0	0	0	0	0	5	0	0	0	1	1	0	0	0	0	9	0	0	0	1	0	0	0	2	4	5	0	1	0	0
Photorhabdus_asymbiotica	d__Bacteria|p__Proteobacteria|c__Gammaproteobacteria|o__Enterobacteriales|f__Enterobacteriaceae|g__Photorhabdus|s__Photorhabdus_asymbiotica	20	0	1	1	4	1	0	11	3	5	0	2	0	4	1	13	9	3	1	15	0	10	9	1	11	1	3	16	0	0	0	13	0	14	11	9	16	2	2	4
Photorhabdus_luminescens	d__Bacteria|p__Proteobacteria|c__Gammaproteobacteria|o__Enterobacteriales|f__Enterobacteriaceae|g__Photorhabdus|s__Photorhabdus_luminescens	0	18	3	10	143	0	2	0	2	1	1	10	1	1	1	3	4	3	1	18	1	3	1	1	3	38	29	1	0	1	64	97	90	0	99	78	0	98	8	1
Proteus_mirabilis	d__Bacteria|p__Proteobacteria|c__Gammaproteobacteria|o__Enterobacteriales|f__Enterobacteriaceae|g__Proteus|s__Proteus_mirabilis	0	0	14	6	2	2	0	0	1	3	1	0	0	0	0	13	3	42	1	3	1	2	0	11	0	656	3	0	7	0	5	43	103	0	2	80	0	0	2	4
Providencia_stuartii	d__Bacteria|p__Proteobacteria|c__Gammaproteobacteria|o__Enterobacteriales|f__Enterobacteriaceae|g__Providencia|s__Providencia_stuartii	0	2	0	0	30	2	0	9	1	0	1	0	0	0	2	15	3	0	0	1	0	13	0	1	0	4	0	0	0	0	1	5	0	4	2	6	11	1	0	2
Rahnella_aquatilis	d__Bacteria|p__Proteobacteria|c__Gammaproteobacteria|o__Enterobacteriales|f__Enterobacteriaceae|g__Rahnella|s__Rahnella_aquatilis	3	1	3	4	2	1	5	0	35	8	0	4	6	9	3	65	3	1	0	33	99	7	1	15	1	21	3	0	3	0	9	7	2	5	26	42	1	5	1	0
Rahnella_sp._Y9602	d__Bacteria|p__Proteobacteria|c__Gammaproteobacteria|o__Enterobacteriales|f__Enterobacteriaceae|g__Rahnella|s__Rahnella_sp._Y9602	5	0	0	0	0	0	0	0	5	0	0	0	0	0	0	10	1	3	3	0	1	0	0	1	2	0	0	0	0	0	1	2	0	0	4	15	0	4	0	0
Raoultella_ornithinolytica	d__Bacteria|p__Proteobacteria|c__Gammaproteobacteria|o__Enterobacteriales|f__Enterobacteriaceae|g__Raoultella|s__Raoultella_ornithinolytica	15	9	31	21	203	21	4	7	656	20	41	21	6	9	17	1306	0	2	1	43	86	146	2	494	7	29	16	8	10	17	5	38	13	2	217	251	12	150	3	2
Salmonella_bongori	d__Bacteria|p__Proteobacteria|c__Gammaproteobacteria|o__Enterobacteriales|f__Enterobacteriaceae|g__Salmonella|s__Salmonella_bongori	0	3	1	23	26	6	1	0	84	12	2	2	14	11	45	510	3	0	1	31	8	8	1	6	0	13	5	0	4	2	1	24	0	4	91	78	1	4	3	4
Salmonella_enterica	d__Bacteria|p__Proteobacteria|c__Gammaproteobacteria|o__Enterobacteriales|f__Enterobacteriaceae|g__Salmonella|s__Salmonella_enterica	45	30	66	3466	282	264	16	28	463	174	353	1136	46	2321	2779	3410	32	172	53	695	155	106	46	304	10	188	355	49	24	30	17	787	41	110	1763	1324	86	52	2013	101
Serratia_liquefaciens	d__Bacteria|p__Proteobacteria|c__Gammaproteobacteria|o__Enterobacteriales|f__Enterobacteriaceae|g__Serratia|s__Serratia_liquefaciens	0	1	2	0	23	1	0	0	15	2	4	0	9	3	2	103	1	3	9	6	1	2	1	4	2	6	8	2	3	0	3	8	1	2	32	50	0	3	1	1
Serratia_marcescens	d__Bacteria|p__Proteobacteria|c__Gammaproteobacteria|o__Enterobacteriales|f__Enterobacteriaceae|g__Serratia|s__Serratia_marcescens	6	20	22	135	80	5	7	21	56	25	10	11	19	8	17	377	14	2	1	41	20	23	7	22	5	27	14	8	27	11	10	42	10	6	123	153	0	16	5	12
Serratia_plymuthica	d__Bacteria|p__Proteobacteria|c__Gammaproteobacteria|o__Enterobacteriales|f__Enterobacteriaceae|g__Serratia|s__Serratia_plymuthica	2	1	1	7	20	1	0	0	30	4	2	0	0	3	4	73	0	0	1	3	40	3	0	12	0	4	4	0	1	0	1	6	0	5	27	39	5	2	0	2
Serratia_proteamaculans	d__Bacteria|p__Proteobacteria|c__Gammaproteobacteria|o__Enterobacteriales|f__Enterobacteriaceae|g__Serratia|s__Serratia_proteamaculans	5	1	2	1	24	2	1	0	16	6	3	0	1	4	7	88	2	1	1	3	14	1	2	3	15	10	2	7	1	3	0	5	5	0	34	45	11	3	6	4
Serratia_symbiotica	d__Bacteria|p__Proteobacteria|c__Gammaproteobacteria|o__Enterobacteriales|f__Enterobacteriaceae|g__Serratia|s__Serratia_symbiotica	1	0	0	0	0	0	0	0	0	0	0	0	0	1	0	0	1	0	0	0	0	0	0	5	0	1	0	0	0	0	0	0	0	0	0	1	0	0	0	0
Shigella_boydii	d__Bacteria|p__Proteobacteria|c__Gammaproteobacteria|o__Enterobacteriales|f__Enterobacteriaceae|g__Shigella|s__Shigella_boydii	17	4	10	473	6	32	0	5	10	53	82	21	11	1388	1368	71	9	3	0	1388	6	21	8	45	2	8	64	5	5	30	1	37	12	36	146	154	19	1	97	27
Shigella_dysenteriae	d__Bacteria|p__Proteobacteria|c__Gammaproteobacteria|o__Enterobacteriales|f__Enterobacteriaceae|g__Shigella|s__Shigella_dysenteriae	21	11	19	170	10	51	1	3	25	55	91	5	5	913	763	48	12	6	3	591	3	28	5	63	0	20	48	2	1	25	1	15	5	31	279	86	18	2	18	10
Shigella_flexneri	d__Bacteria|p__Proteobacteria|c__Gammaproteobacteria|o__Enterobacteriales|f__Enterobacteriaceae|g__Shigella|s__Shigella_flexneri	42	20	16	513	17	56	8	8	41	40	322	9	12	1630	742	51	12	7	4	2042	6	26	5	60	0	38	130	11	5	29	0	58	23	27	503	296	44	1	14	9
Shigella_sonnei	d__Bacteria|p__Proteobacteria|c__Gammaproteobacteria|o__Enterobacteriales|f__Enterobacteriaceae|g__Shigella|s__Shigella_sonnei	45	17	9	271	10	36	1	7	26	46	174	6	24	1846	699	34	14	12	3	1429	3	27	7	70	2	19	62	7	4	38	6	31	14	63	129	88	30	0	15	23
Shimwellia_blattae	d__Bacteria|p__Proteobacteria|c__Gammaproteobacteria|o__Enterobacteriales|f__Enterobacteriaceae|g__Shimwellia|s__Shimwellia_blattae	0	7	2	13	36	7	3	1	35	10	6	1	4	6	227	178	3	3	0	16	5	4	0	19	4	14	7	3	2	3	0	25	2	2	98	119	0	7	1	3
Sodalis_glossinidius	d__Bacteria|p__Proteobacteria|c__Gammaproteobacteria|o__Enterobacteriales|f__Enterobacteriaceae|g__Sodalis|s__Sodalis_glossinidius	5	1	44	2394	21	1	7	1	2	18	2	7	7	3	55	19	2	5	2	7	3	7	5	30	6	80	42	21	3	0	3	21	7	0	3	5	26	0	2	14
Wigglesworthia_glossinidia	d__Bacteria|p__Proteobacteria|c__Gammaproteobacteria|o__Enterobacteriales|f__Enterobacteriaceae|g__Wigglesworthia|s__Wigglesworthia_glossinidia	1	0	0	1	0	0	0	0	1	2	0	0	0	1	1	0	1	0	0	0	0	0	0	0	0	0	0	0	0	0	0	0	2	0	0	2	0	2	0	0
Xenorhabdus_bovienii	d__Bacteria|p__Proteobacteria|c__Gammaproteobacteria|o__Enterobacteriales|f__Enterobacteriaceae|g__Xenorhabdus|s__Xenorhabdus_bovienii	3	2	4	34	1	5	0	0	1	2	0	3	0	2	6	9	5	0	0	0	2	4	4	4	4	9	2	0	2	1	1	0	3	4	15	19	1	5	2	0
Xenorhabdus_nematophila	d__Bacteria|p__Proteobacteria|c__Gammaproteobacteria|o__Enterobacteriales|f__Enterobacteriaceae|g__Xenorhabdus|s__Xenorhabdus_nematophila	3	5	9	4	2	1	0	3	4	8	0	19	3	1	2	7	3	1	1	5	1	1	0	6	4	4	2	0	1	2	0	2	1	0	31	3	0	3	5	0
Yersinia_enterocolitica	d__Bacteria|p__Proteobacteria|c__Gammaproteobacteria|o__Enterobacteriales|f__Enterobacteriaceae|g__Yersinia|s__Yersinia_enterocolitica	1	2	9	17	1	9	0	0	6	1	1	4	1	10	3	47	2	1	1	12	3	1	4	5	2	9	3	0	1	1	0	1	1	5	17	37	2	1	0	1
Yersinia_pestis	d__Bacteria|p__Proteobacteria|c__Gammaproteobacteria|o__Enterobacteriales|f__Enterobacteriaceae|g__Yersinia|s__Yersinia_pestis	0	0	2	0	0	1	0	0	3	6	0	9	1	0	2	50	0	0	0	2	0	1	0	6	7	4	5	0	1	1	0	3	0	0	9	1	0	1	0	1
Yersinia_pseudotuberculosis	d__Bacteria|p__Proteobacteria|c__Gammaproteobacteria|o__Enterobacteriales|f__Enterobacteriaceae|g__Yersinia|s__Yersinia_pseudotuberculosis	1	1	0	1	0	0	0	0	0	0	0	0	0	0	0	11	0	0	0	0	0	0	0	2	0	5	0	0	2	0	0	0	0	0	2	7	0	0	0	0
Enterobacteriaceae_bacterium_strain_FGI_57	d__Bacteria|p__Proteobacteria|c__Gammaproteobacteria|o__Enterobacteriales|f__Enterobacteriaceae|s__Enterobacteriaceae_bacterium_strain_FGI_57	19	11	10	567	72	13	2	2	229	41	26	9	9	18	42	714	4	8	1	61	16	25	4	28	7	28	13	11	3	4	1	55	7	8	237	315	23	15	7	5
Plautia_stali_symbiont	d__Bacteria|p__Proteobacteria|c__Gammaproteobacteria|o__Enterobacteriales|f__Enterobacteriaceae|s__Plautia_stali_symbiont	1	2	4	5	30	1	2	0	12	4	2	2	4	46	6	207	3	5	2	34	4	19	2	32	3	10	4	6	2	1	2	7	1	7	78	81	4	33	2	12
secondary_endosymbiont_of_Ctenarytaina_eucalypti	d__Bacteria|p__Proteobacteria|c__Gammaproteobacteria|o__Enterobacteriales|f__Enterobacteriaceae|s__secondary_endosymbiont_of_Ctenarytaina_eucalypti	0	0	0	0	0	0	0	0	4	0	0	0	0	1	0	0	0	0	0	3	0	0	0	2	0	0	0	0	0	0	0	0	0	0	1	0	0	0	0	1
secondary_endosymbiont_of_Heteropsylla_cubana	d__Bacteria|p__Proteobacteria|c__Gammaproteobacteria|o__Enterobacteriales|f__Enterobacteriaceae|s__secondary_endosymbiont_of_Heteropsylla_cubana	0	0	0	0	0	0	0	0	0	0	0	0	0	0	0	1	0	0	0	1	0	0	0	1	0	0	0	0	0	0	4	0	0	0	0	0	0	0	0	0
Coxiella_burnetii	d__Bacteria|p__Proteobacteria|c__Gammaproteobacteria|o__Legionellales|f__Coxiellaceae|g__Coxiella|s__Coxiella_burnetii	2	0	0	0	0	0	2	0	0	1	0	0	0	0	0	0	0	0	0	0	0	0	0	0	0	2	1	13	0	3	0	0	0	0	0	0	0	3	0	0
Legionella_longbeachae	d__Bacteria|p__Proteobacteria|c__Gammaproteobacteria|o__Legionellales|f__Legionellaceae|g__Legionella|s__Legionella_longbeachae	0	2	0	0	0	0	0	0	0	0	0	0	0	0	0	0	1	0	1	0	0	0	1	0	0	0	0	0	0	1	1	0	0	0	0	0	0	0	0	2
Legionella_pneumophila	d__Bacteria|p__Proteobacteria|c__Gammaproteobacteria|o__Legionellales|f__Legionellaceae|g__Legionella|s__Legionella_pneumophila	0	0	1	0	0	0	0	1	0	0	0	3	0	0	2	1	0	0	0	0	0	2	1	0	0	4	0	0	0	0	0	0	0	0	0	3	0	0	2	1
Methylococcus_capsulatus	d__Bacteria|p__Proteobacteria|c__Gammaproteobacteria|o__Methylococcales|f__Methylococcaceae|g__Methylococcus|s__Methylococcus_capsulatus	0	3	2	7	2	2	2	1	2	0	3	4	1	1	1	8	6	1	1	2	10	3	7	0	1	4	2	7	16	2	2	2	0	0	5	3	14	1	1	6
Methylomicrobium_alcaliphilum	d__Bacteria|p__Proteobacteria|c__Gammaproteobacteria|o__Methylococcales|f__Methylococcaceae|g__Methylomicrobium|s__Methylomicrobium_alcaliphilum	6	0	1	2	0	0	3	4	1	7	0	4	2	1	0	4	5	4	1	3	0	2	0	1	2	1	3	3	0	1	1	0	4	1	0	1	0	2	2	0
Methylomonas_methanica	d__Bacteria|p__Proteobacteria|c__Gammaproteobacteria|o__Methylococcales|f__Methylococcaceae|g__Methylomonas|s__Methylomonas_methanica	9	0	1	0	0	0	0	12	0	0	0	1	0	6	0	7	4	2	1	11	2	7	0	0	8	1	1	0	0	1	0	1	0	3	1	0	6	1	11	2
Alcanivorax_borkumensis	d__Bacteria|p__Proteobacteria|c__Gammaproteobacteria|o__Oceanospirillales|f__Alcanivoracaceae|g__Alcanivorax|s__Alcanivorax_borkumensis	0	0	1	0	0	0	0	0	0	0	1	0	1	0	0	2	1	0	0	0	0	0	0	1	0	0	0	1	1	0	0	0	0	1	5	0	0	0	0	0
Alcanivorax_dieselolei	d__Bacteria|p__Proteobacteria|c__Gammaproteobacteria|o__Oceanospirillales|f__Alcanivoracaceae|g__Alcanivorax|s__Alcanivorax_dieselolei	4	2	0	1	2	1	0	0	1	4	0	4	1	1	1	1	3	0	0	1	2	4	0	1	0	3	0	4	6	1	0	3	2	1	0	2	2	0	0	2
Kangiella_koreensis	d__Bacteria|p__Proteobacteria|c__Gammaproteobacteria|o__Oceanospirillales|f__Alcanivoracaceae|g__Kangiella|s__Kangiella_koreensis	5	0	0	1	0	0	1	0	6	0	0	5	0	0	6	1	4	2	0	0	1	10	0	3	3	12	0	0	0	0	0	1	0	0	0	0	4	0	0	0
Hahella_chejuensis	d__Bacteria|p__Proteobacteria|c__Gammaproteobacteria|o__Oceanospirillales|f__Hahellaceae|g__Hahella|s__Hahella_chejuensis	0	0	9	1	0	0	0	2	0	5	0	4	1	0	0	2	0	0	2	1	0	0	0	12	1	1	3	0	5	1	7	0	1	0	2	0	0	3	0	0
Candidatus_Carsonella_ruddii	d__Bacteria|p__Proteobacteria|c__Gammaproteobacteria|o__Oceanospirillales|f__Halomonadaceae|g__Candidatus_Carsonella|s__Candidatus_Carsonella_ruddii	0	0	0	1	0	0	3	0	0	3	1	1	0	0	1	0	3	0	0	0	1	0	0	1	0	0	0	3	0	0	0	1	0	0	0	2	1	0	0	1
Candidatus_Portiera_aleyrodidarum	d__Bacteria|p__Proteobacteria|c__Gammaproteobacteria|o__Oceanospirillales|f__Halomonadaceae|g__Candidatus_Portiera|s__Candidatus_Portiera_aleyrodidarum	1	1	0	1	0	0	1	5	0	0	0	0	0	0	0	0	1	1	0	4	0	1	0	0	0	3	0	1	1	0	0	0	0	0	0	0	1	0	0	0
Chromohalobacter_salexigens	d__Bacteria|p__Proteobacteria|c__Gammaproteobacteria|o__Oceanospirillales|f__Halomonadaceae|g__Chromohalobacter|s__Chromohalobacter_salexigens	3	1	1	2	3	0	0	0	1	2	4	0	6	0	1	14	7	0	6	1	0	5	2	1	16	1	10	3	23	0	1	0	6	5	1	1	6	5	1	0
Halomonas_elongata	d__Bacteria|p__Proteobacteria|c__Gammaproteobacteria|o__Oceanospirillales|f__Halomonadaceae|g__Halomonas|s__Halomonas_elongata	3	5	9	17	0	0	6	15	5	17	0	10	1	14	12	20	4	0	3	30	1	22	14	2	16	12	4	21	16	1	14	3	3	3	0	8	5	6	6	2
Marinomonas_mediterranea	d__Bacteria|p__Proteobacteria|c__Gammaproteobacteria|o__Oceanospirillales|f__Oceanospirillaceae|g__Marinomonas|s__Marinomonas_mediterranea	0	0	0	0	0	4	0	0	0	0	0	0	1	0	0	0	1	0	0	0	0	0	3	0	0	8	0	0	0	0	0	0	0	2	0	11	0	0	0	4
Marinomonas_posidonica	d__Bacteria|p__Proteobacteria|c__Gammaproteobacteria|o__Oceanospirillales|f__Oceanospirillaceae|g__Marinomonas|s__Marinomonas_posidonica	2	0	0	21	0	0	4	0	0	22	0	30	0	24	1	0	2	0	0	0	1	2	1	9	23	4	0	0	0	0	0	2	9	33	0	1	3	1	0	16
Marinomonas_sp._MWYL1	d__Bacteria|p__Proteobacteria|c__Gammaproteobacteria|o__Oceanospirillales|f__Oceanospirillaceae|g__Marinomonas|s__Marinomonas_sp._MWYL1	0	1	6	0	0	2	0	0	0	0	0	5	0	0	0	3	1	0	1	2	1	1	0	0	0	1	0	0	0	0	1	0	0	0	1	2	0	2	0	2
Thalassolituus_oleivorans	d__Bacteria|p__Proteobacteria|c__Gammaproteobacteria|o__Oceanospirillales|f__Oceanospirillaceae|g__Thalassolituus|s__Thalassolituus_oleivorans	0	0	0	13	1	1	0	0	0	0	0	0	0	0	0	2	0	0	0	3	0	1	0	3	0	3	0	0	1	0	0	0	0	0	1	1	0	0	0	0
Actinobacillus_pleuropneumoniae	d__Bacteria|p__Proteobacteria|c__Gammaproteobacteria|o__Pasteurellales|f__Pasteurellaceae|g__Actinobacillus|s__Actinobacillus_pleuropneumoniae	1	37	27	2	13	69	18	48	7	5	6	6	44	17	1	9	21	3	8	1	2	2	9	13	7	5	4	19	5	3	0	5	0	27	4	11	3	0	0	5
Actinobacillus_succinogenes	d__Bacteria|p__Proteobacteria|c__Gammaproteobacteria|o__Pasteurellales|f__Pasteurellaceae|g__Actinobacillus|s__Actinobacillus_succinogenes	0	1	6	3	0	0	2	12	6	0	2	1	0	0	1	1	8	4	0	0	1	1	0	8	1	1	0	4	0	2	11	1	2	3	3	2	1	0	2	3
Actinobacillus_suis	d__Bacteria|p__Proteobacteria|c__Gammaproteobacteria|o__Pasteurellales|f__Pasteurellaceae|g__Actinobacillus|s__Actinobacillus_suis	2	1	27	2	0	14	0	3	5	7	3	5	0	1	1	17	12	2	4	5	2	5	1	10	2	4	3	5	0	4	1	0	3	9	4	12	0	2	5	2
Aggregatibacter_actinomycetemcomitans	d__Bacteria|p__Proteobacteria|c__Gammaproteobacteria|o__Pasteurellales|f__Pasteurellaceae|g__Aggregatibacter|s__Aggregatibacter_actinomycetemcomitans	2	3	72	0	3	113	0	0	1	5	9	1	0	0	0	136	17	0	1	0	0	7	3	14	3	24	6	2	6	2	7	23	7	16	14	20	0	2	0	5
Aggregatibacter_aphrophilus	d__Bacteria|p__Proteobacteria|c__Gammaproteobacteria|o__Pasteurellales|f__Pasteurellaceae|g__Aggregatibacter|s__Aggregatibacter_aphrophilus	7	4	210	4	0	98	2	4	39	10	27	2	0	0	0	148	155	1	0	0	9	41	25	161	0	63	33	24	6	4	6	68	12	87	20	121	0	1	3	29
[Mannheimia]_succiniciproducens	d__Bacteria|p__Proteobacteria|c__Gammaproteobacteria|o__Pasteurellales|f__Pasteurellaceae|g__Basfia|s__[Mannheimia]_succiniciproducens	2	2	26	0	0	11	1	2	2	1	6	0	14	3	2	6	11	0	5	0	0	1	2	10	2	63	1	3	0	9	0	5	8	7	6	74	18	2	1	1
Bibersteinia_trehalosi	d__Bacteria|p__Proteobacteria|c__Gammaproteobacteria|o__Pasteurellales|f__Pasteurellaceae|g__Bibersteinia|s__Bibersteinia_trehalosi	4	2	8	0	0	10	0	0	0	1	19	0	4	0	1	9	8	3	7	0	55	4	5	13	3	6	14	5	0	0	0	4	1	7	4	24	0	0	1	6
Gallibacterium_anatis	d__Bacteria|p__Proteobacteria|c__Gammaproteobacteria|o__Pasteurellales|f__Pasteurellaceae|g__Gallibacterium|s__Gallibacterium_anatis	0	0	15	0	1	5	0	2	0	0	1	1	0	0	0	6	7	0	0	1	3	1	0	5	0	3	1	1	0	0	4	3	0	6	0	3	1	0	0	6
Haemophilus_ducreyi	d__Bacteria|p__Proteobacteria|c__Gammaproteobacteria|o__Pasteurellales|f__Pasteurellaceae|g__Haemophilus|s__Haemophilus_ducreyi	2	0	17	0	1	9	3	0	0	1	1	1	1	1	2	4	8	0	0	0	2	1	2	5	0	4	0	1	2	0	0	2	0	2	1	2	1	1	0	2
Haemophilus_influenzae	d__Bacteria|p__Proteobacteria|c__Gammaproteobacteria|o__Pasteurellales|f__Pasteurellaceae|g__Haemophilus|s__Haemophilus_influenzae	33	29	1263	4	6	713	4	0	69	44	185	4	4	1	16	556	705	3	1	5	27	157	135	573	1	249	33	104	18	41	40	274	19	279	68	414	18	28	22	92
Haemophilus_parainfluenzae	d__Bacteria|p__Proteobacteria|c__Gammaproteobacteria|o__Pasteurellales|f__Pasteurellaceae|g__Haemophilus|s__Haemophilus_parainfluenzae	523	338	21892	28	133	9047	49	1	1361	721	3280	45	48	6	16	8654	12387	60	21	21	329	1003	2173	9563	49	4303	714	1518	317	591	701	1569	218	4030	826	9132	8	452	125	1781
Haemophilus_parasuis	d__Bacteria|p__Proteobacteria|c__Gammaproteobacteria|o__Pasteurellales|f__Pasteurellaceae|g__Haemophilus|s__Haemophilus_parasuis	5	0	34	21	1	15	0	0	1	21	4	22	1	33	16	77	17	0	1	0	3	30	60	31	31	10	11	4	4	1	1	1	1	49	4	7	48	7	0	14
Histophilus_somni	d__Bacteria|p__Proteobacteria|c__Gammaproteobacteria|o__Pasteurellales|f__Pasteurellaceae|g__Histophilus|s__Histophilus_somni	48	29	25	28	160	33	99	40	11	51	21	130	44	27	56	17	68	61	35	185	55	29	33	45	63	112	38	58	85	12	109	86	134	18	42	83	79	167	27	52
Mannheimia_haemolytica	d__Bacteria|p__Proteobacteria|c__Gammaproteobacteria|o__Pasteurellales|f__Pasteurellaceae|g__Mannheimia|s__Mannheimia_haemolytica	4	3	18	4	1	8	1	3	2	1	8	0	0	0	0	15	16	0	1	1	2	7	1	11	0	7	1	2	0	4	4	4	1	10	3	14	0	5	1	4
Pasteurella_multocida	d__Bacteria|p__Proteobacteria|c__Gammaproteobacteria|o__Pasteurellales|f__Pasteurellaceae|g__Pasteurella|s__Pasteurella_multocida	1	4	34	1	0	15	5	57	5	2	11	1	0	0	20	28	22	0	4	0	3	4	6	18	0	72	1	3	0	9	1	7	0	21	5	71	1	5	1	8
Acinetobacter_baumannii	d__Bacteria|p__Proteobacteria|c__Gammaproteobacteria|o__Pseudomonadales|f__Moraxellaceae|g__Acinetobacter|s__Acinetobacter_baumannii	0	1	99	107	3	1	0	2	3	2	3	2	0	0	2	13	0	0	0	1	1	6	0	20	4	2	7	3	23	1	1	6	2	2	104	112	2	5	2	4
Acinetobacter_calcoaceticus	d__Bacteria|p__Proteobacteria|c__Gammaproteobacteria|o__Pseudomonadales|f__Moraxellaceae|g__Acinetobacter|s__Acinetobacter_calcoaceticus	0	0	2	0	0	0	0	0	1	0	0	0	0	0	0	4	1	0	0	0	0	0	0	0	0	7	1	0	0	7	0	0	1	0	5	7	0	0	0	1
Acinetobacter_oleivorans	d__Bacteria|p__Proteobacteria|c__Gammaproteobacteria|o__Pseudomonadales|f__Moraxellaceae|g__Acinetobacter|s__Acinetobacter_oleivorans	0	3	4	0	0	0	1	0	0	0	0	0	0	0	0	0	0	2	1	0	0	0	1	2	0	0	2	0	0	1	1	0	0	1	0	2	1	0	0	2
Acinetobacter_sp._ADP1	d__Bacteria|p__Proteobacteria|c__Gammaproteobacteria|o__Pseudomonadales|f__Moraxellaceae|g__Acinetobacter|s__Acinetobacter_sp._ADP1	1	0	1	2	0	0	0	0	0	0	0	0	0	1	0	1	0	0	0	0	0	1	0	1	1	0	0	0	4	2	1	0	0	0	0	6	0	0	2	0
Moraxella_catarrhalis	d__Bacteria|p__Proteobacteria|c__Gammaproteobacteria|o__Pseudomonadales|f__Moraxellaceae|g__Moraxella|s__Moraxella_catarrhalis	0	0	0	1	0	0	2	0	0	2	0	0	0	0	0	0	1	0	0	0	1	0	0	1	0	0	0	1	0	0	0	0	0	0	0	0	0	0	0	3
Psychrobacter_arcticus	d__Bacteria|p__Proteobacteria|c__Gammaproteobacteria|o__Pseudomonadales|f__Moraxellaceae|g__Psychrobacter|s__Psychrobacter_arcticus	0	2	6	17	0	0	0	15	6	15	0	21	0	4	22	64	1	0	0	0	9	6	10	5	10	5	4	2	1	1	1	3	12	8	0	0	16	2	5	5
Psychrobacter_cryohalolentis	d__Bacteria|p__Proteobacteria|c__Gammaproteobacteria|o__Pseudomonadales|f__Moraxellaceae|g__Psychrobacter|s__Psychrobacter_cryohalolentis	0	0	0	1	0	0	0	0	0	0	0	0	0	0	0	0	0	0	0	0	0	0	0	0	1	0	0	0	0	0	0	0	0	0	0	0	0	0	0	0
Psychrobacter_sp._G	d__Bacteria|p__Proteobacteria|c__Gammaproteobacteria|o__Pseudomonadales|f__Moraxellaceae|g__Psychrobacter|s__Psychrobacter_sp._G	0	0	0	0	0	0	0	0	0	0	0	0	0	0	0	3	0	0	0	0	0	0	0	0	0	0	0	0	0	1	0	0	0	0	0	0	1	0	0	5
Psychrobacter_sp._PRwf-1	d__Bacteria|p__Proteobacteria|c__Gammaproteobacteria|o__Pseudomonadales|f__Moraxellaceae|g__Psychrobacter|s__Psychrobacter_sp._PRwf-1	3	1	6	0	0	2	2	0	0	4	1	0	0	0	1	0	1	0	2	0	0	0	0	9	0	0	0	4	2	1	2	0	1	2	74	2	1	0	2	1
Azotobacter_vinelandii	d__Bacteria|p__Proteobacteria|c__Gammaproteobacteria|o__Pseudomonadales|f__Pseudomonadaceae|g__Azotobacter|s__Azotobacter_vinelandii	9	0	2	1	8	0	5	3	1	2	13	5	5	2	27	15	6	2	0	2	2	6	1	4	8	4	5	9	11	1	4	2	5	3	3	4	1	4	5	3
Cellvibrio_japonicus	d__Bacteria|p__Proteobacteria|c__Gammaproteobacteria|o__Pseudomonadales|f__Pseudomonadaceae|g__Cellvibrio|s__Cellvibrio_japonicus	1	0	0	0	1	0	1	0	1	1	0	2	0	0	2	8	0	1	0	2	0	2	0	0	0	0	0	0	1	0	2	1	0	0	0	1	0	1	0	0
Pseudomonas_aeruginosa	d__Bacteria|p__Proteobacteria|c__Gammaproteobacteria|o__Pseudomonadales|f__Pseudomonadaceae|g__Pseudomonas|s__Pseudomonas_aeruginosa	13	4	1	10	16	0	8	0	2	9	5	4	3	7	6	25	17	7	0	17	2	40	41	19	1	10	6	14	31	2	6	4	9	11	17	23	29	6	8	11
Pseudomonas_brassicacearum	d__Bacteria|p__Proteobacteria|c__Gammaproteobacteria|o__Pseudomonadales|f__Pseudomonadaceae|g__Pseudomonas|s__Pseudomonas_brassicacearum	0	2	0	0	1	0	1	0	0	0	0	2	1	0	0	3	0	0	0	0	0	0	0	2	0	1	0	0	0	0	0	0	0	2	0	2	1	0	0	0
Pseudomonas_denitrificans	d__Bacteria|p__Proteobacteria|c__Gammaproteobacteria|o__Pseudomonadales|f__Pseudomonadaceae|g__Pseudomonas|s__Pseudomonas_denitrificans	3	3	0	6	1	2	6	0	0	20	0	5	0	7	2	11	10	0	0	26	6	4	2	6	8	4	3	10	14	3	5	1	3	9	8	4	1	15	2	6
Pseudomonas_entomophila	d__Bacteria|p__Proteobacteria|c__Gammaproteobacteria|o__Pseudomonadales|f__Pseudomonadaceae|g__Pseudomonas|s__Pseudomonas_entomophila	2	2	0	2	1	0	2	0	0	7	0	5	3	2	46	7	1	0	0	2	0	4	2	2	4	13	0	3	3	0	1	3	1	0	3	0	9	3	0	3
Pseudomonas_fluorescens	d__Bacteria|p__Proteobacteria|c__Gammaproteobacteria|o__Pseudomonadales|f__Pseudomonadaceae|g__Pseudomonas|s__Pseudomonas_fluorescens	89	6	3	16	16	7	14	10	7	14	1	8	4	10	20	23	24	8	3	9	32	10	1	5	22	13	8	67	24	7	35	23	1	12	12	22	7	12	21	6
Pseudomonas_fulva	d__Bacteria|p__Proteobacteria|c__Gammaproteobacteria|o__Pseudomonadales|f__Pseudomonadaceae|g__Pseudomonas|s__Pseudomonas_fulva	12	2	0	5	0	1	6	3	0	2	0	10	6	0	25	6	9	0	0	11	1	1	3	0	14	7	9	2	2	0	3	11	5	0	3	5	12	1	3	0
Pseudomonas_mendocina	d__Bacteria|p__Proteobacteria|c__Gammaproteobacteria|o__Pseudomonadales|f__Pseudomonadaceae|g__Pseudomonas|s__Pseudomonas_mendocina	4	5	5	4	20	0	0	9	1	11	2	7	11	13	1	18	12	4	13	18	6	31	14	11	39	5	7	8	45	6	10	1	8	8	10	9	9	12	6	4
Pseudomonas_monteilii	d__Bacteria|p__Proteobacteria|c__Gammaproteobacteria|o__Pseudomonadales|f__Pseudomonadaceae|g__Pseudomonas|s__Pseudomonas_monteilii	0	0	1	0	0	0	0	0	0	1	0	0	0	0	0	0	0	0	0	0	0	0	0	0	0	0	0	0	0	0	0	0	0	0	0	0	0	0	0	0
Pseudomonas_poae	d__Bacteria|p__Proteobacteria|c__Gammaproteobacteria|o__Pseudomonadales|f__Pseudomonadaceae|g__Pseudomonas|s__Pseudomonas_poae	0	2	0	1	1	1	1	0	0	0	0	1	8	1	0	0	0	2	6	4	6	0	0	1	0	0	0	0	0	1	0	3	0	1	1	3	0	1	0	0
Pseudomonas_protegens	d__Bacteria|p__Proteobacteria|c__Gammaproteobacteria|o__Pseudomonadales|f__Pseudomonadaceae|g__Pseudomonas|s__Pseudomonas_protegens	1	4	0	0	2	3	1	0	0	2	0	0	1	1	0	5	0	1	5	0	1	1	2	4	0	0	5	0	3	1	1	0	0	0	1	2	0	1	1	0
Pseudomonas_putida	d__Bacteria|p__Proteobacteria|c__Gammaproteobacteria|o__Pseudomonadales|f__Pseudomonadaceae|g__Pseudomonas|s__Pseudomonas_putida	8	5	2	8	110	4	11	1	2	18	7	36	5	4	8	114	10	2	3	8	50	21	50	30	15	65	13	20	25	9	81	19	82	18	39	70	1	105	9	42
Pseudomonas_resinovorans	d__Bacteria|p__Proteobacteria|c__Gammaproteobacteria|o__Pseudomonadales|f__Pseudomonadaceae|g__Pseudomonas|s__Pseudomonas_resinovorans	3	4	0	3	4	0	11	0	0	5	0	1	2	3	4	5	5	0	1	0	1	3	3	2	2	3	3	6	3	3	1	2	4	2	0	13	1	0	2	14
Pseudomonas_savastanoi	d__Bacteria|p__Proteobacteria|c__Gammaproteobacteria|o__Pseudomonadales|f__Pseudomonadaceae|g__Pseudomonas|s__Pseudomonas_savastanoi	4	3	0	4	1	1	1	0	2	3	0	1	0	0	2	3	1	0	0	1	1	3	0	1	2	1	0	0	4	3	0	0	1	1	2	5	4	1	0	0
Pseudomonas_sp._TKP	d__Bacteria|p__Proteobacteria|c__Gammaproteobacteria|o__Pseudomonadales|f__Pseudomonadaceae|g__Pseudomonas|s__Pseudomonas_sp._TKP	0	0	1	0	0	0	3	0	1	5	0	3	0	3	5	4	0	0	0	17	1	2	0	2	11	0	0	0	4	1	3	0	0	10	2	2	0	7	0	0
Pseudomonas_sp._UW4	d__Bacteria|p__Proteobacteria|c__Gammaproteobacteria|o__Pseudomonadales|f__Pseudomonadaceae|g__Pseudomonas|s__Pseudomonas_sp._UW4	1	1	1	1	2	0	1	8	0	0	0	0	0	2	0	2	7	4	2	15	0	13	14	0	7	4	0	0	3	0	0	0	0	0	0	7	3	1	0	2
Pseudomonas_sp._VLB120	d__Bacteria|p__Proteobacteria|c__Gammaproteobacteria|o__Pseudomonadales|f__Pseudomonadaceae|g__Pseudomonas|s__Pseudomonas_sp._VLB120	1	3	6	173	5	3	1	0	2	3	0	2	1	1	0	4	0	0	1	3	2	6	1	72	3	20	46	1	2	4	3	18	4	3	214	165	12	1	0	15
Pseudomonas_stutzeri	d__Bacteria|p__Proteobacteria|c__Gammaproteobacteria|o__Pseudomonadales|f__Pseudomonadaceae|g__Pseudomonas|s__Pseudomonas_stutzeri	13	9	11	13	16	1	5	5	3	18	4	23	11	12	28	35	13	7	16	27	13	16	14	18	41	23	14	34	41	42	14	32	15	11	103	49	22	7	4	4
Pseudomonas_syringae	d__Bacteria|p__Proteobacteria|c__Gammaproteobacteria|o__Pseudomonadales|f__Pseudomonadaceae|g__Pseudomonas|s__Pseudomonas_syringae	21	2	0	8	1	1	0	10	48	2	0	9	1	4	0	19	16	0	0	7	1	11	23	6	25	4	8	15	3	12	4	0	0	7	3	1	15	1	7	8
Pseudomonas_syringae_group_genomosp._3	d__Bacteria|p__Proteobacteria|c__Gammaproteobacteria|o__Pseudomonadales|f__Pseudomonadaceae|g__Pseudomonas|s__Pseudomonas_syringae_group_genomosp._3	3	4	0	3	1	1	0	2	2	2	1	0	0	1	0	8	4	0	0	0	5	1	5	4	1	26	33	6	11	4	17	20	4	1	73	14	2	2	1	0
Francisella_noatunensis	d__Bacteria|p__Proteobacteria|c__Gammaproteobacteria|o__Thiotrichales|f__Francisellaceae|g__Francisella|s__Francisella_noatunensis	1	1	0	2	0	0	6	0	0	3	0	0	0	0	0	0	0	0	0	0	0	1	0	1	0	0	0	0	1	0	0	0	0	0	0	0	0	0	0	1
Francisella_philomiragia	d__Bacteria|p__Proteobacteria|c__Gammaproteobacteria|o__Thiotrichales|f__Francisellaceae|g__Francisella|s__Francisella_philomiragia	5	0	0	3	0	1	0	1	0	0	0	3	0	4	2	5	3	0	0	4	2	6	0	2	3	1	2	4	0	2	2	1	0	0	6	3	1	1	13	0
Francisella_sp._TX077308	d__Bacteria|p__Proteobacteria|c__Gammaproteobacteria|o__Thiotrichales|f__Francisellaceae|g__Francisella|s__Francisella_sp._TX077308	0	0	2	0	1	1	0	0	1	0	1	0	0	0	0	0	0	0	0	0	0	0	0	1	0	0	0	0	0	0	1	0	0	0	1	1	0	0	0	0
Francisella_tularensis	d__Bacteria|p__Proteobacteria|c__Gammaproteobacteria|o__Thiotrichales|f__Francisellaceae|g__Francisella|s__Francisella_tularensis	5	3	5	9	1	2	6	0	0	3	3	6	1	6	5	14	2	2	9	6	3	1	1	4	8	18	0	10	16	5	0	6	7	10	3	18	10	1	2	0
Cycloclasticus_zancles	d__Bacteria|p__Proteobacteria|c__Gammaproteobacteria|o__Thiotrichales|f__Piscirickettsiaceae|g__Cycloclasticus|s__Cycloclasticus_zancles	0	0	2	0	0	0	0	0	0	0	0	0	0	0	0	0	0	0	0	0	0	0	0	0	0	0	0	0	0	0	0	0	0	0	1	0	0	0	0	0
Methylophaga_frappieri	d__Bacteria|p__Proteobacteria|c__Gammaproteobacteria|o__Thiotrichales|f__Piscirickettsiaceae|g__Methylophaga|s__Methylophaga_frappieri	0	0	0	1	0	0	0	4	1	0	0	0	0	0	0	1	1	0	0	0	0	0	0	1	12	33	0	0	0	0	0	2	5	7	0	47	2	0	0	1
Methylophaga_nitratireducenticrescens	d__Bacteria|p__Proteobacteria|c__Gammaproteobacteria|o__Thiotrichales|f__Piscirickettsiaceae|g__Methylophaga|s__Methylophaga_nitratireducenticrescens	4	17	0	0	2	0	1	2	3	0	1	0	0	0	1	7	0	0	0	13	3	7	1	0	6	2	0	2	0	0	0	0	7	0	4	0	8	0	3	0
Thioalkalimicrobium_cyclicum	d__Bacteria|p__Proteobacteria|c__Gammaproteobacteria|o__Thiotrichales|f__Piscirickettsiaceae|g__Thioalkalimicrobium|s__Thioalkalimicrobium_cyclicum	2	2	6	9	3	1	1	0	0	4	0	9	0	2	2	3	0	0	8	0	0	2	1	5	6	10	6	1	2	3	1	1	1	1	1	18	1	1	2	4
Thiomicrospira_crunogena	d__Bacteria|p__Proteobacteria|c__Gammaproteobacteria|o__Thiotrichales|f__Piscirickettsiaceae|g__Thiomicrospira|s__Thiomicrospira_crunogena	0	1	2	1	0	0	0	1	1	1	0	0	2	1	0	0	0	0	1	1	0	1	1	4	4	4	0	0	0	0	0	1	0	0	2	1	0	1	0	0
Aliivibrio_fischeri	d__Bacteria|p__Proteobacteria|c__Gammaproteobacteria|o__Vibrionales|f__Vibrionaceae|g__Aliivibrio|s__Aliivibrio_fischeri	0	0	2	4	10	3	7	0	0	3	2	0	0	1	4	4	7	0	0	0	2	3	0	2	2	2	1	0	2	3	0	1	1	5	0	3	1	1	2	3
Aliivibrio_salmonicida	d__Bacteria|p__Proteobacteria|c__Gammaproteobacteria|o__Vibrionales|f__Vibrionaceae|g__Aliivibrio|s__Aliivibrio_salmonicida	0	1	3	1	0	3	0	0	0	0	0	4	0	0	0	3	2	0	2	0	0	2	0	1	3	2	0	1	0	0	0	0	1	3	1	3	1	1	1	0
Photobacterium_profundum	d__Bacteria|p__Proteobacteria|c__Gammaproteobacteria|o__Vibrionales|f__Vibrionaceae|g__Photobacterium|s__Photobacterium_profundum	18	11	42	9	6	17	8	20	35	13	1	39	13	0	1	12	5	5	6	7	1	17	3	21	5	2	0	8	2	24	4	0	6	1	0	3	2	1	9	0
Vibrio_alginolyticus	d__Bacteria|p__Proteobacteria|c__Gammaproteobacteria|o__Vibrionales|f__Vibrionaceae|g__Vibrio|s__Vibrio_alginolyticus	0	0	2	0	0	0	0	0	0	0	1	0	0	0	0	5	1	0	0	0	0	0	0	3	0	1	0	0	0	0	0	0	0	0	0	0	0	0	0	0
Vibrio_anguillarum	d__Bacteria|p__Proteobacteria|c__Gammaproteobacteria|o__Vibrionales|f__Vibrionaceae|g__Vibrio|s__Vibrio_anguillarum	0	0	1	0	0	0	0	0	1	0	1	0	0	0	2	7	1	0	0	0	0	2	1	1	0	0	0	4	0	0	0	0	0	0	0	2	0	1	0	0
Vibrio_campbellii	d__Bacteria|p__Proteobacteria|c__Gammaproteobacteria|o__Vibrionales|f__Vibrionaceae|g__Vibrio|s__Vibrio_campbellii	3	0	0	4	0	0	3	0	0	2	0	0	0	14	15	6	1	0	0	27	0	6	0	0	2	10	1	5	3	1	0	2	2	2	3	10	1	3	2	0
Vibrio_cholerae	d__Bacteria|p__Proteobacteria|c__Gammaproteobacteria|o__Vibrionales|f__Vibrionaceae|g__Vibrio|s__Vibrio_cholerae	0	0	23	1	1	8	4	1	3	3	0	4	8	1	1	26	6	9	2	6	0	3	0	6	5	2	0	1	0	2	2	2	2	3	1	3	0	1	4	1
Vibrio_furnissii	d__Bacteria|p__Proteobacteria|c__Gammaproteobacteria|o__Vibrionales|f__Vibrionaceae|g__Vibrio|s__Vibrio_furnissii	7	1	0	5	2	0	12	0	1	17	0	22	2	10	15	8	5	0	1	1	1	5	0	8	10	21	1	7	19	0	11	12	2	3	3	32	0	8	6	12
Vibrio_nigripulchritudo	d__Bacteria|p__Proteobacteria|c__Gammaproteobacteria|o__Vibrionales|f__Vibrionaceae|g__Vibrio|s__Vibrio_nigripulchritudo	2	4	3	9	5	11	9	17	39	52	0	4	7	14	33	72	8	1	1	11	6	30	66	19	23	6	21	11	18	2	4	0	23	33	1	3	45	2	2	37
Vibrio_parahaemolyticus	d__Bacteria|p__Proteobacteria|c__Gammaproteobacteria|o__Vibrionales|f__Vibrionaceae|g__Vibrio|s__Vibrio_parahaemolyticus	6	17	0	0	2	2	7	0	0	2	64	7	0	0	30	3	6	2	6	0	1	5	6	4	2	11	0	2	4	7	0	0	1	11	4	11	4	4	2	0
Vibrio_sp._EJY3	d__Bacteria|p__Proteobacteria|c__Gammaproteobacteria|o__Vibrionales|f__Vibrionaceae|g__Vibrio|s__Vibrio_sp._EJY3	10	1	5	4	2	4	0	2	1	3	0	1	4	0	0	3	1	0	0	0	0	5	0	0	0	1	7	0	2	3	0	1	3	4	1	1	1	0	5	0
Vibrio_sp._Ex25	d__Bacteria|p__Proteobacteria|c__Gammaproteobacteria|o__Vibrionales|f__Vibrionaceae|g__Vibrio|s__Vibrio_sp._Ex25	0	1	1	1	0	0	0	0	0	1	0	0	0	0	0	7	3	0	1	0	0	0	0	8	0	0	5	0	0	0	0	3	0	0	10	2	0	0	0	0
Vibrio_tasmaniensis	d__Bacteria|p__Proteobacteria|c__Gammaproteobacteria|o__Vibrionales|f__Vibrionaceae|g__Vibrio|s__Vibrio_tasmaniensis	1	0	2	1	0	6	0	0	0	0	0	0	0	0	0	4	3	2	2	0	0	0	1	1	0	0	0	0	0	0	0	0	0	2	0	0	0	0	1	0
Vibrio_vulnificus	d__Bacteria|p__Proteobacteria|c__Gammaproteobacteria|o__Vibrionales|f__Vibrionaceae|g__Vibrio|s__Vibrio_vulnificus	0	0	4	0	0	1	0	0	0	0	1	0	0	0	0	3	6	0	0	1	0	0	0	0	1	2	0	0	0	0	0	0	0	0	1	6	0	0	0	0
Frateuria_aurantia	d__Bacteria|p__Proteobacteria|c__Gammaproteobacteria|o__Xanthomonadales|f__Xanthomonadaceae|g__Frateuria|s__Frateuria_aurantia	6	5	0	2	4	0	0	3	2	2	0	8	1	1	9	5	11	3	3	1	4	12	4	4	3	3	3	0	8	0	6	0	4	19	2	1	4	8	4	9
Pseudoxanthomonas_spadix	d__Bacteria|p__Proteobacteria|c__Gammaproteobacteria|o__Xanthomonadales|f__Xanthomonadaceae|g__Pseudoxanthomonas|s__Pseudoxanthomonas_spadix	1	9	0	3	4	0	8	1	0	2	0	13	2	2	4	5	0	2	3	4	3	4	0	5	4	0	2	5	3	5	1	1	1	0	3	0	2	2	2	6
Pseudoxanthomonas_suwonensis	d__Bacteria|p__Proteobacteria|c__Gammaproteobacteria|o__Xanthomonadales|f__Xanthomonadaceae|g__Pseudoxanthomonas|s__Pseudoxanthomonas_suwonensis	4	8	0	4	1	1	4	0	0	9	0	5	6	2	13	7	8	2	0	3	5	7	1	4	18	13	0	3	22	0	2	5	5	19	1	5	2	7	0	4
Rhodanobacter_denitrificans	d__Bacteria|p__Proteobacteria|c__Gammaproteobacteria|o__Xanthomonadales|f__Xanthomonadaceae|g__Rhodanobacter|s__Rhodanobacter_denitrificans	10	1	0	2	2	5	5	0	0	10	0	26	9	2	10	8	8	0	6	4	3	3	0	1	16	1	2	5	17	1	4	2	5	0	0	2	0	4	2	6
Stenotrophomonas_maltophilia	d__Bacteria|p__Proteobacteria|c__Gammaproteobacteria|o__Xanthomonadales|f__Xanthomonadaceae|g__Stenotrophomonas|s__Stenotrophomonas_maltophilia	11	5	1	1	3	2	4	4	4	5	1	4	13	1	19	4	5	2	5	4	3	6	16	3	14	3	9	4	8	2	14	11	3	1	208	14	41	14	4	1
Xanthomonas_albilineans	d__Bacteria|p__Proteobacteria|c__Gammaproteobacteria|o__Xanthomonadales|f__Xanthomonadaceae|g__Xanthomonas|s__Xanthomonas_albilineans	52	3	2	2	8	0	4	0	0	2	10	4	4	2	1	1	5	3	0	2	7	9	3	3	1	3	0	41	8	3	4	2	6	8	0	4	0	6	2	6
Xanthomonas_alfalfae	d__Bacteria|p__Proteobacteria|c__Gammaproteobacteria|o__Xanthomonadales|f__Xanthomonadaceae|g__Xanthomonas|s__Xanthomonas_alfalfae	1	2	5	0	0	0	0	1	1	3	0	1	0	0	1	0	0	0	0	0	0	2	0	0	1	0	0	1	0	1	1	0	0	0	0	1	0	0	1	0
Xanthomonas_campestris	d__Bacteria|p__Proteobacteria|c__Gammaproteobacteria|o__Xanthomonadales|f__Xanthomonadaceae|g__Xanthomonas|s__Xanthomonas_campestris	2	0	0	0	1	1	3	9	1	0	0	1	7	1	0	9	1	3	9	2	3	0	2	4	3	1	3	0	4	0	2	2	3	1	2	0	6	2	2	1
Xanthomonas_euvesicatoria	d__Bacteria|p__Proteobacteria|c__Gammaproteobacteria|o__Xanthomonadales|f__Xanthomonadaceae|g__Xanthomonas|s__Xanthomonas_euvesicatoria	0	1	1	0	0	0	0	0	1	0	0	0	0	2	0	0	0	0	0	1	0	0	0	2	0	0	0	0	0	0	0	0	0	0	2	0	0	0	0	0
Xanthomonas_fuscans	d__Bacteria|p__Proteobacteria|c__Gammaproteobacteria|o__Xanthomonadales|f__Xanthomonadaceae|g__Xanthomonas|s__Xanthomonas_fuscans	1	0	2	0	3	0	1	0	0	0	0	1	1	0	0	0	3	0	2	0	0	0	0	1	0	0	0	2	0	0	0	0	0	10	0	2	0	1	0	0
Xanthomonas_oryzae	d__Bacteria|p__Proteobacteria|c__Gammaproteobacteria|o__Xanthomonadales|f__Xanthomonadaceae|g__Xanthomonas|s__Xanthomonas_oryzae	2	0	1	0	4	0	2	1	0	1	1	0	5	0	7	9	2	3	4	1	0	1	0	1	1	0	0	1	0	0	4	0	1	1	1	1	0	0	0	1
Xylella_fastidiosa	d__Bacteria|p__Proteobacteria|c__Gammaproteobacteria|o__Xanthomonadales|f__Xanthomonadaceae|g__Xylella|s__Xylella_fastidiosa	68	1	0	0	0	2	1	9	2	3	2	0	0	0	0	5	1	0	0	0	70	0	2	3	0	21	4	84	8	14	27	3	0	2	2	9	3	4	0	4
Calyptogena_okutanii_thioautotrophic_gill_symbiont	d__Bacteria|p__Proteobacteria|c__Gammaproteobacteria|s__Calyptogena_okutanii_thioautotrophic_gill_symbiont	0	0	0	0	0	0	0	0	0	0	0	0	0	0	0	0	0	0	0	0	0	1	1	0	0	23	0	0	0	0	0	1	0	0	0	31	0	0	0	0
Candidatus_Baumannia_cicadellinicola	d__Bacteria|p__Proteobacteria|c__Gammaproteobacteria|s__Candidatus_Baumannia_cicadellinicola	4	0	0	0	0	0	0	1	0	0	0	0	0	4	0	0	4	0	0	0	0	0	0	0	0	2	1	3	0	0	0	0	0	0	5	0	0	0	10	0
gamma_proteobacterium_HdN1	d__Bacteria|p__Proteobacteria|c__Gammaproteobacteria|s__gamma_proteobacterium_HdN1	3	0	33	5	3	0	3	12	26	18	0	34	22	0	0	0	2	0	0	2	1	24	1	4	27	1	1	4	4	0	2	1	1	1	2	0	19	1	5	3
Brachyspira_hyodysenteriae	d__Bacteria|p__Spirochaetes|c__Spirochaetia|o__Spirochaetales|f__Brachyspiraceae|g__Brachyspira|s__Brachyspira_hyodysenteriae	0	0	0	1	0	0	0	4	0	1	37	6	4	0	1	0	1	1	0	0	1	0	4	0	0	1	9	1	0	0	0	0	0	1	1	0	0	0	1	3
Brachyspira_intermedia	d__Bacteria|p__Spirochaetes|c__Spirochaetia|o__Spirochaetales|f__Brachyspiraceae|g__Brachyspira|s__Brachyspira_intermedia	0	3	2	1	2	14	7	8	0	0	28	2	1	0	0	0	6	0	1	1	1	4	3	3	4	2	0	4	5	2	0	0	2	1	2	0	6	6	1	2
Brachyspira_murdochii	d__Bacteria|p__Spirochaetes|c__Spirochaetia|o__Spirochaetales|f__Brachyspiraceae|g__Brachyspira|s__Brachyspira_murdochii	34	2	1	40	9	0	17	0	0	7	0	2	1	0	5	0	24	0	0	5	0	7	1	2	3	1	2	3	2	1	0	0	10	45	2	0	0	3	4	5
Brachyspira_pilosicoli	d__Bacteria|p__Spirochaetes|c__Spirochaetia|o__Spirochaetales|f__Brachyspiraceae|g__Brachyspira|s__Brachyspira_pilosicoli	45	13	4	63	6	3	61	10	3	62	27	16	13	3	39	4	320	21	12	9	5	17	1	6	11	20	6	141	25	1	50	6	13	23	7	10	7	10	7	18
Leptospira_biflexa	d__Bacteria|p__Spirochaetes|c__Spirochaetia|o__Spirochaetales|f__Leptospiraceae|g__Leptospira|s__Leptospira_biflexa	0	0	0	2	1	0	0	0	0	0	0	0	0	0	0	0	0	0	0	0	0	1	0	1	0	0	0	0	2	0	4	1	0	0	0	0	0	1	0	0
Leptospira_borgpetersenii	d__Bacteria|p__Spirochaetes|c__Spirochaetia|o__Spirochaetales|f__Leptospiraceae|g__Leptospira|s__Leptospira_borgpetersenii	0	0	0	0	0	0	0	0	0	0	0	0	0	0	0	7	0	0	0	0	0	0	0	0	0	0	0	0	0	0	2	0	0	0	0	0	0	0	0	0
Leptospira_interrogans	d__Bacteria|p__Spirochaetes|c__Spirochaetia|o__Spirochaetales|f__Leptospiraceae|g__Leptospira|s__Leptospira_interrogans	2	0	0	1	0	1	1	0	0	1	0	0	0	0	0	0	0	0	0	0	0	0	0	0	0	0	0	0	0	2	0	5	0	2	0	0	2	0	0	1
Turneriella_parva	d__Bacteria|p__Spirochaetes|c__Spirochaetia|o__Spirochaetales|f__Leptospiraceae|g__Turneriella|s__Turneriella_parva	8	0	0	1	0	0	1	0	1	2	0	0	1	2	2	2	1	0	0	0	3	3	1	5	1	1	2	0	8	0	0	0	1	1	2	6	0	1	2	6
Borrelia_afzelii	d__Bacteria|p__Spirochaetes|c__Spirochaetia|o__Spirochaetales|f__Spirochaetaceae|g__Borrelia|s__Borrelia_afzelii	362	157	0	0	0	0	127	0	0	169	152	0	0	0	0	0	0	257	402	392	0	340	0	0	0	1	0	0	0	0	0	0	2	0	0	0	0	0	0	0
Borrelia_bavariensis	d__Bacteria|p__Spirochaetes|c__Spirochaetia|o__Spirochaetales|f__Spirochaetaceae|g__Borrelia|s__Borrelia_bavariensis	392	166	0	0	0	0	154	0	0	163	149	0	0	0	0	0	0	307	449	447	0	366	0	0	0	0	0	0	0	0	0	0	0	0	0	0	0	0	0	0
Borrelia_bissettii	d__Bacteria|p__Spirochaetes|c__Spirochaetia|o__Spirochaetales|f__Spirochaetaceae|g__Borrelia|s__Borrelia_bissettii	54	20	0	0	0	0	21	0	0	19	25	0	0	0	0	0	0	42	68	50	0	55	0	0	0	0	0	0	0	0	0	0	0	0	0	0	0	0	0	0
Borrelia_burgdorferi	d__Bacteria|p__Spirochaetes|c__Spirochaetia|o__Spirochaetales|f__Spirochaetaceae|g__Borrelia|s__Borrelia_burgdorferi	108	39	0	0	0	0	26	0	0	35	53	0	0	0	2	0	1	72	89	119	0	98	0	0	0	0	0	0	2	0	0	1	0	0	0	2	0	1	0	0
Borrelia_crocidurae	d__Bacteria|p__Spirochaetes|c__Spirochaetia|o__Spirochaetales|f__Spirochaetaceae|g__Borrelia|s__Borrelia_crocidurae	0	0	0	0	0	0	0	0	0	0	0	0	0	0	0	0	0	0	0	1	0	0	0	0	0	0	0	0	0	0	0	0	0	0	0	0	0	0	0	0
Borrelia_garinii	d__Bacteria|p__Spirochaetes|c__Spirochaetia|o__Spirochaetales|f__Spirochaetaceae|g__Borrelia|s__Borrelia_garinii	1176	467	0	0	0	0	387	0	0	450	428	0	0	0	0	0	0	867	1165	1302	0	1069	0	0	0	0	0	0	0	0	0	0	0	0	0	0	0	0	0	0
Borrelia_hermsii	d__Bacteria|p__Spirochaetes|c__Spirochaetia|o__Spirochaetales|f__Spirochaetaceae|g__Borrelia|s__Borrelia_hermsii	0	0	0	0	0	0	1	0	0	0	1	0	0	0	0	0	0	0	0	0	0	0	0	0	0	0	0	0	0	0	0	0	0	0	0	0	0	0	0	0
Borrelia_miyamotoi	d__Bacteria|p__Spirochaetes|c__Spirochaetia|o__Spirochaetales|f__Spirochaetaceae|g__Borrelia|s__Borrelia_miyamotoi	0	0	0	0	1	0	0	0	0	0	0	0	0	0	0	1	0	0	0	0	0	0	1	0	0	1	0	0	5	0	0	0	0	0	0	0	0	0	0	0
Borrelia_recurrentis	d__Bacteria|p__Spirochaetes|c__Spirochaetia|o__Spirochaetales|f__Spirochaetaceae|g__Borrelia|s__Borrelia_recurrentis	1	0	0	0	0	0	0	0	0	0	1	0	0	1	0	1	0	0	0	0	0	0	0	0	0	0	0	0	0	0	0	0	0	0	0	0	0	0	0	0
Borrelia_turicatae	d__Bacteria|p__Spirochaetes|c__Spirochaetia|o__Spirochaetales|f__Spirochaetaceae|g__Borrelia|s__Borrelia_turicatae	1	0	0	13	0	0	1	0	0	0	0	0	0	0	0	0	2	0	0	1	2	1	0	0	1	0	0	2	0	0	0	0	0	6	2	0	2	0	1	1
Borrelia_valaisiana	d__Bacteria|p__Spirochaetes|c__Spirochaetia|o__Spirochaetales|f__Spirochaetaceae|g__Borrelia|s__Borrelia_valaisiana	53	24	0	0	0	0	21	0	0	26	21	0	0	0	0	0	0	44	74	73	0	54	0	0	0	0	0	0	0	0	0	0	0	0	0	0	0	0	0	0
Sphaerochaeta_coccoides	d__Bacteria|p__Spirochaetes|c__Spirochaetia|o__Spirochaetales|f__Spirochaetaceae|g__Sphaerochaeta|s__Sphaerochaeta_coccoides	1	3	12	0	0	0	0	0	0	0	0	3	6	0	2	0	1	2	1	1	1	2	1	3	1	0	0	1	2	0	4	0	4	1	0	0	0	3	1	0
Sphaerochaeta_globosa	d__Bacteria|p__Spirochaetes|c__Spirochaetia|o__Spirochaetales|f__Spirochaetaceae|g__Sphaerochaeta|s__Sphaerochaeta_globosa	7	4	5	16	0	9	23	1	1	10	1	13	0	17	51	81	39	4	1	35	13	43	52	19	8	8	4	5	23	4	8	6	6	31	2	6	5	16	18	48
Sphaerochaeta_pleomorpha	d__Bacteria|p__Spirochaetes|c__Spirochaetia|o__Spirochaetales|f__Spirochaetaceae|g__Sphaerochaeta|s__Sphaerochaeta_pleomorpha	6	2	0	0	0	0	6	0	0	1	0	27	2	1	3	1	2	13	0	3	7	2	0	0	3	4	6	0	4	0	0	0	1	4	2	1	0	1	0	1
Spirochaeta_africana	d__Bacteria|p__Spirochaetes|c__Spirochaetia|o__Spirochaetales|f__Spirochaetaceae|g__Spirochaeta|s__Spirochaeta_africana	39	4	4	3	5	8	8	6	2	2	3	0	8	1	10	2	13	4	1	2	31	6	0	10	3	16	30	49	16	1	2	9	3	5	45	10	36	9	0	5
Spirochaeta_smaragdinae	d__Bacteria|p__Spirochaetes|c__Spirochaetia|o__Spirochaetales|f__Spirochaetaceae|g__Spirochaeta|s__Spirochaeta_smaragdinae	2	3	3	0	1	1	8	0	1	2	0	2	4	2	2	1	1	7	3	1	0	3	0	21	9	3	1	3	7	1	3	3	1	4	0	1	0	2	1	0
Spirochaeta_sp._L21-RPul-D2	d__Bacteria|p__Spirochaetes|c__Spirochaetia|o__Spirochaetales|f__Spirochaetaceae|g__Spirochaeta|s__Spirochaeta_sp._L21-RPul-D2	6	1	3	3	4	1	5	3	4	11	2	2	2	0	2	1	5	5	0	1	2	22	0	1	0	3	0	0	6	1	0	2	2	1	2	4	1	1	4	4
Spirochaeta_thermophila	d__Bacteria|p__Spirochaetes|c__Spirochaetia|o__Spirochaetales|f__Spirochaetaceae|g__Spirochaeta|s__Spirochaeta_thermophila	14	3	1	13	4	0	7	0	1	14	3	31	6	0	5	14	14	0	0	9	3	5	2	9	5	26	4	6	14	6	1	17	8	18	7	6	6	13	6	8
Treponema_azotonutricium	d__Bacteria|p__Spirochaetes|c__Spirochaetia|o__Spirochaetales|f__Spirochaetaceae|g__Treponema|s__Treponema_azotonutricium	30	2	4	4	8	4	11	0	0	13	8	5	7	3	2	8	21	0	0	3	2	25	4	11	9	3	0	13	20	10	3	3	2	12	4	5	5	6	34	14
Treponema_brennaborense	d__Bacteria|p__Spirochaetes|c__Spirochaetia|o__Spirochaetales|f__Spirochaetaceae|g__Treponema|s__Treponema_brennaborense	9	2	1	6	2	6	3	6	0	9	2	29	15	7	7	10	5	1	11	15	4	18	6	11	7	6	2	7	13	2	6	2	7	11	4	7	3	4	6	4
Treponema_caldaria	d__Bacteria|p__Spirochaetes|c__Spirochaetia|o__Spirochaetales|f__Spirochaetaceae|g__Treponema|s__Treponema_caldaria	0	4	3	3	0	1	1	0	1	0	0	1	3	0	1	0	1	0	6	0	1	1	0	5	5	8	9	0	0	3	0	1	1	1	2	5	7	2	2	4
Treponema_denticola	d__Bacteria|p__Spirochaetes|c__Spirochaetia|o__Spirochaetales|f__Spirochaetaceae|g__Treponema|s__Treponema_denticola	49	18	11	47	13	18	34	4	12	24	20	20	18	11	7	21	16	6	27	8	9	13	13	38	27	16	11	26	54	9	5	5	10	28	5	15	31	13	24	20
Treponema_pallidum	d__Bacteria|p__Spirochaetes|c__Spirochaetia|o__Spirochaetales|f__Spirochaetaceae|g__Treponema|s__Treponema_pallidum	4	0	0	0	0	0	0	0	0	0	0	0	3	0	0	0	0	0	0	0	0	0	0	2	0	0	0	0	0	0	0	0	0	0	0	0	0	0	0	0
Treponema_pedis	d__Bacteria|p__Spirochaetes|c__Spirochaetia|o__Spirochaetales|f__Spirochaetaceae|g__Treponema|s__Treponema_pedis	5	0	0	0	0	0	1	0	0	0	0	0	0	0	0	1	2	0	1	0	1	0	1	0	0	0	1	0	0	0	0	0	0	0	3	0	1	0	0	1
Treponema_primitia	d__Bacteria|p__Spirochaetes|c__Spirochaetia|o__Spirochaetales|f__Spirochaetaceae|g__Treponema|s__Treponema_primitia	7	11	0	6	2	5	12	0	1	3	4	11	3	6	2	1	4	1	7	0	0	2	2	8	3	6	1	7	4	1	2	2	3	2	0	4	0	3	7	0
Treponema_succinifaciens	d__Bacteria|p__Spirochaetes|c__Spirochaetia|o__Spirochaetales|f__Spirochaetaceae|g__Treponema|s__Treponema_succinifaciens	183	115	48	82	36	26	71	17	11	62	72	93	49	44	58	32	138	33	66	38	26	61	24	216	75	105	26	95	140	22	45	37	37	90	29	37	67	60	90	27
Aminobacterium_colombiense	d__Bacteria|p__Synergistetes|c__Synergistia|o__Synergistales|f__Synergistaceae|g__Aminobacterium|s__Aminobacterium_colombiense	1	7	1	3	0	0	7	0	0	4	2	1	0	1	1	0	5	7	0	0	0	1	0	1	9	3	11	1	2	0	5	0	1	3	1	3	0	3	0	0
Anaerobaculum_mobile	d__Bacteria|p__Synergistetes|c__Synergistia|o__Synergistales|f__Synergistaceae|g__Anaerobaculum|s__Anaerobaculum_mobile	0	0	0	1	0	0	1	0	0	1	0	0	0	0	0	0	1	0	0	0	0	0	0	0	2	0	1	0	1	0	1	0	0	0	0	0	2	0	0	0
Fretibacterium_fastidiosum	d__Bacteria|p__Synergistetes|c__Synergistia|o__Synergistales|f__Synergistaceae|g__Fretibacterium|s__Fretibacterium_fastidiosum	65	11	6	14	8	10	31	3	3	44	9	88	24	30	38	40	43	11	19	37	52	48	11	29	15	42	9	78	53	14	12	22	13	24	16	35	12	34	19	30
Thermanaerovibrio_acidaminovorans	d__Bacteria|p__Synergistetes|c__Synergistia|o__Synergistales|f__Synergistaceae|g__Thermanaerovibrio|s__Thermanaerovibrio_acidaminovorans	5	8	7	10	1	1	5	2	1	7	0	8	10	10	3	15	6	1	4	18	0	15	7	14	24	10	8	8	18	1	2	18	1	2	3	1	2	11	9	0
Thermovirga_lienii	d__Bacteria|p__Synergistetes|c__Synergistia|o__Synergistales|f__Synergistaceae|g__Thermovirga|s__Thermovirga_lienii	4	3	1	0	0	0	1	37	48	0	8	7	0	1	0	32	2	0	0	0	0	0	7	7	3	1	9	2	37	0	0	1	4	1	2	4	1	21	2	0
Acholeplasma_brassicae	d__Bacteria|p__Tenericutes|c__Mollicutes|o__Acholeplasmatales|f__Acholeplasmataceae|g__Acholeplasma|s__Acholeplasma_brassicae	24	8	4	4	5	18	10	2	1	9	1	4	7	21	1	14	27	13	8	2	2	24	6	27	2	11	1	20	16	4	15	5	6	7	8	6	16	9	37	16
Acholeplasma_laidlawii	d__Bacteria|p__Tenericutes|c__Mollicutes|o__Acholeplasmatales|f__Acholeplasmataceae|g__Acholeplasma|s__Acholeplasma_laidlawii	4	4	4	4	0	3	7	3	3	11	0	3	0	2	1	3	20	4	4	1	0	1	2	61	2	4	4	12	30	3	4	40	6	10	1	13	1	22	2	2
Acholeplasma_palmae	d__Bacteria|p__Tenericutes|c__Mollicutes|o__Acholeplasmatales|f__Acholeplasmataceae|g__Acholeplasma|s__Acholeplasma_palmae	21	19	1	5	2	10	18	0	0	2	1	8	9	4	0	5	5	3	6	8	3	2	14	5	5	2	1	5	7	6	3	5	1	4	0	3	22	10	12	15
Aster_yellows_witches'-broom_phytoplasma	d__Bacteria|p__Tenericutes|c__Mollicutes|o__Acholeplasmatales|f__Acholeplasmataceae|g__Candidatus_Phytoplasma|s__Aster_yellows_witches'-broom_phytoplasma	0	0	0	0	0	0	0	122	153	0	0	1	0	0	0	57	0	0	0	0	32	0	1	19	5	21	32	6	105	0	0	3	13	0	2	0	0	42	5	0
Candidatus_Phytoplasma_australiense	d__Bacteria|p__Tenericutes|c__Mollicutes|o__Acholeplasmatales|f__Acholeplasmataceae|g__Candidatus_Phytoplasma|s__Candidatus_Phytoplasma_australiense	4	0	1	2	0	1	0	0	0	9	0	0	0	0	2	0	4	0	0	0	0	0	0	0	0	6	2	0	12	0	0	0	3	0	1	0	0	2	1	0
Candidatus_Phytoplasma_mali	d__Bacteria|p__Tenericutes|c__Mollicutes|o__Acholeplasmatales|f__Acholeplasmataceae|g__Candidatus_Phytoplasma|s__Candidatus_Phytoplasma_mali	7	1	0	0	0	0	0	0	1	0	0	0	0	2	0	0	0	0	1	1	0	0	0	0	0	1	0	1	0	0	2	1	1	0	0	3	0	2	0	0
Candidatus_Phytoplasma_solani	d__Bacteria|p__Tenericutes|c__Mollicutes|o__Acholeplasmatales|f__Acholeplasmataceae|g__Candidatus_Phytoplasma|s__Candidatus_Phytoplasma_solani	0	0	0	0	0	0	2	0	0	0	0	0	0	0	0	0	0	0	1	0	0	0	0	1	0	0	0	11	11	0	0	0	0	0	1	0	0	0	0	0
Onion_yellows_phytoplasma	d__Bacteria|p__Tenericutes|c__Mollicutes|o__Acholeplasmatales|f__Acholeplasmataceae|g__Candidatus_Phytoplasma|s__Onion_yellows_phytoplasma	0	0	0	0	0	0	0	0	0	1	0	0	0	0	0	0	0	0	0	0	0	0	0	0	0	0	0	0	0	0	0	0	0	0	0	0	0	1	0	0
Mesoplasma_florum	d__Bacteria|p__Tenericutes|c__Mollicutes|o__Entomoplasmatales|f__Entomoplasmataceae|g__Mesoplasma|s__Mesoplasma_florum	2	2	0	3	0	0	1	0	0	2	0	0	1	2	0	1	1	0	0	2	1	0	1	4	0	2	0	3	9	2	2	3	0	0	0	1	2	7	2	2
Spiroplasma_apis	d__Bacteria|p__Tenericutes|c__Mollicutes|o__Entomoplasmatales|f__Spiroplasmataceae|g__Spiroplasma|s__Spiroplasma_apis	0	0	0	0	0	0	0	0	0	0	0	1	0	0	0	0	0	0	0	0	0	0	0	1	0	2	0	5	0	0	0	0	0	0	0	0	0	0	0	0
Spiroplasma_chrysopicola	d__Bacteria|p__Tenericutes|c__Mollicutes|o__Entomoplasmatales|f__Spiroplasmataceae|g__Spiroplasma|s__Spiroplasma_chrysopicola	1	0	0	0	0	0	0	0	0	0	0	0	0	0	0	0	2	0	0	0	0	0	4	0	0	0	0	1	0	1	2	0	1	0	0	2	0	0	0	1
Spiroplasma_diminutum	d__Bacteria|p__Tenericutes|c__Mollicutes|o__Entomoplasmatales|f__Spiroplasmataceae|g__Spiroplasma|s__Spiroplasma_diminutum	2	2	0	2	0	1	1	0	0	2	12	2	0	0	0	0	12	0	0	1	1	2	5	3	1	3	0	8	8	1	1	0	3	2	1	0	2	1	0	1
Spiroplasma_syrphidicola	d__Bacteria|p__Tenericutes|c__Mollicutes|o__Entomoplasmatales|f__Spiroplasmataceae|g__Spiroplasma|s__Spiroplasma_syrphidicola	0	0	0	0	1	0	0	0	0	0	0	0	0	0	0	0	0	0	0	0	1	0	0	0	0	0	0	0	0	0	0	0	0	0	0	0	0	0	0	2
Spiroplasma_taiwanense	d__Bacteria|p__Tenericutes|c__Mollicutes|o__Entomoplasmatales|f__Spiroplasmataceae|g__Spiroplasma|s__Spiroplasma_taiwanense	11	0	0	0	0	0	0	0	0	2	0	0	0	0	0	0	1	0	0	0	0	0	0	0	0	2	0	0	1	0	0	0	0	0	0	0	2	1	0	1
Candidatus_Mycoplasma_haemolamae	d__Bacteria|p__Tenericutes|c__Mollicutes|o__Mycoplasmatales|f__Mycoplasmataceae|g__Mycoplasma|s__Candidatus_Mycoplasma_haemolamae	0	0	0	0	0	0	0	0	0	0	0	0	0	0	0	0	0	0	0	0	0	0	0	0	0	0	0	0	4	0	0	0	0	0	0	0	0	0	0	0
Mycoplasma_agalactiae	d__Bacteria|p__Tenericutes|c__Mollicutes|o__Mycoplasmatales|f__Mycoplasmataceae|g__Mycoplasma|s__Mycoplasma_agalactiae	0	0	1	0	0	11	0	0	0	0	0	0	0	0	0	0	1	0	0	0	0	0	0	1	1	1	0	2	6	2	3	0	4	0	0	0	2	0	0	3
Mycoplasma_arthritidis	d__Bacteria|p__Tenericutes|c__Mollicutes|o__Mycoplasmatales|f__Mycoplasmataceae|g__Mycoplasma|s__Mycoplasma_arthritidis	8	0	0	2	0	0	1	0	0	1	1	0	0	0	0	0	1	0	0	2	0	1	0	0	0	1	0	0	3	0	0	1	1	1	1	1	1	1	0	1
Mycoplasma_bovis	d__Bacteria|p__Tenericutes|c__Mollicutes|o__Mycoplasmatales|f__Mycoplasmataceae|g__Mycoplasma|s__Mycoplasma_bovis	0	1	0	2	2	6	1	0	0	0	0	1	2	0	0	0	4	0	0	0	1	0	1	0	0	0	0	1	0	3	0	0	0	0	0	0	2	0	0	4
Mycoplasma_conjunctivae	d__Bacteria|p__Tenericutes|c__Mollicutes|o__Mycoplasmatales|f__Mycoplasmataceae|g__Mycoplasma|s__Mycoplasma_conjunctivae	0	0	0	0	0	0	0	0	0	0	0	0	0	0	0	0	0	0	0	0	0	0	0	0	0	0	0	0	0	0	1	0	0	0	1	1	0	3	0	0
Mycoplasma_crocodyli	d__Bacteria|p__Tenericutes|c__Mollicutes|o__Mycoplasmatales|f__Mycoplasmataceae|g__Mycoplasma|s__Mycoplasma_crocodyli	1	1	0	0	0	7	1	0	0	0	0	1	0	1	0	0	3	0	0	0	1	0	2	0	0	0	1	2	0	2	1	1	1	0	0	0	1	1	0	3
Mycoplasma_cynos	d__Bacteria|p__Tenericutes|c__Mollicutes|o__Mycoplasmatales|f__Mycoplasmataceae|g__Mycoplasma|s__Mycoplasma_cynos	6	0	0	0	0	0	0	0	0	3	0	0	0	0	0	0	0	0	0	0	0	0	0	0	0	0	0	1	0	0	0	0	0	0	0	0	0	0	0	0
Mycoplasma_fermentans	d__Bacteria|p__Tenericutes|c__Mollicutes|o__Mycoplasmatales|f__Mycoplasmataceae|g__Mycoplasma|s__Mycoplasma_fermentans	1	0	0	0	0	0	1	0	0	0	0	0	0	0	0	0	1	0	0	0	0	0	0	0	0	0	0	0	0	0	0	0	0	0	0	0	0	0	0	0
Mycoplasma_genitalium	d__Bacteria|p__Tenericutes|c__Mollicutes|o__Mycoplasmatales|f__Mycoplasmataceae|g__Mycoplasma|s__Mycoplasma_genitalium	0	0	0	0	0	0	0	0	0	1	0	0	1	0	0	0	0	0	0	0	3	0	0	0	0	1	0	1	0	0	0	0	0	0	0	1	0	0	0	0
Mycoplasma_haemocanis	d__Bacteria|p__Tenericutes|c__Mollicutes|o__Mycoplasmatales|f__Mycoplasmataceae|g__Mycoplasma|s__Mycoplasma_haemocanis	1	0	0	0	0	1	0	0	0	0	0	0	0	0	0	0	0	0	0	0	0	0	0	0	0	0	0	0	0	0	3	0	0	0	0	0	1	0	0	0
Mycoplasma_haemofelis	d__Bacteria|p__Tenericutes|c__Mollicutes|o__Mycoplasmatales|f__Mycoplasmataceae|g__Mycoplasma|s__Mycoplasma_haemofelis	0	0	0	0	0	0	0	0	0	0	0	0	0	0	0	0	0	0	0	0	0	0	0	0	0	0	0	0	1	0	0	0	0	0	0	0	3	0	0	0
Mycoplasma_hominis	d__Bacteria|p__Tenericutes|c__Mollicutes|o__Mycoplasmatales|f__Mycoplasmataceae|g__Mycoplasma|s__Mycoplasma_hominis	0	0	0	0	0	0	0	0	0	0	0	13	0	1	0	0	0	0	0	0	1	0	0	0	0	0	0	0	0	0	1	0	0	1	1	1	1	0	0	0
Mycoplasma_hyopneumoniae	d__Bacteria|p__Tenericutes|c__Mollicutes|o__Mycoplasmatales|f__Mycoplasmataceae|g__Mycoplasma|s__Mycoplasma_hyopneumoniae	0	0	0	0	0	0	0	0	0	0	0	0	0	0	0	0	0	0	0	0	0	0	0	0	0	0	0	1	1	2	0	0	0	0	0	0	0	0	0	0
Mycoplasma_hyorhinis	d__Bacteria|p__Tenericutes|c__Mollicutes|o__Mycoplasmatales|f__Mycoplasmataceae|g__Mycoplasma|s__Mycoplasma_hyorhinis	9	0	0	0	0	0	0	0	0	1	0	0	0	0	0	0	3	0	0	0	0	0	0	0	0	0	2	1	13	0	1	0	0	5	0	0	0	2	0	0
Mycoplasma_leachii	d__Bacteria|p__Tenericutes|c__Mollicutes|o__Mycoplasmatales|f__Mycoplasmataceae|g__Mycoplasma|s__Mycoplasma_leachii	0	0	0	0	0	0	0	0	0	0	0	0	0	0	0	0	0	0	0	0	0	0	0	0	0	0	0	1	0	0	0	0	0	0	0	0	0	0	0	0
Mycoplasma_mobile	d__Bacteria|p__Tenericutes|c__Mollicutes|o__Mycoplasmatales|f__Mycoplasmataceae|g__Mycoplasma|s__Mycoplasma_mobile	1	2	0	1	0	0	2	0	0	10	0	2	2	0	0	0	2	0	1	2	0	0	0	6	0	7	3	12	2	0	6	0	3	1	0	4	1	6	3	0
Mycoplasma_mycoides	d__Bacteria|p__Tenericutes|c__Mollicutes|o__Mycoplasmatales|f__Mycoplasmataceae|g__Mycoplasma|s__Mycoplasma_mycoides	4	1	2	0	0	1	0	0	0	0	0	0	1	2	0	0	3	0	1	0	0	0	0	6	0	3	1	0	0	2	1	1	0	0	1	0	1	3	0	0
Mycoplasma_ovis	d__Bacteria|p__Tenericutes|c__Mollicutes|o__Mycoplasmatales|f__Mycoplasmataceae|g__Mycoplasma|s__Mycoplasma_ovis	0	1	3	0	0	0	0	0	0	0	0	2	0	0	0	0	0	0	0	2	0	2	0	0	0	0	0	3	0	0	0	0	1	0	0	0	0	4	3	0
Mycoplasma_parvum	d__Bacteria|p__Tenericutes|c__Mollicutes|o__Mycoplasmatales|f__Mycoplasmataceae|g__Mycoplasma|s__Mycoplasma_parvum	0	0	0	0	0	0	0	0	0	1	0	0	0	0	0	1	0	0	0	0	1	0	0	0	0	0	0	2	0	0	0	0	0	0	0	0	0	0	0	0
Mycoplasma_penetrans	d__Bacteria|p__Tenericutes|c__Mollicutes|o__Mycoplasmatales|f__Mycoplasmataceae|g__Mycoplasma|s__Mycoplasma_penetrans	18	5	1	6	1	5	3	0	0	2	0	1	8	0	0	0	10	0	0	1	1	0	2	1	1	4	0	0	2	0	0	1	0	2	1	1	3	2	0	9
Mycoplasma_pulmonis	d__Bacteria|p__Tenericutes|c__Mollicutes|o__Mycoplasmatales|f__Mycoplasmataceae|g__Mycoplasma|s__Mycoplasma_pulmonis	2	0	1	1	0	1	0	0	0	0	18	1	0	0	0	1	1	0	0	0	0	0	1	0	0	0	0	0	0	1	0	0	0	0	1	1	1	0	1	0
Mycoplasma_putrefaciens	d__Bacteria|p__Tenericutes|c__Mollicutes|o__Mycoplasmatales|f__Mycoplasmataceae|g__Mycoplasma|s__Mycoplasma_putrefaciens	9	0	0	2	0	1	1	0	1	0	0	0	0	0	0	0	2	0	0	0	0	0	0	0	0	0	0	6	0	0	0	0	2	5	0	0	0	0	0	0
Mycoplasma_synoviae	d__Bacteria|p__Tenericutes|c__Mollicutes|o__Mycoplasmatales|f__Mycoplasmataceae|g__Mycoplasma|s__Mycoplasma_synoviae	6	3	1	6	8	2	10	1	1	11	0	4	0	0	3	0	4	2	1	3	0	1	1	1	6	3	13	3	3	0	1	1	1	6	2	1	2	4	12	2
Ureaplasma_parvum	d__Bacteria|p__Tenericutes|c__Mollicutes|o__Mycoplasmatales|f__Mycoplasmataceae|g__Ureaplasma|s__Ureaplasma_parvum	0	0	0	0	0	0	0	0	0	3	0	0	0	0	0	0	1	0	0	0	0	0	0	0	0	0	0	3	0	0	2	0	1	0	1	0	0	0	0	0
Ureaplasma_urealyticum	d__Bacteria|p__Tenericutes|c__Mollicutes|o__Mycoplasmatales|f__Mycoplasmataceae|g__Ureaplasma|s__Ureaplasma_urealyticum	0	0	0	0	0	0	0	0	0	0	0	0	0	0	0	1	0	0	0	0	1	1	0	0	0	1	0	0	0	0	0	0	0	0	0	0	0	1	0	2
Thermodesulfatator_indicus	d__Bacteria|p__Thermodesulfobacteria|c__Thermodesulfobacteria|o__Thermodesulfobacteriales|f__Thermodesulfobacteriaceae|g__Thermodesulfatator|s__Thermodesulfatator_indicus	0	2	2	0	0	0	0	0	6	0	0	0	0	0	0	0	0	0	2	0	0	2	2	0	0	0	0	0	1	5	0	0	0	0	1	1	17	1	0	0
Thermodesulfobacterium_geofontis	d__Bacteria|p__Thermodesulfobacteria|c__Thermodesulfobacteria|o__Thermodesulfobacteriales|f__Thermodesulfobacteriaceae|g__Thermodesulfobacterium|s__Thermodesulfobacterium_geofontis	10	0	0	2	0	0	0	1	0	2	0	1	0	1	0	2	0	0	0	0	0	0	0	0	0	0	0	0	0	0	0	0	1	0	1	0	0	1	0	1
Fervidobacterium_nodosum	d__Bacteria|p__Thermotogae|c__Thermotogae|o__Thermotogales|f__Thermotogaceae|g__Fervidobacterium|s__Fervidobacterium_nodosum	0	1	0	0	0	0	0	0	0	0	0	0	0	0	0	0	0	1	1	0	0	0	0	0	0	0	0	0	0	1	0	0	0	0	0	11	0	0	1	0
Fervidobacterium_pennivorans	d__Bacteria|p__Thermotogae|c__Thermotogae|o__Thermotogales|f__Thermotogaceae|g__Fervidobacterium|s__Fervidobacterium_pennivorans	1	2	0	0	0	1	4	0	0	0	0	0	0	0	0	0	1	0	1	0	1	0	1	2	0	11	0	1	0	0	5	8	0	0	1	8	1	1	0	2
Kosmotoga_olearia	d__Bacteria|p__Thermotogae|c__Thermotogae|o__Thermotogales|f__Thermotogaceae|g__Kosmotoga|s__Kosmotoga_olearia	0	0	0	0	0	0	0	1	0	6	0	0	0	0	0	0	0	0	0	0	0	0	0	0	0	5	1	0	0	0	0	2	0	0	1	1	0	1	0	1
Marinitoga_piezophila	d__Bacteria|p__Thermotogae|c__Thermotogae|o__Thermotogales|f__Thermotogaceae|g__Marinitoga|s__Marinitoga_piezophila	17	6	0	9	6	5	0	0	5	29	15	7	0	1	0	4	3	3	0	1	1	2	0	1	1	1	2	6	1	0	0	1	2	2	0	0	5	5	11	2
Mesotoga_prima	d__Bacteria|p__Thermotogae|c__Thermotogae|o__Thermotogales|f__Thermotogaceae|g__Mesotoga|s__Mesotoga_prima	2	0	0	0	0	0	0	0	0	0	0	0	0	0	1	0	0	0	0	2	0	0	0	0	0	1	0	1	0	2	0	0	0	0	0	0	4	3	0	5
Petrotoga_mobilis	d__Bacteria|p__Thermotogae|c__Thermotogae|o__Thermotogales|f__Thermotogaceae|g__Petrotoga|s__Petrotoga_mobilis	0	0	0	0	0	0	0	0	0	0	0	0	0	8	0	0	0	0	0	0	10	0	1	18	1	4	0	0	0	0	24	0	0	0	21	24	1	0	0	0
Thermosipho_africanus	d__Bacteria|p__Thermotogae|c__Thermotogae|o__Thermotogales|f__Thermotogaceae|g__Thermosipho|s__Thermosipho_africanus	2	0	0	0	0	3	1	0	0	3	3	1	0	0	0	0	17	0	0	0	4	8	0	0	0	1	0	2	8	2	1	0	0	1	4	1	0	0	12	0
Thermosipho_melanesiensis	d__Bacteria|p__Thermotogae|c__Thermotogae|o__Thermotogales|f__Thermotogaceae|g__Thermosipho|s__Thermosipho_melanesiensis	1	0	0	0	0	0	2	13	22	1	0	0	0	0	0	7	0	0	0	3	3	0	0	5	0	0	1	0	0	0	1	0	0	0	0	0	11	0	1	0
Thermotoga_lettingae	d__Bacteria|p__Thermotogae|c__Thermotogae|o__Thermotogales|f__Thermotogaceae|g__Thermotoga|s__Thermotoga_lettingae	0	0	1	0	0	0	1	0	0	0	0	0	1	2	0	0	0	0	0	0	0	1	0	0	0	2	1	1	0	1	0	0	0	0	0	0	0	1	0	0
Thermotoga_neapolitana	d__Bacteria|p__Thermotogae|c__Thermotogae|o__Thermotogales|f__Thermotogaceae|g__Thermotoga|s__Thermotoga_neapolitana	0	1	0	0	0	4	0	0	0	2	3	0	1	0	0	0	1	0	0	0	0	0	0	0	0	0	0	2	0	2	2	0	0	0	0	1	0	2	0	0
Opitutus_terrae	d__Bacteria|p__Verrucomicrobia|c__Opitutae|f__Opitutaceae|g__Opitutus|s__Opitutus_terrae	12	1	1	5	1	2	14	1	4	19	1	56	23	1	14	3	18	11	10	13	2	8	1	7	5	9	6	8	36	3	12	14	13	11	14	13	1	19	4	2
Coraliomargarita_akajimensis	d__Bacteria|p__Verrucomicrobia|c__Opitutae|o__Puniceicoccales|f__Puniceicoccaceae|g__Coraliomargarita|s__Coraliomargarita_akajimensis	2	3	1	2	0	0	0	8	0	1	0	0	1	0	0	2	2	14	5	2	0	4	0	35	2	1	0	3	9	1	0	17	2	0	0	8	2	8	0	0
Akkermansia_muciniphila	d__Bacteria|p__Verrucomicrobia|c__Verrucomicrobiae|o__Verrucomicrobiales|f__Verrucomicrobiaceae|g__Akkermansia|s__Akkermansia_muciniphila	34	381	6	32	7676	33	1329	45	37	19623	13	46	85	15	14	27	3868	29	27	22	4	28	24	38	5193	1153	62	36	111667	13	10	51	55	30	100	22	52	19	23	11
Methylacidiphilum_infernorum	d__Bacteria|p__Verrucomicrobia|o__Methylacidiphilales|f__Methylacidiphilaceae|g__Methylacidiphilum|s__Methylacidiphilum_infernorum	0	0	0	0	0	0	0	0	0	0	0	0	0	0	0	0	0	0	0	0	0	0	0	0	0	0	0	0	0	0	0	0	0	0	0	0	0	1	0	0
Halyomorpha_halys_symbiont	d__Bacteria|s__Halyomorpha_halys_symbiont	0	0	0	0	0	1	0	0	0	0	0	0	0	1	1	4	1	0	0	9	0	0	0	0	0	0	1	1	9	0	0	2	0	0	0	0	0	0	0	0
candidate_division_SR1_bacterium_RAAC1_SR1_1	d__Bacteria|s__candidate_division_SR1_bacterium_RAAC1_SR1_1	8	5	0	0	0	11	16	0	1	2	2	0	0	1	1	5	12	0	0	0	0	0	6	0	0	2	0	9	1	0	0	0	1	2	1	1	0	0	0	0
candidate_division_WWE3_bacterium_RAAC2_WWE3_1	d__Bacteria|s__candidate_division_WWE3_bacterium_RAAC2_WWE3_1	0	0	0	0	0	0	0	0	0	0	0	0	1	0	0	0	0	0	0	0	0	0	0	0	0	0	0	0	0	0	0	0	0	0	0	0	0	1	0	0
Cucumber_mosaic_virus	d__Viruses|f__Bromoviridae|g__Cucumovirus|s__Cucumber_mosaic_virus	0	0	0	0	0	0	0	0	0	0	0	0	0	0	0	0	0	0	0	0	1	0	0	1	0	0	0	0	0	0	0	0	0	0	0	0	0	0	0	0
Enterobacteria_phage_I2-2	d__Viruses|f__Inoviridae|g__Inovirus|s__Enterobacteria_phage_I2-2	0	0	0	0	0	0	0	0	1	0	0	0	0	0	0	0	0	0	0	0	0	0	0	0	0	0	0	0	0	0	0	0	0	0	0	0	0	0	0	0
Enterobacteria_phage_If1	d__Viruses|f__Inoviridae|g__Inovirus|s__Enterobacteria_phage_If1	0	0	0	0	0	0	0	0	0	0	7	0	0	0	0	0	0	0	0	0	0	0	0	0	0	0	0	0	0	0	0	0	0	0	0	0	0	0	0	0
Anopheles_minimus_irodovirus	d__Viruses|f__Iridoviridae|s__Anopheles_minimus_irodovirus	0	0	0	0	0	0	0	0	0	0	0	0	0	0	0	0	0	0	0	0	0	0	0	0	0	0	0	0	0	0	1	0	0	0	0	0	0	0	0	0
Enterobacteria_phage_ID18_sensu_lato	d__Viruses|f__Microviridae|g__Microvirus|s__Enterobacteria_phage_ID18_sensu_lato	0	0	0	0	0	0	0	0	0	0	0	0	0	0	0	0	0	0	0	0	0	0	0	0	0	0	1	0	0	0	0	0	0	0	0	0	0	0	0	0
Cafeteria_roenbergensis_virus	d__Viruses|f__Mimiviridae|g__Cafeteriavirus|s__Cafeteria_roenbergensis_virus	0	0	0	0	0	0	0	0	0	0	0	0	0	0	0	0	0	0	0	0	0	0	0	3	1	0	0	0	0	0	0	0	0	0	0	0	0	0	0	0
Acanthamoeba_polyphaga_mimivirus	d__Viruses|f__Mimiviridae|g__Mimivirus|s__Acanthamoeba_polyphaga_mimivirus	0	0	0	0	0	0	0	0	0	0	0	0	0	0	0	0	0	0	0	0	0	0	0	0	0	0	0	2	0	0	0	0	0	0	0	0	0	0	0	0
Megavirus_chiliensis	d__Viruses|f__Mimiviridae|s__Megavirus_chiliensis	0	0	0	0	0	0	0	1	0	0	0	0	0	0	0	0	0	0	0	0	0	0	0	0	0	0	0	0	0	0	0	0	0	0	0	0	0	0	0	0
Moumouvirus	d__Viruses|f__Mimiviridae|s__Moumouvirus	2	0	0	0	0	0	0	0	0	2	0	0	0	0	0	0	4	0	0	0	0	0	0	0	0	1	0	1	14	0	0	0	1	1	0	0	0	0	0	0
Carnivore_protoparvovirus_1	d__Viruses|f__Parvoviridae|g__Protoparvovirus|s__Carnivore_protoparvovirus_1	0	0	0	0	0	0	0	0	0	0	0	0	0	0	0	0	0	0	0	0	1	0	0	1	0	0	0	0	0	0	0	0	0	0	0	0	0	0	0	0
Acanthocystis_turfacea_Chlorella_virus_1	d__Viruses|f__Phycodnaviridae|g__Chlorovirus|s__Acanthocystis_turfacea_Chlorella_virus_1	0	0	0	0	0	0	0	0	0	0	0	0	54	0	0	0	0	0	0	0	0	0	0	0	0	0	0	0	0	0	0	0	0	0	0	0	0	0	0	0
Emiliania_huxleyi_virus_86	d__Viruses|f__Phycodnaviridae|g__Coccolithovirus|s__Emiliania_huxleyi_virus_86	0	0	0	0	0	0	0	0	0	0	0	0	0	0	0	0	0	0	0	0	0	0	0	0	0	0	0	0	0	0	1	0	0	0	13	0	0	0	0	0
Aureococcus_anophagefferens_virus	d__Viruses|f__Phycodnaviridae|s__Aureococcus_anophagefferens_virus	0	0	0	0	0	0	0	0	0	0	0	0	0	0	0	0	0	0	0	0	0	0	1	0	0	0	0	0	0	0	0	0	0	0	0	0	0	0	0	0
Porcine_type-C_oncovirus	d__Viruses|f__Retroviridae|g__Gammaretrovirus|s__Porcine_type-C_oncovirus	0	0	0	0	0	0	0	0	0	0	0	0	0	0	0	1	0	0	0	0	0	0	0	0	0	0	0	0	0	0	0	0	1	0	0	0	0	0	0	0
Melon_necrotic_spot_virus	d__Viruses|f__Tombusviridae|g__Carmovirus|s__Melon_necrotic_spot_virus	0	0	0	0	0	0	0	0	0	0	0	0	0	0	0	0	0	0	0	0	0	0	1	0	0	0	0	0	0	0	0	0	0	0	0	0	0	0	0	0
Cucumber_green_mottle_mosaic_virus	d__Viruses|f__Virgaviridae|g__Tobamovirus|s__Cucumber_green_mottle_mosaic_virus	0	0	0	0	0	0	0	0	0	0	0	0	0	0	0	0	0	0	0	0	6	0	1	2	4	0	12	0	0	0	0	0	0	0	0	0	0	5	6	6
Paprika_mild_mottle_virus	d__Viruses|f__Virgaviridae|g__Tobamovirus|s__Paprika_mild_mottle_virus	0	0	0	0	0	0	0	0	0	0	0	0	0	0	0	0	0	0	0	0	0	0	0	1	1	0	0	0	0	0	0	0	0	0	0	0	0	1	0	0
Pepper_mild_mottle_virus	d__Viruses|f__Virgaviridae|g__Tobamovirus|s__Pepper_mild_mottle_virus	0	0	0	0	0	0	0	0	0	0	0	0	0	0	0	0	0	0	0	0	12	0	4	0	9	0	7	0	0	0	0	0	0	0	0	0	0	5	12	5
Tobacco_mild_green_mosaic_virus	d__Viruses|f__Virgaviridae|g__Tobamovirus|s__Tobacco_mild_green_mosaic_virus	0	0	0	0	0	0	0	0	0	0	0	0	0	0	0	0	0	0	0	0	6	0	7	3	5	0	4	0	0	0	0	0	0	0	0	0	0	9	5	3
Tobacco_mosaic_virus	d__Viruses|f__Virgaviridae|g__Tobamovirus|s__Tobacco_mosaic_virus	0	0	0	0	0	0	0	0	0	0	0	0	0	0	0	0	0	0	0	0	2	0	0	0	0	0	1	0	0	0	0	0	0	0	0	0	0	0	0	0
Tomato_mosaic_virus	d__Viruses|f__Virgaviridae|g__Tobamovirus|s__Tomato_mosaic_virus	0	0	0	0	0	0	0	0	0	0	0	0	0	0	0	0	0	0	0	0	0	0	1	0	0	0	0	0	0	0	0	0	0	0	0	0	0	1	0	0
Escherichia_phage_wV8	d__Viruses|o__Caudovirales|f__Myoviridae|g__Felixounalikevirus|s__Escherichia_phage_wV8	0	0	0	0	0	0	0	0	0	0	0	0	0	0	0	0	0	0	0	0	0	0	0	0	0	0	1	0	0	0	0	0	0	0	0	0	0	0	0	0
Escherichia_phage_D108	d__Viruses|o__Caudovirales|f__Myoviridae|g__Mulikevirus|s__Escherichia_phage_D108	0	0	0	0	1	0	0	0	0	1	0	0	0	0	0	0	0	0	0	20	0	0	0	1	0	1	4	0	0	0	0	0	0	2	0	0	0	0	0	0
Enterobacteria_phage_P2	d__Viruses|o__Caudovirales|f__Myoviridae|g__P2likevirus|s__Enterobacteria_phage_P2	1	0	0	39	0	1	0	4	0	0	0	0	0	192	0	2	1	5	5	17	0	0	0	24	0	0	9	0	0	2	0	1	0	2	6	0	1	0	0	1
Enterobacteria_phage_P4	d__Viruses|o__Caudovirales|f__Myoviridae|g__P2likevirus|s__Enterobacteria_phage_P4	0	0	1	0	0	0	0	0	0	0	0	0	1	123	0	0	0	0	0	0	0	0	0	0	0	0	0	0	0	0	0	0	0	0	0	0	0	0	0	0
Enterobacteria_phage_PsP3	d__Viruses|o__Caudovirales|f__Myoviridae|g__P2likevirus|s__Enterobacteria_phage_PsP3	0	0	0	0	0	0	0	0	0	0	0	0	0	0	0	1	0	0	0	0	0	0	0	1	0	0	0	0	0	0	0	0	0	0	0	0	0	0	0	0
Enterobacteria_phage_fiAA91-ss	d__Viruses|o__Caudovirales|f__Myoviridae|g__P2likevirus|s__Enterobacteria_phage_fiAA91-ss	0	0	0	57	0	0	0	0	0	0	0	0	0	0	0	0	2	1	0	7	0	0	0	1	0	0	4	0	1	1	0	2	0	4	7	0	0	0	0	0
Ralstonia_phage_RSA1	d__Viruses|o__Caudovirales|f__Myoviridae|g__P2likevirus|s__Ralstonia_phage_RSA1	0	0	0	0	0	0	0	0	0	0	0	0	0	0	0	0	0	0	0	0	1	0	0	0	0	0	0	0	0	0	0	0	0	0	0	0	0	0	0	0
Yersinia_phage_L-413C	d__Viruses|o__Caudovirales|f__Myoviridae|g__P2likevirus|s__Yersinia_phage_L-413C	0	0	0	33	0	1	0	1	0	0	0	0	0	90	0	0	2	0	1	22	0	0	0	2	0	0	2	0	0	0	0	0	0	3	14	0	2	0	0	2
Clostridium_phage_phiCD119	d__Viruses|o__Caudovirales|f__Myoviridae|g__PhiCD119likevirus|s__Clostridium_phage_phiCD119	1	1	0	0	0	0	0	0	0	0	0	0	0	0	0	0	0	0	0	0	0	0	0	0	0	0	0	0	0	0	0	0	0	0	0	0	0	0	0	1
Enterobacteria_phage_P1	d__Viruses|o__Caudovirales|f__Myoviridae|g__Punalikevirus|s__Enterobacteria_phage_P1	0	2	8	0	11	8	1	35	1	2	246	10	0	0	1959	9	0	71	3	0	0	2	0	3	0	10	11	1	0	0	0	7	2	0	0	10	0	0	0	0
Acinetobacter_phage_ZZ1	d__Viruses|o__Caudovirales|f__Myoviridae|g__T4likevirus|s__Acinetobacter_phage_ZZ1	0	0	0	6	0	0	0	0	0	25	0	0	0	0	22	0	0	0	0	0	0	18	0	10	0	0	0	3	0	19	0	0	0	0	0	0	0	1	20	0
Aeromonas_phage_phiAS5	d__Viruses|o__Caudovirales|f__Myoviridae|g__T4likevirus|s__Aeromonas_phage_phiAS5	0	0	0	0	0	0	0	0	0	0	0	0	0	0	0	0	0	0	0	0	0	0	0	0	13	0	0	0	0	0	0	0	0	2	1	0	1	0	0	0
Cronobacter_phage_vB_CsaM_GAP161	d__Viruses|o__Caudovirales|f__Myoviridae|g__T4likevirus|s__Cronobacter_phage_vB_CsaM_GAP161	0	0	0	0	0	0	0	0	0	0	0	0	0	0	0	0	0	0	0	0	0	0	1	0	0	0	0	0	1	0	0	0	0	0	0	37	0	0	0	0
Escherichia_phage_ECML-134	d__Viruses|o__Caudovirales|f__Myoviridae|g__T4likevirus|s__Escherichia_phage_ECML-134	0	0	0	0	0	0	0	0	0	0	0	0	0	1	0	0	0	0	0	0	0	0	0	0	0	0	0	0	0	0	0	0	0	0	0	0	0	0	0	0
Escherichia_phage_vB_EcoM_JS09	d__Viruses|o__Caudovirales|f__Myoviridae|g__T4likevirus|s__Escherichia_phage_vB_EcoM_JS09	0	0	0	0	0	0	0	0	0	0	0	0	0	1	0	0	0	0	0	0	0	0	0	0	0	0	0	0	0	0	0	0	0	0	0	0	0	0	0	0
Klebsiella_phage_KP15	d__Viruses|o__Caudovirales|f__Myoviridae|g__T4likevirus|s__Klebsiella_phage_KP15	0	0	0	0	0	0	0	0	0	0	0	0	0	0	0	6	0	0	0	0	0	0	0	0	0	0	0	0	0	0	0	0	0	0	0	0	0	0	0	0
Klebsiella_phage_KP27	d__Viruses|o__Caudovirales|f__Myoviridae|g__T4likevirus|s__Klebsiella_phage_KP27	0	0	0	0	0	0	0	0	0	0	0	0	0	0	0	6	0	0	0	0	0	0	0	0	0	0	0	0	0	0	0	0	0	0	0	0	0	0	0	0
Shigella_phage_SP18	d__Viruses|o__Caudovirales|f__Myoviridae|g__T4likevirus|s__Shigella_phage_SP18	0	0	0	0	0	0	0	0	0	0	0	0	0	0	0	0	0	0	0	0	0	0	2	0	0	0	1	0	0	0	0	0	0	0	0	0	0	0	0	0
Aeromonas_phage_vB_AsaM-56	d__Viruses|o__Caudovirales|f__Myoviridae|s__Aeromonas_phage_vB_AsaM-56	0	0	0	0	0	0	0	0	0	0	0	0	0	0	0	0	0	0	0	0	0	0	0	2	0	0	1	0	0	0	0	0	0	0	0	0	0	0	0	1
Bacillus_phage_phiAGATE	d__Viruses|o__Caudovirales|f__Myoviridae|s__Bacillus_phage_phiAGATE	0	0	0	0	0	0	0	0	0	0	0	0	0	0	0	0	0	0	0	0	0	0	0	0	0	0	0	0	1	0	0	0	0	0	0	0	0	0	0	0
Clostridium_phage_c-st	d__Viruses|o__Caudovirales|f__Myoviridae|s__Clostridium_phage_c-st	0	1	0	2	0	5	0	0	0	0	0	0	0	0	0	0	0	0	0	0	0	0	0	1	0	0	0	0	0	1	0	0	0	0	0	0	3	1	0	2
Clostridium_phage_phiMMP04	d__Viruses|o__Caudovirales|f__Myoviridae|s__Clostridium_phage_phiMMP04	0	0	0	0	0	0	0	0	0	0	0	0	0	0	0	0	0	0	0	0	0	0	0	0	0	0	0	0	0	1	0	0	0	0	0	0	0	1	1	0
Cronobacter_phage_CR3	d__Viruses|o__Caudovirales|f__Myoviridae|s__Cronobacter_phage_CR3	0	0	0	0	0	0	0	0	0	0	0	0	0	0	0	0	0	0	0	0	0	0	0	0	0	0	0	0	0	0	0	0	0	0	0	1	0	0	0	0
Cronobacter_phage_CR9	d__Viruses|o__Caudovirales|f__Myoviridae|s__Cronobacter_phage_CR9	0	0	0	0	0	0	0	0	0	0	0	0	0	0	0	0	0	0	0	0	0	2	0	0	0	0	0	0	0	0	0	0	0	0	0	0	0	0	0	0
Cronobacter_phage_ENT47670	d__Viruses|o__Caudovirales|f__Myoviridae|s__Cronobacter_phage_ENT47670	0	0	0	0	0	0	0	0	0	0	0	0	0	0	0	0	0	0	0	0	138	0	0	0	0	0	0	0	0	0	0	0	0	0	2	0	0	0	0	0
Edwardsiella_phage_MSW-3	d__Viruses|o__Caudovirales|f__Myoviridae|s__Edwardsiella_phage_MSW-3	0	0	0	0	0	0	0	0	0	0	0	0	1	0	0	0	0	0	0	0	0	0	0	0	0	0	0	0	0	0	0	0	0	0	0	0	0	0	0	0
Edwardsiella_phage_PEi2	d__Viruses|o__Caudovirales|f__Myoviridae|s__Edwardsiella_phage_PEi2	0	0	0	0	0	0	0	0	0	0	0	0	1	0	0	0	0	0	0	0	0	0	0	0	0	0	0	0	0	0	0	0	0	0	0	0	0	0	0	0
Enterobacteria_phage_SfV	d__Viruses|o__Caudovirales|f__Myoviridae|s__Enterobacteria_phage_SfV	1	0	0	0	0	2	0	0	0	0	1	1	0	0	0	1	0	0	0	5	0	1	0	3	0	1	1	0	0	0	0	0	0	0	7	2	0	0	3	0
Enterobacteria_phage_phi92	d__Viruses|o__Caudovirales|f__Myoviridae|s__Enterobacteria_phage_phi92	0	0	0	0	0	0	0	0	0	0	0	0	0	0	0	0	0	0	0	0	0	0	0	0	0	0	0	0	0	0	0	1	0	151	0	0	0	0	0	0
Enterobacteria_phage_phiP27	d__Viruses|o__Caudovirales|f__Myoviridae|s__Enterobacteria_phage_phiP27	0	0	1	0	0	0	0	0	0	14	0	0	0	0	0	0	0	0	0	6	0	0	0	0	0	0	0	0	0	0	0	0	0	0	0	5	0	0	0	0
Enterobacteria_phage_vB_EcoM-FV3	d__Viruses|o__Caudovirales|f__Myoviridae|s__Enterobacteria_phage_vB_EcoM-FV3	0	0	1	0	0	1	0	0	0	0	0	0	0	0	0	0	0	0	0	0	0	0	0	0	0	0	0	0	0	0	0	0	0	9	0	0	0	0	0	0
Escherichia_phage_121Q	d__Viruses|o__Caudovirales|f__Myoviridae|s__Escherichia_phage_121Q	0	0	0	0	0	0	0	0	0	0	0	0	0	0	6	0	0	0	0	0	0	0	0	0	0	0	0	0	0	0	0	0	0	0	0	0	0	0	0	0
Escherichia_phage_2_JES-2013	d__Viruses|o__Caudovirales|f__Myoviridae|s__Escherichia_phage_2_JES-2013	0	0	0	0	0	0	0	0	0	0	0	0	0	0	0	0	0	0	0	0	0	0	0	0	0	0	0	0	0	0	0	0	0	6	0	0	0	0	0	0
Escherichia_phage_ep3	d__Viruses|o__Caudovirales|f__Myoviridae|s__Escherichia_phage_ep3	0	0	0	0	0	0	0	0	0	0	0	0	0	0	0	0	0	0	0	0	0	0	0	0	0	0	0	0	0	0	0	0	0	0	753	0	1	0	0	0
Escherichia_phage_phAPEC8	d__Viruses|o__Caudovirales|f__Myoviridae|s__Escherichia_phage_phAPEC8	0	0	0	0	0	1	0	0	0	0	0	0	0	0	0	0	0	0	0	0	1	0	0	0	0	0	0	2	2	1	3	2	4	9450	3	0	1	0	0	2
Haemophilus_phage_Aaphi23	d__Viruses|o__Caudovirales|f__Myoviridae|s__Haemophilus_phage_Aaphi23	0	0	0	0	0	0	0	0	0	0	0	0	0	0	0	0	2	0	0	0	0	0	0	0	0	0	0	0	0	0	0	0	0	0	0	0	0	0	0	0
Iodobacteriophage_phiPLPE	d__Viruses|o__Caudovirales|f__Myoviridae|s__Iodobacteriophage_phiPLPE	0	0	0	0	0	0	0	0	0	1	0	0	0	0	0	0	0	0	0	0	0	0	0	0	0	0	0	0	0	0	0	0	0	0	1	0	0	0	0	0
Klebsiella_phage_JD001	d__Viruses|o__Caudovirales|f__Myoviridae|s__Klebsiella_phage_JD001	0	0	0	0	0	0	0	0	0	0	0	0	0	0	0	1	0	0	0	0	0	0	1	1	0	0	0	0	0	0	0	0	0	0	0	0	0	0	0	280
Lactobacillus_phage_KC5a	d__Viruses|o__Caudovirales|f__Myoviridae|s__Lactobacillus_phage_KC5a	0	0	0	0	0	0	0	0	0	0	0	0	0	0	0	0	0	0	0	0	0	0	0	0	0	13	0	0	0	0	0	0	0	0	0	2	0	1	0	0
Lactobacillus_phage_phiAQ113	d__Viruses|o__Caudovirales|f__Myoviridae|s__Lactobacillus_phage_phiAQ113	0	0	0	0	0	0	0	0	0	0	0	0	0	0	0	0	0	0	0	0	0	0	0	0	0	0	0	0	0	0	0	0	0	0	0	1	0	0	0	0
Pseudomonas_phage_OBP	d__Viruses|o__Caudovirales|f__Myoviridae|s__Pseudomonas_phage_OBP	0	0	0	0	0	0	0	0	0	0	0	0	0	0	6	0	0	0	0	0	0	0	0	0	0	0	0	0	0	0	0	0	0	0	0	0	0	0	0	0
Salmonella_phage_FSL_SP-004	d__Viruses|o__Caudovirales|f__Myoviridae|s__Salmonella_phage_FSL_SP-004	0	0	0	0	1	0	0	0	0	0	0	0	0	0	0	1	0	0	0	0	0	0	0	0	0	0	0	0	0	0	0	1	0	0	0	0	0	0	0	0
Salmonella_phage_RE-2010	d__Viruses|o__Caudovirales|f__Myoviridae|s__Salmonella_phage_RE-2010	0	0	0	0	0	0	0	0	0	0	0	0	0	10	0	0	0	0	0	1	0	0	0	0	0	0	0	0	0	0	0	0	0	0	0	0	0	0	0	0
Shigella_phage_SfII	d__Viruses|o__Caudovirales|f__Myoviridae|s__Shigella_phage_SfII	1	0	0	0	0	1	0	0	0	0	1	0	0	204	0	0	0	0	0	1	0	0	0	0	0	1	1	0	0	0	0	1	0	0	3	0	2	0	0	0
Shigella_phage_SfIV	d__Viruses|o__Caudovirales|f__Myoviridae|s__Shigella_phage_SfIV	2	0	0	0	1	0	0	0	0	0	1	0	0	0	0	1	0	0	0	23	0	2	0	2	0	0	0	1	0	1	0	0	0	0	12	1	0	0	0	0
Streptococcus_phage_EJ-1	d__Viruses|o__Caudovirales|f__Myoviridae|s__Streptococcus_phage_EJ-1	0	0	0	0	0	1	0	0	0	0	1	0	1	0	0	0	0	0	0	0	0	0	0	0	0	0	0	0	0	0	0	0	0	0	0	0	3	0	0	0
Vibrio_phage_vB_VpaM_MAR	d__Viruses|o__Caudovirales|f__Myoviridae|s__Vibrio_phage_vB_VpaM_MAR	0	0	0	0	0	0	0	0	0	0	0	0	0	0	0	2	0	0	0	0	0	0	0	0	0	0	0	0	0	0	0	0	0	0	0	0	0	0	0	0
Yersinia_phage_phiR1-37	d__Viruses|o__Caudovirales|f__Myoviridae|s__Yersinia_phage_phiR1-37	0	0	0	0	0	0	0	0	0	0	0	0	0	0	0	0	0	0	0	0	0	0	0	0	0	0	0	0	0	1	0	0	0	0	0	0	0	0	0	0
Staphylococcus_phage_66	d__Viruses|o__Caudovirales|f__Podoviridae|g__Ahjdlikevirus|s__Staphylococcus_phage_66	0	0	0	0	0	0	0	0	0	0	0	0	0	0	0	0	0	0	0	0	1	0	0	0	0	0	2	0	0	1	0	0	0	0	0	0	0	0	0	0
Staphylococcus_phage_GRCS	d__Viruses|o__Caudovirales|f__Podoviridae|g__Ahjdlikevirus|s__Staphylococcus_phage_GRCS	0	0	0	0	0	0	0	0	0	0	0	0	0	0	0	0	0	0	0	0	2	0	0	0	0	0	20	0	0	1	0	0	0	0	0	0	0	0	0	0
Staphylococcus_phage_SAP-2	d__Viruses|o__Caudovirales|f__Podoviridae|g__Ahjdlikevirus|s__Staphylococcus_phage_SAP-2	0	0	0	0	0	0	0	0	0	0	0	0	0	0	0	0	0	0	0	0	3	0	0	0	0	0	37	0	0	1	0	0	0	0	0	0	0	0	0	0
Escherichia_phage_TL-2011b	d__Viruses|o__Caudovirales|f__Podoviridae|g__Epsilon15likevirus|s__Escherichia_phage_TL-2011b	0	1	1	68	0	2	0	0	0	0	0	0	0	0	0	0	0	0	0	1	0	0	0	0	0	0	0	0	0	0	0	0	0	0	0	0	0	0	0	1
Escherichia_phage_phiV10	d__Viruses|o__Caudovirales|f__Podoviridae|g__Epsilon15likevirus|s__Escherichia_phage_phiV10	0	0	0	153	0	1	0	0	0	1	1	1	1	0	0	0	0	0	0	0	0	0	0	0	0	0	0	0	0	0	0	0	0	1	0	0	0	0	0	0
Salmonella_phage_epsilon15	d__Viruses|o__Caudovirales|f__Podoviridae|g__Epsilon15likevirus|s__Salmonella_phage_epsilon15	0	0	0	17	0	0	0	0	2	0	0	0	0	0	0	0	0	0	0	0	0	1	0	1	0	1	0	0	0	0	0	0	0	0	2	0	0	0	0	0
Salmonella_phage_FSL_SP-058	d__Viruses|o__Caudovirales|f__Podoviridae|g__N4likevirus|s__Salmonella_phage_FSL_SP-058	0	0	0	0	0	15	0	0	0	0	0	0	0	0	0	0	0	0	0	0	0	0	0	0	0	0	2	0	0	0	0	0	0	6	0	0	0	0	0	0
Salmonella_phage_FSL_SP-076	d__Viruses|o__Caudovirales|f__Podoviridae|g__N4likevirus|s__Salmonella_phage_FSL_SP-076	0	0	0	0	0	15	0	0	0	0	0	0	0	0	0	0	0	0	0	0	0	0	0	0	0	0	1	0	0	0	0	0	0	0	0	0	0	0	0	0
Vibrio_phage_JA-1	d__Viruses|o__Caudovirales|f__Podoviridae|g__N4likevirus|s__Vibrio_phage_JA-1	0	0	0	0	0	0	0	0	0	0	0	0	13	0	0	0	0	0	0	0	0	0	0	0	0	0	0	0	0	0	0	0	0	0	0	0	0	0	0	0
Enterobacteria_phage_P22	d__Viruses|o__Caudovirales|f__Podoviridae|g__P22likevirus|s__Enterobacteria_phage_P22	0	0	0	1	0	0	0	0	0	0	0	1	0	0	0	0	0	0	0	0	0	0	0	0	0	0	1	0	0	0	0	0	0	0	0	0	0	0	0	0
Salmonella_phage_HK620	d__Viruses|o__Caudovirales|f__Podoviridae|g__P22likevirus|s__Salmonella_phage_HK620	0	0	0	0	0	0	0	0	1	2	0	0	0	0	0	0	0	0	0	0	0	0	0	0	0	0	0	0	0	0	0	0	0	0	2	0	0	0	0	0
Salmonella_phage_ST64T	d__Viruses|o__Caudovirales|f__Podoviridae|g__P22likevirus|s__Salmonella_phage_ST64T	0	0	0	0	0	0	0	0	0	0	0	0	0	0	0	0	0	0	0	0	0	0	0	0	0	0	0	0	0	0	0	0	0	0	0	5	0	0	0	0
Salmonella_phage_epsilon34	d__Viruses|o__Caudovirales|f__Podoviridae|g__P22likevirus|s__Salmonella_phage_epsilon34	0	0	1	0	0	0	0	0	1	2	0	0	3	0	0	0	0	0	0	0	0	0	0	1	0	0	1	0	0	0	0	0	0	0	0	0	0	1	1	0
Salmonella_phage_g341c	d__Viruses|o__Caudovirales|f__Podoviridae|g__P22likevirus|s__Salmonella_phage_g341c	0	0	0	0	0	0	0	0	0	0	0	0	2	0	0	0	0	0	0	0	0	0	0	0	0	0	0	0	0	0	0	0	0	0	0	0	0	0	0	0
Salmonella_phage_vB_SemP_Emek	d__Viruses|o__Caudovirales|f__Podoviridae|g__P22likevirus|s__Salmonella_phage_vB_SemP_Emek	1	0	0	1	0	1	0	0	0	0	0	0	0	27	0	0	0	0	0	0	0	0	0	0	0	0	0	0	0	0	0	0	0	0	0	3	0	0	2	0
Shigella_phage_Sf6	d__Viruses|o__Caudovirales|f__Podoviridae|g__P22likevirus|s__Shigella_phage_Sf6	0	0	1	0	0	0	0	0	0	3	0	0	0	74	0	0	0	1	0	0	0	0	0	1	0	0	5	0	0	0	0	0	0	0	0	10	0	0	0	0
Lelliottia_phage_phD2B	d__Viruses|o__Caudovirales|f__Podoviridae|g__Sp6likevirus|s__Lelliottia_phage_phD2B	0	0	0	0	0	0	0	0	0	0	0	0	0	0	0	0	0	0	0	0	0	0	0	0	0	0	0	0	0	0	0	0	0	0	1	14	0	0	0	0
Enterobacteria_phage_K30	d__Viruses|o__Caudovirales|f__Podoviridae|g__T7likevirus|s__Enterobacteria_phage_K30	0	0	0	0	0	0	0	0	0	0	0	0	0	0	0	1	0	0	0	0	0	0	0	0	0	0	0	0	0	0	0	0	0	0	0	4	0	0	0	0
Klebsiella_phage_K11	d__Viruses|o__Caudovirales|f__Podoviridae|g__T7likevirus|s__Klebsiella_phage_K11	0	0	0	0	0	0	0	0	0	0	0	0	0	0	0	0	0	0	0	0	0	0	0	0	0	0	0	0	0	0	0	0	0	0	0	11	0	0	0	0
Klebsiella_phage_KP32	d__Viruses|o__Caudovirales|f__Podoviridae|g__T7likevirus|s__Klebsiella_phage_KP32	0	0	0	0	0	0	0	0	0	0	0	0	0	0	0	0	0	0	0	0	0	0	0	0	0	0	0	0	0	0	0	0	0	0	0	6	0	0	0	0
Enterobacteria_phage_933W_sensu_lato	d__Viruses|o__Caudovirales|f__Podoviridae|s__Enterobacteria_phage_933W_sensu_lato	0	0	0	0	0	0	0	0	0	1	0	0	0	0	0	0	0	0	0	0	0	0	0	0	0	0	0	0	0	0	0	0	0	0	0	0	0	0	0	0
Enterobacteria_phage_IME10	d__Viruses|o__Caudovirales|f__Podoviridae|s__Enterobacteria_phage_IME10	0	0	1	0	0	0	0	0	0	2	0	0	0	33	0	0	0	0	0	0	0	0	1	0	0	0	1	0	0	0	0	0	0	0	0	6	1	0	0	0
Klebsiella_phage_F19	d__Viruses|o__Caudovirales|f__Podoviridae|s__Klebsiella_phage_F19	0	0	0	0	0	0	0	0	0	0	0	0	0	0	0	0	0	0	0	0	0	4	1	0	0	1	31	0	0	0	0	0	0	0	0	0	0	0	0	0
Klebsiella_phage_KP34	d__Viruses|o__Caudovirales|f__Podoviridae|s__Klebsiella_phage_KP34	0	0	0	0	0	0	0	0	0	0	0	0	0	0	0	0	0	0	0	0	0	5	0	0	0	2	36	0	0	0	0	0	0	0	0	0	0	0	1	0
Salmonella_phage_SPN1S	d__Viruses|o__Caudovirales|f__Podoviridae|s__Salmonella_phage_SPN1S	0	0	1	2	0	0	0	0	0	0	0	0	0	0	0	1	0	0	0	0	0	0	0	0	0	0	0	0	1	0	0	0	0	0	0	0	0	0	0	0
Salmonella_phage_SPN9CC	d__Viruses|o__Caudovirales|f__Podoviridae|s__Salmonella_phage_SPN9CC	0	0	0	0	0	0	0	0	0	0	0	0	0	0	0	0	0	0	0	0	0	0	0	0	0	0	1	0	0	0	0	0	0	0	0	0	0	0	1	0
Staphylococcus_phage_S24-1	d__Viruses|o__Caudovirales|f__Podoviridae|s__Staphylococcus_phage_S24-1	0	0	0	0	0	0	0	0	0	0	0	0	0	0	0	0	0	0	0	0	4	0	0	0	0	0	34	0	0	1	0	0	0	0	0	0	0	0	0	0
Streptococcus_phage_Cp-1	d__Viruses|o__Caudovirales|f__Podoviridae|s__Streptococcus_phage_Cp-1	0	1	0	0	0	0	0	0	0	0	0	0	0	0	0	0	0	0	0	0	0	0	0	0	0	0	0	0	0	0	0	0	0	0	0	0	0	0	0	0
Enterobacteria_phage_BP-4795	d__Viruses|o__Caudovirales|f__Siphoviridae|g__Lambdalikevirus|s__Enterobacteria_phage_BP-4795	0	0	0	9	0	0	0	0	0	0	0	0	0	0	0	0	0	0	0	0	0	0	0	1	0	0	0	0	0	0	0	0	0	0	0	0	0	0	0	0
Enterobacteria_phage_HK022	d__Viruses|o__Caudovirales|f__Siphoviridae|g__Lambdalikevirus|s__Enterobacteria_phage_HK022	0	0	0	0	0	0	0	0	2	0	0	0	0	0	0	1	0	0	0	2	0	0	0	0	0	0	0	0	0	0	0	0	0	0	1	0	0	0	0	0
Enterobacteria_phage_HK140	d__Viruses|o__Caudovirales|f__Siphoviridae|g__Lambdalikevirus|s__Enterobacteria_phage_HK140	0	0	0	0	3	1	0	0	0	0	1	0	0	0	0	1	0	0	0	4	0	1	0	2	0	0	2	0	0	0	0	1	0	0	9	4	0	0	0	1
Enterobacteria_phage_HK225	d__Viruses|o__Caudovirales|f__Siphoviridae|g__Lambdalikevirus|s__Enterobacteria_phage_HK225	0	0	0	21	0	1	0	0	2	1	0	0	0	0	0	15	0	0	0	0	0	4	0	9	0	1	21	0	2	0	0	5	0	0	24	21	0	1	0	0
Enterobacteria_phage_HK446	d__Viruses|o__Caudovirales|f__Siphoviridae|g__Lambdalikevirus|s__Enterobacteria_phage_HK446	0	0	0	197	0	0	0	0	0	0	0	0	0	0	0	1	0	0	0	0	0	0	0	2	0	0	0	0	0	0	0	0	0	0	9	2	0	0	0	0
Enterobacteria_phage_HK633	d__Viruses|o__Caudovirales|f__Siphoviridae|g__Lambdalikevirus|s__Enterobacteria_phage_HK633	0	0	0	0	0	1	0	0	0	0	0	0	0	74	0	1	0	0	0	0	0	0	0	0	0	0	2	0	0	1	0	2	0	0	0	2	0	0	0	0
Enterobacteria_phage_HK97	d__Viruses|o__Caudovirales|f__Siphoviridae|g__Lambdalikevirus|s__Enterobacteria_phage_HK97	0	0	0	87	1	1	0	0	1	0	0	0	0	0	0	1	0	0	0	0	0	2	0	0	0	1	2	0	0	0	0	0	2	0	3	4	0	0	0	1
Enterobacteria_phage_cdtI	d__Viruses|o__Caudovirales|f__Siphoviridae|g__Lambdalikevirus|s__Enterobacteria_phage_cdtI	0	2	0	0	1	2	0	0	0	0	2	0	0	0	0	0	0	0	0	23	0	0	0	0	0	0	2	0	0	0	0	0	0	0	0	0	0	0	0	0
Enterobacteria_phage_mEp235	d__Viruses|o__Caudovirales|f__Siphoviridae|g__Lambdalikevirus|s__Enterobacteria_phage_mEp235	0	0	0	521	0	0	0	0	1	0	0	1	1	0	0	1	0	0	0	0	0	0	0	1	0	0	0	1	0	0	0	1	0	0	0	33	0	2	0	0
Enterobacteria_phage_mEp237	d__Viruses|o__Caudovirales|f__Siphoviridae|g__Lambdalikevirus|s__Enterobacteria_phage_mEp237	0	0	0	1	2	2	0	0	2	1	0	0	0	0	0	30	0	1	0	0	0	0	0	9	0	0	18	0	1	0	0	6	0	0	7	12	0	0	0	2
Enterobacteria_phage_mEp460	d__Viruses|o__Caudovirales|f__Siphoviridae|g__Lambdalikevirus|s__Enterobacteria_phage_mEp460	0	0	0	0	0	1	0	0	0	1	0	0	0	0	29	0	0	0	0	12	0	0	0	1	0	0	0	0	0	0	0	0	0	1	0	0	0	0	0	0
Enterobacteria_phage_mEpX1	d__Viruses|o__Caudovirales|f__Siphoviridae|g__Lambdalikevirus|s__Enterobacteria_phage_mEpX1	0	0	0	4	0	0	1	0	0	0	0	0	0	0	0	2	0	0	0	0	0	0	0	9	0	0	5	0	0	0	0	2	0	0	2	5	0	0	0	0
Enterobacteria_phage_mEpX2	d__Viruses|o__Caudovirales|f__Siphoviridae|g__Lambdalikevirus|s__Enterobacteria_phage_mEpX2	0	0	0	13	0	0	0	0	0	0	0	0	0	0	0	1	0	0	0	0	0	0	0	0	0	0	0	0	0	0	0	1	0	0	0	4	0	0	0	0
Enterobacterial_phage_mEp213	d__Viruses|o__Caudovirales|f__Siphoviridae|g__Lambdalikevirus|s__Enterobacterial_phage_mEp213	0	0	0	43	0	0	0	0	0	0	0	0	0	0	0	0	0	0	0	0	0	0	0	3	0	7	1	0	0	0	0	0	0	1	0	3	0	0	0	0
Enterobacterial_phage_mEp234	d__Viruses|o__Caudovirales|f__Siphoviridae|g__Lambdalikevirus|s__Enterobacterial_phage_mEp234	0	0	1	0	1	0	0	0	0	0	2	0	0	0	0	0	0	0	0	0	0	0	0	0	0	0	0	0	0	0	0	0	0	0	0	0	0	0	0	0
Enterobacterial_phage_mEp390	d__Viruses|o__Caudovirales|f__Siphoviridae|g__Lambdalikevirus|s__Enterobacterial_phage_mEp390	0	0	0	2	0	0	0	0	0	4	0	0	0	0	0	4	0	0	0	0	2	1	0	2	0	0	0	0	1	0	0	2	0	1	71	62	0	0	0	0
Escherichia_phage_HK639	d__Viruses|o__Caudovirales|f__Siphoviridae|g__Lambdalikevirus|s__Escherichia_phage_HK639	1	3	0	21	0	1	0	0	1	2	0	1	0	0	0	12	0	0	0	1	3	3	0	12	0	0	4	1	0	0	0	3	0	0	57	45	1	0	0	0
Escherichia_phage_HK75	d__Viruses|o__Caudovirales|f__Siphoviridae|g__Lambdalikevirus|s__Escherichia_phage_HK75	1	0	0	32	0	0	0	0	1	0	0	0	0	0	0	5	0	0	0	0	1	0	0	0	0	0	0	0	0	0	0	0	0	0	4	1	0	0	0	0
Stx2-converting_phage_1717	d__Viruses|o__Caudovirales|f__Siphoviridae|g__Lambdalikevirus|s__Stx2-converting_phage_1717	0	0	0	0	0	0	0	0	1	0	0	0	0	0	0	0	0	0	0	0	0	0	0	0	0	0	0	0	0	0	0	0	0	0	0	0	0	0	0	0
Stx2-converting_phage_86	d__Viruses|o__Caudovirales|f__Siphoviridae|g__Lambdalikevirus|s__Stx2-converting_phage_86	0	0	0	0	0	0	0	0	0	0	0	0	0	0	0	0	0	0	0	0	0	1	0	0	0	1	0	0	0	0	0	0	0	0	0	0	0	0	0	2
Enterobacteria_phage_N15	d__Viruses|o__Caudovirales|f__Siphoviridae|g__N15likevirus|s__Enterobacteria_phage_N15	0	0	0	0	0	0	0	0	0	0	0	0	0	0	0	0	0	0	0	0	0	0	0	0	0	0	1	0	0	0	0	0	0	0	3	1	0	0	0	1
Klebsiella_phage_KP36	d__Viruses|o__Caudovirales|f__Siphoviridae|g__Tunalikevirus|s__Klebsiella_phage_KP36	0	0	0	0	0	0	0	0	0	0	0	0	0	0	0	1	0	0	0	0	0	0	0	0	0	3	0	0	0	0	0	0	0	0	0	0	0	0	0	0
Bacteroides_phage_B124-14	d__Viruses|o__Caudovirales|f__Siphoviridae|s__Bacteroides_phage_B124-14	0	0	0	0	0	0	0	4	0	1	51	0	0	0	3	0	1	17	0	0	0	17	0	0	0	0	0	1	0	10	0	0	0	2	0	1	15	0	0	0
Bacteroides_phage_B40-8	d__Viruses|o__Caudovirales|f__Siphoviridae|s__Bacteroides_phage_B40-8	0	0	0	0	0	0	0	7	0	7	125	0	0	0	0	0	0	7	0	0	0	0	0	0	0	0	0	0	0	0	0	0	0	0	0	0	25	0	0	0
Clostridium_phage_phiCP13O	d__Viruses|o__Caudovirales|f__Siphoviridae|s__Clostridium_phage_phiCP13O	0	0	0	0	0	0	0	0	0	0	0	0	0	0	0	0	0	0	0	0	0	0	0	0	0	0	1	0	0	0	0	0	0	0	0	0	0	0	0	0
Clostridium_phage_vB_CpeS-CP51	d__Viruses|o__Caudovirales|f__Siphoviridae|s__Clostridium_phage_vB_CpeS-CP51	0	1	0	0	0	0	0	0	0	0	0	0	0	0	0	0	1	0	0	0	0	0	0	0	0	0	0	0	0	0	0	0	0	0	0	0	0	0	0	0
Cronobacter_phage_ENT39118	d__Viruses|o__Caudovirales|f__Siphoviridae|s__Cronobacter_phage_ENT39118	0	0	0	0	0	0	0	0	0	0	0	0	0	0	0	0	0	0	0	0	2	1	0	0	0	0	0	0	1	0	0	0	0	0	40	7	0	0	0	0
Enterobacter_phage_Enc34	d__Viruses|o__Caudovirales|f__Siphoviridae|s__Enterobacter_phage_Enc34	0	0	0	0	0	0	0	0	0	0	0	0	0	0	0	0	0	0	0	0	0	0	0	0	0	0	0	0	0	0	0	0	0	0	5	0	0	0	0	0
Enterobacteria_phage_9g	d__Viruses|o__Caudovirales|f__Siphoviridae|s__Enterobacteria_phage_9g	0	0	0	19	0	0	0	0	0	0	0	0	0	0	0	0	0	0	0	0	0	0	0	0	0	0	1	0	0	0	0	0	0	0	0	0	0	0	0	1
Enterobacteria_phage_ES18	d__Viruses|o__Caudovirales|f__Siphoviridae|s__Enterobacteria_phage_ES18	0	0	0	0	0	0	0	0	0	0	0	0	0	0	0	4	0	0	0	0	0	0	0	0	0	0	0	0	0	0	0	1	0	0	0	9	0	0	0	0
Klebsiella_phage_phiKO2	d__Viruses|o__Caudovirales|f__Siphoviridae|s__Klebsiella_phage_phiKO2	0	0	0	0	0	0	0	0	2	0	0	0	0	0	0	4	0	0	0	0	0	0	0	1	0	1	0	0	0	0	0	0	0	0	0	0	0	0	0	0
Lactobacillus_phage_LF1	d__Viruses|o__Caudovirales|f__Siphoviridae|s__Lactobacillus_phage_LF1	0	0	0	0	0	0	0	0	0	0	0	0	0	0	0	2	0	0	0	0	1	0	0	0	0	8	0	0	0	0	0	0	0	0	0	13	0	0	0	0
Lactobacillus_phage_Ld25A	d__Viruses|o__Caudovirales|f__Siphoviridae|s__Lactobacillus_phage_Ld25A	0	0	0	6	0	0	0	0	0	0	0	0	0	0	0	0	0	0	0	0	0	0	0	0	0	0	0	0	0	0	0	0	4	2	0	0	0	0	0	0
Lactobacillus_phage_phiadh	d__Viruses|o__Caudovirales|f__Siphoviridae|s__Lactobacillus_phage_phiadh	0	0	0	0	0	0	0	0	0	0	0	0	0	0	0	0	0	0	0	0	0	0	0	0	0	0	0	0	0	0	0	0	0	1	0	2	0	0	0	0
Lactobacillus_phage_phig1e	d__Viruses|o__Caudovirales|f__Siphoviridae|s__Lactobacillus_phage_phig1e	1	0	0	0	0	0	0	0	0	0	0	0	0	0	0	0	0	0	0	0	0	0	0	0	0	0	0	0	0	0	0	0	0	0	0	0	0	0	0	0
Lactococcus_phage_BK5-T	d__Viruses|o__Caudovirales|f__Siphoviridae|s__Lactococcus_phage_BK5-T	0	0	0	0	0	0	0	0	0	0	0	0	0	0	0	0	0	0	0	0	0	0	1	0	0	0	0	0	0	0	0	0	0	0	0	4	0	0	0	0
Lactococcus_phage_P335_sensu_lato	d__Viruses|o__Caudovirales|f__Siphoviridae|s__Lactococcus_phage_P335_sensu_lato	0	0	0	0	0	0	0	0	0	0	0	0	0	0	0	0	0	0	0	0	0	0	0	0	0	0	0	0	0	0	0	0	0	0	0	3	0	0	0	0
Lactococcus_phage_Tuc2009	d__Viruses|o__Caudovirales|f__Siphoviridae|s__Lactococcus_phage_Tuc2009	0	0	0	0	0	0	0	0	0	0	0	0	0	0	0	0	0	0	0	0	0	0	0	0	0	0	0	0	0	0	0	0	0	0	0	1	0	0	0	0
Lactococcus_phage_r1t	d__Viruses|o__Caudovirales|f__Siphoviridae|s__Lactococcus_phage_r1t	0	0	0	0	0	0	0	0	0	0	0	0	0	0	0	0	0	0	0	0	0	0	0	0	0	0	0	0	0	1	0	0	0	0	0	0	0	0	0	0
Lactococcus_phage_ul36	d__Viruses|o__Caudovirales|f__Siphoviridae|s__Lactococcus_phage_ul36	0	0	0	0	0	0	0	0	0	0	0	0	0	0	0	0	0	0	0	0	0	0	0	0	0	0	0	0	0	0	0	0	0	0	0	2	0	0	0	0
Mycobacterium_phage_Alma	d__Viruses|o__Caudovirales|f__Siphoviridae|s__Mycobacterium_phage_Alma	0	0	0	0	0	0	0	0	0	0	0	0	0	0	0	0	0	0	0	0	5	0	0	0	0	0	0	0	0	0	0	0	0	0	0	0	0	0	0	0
Mycobacterium_phage_PegLeg	d__Viruses|o__Caudovirales|f__Siphoviridae|s__Mycobacterium_phage_PegLeg	0	0	0	0	0	0	0	0	0	0	0	0	0	0	0	0	0	0	0	0	0	0	0	0	0	0	0	0	0	0	0	0	0	0	0	1	0	0	0	0
Propionibacterium_phage_PAS50	d__Viruses|o__Caudovirales|f__Siphoviridae|s__Propionibacterium_phage_PAS50	0	0	0	0	0	0	0	0	0	0	0	0	0	0	0	0	0	0	0	0	0	1	0	0	0	0	0	0	0	0	0	0	0	0	0	0	0	0	0	0
Pseudomonas_phage_phi297	d__Viruses|o__Caudovirales|f__Siphoviridae|s__Pseudomonas_phage_phi297	0	0	0	0	0	0	0	0	0	0	0	0	0	0	0	0	0	0	0	0	0	0	0	0	0	0	0	0	0	0	0	0	1	0	0	0	0	0	0	0
Salmonella_phage_FSL_SP-030	d__Viruses|o__Caudovirales|f__Siphoviridae|s__Salmonella_phage_FSL_SP-030	0	0	0	0	0	0	0	0	0	0	0	0	0	0	0	0	0	0	0	0	0	1	0	0	0	0	0	0	0	0	0	0	0	0	0	0	0	0	0	0
Salmonella_phage_SE2	d__Viruses|o__Caudovirales|f__Siphoviridae|s__Salmonella_phage_SE2	0	0	0	0	0	0	0	0	1	0	0	0	0	0	0	0	0	0	0	0	0	0	0	0	0	0	0	0	0	0	0	0	0	0	0	0	0	0	0	0
Salmonella_phage_SPN3UB	d__Viruses|o__Caudovirales|f__Siphoviridae|s__Salmonella_phage_SPN3UB	0	0	0	0	1	0	0	0	0	0	0	0	0	0	0	1	0	0	0	0	0	0	0	0	0	0	0	0	0	0	0	0	0	0	0	0	0	0	0	0
Salmonella_phage_SSU5	d__Viruses|o__Caudovirales|f__Siphoviridae|s__Salmonella_phage_SSU5	0	0	2	0	3	0	0	0	8	0	0	0	0	0	0	72	0	0	0	1	0	0	0	1	0	1	4	1	0	0	0	0	0	0	1	0	0	0	0	0
Salmonella_phage_Vi_II-E1	d__Viruses|o__Caudovirales|f__Siphoviridae|s__Salmonella_phage_Vi_II-E1	0	0	0	0	0	0	0	0	0	0	0	0	0	0	0	0	0	0	0	0	3	0	0	0	0	0	0	0	33	0	0	0	0	0	0	0	0	0	0	0
Salmonella_phage_iEPS5	d__Viruses|o__Caudovirales|f__Siphoviridae|s__Salmonella_phage_iEPS5	0	0	0	0	0	0	0	0	0	0	0	0	0	0	0	0	0	0	1	0	0	0	0	0	0	0	0	0	0	0	0	0	0	0	0	0	0	0	0	0
Salmonella_phage_vB_SosS_Oslo	d__Viruses|o__Caudovirales|f__Siphoviridae|s__Salmonella_phage_vB_SosS_Oslo	0	0	2	7	0	0	0	0	1	1	0	0	0	0	0	1	0	0	0	0	0	0	0	0	0	1	1	0	0	0	0	0	0	0	3	3	0	0	0	0
Staphylococcus_phage_StB20	d__Viruses|o__Caudovirales|f__Siphoviridae|s__Staphylococcus_phage_StB20	0	0	0	0	0	0	0	0	0	0	0	0	0	0	0	0	0	0	0	0	0	0	0	1	0	0	0	0	0	0	0	0	0	0	0	0	0	0	0	0
Streptococcus_phage_2972	d__Viruses|o__Caudovirales|f__Siphoviridae|s__Streptococcus_phage_2972	0	0	0	0	0	0	0	0	0	0	0	0	0	0	0	0	3	0	0	0	1	0	0	0	0	0	0	0	0	0	0	0	0	0	0	0	0	0	0	37
Streptococcus_phage_5093	d__Viruses|o__Caudovirales|f__Siphoviridae|s__Streptococcus_phage_5093	0	0	1	0	0	0	0	0	0	0	0	0	0	0	0	2	2	0	0	0	7	0	0	0	0	1	0	0	0	0	0	2	0	0	0	0	0	0	0	3
Streptococcus_phage_7201	d__Viruses|o__Caudovirales|f__Siphoviridae|s__Streptococcus_phage_7201	0	0	0	0	0	0	0	0	0	0	0	0	0	0	0	0	0	0	0	0	2	0	0	0	0	0	0	0	0	1	0	0	0	0	0	0	0	0	0	0
Streptococcus_phage_ALQ13.2	d__Viruses|o__Caudovirales|f__Siphoviridae|s__Streptococcus_phage_ALQ13.2	0	0	0	0	0	0	0	0	0	0	0	0	0	0	0	0	0	0	0	0	1	0	0	0	0	0	0	0	0	0	0	0	0	0	0	0	0	0	0	2
Streptococcus_phage_Abc2	d__Viruses|o__Caudovirales|f__Siphoviridae|s__Streptococcus_phage_Abc2	1	0	0	0	0	0	0	0	0	0	0	0	0	0	0	0	0	0	0	0	0	0	0	0	0	1	0	0	0	0	0	0	0	0	0	1	0	0	0	1
Streptococcus_phage_Dp-1	d__Viruses|o__Caudovirales|f__Siphoviridae|s__Streptococcus_phage_Dp-1	0	0	0	0	0	1	0	0	0	0	0	1	0	0	0	0	0	0	0	0	0	0	0	0	0	0	0	0	0	0	0	0	0	0	0	0	0	0	0	0
Streptococcus_phage_O1205	d__Viruses|o__Caudovirales|f__Siphoviridae|s__Streptococcus_phage_O1205	1	0	3	0	0	0	0	0	0	0	0	0	0	0	0	0	1	0	0	0	0	0	0	0	0	0	0	0	0	0	0	0	0	0	0	4	0	0	0	0
Streptococcus_phage_PH10	d__Viruses|o__Caudovirales|f__Siphoviridae|s__Streptococcus_phage_PH10	0	0	0	0	0	0	0	0	0	0	0	0	0	0	0	0	0	0	0	0	1	0	1	0	0	1	0	0	0	0	1	1	0	0	0	1	1	0	0	0
Streptococcus_phage_PH15	d__Viruses|o__Caudovirales|f__Siphoviridae|s__Streptococcus_phage_PH15	0	0	1	0	0	0	0	1	0	0	0	0	0	0	0	0	0	0	0	0	1	0	0	0	0	19	0	0	1	0	0	1	0	0	0	1	1	0	0	0
Streptococcus_phage_SM1	d__Viruses|o__Caudovirales|f__Siphoviridae|s__Streptococcus_phage_SM1	0	2	0	0	0	0	0	0	0	0	0	0	0	0	0	1	0	0	0	0	1	0	2	0	0	5	2	0	0	1	1	4	1	0	0	2	1	0	0	2
Streptococcus_phage_SMP	d__Viruses|o__Caudovirales|f__Siphoviridae|s__Streptococcus_phage_SMP	0	0	0	0	0	0	0	0	0	0	0	0	0	0	0	0	0	0	0	0	1	0	0	0	0	0	0	0	0	0	0	0	0	0	0	4	0	0	0	0
Streptococcus_phage_Sfi11	d__Viruses|o__Caudovirales|f__Siphoviridae|s__Streptococcus_phage_Sfi11	0	0	0	0	0	0	0	0	0	0	0	0	0	0	0	0	0	0	0	0	1	0	0	0	0	0	0	0	0	0	0	0	0	0	0	0	0	0	0	0
Streptococcus_phage_Sfi19	d__Viruses|o__Caudovirales|f__Siphoviridae|s__Streptococcus_phage_Sfi19	0	0	0	0	0	0	0	0	0	0	0	0	0	0	0	0	0	0	0	0	1	0	0	0	0	0	0	0	0	0	0	0	0	0	0	0	0	0	0	0
Streptococcus_phage_Sfi21	d__Viruses|o__Caudovirales|f__Siphoviridae|s__Streptococcus_phage_Sfi21	0	0	0	0	0	0	0	0	0	0	0	0	0	0	0	0	0	0	0	0	1	0	0	0	0	0	0	0	0	0	0	0	1	0	0	0	0	0	0	0
Streptococcus_phage_TP-778L	d__Viruses|o__Caudovirales|f__Siphoviridae|s__Streptococcus_phage_TP-778L	0	0	1	0	0	0	0	0	0	0	0	0	0	0	0	0	0	0	0	0	0	0	0	0	0	0	0	0	0	0	0	0	0	0	0	0	0	0	0	0
Streptococcus_phage_TP-J34	d__Viruses|o__Caudovirales|f__Siphoviridae|s__Streptococcus_phage_TP-J34	0	0	0	0	0	2	0	0	0	0	0	0	0	0	0	0	1	0	0	0	0	0	0	0	0	0	0	0	0	0	0	0	0	0	0	0	0	0	0	4
Streptococcus_phage_YMC-2011	d__Viruses|o__Caudovirales|f__Siphoviridae|s__Streptococcus_phage_YMC-2011	5	7	4	0	0	0	0	0	0	1	0	0	1	0	0	10	16	0	0	0	5	0	0	0	0	0	0	0	0	0	0	6	1	0	0	0	1	0	0	28
Bacillus_phage_Grass	d__Viruses|o__Caudovirales|s__Bacillus_phage_Grass	0	1	0	0	0	0	0	0	0	0	0	0	0	0	0	0	0	0	0	0	0	0	0	0	0	0	0	0	0	0	0	0	0	0	0	0	0	0	0	0
Suid_herpesvirus_1	d__Viruses|o__Herpesvirales|f__Herpesviridae|g__Varicellovirus|s__Suid_herpesvirus_1	0	0	0	0	0	0	0	0	0	0	0	0	0	0	0	0	0	1	1	0	0	0	0	0	0	0	0	0	0	0	0	0	0	0	0	0	0	0	0	0
Acinetobacter_bacteriophage_AP22	d__Viruses|s__Acinetobacter_bacteriophage_AP22	0	0	0	0	0	0	0	0	0	0	0	0	0	0	0	0	0	0	0	0	0	0	0	0	0	0	0	0	0	0	0	0	0	0	1	0	0	0	0	0
Clostridium_phage_phiSM101	d__Viruses|s__Clostridium_phage_phiSM101	0	0	0	0	0	0	0	0	0	0	0	0	0	0	0	0	0	0	0	0	0	0	1	0	0	0	0	0	0	0	0	0	0	0	0	0	0	0	0	0
Enterobacteria_phage_HK106	d__Viruses|s__Enterobacteria_phage_HK106	0	0	0	1	0	0	0	0	0	0	0	0	0	0	0	1	0	0	0	0	0	0	0	0	0	0	2	0	0	0	0	0	1	0	0	0	0	0	0	0
Enterobacteria_phage_HK542	d__Viruses|s__Enterobacteria_phage_HK542	0	0	0	108	0	0	0	0	0	2	0	0	0	0	0	1	0	0	0	4	0	1	0	2	0	0	0	0	0	1	0	1	0	0	26	19	0	0	0	0
Enterobacteria_phage_HK544	d__Viruses|s__Enterobacteria_phage_HK544	0	0	0	14	0	1	0	0	0	0	1	0	0	0	0	0	0	0	0	0	0	0	0	1	0	0	0	0	0	0	0	0	0	0	0	0	0	0	0	0
Pandoravirus_dulcis	d__Viruses|s__Pandoravirus_dulcis	0	0	0	0	0	4	0	0	0	0	0	0	0	0	0	0	0	0	0	0	0	0	0	0	0	0	0	0	0	0	0	0	0	0	0	0	0	0	0	0
Rhodobacter_phage_RcapNL	d__Viruses|s__Rhodobacter_phage_RcapNL	0	0	0	0	0	0	0	0	0	1	0	0	0	0	0	0	0	0	0	0	0	0	0	0	0	0	0	0	0	0	0	0	0	0	0	0	0	0	0	0
Streptococcus_phage_20617	d__Viruses|s__Streptococcus_phage_20617	0	0	0	0	0	0	0	0	0	0	0	0	0	0	0	6	8	0	0	0	1	0	1	0	0	1	0	0	0	0	0	0	0	0	0	0	0	0	0	2
Streptococcus_phage_DCC1738	d__Viruses|s__Streptococcus_phage_DCC1738	0	0	0	0	1	0	0	0	0	0	0	0	0	0	0	1	0	0	0	0	1	0	0	0	0	0	0	0	0	0	0	0	0	0	0	0	0	0	0	0
Streptococcus_phage_IC1	d__Viruses|s__Streptococcus_phage_IC1	0	0	0	0	0	0	0	0	0	0	0	0	0	0	0	0	0	0	0	0	0	0	0	0	0	0	0	0	0	0	0	1	0	0	0	0	0	0	0	0
Streptococcus_phage_K13	d__Viruses|s__Streptococcus_phage_K13	0	0	0	0	0	0	0	0	0	0	0	0	0	0	0	0	0	0	0	0	0	0	0	0	0	0	0	0	0	1	0	1	0	0	0	0	2	0	0	0
Streptococcus_phage_phiBHN167	d__Viruses|s__Streptococcus_phage_phiBHN167	0	0	0	0	0	0	0	0	0	0	0	0	1	0	0	0	0	0	0	0	0	0	0	0	0	0	0	0	0	0	0	0	0	0	0	1	0	0	0	0
Thermus_phage_IN93	d__Viruses|s__Thermus_phage_IN93	0	0	0	0	0	0	0	0	0	0	0	0	1	0	0	0	0	0	0	0	1	0	0	0	0	0	0	0	0	0	0	0	0	0	0	0	1	0	0	0
Vibrio_phage_pYD38-A	d__Viruses|s__Vibrio_phage_pYD38-A	0	0	0	0	0	0	0	0	0	0	0	0	0	0	0	0	0	0	0	0	16589	0	3	3	1	1	2	0	588	0	0	0	0	0	3	4	0	1	1	1
uncultured_phage_crAssphage	d__Viruses|s__uncultured_phage_crAssphage	0	0	1	0	0	0	0	18102	10	0	0	1	1	0	6401	0	0	0	0	0	19	0	20	16	1164	2	24734	3535	1	2	2	47	3	2	1156	1	4	22	39544	9
