# Supplementary material for: Recent urbanization in China is correlated with a Westernized microbiome encoding increased virulence and antibiotic resistance genes
Source: Microbiome. 2017 Sep 15;5:121. doi: 10.1186/s40168-017-0338-7 (PMC5603068; doi:10.1186/s40168-017-0338-7)
Supplement: Supplementary file 24 — Supplementary zip file. Code and input tables used to generate the figures and tables in this paper. (ZIP 16846 kb) [file 40168_2017_338_MOESM24_ESM.zip › UrbanRuralChina/supplementalFigures/rollingWindowPrevalence.R]

##Plot prevalence vs. p-value on rolling window

rm(list=ls())
setwd("")

table = read.table("rollingWindownPrevelance.txt", header = T, sep='\t', 
                   colClasses = c(rep("numeric", 3), "logical"))

tiff("rollingPrevalenceVp.tif", res=300, height=900, width=1600)
par(mar=c(4.1, 4.1, .5, 7.1))
plot(x=table$pValue[table$higherInRural], y=table$rollingPrevelance[table$higherInRural],
     xlab="unadjusted P-value", ylab="prevalence", log="x",
     type="l", col="blue", ylim=range(table$rollingPrevelance))
lines(x=table$pValue[!table$higherInRural], y=table$rollingPrevelance[!table$higherInRural],
      col="red")
legend("topright", xpd=T, inset=c(-.45, 0),
       legend=c("higher in rural", "higher in urban"),
       col=c("blue", "red"), lty=c(1,1), cex=.8)
dev.off()
